# Supplementary material for: Protein composition analysis of human plasma-derived and recombinant human serum albumin preparations based on 4D label-free proteomics
Source: PeerJ. 2025 Jun 30;13:e19624. doi: 10.7717/peerj.19624 (PMC12225626; doi:10.7717/peerj.19624)
Supplement: Supplemental Information 2 — Supplemental Figures: Figure S1A: Peptide length, peptides per protein, distribution of coverage (%) and MW (kDa) of the LC-MS/MS analysis of rHSA from company A. Figure S2B: Peptide length, peptides per protein, distribution of coverage (%) and MW(kDa) of the LC-MS/MS analysis of rHSA from company B. Figure S3C: Peptide length, peptides per protein, distribution of coverage (%) and MW(kDa) of the LC-MS/MS analysis of pHSA from company C. Figure S4D: Peptide length, peptides per protein, distribution of coverage (%) and MW(kDa) of the LC-MS/MS analysis of pHSA from company D. Figure S5E: Peptide length, peptides per protein, distribution of coverage (%) and MW(kDa) of the LC-MS/MS analysis of pHSA from company E. Figure S6F: Peptide length, peptides per protein, distribution of coverage (%) and MW(kDa) of the LC-MS/MS analysis of pHSA from company F. Figure S7G: Peptide length, peptides per protein, distribution of coverage (%) and MW(kDa) of the LC-MS/MS analysis of pHSA from company G. Figure S8H: Peptide length, peptides per protein, distribution of coverage (%) and MW(kDa) of the LC-MS/MS analysis of pHSA from company H. Figure S9: GO enrichment analysis of the APs in pHSA. Figure S10: Subcellular localization prediction of the APs in pHSA. Figure S11: COG/KOG enrichment analysis of the APs in pHSA. Figure S12: KEGG pathway enrichment analysis of the APs in pHSA. Supplemental Tables: Table S1A: The protein and peptide identified in rHSA from company A. Table S2B: The protein and peptide identified in rHSA from company B. Table S3C: The protein and peptide identified in pHSA from company C. Table S4D: The protein and peptide identified in pHSA from company D. Table S5E: The protein and peptide identified in pHSA from company E. Table S6F: The protein and peptide identified in pHSA from company F. Table S7G: The protein and peptide identified in pHSA from company G. Table S8H: The protein and peptide identified in pHSA from company H. Table S9: The relative abunda [file peerj-13-19624-s002.zip]

Archive with 188 entries (170 files):
- Supplementary/
- Supplementary/.DS_Store
- Supplementary/Supplementary Figure/
- Supplementary/Supplementary Figure/Figure S1 A.tif
- Supplementary/Supplementary Figure/Figure S10 ident-Subcell_classify.png
- Supplementary/Supplementary Figure/Figure S11 ident-COG_classify.png
- Supplementary/Supplementary Figure/Figure S12 ident-KEGG_map_classify.png
- Supplementary/Supplementary Figure/Figure S13 ident-KEGG_map_classify.png
- Supplementary/Supplementary Figure/Figure S2 B.tif
- Supplementary/Supplementary Figure/Figure S3 C.tif
- Supplementary/Supplementary Figure/Figure S4 D.tif
- Supplementary/Supplementary Figure/Figure S5 E.tif
- Supplementary/Supplementary Figure/Figure S6 F.tif
- Supplementary/Supplementary Figure/Figure S7 G.tif
- Supplementary/Supplementary Figure/Figure S8 H.tif
- Supplementary/Supplementary Figure/Figure S9 ident-GO_classify.png
- Supplementary/Supplementary File/
- Supplementary/Supplementary File/.DS_Store
- Supplementary/Supplementary File/Supplementary File1/
- Supplementary/Supplementary File/Supplementary File1/1-Functional_annotation/
- Supplementary/Supplementary File/Supplementary File1/1-Functional_annotation/Annotation_combine 2.xlsx
- Supplementary/Supplementary File/Supplementary File1/1-Functional_annotation/Annotation_combine.txt
- Supplementary/Supplementary File/Supplementary File1/1-Functional_annotation/Annotation_combine.xlsx
- Supplementary/Supplementary File/Supplementary File1/1-Functional_annotation/barAnnotation_plot.pdf
- Supplementary/Supplementary File/Supplementary File1/1-Functional_annotation/barAnnotation_plot.png
- Supplementary/Supplementary File/Supplementary File1/2-Functional_classification/
- Supplementary/Supplementary File/Supplementary File1/2-Functional_classification/COG_Classify.xlsx
- Supplementary/Supplementary File/Supplementary File1/2-Functional_classification/GO_Terms_Level2_Classify.xlsx
- Supplementary/Supplementary File/Supplementary File1/2-Functional_classification/KEGG_map_Classify.xlsx
- Supplementary/Supplementary File/Supplementary File1/2-Functional_classification/Subcellular_Classify.xlsx
- Supplementary/Supplementary File/Supplementary File1/2-Functional_classification/ident-COG_classify.pdf
- Supplementary/Supplementary File/Supplementary File1/2-Functional_classification/ident-COG_classify.png
- Supplementary/Supplementary File/Supplementary File1/2-Functional_classification/ident-GO_classify.pdf
- Supplementary/Supplementary File/Supplementary File1/2-Functional_classification/ident-GO_classify.png
- Supplementary/Supplementary File/Supplementary File1/2-Functional_classification/ident-KEGG_map_classify 2.png
- Supplementary/Supplementary File/Supplementary File1/2-Functional_classification/ident-KEGG_map_classify.pdf
- Supplementary/Supplementary File/Supplementary File1/2-Functional_classification/ident-KEGG_map_classify.png
- Supplementary/Supplementary File/Supplementary File1/2-Functional_classification/ident-Subcell_classify.pdf
- Supplementary/Supplementary File/Supplementary File1/2-Functional_classification/ident-Subcell_classify.png
- Supplementary/Supplementary File/Supplementary File1/3-Functional_enrichment/
- Supplementary/Supplementary File/Supplementary File1/3-Functional_enrichment/GO_enrich_all.csv
- Supplementary/Supplementary File/Supplementary File1/3-Functional_enrichment/GO_enrichment.xlsx
- Supplementary/Supplementary File/Supplementary File1/3-Functional_enrichment/KEGG_pathway_enrichment.xlsx
- Supplementary/Supplementary File/Supplementary File1/3-Functional_enrichment/Protein_domain_enrichment.xlsx
- Supplementary/Supplementary File/Supplementary File1/3-Functional_enrichment/ident-BP.txt
- Supplementary/Supplementary File/Supplementary File1/3-Functional_enrichment/ident-BP_barplot.pdf
- Supplementary/Supplementary File/Supplementary File1/3-Functional_enrichment/ident-BP_barplot.png
- Supplementary/Supplementary File/Supplementary File1/3-Functional_enrichment/ident-BP_cirplot 2.png
- Supplementary/Supplementary File/Supplementary File1/3-Functional_enrichment/ident-BP_cirplot.pdf
- Supplementary/Supplementary File/Supplementary File1/3-Functional_enrichment/ident-BP_cirplot.png
- Supplementary/Supplementary File/Supplementary File1/3-Functional_enrichment/ident-BP_dotplot.pdf
- Supplementary/Supplementary File/Supplementary File1/3-Functional_enrichment/ident-BP_dotplot.png
- Supplementary/Supplementary File/Supplementary File1/3-Functional_enrichment/ident-CC.txt
- Supplementary/Supplementary File/Supplementary File1/3-Functional_enrichment/ident-CC_barplot.pdf
- Supplementary/Supplementary File/Supplementary File1/3-Functional_enrichment/ident-CC_barplot.png
- Supplementary/Supplementary File/Supplementary File1/3-Functional_enrichment/ident-CC_cirplot.pdf
- Supplementary/Supplementary File/Supplementary File1/3-Functional_enrichment/ident-CC_cirplot.png
- Supplementary/Supplementary File/Supplementary File1/3-Functional_enrichment/ident-CC_dotplot.pdf
- Supplementary/Supplementary File/Supplementary File1/3-Functional_enrichment/ident-CC_dotplot.png
- Supplementary/Supplementary File/Supplementary File1/3-Functional_enrichment/ident-MF.txt
- Supplementary/Supplementary File/Supplementary File1/3-Functional_enrichment/ident-MF_barplot.pdf
- Supplementary/Supplementary File/Supplementary File1/3-Functional_enrichment/ident-MF_barplot.png
- Supplementary/Supplementary File/Supplementary File1/3-Functional_enrichment/ident-MF_cirplot.pdf
- Supplementary/Supplementary File/Supplementary File1/3-Functional_enrichment/ident-MF_cirplot.png
- Supplementary/Supplementary File/Supplementary File1/3-Functional_enrichment/ident-MF_dotplot.pdf
- Supplementary/Supplementary File/Supplementary File1/3-Functional_enrichment/ident-MF_dotplot.png
- Supplementary/Supplementary File/Supplementary File1/3-Functional_enrichment/ident-domain.txt
- Supplementary/Supplementary File/Supplementary File1/3-Functional_enrichment/ident-kegg.txt
- Supplementary/Supplementary File/Supplementary File1/3-Functional_enrichment/ident-kegg_barplot.pdf
- Supplementary/Supplementary File/Supplementary File1/3-Functional_enrichment/ident-kegg_barplot.png
- Supplementary/Supplementary File/Supplementary File1/3-Functional_enrichment/ident-kegg_dotplot.pdf
- Supplementary/Supplementary File/Supplementary File1/3-Functional_enrichment/ident-kegg_dotplot.png
- Supplementary/Supplementary File/Supplementary File1/3-Functional_enrichment/kegg_enrich_all.csv
- Supplementary/Supplementary File/Supplementary File1/3-Functional_enrichment/protein_domain_enrich_all.csv
- Supplementary/Supplementary File/Supplementary File1/4-Enrichment_pathway_image/
- Supplementary/Supplementary File/Supplementary File1/4-Enrichment_pathway_image/all_map_info.txt
- Supplementary/Supplementary File/Supplementary File1/4-Enrichment_pathway_image/image/
- Supplementary/Supplementary File/Supplementary File1/4-Enrichment_pathway_image/image/map00230 2.png
- Supplementary/Supplementary File/Supplementary File1/4-Enrichment_pathway_image/image/map00230.png
- Supplementary/Supplementary File/Supplementary File1/4-Enrichment_pathway_image/map00230 Purine metabolism 2.html
- Supplementary/Supplementary File/Supplementary File1/4-Enrichment_pathway_image/map00230 Purine metabolism.html
- Supplementary/Supplementary File/Supplementary File1/5-PPI/
- Supplementary/Supplementary File/Supplementary File1/5-PPI/network.links.txt
- Supplementary/Supplementary File/Supplementary File1/5-PPI/network.network.html
- Supplementary/Supplementary File/Supplementary File1/5-PPI/network.nodes 2.txt
- Supplementary/Supplementary File/Supplementary File1/5-PPI/network.nodes.txt
- Supplementary/Supplementary File/Supplementary File2/
- Supplementary/Supplementary File/Supplementary File2/.DS_Store
- Supplementary/Supplementary File/Supplementary File2/1-Functional_annotation/
- Supplementary/Supplementary File/Supplementary File2/1-Functional_annotation/Annotation_combine.txt
- Supplementary/Supplementary File/Supplementary File2/1-Functional_annotation/Annotation_combine.xlsx
- Supplementary/Supplementary File/Supplementary File2/1-Functional_annotation/barAnnotation_plot.pdf
- Supplementary/Supplementary File/Supplementary File2/1-Functional_annotation/barAnnotation_plot.png
- Supplementary/Supplementary File/Supplementary File2/2-Functional_classification/
- Supplementary/Supplementary File/Supplementary File2/2-Functional_classification/COG_Classify.xlsx
- Supplementary/Supplementary File/Supplementary File2/2-Functional_classification/GO_Terms_Level2_Classify.xlsx
- Supplementary/Supplementary File/Supplementary File2/2-Functional_classification/KEGG_map_Classify.xlsx
- Supplementary/Supplementary File/Supplementary File2/2-Functional_classification/Subcellular_Classify.xlsx
- Supplementary/Supplementary File/Supplementary File2/2-Functional_classification/ident-COG_classify.pdf
- Supplementary/Supplementary File/Supplementary File2/2-Functional_classification/ident-COG_classify.png
- Supplementary/Supplementary File/Supplementary File2/2-Functional_classification/ident-GO_classify.pdf
- Supplementary/Supplementary File/Supplementary File2/2-Functional_classification/ident-GO_classify.png
- Supplementary/Supplementary File/Supplementary File2/2-Functional_classification/ident-KEGG_map_classify.pdf
- Supplementary/Supplementary File/Supplementary File2/2-Functional_classification/ident-KEGG_map_classify.png
- Supplementary/Supplementary File/Supplementary File2/2-Functional_classification/ident-Subcell_classify.pdf
- Supplementary/Supplementary File/Supplementary File2/2-Functional_classification/ident-Subcell_classify.png
- Supplementary/Supplementary File/Supplementary File2/3-Functional_enrichment/
- Supplementary/Supplementary File/Supplementary File2/3-Functional_enrichment/GO_enrich_all.csv
- Supplementary/Supplementary File/Supplementary File2/3-Functional_enrichment/GO_enrichment.xlsx
- Supplementary/Supplementary File/Supplementary File2/3-Functional_enrichment/KEGG_pathway_enrichment.xlsx
- Supplementary/Supplementary File/Supplementary File2/3-Functional_enrichment/Protein_domain_enrichment.xlsx
- Supplementary/Supplementary File/Supplementary File2/3-Functional_enrichment/ident-BP.txt
- Supplementary/Supplementary File/Supplementary File2/3-Functional_enrichment/ident-BP_barplot.pdf
- Supplementary/Supplementary File/Supplementary File2/3-Functional_enrichment/ident-BP_barplot.png
- Supplementary/Supplementary File/Supplementary File2/3-Functional_enrichment/ident-BP_cirplot.pdf
- Supplementary/Supplementary File/Supplementary File2/3-Functional_enrichment/ident-BP_cirplot.png
- Supplementary/Supplementary File/Supplementary File2/3-Functional_enrichment/ident-BP_dotplot.pdf
- Supplementary/Supplementary File/Supplementary File2/3-Functional_enrichment/ident-BP_dotplot.png
- Supplementary/Supplementary File/Supplementary File2/3-Functional_enrichment/ident-CC.txt
- Supplementary/Supplementary File/Supplementary File2/3-Functional_enrichment/ident-CC_barplot.pdf
- Supplementary/Supplementary File/Supplementary File2/3-Functional_enrichment/ident-CC_barplot.png
- Supplementary/Supplementary File/Supplementary File2/3-Functional_enrichment/ident-CC_cirplot.pdf
- Supplementary/Supplementary File/Supplementary File2/3-Functional_enrichment/ident-CC_cirplot.png
- Supplementary/Supplementary File/Supplementary File2/3-Functional_enrichment/ident-CC_dotplot.pdf
- Supplementary/Supplementary File/Supplementary File2/3-Functional_enrichment/ident-CC_dotplot.png
- Supplementary/Supplementary File/Supplementary File2/3-Functional_enrichment/ident-KEGG_pathway_cirplot.pdf
- Supplementary/Supplementary File/Supplementary File2/3-Functional_enrichment/ident-KEGG_pathway_cirplot.png
- Supplementary/Supplementary File/Supplementary File2/3-Functional_enrichment/ident-MF.txt
- Supplementary/Supplementary File/Supplementary File2/3-Functional_enrichment/ident-MF_barplot.pdf
- Supplementary/Supplementary File/Supplementary File2/3-Functional_enrichment/ident-MF_barplot.png
- Supplementary/Supplementary File/Supplementary File2/3-Functional_enrichment/ident-MF_cirplot.pdf
- Supplementary/Supplementary File/Supplementary File2/3-Functional_enrichment/ident-MF_cirplot.png
- Supplementary/Supplementary File/Supplementary File2/3-Functional_enrichment/ident-MF_dotplot.pdf
- Supplementary/Supplementary File/Supplementary File2/3-Functional_enrichment/ident-MF_dotplot.png
- Supplementary/Supplementary File/Supplementary File2/3-Functional_enrichment/ident-Protein_domain_cirplot.pdf
- Supplementary/Supplementary File/Supplementary File2/3-Functional_enrichment/ident-Protein_domain_cirplot.png
- Supplementary/Supplementary File/Supplementary File2/3-Functional_enrichment/ident-domain.txt
- Supplementary/Supplementary File/Supplementary File2/3-Functional_enrichment/ident-domain_barplot.pdf
- Supplementary/Supplementary File/Supplementary File2/3-Functional_enrichment/ident-domain_barplot.png
- Supplementary/Supplementary File/Supplementary File2/3-Functional_enrichment/ident-domain_dotplot.pdf
- Supplementary/Supplementary File/Supplementary File2/3-Functional_enrichment/ident-domain_dotplot.png
- Supplementary/Supplementary File/Supplementary File2/3-Functional_enrichment/ident-kegg.txt
- Supplementary/Supplementary File/Supplementary File2/3-Functional_enrichment/ident-kegg_barplot.pdf
- Supplementary/Supplementary File/Supplementary File2/3-Functional_enrichment/ident-kegg_barplot.png
- Supplementary/Supplementary File/Supplementary File2/3-Functional_enrichment/ident-kegg_dotplot.pdf
- Supplementary/Supplementary File/Supplementary File2/3-Functional_enrichment/ident-kegg_dotplot.png
- Supplementary/Supplementary File/Supplementary File2/3-Functional_enrichment/kegg_enrich_all.csv
- Supplementary/Supplementary File/Supplementary File2/3-Functional_enrichment/protein_domain_enrich_all.csv
- Supplementary/Supplementary File/Supplementary File2/4-Enrichment_pathway_image/
- Supplementary/Supplementary File/Supplementary File2/4-Enrichment_pathway_image/all_map_info.txt
- Supplementary/Supplementary File/Supplementary File2/4-Enrichment_pathway_image/image/
- Supplementary/Supplementary File/Supplementary File2/4-Enrichment_pathway_image/image/map00620 2.png
- Supplementary/Supplementary File/Supplementary File2/4-Enrichment_pathway_image/image/map00620.png
- Supplementary/Supplementary File/Supplementary File2/4-Enrichment_pathway_image/image/map03030 2.png
- Supplementary/Supplementary File/Supplementary File2/4-Enrichment_pathway_image/image/map03030.png
- Supplementary/Supplementary File/Supplementary File2/4-Enrichment_pathway_image/image/map03430 2.png
- Supplementary/Supplementary File/Supplementary File2/4-Enrichment_pathway_image/image/map03430.png
- Supplementary/Supplementary File/Supplementary File2/4-Enrichment_pathway_image/image/map04141 2.png
- Supplementary/Supplementary File/Supplementary File2/4-Enrichment_pathway_image/image/map04141.png
- Supplementary/Supplementary File/Supplementary File2/4-Enrichment_pathway_image/map00620 Pyruvate metabolism.html
- Supplementary/Supplementary File/Supplementary File2/4-Enrichment_pathway_image/map03030 DNA replication.html
- Supplementary/Supplementary File/Supplementary File2/4-Enrichment_pathway_image/map03430 Mismatch repair.html
- Supplementary/Supplementary File/Supplementary File2/4-Enrichment_pathway_image/map04141 Protein processing in endoplasmic reticulum.html
- Supplementary/Supplementary File/Supplementary File2/5-PPI/
- Supplementary/Supplementary File/Supplementary File2/5-PPI/network.links.txt
- Supplementary/Supplementary File/Supplementary File2/5-PPI/network.network.html
- Supplementary/Supplementary File/Supplementary File2/5-PPI/network.nodes.txt
- Supplementary/Supplementary Table/
- Supplementary/Supplementary Table/.DS_Store
- Supplementary/Supplementary Table/Supplementary Table S1 A.xlsx
- Supplementary/Supplementary Table/Supplementary Table S10 Annotation_combine.xlsx
- Supplementary/Supplementary Table/Supplementary Table S11 GO_enrichment.xlsx
- Supplementary/Supplementary Table/Supplementary Table S12 Protein_domain_enrichment.xlsx
- Supplementary/Supplementary Table/Supplementary Table S13 KEGG_pathway_enrichment.xlsx
- Supplementary/Supplementary Table/Supplementary Table S14 Reactome_pathway_enrichment.xlsx
- Supplementary/Supplementary Table/Supplementary Table S15 WikiPathways_enrichment.xlsx
- Supplementary/Supplementary Table/Supplementary Table S16 network.nodes.txt
- Supplementary/Supplementary Table/Supplementary Table S17 network.links.txt
- Supplementary/Supplementary Table/Supplementary Table S18 KEGG_map_Classify.xlsx
- Supplementary/Supplementary Table/Supplementary Table S19 COG_Classify.xlsx
- Supplementary/Supplementary Table/Supplementary Table S2 B.xlsx
- Supplementary/Supplementary Table/Supplementary Table S3 C.xlsx
- Supplementary/Supplementary Table/Supplementary Table S4 D.xlsx
- Supplementary/Supplementary Table/Supplementary Table S5 E.xlsx
- Supplementary/Supplementary Table/Supplementary Table S6 F.xlsx
- Supplementary/Supplementary Table/Supplementary Table S7 G.xlsx
- Supplementary/Supplementary Table/Supplementary Table S8 H.xlsx
- Supplementary/Supplementary Table/Supplementary Table S9.xlsx
