# Supplementary material for: Protein composition analysis of human plasma-derived and recombinant human serum albumin preparations based on 4D label-free proteomics
Source: PeerJ. 2025 Jun 30;13:e19624. doi: 10.7717/peerj.19624 (PMC12225626; doi:10.7717/peerj.19624)
Supplement: Supplemental Information 2 — Supplemental Figures: Figure S1A: Peptide length, peptides per protein, distribution of coverage (%) and MW (kDa) of the LC-MS/MS analysis of rHSA from company A. Figure S2B: Peptide length, peptides per protein, distribution of coverage (%) and MW(kDa) of the LC-MS/MS analysis of rHSA from company B. Figure S3C: Peptide length, peptides per protein, distribution of coverage (%) and MW(kDa) of the LC-MS/MS analysis of pHSA from company C. Figure S4D: Peptide length, peptides per protein, distribution of coverage (%) and MW(kDa) of the LC-MS/MS analysis of pHSA from company D. Figure S5E: Peptide length, peptides per protein, distribution of coverage (%) and MW(kDa) of the LC-MS/MS analysis of pHSA from company E. Figure S6F: Peptide length, peptides per protein, distribution of coverage (%) and MW(kDa) of the LC-MS/MS analysis of pHSA from company F. Figure S7G: Peptide length, peptides per protein, distribution of coverage (%) and MW(kDa) of the LC-MS/MS analysis of pHSA from company G. Figure S8H: Peptide length, peptides per protein, distribution of coverage (%) and MW(kDa) of the LC-MS/MS analysis of pHSA from company H. Figure S9: GO enrichment analysis of the APs in pHSA. Figure S10: Subcellular localization prediction of the APs in pHSA. Figure S11: COG/KOG enrichment analysis of the APs in pHSA. Figure S12: KEGG pathway enrichment analysis of the APs in pHSA. Supplemental Tables: Table S1A: The protein and peptide identified in rHSA from company A. Table S2B: The protein and peptide identified in rHSA from company B. Table S3C: The protein and peptide identified in pHSA from company C. Table S4D: The protein and peptide identified in pHSA from company D. Table S5E: The protein and peptide identified in pHSA from company E. Table S6F: The protein and peptide identified in pHSA from company F. Table S7G: The protein and peptide identified in pHSA from company G. Table S8H: The protein and peptide identified in pHSA from company H. Table S9: The relative abunda [file peerj-13-19624-s002.zip › Supplementary/Supplementary File/Supplementary File1/2-Functional_classification/COG_Classify.xlsx]

## Sheet: ident Classification
COG/KOG category	Category description	Number of proteins
INFORMATION STORAGE AND PROCESSING	[A] RNA processing and modification	2
INFORMATION STORAGE AND PROCESSING	[B] Chromatin structure and dynamics	5
METABOLISM	[C] Energy production and conversion	1
CELLULAR PROCESSES AND SIGNALING	[D] Cell cycle control, cell division, chromosome partitioning	3
METABOLISM	[E] Amino acid transport and metabolism	2
METABOLISM	[F] Nucleotide transport and metabolism	1
METABOLISM	[G] Carbohydrate transport and metabolism	1
METABOLISM	[H] Coenzyme transport and metabolism	2
METABOLISM	[I] Lipid transport and metabolism	1
INFORMATION STORAGE AND PROCESSING	[J] Translation, ribosomal structure and biogenesis	4
INFORMATION STORAGE AND PROCESSING	[K] Transcription	6
INFORMATION STORAGE AND PROCESSING	[L] Replication, recombination and repair	1
CELLULAR PROCESSES AND SIGNALING	[O] Posttranslational modification, protein turnover, chaperones	2
POORLY CHARACTERIZED	[R] General function prediction only	8
CELLULAR PROCESSES AND SIGNALING	[T] Signal transduction mechanisms	1
CELLULAR PROCESSES AND SIGNALING	[U] Intracellular trafficking, secretion, and vesicular transport	1
CELLULAR PROCESSES AND SIGNALING	[V] Defense mechanisms	1

## Sheet: ident list
Category description	Protein accession	Protein description	Gene name	MW [kDa]	Coverage [%]	MS/MS Counts	Peptides	Unique peptides	Razor + unique peptides	Intensity	Subcellular localization	KEGG KO No.	KEGG Gene	KEGG pathway	Biological Process	Cellular Component	Molecular Function	Pfam ID	Domain description	KOG NO.	KOG description
[A] RNA processing and modification	B5VNW7	YLR430Wp-like protein (Fragment) OS=Saccharomyces cerevisiae (strain AWRI1631) OX=545124 GN=AWRI1631_124570 PE=4 SV=1	AWRI1631_124570	108.13	0.7	11	1	1	1	267960000	nucleus	K10706	SETX, ALS4; senataxin [EC:5.6.2.-]		GO:0006139 nucleobase-containing compound metabolic process; GO:0006259 DNA metabolic process; GO:0006260 DNA replication; GO:0006261 DNA-dependent DNA replication; GO:0006281 DNA repair; GO:0006283 transcription-coupled nucleotide-excision repair; GO:0006289 nucleotide-excision repair; GO:0006351 transcription, DNA-templated; GO:0006353 DNA-templated transcription, termination; GO:0006355 regula…	GO:0000228 nuclear chromosome; GO:0000785 chromatin; GO:0005622 intracellular anatomical structure; GO:0005634 nucleus; GO:0005657 replication fork; GO:0005694 chromosome; GO:0005737 cytoplasm; GO:0031974 membrane-enclosed lumen; GO:0031981 nuclear lumen; GO:0032991 protein-containing complex; GO:0035649 Nrd1 complex; GO:0035861 site of double-strand break; GO:0043226 organelle; GO:0043227 membra…	GO:0003676 nucleic acid binding; GO:0003678 DNA helicase activity; GO:0003723 RNA binding; GO:0003724 RNA helicase activity; GO:0003729 mRNA binding; GO:0003824 catalytic activity; GO:0004386 helicase activity; GO:0005488 binding; GO:0005515 protein binding; GO:0008094 ATP-dependent activity, acting on DNA; GO:0008186 ATP-dependent activity, acting on RNA; GO:0016462 pyrophosphatase activity; GO:…	PF13086; PF13087	AAA domain; AAA domain	KOG1801	tRNA-splicing endonuclease positive effector (SEN1)
	B5VHQ4	YER127Wp-like protein OS=Saccharomyces cerevisiae (strain AWRI1631) OX=545124 GN=AWRI1631_51940 PE=4 SV=1	AWRI1631_51940	26.193	8.4	1	1	1	1	0	nucleus	K14765	NGDN, LCP5; U3 small nucleolar ribonucleoprotein protein LCP5		GO:0000447 endonucleolytic cleavage in ITS1 to separate SSU-rRNA from 5.8S rRNA and LSU-rRNA from tricistronic rRNA transcript (SSU-rRNA, 5.8S rRNA, LSU-rRNA); GO:0000460 maturation of 5.8S rRNA; GO:0000462 maturation of SSU-rRNA from tricistronic rRNA transcript (SSU-rRNA, 5.8S rRNA, LSU-rRNA); GO:0000466 maturation of 5.8S rRNA from tricistronic rRNA transcript (SSU-rRNA, 5.8S rRNA, LSU-rRNA); …	GO:0005622 intracellular anatomical structure; GO:0005634 nucleus; GO:0005730 nucleolus; GO:0005732 sno(s)RNA-containing ribonucleoprotein complex; GO:0030532 small nuclear ribonucleoprotein complex; GO:0030684 preribosome; GO:0031974 membrane-enclosed lumen; GO:0031981 nuclear lumen; GO:0032040 small-subunit processome; GO:0032991 protein-containing complex; GO:0043226 organelle; GO:0043227 memb…	GO:0003676 nucleic acid binding; GO:0003723 RNA binding; GO:0005488 binding; GO:0097159 organic cyclic compound binding; GO:1901363 heterocyclic compound binding;			KOG3117	Protein involved in rRNA processing
[B] Chromatin structure and dynamics	Q03330	Histone acetyltransferase GCN5 OS=Saccharomyces cerevisiae (strain ATCC 204508 / S288c) OX=559292 GN=GCN5 PE=1 SV=1	GCN5	51.069	2.3	1	1	1	1	58087000	nucleus	K06062	PCAF, KAT2, GCN5; histone acetyltransferase [EC:2.3.1.48]		GO:0000003 reproduction; GO:0000122 negative regulation of transcription by RNA polymerase II; GO:0000280 nuclear division; GO:0006139 nucleobase-containing compound metabolic process; GO:0006259 DNA metabolic process; GO:0006310 DNA recombination; GO:0006325 chromatin organization; GO:0006338 chromatin remodeling; GO:0006355 regulation of transcription, DNA-templated; GO:0006357 regulation of tr…	GO:0000123 histone acetyltransferase complex; GO:0000124 SAGA complex; GO:0000228 nuclear chromosome; GO:0000775 chromosome, centromeric region; GO:0000785 chromatin; GO:0005622 intracellular anatomical structure; GO:0005634 nucleus; GO:0005654 nucleoplasm; GO:0005694 chromosome; GO:0005737 cytoplasm; GO:0005829 cytosol; GO:0031248 protein acetyltransferase complex; GO:0031974 membrane-enclosed l…	GO:0003712 transcription coregulator activity; GO:0003713 transcription coactivator activity; GO:0003824 catalytic activity; GO:0004402 histone acetyltransferase activity; GO:0005488 binding; GO:0005515 protein binding; GO:0008080 N-acetyltransferase activity; GO:0010484 H3 histone acetyltransferase activity; GO:0016407 acetyltransferase activity; GO:0016410 N-acyltransferase activity; GO:0016740…	PF00439	Bromodomain	KOG1472	Histone acetyltransferase SAGA/ADA, catalytic subunit PCAF/GCN5 and related proteins
	P61830	Histone H3 OS=Saccharomyces cerevisiae (strain ATCC 204508 / S288c) OX=559292 GN=HHT1 PE=1 SV=2	HHT1	15.356	5.1	1	1	1	1	4139200	nucleus	K11253	H3; histone H3		GO:0000003 reproduction; GO:0000075 cell cycle checkpoint signaling; GO:0000278 mitotic cell cycle; GO:0001672 regulation of chromatin assembly or disassembly; GO:0003006 developmental process involved in reproduction; GO:0006139 nucleobase-containing compound metabolic process; GO:0006259 DNA metabolic process; GO:0006281 DNA repair; GO:0006289 nucleotide-excision repair; GO:0006323 DNA packagin…	GO:0000228 nuclear chromosome; GO:0000775 chromosome, centromeric region; GO:0000785 chromatin; GO:0000786 nucleosome; GO:0000792 heterochromatin; GO:0005622 intracellular anatomical structure; GO:0005634 nucleus; GO:0005657 replication fork; GO:0005694 chromosome; GO:0005721 pericentric heterochromatin; GO:0031298 replication fork protection complex; GO:0031934 mating-type region heterochromatin…	GO:0003676 nucleic acid binding; GO:0003677 DNA binding; GO:0003682 chromatin binding; GO:0005488 binding; GO:0031490 chromatin DNA binding; GO:0031491 nucleosome binding; GO:0031492 nucleosomal DNA binding; GO:0044877 protein-containing complex binding; GO:0097159 organic cyclic compound binding; GO:1901363 heterocyclic compound binding;	PF00125	Core histone H2A/H2B/H3/H4	KOG1745	Histones H3 and H4
	G2WCC0	K7_Nat1p OS=Saccharomyces cerevisiae (strain Kyokai no. 7 / NBRC 101557) OX=721032 GN=K7_NAT1 PE=4 SV=1	K7_NAT1	98.92	1.9	0	1	1	1	2674700	nucleus	K20792	NAA15_16; N-alpha-acetyltransferase 15/16, NatA auxiliary subunit		GO:0006464 cellular protein modification process; GO:0006473 protein acetylation; GO:0006474 N-terminal protein amino acid acetylation; GO:0006807 nitrogen compound metabolic process; GO:0008152 metabolic process; GO:0009893 positive regulation of metabolic process; GO:0009987 cellular process; GO:0010467 gene expression; GO:0010468 regulation of gene expression; GO:0010604 positive regulation of…	GO:0005622 intracellular anatomical structure; GO:0005737 cytoplasm; GO:0005739 mitochondrion; GO:0031248 protein acetyltransferase complex; GO:0031414 N-terminal protein acetyltransferase complex; GO:0031415 NatA complex; GO:0032991 protein-containing complex; GO:0043226 organelle; GO:0043227 membrane-bounded organelle; GO:0043229 intracellular organelle; GO:0043231 intracellular membrane-bounde…	GO:0008047 enzyme activator activity; GO:0010698 acetyltransferase activator activity; GO:0030234 enzyme regulator activity; GO:0098772 molecular function regulator;			KOG1156	N-terminal acetyltransferase
	B5VRP9	YOL004Wp-like protein (Fragment) OS=Saccharomyces cerevisiae (strain AWRI1631) OX=545124 GN=AWRI1631_151570 PE=4 SV=1	AWRI1631_151570	156.37	0.7	0	1	1	1	972680	nucleus	K11644	SIN3A; paired amphipathic helix protein Sin3a	map04139 Mitophagy - yeast	GO:0000003 reproduction; GO:0000086 G2/M transition of mitotic cell cycle; GO:0000117 regulation of transcription involved in G2/M transition of mitotic cell cycle; GO:0000122 negative regulation of transcription by RNA polymerase II; GO:0000278 mitotic cell cycle; GO:0006139 nucleobase-containing compound metabolic process; GO:0006259 DNA metabolic process; GO:0006275 regulation of DNA replicati…	GO:0000118 histone deacetylase complex; GO:0000228 nuclear chromosome; GO:0000775 chromosome, centromeric region; GO:0000785 chromatin; GO:0000792 heterochromatin; GO:0005622 intracellular anatomical structure; GO:0005634 nucleus; GO:0005654 nucleoplasm; GO:0005694 chromosome; GO:0005721 pericentric heterochromatin; GO:0031974 membrane-enclosed lumen; GO:0031981 nuclear lumen; GO:0032221 Rpd3S/Cl…	GO:0003712 transcription coregulator activity; GO:0003713 transcription coactivator activity; GO:0003714 transcription corepressor activity; GO:0140110 transcription regulator activity;	PF08295	Sin3 family co-repressor	KOG4204	Histone deacetylase complex, SIN3 component
	G2WE95	SWR1-complex protein 4 OS=Saccharomyces cerevisiae (strain Kyokai no. 7 / NBRC 101557) OX=721032 GN=K7_SWC4 PE=3 SV=1	K7_SWC4	55.159	2.5	0	1	1	1	16313	nucleus	K11324	DMAP1, SWC4, EAF2; DNA methyltransferase 1-associated protein 1		GO:0006139 nucleobase-containing compound metabolic process; GO:0006259 DNA metabolic process; GO:0006281 DNA repair; GO:0006325 chromatin organization; GO:0006338 chromatin remodeling; GO:0006464 cellular protein modification process; GO:0006473 protein acetylation; GO:0006475 internal protein amino acid acetylation; GO:0006725 cellular aromatic compound metabolic process; GO:0006807 nitrogen co…	GO:0000123 histone acetyltransferase complex; GO:0000228 nuclear chromosome; GO:0000785 chromatin; GO:0000812 Swr1 complex; GO:0005622 intracellular anatomical structure; GO:0005634 nucleus; GO:0005654 nucleoplasm; GO:0005694 chromosome; GO:0031248 protein acetyltransferase complex; GO:0031974 membrane-enclosed lumen; GO:0031981 nuclear lumen; GO:0032991 protein-containing complex; GO:0035267 NuA…	GO:0003676 nucleic acid binding; GO:0003677 DNA binding; GO:0003712 transcription coregulator activity; GO:0003714 transcription corepressor activity; GO:0005488 binding; GO:0097159 organic cyclic compound binding; GO:0140110 transcription regulator activity; GO:1901363 heterocyclic compound binding;	PF16282	SANT/Myb-like domain of DAMP1	KOG2656	DNA methyltransferase 1-associated protein-1
[C] Energy production and conversion	P43547	Putative aryl-alcohol dehydrogenase AAD6 OS=Saccharomyces cerevisiae (strain ATCC 204508 / S288c) OX=559292 GN=AAD6 PE=5 SV=1	AAD6	23.918	6.6	1	1	1	1	0	cytoskeleton				GO:0006081 cellular aldehyde metabolic process; GO:0008152 metabolic process; GO:0009987 cellular process; GO:0044237 cellular metabolic process; GO:0071704 organic substance metabolic process;		GO:0003824 catalytic activity; GO:0016491 oxidoreductase activity; GO:0016614 oxidoreductase activity, acting on CH-OH group of donors; GO:0016616 oxidoreductase activity, acting on the CH-OH group of donors, NAD or NADP as acceptor; GO:0018456 aryl-alcohol dehydrogenase (NAD+) activity;	PF00248	Aldo/keto reductase family	KOG1575	Voltage-gated shaker-like K+ channel, subunit beta/KCNAB
[D] Cell cycle control, cell division, chromosome partitioning	N1P7Q8	Hsl1p OS=Saccharomyces cerevisiae (strain CEN.PK113-7D) OX=889517 GN=CENPK1137D_900 PE=4 SV=1	CENPK1137D_900	169.58	2.2	1	1	1	1	0	nucleus	K02515	HSL1; serine/threonine-protein kinase HSL1, negative regulator of Swe1 kinase [EC:2.7.11.-]	map04011 MAPK signaling pathway - yeast; map04111 Cell cycle - yeast	GO:0000003 reproduction; GO:0000075 cell cycle checkpoint signaling; GO:0000086 G2/M transition of mitotic cell cycle; GO:0000165 MAPK cascade; GO:0000278 mitotic cell cycle; GO:0000921 septin ring assembly; GO:0001403 invasive growth in response to glucose limitation; GO:0001558 regulation of cell growth; GO:0001817 regulation of cytokine production; GO:0001932 regulation of protein phosphorylat…	GO:0000144 cellular bud neck septin ring; GO:0000399 cellular bud neck septin structure; GO:0005622 intracellular anatomical structure; GO:0005634 nucleus; GO:0005654 nucleoplasm; GO:0005737 cytoplasm; GO:0005813 centrosome; GO:0005815 microtubule organizing center; GO:0005829 cytosol; GO:0005856 cytoskeleton; GO:0005933 cellular bud; GO:0005935 cellular bud neck; GO:0005938 cell cortex; GO:00059…	GO:0000166 nucleotide binding; GO:0003824 catalytic activity; GO:0004672 protein kinase activity; GO:0004674 protein serine/threonine kinase activity; GO:0004683 calmodulin-dependent protein kinase activity; GO:0004712 protein serine/threonine/tyrosine kinase activity; GO:0005488 binding; GO:0005515 protein binding; GO:0005516 calmodulin binding; GO:0005524 ATP binding; GO:0009931 calcium-depende…	PF00069	Protein kinase domain	KOG0588	Serine/threonine protein kinase
	C8Z3Y7	non-specific serine/threonine protein kinase OS=Saccharomyces cerevisiae (strain Lalvin EC1118 / Prise de mousse) OX=643680 GN=EC1118_1B15_1178g PE=4 SV=1	EC1118_1B15_1178g	76.412	1.9	0	1	1	1	41041	nucleus	K16315	GSG2; serine/threonine-protein kinase haspin [EC:2.7.11.1]		GO:0000003 reproduction; GO:0000278 mitotic cell cycle; GO:0006325 chromatin organization; GO:0006464 cellular protein modification process; GO:0006468 protein phosphorylation; GO:0006793 phosphorus metabolic process; GO:0006796 phosphate-containing compound metabolic process; GO:0006807 nitrogen compound metabolic process; GO:0006996 organelle organization; GO:0007049 cell cycle; GO:0007088 regu…	GO:0000228 nuclear chromosome; GO:0000775 chromosome, centromeric region; GO:0000785 chromatin; GO:0000792 heterochromatin; GO:0005622 intracellular anatomical structure; GO:0005634 nucleus; GO:0005694 chromosome; GO:0005721 pericentric heterochromatin; GO:0005737 cytoplasm; GO:0031934 mating-type region heterochromatin; GO:0031974 membrane-enclosed lumen; GO:0031981 nuclear lumen; GO:0043226 org…	GO:0000166 nucleotide binding; GO:0003824 catalytic activity; GO:0004672 protein kinase activity; GO:0004674 protein serine/threonine kinase activity; GO:0005488 binding; GO:0005524 ATP binding; GO:0016301 kinase activity; GO:0016740 transferase activity; GO:0016772 transferase activity, transferring phosphorus-containing groups; GO:0016773 phosphotransferase activity, alcohol group as acceptor; …			KOG2464	Serine/threonine kinase (haspin family)
	B5VJW2	YHR031Cp-like protein (Fragment) OS=Saccharomyces cerevisiae (strain AWRI1631) OX=545124 GN=AWRI1631_80830 PE=3 SV=1	AWRI1631_80830	64.508	1.8	1	1	1	1	6365800	nucleus	K15255	PIF1; ATP-dependent DNA helicase PIF1 [EC:5.6.2.3]		GO:0000002 mitochondrial genome maintenance; GO:0006139 nucleobase-containing compound metabolic process; GO:0006259 DNA metabolic process; GO:0006260 DNA replication; GO:0006261 DNA-dependent DNA replication; GO:0006275 regulation of DNA replication; GO:0006725 cellular aromatic compound metabolic process; GO:0006807 nitrogen compound metabolic process; GO:0006996 organelle organization; GO:0007…	GO:0000228 nuclear chromosome; GO:0000781 chromosome, telomeric region; GO:0000785 chromatin; GO:0000792 heterochromatin; GO:0005622 intracellular anatomical structure; GO:0005634 nucleus; GO:0005657 replication fork; GO:0005694 chromosome; GO:0005737 cytoplasm; GO:0005739 mitochondrion; GO:0031974 membrane-enclosed lumen; GO:0031981 nuclear lumen; GO:0043226 organelle; GO:0043227 membrane-bounde…	GO:0003678 DNA helicase activity; GO:0003824 catalytic activity; GO:0004386 helicase activity; GO:0004857 enzyme inhibitor activity; GO:0008094 ATP-dependent activity, acting on DNA; GO:0010521 telomerase inhibitor activity; GO:0016462 pyrophosphatase activity; GO:0016787 hydrolase activity; GO:0016817 hydrolase activity, acting on acid anhydrides; GO:0016818 hydrolase activity, acting on acid an…			KOG0987	DNA helicase PIF1/RRM3
[E] Amino acid transport and metabolism	B5VI35	YFR009Wp-like protein (Fragment) OS=Saccharomyces cerevisiae (strain AWRI1631) OX=545124 GN=AWRI1631_60710 PE=4 SV=1	AWRI1631_60710	68.172	2.7	0	1	1	1	7164300	nucleus	K06158	ABCF3; ATP-binding cassette, subfamily F, member 3		GO:0006417 regulation of translation; GO:0006448 regulation of translational elongation; GO:0009889 regulation of biosynthetic process; GO:0010468 regulation of gene expression; GO:0010556 regulation of macromolecule biosynthetic process; GO:0010608 posttranscriptional regulation of gene expression; GO:0019222 regulation of metabolic process; GO:0031323 regulation of cellular metabolic process; G…	GO:0005622 intracellular anatomical structure; GO:0005737 cytoplasm; GO:0005829 cytosol; GO:0005840 ribosome; GO:0022626 cytosolic ribosome; GO:0032991 protein-containing complex; GO:0043226 organelle; GO:0043228 non-membrane-bounded organelle; GO:0043229 intracellular organelle; GO:0043232 intracellular non-membrane-bounded organelle; GO:1990904 ribonucleoprotein complex;	GO:0000166 nucleotide binding; GO:0003824 catalytic activity; GO:0005488 binding; GO:0005524 ATP binding; GO:0016462 pyrophosphatase activity; GO:0016787 hydrolase activity; GO:0016817 hydrolase activity, acting on acid anhydrides; GO:0016818 hydrolase activity, acting on acid anhydrides, in phosphorus-containing anhydrides; GO:0016887 ATP hydrolysis activity; GO:0017076 purine nucleotide binding…	PF00005; PF12848	ABC transporter; ABC transporter	KOG0062	ATPase component of ABC transporters with duplicated ATPase domains/Translation elongation factor EF-3b
	A6ZU31	Alpha aminoadipate reductase phosphopantetheinyl transferase OS=Saccharomyces cerevisiae (strain YJM789) OX=307796 GN=LYS5 PE=4 SV=1	LYS5	30.653	7.4	0	1	1	1	231120	nucleus	K06133	LYS5, acpT; 4'-phosphopantetheinyl transferase [EC:2.7.8.-]	map00770 Pantothenate and CoA biosynthesis; map01100 Metabolic pathways	GO:0006082 organic acid metabolic process; GO:0006464 cellular protein modification process; GO:0006520 cellular amino acid metabolic process; GO:0006553 lysine metabolic process; GO:0006807 nitrogen compound metabolic process; GO:0008152 metabolic process; GO:0008652 cellular amino acid biosynthetic process; GO:0009058 biosynthetic process; GO:0009066 aspartate family amino acid metabolic proces…	GO:0005622 intracellular anatomical structure; GO:0005737 cytoplasm;	GO:0003824 catalytic activity; GO:0008897 holo-[acyl-carrier-protein] synthase activity; GO:0016740 transferase activity; GO:0016772 transferase activity, transferring phosphorus-containing groups; GO:0016780 phosphotransferase activity, for other substituted phosphate groups;	PF01648	4'-phosphopantetheinyl transferase superfamily	KOG0945	Alpha-aminoadipic semialdehyde dehydrogenase-phosphopantetheinyl transferase
[F] Nucleotide transport and metabolism	G2WEE8	phosphoribosylformylglycinamidine synthase OS=Saccharomyces cerevisiae (strain Kyokai no. 7 / NBRC 101557) OX=721032 GN=K7_ADE6 PE=3 SV=1	K7_ADE6	148.9	1.8	1	1	1	1	166850	cytoplasm	K01952	PFAS, purL; phosphoribosylformylglycinamidine synthase [EC:6.3.5.3]	map00230 Purine metabolism; map01100 Metabolic pathways; map01110 Biosynthesis of secondary metabolites	GO:0006139 nucleobase-containing compound metabolic process; GO:0006163 purine nucleotide metabolic process; GO:0006164 purine nucleotide biosynthetic process; GO:0006188 IMP biosynthetic process; GO:0006189 'de novo' IMP biosynthetic process; GO:0006725 cellular aromatic compound metabolic process; GO:0006753 nucleoside phosphate metabolic process; GO:0006793 phosphorus metabolic process; GO:000…	GO:0005622 intracellular anatomical structure; GO:0005737 cytoplasm;	GO:0003824 catalytic activity; GO:0004642 phosphoribosylformylglycinamidine synthase activity; GO:0016874 ligase activity; GO:0016879 ligase activity, forming carbon-nitrogen bonds; GO:0016884 carbon-nitrogen ligase activity, with glutamine as amido-N-donor;	PF18076; PF18072; PF02769; PF13507	Formylglycinamide ribonucleotide amidotransferase N-terminal; Formylglycinamide ribonucleotide amidotransferase linker domain; AIR synthase related protein, C-terminal domain; CobB/CobQ-like glutamine amidotransferase domain	KOG1907	Phosphoribosylformylglycinamidine synthase
[G] Carbohydrate transport and metabolism	C8ZHK9	Wsc3p OS=Saccharomyces cerevisiae (strain Lalvin EC1118 / Prise de mousse) OX=643680 GN=EC1118_1O4_0628g PE=4 SV=1	EC1118_1O4_0628g	57.627	3.8	1	1	1	1	0	plasma membrane	K11244	WSC; cell wall integrity and stress response component	map04011 MAPK signaling pathway - yeast; map04139 Mitophagy - yeast	GO:0006914 autophagy; GO:0006950 response to stress; GO:0007154 cell communication; GO:0007165 signal transduction; GO:0007264 small GTPase mediated signal transduction; GO:0007265 Ras protein signal transduction; GO:0007266 Rho protein signal transduction; GO:0008152 metabolic process; GO:0009056 catabolic process; GO:0009266 response to temperature stimulus; GO:0009408 response to heat; GO:0009…	GO:0000322 storage vacuole; GO:0000323 lytic vacuole; GO:0000324 fungal-type vacuole; GO:0005622 intracellular anatomical structure; GO:0005737 cytoplasm; GO:0005773 vacuole; GO:0005933 cellular bud; GO:0005937 mating projection; GO:0030427 site of polarized growth; GO:0042995 cell projection; GO:0043226 organelle; GO:0043227 membrane-bounded organelle; GO:0043229 intracellular organelle; GO:0043…	GO:0004888 transmembrane signaling receptor activity; GO:0038023 signaling receptor activity; GO:0060089 molecular transducer activity;	PF01822	WSC domain	KOG4157	beta-1,6-N-acetylglucosaminyltransferase, contains WSC domain
[H] Coenzyme transport and metabolism	A6ZU31	Alpha aminoadipate reductase phosphopantetheinyl transferase OS=Saccharomyces cerevisiae (strain YJM789) OX=307796 GN=LYS5 PE=4 SV=1	LYS5	30.653	7.4	0	1	1	1	231120	nucleus	K06133	LYS5, acpT; 4'-phosphopantetheinyl transferase [EC:2.7.8.-]	map00770 Pantothenate and CoA biosynthesis; map01100 Metabolic pathways	GO:0006082 organic acid metabolic process; GO:0006464 cellular protein modification process; GO:0006520 cellular amino acid metabolic process; GO:0006553 lysine metabolic process; GO:0006807 nitrogen compound metabolic process; GO:0008152 metabolic process; GO:0008652 cellular amino acid biosynthetic process; GO:0009058 biosynthetic process; GO:0009066 aspartate family amino acid metabolic proces…	GO:0005622 intracellular anatomical structure; GO:0005737 cytoplasm;	GO:0003824 catalytic activity; GO:0008897 holo-[acyl-carrier-protein] synthase activity; GO:0016740 transferase activity; GO:0016772 transferase activity, transferring phosphorus-containing groups; GO:0016780 phosphotransferase activity, for other substituted phosphate groups;	PF01648	4'-phosphopantetheinyl transferase superfamily	KOG0945	Alpha-aminoadipic semialdehyde dehydrogenase-phosphopantetheinyl transferase
	G2WAF0	coproporphyrinogen oxidase (Fragment) OS=Saccharomyces cerevisiae (strain Kyokai no. 7 / NBRC 101557) OX=721032 GN=K7_HEM13b PE=3 SV=1	K7_HEM13b	25.595	5.6	1	1	1	1	119080	nucleus	K00228	CPOX, hemF; coproporphyrinogen III oxidase [EC:1.3.3.3]	map00860 Porphyrin metabolism; map01100 Metabolic pathways; map01110 Biosynthesis of secondary metabolites; map01240 Biosynthesis of cofactors	GO:0006725 cellular aromatic compound metabolic process; GO:0006778 porphyrin-containing compound metabolic process; GO:0006779 porphyrin-containing compound biosynthetic process; GO:0006783 heme biosynthetic process; GO:0006807 nitrogen compound metabolic process; GO:0008152 metabolic process; GO:0009058 biosynthetic process; GO:0009987 cellular process; GO:0018130 heterocycle biosynthetic proce…	GO:0005622 intracellular anatomical structure; GO:0005737 cytoplasm; GO:0005829 cytosol;	GO:0003824 catalytic activity; GO:0004109 coproporphyrinogen oxidase activity; GO:0005488 binding; GO:0005515 protein binding; GO:0016491 oxidoreductase activity; GO:0016627 oxidoreductase activity, acting on the CH-CH group of donors; GO:0016634 oxidoreductase activity, acting on the CH-CH group of donors, oxygen as acceptor; GO:0042802 identical protein binding; GO:0042803 protein homodimerizat…			KOG1518	Coproporphyrinogen III oxidase CPO/HEM13
[I] Lipid transport and metabolism	A6ZKY6	Chromosome stability-related protein OS=Saccharomyces cerevisiae (strain YJM789) OX=307796 GN=SCY_0256 PE=3 SV=1	SCY_0256	45.606	7.3	1	1	1	1	8094800	plasma membrane				GO:0006629 lipid metabolic process; GO:0006644 phospholipid metabolic process; GO:0006650 glycerophospholipid metabolic process; GO:0006793 phosphorus metabolic process; GO:0006796 phosphate-containing compound metabolic process; GO:0008152 metabolic process; GO:0008610 lipid biosynthetic process; GO:0008654 phospholipid biosynthetic process; GO:0009058 biosynthetic process; GO:0009987 cellular p…	GO:0005622 intracellular anatomical structure; GO:0005634 nucleus; GO:0005737 cytoplasm; GO:0005783 endoplasmic reticulum; GO:0005811 lipid droplet; GO:0012505 endomembrane system; GO:0016020 membrane; GO:0016021 integral component of membrane; GO:0031224 intrinsic component of membrane; GO:0043226 organelle; GO:0043227 membrane-bounded organelle; GO:0043228 non-membrane-bounded organelle; GO:004…	GO:0003824 catalytic activity; GO:0008374 O-acyltransferase activity; GO:0016411 acylglycerol O-acyltransferase activity; GO:0016740 transferase activity; GO:0016746 acyltransferase activity; GO:0016747 acyltransferase activity, transferring groups other than amino-acyl groups;			KOG1505	Lysophosphatidic acid acyltransferase LPAAT and related acyltransferases
[J] Translation, ribosomal structure and biogenesis	G2WER4	Tyrosine--tRNA ligase OS=Saccharomyces cerevisiae (strain Kyokai no. 7 / NBRC 101557) OX=721032 GN=K7_TYS1 PE=3 SV=1	K7_TYS1	44.005	3.8	0	1	1	1	5141100	cytoplasm	K01866	YARS, tyrS; tyrosyl-tRNA synthetase [EC:6.1.1.1]	map00970 Aminoacyl-tRNA biosynthesis	GO:0002181 cytoplasmic translation; GO:0006082 organic acid metabolic process; GO:0006139 nucleobase-containing compound metabolic process; GO:0006399 tRNA metabolic process; GO:0006412 translation; GO:0006418 tRNA aminoacylation for protein translation; GO:0006437 tyrosyl-tRNA aminoacylation; GO:0006518 peptide metabolic process; GO:0006520 cellular amino acid metabolic process; GO:0006725 cellu…	GO:0005622 intracellular anatomical structure; GO:0005634 nucleus; GO:0005737 cytoplasm; GO:0010494 cytoplasmic stress granule; GO:0032991 protein-containing complex; GO:0035770 ribonucleoprotein granule; GO:0036464 cytoplasmic ribonucleoprotein granule; GO:0043226 organelle; GO:0043227 membrane-bounded organelle; GO:0043228 non-membrane-bounded organelle; GO:0043229 intracellular organelle; GO:0…	GO:0003676 nucleic acid binding; GO:0003723 RNA binding; GO:0003729 mRNA binding; GO:0003824 catalytic activity; GO:0004812 aminoacyl-tRNA ligase activity; GO:0004831 tyrosine-tRNA ligase activity; GO:0005488 binding; GO:0016874 ligase activity; GO:0016875 ligase activity, forming carbon-oxygen bonds; GO:0097159 organic cyclic compound binding; GO:0140098 catalytic activity, acting on RNA; GO:014…			KOG2144	Tyrosyl-tRNA synthetase, cytoplasmic
	P47077	Nucleolar protein 9 OS=Saccharomyces cerevisiae (strain ATCC 204508 / S288c) OX=559292 GN=NOP9 PE=1 SV=1	NOP9	77.721	1.5	0	1	1	1	3130300000	nucleus	K14790	NOP9; nucleolar protein 9		GO:0000054 ribosomal subunit export from nucleus; GO:0000056 ribosomal small subunit export from nucleus; GO:0000447 endonucleolytic cleavage in ITS1 to separate SSU-rRNA from 5.8S rRNA and LSU-rRNA from tricistronic rRNA transcript (SSU-rRNA, 5.8S rRNA, LSU-rRNA); GO:0000460 maturation of 5.8S rRNA; GO:0000462 maturation of SSU-rRNA from tricistronic rRNA transcript (SSU-rRNA, 5.8S rRNA, LSU-rRN…	GO:0005622 intracellular anatomical structure; GO:0005634 nucleus; GO:0005730 nucleolus; GO:0030684 preribosome; GO:0030686 90S preribosome; GO:0030688 preribosome, small subunit precursor; GO:0031974 membrane-enclosed lumen; GO:0031981 nuclear lumen; GO:0032991 protein-containing complex; GO:0043226 organelle; GO:0043227 membrane-bounded organelle; GO:0043228 non-membrane-bounded organelle; GO:0…	GO:0003676 nucleic acid binding; GO:0003723 RNA binding; GO:0003729 mRNA binding; GO:0005488 binding; GO:0097159 organic cyclic compound binding; GO:1901363 heterocyclic compound binding;			KOG2188	Predicted RNA-binding protein, contains Pumilio domains
	N1NWU0	aminodeoxychorismate synthase OS=Saccharomyces cerevisiae (strain CEN.PK113-7D) OX=889517 GN=CENPK1137D_2711 PE=3 SV=1	CENPK1137D_2711	88.598	1.1	0	1	1	1	2766200	cytoplasm,nucleus	K13950	pabAB; para-aminobenzoate synthetase [EC:2.6.1.85]	map00790 Folate biosynthesis; map01240 Biosynthesis of cofactors	GO:0006082 organic acid metabolic process; GO:0006520 cellular amino acid metabolic process; GO:0006575 cellular modified amino acid metabolic process; GO:0006725 cellular aromatic compound metabolic process; GO:0006760 folic acid-containing compound metabolic process; GO:0006766 vitamin metabolic process; GO:0006767 water-soluble vitamin metabolic process; GO:0006807 nitrogen compound metabolic …	GO:0005622 intracellular anatomical structure; GO:0005737 cytoplasm;	GO:0003824 catalytic activity; GO:0008483 transaminase activity; GO:0016740 transferase activity; GO:0016769 transferase activity, transferring nitrogenous groups; GO:0046820 4-amino-4-deoxychorismate synthase activity;	PF00117	Glutamine amidotransferase class-I	KOG1224	Para-aminobenzoate (PABA) synthase ABZ1
	B5VI35	YFR009Wp-like protein (Fragment) OS=Saccharomyces cerevisiae (strain AWRI1631) OX=545124 GN=AWRI1631_60710 PE=4 SV=1	AWRI1631_60710	68.172	2.7	0	1	1	1	7164300	nucleus	K06158	ABCF3; ATP-binding cassette, subfamily F, member 3		GO:0006417 regulation of translation; GO:0006448 regulation of translational elongation; GO:0009889 regulation of biosynthetic process; GO:0010468 regulation of gene expression; GO:0010556 regulation of macromolecule biosynthetic process; GO:0010608 posttranscriptional regulation of gene expression; GO:0019222 regulation of metabolic process; GO:0031323 regulation of cellular metabolic process; G…	GO:0005622 intracellular anatomical structure; GO:0005737 cytoplasm; GO:0005829 cytosol; GO:0005840 ribosome; GO:0022626 cytosolic ribosome; GO:0032991 protein-containing complex; GO:0043226 organelle; GO:0043228 non-membrane-bounded organelle; GO:0043229 intracellular organelle; GO:0043232 intracellular non-membrane-bounded organelle; GO:1990904 ribonucleoprotein complex;	GO:0000166 nucleotide binding; GO:0003824 catalytic activity; GO:0005488 binding; GO:0005524 ATP binding; GO:0016462 pyrophosphatase activity; GO:0016787 hydrolase activity; GO:0016817 hydrolase activity, acting on acid anhydrides; GO:0016818 hydrolase activity, acting on acid anhydrides, in phosphorus-containing anhydrides; GO:0016887 ATP hydrolysis activity; GO:0017076 purine nucleotide binding…	PF00005; PF12848	ABC transporter; ABC transporter	KOG0062	ATPase component of ABC transporters with duplicated ATPase domains/Translation elongation factor EF-3b
[K] Transcription	B5VJC8	YGR186Wp-like protein OS=Saccharomyces cerevisiae (strain AWRI1631) OX=545124 GN=AWRI1631_74050 PE=4 SV=1	AWRI1631_74050	26.568	4.2	1	2	2	2	189300000	cytoplasm	K03138	TFIIF1, GTF2F1, TFG1; transcription initiation factor TFIIF subunit alpha	map03022 Basal transcription factors	GO:0001109 promoter clearance during DNA-templated transcription; GO:0001111 promoter clearance from RNA polymerase II promoter; GO:0001173 DNA-templated transcriptional start site selection; GO:0001174 transcriptional start site selection at RNA polymerase II promoter; GO:0006139 nucleobase-containing compound metabolic process; GO:0006351 transcription, DNA-templated; GO:0006352 DNA-templated t…	GO:0000428 DNA-directed RNA polymerase complex; GO:0005622 intracellular anatomical structure; GO:0005634 nucleus; GO:0005654 nucleoplasm; GO:0005667 transcription regulator complex; GO:0005674 transcription factor TFIIF complex; GO:0016591 RNA polymerase II, holoenzyme; GO:0030880 RNA polymerase complex; GO:0031974 membrane-enclosed lumen; GO:0031981 nuclear lumen; GO:0032991 protein-containing …	GO:0008047 enzyme activator activity; GO:0019208 phosphatase regulator activity; GO:0019211 phosphatase activator activity; GO:0019888 protein phosphatase regulator activity; GO:0030234 enzyme regulator activity; GO:0072542 protein phosphatase activator activity; GO:0098772 molecular function regulator; GO:0140110 transcription regulator activity;			KOG2393	Transcription initiation factor IIF, large subunit (RAP74)
	B5VG36	YDR141Cp-like protein OS=Saccharomyces cerevisiae (strain AWRI1631) OX=545124 GN=AWRI1631_43600 PE=3 SV=1	AWRI1631_43600	167.69	0.7	0	1	1	1	1476200	nucleus				GO:0000003 reproduction; GO:0000902 cell morphogenesis; GO:0000909 sporocarp development involved in sexual reproduction; GO:0003006 developmental process involved in reproduction; GO:0006810 transport; GO:0006892 post-Golgi vesicle-mediated transport; GO:0006895 Golgi to endosome transport; GO:0006996 organelle organization; GO:0007029 endoplasmic reticulum organization; GO:0007275 multicellular…	GO:0000139 Golgi membrane; GO:0005622 intracellular anatomical structure; GO:0005737 cytoplasm; GO:0005739 mitochondrion; GO:0005768 endosome; GO:0005794 Golgi apparatus; GO:0005802 trans-Golgi network; GO:0005829 cytosol; GO:0012505 endomembrane system; GO:0016020 membrane; GO:0031090 organelle membrane; GO:0031410 cytoplasmic vesicle; GO:0031982 vesicle; GO:0031984 organelle subcompartment; GO:…				KOG3613	Dopey and related predicted leucine zipper transcription factors
	B3LQE8	Basic helix-loop-helix protein OS=Saccharomyces cerevisiae (strain RM11-1a) OX=285006 GN=SCRG_03712 PE=4 SV=1	SCRG_03712	39.509	3.7	0	1	1	1	80255	nucleus	K22484	CBF1; transcriptional regulator CBF1		GO:0000096 sulfur amino acid metabolic process; GO:0000097 sulfur amino acid biosynthetic process; GO:0000103 sulfate assimilation; GO:0000122 negative regulation of transcription by RNA polymerase II; GO:0000429 carbon catabolite regulation of transcription from RNA polymerase II promoter; GO:0000430 regulation of transcription from RNA polymerase II promoter by glucose; GO:0000432 positive regu…	GO:0000228 nuclear chromosome; GO:0000775 chromosome, centromeric region; GO:0000776 kinetochore; GO:0000785 chromatin; GO:0005622 intracellular anatomical structure; GO:0005634 nucleus; GO:0005654 nucleoplasm; GO:0005667 transcription regulator complex; GO:0005694 chromosome; GO:0005737 cytoplasm; GO:0005739 mitochondrion; GO:0031974 membrane-enclosed lumen; GO:0031981 nuclear lumen; GO:0032991 …	GO:0000976 transcription cis-regulatory region binding; GO:0000977 RNA polymerase II transcription regulatory region sequence-specific DNA binding; GO:0000978 RNA polymerase II cis-regulatory region sequence-specific DNA binding; GO:0000981 DNA-binding transcription factor activity, RNA polymerase II-specific; GO:0000987 cis-regulatory region sequence-specific DNA binding; GO:0001067 transcriptio…	PF00010	Helix-loop-helix DNA-binding domain	KOG1318	Helix loop helix transcription factor EB
	G2WDH9	K7_Irc5p OS=Saccharomyces cerevisiae (strain Kyokai no. 7 / NBRC 101557) OX=721032 GN=K7_IRC5 PE=4 SV=1	K7_IRC5	96.928	2	1	1	1	1	108060	nucleus	K19001	HELLS, DDM1; ATP-dependent DNA helicase		GO:0006139 nucleobase-containing compound metabolic process; GO:0006259 DNA metabolic process; GO:0006310 DNA recombination; GO:0006312 mitotic recombination; GO:0006725 cellular aromatic compound metabolic process; GO:0006807 nitrogen compound metabolic process; GO:0008152 metabolic process; GO:0009987 cellular process; GO:0034641 cellular nitrogen compound metabolic process; GO:0043170 macromol…	GO:0005622 intracellular anatomical structure; GO:0005634 nucleus; GO:0043226 organelle; GO:0043227 membrane-bounded organelle; GO:0043229 intracellular organelle; GO:0043231 intracellular membrane-bounded organelle;	GO:0003824 catalytic activity; GO:0016462 pyrophosphatase activity; GO:0016787 hydrolase activity; GO:0016817 hydrolase activity, acting on acid anhydrides; GO:0016818 hydrolase activity, acting on acid anhydrides, in phosphorus-containing anhydrides; GO:0016887 ATP hydrolysis activity; GO:0017111 nucleoside-triphosphatase activity;	PF00176; PF00271	SNF2-related domain; Helicase conserved C-terminal domain	KOG0385	Chromatin remodeling complex WSTF-ISWI, small subunit
	Q03330	Histone acetyltransferase GCN5 OS=Saccharomyces cerevisiae (strain ATCC 204508 / S288c) OX=559292 GN=GCN5 PE=1 SV=1	GCN5	51.069	2.3	1	1	1	1	58087000	nucleus	K06062	PCAF, KAT2, GCN5; histone acetyltransferase [EC:2.3.1.48]		GO:0000003 reproduction; GO:0000122 negative regulation of transcription by RNA polymerase II; GO:0000280 nuclear division; GO:0006139 nucleobase-containing compound metabolic process; GO:0006259 DNA metabolic process; GO:0006310 DNA recombination; GO:0006325 chromatin organization; GO:0006338 chromatin remodeling; GO:0006355 regulation of transcription, DNA-templated; GO:0006357 regulation of tr…	GO:0000123 histone acetyltransferase complex; GO:0000124 SAGA complex; GO:0000228 nuclear chromosome; GO:0000775 chromosome, centromeric region; GO:0000785 chromatin; GO:0005622 intracellular anatomical structure; GO:0005634 nucleus; GO:0005654 nucleoplasm; GO:0005694 chromosome; GO:0005737 cytoplasm; GO:0005829 cytosol; GO:0031248 protein acetyltransferase complex; GO:0031974 membrane-enclosed l…	GO:0003712 transcription coregulator activity; GO:0003713 transcription coactivator activity; GO:0003824 catalytic activity; GO:0004402 histone acetyltransferase activity; GO:0005488 binding; GO:0005515 protein binding; GO:0008080 N-acetyltransferase activity; GO:0010484 H3 histone acetyltransferase activity; GO:0016407 acetyltransferase activity; GO:0016410 N-acyltransferase activity; GO:0016740…	PF00439	Bromodomain	KOG1472	Histone acetyltransferase SAGA/ADA, catalytic subunit PCAF/GCN5 and related proteins
	G2WE95	SWR1-complex protein 4 OS=Saccharomyces cerevisiae (strain Kyokai no. 7 / NBRC 101557) OX=721032 GN=K7_SWC4 PE=3 SV=1	K7_SWC4	55.159	2.5	0	1	1	1	16313	nucleus	K11324	DMAP1, SWC4, EAF2; DNA methyltransferase 1-associated protein 1		GO:0006139 nucleobase-containing compound metabolic process; GO:0006259 DNA metabolic process; GO:0006281 DNA repair; GO:0006325 chromatin organization; GO:0006338 chromatin remodeling; GO:0006464 cellular protein modification process; GO:0006473 protein acetylation; GO:0006475 internal protein amino acid acetylation; GO:0006725 cellular aromatic compound metabolic process; GO:0006807 nitrogen co…	GO:0000123 histone acetyltransferase complex; GO:0000228 nuclear chromosome; GO:0000785 chromatin; GO:0000812 Swr1 complex; GO:0005622 intracellular anatomical structure; GO:0005634 nucleus; GO:0005654 nucleoplasm; GO:0005694 chromosome; GO:0031248 protein acetyltransferase complex; GO:0031974 membrane-enclosed lumen; GO:0031981 nuclear lumen; GO:0032991 protein-containing complex; GO:0035267 NuA…	GO:0003676 nucleic acid binding; GO:0003677 DNA binding; GO:0003712 transcription coregulator activity; GO:0003714 transcription corepressor activity; GO:0005488 binding; GO:0097159 organic cyclic compound binding; GO:0140110 transcription regulator activity; GO:1901363 heterocyclic compound binding;	PF16282	SANT/Myb-like domain of DAMP1	KOG2656	DNA methyltransferase 1-associated protein-1
[L] Replication, recombination and repair	P40366	Protein DLS1 OS=Saccharomyces cerevisiae (strain ATCC 204508 / S288c) OX=559292 GN=DLS1 PE=1 SV=1	DLS1	18.792	11.4	1	1	1	1	0	nucleus	K03506	POLE4; DNA polymerase epsilon subunit 4 [EC:2.7.7.7]	map03030 DNA replication; map03410 Base excision repair; map03420 Nucleotide excision repair	GO:0006325 chromatin organization; GO:0006355 regulation of transcription, DNA-templated; GO:0006996 organelle organization; GO:0009889 regulation of biosynthetic process; GO:0009890 negative regulation of biosynthetic process; GO:0009892 negative regulation of metabolic process; GO:0009987 cellular process; GO:0010468 regulation of gene expression; GO:0010556 regulation of macromolecule biosynth…	GO:0000228 nuclear chromosome; GO:0000785 chromatin; GO:0005622 intracellular anatomical structure; GO:0005634 nucleus; GO:0005694 chromosome; GO:0008623 CHRAC; GO:0031010 ISWI-type complex; GO:0031974 membrane-enclosed lumen; GO:0031981 nuclear lumen; GO:0032991 protein-containing complex; GO:0043226 organelle; GO:0043227 membrane-bounded organelle; GO:0043228 non-membrane-bounded organelle; GO:…				KOG1658	DNA polymerase epsilon, subunit C
[O] Posttranslational modification, protein turnover, chaperones	N1NZR6	Ubi4p OS=Saccharomyces cerevisiae (strain CEN.PK113-7D) OX=889517 GN=CENPK1137D_551 PE=4 SV=1	CENPK1137D_551	17.209	27.5	2	2	2	2	24713000	cytoplasm,nucleus	K08770	UBC; ubiquitin C	map04120 Ubiquitin mediated proteolysis	GO:0000003 reproduction; GO:0000209 protein polyubiquitination; GO:0003006 developmental process involved in reproduction; GO:0006464 cellular protein modification process; GO:0006508 proteolysis; GO:0006513 protein monoubiquitination; GO:0006807 nitrogen compound metabolic process; GO:0007049 cell cycle; GO:0008152 metabolic process; GO:0009056 catabolic process; GO:0009057 macromolecule catabol…	GO:0005622 intracellular anatomical structure; GO:0005737 cytoplasm;	GO:0005488 binding; GO:0005515 protein binding; GO:0031386 protein tag; GO:0043008 ATP-dependent protein binding;	PF00240	Ubiquitin family	KOG0001	Ubiquitin and ubiquitin-like proteins
	C8ZHK9	Wsc3p OS=Saccharomyces cerevisiae (strain Lalvin EC1118 / Prise de mousse) OX=643680 GN=EC1118_1O4_0628g PE=4 SV=1	EC1118_1O4_0628g	57.627	3.8	1	1	1	1	0	plasma membrane	K11244	WSC; cell wall integrity and stress response component	map04011 MAPK signaling pathway - yeast; map04139 Mitophagy - yeast	GO:0006914 autophagy; GO:0006950 response to stress; GO:0007154 cell communication; GO:0007165 signal transduction; GO:0007264 small GTPase mediated signal transduction; GO:0007265 Ras protein signal transduction; GO:0007266 Rho protein signal transduction; GO:0008152 metabolic process; GO:0009056 catabolic process; GO:0009266 response to temperature stimulus; GO:0009408 response to heat; GO:0009…	GO:0000322 storage vacuole; GO:0000323 lytic vacuole; GO:0000324 fungal-type vacuole; GO:0005622 intracellular anatomical structure; GO:0005737 cytoplasm; GO:0005773 vacuole; GO:0005933 cellular bud; GO:0005937 mating projection; GO:0030427 site of polarized growth; GO:0042995 cell projection; GO:0043226 organelle; GO:0043227 membrane-bounded organelle; GO:0043229 intracellular organelle; GO:0043…	GO:0004888 transmembrane signaling receptor activity; GO:0038023 signaling receptor activity; GO:0060089 molecular transducer activity;	PF01822	WSC domain	KOG4157	beta-1,6-N-acetylglucosaminyltransferase, contains WSC domain
[R] General function prediction only	N1NZR6	Ubi4p OS=Saccharomyces cerevisiae (strain CEN.PK113-7D) OX=889517 GN=CENPK1137D_551 PE=4 SV=1	CENPK1137D_551	17.209	27.5	2	2	2	2	24713000	cytoplasm,nucleus	K08770	UBC; ubiquitin C	map04120 Ubiquitin mediated proteolysis	GO:0000003 reproduction; GO:0000209 protein polyubiquitination; GO:0003006 developmental process involved in reproduction; GO:0006464 cellular protein modification process; GO:0006508 proteolysis; GO:0006513 protein monoubiquitination; GO:0006807 nitrogen compound metabolic process; GO:0007049 cell cycle; GO:0008152 metabolic process; GO:0009056 catabolic process; GO:0009057 macromolecule catabol…	GO:0005622 intracellular anatomical structure; GO:0005737 cytoplasm;	GO:0005488 binding; GO:0005515 protein binding; GO:0031386 protein tag; GO:0043008 ATP-dependent protein binding;	PF00240	Ubiquitin family	KOG0001	Ubiquitin and ubiquitin-like proteins
	C8ZAZ9	VPS10 homolog 2 OS=Saccharomyces cerevisiae (strain Lalvin EC1118 / Prise de mousse) OX=643680 GN=VTH2 PE=3 SV=2	VTH2	168.53	0.7	0	1	1	1	3655400	plasma membrane				GO:0006605 protein targeting; GO:0006623 protein targeting to vacuole; GO:0006810 transport; GO:0006886 intracellular protein transport; GO:0006892 post-Golgi vesicle-mediated transport; GO:0006895 Golgi to endosome transport; GO:0006896 Golgi to vacuole transport; GO:0007034 vacuolar transport; GO:0008104 protein localization; GO:0015031 protein transport; GO:0015833 peptide transport; GO:001619…	GO:0000322 storage vacuole; GO:0000323 lytic vacuole; GO:0000324 fungal-type vacuole; GO:0005622 intracellular anatomical structure; GO:0005737 cytoplasm; GO:0005768 endosome; GO:0005770 late endosome; GO:0005773 vacuole; GO:0005783 endoplasmic reticulum; GO:0005794 Golgi apparatus; GO:0012505 endomembrane system; GO:0016020 membrane; GO:0016021 integral component of membrane; GO:0031224 intrinsi…	GO:0005048 signal sequence binding; GO:0005488 binding; GO:0033218 amide binding; GO:0042277 peptide binding;	PF15901	Sortilin, neurotensin receptor 3, C-terminal	KOG3511	Sortilin and related receptors
	C7GVQ2	Golgi apparatus membrane protein TVP23 OS=Saccharomyces cerevisiae (strain JAY291) OX=574961 GN=TVP23 PE=3 SV=1	TVP23	23.135	14.1	1	1	1	1	260580	plasma membrane				GO:0002790 peptide secretion; GO:0006810 transport; GO:0008104 protein localization; GO:0009306 protein secretion; GO:0009987 cellular process; GO:0015031 protein transport; GO:0015833 peptide transport; GO:0016192 vesicle-mediated transport; GO:0032940 secretion by cell; GO:0033036 macromolecule localization; GO:0042886 amide transport; GO:0045184 establishment of protein localization; GO:004690…	GO:0000139 Golgi membrane; GO:0005622 intracellular anatomical structure; GO:0005737 cytoplasm; GO:0005794 Golgi apparatus; GO:0012505 endomembrane system; GO:0016020 membrane; GO:0016021 integral component of membrane; GO:0030173 integral component of Golgi membrane; GO:0031090 organelle membrane; GO:0031224 intrinsic component of membrane; GO:0031228 intrinsic component of Golgi membrane; GO:00…				KOG3195	Uncharacterized membrane protein NPD008/CGI-148
	B3LPF8	Palmitoyltransferase OS=Saccharomyces cerevisiae (strain RM11-1a) OX=285006 GN=SCRG_03448 PE=3 SV=1	SCRG_03448	39.045	9.8	1	1	1	1	0	plasma membrane	K20028	ZDHHC2_15_20; palmitoyltransferase ZDHHC2/15/20 [EC:2.3.1.225]		GO:0006464 cellular protein modification process; GO:0006497 protein lipidation; GO:0006807 nitrogen compound metabolic process; GO:0006996 organelle organization; GO:0007033 vacuole organization; GO:0008104 protein localization; GO:0008152 metabolic process; GO:0009058 biosynthetic process; GO:0009059 macromolecule biosynthetic process; GO:0009987 cellular process; GO:0016043 cellular component …	GO:0000322 storage vacuole; GO:0000323 lytic vacuole; GO:0000324 fungal-type vacuole; GO:0000329 fungal-type vacuole membrane; GO:0005622 intracellular anatomical structure; GO:0005737 cytoplasm; GO:0005773 vacuole; GO:0005774 vacuolar membrane; GO:0016020 membrane; GO:0016021 integral component of membrane; GO:0031090 organelle membrane; GO:0031224 intrinsic component of membrane; GO:0043226 org…	GO:0003824 catalytic activity; GO:0016409 palmitoyltransferase activity; GO:0016417 S-acyltransferase activity; GO:0016740 transferase activity; GO:0016746 acyltransferase activity; GO:0016747 acyltransferase activity, transferring groups other than amino-acyl groups; GO:0019706 protein-cysteine S-palmitoyltransferase activity; GO:0019707 protein-cysteine S-acyltransferase activity; GO:0140096 ca…			KOG1315	Predicted DHHC-type Zn-finger protein
	G2WIG1	Polynucleotide 5'-hydroxyl-kinase GRC3 OS=Saccharomyces cerevisiae (strain Kyokai no. 7 / NBRC 101557) OX=721032 GN=K7_GRC3 PE=3 SV=1	K7_GRC3	72.136	3.2	0	1	1	1	118070	nucleus	K06947	GRC3, NOL9; polynucleotide 5'-hydroxyl-kinase GRC3/NOL9 [EC:2.7.1.-]		GO:0000394 RNA splicing, via endonucleolytic cleavage and ligation; GO:0000448 cleavage in ITS2 between 5.8S rRNA and LSU-rRNA of tricistronic rRNA transcript (SSU-rRNA, 5.8S rRNA, LSU-rRNA); GO:0000460 maturation of 5.8S rRNA; GO:0000463 maturation of LSU-rRNA from tricistronic rRNA transcript (SSU-rRNA, 5.8S rRNA, LSU-rRNA); GO:0000466 maturation of 5.8S rRNA from tricistronic rRNA transcript (…	GO:0000228 nuclear chromosome; GO:0000775 chromosome, centromeric region; GO:0000781 chromosome, telomeric region; GO:0000785 chromatin; GO:0000792 heterochromatin; GO:0005622 intracellular anatomical structure; GO:0005634 nucleus; GO:0005694 chromosome; GO:0005721 pericentric heterochromatin; GO:0005730 nucleolus; GO:0005737 cytoplasm; GO:0005829 cytosol; GO:0030874 nucleolar chromatin; GO:00319…	GO:0003824 catalytic activity; GO:0016301 kinase activity; GO:0016462 pyrophosphatase activity; GO:0016740 transferase activity; GO:0016772 transferase activity, transferring phosphorus-containing groups; GO:0016773 phosphotransferase activity, alcohol group as acceptor; GO:0016787 hydrolase activity; GO:0016817 hydrolase activity, acting on acid anhydrides; GO:0016818 hydrolase activity, acting …	PF16575	mRNA cleavage and polyadenylation factor CLP1 P-loop	KOG2750	Uncharacterized conserved protein similar to ATP/GTP-binding protein
	B5VKH9	YIL129Cp-like protein (Fragment) OS=Saccharomyces cerevisiae (strain AWRI1631) OX=545124 GN=AWRI1631_90370 PE=4 SV=1	AWRI1631_90370	218.76	0.4	2	1	1	1	17039000	nucleus				GO:0000003 reproduction; GO:0000902 cell morphogenesis; GO:0006996 organelle organization; GO:0007010 cytoskeleton organization; GO:0007015 actin filament organization; GO:0007114 cell budding; GO:0007117 budding cell bud growth; GO:0007118 budding cell apical bud growth; GO:0008360 regulation of cell shape; GO:0009653 anatomical structure morphogenesis; GO:0009987 cellular process; GO:0016043 ce…	GO:0000131 incipient cellular bud site; GO:0005622 intracellular anatomical structure; GO:0005737 cytoplasm; GO:0005739 mitochondrion; GO:0005933 cellular bud; GO:0005937 mating projection; GO:0005938 cell cortex; GO:0030427 site of polarized growth; GO:0031097 medial cortex; GO:0032153 cell division site; GO:0035838 growing cell tip; GO:0042995 cell projection; GO:0043226 organelle; GO:0043227 m…				KOG1825	Fry-like conserved proteins
	G2W9P5	5'-deoxynucleotidase OS=Saccharomyces cerevisiae (strain Kyokai no. 7 / NBRC 101557) OX=721032 GN=K7_YBR242W PE=3 SV=1	K7_YBR242W	27.546	5	0	1	1	1	168670	nucleus	K07023	YGK1, HDDC2; 5'-deoxynucleotidase [EC:3.1.3.89]	map00230 Purine metabolism; map00240 Pyrimidine metabolism; map01100 Metabolic pathways		GO:0005622 intracellular anatomical structure; GO:0005634 nucleus; GO:0005737 cytoplasm; GO:0043226 organelle; GO:0043227 membrane-bounded organelle; GO:0043229 intracellular organelle; GO:0043231 intracellular membrane-bounded organelle;	GO:0003824 catalytic activity; GO:0016787 hydrolase activity; GO:0016788 hydrolase activity, acting on ester bonds; GO:0042578 phosphoric ester hydrolase activity;	PF13023	HD domain	KOG3197	Predicted hydrolases of HD superfamily
	G2WB82	K7_Hxt6p (Fragment) OS=Saccharomyces cerevisiae (strain Kyokai no. 7 / NBRC 101557) OX=721032 GN=K7_HXT6 PE=3 SV=1	K7_HXT6	22.553	3.4	1	1	1	1	99374000	plasma membrane	K08139	HXT; MFS transporter, SP family, sugar:H+ symporter	map04113 Meiosis - yeast	GO:0005975 carbohydrate metabolic process; GO:0005996 monosaccharide metabolic process; GO:0006012 galactose metabolic process; GO:0006810 transport; GO:0006811 ion transport; GO:0006812 cation transport; GO:0006820 anion transport; GO:0006950 response to stress; GO:0007154 cell communication; GO:0008152 metabolic process; GO:0008643 carbohydrate transport; GO:0008645 hexose transmembrane transpo…	GO:0000322 storage vacuole; GO:0000323 lytic vacuole; GO:0000324 fungal-type vacuole; GO:0005622 intracellular anatomical structure; GO:0005737 cytoplasm; GO:0005739 mitochondrion; GO:0005773 vacuole; GO:0005783 endoplasmic reticulum; GO:0005886 plasma membrane; GO:0005887 integral component of plasma membrane; GO:0012505 endomembrane system; GO:0016020 membrane; GO:0016021 integral component of …	GO:0005215 transporter activity; GO:0005342 organic acid transmembrane transporter activity; GO:0005351 carbohydrate:proton symporter activity; GO:0005353 fructose transmembrane transporter activity; GO:0005354 galactose transmembrane transporter activity; GO:0005355 glucose transmembrane transporter activity; GO:0005356 glucose:proton symporter activity; GO:0005358 high-affinity glucose:proton s…			KOG0254	Predicted transporter (major facilitator superfamily)
[T] Signal transduction mechanisms	B5VE58	non-specific serine/threonine protein kinase (Fragment) OS=Saccharomyces cerevisiae (strain AWRI1631) OX=545124 GN=AWRI1631_21810 PE=4 SV=1	AWRI1631_21810	127.32	2.4	1	1	1	1	11679000	nucleus	K08333	PIK3R4, VPS15; phosphoinositide-3-kinase, regulatory subunit 4 [EC:2.7.11.1]	map04136 Autophagy - other; map04138 Autophagy - yeast	GO:0000011 vacuole inheritance; GO:0006355 regulation of transcription, DNA-templated; GO:0006357 regulation of transcription by RNA polymerase II; GO:0006464 cellular protein modification process; GO:0006468 protein phosphorylation; GO:0006605 protein targeting; GO:0006623 protein targeting to vacuole; GO:0006793 phosphorus metabolic process; GO:0006796 phosphate-containing compound metabolic pr…	GO:0000322 storage vacuole; GO:0000323 lytic vacuole; GO:0000324 fungal-type vacuole; GO:0000329 fungal-type vacuole membrane; GO:0005622 intracellular anatomical structure; GO:0005634 nucleus; GO:0005635 nuclear envelope; GO:0005643 nuclear pore; GO:0005737 cytoplasm; GO:0005739 mitochondrion; GO:0005768 endosome; GO:0005770 late endosome; GO:0005773 vacuole; GO:0005774 vacuolar membrane; GO:000…	GO:0000166 nucleotide binding; GO:0003824 catalytic activity; GO:0004672 protein kinase activity; GO:0004674 protein serine/threonine kinase activity; GO:0005488 binding; GO:0005515 protein binding; GO:0005524 ATP binding; GO:0016301 kinase activity; GO:0016740 transferase activity; GO:0016772 transferase activity, transferring phosphorus-containing groups; GO:0016773 phosphotransferase activity,…	PF00069	Protein kinase domain	KOG1240	Protein kinase containing WD40 repeats
[U] Intracellular trafficking, secretion, and vesicular transport	G2WG85	K7_Yrb2p OS=Saccharomyces cerevisiae (strain Kyokai no. 7 / NBRC 101557) OX=721032 GN=K7_YRB2 PE=4 SV=1	K7_YRB2	36.113	6.1	1	1	1	1	0	nucleus	K15304	RANBP3; Ran-binding protein 3		GO:0000054 ribosomal subunit export from nucleus; GO:0000056 ribosomal small subunit export from nucleus; GO:0000082 G1/S transition of mitotic cell cycle; GO:0000226 microtubule cytoskeleton organization; GO:0000278 mitotic cell cycle; GO:0006355 regulation of transcription, DNA-templated; GO:0006403 RNA localization; GO:0006405 RNA export from nucleus; GO:0006508 proteolysis; GO:0006511 ubiquit…	GO:0005622 intracellular anatomical structure; GO:0005634 nucleus; GO:0005654 nucleoplasm; GO:0005737 cytoplasm; GO:0005829 cytosol; GO:0016020 membrane; GO:0016021 integral component of membrane; GO:0031224 intrinsic component of membrane; GO:0031974 membrane-enclosed lumen; GO:0031981 nuclear lumen; GO:0043226 organelle; GO:0043227 membrane-bounded organelle; GO:0043229 intracellular organelle;…	GO:0005488 binding; GO:0005515 protein binding; GO:0019899 enzyme binding; GO:0031267 small GTPase binding; GO:0051020 GTPase binding;	PF00638	RanBP1 domain	KOG0864	Ran-binding protein RANBP1 and related RanBD domain proteins
[V] Defense mechanisms	A6ZL83	GTPase-activating protein OS=Saccharomyces cerevisiae (strain YJM789) OX=307796 GN=IRA1 PE=4 SV=1	IRA1	350.76	0.3	0	1	1	1	2715000	nucleus				GO:0000302 response to reactive oxygen species; GO:0006950 response to stress; GO:0006979 response to oxidative stress; GO:0009266 response to temperature stimulus; GO:0009409 response to cold; GO:0009628 response to abiotic stimulus; GO:0009636 response to toxic substance; GO:0009966 regulation of signal transduction; GO:0009968 negative regulation of signal transduction; GO:0009987 cellular pro…	GO:0005622 intracellular anatomical structure; GO:0005737 cytoplasm; GO:0005739 mitochondrion; GO:0005783 endoplasmic reticulum; GO:0005789 endoplasmic reticulum membrane; GO:0005829 cytosol; GO:0005886 plasma membrane; GO:0009898 cytoplasmic side of plasma membrane; GO:0012505 endomembrane system; GO:0016020 membrane; GO:0016021 integral component of membrane; GO:0031224 intrinsic component of m…	GO:0005096 GTPase activator activity; GO:0008047 enzyme activator activity; GO:0030234 enzyme regulator activity; GO:0030695 GTPase regulator activity; GO:0060589 nucleoside-triphosphatase regulator activity; GO:0098772 molecular function regulator;			KOG1826	Ras GTPase activating protein RasGAP/neurofibromin
