# Supplementary material for: Protein composition analysis of human plasma-derived and recombinant human serum albumin preparations based on 4D label-free proteomics
Source: PeerJ. 2025 Jun 30;13:e19624. doi: 10.7717/peerj.19624 (PMC12225626; doi:10.7717/peerj.19624)
Supplement: Supplemental Information 2 — Supplemental Figures: Figure S1A: Peptide length, peptides per protein, distribution of coverage (%) and MW (kDa) of the LC-MS/MS analysis of rHSA from company A. Figure S2B: Peptide length, peptides per protein, distribution of coverage (%) and MW(kDa) of the LC-MS/MS analysis of rHSA from company B. Figure S3C: Peptide length, peptides per protein, distribution of coverage (%) and MW(kDa) of the LC-MS/MS analysis of pHSA from company C. Figure S4D: Peptide length, peptides per protein, distribution of coverage (%) and MW(kDa) of the LC-MS/MS analysis of pHSA from company D. Figure S5E: Peptide length, peptides per protein, distribution of coverage (%) and MW(kDa) of the LC-MS/MS analysis of pHSA from company E. Figure S6F: Peptide length, peptides per protein, distribution of coverage (%) and MW(kDa) of the LC-MS/MS analysis of pHSA from company F. Figure S7G: Peptide length, peptides per protein, distribution of coverage (%) and MW(kDa) of the LC-MS/MS analysis of pHSA from company G. Figure S8H: Peptide length, peptides per protein, distribution of coverage (%) and MW(kDa) of the LC-MS/MS analysis of pHSA from company H. Figure S9: GO enrichment analysis of the APs in pHSA. Figure S10: Subcellular localization prediction of the APs in pHSA. Figure S11: COG/KOG enrichment analysis of the APs in pHSA. Figure S12: KEGG pathway enrichment analysis of the APs in pHSA. Supplemental Tables: Table S1A: The protein and peptide identified in rHSA from company A. Table S2B: The protein and peptide identified in rHSA from company B. Table S3C: The protein and peptide identified in pHSA from company C. Table S4D: The protein and peptide identified in pHSA from company D. Table S5E: The protein and peptide identified in pHSA from company E. Table S6F: The protein and peptide identified in pHSA from company F. Table S7G: The protein and peptide identified in pHSA from company G. Table S8H: The protein and peptide identified in pHSA from company H. Table S9: The relative abunda [file peerj-13-19624-s002.zip › Supplementary/Supplementary File/Supplementary File1/2-Functional_classification/KEGG_map_Classify.xlsx]

## Sheet: ident Classification
KEGG map level_1	KEGG map level_2	Number of proteins	Related proteins
Cellular Processes	Cell growth and death	2	N1P7Q8;G2WB82
Cellular Processes	Transport and catabolism	3	B5VRP9;B5VE58;C8ZHK9
Environmental Information Processing	Signal transduction	2	N1P7Q8;C8ZHK9
Genetic Information Processing	Folding, sorting and degradation	1	N1NZR6
Genetic Information Processing	Replication and repair	2	P40366;B5VE62
Genetic Information Processing	Transcription	1	B5VJC8
Genetic Information Processing	Translation	1	G2WER4
Metabolism	Global and overview maps	5	A6ZU31;G2WEE8;G2WAF0;N1NWU0;G2W9P5
Metabolism	Metabolism of cofactors and vitamins	3	A6ZU31;G2WAF0;N1NWU0
Metabolism	Nucleotide metabolism	2	G2WEE8;G2W9P5

## Sheet: ident list
KEGG KO No.	map_ID	KEGG map level_2	KEGG map level_1	Protein accession	Protein description	Gene name	MW [kDa]	Coverage [%]	MS/MS Counts	Peptides
K08139	map04113	Cell growth and death	Cellular Processes	G2WB82	K7_Hxt6p (Fragment) OS=Saccharomyces cerevisiae (strain Kyokai no. 7 / NBRC 101557) OX=721032 GN=K7_HXT6 PE=3 SV=1	K7_HXT6	22.553	3.4	1	1
K11644	map04139	Transport and catabolism	Cellular Processes	B5VRP9	YOL004Wp-like protein (Fragment) OS=Saccharomyces cerevisiae (strain AWRI1631) OX=545124 GN=AWRI1631_151570 PE=4 SV=1	AWRI1631_151570	156.37	0.7	0	1
K08333	map04136	Transport and catabolism	Cellular Processes	B5VE58	non-specific serine/threonine protein kinase (Fragment) OS=Saccharomyces cerevisiae (strain AWRI1631) OX=545124 GN=AWRI1631_21810 PE=4 SV=1	AWRI1631_21810	127.32	2.4	1	1
K08333	map04138	Transport and catabolism	Cellular Processes	B5VE58	non-specific serine/threonine protein kinase (Fragment) OS=Saccharomyces cerevisiae (strain AWRI1631) OX=545124 GN=AWRI1631_21810 PE=4 SV=1	AWRI1631_21810	127.32	2.4	1	1
K02515	map04111	Cell growth and death	Cellular Processes	N1P7Q8	Hsl1p OS=Saccharomyces cerevisiae (strain CEN.PK113-7D) OX=889517 GN=CENPK1137D_900 PE=4 SV=1	CENPK1137D_900	169.58	2.2	1	1
K11244	map04139	Transport and catabolism	Cellular Processes	C8ZHK9	Wsc3p OS=Saccharomyces cerevisiae (strain Lalvin EC1118 / Prise de mousse) OX=643680 GN=EC1118_1O4_0628g PE=4 SV=1	EC1118_1O4_0628g	57.627	3.8	1	1
K11244	map04011	Signal transduction	Environmental Information Processing	C8ZHK9	Wsc3p OS=Saccharomyces cerevisiae (strain Lalvin EC1118 / Prise de mousse) OX=643680 GN=EC1118_1O4_0628g PE=4 SV=1	EC1118_1O4_0628g	57.627	3.8	1	1
K02515	map04011	Signal transduction	Environmental Information Processing	N1P7Q8	Hsl1p OS=Saccharomyces cerevisiae (strain CEN.PK113-7D) OX=889517 GN=CENPK1137D_900 PE=4 SV=1	CENPK1137D_900	169.58	2.2	1	1
K03506	map03030	Replication and repair	Genetic Information Processing	P40366	Protein DLS1 OS=Saccharomyces cerevisiae (strain ATCC 204508 / S288c) OX=559292 GN=DLS1 PE=1 SV=1	DLS1	18.792	11.4	1	1
K08770	map04120	Folding, sorting and degradation	Genetic Information Processing	N1NZR6	Ubi4p OS=Saccharomyces cerevisiae (strain CEN.PK113-7D) OX=889517 GN=CENPK1137D_551 PE=4 SV=1	CENPK1137D_551	17.209	27.5	2	2
K01866	map00970	Translation	Genetic Information Processing	G2WER4	Tyrosine--tRNA ligase OS=Saccharomyces cerevisiae (strain Kyokai no. 7 / NBRC 101557) OX=721032 GN=K7_TYS1 PE=3 SV=1	K7_TYS1	44.005	3.8	0	1
K03506	map03410	Replication and repair	Genetic Information Processing	P40366	Protein DLS1 OS=Saccharomyces cerevisiae (strain ATCC 204508 / S288c) OX=559292 GN=DLS1 PE=1 SV=1	DLS1	18.792	11.4	1	1
K03138	map03022	Transcription	Genetic Information Processing	B5VJC8	YGR186Wp-like protein OS=Saccharomyces cerevisiae (strain AWRI1631) OX=545124 GN=AWRI1631_74050 PE=4 SV=1	AWRI1631_74050	26.568	4.2	1	2
K10882	map03440	Replication and repair	Genetic Information Processing	B5VE62	YBR098Wp-like protein (Fragment) OS=Saccharomyces cerevisiae (strain AWRI1631) OX=545124 GN=AWRI1631_21840 PE=3 SV=1	AWRI1631_21840	42.813	5.2	0	1
K03506	map03420	Replication and repair	Genetic Information Processing	P40366	Protein DLS1 OS=Saccharomyces cerevisiae (strain ATCC 204508 / S288c) OX=559292 GN=DLS1 PE=1 SV=1	DLS1	18.792	11.4	1	1
K06133	map01100	Global and overview maps	Metabolism	A6ZU31	Alpha aminoadipate reductase phosphopantetheinyl transferase OS=Saccharomyces cerevisiae (strain YJM789) OX=307796 GN=LYS5 PE=4 SV=1	LYS5	30.653	7.4	0	1
K13950	map01240	Global and overview maps	Metabolism	N1NWU0	aminodeoxychorismate synthase OS=Saccharomyces cerevisiae (strain CEN.PK113-7D) OX=889517 GN=CENPK1137D_2711 PE=3 SV=1	CENPK1137D_2711	88.598	1.1	0	1
K01952	map00230	Nucleotide metabolism	Metabolism	G2WEE8	phosphoribosylformylglycinamidine synthase OS=Saccharomyces cerevisiae (strain Kyokai no. 7 / NBRC 101557) OX=721032 GN=K7_ADE6 PE=3 SV=1	K7_ADE6	148.9	1.8	1	1
K01952	map01100	Global and overview maps	Metabolism	G2WEE8	phosphoribosylformylglycinamidine synthase OS=Saccharomyces cerevisiae (strain Kyokai no. 7 / NBRC 101557) OX=721032 GN=K7_ADE6 PE=3 SV=1	K7_ADE6	148.9	1.8	1	1
K01952	map01110	Global and overview maps	Metabolism	G2WEE8	phosphoribosylformylglycinamidine synthase OS=Saccharomyces cerevisiae (strain Kyokai no. 7 / NBRC 101557) OX=721032 GN=K7_ADE6 PE=3 SV=1	K7_ADE6	148.9	1.8	1	1
K13950	map00790	Metabolism of cofactors and vitamins	Metabolism	N1NWU0	aminodeoxychorismate synthase OS=Saccharomyces cerevisiae (strain CEN.PK113-7D) OX=889517 GN=CENPK1137D_2711 PE=3 SV=1	CENPK1137D_2711	88.598	1.1	0	1
K07023	map01100	Global and overview maps	Metabolism	G2W9P5	5'-deoxynucleotidase OS=Saccharomyces cerevisiae (strain Kyokai no. 7 / NBRC 101557) OX=721032 GN=K7_YBR242W PE=3 SV=1	K7_YBR242W	27.546	5	0	1
K00228	map00860	Metabolism of cofactors and vitamins	Metabolism	G2WAF0	coproporphyrinogen oxidase (Fragment) OS=Saccharomyces cerevisiae (strain Kyokai no. 7 / NBRC 101557) OX=721032 GN=K7_HEM13b PE=3 SV=1	K7_HEM13b	25.595	5.6	1	1
K00228	map01100	Global and overview maps	Metabolism	G2WAF0	coproporphyrinogen oxidase (Fragment) OS=Saccharomyces cerevisiae (strain Kyokai no. 7 / NBRC 101557) OX=721032 GN=K7_HEM13b PE=3 SV=1	K7_HEM13b	25.595	5.6	1	1
K00228	map01110	Global and overview maps	Metabolism	G2WAF0	coproporphyrinogen oxidase (Fragment) OS=Saccharomyces cerevisiae (strain Kyokai no. 7 / NBRC 101557) OX=721032 GN=K7_HEM13b PE=3 SV=1	K7_HEM13b	25.595	5.6	1	1
K00228	map01240	Global and overview maps	Metabolism	G2WAF0	coproporphyrinogen oxidase (Fragment) OS=Saccharomyces cerevisiae (strain Kyokai no. 7 / NBRC 101557) OX=721032 GN=K7_HEM13b PE=3 SV=1	K7_HEM13b	25.595	5.6	1	1
K07023	map00240	Nucleotide metabolism	Metabolism	G2W9P5	5'-deoxynucleotidase OS=Saccharomyces cerevisiae (strain Kyokai no. 7 / NBRC 101557) OX=721032 GN=K7_YBR242W PE=3 SV=1	K7_YBR242W	27.546	5	0	1
K07023	map00230	Nucleotide metabolism	Metabolism	G2W9P5	5'-deoxynucleotidase OS=Saccharomyces cerevisiae (strain Kyokai no. 7 / NBRC 101557) OX=721032 GN=K7_YBR242W PE=3 SV=1	K7_YBR242W	27.546	5	0	1
K06133	map00770	Metabolism of cofactors and vitamins	Metabolism	A6ZU31	Alpha aminoadipate reductase phosphopantetheinyl transferase OS=Saccharomyces cerevisiae (strain YJM789) OX=307796 GN=LYS5 PE=4 SV=1	LYS5	30.653	7.4	0	1
