# Supplementary material for: Protein composition analysis of human plasma-derived and recombinant human serum albumin preparations based on 4D label-free proteomics
Source: PeerJ. 2025 Jun 30;13:e19624. doi: 10.7717/peerj.19624 (PMC12225626; doi:10.7717/peerj.19624)
Supplement: Supplemental Information 2 — Supplemental Figures: Figure S1A: Peptide length, peptides per protein, distribution of coverage (%) and MW (kDa) of the LC-MS/MS analysis of rHSA from company A. Figure S2B: Peptide length, peptides per protein, distribution of coverage (%) and MW(kDa) of the LC-MS/MS analysis of rHSA from company B. Figure S3C: Peptide length, peptides per protein, distribution of coverage (%) and MW(kDa) of the LC-MS/MS analysis of pHSA from company C. Figure S4D: Peptide length, peptides per protein, distribution of coverage (%) and MW(kDa) of the LC-MS/MS analysis of pHSA from company D. Figure S5E: Peptide length, peptides per protein, distribution of coverage (%) and MW(kDa) of the LC-MS/MS analysis of pHSA from company E. Figure S6F: Peptide length, peptides per protein, distribution of coverage (%) and MW(kDa) of the LC-MS/MS analysis of pHSA from company F. Figure S7G: Peptide length, peptides per protein, distribution of coverage (%) and MW(kDa) of the LC-MS/MS analysis of pHSA from company G. Figure S8H: Peptide length, peptides per protein, distribution of coverage (%) and MW(kDa) of the LC-MS/MS analysis of pHSA from company H. Figure S9: GO enrichment analysis of the APs in pHSA. Figure S10: Subcellular localization prediction of the APs in pHSA. Figure S11: COG/KOG enrichment analysis of the APs in pHSA. Figure S12: KEGG pathway enrichment analysis of the APs in pHSA. Supplemental Tables: Table S1A: The protein and peptide identified in rHSA from company A. Table S2B: The protein and peptide identified in rHSA from company B. Table S3C: The protein and peptide identified in pHSA from company C. Table S4D: The protein and peptide identified in pHSA from company D. Table S5E: The protein and peptide identified in pHSA from company E. Table S6F: The protein and peptide identified in pHSA from company F. Table S7G: The protein and peptide identified in pHSA from company G. Table S8H: The protein and peptide identified in pHSA from company H. Table S9: The relative abunda [file peerj-13-19624-s002.zip › Supplementary/Supplementary File/Supplementary File1/3-Functional_enrichment/GO_enrich_all.csv]

GO Terms Level 1	GO Terms Description	GO Terms Level	GO Terms ID	Mapping	Background	All Mapping	All Background	Fold Enrichment	Fisher's exact test p value	-log10(p value)	Related proteins
Cellular Component	chromosome, centromeric region	3	GO:0000775	8	618	46	23969	6.75	2.0517296375294525e-05	4.69	B5VRP9 B3LQE8 B5VMA5 G2WIG1 C8Z3Y7 G2WHB5 P61830 Q03330
Cellular Component	chromosomal region	2	GO:0098687	9	874	46	23969	5.37	3.580053994896853e-05	4.45	B5VRP9 B3LQE8 B5VJW2 B5VMA5 G2WIG1 C8Z3Y7 G2WHB5 P61830 Q03330
Cellular Component	nuclear chromosome	6	GO:0000228	14	2397	46	23969	3.04	0.00010510950056529681	3.98	B5VRP9 B3LQE8 B5VE62 B3LLY2 B5VJW2 G2WE95 B5VMA5 G2WIG1 B5VNW7 C8Z3Y7 G2WHB5 P40366 P61830 Q03330
Cellular Component	pericentric heterochromatin	4	GO:0005721	4	131	46	23969	15.91	0.0001163965485312867	3.93	B5VRP9 G2WIG1 C8Z3Y7 P61830
Cellular Component	chromatin	2	GO:0000785	12	1839	46	23969	3.4	0.00013350133987002292	3.87	B5VRP9 B3LQE8 B5VE62 B3LLY2 B5VJW2 G2WE95 G2WIG1 B5VNW7 C8Z3Y7 P40366 P61830 Q03330
Cellular Component	heterochromatin	3	GO:0000792	5	305	46	23969	8.54	0.0002886538069345073	3.54	B5VRP9 B5VJW2 G2WIG1 C8Z3Y7 P61830
Cellular Component	chromosome	5	GO:0005694	14	2711	46	23969	2.69	0.00038640790032823863	3.41	B5VRP9 B3LQE8 B5VE62 B3LLY2 B5VJW2 G2WE95 B5VMA5 G2WIG1 B5VNW7 C8Z3Y7 G2WHB5 P40366 P61830 Q03330
Cellular Component	mating-type region heterochromatin	4	GO:0031934	3	75	46	23969	20.84	0.00040548251748418526	3.39	G2WIG1 C8Z3Y7 P61830
Cellular Component	nuclear lumen	5	GO:0031981	19	4517	46	23969	2.19	0.0004210916451064079	3.38	B5VRP9 B3LQE8 B5VE62 B3LLY2 B5VHQ4 B5VJW2 B5VJC8 G2WE95 G2WG85 B5VMA5 G2WIG1 B5VNW7 C8Z3Y7 P47077 N1P7Q8 G2WHB5 P40366 P61830 Q03330
Cellular Component	membrane-enclosed lumen	2	GO:0031974	20	5734	46	23969	1.82	0.004747991115053806	2.32	B5VRP9 B3LQE8 B5VE62 B3LLY2 B5VHQ4 B5VJW2 B5VJC8 G2WE95 G2WG85 B5VMA5 C7GX73 G2WIG1 B5VNW7 C8Z3Y7 P47077 N1P7Q8 G2WHB5 P40366 P61830 Q03330
Cellular Component	intracellular organelle lumen	4	GO:0070013	20	5734	46	23969	1.82	0.004747991115053806	2.32	B5VRP9 B3LQE8 B5VE62 B3LLY2 B5VHQ4 B5VJW2 B5VJC8 G2WE95 G2WG85 B5VMA5 C7GX73 G2WIG1 B5VNW7 C8Z3Y7 P47077 N1P7Q8 G2WHB5 P40366 P61830 Q03330
Cellular Component	organelle lumen	3	GO:0043233	20	5734	46	23969	1.82	0.004747991115053806	2.32	B5VRP9 B3LQE8 B5VE62 B3LLY2 B5VHQ4 B5VJW2 B5VJC8 G2WE95 G2WG85 B5VMA5 C7GX73 G2WIG1 B5VNW7 C8Z3Y7 P47077 N1P7Q8 G2WHB5 P40366 P61830 Q03330
Cellular Component	acetyltransferase complex	4	GO:1902493	3	266	46	23969	5.88	0.014438202163834516	1.84	G2WE95 G2WCC0 Q03330
Cellular Component	protein acetyltransferase complex	3	GO:0031248	3	266	46	23969	5.88	0.014438202163834516	1.84	G2WE95 G2WCC0 Q03330
Cellular Component	nucleoplasm	2	GO:0005654	7	1424	46	23969	2.56	0.01803594767587128	1.74	B5VRP9 B3LQE8 B5VJC8 G2WE95 G2WG85 N1P7Q8 Q03330
Cellular Component	non-membrane-bounded organelle	3	GO:0043228	20	6473	46	23969	1.61	0.01857008105600199	1.73	B5VRP9 B3LQE8 A6ZKY6 B5VE62 B3LLY2 B5VHQ4 B5VJW2 G2WE95 B5VMA5 G2WIG1 B5VNW7 B5VI35 C8Z3Y7 P47077 N1P7Q8 G2WER4 G2WHB5 P40366 P61830 Q03330
Cellular Component	intracellular non-membrane-bounded organelle	4	GO:0043232	20	6473	46	23969	1.61	0.01857008105600199	1.73	B5VRP9 B3LQE8 A6ZKY6 B5VE62 B3LLY2 B5VHQ4 B5VJW2 G2WE95 B5VMA5 G2WIG1 B5VNW7 B5VI35 C8Z3Y7 P47077 N1P7Q8 G2WER4 G2WHB5 P40366 P61830 Q03330
Cellular Component	replication fork	2	GO:0005657	3	302	46	23969	5.18	0.020173930715556142	1.7	B5VJW2 B5VNW7 P61830
Cellular Component	SWI/SNF superfamily-type complex	3	GO:0070603	3	310	46	23969	5.04	0.021596177962477214	1.67	B3LLY2 G2WE95 P40366
Cellular Component	H4 histone acetyltransferase complex	4	GO:1902562	2	119	46	23969	8.76	0.02194361549155201	1.66	G2WE95 Q03330
Cellular Component	ATPase complex	3	GO:1904949	3	363	46	23969	4.31	0.0323807344720315	1.49	B3LLY2 G2WE95 P40366
Cellular Component	kinetochore	3	GO:0000776	3	365	46	23969	4.28	0.032833899970681035	1.48	B3LQE8 B5VMA5 G2WHB5
Cellular Component	medial cortex	5	GO:0031097	2	219	46	23969	4.76	0.06617860855722998	1.18	B5VKH9 N1P7Q8
Cellular Component	histone acetyltransferase complex	3	GO:0000123	2	239	46	23969	4.36	0.07699530468864586	1.11	G2WE95 Q03330
Cellular Component	late endosome	8	GO:0005770	2	246	46	23969	4.24	0.08090636681158092	1.09	B5VE58 C8ZAZ9
Cellular Component	nuclear replication fork	3	GO:0043596	2	276	46	23969	3.78	0.09833343041757667	1.01	B5VJW2 P61830
Cellular Component	cytoplasm	2	GO:0005737	32	19081	46	23969	0.87	0.09909206031455163	1.0	G2WB82 B3LQE8 A6ZKY6 B5VE58 A6ZL83 G2W9P5 C8ZHK9 B5VL67 N1NWU0 B5VJW2 A6ZU31 G2WEE8 B5VKH9 G2WG85 B5VFY6 B5VG36 C7GX73 G2WIG1 B5VNW7 B5VI35 B3LMV2 C8Z3Y7 B3LPF8 N1P7Q8 G2WAF0 C7GVQ2 C8ZAZ9 G2WCC0 G2WER4 I6QI29 N1NZR6 Q03330
Cellular Component	chromosome, telomeric region	3	GO:0000781	2	287	46	23969	3.63	0.10497092626570087	0.98	B5VJW2 G2WIG1
Cellular Component	nucleus	5	GO:0005634	26	10789	46	23969	1.26	0.13776691074532288	0.86	B5VRP9 B3LQE8 G2WDH9 A6ZKY6 B5VE58 B5VE62 G2W9P5 B3LLY2 B5VHQ4 B5VJW2 B5VJC8 G2WE95 G2WG85 B5VMA5 G2WIG1 B5VNW7 A7A2D1 C8Z3Y7 P47077 N1P7Q8 G2WER4 G2WHB5 I6QI29 P40366 P61830 Q03330
Cellular Component	Golgi membrane	5	GO:0000139	2	353	46	23969	2.95	0.14706069579598482	0.83	B5VG36 C7GVQ2
Cellular Component	condensed chromosome, centromeric region	4	GO:0000779	2	361	46	23969	2.89	0.15238186887643151	0.82	B5VMA5 G2WHB5
Cellular Component	transferase complex	3	GO:1990234	6	1817	46	23969	1.72	0.15899564754373477	0.8	B5VE58 B5VJC8 G2WE95 G2WIG1 G2WCC0 Q03330
Cellular Component	cell periphery	2	GO:0071944	6	5121	46	23969	0.61	0.20793537499976533	0.68	G2WB82 A6ZL83 B5VKH9 B5VFY6 A7A266 N1P7Q8
Cellular Component	cell cortex region	4	GO:0099738	2	442	46	23969	2.36	0.2080634985053439	0.68	B5VKH9 N1P7Q8
Cellular Component	endosome	7	GO:0005768	3	850	46	23969	1.84	0.22286816872298226	0.65	B5VE58 B5VG36 C8ZAZ9
Cellular Component	microtubule organizing center	2	GO:0005815	2	465	46	23969	2.24	0.22429340542842086	0.65	B5VMA5 N1P7Q8
Cellular Component	transcription regulator complex	2	GO:0005667	2	485	46	23969	2.15	0.23849295908445114	0.62	B3LQE8 B5VJC8
Cellular Component	integral component of organelle membrane	4	GO:0031301	2	506	46	23969	2.06	0.25345998676422793	0.6	B5VFY6 C7GVQ2
Cellular Component	extrinsic component of membrane	2	GO:0019898	2	520	46	23969	2.0	0.26345739469816765	0.58	B5VE58 A7A266
Cellular Component	intrinsic component of organelle membrane	3	GO:0031300	2	529	46	23969	1.97	0.26988823587797717	0.57	B5VFY6 C7GVQ2
Cellular Component	condensed nuclear chromosome	7	GO:0000794	2	529	46	23969	1.97	0.26988823587797717	0.57	B5VMA5 G2WHB5
Cellular Component	catalytic complex	2	GO:1902494	9	3265	46	23969	1.44	0.27724911501750726	0.56	B5VRP9 B5VE58 B3LLY2 B5VJC8 G2WE95 G2WIG1 G2WCC0 P40366 Q03330
Cellular Component	condensed chromosome	6	GO:0000793	2	572	46	23969	1.82	0.3005921544437426	0.52	B5VMA5 G2WHB5
Cellular Component	Golgi apparatus	5	GO:0005794	4	1248	46	23969	1.67	0.30189522241963457	0.52	B5VFY6 B5VG36 C7GVQ2 C8ZAZ9
Cellular Component	fungal-type vacuole membrane	7	GO:0000329	4	1282	46	23969	1.63	0.31018437975680185	0.51	B5VE58 B5VFY6 B3LMV2 B3LPF8
Cellular Component	lytic vacuole membrane	6	GO:0098852	4	1286	46	23969	1.62	0.31120038359913726	0.51	B5VE58 B5VFY6 B3LMV2 B3LPF8
Cellular Component	organelle envelope	3	GO:0031967	2	2320	46	23969	0.45	0.3170533906606028	0.5	B5VE58 C7GX73
Cellular Component	envelope	2	GO:0031975	2	2320	46	23969	0.45	0.3170533906606028	0.5	B5VE58 C7GX73
Cellular Component	Golgi apparatus subcompartment	3	GO:0098791	2	611	46	23969	1.71	0.3282954871100975	0.48	B5VG36 C7GVQ2
Cellular Component	vacuolar membrane	5	GO:0005774	4	1365	46	23969	1.53	0.33286083978944814	0.48	B5VE58 B5VFY6 B3LMV2 B3LPF8
Cellular Component	preribosome	3	GO:0030684	2	687	46	23969	1.52	0.3814249635274892	0.42	B5VHQ4 P47077
Cellular Component	membrane	2	GO:0016020	13	8366	46	23969	0.81	0.43899858568105177	0.36	G2WB82 A6ZKY6 B5VE58 A6ZL83 B5VL67 G2WG85 B5VFY6 B5VG36 A7A266 B3LMV2 B3LPF8 C7GVQ2 C8ZAZ9
Cellular Component	bounding membrane of organelle	4	GO:0098588	6	2445	46	23969	1.28	0.46556777863773463	0.33	B5VE58 B5VFY6 B5VG36 B3LMV2 B3LPF8 C7GVQ2
Cellular Component	fungal-type vacuole	7	GO:0000324	7	2814	46	23969	1.3	0.487485848846775	0.31	G2WB82 B5VE58 C8ZHK9 B5VFY6 B3LMV2 B3LPF8 C8ZAZ9
Cellular Component	storage vacuole	6	GO:0000322	7	2814	46	23969	1.3	0.487485848846775	0.31	G2WB82 B5VE58 C8ZHK9 B5VFY6 B3LMV2 B3LPF8 C8ZAZ9
Cellular Component	lytic vacuole	6	GO:0000323	7	2824	46	23969	1.29	0.4883194308990842	0.31	G2WB82 B5VE58 C8ZHK9 B5VFY6 B3LMV2 B3LPF8 C8ZAZ9
Cellular Component	vacuole	5	GO:0005773	7	2892	46	23969	1.26	0.49477028608488044	0.31	G2WB82 B5VE58 C8ZHK9 B5VFY6 B3LMV2 B3LPF8 C8ZAZ9
Cellular Component	cell tip	3	GO:0051286	3	1239	46	23969	1.26	0.514006304004155	0.29	G2WB82 C8ZHK9 B5VKH9
Cellular Component	plasma membrane	3	GO:0005886	4	3262	46	23969	0.64	0.5155054357288661	0.29	G2WB82 A6ZL83 B5VFY6 A7A266
Cellular Component	intracellular vesicle	5	GO:0097708	3	1249	46	23969	1.25	0.5174430463621021	0.29	B5VE58 B5VG36 C8ZAZ9
Cellular Component	cytoplasmic vesicle	6	GO:0031410	3	1249	46	23969	1.25	0.5174430463621021	0.29	B5VE58 B5VG36 C8ZAZ9
Cellular Component	protein-containing complex	1	GO:0032991	20	9413	46	23969	1.11	0.5498976331286173	0.26	B5VRP9 B3LQE8 B5VE58 B5VE62 B3LLY2 B5VHQ4 B5VJC8 G2WE95 B5VFY6 B5VMA5 G2WIG1 B5VNW7 B5VI35 P47077 G2WCC0 G2WER4 G2WHB5 P40366 P61830 Q03330
Cellular Component	cytosol	2	GO:0005829	9	3982	46	23969	1.18	0.5536911790918342	0.26	A6ZL83 G2WG85 B5VG36 C7GX73 G2WIG1 B5VI35 N1P7Q8 G2WAF0 Q03330
Cellular Component	intracellular membrane-bounded organelle	4	GO:0043231	39	19229	46	23969	1.06	0.5780434965784886	0.24	G2WB82 B5VRP9 B3LQE8 G2WDH9 A6ZKY6 B5VE58 B5VE62 A6ZL83 G2W9P5 B3LLY2 C8ZHK9 B5VL67 B5VHQ4 B5VJW2 B5VJC8 G2WE95 B5VKH9 G2WG85 B5VFY6 B5VG36 B5VMA5 C7GX73 G2WIG1 B5VNW7 A7A2D1 B3LMV2 C8Z3Y7 B3LPF8 P47077 N1P7Q8 C7GVQ2 C8ZAZ9 G2WCC0 G2WER4 G2WHB5 I6QI29 P40366 P61830 Q03330
Cellular Component	mitochondrion	5	GO:0005739	9	5820	46	23969	0.81	0.6052867948274583	0.22	G2WB82 B3LQE8 B5VE58 A6ZL83 B5VJW2 B5VKH9 B5VG36 C7GX73 G2WCC0
Cellular Component	intrinsic component of plasma membrane	3	GO:0031226	2	802	46	23969	1.3	0.6670558450440819	0.18	G2WB82 A6ZL83
Cellular Component	mating projection tip	3	GO:0043332	2	809	46	23969	1.29	0.6686904387891923	0.17	C8ZHK9 B5VKH9
Cellular Component	microtubule cytoskeleton	6	GO:0015630	2	819	46	23969	1.27	0.6710566330247126	0.17	B5VMA5 N1P7Q8
Cellular Component	cell division site	2	GO:0032153	2	855	46	23969	1.22	0.6798455857766778	0.17	B5VKH9 N1P7Q8
Cellular Component	mating projection	4	GO:0005937	2	864	46	23969	1.21	0.6821013065548285	0.17	C8ZHK9 B5VKH9
Cellular Component	plasma membrane bounded cell projection	3	GO:0120025	2	895	46	23969	1.16	0.6900196261660575	0.16	C8ZHK9 B5VKH9
Cellular Component	cell projection	2	GO:0042995	2	895	46	23969	1.16	0.6900196261660575	0.16	C8ZHK9 B5VKH9
Cellular Component	membrane-bounded organelle	3	GO:0043227	39	19499	46	23969	1.04	0.7049021779167555	0.15	G2WB82 B5VRP9 B3LQE8 G2WDH9 A6ZKY6 B5VE58 B5VE62 A6ZL83 G2W9P5 B3LLY2 C8ZHK9 B5VL67 B5VHQ4 B5VJW2 B5VJC8 G2WE95 B5VKH9 G2WG85 B5VFY6 B5VG36 B5VMA5 C7GX73 G2WIG1 B5VNW7 A7A2D1 B3LMV2 C8Z3Y7 B3LPF8 P47077 N1P7Q8 C7GVQ2 C8ZAZ9 G2WCC0 G2WER4 G2WHB5 I6QI29 P40366 P61830 Q03330
Cellular Component	integral component of membrane	3	GO:0016021	10	4716	46	23969	1.1	0.7109790718244539	0.15	G2WB82 A6ZKY6 A6ZL83 B5VL67 G2WG85 B5VFY6 B3LMV2 B3LPF8 C7GVQ2 C8ZAZ9
Cellular Component	vesicle	4	GO:0031982	3	1258	46	23969	1.24	0.7338546125041132	0.13	B5VE58 B5VG36 C8ZAZ9
Cellular Component	nucleolus	5	GO:0005730	3	1333	46	23969	1.17	0.7416739426611565	0.13	B5VHQ4 G2WIG1 P47077
Cellular Component	organelle membrane	3	GO:0031090	6	3571	46	23969	0.88	0.8383685818691331	0.08	B5VE58 B5VFY6 B5VG36 B3LMV2 B3LPF8 C7GVQ2
Cellular Component	intrinsic component of membrane	2	GO:0031224	10	4848	46	23969	1.07	0.8539400413242701	0.07	G2WB82 A6ZKY6 A6ZL83 B5VL67 G2WG85 B5VFY6 B3LMV2 B3LPF8 C7GVQ2 C8ZAZ9
Cellular Component	endoplasmic reticulum	5	GO:0005783	6	3385	46	23969	0.92	1.0	-0.0	G2WB82 A6ZKY6 A6ZL83 B5VL67 B3LMV2 C8ZAZ9
Cellular Component	cellular bud	2	GO:0005933	3	1591	46	23969	0.98	1.0	-0.0	C8ZHK9 B5VKH9 N1P7Q8
Cellular Component	cell cortex	3	GO:0005938	2	1283	46	23969	0.81	1.0	-0.0	B5VKH9 N1P7Q8
Cellular Component	cytoplasmic region	3	GO:0099568	2	1284	46	23969	0.81	1.0	-0.0	B5VKH9 N1P7Q8
Cellular Component	intracellular organelle	3	GO:0043229	40	20727	46	23969	1.01	1.0	-0.0	G2WB82 B5VRP9 B3LQE8 G2WDH9 A6ZKY6 B5VE58 B5VE62 A6ZL83 G2W9P5 B3LLY2 C8ZHK9 B5VL67 B5VHQ4 B5VJW2 B5VJC8 G2WE95 B5VKH9 G2WG85 B5VFY6 B5VG36 B5VMA5 C7GX73 G2WIG1 B5VNW7 B5VI35 A7A2D1 B3LMV2 C8Z3Y7 B3LPF8 P47077 N1P7Q8 C7GVQ2 C8ZAZ9 G2WCC0 G2WER4 G2WHB5 I6QI29 P40366 P61830 Q03330
Cellular Component	endomembrane system	2	GO:0012505	10	5225	46	23969	1.0	1.0	-0.0	G2WB82 A6ZKY6 B5VE58 A6ZL83 B5VL67 B5VFY6 B5VG36 B3LMV2 C7GVQ2 C8ZAZ9
Cellular Component	intracellular anatomical structure	2	GO:0005622	45	23235	46	23969	1.01	1.0	-0.0	G2WB82 B5VRP9 B3LQE8 G2WDH9 A6ZKY6 B5VE58 B5VE62 A6ZL83 G2W9P5 B3LLY2 C8ZHK9 B5VL67 B5VHQ4 N1NWU0 B5VJW2 A6ZU31 B5VJC8 G2WE95 G2WEE8 B5VKH9 G2WG85 B5VFY6 B5VG36 B5VMA5 C7GX73 G2WIG1 B5VNW7 B5VI35 A7A2D1 B3LMV2 C8Z3Y7 B3LPF8 P47077 N1P7Q8 G2WAF0 C7GVQ2 C8ZAZ9 G2WCC0 G2WER4 G2WHB5 I6QI29 N1NZR6 P40366 P61830 Q03330
Cellular Component	organelle	2	GO:0043226	40	20734	46	23969	1.01	1.0	-0.0	G2WB82 B5VRP9 B3LQE8 G2WDH9 A6ZKY6 B5VE58 B5VE62 A6ZL83 G2W9P5 B3LLY2 C8ZHK9 B5VL67 B5VHQ4 B5VJW2 B5VJC8 G2WE95 B5VKH9 G2WG85 B5VFY6 B5VG36 B5VMA5 C7GX73 G2WIG1 B5VNW7 B5VI35 A7A2D1 B3LMV2 C8Z3Y7 B3LPF8 P47077 N1P7Q8 C7GVQ2 C8ZAZ9 G2WCC0 G2WER4 G2WHB5 I6QI29 P40366 P61830 Q03330
Cellular Component	organelle subcompartment	2	GO:0031984	3	1787	46	23969	0.87	1.0	-0.0	A6ZL83 B5VG36 C7GVQ2
Cellular Component	site of polarized growth	2	GO:0030427	3	1748	46	23969	0.89	1.0	-0.0	C8ZHK9 B5VKH9 N1P7Q8
Cellular Component	cytoskeleton	5	GO:0005856	2	1493	46	23969	0.7	1.0	-0.0	B5VMA5 N1P7Q8
Cellular Component	ribonucleoprotein complex	2	GO:1990904	4	2453	46	23969	0.85	1.0	-0.0	B5VHQ4 B5VI35 P47077 G2WER4
Molecular Function	5'-3' DNA helicase activity	4	GO:0043139	2	32	40	19413	30.33	0.001974509513736203	2.7	B5VJW2 B5VNW7
Molecular Function	protein kinase binding	5	GO:0019901	2	70	40	19413	13.87	0.009151126689228973	2.04	B3LQE8 N1P7Q8
Molecular Function	chromatin DNA binding	3	GO:0031490	2	73	40	19413	13.3	0.009919647041957063	2.0	B3LLY2 P61830
Molecular Function	transcription corepressor activity	3	GO:0003714	2	98	40	19413	9.9	0.01737039654856971	1.76	B5VRP9 G2WE95
Molecular Function	kinase binding	4	GO:0019900	2	113	40	19413	8.59	0.022683671350677708	1.64	B3LQE8 N1P7Q8
Molecular Function	protein homodimerization activity	4	GO:0042803	2	117	40	19413	8.3	0.0242005313960608	1.62	B3LQE8 G2WAF0
Molecular Function	transcription coregulator activity	2	GO:0003712	3	325	40	19413	4.48	0.029107876881294466	1.54	B5VRP9 G2WE95 Q03330
Molecular Function	identical protein binding	3	GO:0042802	2	169	40	19413	5.74	0.04736109901158132	1.32	B3LQE8 G2WAF0
Molecular Function	transcription coactivator activity	3	GO:0003713	2	188	40	19413	5.16	0.05723969105183002	1.24	B5VRP9 Q03330
Molecular Function	protein dimerization activity	3	GO:0046983	2	189	40	19413	5.14	0.0577782193697795	1.24	B3LQE8 G2WAF0
Molecular Function	transcription regulator activity	1	GO:0140110	7	1672	40	19413	2.03	0.07963368242429587	1.1	B5VRP9 B3LQE8 B5VJC8 G2WE95 A7A2D1 I6QI29 Q03330
Molecular Function	acyltransferase activity	3	GO:0016746	3	512	40	19413	2.84	0.08801533973317831	1.06	A6ZKY6 B3LPF8 Q03330
Molecular Function	DNA helicase activity	3	GO:0003678	2	289	40	19413	3.36	0.1192622272218486	0.92	B5VJW2 B5VNW7
Molecular Function	protein serine/threonine kinase activity	4	GO:0004674	3	629	40	19413	2.31	0.13908757672333358	0.86	B5VE58 C8Z3Y7 N1P7Q8
Molecular Function	ATP-dependent activity, acting on DNA	2	GO:0008094	2	331	40	19413	2.93	0.14849951799349984	0.83	B5VJW2 B5VNW7
Molecular Function	protein kinase activity	3	GO:0004672	3	668	40	19413	2.18	0.15799766477591598	0.8	B5VE58 C8Z3Y7 N1P7Q8
Molecular Function	enzyme activator activity	3	GO:0008047	3	692	40	19413	2.1	0.17002416908502896	0.77	A6ZL83 B5VJC8 G2WCC0
Molecular Function	ATP hydrolysis activity	7	GO:0016887	5	1334	40	19413	1.82	0.19507547271762862	0.71	G2WDH9 B5VJW2 G2WIG1 B5VNW7 B5VI35
Molecular Function	ligase activity	2	GO:0016874	2	475	40	19413	2.04	0.2562808542603715	0.59	G2WEE8 G2WER4
Molecular Function	helicase activity	2	GO:0004386	2	493	40	19413	1.97	0.2701101032147601	0.57	B5VJW2 B5VNW7
Molecular Function	kinase activity	4	GO:0016301	4	1086	40	19413	1.79	0.283185570585144	0.55	B5VE58 G2WIG1 C8Z3Y7 N1P7Q8
Molecular Function	ATP binding	5	GO:0005524	4	1138	40	19413	1.71	0.2944814053045469	0.53	B5VE58 B5VI35 C8Z3Y7 N1P7Q8
Molecular Function	adenyl ribonucleotide binding	5	GO:0032559	4	1158	40	19413	1.68	0.2993468529177642	0.52	B5VE58 B5VI35 C8Z3Y7 N1P7Q8
Molecular Function	adenyl nucleotide binding	5	GO:0030554	4	1175	40	19413	1.65	0.30369395176994446	0.52	B5VE58 B5VI35 C8Z3Y7 N1P7Q8
Molecular Function	hydrolase activity	2	GO:0016787	6	4425	40	19413	0.66	0.34397088486936994	0.46	G2WDH9 G2W9P5 B5VJW2 G2WIG1 B5VNW7 B5VI35
Molecular Function	organic acid transmembrane transporter activity	3	GO:0005342	2	591	40	19413	1.64	0.34504368246585954	0.46	G2WB82 B5VL67
Molecular Function	organic anion transmembrane transporter activity	5	GO:0008514	2	653	40	19413	1.49	0.3913814319294122	0.41	G2WB82 B5VL67
Molecular Function	nucleoside-triphosphatase activity	6	GO:0017111	5	1827	40	19413	1.33	0.4213861671058321	0.38	G2WDH9 B5VJW2 G2WIG1 B5VNW7 B5VI35
Molecular Function	transcription cis-regulatory region binding	5	GO:0000976	3	907	40	19413	1.61	0.4341271761040967	0.36	B3LQE8 A7A2D1 I6QI29
Molecular Function	enzyme binding	3	GO:0019899	3	1009	40	19413	1.44	0.4632087939974062	0.33	B3LQE8 G2WG85 N1P7Q8
Molecular Function	mRNA binding	5	GO:0003729	3	1050	40	19413	1.39	0.47659430047612794	0.32	B5VNW7 P47077 G2WER4
Molecular Function	DNA-binding transcription factor activity	2	GO:0003700	3	1129	40	19413	1.29	0.5043383865029488	0.3	B3LQE8 A7A2D1 I6QI29
Molecular Function	enzyme regulator activity	2	GO:0030234	4	1371	40	19413	1.42	0.5274640094003368	0.28	A6ZL83 B5VJW2 B5VJC8 G2WCC0
Molecular Function	purine ribonucleoside triphosphate binding	4	GO:0035639	4	1490	40	19413	1.3	0.546010019343181	0.26	B5VE58 B5VI35 C8Z3Y7 N1P7Q8
Molecular Function	transferase activity	2	GO:0016740	9	3715	40	19413	1.18	0.5491794148156772	0.26	A6ZKY6 B5VE58 N1NWU0 A6ZU31 G2WIG1 C8Z3Y7 B3LPF8 N1P7Q8 Q03330
Molecular Function	purine ribonucleotide binding	4	GO:0032555	4	1519	40	19413	1.28	0.5515342285486085	0.26	B5VE58 B5VI35 C8Z3Y7 N1P7Q8
Molecular Function	ribonucleotide binding	3	GO:0032553	4	1537	40	19413	1.26	0.5551337233367613	0.26	B5VE58 B5VI35 C8Z3Y7 N1P7Q8
Molecular Function	purine nucleotide binding	4	GO:0017076	4	1558	40	19413	1.25	0.5594878948775115	0.25	B5VE58 B5VI35 C8Z3Y7 N1P7Q8
Molecular Function	carbohydrate derivative binding	2	GO:0097367	4	1560	40	19413	1.24	0.5599109210969899	0.25	B5VE58 B5VI35 C8Z3Y7 N1P7Q8
Molecular Function	pyrophosphatase activity	5	GO:0016462	5	1901	40	19413	1.28	0.589137459806014	0.23	G2WDH9 B5VJW2 G2WIG1 B5VNW7 B5VI35
Molecular Function	hydrolase activity, acting on acid anhydrides	3	GO:0016817	5	1901	40	19413	1.28	0.589137459806014	0.23	G2WDH9 B5VJW2 G2WIG1 B5VNW7 B5VI35
Molecular Function	binding	1	GO:0005488	20	10633	40	19413	0.91	0.6339355380631863	0.2	B3LQE8 B5VE58 B3LLY2 B5VHQ4 G2WE95 G2WG85 B5VMA5 B5VNW7 B5VI35 A7A2D1 C8Z3Y7 P47077 N1P7Q8 G2WAF0 C8ZAZ9 G2WER4 I6QI29 N1NZR6 P61830 Q03330
Molecular Function	chromatin binding	2	GO:0003682	2	695	40	19413	1.4	0.6542884352869526	0.18	B3LLY2 P61830
Molecular Function	anion transmembrane transporter activity	4	GO:0008509	2	720	40	19413	1.35	0.6600605770253491	0.18	G2WB82 B5VL67
Molecular Function	ion binding	2	GO:0043167	5	3141	40	19413	0.77	0.669228168385848	0.17	B5VE58 B5VI35 C8Z3Y7 N1P7Q8 I6QI29
Molecular Function	catalytic activity, acting on DNA	3	GO:0140097	2	812	40	19413	1.2	0.6837911762456692	0.17	B5VJW2 B5VNW7
Molecular Function	sequence-specific double-stranded DNA binding	6	GO:1990837	3	1169	40	19413	1.25	0.7327464835878986	0.14	B3LQE8 A7A2D1 I6QI29
Molecular Function	heterocyclic compound binding	2	GO:1901363	14	6259	40	19413	1.09	0.7357872942860482	0.13	B3LQE8 B5VE58 B3LLY2 B5VHQ4 G2WE95 B5VNW7 B5VI35 A7A2D1 C8Z3Y7 P47077 N1P7Q8 G2WER4 I6QI29 P61830
Molecular Function	organic cyclic compound binding	2	GO:0097159	14	6341	40	19413	1.07	0.7381875271321565	0.13	B3LQE8 B5VE58 B3LLY2 B5VHQ4 G2WE95 B5VNW7 B5VI35 A7A2D1 C8Z3Y7 P47077 N1P7Q8 G2WER4 I6QI29 P61830
Molecular Function	oxidoreductase activity	2	GO:0016491	3	1299	40	19413	1.12	0.748572345099322	0.13	C7GX73 G2WAF0 P43547
Molecular Function	ion transmembrane transporter activity	3	GO:0015075	3	1343	40	19413	1.08	0.7549918001094648	0.12	G2WB82 B5VL67 B3LMV2
Molecular Function	molecular function regulator	1	GO:0098772	4	1654	40	19413	1.17	0.7732656703430817	0.11	A6ZL83 B5VJW2 B5VJC8 G2WCC0
Molecular Function	nucleoside phosphate binding	3	GO:1901265	4	1701	40	19413	1.14	0.7764272965097825	0.11	B5VE58 B5VI35 C8Z3Y7 N1P7Q8
Molecular Function	nucleotide binding	3	GO:0000166	4	1701	40	19413	1.14	0.7764272965097825	0.11	B5VE58 B5VI35 C8Z3Y7 N1P7Q8
Molecular Function	transporter activity	1	GO:0005215	3	2044	40	19413	0.71	0.7951518445998569	0.1	G2WB82 B5VL67 B3LMV2
Molecular Function	RNA binding	4	GO:0003723	4	2451	40	19413	0.79	0.8123353835461754	0.09	B5VHQ4 B5VNW7 P47077 G2WER4
Molecular Function	catalytic activity, acting on a protein	2	GO:0140096	4	2379	40	19413	0.82	0.8124857496627388	0.09	B5VE58 C8Z3Y7 B3LPF8 N1P7Q8
Molecular Function	DNA binding	4	GO:0003677	6	2668	40	19413	1.09	0.8172637057290616	0.09	B3LQE8 B3LLY2 G2WE95 A7A2D1 I6QI29 P61830
Molecular Function	protein binding	2	GO:0005515	9	4087	40	19413	1.07	0.8459628543413245	0.07	B3LQE8 B5VE58 G2WG85 B5VMA5 B5VNW7 N1P7Q8 G2WAF0 N1NZR6 Q03330
Molecular Function	catalytic activity	1	GO:0003824	20	9814	40	19413	0.99	1.0	-0.0	G2WDH9 A6ZKY6 B5VE58 G2W9P5 N1NWU0 B5VJW2 A6ZU31 G2WEE8 G2WBE1 C7GX73 G2WIG1 B5VNW7 B5VI35 C8Z3Y7 B3LPF8 N1P7Q8 G2WAF0 G2WER4 P43547 Q03330
Molecular Function	anion binding	3	GO:0043168	4	2308	40	19413	0.84	1.0	-0.0	B5VE58 B5VI35 C8Z3Y7 N1P7Q8
Molecular Function	sequence-specific DNA binding	5	GO:0043565	3	1700	40	19413	0.86	1.0	-0.0	B3LQE8 A7A2D1 I6QI29
Molecular Function	transmembrane transporter activity	2	GO:0022857	3	1739	40	19413	0.84	1.0	-0.0	G2WB82 B5VL67 B3LMV2
Molecular Function	double-stranded DNA binding	5	GO:0003690	3	1420	40	19413	1.03	1.0	-0.0	B3LQE8 A7A2D1 I6QI29
Molecular Function	cation transmembrane transporter activity	4	GO:0008324	2	981	40	19413	0.99	1.0	-0.0	G2WB82 B3LMV2
Molecular Function	catalytic activity, acting on RNA	3	GO:0140098	2	1034	40	19413	0.94	1.0	-0.0	B5VNW7 G2WER4
Molecular Function	nucleic acid binding	3	GO:0003676	10	4961	40	19413	0.98	1.0	-0.0	B3LQE8 B3LLY2 B5VHQ4 G2WE95 B5VNW7 A7A2D1 P47077 G2WER4 I6QI29 P61830
Molecular Function	small molecule binding	2	GO:0036094	4	1994	40	19413	0.97	1.0	-0.0	B5VE58 B5VI35 C8Z3Y7 N1P7Q8
Biological Process	regulation of multicellular organismal process	3	GO:0051239	3	98	47	23033	15.0	0.001057311553542291	2.98	B3LQE8 B5VG36 N1P7Q8
Biological Process	response to amino acid	4	GO:0043200	2	44	47	23033	22.28	0.0036505095283111857	2.44	B3LQE8 A7A266
Biological Process	protein acylation	5	GO:0043543	4	339	47	23033	5.78	0.004996764423327999	2.3	G2WE95 B3LPF8 G2WCC0 Q03330
Biological Process	ribosomal small subunit export from nucleus	4	GO:0000056	2	54	47	23033	18.15	0.005450997408848769	2.26	G2WG85 P47077
Biological Process	chromosome organization	5	GO:0051276	13	3028	47	23033	2.1	0.007563634939439259	2.12	B5VRP9 B3LQE8 B5VE62 B3LLY2 B5VJW2 G2WE95 B5VMA5 G2WIG1 B5VNW7 C8Z3Y7 P40366 P61830 Q03330
Biological Process	chromatin organization	4	GO:0006325	9	1793	47	23033	2.46	0.009407302501532372	2.03	B5VRP9 B3LQE8 B3LLY2 G2WE95 G2WIG1 C8Z3Y7 P40366 P61830 Q03330
Biological Process	mRNA polyadenylation	7	GO:0006378	2	88	47	23033	11.14	0.01395522257194943	1.86	G2WIG1 B5VNW7
Biological Process	chromatin remodeling	5	GO:0006338	5	736	47	23033	3.33	0.016665889436229184	1.78	B5VRP9 B3LQE8 B3LLY2 G2WE95 Q03330
Biological Process	transcription, DNA-templated	7	GO:0006351	8	1660	47	23033	2.36	0.018081230305797415	1.74	B3LQE8 B3LLY2 B5VJC8 G2WIG1 B5VNW7 A7A2D1 I6QI29 P61830
Biological Process	nucleic acid-templated transcription	6	GO:0097659	8	1660	47	23033	2.36	0.018081230305797415	1.74	B3LQE8 B3LLY2 B5VJC8 G2WIG1 B5VNW7 A7A2D1 I6QI29 P61830
Biological Process	RNA biosynthetic process	5	GO:0032774	8	1689	47	23033	2.32	0.019866224659345618	1.7	B3LQE8 B3LLY2 B5VJC8 G2WIG1 B5VNW7 A7A2D1 I6QI29 P61830
Biological Process	protein acetylation	6	GO:0006473	3	302	47	23033	4.87	0.02367175819642426	1.63	G2WE95 G2WCC0 Q03330
Biological Process	RNA polyadenylation	6	GO:0043631	2	120	47	23033	8.17	0.024980133027347067	1.6	G2WIG1 B5VNW7
Biological Process	cytosolic transport	4	GO:0016482	3	314	47	23033	4.68	0.02617254439317068	1.58	B5VE58 B5VG36 C8ZAZ9
Biological Process	autophagy of peroxisome	4	GO:0030242	2	128	47	23033	7.66	0.028146579435379463	1.55	B5VE58 C8ZHK9
Biological Process	replication fork processing	6	GO:0031297	2	128	47	23033	7.66	0.028146579435379463	1.55	B5VE62 B5VJW2
Biological Process	cleavage involved in rRNA processing	7	GO:0000469	3	327	47	23033	4.5	0.029036574187656927	1.54	B5VHQ4 G2WIG1 P47077
Biological Process	Golgi to endosome transport	5	GO:0006895	2	139	47	23033	7.05	0.03274831399649271	1.48	B5VG36 C8ZAZ9
Biological Process	regulation of cellular process	3	GO:0050794	25	8547	47	23033	1.43	0.03307677922030505	1.48	B5VRP9 B3LQE8 B5VE58 B5VE62 A6ZL83 B3LLY2 C8ZHK9 B5VJW2 B5VJC8 G2WE95 B5VKH9 G2WG85 B5VG36 B5VMA5 G2WIG1 B5VNW7 B5VI35 A7A2D1 C8Z3Y7 N1P7Q8 G2WCC0 I6QI29 P40366 P61830 Q03330
Biological Process	regulation of RNA metabolic process	5	GO:0051252	14	4021	47	23033	1.71	0.033406698509531874	1.48	B5VRP9 B3LQE8 B5VE58 B3LLY2 B5VJC8 G2WE95 G2WG85 G2WIG1 B5VNW7 A7A2D1 N1P7Q8 I6QI29 P40366 Q03330
Biological Process	reproductive process	1	GO:0022414	10	2564	47	23033	1.91	0.03552311476658111	1.45	B5VRP9 B5VE62 B5VKH9 B5VG36 G2WBE1 C8Z3Y7 N1P7Q8 N1NZR6 P61830 Q03330
Biological Process	maturation of 5.8S rRNA	9	GO:0000460	3	355	47	23033	4.14	0.035749522271035165	1.45	B5VHQ4 G2WIG1 P47077
Biological Process	response to oxygen-containing compound	3	GO:1901700	5	912	47	23033	2.69	0.03747444964138279	1.43	B3LQE8 A6ZL83 C7GX73 A7A266 N1P7Q8
Biological Process	histone modification	5	GO:0016570	4	638	47	23033	3.07	0.04072505214816332	1.39	B5VRP9 G2WE95 C8Z3Y7 Q03330
Biological Process	rRNA metabolic process	7	GO:0016072	6	1256	47	23033	2.34	0.04137182282588458	1.38	B3LQE8 B5VHQ4 G2WIG1 B5VNW7 P47077 P61830
Biological Process	aromatic compound biosynthetic process	4	GO:0019438	11	2928	47	23033	1.84	0.043940791854925415	1.36	B3LQE8 B3LLY2 N1NWU0 B5VJC8 G2WEE8 G2WIG1 B5VNW7 A7A2D1 G2WAF0 I6QI29 P61830
Biological Process	aspartate family amino acid biosynthetic process	6	GO:0009067	2	164	47	23033	5.98	0.044203851816127966	1.35	B3LQE8 A6ZU31
Biological Process	carbon catabolite activation of transcription	6	GO:0045991	3	388	47	23033	3.79	0.044603415526000126	1.35	B3LQE8 A7A2D1 I6QI29
Biological Process	response to acid chemical	3	GO:0001101	2	166	47	23033	5.9	0.04517659869036314	1.35	B3LQE8 A7A266
Biological Process	G2/M transition of mitotic cell cycle	5	GO:0000086	2	166	47	23033	5.9	0.04517659869036314	1.35	B5VRP9 N1P7Q8
Biological Process	cell cycle G2/M phase transition	4	GO:0044839	2	172	47	23033	5.7	0.048142260848769915	1.32	B5VRP9 N1P7Q8
Biological Process	negative regulation of cellular process	4	GO:0048523	13	3804	47	23033	1.67	0.048206286916536153	1.32	B5VRP9 B3LQE8 B5VE62 A6ZL83 B5VJW2 G2WE95 G2WG85 G2WIG1 B5VNW7 N1P7Q8 P40366 P61830 Q03330
Biological Process	heterocycle biosynthetic process	4	GO:0018130	11	3019	47	23033	1.79	0.04845768586275637	1.31	B3LQE8 B3LLY2 N1NWU0 B5VJC8 G2WEE8 G2WIG1 B5VNW7 A7A2D1 G2WAF0 I6QI29 P61830
Biological Process	rRNA transcription	8	GO:0009303	2	173	47	23033	5.67	0.048643351771439455	1.31	B3LQE8 P61830
Biological Process	regulation of RNA biosynthetic process	6	GO:2001141	13	3813	47	23033	1.67	0.048662732417338116	1.31	B5VRP9 B3LQE8 B5VE58 B3LLY2 B5VJC8 G2WE95 G2WG85 G2WIG1 B5VNW7 A7A2D1 I6QI29 P40366 Q03330
Biological Process	peptidyl-amino acid modification	5	GO:0018193	5	989	47	23033	2.48	0.050124613580307786	1.3	G2WE95 C8Z3Y7 N1P7Q8 G2WCC0 Q03330
Biological Process	negative regulation of RNA metabolic process	6	GO:0051253	8	1859	47	23033	2.11	0.05204678180223643	1.28	B5VRP9 B3LQE8 G2WE95 G2WIG1 B5VNW7 N1P7Q8 P40366 Q03330
Biological Process	positive regulation of protein localization	5	GO:1903829	2	180	47	23033	5.45	0.05220424870965541	1.28	G2WG85 N1P7Q8
Biological Process	mRNA 3'-end processing	8	GO:0031124	2	181	47	23033	5.42	0.05272044338678238	1.28	G2WIG1 B5VNW7
Biological Process	DNA-templated transcription, termination	6	GO:0006353	2	183	47	23033	5.36	0.05375836025807235	1.27	G2WIG1 B5VNW7
Biological Process	regulation of chromatin organization	5	GO:1902275	3	434	47	23033	3.39	0.05859684552131284	1.23	B5VRP9 G2WG85 P61830
Biological Process	transcription by RNA polymerase II	8	GO:0006366	6	1373	47	23033	2.14	0.05916330551213161	1.23	B3LQE8 B3LLY2 B5VJC8 B5VNW7 A7A2D1 I6QI29
Biological Process	regulation of chromosome organization	6	GO:0033044	5	1048	47	23033	2.34	0.06135384379869173	1.21	B5VRP9 B5VJW2 G2WG85 C8Z3Y7 P61830
Biological Process	regulation of primary metabolic process	4	GO:0080090	18	5868	47	23033	1.5	0.06317040769237443	1.2	B5VRP9 B3LQE8 B5VE58 B5VE62 B3LLY2 B5VJW2 B5VJC8 G2WE95 G2WG85 G2WIG1 B5VNW7 B5VI35 A7A2D1 N1P7Q8 G2WCC0 I6QI29 P40366 Q03330
Biological Process	budding cell bud growth	2	GO:0007117	2	202	47	23033	4.85	0.06397273210987303	1.19	B5VKH9 N1P7Q8
Biological Process	reproduction	1	GO:0000003	10	2726	47	23033	1.8	0.0650378112967464	1.19	B5VRP9 B5VE62 B5VKH9 B5VG36 G2WBE1 C8Z3Y7 N1P7Q8 N1NZR6 P61830 Q03330
Biological Process	regulation of macromolecule biosynthetic process	5	GO:0010556	15	4626	47	23033	1.59	0.06547090197764968	1.18	B5VRP9 B3LQE8 B5VE58 B3LLY2 B5VJW2 B5VJC8 G2WE95 G2WG85 G2WIG1 B5VNW7 B5VI35 A7A2D1 I6QI29 P40366 Q03330
Biological Process	regulation of cellular metabolic process	4	GO:0031323	18	5994	47	23033	1.47	0.06614481399998356	1.18	B5VRP9 B3LQE8 B5VE58 B5VE62 B3LLY2 B5VJW2 B5VJC8 G2WE95 G2WG85 G2WIG1 B5VNW7 B5VI35 A7A2D1 N1P7Q8 G2WCC0 I6QI29 P40366 Q03330
Biological Process	nucleosome organization	6	GO:0034728	3	462	47	23033	3.18	0.06801874647431927	1.17	B3LLY2 G2WE95 P61830
Biological Process	regulation of macromolecule metabolic process	4	GO:0060255	18	6095	47	23033	1.45	0.06991568013724711	1.16	B5VRP9 B3LQE8 B5VE58 B5VE62 B3LLY2 B5VJW2 B5VJC8 G2WE95 G2WG85 G2WIG1 B5VNW7 B5VI35 A7A2D1 N1P7Q8 G2WCC0 I6QI29 P40366 Q03330
Biological Process	regulation of gene expression	5	GO:0010468	15	4778	47	23033	1.54	0.07035174501892608	1.15	B5VRP9 B3LQE8 B5VE58 B3LLY2 B5VJC8 G2WG85 G2WIG1 B5VNW7 B5VI35 A7A2D1 N1P7Q8 G2WCC0 I6QI29 P40366 Q03330
Biological Process	ribosomal subunit export from nucleus	3	GO:0000054	2	214	47	23033	4.58	0.07073583297450454	1.15	G2WG85 P47077
Biological Process	regulation of cellular biosynthetic process	5	GO:0031326	15	4792	47	23033	1.53	0.07096967592679868	1.15	B5VRP9 B3LQE8 B5VE58 B3LLY2 B5VJW2 B5VJC8 G2WE95 G2WG85 G2WIG1 B5VNW7 B5VI35 A7A2D1 I6QI29 P40366 Q03330
Biological Process	regulation of biosynthetic process	4	GO:0009889	15	4795	47	23033	1.53	0.07110576703834663	1.15	B5VRP9 B3LQE8 B5VE58 B3LLY2 B5VJW2 B5VJC8 G2WE95 G2WG85 G2WIG1 B5VNW7 B5VI35 A7A2D1 I6QI29 P40366 Q03330
Biological Process	DNA conformation change	6	GO:0071103	4	771	47	23033	2.54	0.07168211968327022	1.14	B5VE62 B5VJW2 B5VNW7 P61830
Biological Process	regulation of biological process	2	GO:0050789	25	9109	47	23033	1.34	0.07200881281366296	1.14	B5VRP9 B3LQE8 B5VE58 B5VE62 A6ZL83 B3LLY2 C8ZHK9 B5VJW2 B5VJC8 G2WE95 B5VKH9 G2WG85 B5VG36 B5VMA5 G2WIG1 B5VNW7 B5VI35 A7A2D1 C8Z3Y7 N1P7Q8 G2WCC0 I6QI29 P40366 P61830 Q03330
Biological Process	ribosome localization	3	GO:0033750	2	217	47	23033	4.52	0.07246212569551662	1.14	G2WG85 P47077
Biological Process	mitotic cell cycle checkpoint signaling	4	GO:0007093	3	485	47	23033	3.03	0.07624693894480207	1.12	B5VE62 N1P7Q8 P61830
Biological Process	cell morphogenesis	3	GO:0000902	2	225	47	23033	4.36	0.07713219531110187	1.11	B5VKH9 B5VG36
Biological Process	cellular amino acid biosynthetic process	4	GO:0008652	3	491	47	23033	2.99	0.07846369710700224	1.11	B3LQE8 N1NWU0 A6ZU31
Biological Process	mitotic cell cycle phase transition	4	GO:0044772	3	496	47	23033	2.96	0.08033276688899625	1.1	B5VRP9 G2WG85 N1P7Q8
Biological Process	negative regulation of transferase activity	5	GO:0051348	2	233	47	23033	4.21	0.08189584732246509	1.09	B5VJW2 B5VNW7
Biological Process	cellular response to DNA damage stimulus	4	GO:0006974	7	1709	47	23033	2.01	0.08334036500137458	1.08	B5VRP9 B5VE62 B3LLY2 G2WE95 B5VNW7 N1P7Q8 P61830
Biological Process	asexual reproduction	2	GO:0019954	3	504	47	23033	2.92	0.08336396625052825	1.08	B5VKH9 B5VG36 N1P7Q8
Biological Process	cell cycle phase transition	3	GO:0044770	3	508	47	23033	2.89	0.08489814391917194	1.07	B5VRP9 G2WG85 N1P7Q8
Biological Process	organic cyclic compound biosynthetic process	4	GO:1901362	11	3169	47	23033	1.7	0.0849479636589045	1.07	B3LQE8 B3LLY2 N1NWU0 B5VJC8 G2WEE8 G2WIG1 B5VNW7 A7A2D1 G2WAF0 I6QI29 P61830
Biological Process	carbon catabolite regulation of transcription	5	GO:0045990	3	509	47	23033	2.89	0.08528360736490595	1.07	B3LQE8 A7A2D1 I6QI29
Biological Process	negative regulation of RNA biosynthetic process	7	GO:1902679	7	1804	47	23033	1.9	0.0932468456833475	1.03	B5VRP9 B3LQE8 G2WE95 G2WIG1 B5VNW7 P40366 Q03330
Biological Process	protein modification process	4	GO:0036211	11	3322	47	23033	1.62	0.09347991633460186	1.03	B5VRP9 B5VE58 A6ZU31 B5VJC8 G2WE95 C8Z3Y7 B3LPF8 N1P7Q8 G2WCC0 N1NZR6 Q03330
Biological Process	nucleotide-excision repair	6	GO:0006289	2	255	47	23033	3.84	0.0954452525987009	1.02	B5VNW7 P61830
Biological Process	aspartate family amino acid metabolic process	5	GO:0009066	2	257	47	23033	3.81	0.09670772997077577	1.01	B3LQE8 A6ZU31
Biological Process	negative regulation of chromosome organization	7	GO:2001251	3	547	47	23033	2.69	0.10048374253661851	1.0	B5VRP9 B5VJW2 P61830
Biological Process	ncRNA transcription	8	GO:0098781	2	263	47	23033	3.73	0.10052408629743727	1.0	B3LQE8 P61830
Biological Process	protein-DNA complex subunit organization	5	GO:0071824	4	870	47	23033	2.25	0.10079603889441642	1.0	B3LLY2 B5VJC8 G2WE95 P61830
Biological Process	anatomical structure morphogenesis	2	GO:0009653	5	1219	47	23033	2.01	0.10141568050700657	0.99	B5VKH9 B5VG36 G2WBE1 N1NZR6 P61830
Biological Process	histone acetylation	6	GO:0016573	2	265	47	23033	3.7	0.10180565277936482	0.99	G2WE95 Q03330
Biological Process	internal peptidyl-lysine acetylation	8	GO:0018393	2	269	47	23033	3.64	0.10438261259597571	0.98	G2WE95 Q03330
Biological Process	peptidyl-lysine acetylation	7	GO:0018394	2	269	47	23033	3.64	0.10438261259597571	0.98	G2WE95 Q03330
Biological Process	internal protein amino acid acetylation	7	GO:0006475	2	269	47	23033	3.64	0.10438261259597571	0.98	G2WE95 Q03330
Biological Process	protein targeting to vacuole	5	GO:0006623	2	270	47	23033	3.63	0.10502969169144007	0.98	B5VE58 C8ZAZ9
Biological Process	organelle organization	4	GO:0006996	19	6706	47	23033	1.39	0.1067086363167595	0.97	B5VRP9 B3LQE8 B5VE58 B5VE62 B3LLY2 B5VJW2 G2WE95 B5VKH9 G2WG85 B5VG36 B5VMA5 G2WIG1 B5VNW7 C8Z3Y7 B3LPF8 N1P7Q8 P40366 P61830 Q03330
Biological Process	cellular response to glucose starvation	5	GO:0042149	2	273	47	23033	3.59	0.10697763015274925	0.97	G2WB82 N1P7Q8
Biological Process	regulation of chromosome segregation	4	GO:0051983	3	563	47	23033	2.61	0.10719346359944626	0.97	B5VMA5 C8Z3Y7 P61830
Biological Process	meiotic cell cycle	2	GO:0051321	7	1923	47	23033	1.78	0.11006182179896878	0.96	B5VRP9 B5VE62 G2WBE1 C8Z3Y7 N1NZR6 P61830 Q03330
Biological Process	regulation of transcription, DNA-templated	6	GO:0006355	12	3779	47	23033	1.56	0.11133691032793328	0.95	B5VRP9 B3LQE8 B5VE58 B3LLY2 B5VJC8 G2WG85 G2WIG1 B5VNW7 A7A2D1 I6QI29 P40366 Q03330
Biological Process	cell cycle checkpoint signaling	4	GO:0000075	3	579	47	23033	2.54	0.11407704956427038	0.94	B5VE62 N1P7Q8 P61830
Biological Process	cellular response to reactive oxygen species	5	GO:0034614	2	288	47	23033	3.4	0.11686218414913502	0.93	A6ZL83 C7GX73
Biological Process	protein localization to cell periphery	5	GO:1990778	2	297	47	23033	3.3	0.12290223400716876	0.91	B3LPF8 N1P7Q8
Biological Process	regulation of carbohydrate biosynthetic process	5	GO:0043255	2	297	47	23033	3.3	0.12290223400716876	0.91	B3LQE8 I6QI29
Biological Process	cellular response to nutrient	4	GO:0031670	3	600	47	23033	2.45	0.12336424254144279	0.91	B3LQE8 A7A2D1 I6QI29
Biological Process	negative regulation of biosynthetic process	5	GO:0009890	8	2221	47	23033	1.77	0.129575290937749	0.89	B5VRP9 B3LQE8 B5VJW2 G2WE95 G2WIG1 B5VNW7 P40366 Q03330
Biological Process	reciprocal meiotic recombination	3	GO:0007131	2	309	47	23033	3.17	0.13107327045537012	0.88	B5VE62 Q03330
Biological Process	homologous recombination	6	GO:0035825	2	309	47	23033	3.17	0.13107327045537012	0.88	B5VE62 Q03330
Biological Process	negative regulation of biological process	3	GO:0048519	13	4302	47	23033	1.48	0.13165543215886757	0.88	B5VRP9 B3LQE8 B5VE62 A6ZL83 B5VJW2 G2WE95 G2WG85 G2WIG1 B5VNW7 N1P7Q8 P40366 P61830 Q03330
Biological Process	chromosome segregation	2	GO:0007059	4	969	47	23033	2.02	0.1346197670516569	0.87	B3LQE8 B5VE62 B5VMA5 G2WHB5
Biological Process	response to nutrient	3	GO:0007584	3	627	47	23033	2.34	0.13570279368798702	0.87	B3LQE8 A7A2D1 I6QI29
Biological Process	cell budding	3	GO:0007114	2	316	47	23033	3.1	0.13589787273752785	0.87	B5VKH9 N1P7Q8
Biological Process	response to reactive oxygen species	4	GO:0000302	2	317	47	23033	3.09	0.13659043578977795	0.86	A6ZL83 C7GX73
Biological Process	RNA phosphodiester bond hydrolysis	6	GO:0090501	3	632	47	23033	2.33	0.1380344290636761	0.86	B5VHQ4 G2WIG1 P47077
Biological Process	cellular component morphogenesis	3	GO:0032989	3	635	47	23033	2.32	0.13944017879431422	0.86	B5VKH9 B5VG36 G2WBE1
Biological Process	regulation of metabolic process	3	GO:0019222	18	6418	47	23033	1.37	0.14101682690554274	0.85	B5VRP9 B3LQE8 B5VE58 B5VE62 B3LLY2 B5VJW2 B5VJC8 G2WE95 G2WG85 G2WIG1 B5VNW7 B5VI35 A7A2D1 N1P7Q8 G2WCC0 I6QI29 P40366 Q03330
Biological Process	DNA duplex unwinding	8	GO:0032508	2	324	47	23033	3.03	0.14146087205914476	0.85	B5VJW2 B5VNW7
Biological Process	regulation of transferase activity	4	GO:0051338	3	645	47	23033	2.28	0.14416200549530547	0.84	B5VJW2 B5VNW7 N1P7Q8
Biological Process	organic substance catabolic process	3	GO:1901575	3	3377	47	23033	0.44	0.14543090592931285	0.84	G2WG85 N1P7Q8 N1NZR6
Biological Process	regulation of DNA-dependent DNA replication	7	GO:0090329	2	331	47	23033	2.96	0.14636922435503272	0.83	B5VRP9 B5VJW2
Biological Process	RNA 3'-end processing	7	GO:0031123	2	335	47	23033	2.93	0.1491902517493047	0.83	G2WIG1 B5VNW7
Biological Process	rRNA processing	8	GO:0006364	4	1014	47	23033	1.93	0.1513876601355211	0.82	B5VHQ4 G2WIG1 B5VNW7 P47077
Biological Process	response to temperature stimulus	3	GO:0009266	3	665	47	23033	2.21	0.15376612278398136	0.81	B5VRP9 A6ZL83 C8ZHK9
Biological Process	DNA-dependent DNA replication	6	GO:0006261	3	669	47	23033	2.2	0.15571168640199903	0.81	B5VE62 B5VJW2 B5VNW7
Biological Process	cellular amino acid metabolic process	3	GO:0006520	4	1026	47	23033	1.91	0.15599347574293496	0.81	B3LQE8 N1NWU0 A6ZU31 G2WER4
Biological Process	DNA-templated transcription, elongation	6	GO:0006354	2	348	47	23033	2.82	0.1584352176044415	0.8	B3LLY2 B5VJC8
Biological Process	positive regulation of gene expression	6	GO:0010628	8	2483	47	23033	1.58	0.15934909362457228	0.8	B5VRP9 B3LQE8 B5VE58 A7A2D1 N1P7Q8 G2WCC0 I6QI29 Q03330
Biological Process	DNA metabolic process	4	GO:0006259	8	2488	47	23033	1.58	0.16013584595841363	0.8	B5VRP9 G2WDH9 B5VE62 B5VJW2 G2WE95 B5VNW7 P61830 Q03330
Biological Process	DNA replication	5	GO:0006260	3	684	47	23033	2.15	0.16307781821021358	0.79	B5VE62 B5VJW2 B5VNW7
Biological Process	DNA geometric change	7	GO:0032392	2	359	47	23033	2.73	0.16634263180608103	0.78	B5VJW2 B5VNW7
Biological Process	sporulation	2	GO:0043934	4	1053	47	23033	1.86	0.16655217804772318	0.78	B5VG36 G2WBE1 N1NZR6 P61830
Biological Process	establishment of organelle localization	3	GO:0051656	3	698	47	23033	2.11	0.17004915146168834	0.77	G2WG85 B5VMA5 P47077
Biological Process	regulation of transcription by RNA polymerase II	7	GO:0006357	9	2832	47	23033	1.56	0.17672006414098418	0.75	B5VRP9 B3LQE8 B5VE58 B3LLY2 B5VJC8 B5VNW7 A7A2D1 I6QI29 Q03330
Biological Process	negative regulation of mitotic cell cycle	6	GO:0045930	3	719	47	23033	2.04	0.18066999349416257	0.74	B5VE62 N1P7Q8 P61830
Biological Process	regulation of DNA metabolic process	5	GO:0051052	3	722	47	23033	2.04	0.1822025319901396	0.74	B5VRP9 B5VE62 B5VJW2
Biological Process	regulation of DNA replication	6	GO:0006275	2	382	47	23033	2.57	0.18309505990620353	0.74	B5VRP9 B5VJW2
Biological Process	anatomical structure development	2	GO:0048856	5	1293	47	23033	1.9	0.18808036570907471	0.73	B5VKH9 B5VG36 G2WBE1 N1NZR6 P61830
Biological Process	ncRNA metabolic process	6	GO:0034660	7	2029	47	23033	1.69	0.1883057295721491	0.73	B3LQE8 B5VHQ4 G2WIG1 B5VNW7 P47077 G2WER4 P61830
Biological Process	regulation of cellular component organization	4	GO:0051128	9	2942	47	23033	1.5	0.18864651478418357	0.72	B5VRP9 B5VE62 B5VJW2 B5VKH9 G2WG85 B5VMA5 C8Z3Y7 N1P7Q8 P61830
Biological Process	establishment of protein localization to vacuole	5	GO:0072666	2	392	47	23033	2.5	0.19045888821986418	0.72	B5VE58 C8ZAZ9
Biological Process	nucleic acid metabolic process	4	GO:0090304	17	6335	47	23033	1.32	0.1918583111195663	0.72	B5VRP9 B3LQE8 G2WDH9 B5VE62 B3LLY2 B5VHQ4 B5VJW2 B5VJC8 G2WE95 G2WIG1 B5VNW7 A7A2D1 P47077 G2WER4 I6QI29 P61830 Q03330
Biological Process	cellular biosynthetic process	3	GO:0044249	18	6685	47	23033	1.32	0.19681225301992308	0.71	B3LQE8 A6ZKY6 B5VE62 B3LLY2 N1NWU0 B5VJW2 A6ZU31 B5VJC8 G2WEE8 B5VFY6 G2WIG1 B5VNW7 A7A2D1 B3LPF8 G2WAF0 G2WER4 I6QI29 P61830
Biological Process	regulation of organelle organization	5	GO:0033043	7	2121	47	23033	1.62	0.19872962265322563	0.7	B5VRP9 B5VE62 B5VJW2 G2WG85 B5VMA5 C8Z3Y7 P61830
Biological Process	organic substance biosynthetic process	3	GO:1901576	18	6816	47	23033	1.29	0.20166331813715316	0.7	B3LQE8 A6ZKY6 B5VE62 B3LLY2 N1NWU0 B5VJW2 A6ZU31 B5VJC8 G2WEE8 B5VFY6 G2WIG1 B5VNW7 A7A2D1 B3LPF8 G2WAF0 G2WER4 I6QI29 P61830
Biological Process	response to stress	2	GO:0006950	13	4652	47	23033	1.37	0.20401111402718003	0.69	G2WB82 B5VRP9 B3LQE8 B5VE62 A6ZL83 B3LLY2 C8ZHK9 G2WE95 G2WG85 C7GX73 B5VNW7 N1P7Q8 P61830
Biological Process	biosynthetic process	2	GO:0009058	18	6865	47	23033	1.28	0.20429950354887244	0.69	B3LQE8 A6ZKY6 B5VE62 B3LLY2 N1NWU0 B5VJW2 A6ZU31 B5VJC8 G2WEE8 B5VFY6 G2WIG1 B5VNW7 A7A2D1 B3LPF8 G2WAF0 G2WER4 I6QI29 P61830
Biological Process	mitotic cell cycle	3	GO:0000278	7	2182	47	23033	1.57	0.20758594382710654	0.68	B5VRP9 B5VE62 G2WG85 B5VMA5 C8Z3Y7 N1P7Q8 P61830
Biological Process	regulation of carbohydrate metabolic process	5	GO:0006109	2	416	47	23033	2.36	0.20829364361237374	0.68	B3LQE8 I6QI29
Biological Process	DNA repair	5	GO:0006281	5	1424	47	23033	1.72	0.21280803355713895	0.67	B5VRP9 B5VE62 G2WE95 B5VNW7 P61830
Biological Process	protein phosphorylation	5	GO:0006468	3	782	47	23033	1.88	0.2135665023936794	0.67	B5VE58 C8Z3Y7 N1P7Q8
Biological Process	vacuole organization	5	GO:0007033	2	427	47	23033	2.3	0.2165312840048025	0.66	B5VE58 B3LPF8
Biological Process	maturation of SSU-rRNA	9	GO:0030490	2	428	47	23033	2.29	0.21728182835091817	0.66	B5VHQ4 P47077
Biological Process	cellular response to oxygen-containing compound	4	GO:1901701	3	792	47	23033	1.86	0.218911839936361	0.66	B3LQE8 A6ZL83 C7GX73
Biological Process	cellular aromatic compound metabolic process	3	GO:0006725	20	7824	47	23033	1.25	0.2198510689467326	0.66	B5VRP9 B3LQE8 G2WDH9 B5VE62 B3LLY2 B5VHQ4 N1NWU0 B5VJW2 B5VJC8 G2WE95 G2WEE8 G2WIG1 B5VNW7 A7A2D1 P47077 G2WAF0 G2WER4 I6QI29 P61830 Q03330
Biological Process	protein-containing complex localization	2	GO:0031503	3	795	47	23033	1.85	0.22052124388199884	0.66	G2WG85 C8Z3Y7 P47077
Biological Process	response to organonitrogen compound	4	GO:0010243	2	436	47	23033	2.25	0.22329520615077333	0.65	B3LQE8 A7A266
Biological Process	cellular response to nutrient levels	4	GO:0031669	5	1479	47	23033	1.66	0.2259694350168656	0.65	G2WB82 B3LQE8 A7A2D1 N1P7Q8 I6QI29
Biological Process	post-Golgi vesicle-mediated transport	6	GO:0006892	2	440	47	23033	2.23	0.22630749303629316	0.65	B5VG36 C8ZAZ9
Biological Process	ribosome biogenesis	5	GO:0042254	5	1495	47	23033	1.64	0.2300717045316849	0.64	B5VHQ4 G2WG85 G2WIG1 B5VNW7 P47077
Biological Process	alpha-amino acid biosynthetic process	5	GO:1901607	2	448	47	23033	2.19	0.2323420029617453	0.63	B3LQE8 A6ZU31
Biological Process	macromolecule modification	4	GO:0043412	11	3784	47	23033	1.42	0.23342167082386575	0.63	B5VRP9 B5VE58 A6ZU31 B5VJC8 G2WE95 C8Z3Y7 B3LPF8 N1P7Q8 G2WCC0 N1NZR6 Q03330
Biological Process	negative regulation of catalytic activity	4	GO:0043086	2	452	47	23033	2.17	0.23536373310384331	0.63	B5VJW2 B5VNW7
Biological Process	cellular macromolecule metabolic process	3	GO:0044260	23	9273	47	23033	1.22	0.23602150294229357	0.63	B5VRP9 B3LQE8 G2WDH9 B5VE58 B5VE62 B3LLY2 B5VJW2 A6ZU31 B5VJC8 G2WE95 G2WG85 G2WIG1 B5VNW7 A7A2D1 C8Z3Y7 B3LPF8 N1P7Q8 G2WCC0 G2WER4 I6QI29 N1NZR6 P61830 Q03330
Biological Process	cellular response to extracellular stimulus	3	GO:0031668	5	1523	47	23033	1.61	0.23752899725007764	0.62	G2WB82 B3LQE8 A7A2D1 N1P7Q8 I6QI29
Biological Process	cellular response to external stimulus	3	GO:0071496	5	1523	47	23033	1.61	0.23752899725007764	0.62	G2WB82 B3LQE8 A7A2D1 N1P7Q8 I6QI29
Biological Process	tRNA metabolic process	7	GO:0006399	3	829	47	23033	1.77	0.23893267633621723	0.62	G2WIG1 B5VNW7 G2WER4
Biological Process	cellular response to oxidative stress	4	GO:0034599	3	832	47	23033	1.77	0.2405711883117461	0.62	A6ZL83 G2WG85 C7GX73
Biological Process	response to nitrogen compound	3	GO:1901698	2	470	47	23033	2.09	0.24899105138900268	0.6	B3LQE8 A7A266
Biological Process	response to nutrient levels	4	GO:0031667	5	1565	47	23033	1.57	0.2493417636674065	0.6	G2WB82 B3LQE8 A7A2D1 N1P7Q8 I6QI29
Biological Process	carboxylic acid biosynthetic process	5	GO:0046394	3	848	47	23033	1.73	0.2493440424942508	0.6	B3LQE8 N1NWU0 A6ZU31
Biological Process	organic acid biosynthetic process	4	GO:0016053	3	848	47	23033	1.73	0.2493440424942508	0.6	B3LQE8 N1NWU0 A6ZU31
Biological Process	sexual sporulation	3	GO:0034293	3	853	47	23033	1.72	0.25209670772447534	0.6	G2WBE1 N1NZR6 P61830
Biological Process	cellular nitrogen compound biosynthetic process	4	GO:0044271	12	4269	47	23033	1.38	0.25669696767401484	0.59	B3LQE8 B3LLY2 N1NWU0 B5VJC8 G2WEE8 G2WIG1 B5VNW7 A7A2D1 G2WAF0 G2WER4 I6QI29 P61830
Biological Process	cellular response to stimulus	2	GO:0051716	17	6569	47	23033	1.27	0.25847687092150023	0.59	G2WB82 B5VRP9 B3LQE8 B5VE58 B5VE62 A6ZL83 B3LLY2 C8ZHK9 G2WE95 G2WG85 C7GX73 B5VNW7 A7A2D1 C8Z3Y7 N1P7Q8 I6QI29 P61830
Biological Process	response to oxidative stress	3	GO:0006979	3	868	47	23033	1.69	0.2603838546197267	0.58	A6ZL83 G2WG85 C7GX73
Biological Process	oxoacid metabolic process	4	GO:0043436	6	1801	47	23033	1.63	0.2666905310577188	0.57	B3LQE8 N1NWU0 A6ZU31 B5VFY6 N1P7Q8 G2WER4
Biological Process	organic acid metabolic process	3	GO:0006082	6	1808	47	23033	1.63	0.26742070587802563	0.57	B3LQE8 N1NWU0 A6ZU31 B5VFY6 N1P7Q8 G2WER4
Biological Process	cellular macromolecule biosynthetic process	4	GO:0034645	12	4478	47	23033	1.31	0.27244274215042563	0.56	B3LQE8 B5VE62 B3LLY2 B5VJW2 B5VJC8 G2WIG1 B5VNW7 A7A2D1 B3LPF8 G2WER4 I6QI29 P61830
Biological Process	macromolecule biosynthetic process	4	GO:0009059	12	4487	47	23033	1.31	0.2733670692636318	0.56	B3LQE8 B5VE62 B3LLY2 B5VJW2 B5VJC8 G2WIG1 B5VNW7 A7A2D1 B3LPF8 G2WER4 I6QI29 P61830
Biological Process	peptidyl-lysine modification	6	GO:0018205	2	506	47	23033	1.94	0.2763247364832024	0.56	G2WE95 Q03330
Biological Process	regulation of catalytic activity	3	GO:0050790	6	1901	47	23033	1.55	0.27952551228540246	0.55	A6ZL83 B5VJW2 B5VJC8 B5VNW7 N1P7Q8 G2WCC0
Biological Process	positive regulation of catalytic activity	4	GO:0043085	4	1075	47	23033	1.82	0.2808800570489277	0.55	A6ZL83 B5VJC8 N1P7Q8 G2WCC0
Biological Process	protein-DNA complex assembly	6	GO:0065004	2	512	47	23033	1.91	0.28088227933984644	0.55	B5VJC8 P61830
Biological Process	heterocycle metabolic process	3	GO:0046483	20	7910	47	23033	1.24	0.28130843945107564	0.55	B5VRP9 B3LQE8 G2WDH9 B5VE62 B3LLY2 B5VHQ4 N1NWU0 B5VJW2 B5VJC8 G2WE95 G2WEE8 G2WIG1 B5VNW7 A7A2D1 P47077 G2WAF0 G2WER4 I6QI29 P61830 Q03330
Biological Process	regulation of sister chromatid segregation	5	GO:0033045	2	514	47	23033	1.91	0.28240121815385705	0.55	C8Z3Y7 P61830
Biological Process	negative regulation of response to stimulus	4	GO:0048585	2	515	47	23033	1.9	0.2831606287854482	0.55	A6ZL83 G2WG85
Biological Process	vesicle-mediated transport	4	GO:0016192	6	1924	47	23033	1.53	0.28317262815619915	0.55	B5VE58 B5VG36 B3LMV2 N1P7Q8 C7GVQ2 C8ZAZ9
Biological Process	negative regulation of metabolic process	4	GO:0009892	9	3165	47	23033	1.39	0.28656486984601576	0.54	B5VRP9 B3LQE8 B5VJW2 G2WE95 G2WIG1 B5VNW7 N1P7Q8 P40366 Q03330
Biological Process	ribosomal small subunit biogenesis	5	GO:0042274	2	524	47	23033	1.87	0.2899930356995311	0.54	B5VHQ4 P47077
Biological Process	cellular response to toxic substance	4	GO:0097237	2	530	47	23033	1.85	0.294544996671809	0.53	A6ZL83 C7GX73
Biological Process	developmental process involved in reproduction	2	GO:0003006	4	1160	47	23033	1.69	0.2987112269722868	0.52	B5VG36 G2WBE1 N1NZR6 P61830
Biological Process	cellular component organization	3	GO:0016043	22	9068	47	23033	1.19	0.29937026119359905	0.52	B5VRP9 B3LQE8 B5VE58 B5VE62 B3LLY2 C8ZHK9 B5VJW2 B5VJC8 G2WE95 B5VKH9 G2WG85 B5VG36 G2WBE1 B5VMA5 G2WIG1 B5VNW7 C8Z3Y7 B3LPF8 N1P7Q8 P40366 P61830 Q03330
Biological Process	intracellular signal transduction	3	GO:0035556	4	1165	47	23033	1.68	0.29991986183198327	0.52	B5VE58 C8ZHK9 C8Z3Y7 N1P7Q8
Biological Process	tRNA processing	8	GO:0008033	2	542	47	23033	1.81	0.3036390635828294	0.52	G2WIG1 B5VNW7
Biological Process	cellular component assembly	4	GO:0022607	4	3461	47	23033	0.57	0.30428204811532555	0.52	B5VJC8 G2WBE1 N1P7Q8 P61830
Biological Process	biological regulation	1	GO:0065007	26	10897	47	23033	1.17	0.30698450641771885	0.51	B5VRP9 B3LQE8 B5VE58 B5VE62 A6ZL83 B3LLY2 C8ZHK9 B5VJW2 B5VJC8 G2WE95 B5VKH9 G2WG85 B5VFY6 B5VG36 B5VMA5 G2WIG1 B5VNW7 B5VI35 A7A2D1 C8Z3Y7 N1P7Q8 G2WCC0 I6QI29 P40366 P61830 Q03330
Biological Process	regulation of protein localization	5	GO:0032880	2	547	47	23033	1.79	0.3074235003941629	0.51	G2WG85 N1P7Q8
Biological Process	positive regulation of molecular function	3	GO:0044093	4	1216	47	23033	1.61	0.313150281582086	0.5	A6ZL83 B5VJC8 N1P7Q8 G2WCC0
Biological Process	regulation of small molecule metabolic process	4	GO:0062012	2	557	47	23033	1.76	0.31498221612837796	0.5	B3LQE8 I6QI29
Biological Process	cell cycle	2	GO:0007049	10	3697	47	23033	1.33	0.32031713047228794	0.49	B5VRP9 B5VE62 G2WG85 G2WBE1 B5VMA5 C8Z3Y7 N1P7Q8 N1NZR6 P61830 Q03330
Biological Process	meiosis I	4	GO:0007127	2	567	47	23033	1.73	0.32252529427389914	0.49	B5VE62 Q03330
Biological Process	regulation of cellular localization	4	GO:0060341	2	568	47	23033	1.73	0.32327864787597665	0.49	G2WG85 N1P7Q8
Biological Process	negative regulation of molecular function	3	GO:0044092	2	569	47	23033	1.72	0.324031818439339	0.49	B5VJW2 B5VNW7
Biological Process	multi-organism reproductive process	2	GO:0044703	4	1259	47	23033	1.56	0.32547640749089696	0.49	B5VG36 G2WBE1 N1NZR6 P61830
Biological Process	sexual reproduction	2	GO:0019953	4	1259	47	23033	1.56	0.32547640749089696	0.49	B5VG36 G2WBE1 N1NZR6 P61830
Biological Process	carboxylic acid transmembrane transport	4	GO:1905039	2	582	47	23033	1.68	0.3338053192765456	0.48	G2WB82 B5VL67
Biological Process	reproduction of a single-celled organism	2	GO:0032505	4	1308	47	23033	1.5	0.3406642006304037	0.47	B5VKH9 G2WBE1 N1P7Q8 N1NZR6
Biological Process	RNA export from nucleus	5	GO:0006405	2	597	47	23033	1.64	0.3450369758426835	0.46	G2WG85 P47077
Biological Process	protein export from nucleus	5	GO:0006611	2	600	47	23033	1.63	0.34727685472202324	0.46	G2WG85 P47077
Biological Process	nuclear export	6	GO:0051168	2	602	47	23033	1.63	0.3487688423958037	0.46	G2WG85 P47077
Biological Process	organic acid transmembrane transport	3	GO:1903825	2	603	47	23033	1.63	0.3495144506013093	0.46	G2WB82 B5VL67
Biological Process	regulation of cellular amide metabolic process	5	GO:0034248	2	603	47	23033	1.63	0.3495144506013093	0.46	B3LQE8 B5VI35
Biological Process	ribonucleoprotein complex localization	3	GO:0071166	2	603	47	23033	1.63	0.3495144506013093	0.46	G2WG85 P47077
Biological Process	protein localization to vacuole	6	GO:0072665	2	603	47	23033	1.63	0.3495144506013093	0.46	B5VE58 C8ZAZ9
Biological Process	response to heat	3	GO:0009408	2	611	47	23033	1.6	0.355469794334653	0.45	B5VRP9 C8ZHK9
Biological Process	cell differentiation	3	GO:0030154	4	1363	47	23033	1.44	0.3589575050686174	0.44	B5VG36 G2WBE1 N1NZR6 P61830
Biological Process	organic cyclic compound metabolic process	3	GO:1901360	20	8153	47	23033	1.2	0.35947541151899387	0.44	B5VRP9 B3LQE8 G2WDH9 B5VE62 B3LLY2 B5VHQ4 N1NWU0 B5VJW2 B5VJC8 G2WE95 G2WEE8 G2WIG1 B5VNW7 A7A2D1 P47077 G2WAF0 G2WER4 I6QI29 P61830 Q03330
Biological Process	response to toxic substance	3	GO:0009636	2	627	47	23033	1.56	0.3673265602264361	0.43	A6ZL83 C7GX73
Biological Process	positive regulation of cell cycle process	6	GO:0090068	2	638	47	23033	1.54	0.3754331188214761	0.43	B5VMA5 N1P7Q8
Biological Process	meiosis I cell cycle process	3	GO:0061982	2	641	47	23033	1.53	0.3776372606860939	0.42	B5VE62 Q03330
Biological Process	cellular component organization or biogenesis	2	GO:0071840	24	10158	47	23033	1.16	0.37849374524878127	0.42	B5VRP9 B3LQE8 B5VE58 B5VE62 B3LLY2 C8ZHK9 B5VHQ4 B5VJW2 B5VJC8 G2WE95 B5VKH9 G2WG85 B5VG36 G2WBE1 B5VMA5 G2WIG1 B5VNW7 C8Z3Y7 B3LPF8 P47077 N1P7Q8 P40366 P61830 Q03330
Biological Process	response to extracellular stimulus	3	GO:0009991	5	1609	47	23033	1.52	0.3796823087584176	0.42	G2WB82 B3LQE8 A7A2D1 N1P7Q8 I6QI29
Biological Process	regulation of intracellular signal transduction	5	GO:1902531	2	644	47	23033	1.52	0.379838426425374	0.42	A6ZL83 N1P7Q8
Biological Process	RNA transport	4	GO:0050658	2	645	47	23033	1.52	0.3805714790610777	0.42	G2WG85 P47077
Biological Process	establishment of RNA localization	3	GO:0051236	2	645	47	23033	1.52	0.3805714790610777	0.42	G2WG85 P47077
Biological Process	nucleic acid transport	6	GO:0050657	2	653	47	23033	1.5	0.3864236126460915	0.41	G2WG85 P47077
Biological Process	cell communication	2	GO:0007154	8	3007	47	23033	1.3	0.387280328609549	0.41	G2WB82 B3LQE8 B5VE58 C8ZHK9 A7A2D1 C8Z3Y7 N1P7Q8 I6QI29
Biological Process	meiotic cell cycle process	2	GO:1903046	5	1664	47	23033	1.47	0.3875168395526569	0.41	B5VE62 G2WBE1 N1NZR6 P61830 Q03330
Biological Process	regulation of cell cycle process	5	GO:0010564	5	1677	47	23033	1.46	0.3896046088766494	0.41	B5VE62 B5VMA5 C8Z3Y7 N1P7Q8 P61830
Biological Process	carboxylic acid transport	6	GO:0046942	2	660	47	23033	1.49	0.39152585340143264	0.41	G2WB82 B5VL67
Biological Process	meiotic nuclear division	3	GO:0140013	2	667	47	23033	1.47	0.3966103726938604	0.4	B5VE62 Q03330
Biological Process	carboxylic acid metabolic process	5	GO:0019752	5	1728	47	23033	1.42	0.398605306163743	0.4	B3LQE8 N1NWU0 A6ZU31 N1P7Q8 G2WER4
Biological Process	response to external stimulus	2	GO:0009605	5	1745	47	23033	1.4	0.40187787047358303	0.4	G2WB82 B3LQE8 A7A2D1 N1P7Q8 I6QI29
Biological Process	cell cycle process	2	GO:0022402	9	3523	47	23033	1.25	0.42062238822021136	0.38	B5VRP9 B5VE62 G2WG85 G2WBE1 B5VMA5 N1P7Q8 N1NZR6 P61830 Q03330
Biological Process	cellular developmental process	2	GO:0048869	5	1874	47	23033	1.31	0.43057897919575355	0.37	B5VKH9 B5VG36 G2WBE1 N1NZR6 P61830
Biological Process	negative regulation of organelle organization	6	GO:0010639	3	912	47	23033	1.61	0.43435880678632455	0.36	B5VRP9 B5VJW2 P61830
Biological Process	nucleobase-containing compound metabolic process	3	GO:0006139	18	7417	47	23033	1.19	0.4344866358249701	0.36	B5VRP9 B3LQE8 G2WDH9 B5VE62 B3LLY2 B5VHQ4 B5VJW2 B5VJC8 G2WE95 G2WEE8 G2WIG1 B5VNW7 A7A2D1 P47077 G2WER4 I6QI29 P61830 Q03330
Biological Process	import into cell	4	GO:0098657	3	920	47	23033	1.6	0.43632251074183215	0.36	G2WB82 B3LMV2 N1P7Q8
Biological Process	response to stimulus	1	GO:0050896	18	7618	47	23033	1.16	0.4413499004265853	0.36	G2WB82 B5VRP9 B3LQE8 B5VE58 B5VE62 A6ZL83 B3LLY2 C8ZHK9 G2WE95 G2WG85 C7GX73 B5VNW7 A7A266 A7A2D1 C8Z3Y7 N1P7Q8 I6QI29 P61830
Biological Process	mitotic cell cycle process	3	GO:1903047	6	2134	47	23033	1.38	0.44336364768501435	0.35	B5VRP9 B5VE62 G2WG85 B5VMA5 N1P7Q8 P61830
Biological Process	catabolic process	2	GO:0009056	6	4108	47	23033	0.72	0.4482416940059098	0.35	B5VE58 C8ZHK9 G2WG85 C7GX73 N1P7Q8 N1NZR6
Biological Process	regulation of nuclear division	6	GO:0051783	3	975	47	23033	1.51	0.4510591102856325	0.35	B5VE62 C8Z3Y7 P61830
Biological Process	cell development	3	GO:0048468	3	976	47	23033	1.51	0.45134549434844107	0.35	B5VG36 G2WBE1 N1NZR6
Biological Process	cellular response to stress	3	GO:0033554	11	4331	47	23033	1.24	0.45318877989265305	0.34	G2WB82 B5VRP9 B5VE62 A6ZL83 B3LLY2 G2WE95 G2WG85 C7GX73 B5VNW7 N1P7Q8 P61830
Biological Process	regulation of gene expression, epigenetic	6	GO:0040029	3	997	47	23033	1.47	0.45749711836573387	0.34	B5VRP9 G2WIG1 P40366
Biological Process	positive regulation of RNA biosynthetic process	7	GO:1902680	6	2284	47	23033	1.29	0.4633902623706107	0.33	B5VRP9 B3LQE8 B5VE58 A7A2D1 I6QI29 Q03330
Biological Process	negative regulation of cell cycle	5	GO:0045786	3	1018	47	23033	1.44	0.46389648069194805	0.33	B5VE62 N1P7Q8 P61830
Biological Process	regulation of cellular component biogenesis	4	GO:0044087	3	1037	47	23033	1.42	0.4698822083268656	0.33	B3LQE8 B5VMA5 P61830
Biological Process	nucleic acid phosphodiester bond hydrolysis	5	GO:0090305	3	1056	47	23033	1.39	0.4760383938082067	0.32	B5VHQ4 G2WIG1 P47077
Biological Process	positive regulation of RNA metabolic process	6	GO:0051254	6	2360	47	23033	1.25	0.4765893469916347	0.32	B5VRP9 B3LQE8 B5VE58 A7A2D1 I6QI29 Q03330
Biological Process	DNA recombination	5	GO:0006310	3	1083	47	23033	1.36	0.4850516189907621	0.31	G2WDH9 B5VE62 Q03330
Biological Process	nuclear division	6	GO:0000280	3	1094	47	23033	1.34	0.48880482886915794	0.31	B5VE62 B5VMA5 Q03330
Biological Process	organelle localization	2	GO:0051640	3	1114	47	23033	1.32	0.49573760203970996	0.3	G2WG85 B5VMA5 P47077
Biological Process	organelle fission	5	GO:0048285	3	1130	47	23033	1.3	0.5013764537981781	0.3	B5VE62 B5VMA5 Q03330
Biological Process	phosphorus metabolic process	3	GO:0006793	8	3124	47	23033	1.25	0.5193913744447114	0.28	A6ZKY6 B5VE58 B5VJC8 G2WEE8 B5VFY6 G2WIG1 C8Z3Y7 N1P7Q8
Biological Process	regulation of mitotic cell cycle	5	GO:0007346	4	1424	47	23033	1.38	0.5346605799924502	0.27	B5VE62 C8Z3Y7 N1P7Q8 P61830
Biological Process	cellular metabolic process	2	GO:0044237	33	15007	47	23033	1.08	0.5413588384582094	0.27	B5VRP9 B3LQE8 G2WDH9 A6ZKY6 B5VE58 B5VE62 B3LLY2 C8ZHK9 B5VHQ4 N1NWU0 B5VJW2 A6ZU31 B5VJC8 G2WE95 G2WEE8 G2WG85 B5VFY6 C7GX73 G2WIG1 B5VNW7 A7A2D1 C8Z3Y7 B3LPF8 P47077 N1P7Q8 G2WAF0 G2WCC0 G2WER4 I6QI29 N1NZR6 P43547 P61830 Q03330
Biological Process	phosphorylation	5	GO:0016310	4	1493	47	23033	1.31	0.545661276720036	0.26	B5VE58 G2WIG1 C8Z3Y7 N1P7Q8
Biological Process	regulation of response to stimulus	3	GO:0048583	4	1521	47	23033	1.29	0.5507302015244356	0.26	B3LQE8 A6ZL83 G2WG85 N1P7Q8
Biological Process	ncRNA processing	7	GO:0034470	4	1531	47	23033	1.28	0.5526175609768265	0.26	B5VHQ4 G2WIG1 B5VNW7 P47077
Biological Process	cellular nitrogen compound metabolic process	3	GO:0034641	20	8859	47	23033	1.11	0.5526476392288525	0.26	B5VRP9 B3LQE8 G2WDH9 B5VE62 B3LLY2 B5VHQ4 N1NWU0 B5VJW2 B5VJC8 G2WE95 G2WEE8 G2WIG1 B5VNW7 A7A2D1 P47077 G2WAF0 G2WER4 I6QI29 P61830 Q03330
Biological Process	cellular catabolic process	3	GO:0044248	6	3896	47	23033	0.75	0.5608797500464371	0.25	B5VE58 C8ZHK9 G2WG85 C7GX73 N1P7Q8 N1NZR6
Biological Process	macromolecule metabolic process	3	GO:0043170	25	11192	47	23033	1.09	0.5612533795611898	0.25	B5VRP9 B3LQE8 G2WDH9 B5VE58 B5VE62 B3LLY2 B5VHQ4 B5VJW2 A6ZU31 B5VJC8 G2WE95 G2WG85 G2WIG1 B5VNW7 A7A2D1 C8Z3Y7 B3LPF8 P47077 N1P7Q8 G2WCC0 G2WER4 I6QI29 N1NZR6 P61830 Q03330
Biological Process	response to abiotic stimulus	2	GO:0009628	4	1651	47	23033	1.19	0.5779882671080884	0.24	B5VRP9 B3LQE8 A6ZL83 C8ZHK9
Biological Process	organophosphate metabolic process	3	GO:0019637	2	1714	47	23033	0.57	0.5804444698894021	0.24	A6ZKY6 G2WEE8
Biological Process	RNA metabolic process	5	GO:0016070	11	4599	47	23033	1.17	0.5829887588735437	0.23	B3LQE8 B3LLY2 B5VHQ4 B5VJC8 G2WIG1 B5VNW7 A7A2D1 P47077 G2WER4 I6QI29 P61830
Biological Process	cellular amide metabolic process	4	GO:0043603	2	1831	47	23033	0.54	0.5845774720670853	0.23	N1NWU0 G2WER4
Biological Process	proteolysis	4	GO:0006508	2	1879	47	23033	0.52	0.5880185177436983	0.23	G2WG85 N1NZR6
Biological Process	ribonucleoprotein complex biogenesis	4	GO:0022613	5	1892	47	23033	1.3	0.5891109934060998	0.23	B5VHQ4 G2WG85 G2WIG1 B5VNW7 P47077
Biological Process	positive regulation of biological process	3	GO:0048518	11	4784	47	23033	1.13	0.5941863577079424	0.23	B5VRP9 B3LQE8 B5VE58 G2WG85 B5VG36 B5VMA5 A7A2D1 N1P7Q8 G2WCC0 I6QI29 Q03330
Biological Process	developmental process	1	GO:0032502	5	1945	47	23033	1.26	0.5942315317388416	0.23	B5VKH9 B5VG36 G2WBE1 N1NZR6 P61830
Biological Process	protein localization to organelle	5	GO:0033365	5	2018	47	23033	1.21	0.6029026586006832	0.22	B5VE58 G2WG85 C8Z3Y7 N1P7Q8 C8ZAZ9
Biological Process	regulation of cell cycle	4	GO:0051726	5	2029	47	23033	1.21	0.6043584849778587	0.22	B5VE62 B5VMA5 C8Z3Y7 N1P7Q8 P61830
Biological Process	transport	3	GO:0006810	10	5822	47	23033	0.84	0.6163499029712616	0.21	G2WB82 B5VE58 B5VL67 G2WG85 B5VG36 B3LMV2 P47077 N1P7Q8 C7GVQ2 C8ZAZ9
Biological Process	transmembrane transport	2	GO:0055085	3	2237	47	23033	0.66	0.6220003415502842	0.21	G2WB82 B5VL67 B3LMV2
Biological Process	negative regulation of gene expression	6	GO:0010629	6	2398	47	23033	1.23	0.6288944591281568	0.2	B5VRP9 B3LQE8 G2WIG1 B5VNW7 P40366 Q03330
Biological Process	regulation of molecular function	2	GO:0065009	6	2417	47	23033	1.22	0.6302429415130588	0.2	A6ZL83 B5VJW2 B5VJC8 B5VNW7 N1P7Q8 G2WCC0
Biological Process	metabolic process	1	GO:0008152	34	15748	47	23033	1.06	0.6392904118179239	0.19	G2WB82 B5VRP9 B3LQE8 G2WDH9 A6ZKY6 B5VE58 B5VE62 B3LLY2 C8ZHK9 B5VHQ4 N1NWU0 B5VJW2 A6ZU31 B5VJC8 G2WE95 G2WEE8 G2WG85 B5VFY6 C7GX73 G2WIG1 B5VNW7 A7A2D1 C8Z3Y7 B3LPF8 P47077 N1P7Q8 G2WAF0 G2WCC0 G2WER4 I6QI29 N1NZR6 P43547 P61830 Q03330
Biological Process	localization	1	GO:0051179	13	7270	47	23033	0.88	0.6394306810732182	0.19	G2WB82 B5VE58 B5VL67 G2WG85 B5VG36 B5VMA5 B3LMV2 C8Z3Y7 B3LPF8 P47077 N1P7Q8 C7GVQ2 C8ZAZ9
Biological Process	establishment of protein localization	3	GO:0045184	6	2573	47	23033	1.14	0.6449974266050275	0.19	B5VE58 G2WG85 B3LPF8 P47077 C7GVQ2 C8ZAZ9
Biological Process	positive regulation of biosynthetic process	5	GO:0009891	6	2607	47	23033	1.13	0.6489941339837331	0.19	B5VRP9 B3LQE8 B5VE58 A7A2D1 I6QI29 Q03330
Biological Process	organic substance metabolic process	2	GO:0071704	32	14834	47	23033	1.06	0.6500873199729247	0.19	G2WB82 B5VRP9 B3LQE8 G2WDH9 A6ZKY6 B5VE58 B5VE62 B3LLY2 B5VHQ4 N1NWU0 B5VJW2 A6ZU31 B5VJC8 G2WE95 G2WEE8 G2WG85 B5VFY6 G2WIG1 B5VNW7 A7A2D1 C8Z3Y7 B3LPF8 P47077 N1P7Q8 G2WAF0 G2WCC0 G2WER4 I6QI29 N1NZR6 P43547 P61830 Q03330
Biological Process	vacuolar transport	4	GO:0007034	2	680	47	23033	1.44	0.6501722224769113	0.19	B5VE58 C8ZAZ9
Biological Process	organic acid transport	5	GO:0015849	2	681	47	23033	1.44	0.6503787353889994	0.19	G2WB82 B5VL67
Biological Process	positive regulation of cell cycle	5	GO:0045787	2	694	47	23033	1.41	0.6531225326655584	0.19	B5VMA5 N1P7Q8
Biological Process	regulation of mitotic nuclear division	6	GO:0007088	2	697	47	23033	1.41	0.6537708411875287	0.18	C8Z3Y7 P61830
Biological Process	regulation of developmental process	3	GO:0050793	2	698	47	23033	1.4	0.6539881658125657	0.18	B5VKH9 B5VG36
Biological Process	alpha-amino acid metabolic process	4	GO:1901605	2	706	47	23033	1.39	0.6557482739263825	0.18	B3LQE8 A6ZU31
Biological Process	endocytosis	5	GO:0006897	2	711	47	23033	1.38	0.656867261906056	0.18	B3LMV2 N1P7Q8
Biological Process	mRNA processing	7	GO:0006397	2	731	47	23033	1.34	0.661479945255744	0.18	G2WIG1 B5VNW7
Biological Process	double-strand break repair	6	GO:0006302	2	737	47	23033	1.33	0.662903908941105	0.18	B5VRP9 B5VE62
Biological Process	autophagy	3	GO:0006914	2	742	47	23033	1.32	0.6641038475541856	0.18	B5VE58 C8ZHK9
Biological Process	regulation of response to stress	4	GO:0080134	2	744	47	23033	1.32	0.6645871200302713	0.18	B3LQE8 N1P7Q8
Biological Process	RNA localization	3	GO:0006403	2	745	47	23033	1.32	0.6648294512206727	0.18	G2WG85 P47077
Biological Process	phosphate-containing compound metabolic process	4	GO:0006796	7	3038	47	23033	1.13	0.6673914467586815	0.18	A6ZKY6 B5VE58 B5VJC8 G2WEE8 G2WIG1 C8Z3Y7 N1P7Q8
Biological Process	positive regulation of response to stimulus	4	GO:0048584	2	765	47	23033	1.28	0.6697688034091049	0.17	B3LQE8 N1P7Q8
Biological Process	process utilizing autophagic mechanism	2	GO:0061919	2	780	47	23033	1.26	0.6735805834115608	0.17	B5VE58 C8ZHK9
Biological Process	protein targeting	5	GO:0006605	2	790	47	23033	1.24	0.676167897521141	0.17	B5VE58 C8ZAZ9
Biological Process	small molecule metabolic process	2	GO:0044281	8	3376	47	23033	1.16	0.6780683355276758	0.17	G2WB82 B3LQE8 N1NWU0 A6ZU31 G2WEE8 B5VFY6 N1P7Q8 G2WER4
Biological Process	inorganic cation transmembrane transport	5	GO:0098662	2	798	47	23033	1.23	0.6782623185027836	0.17	G2WB82 B3LMV2
Biological Process	positive regulation of metabolic process	4	GO:0009893	8	3382	47	23033	1.16	0.6783326055321015	0.17	B5VRP9 B3LQE8 B5VE58 A7A2D1 N1P7Q8 G2WCC0 I6QI29 Q03330
Biological Process	nucleocytoplasmic transport	5	GO:0006913	2	811	47	23033	1.21	0.6817089080854455	0.17	G2WG85 P47077
Biological Process	ascospore formation	3	GO:0030437	2	811	47	23033	1.21	0.6817089080854455	0.17	G2WBE1 N1NZR6
Biological Process	nuclear transport	4	GO:0051169	2	811	47	23033	1.21	0.6817089080854455	0.17	G2WG85 P47077
Biological Process	anion transmembrane transport	4	GO:0098656	2	814	47	23033	1.2	0.6825114099727825	0.17	G2WB82 B5VL67
Biological Process	nuclear chromosome segregation	3	GO:0098813	2	828	47	23033	1.18	0.6862890809589205	0.16	B5VE62 B5VMA5
Biological Process	negative regulation of cell cycle process	6	GO:0010948	2	840	47	23033	1.17	0.6895665843335034	0.16	N1P7Q8 P61830
Biological Process	regulation of hydrolase activity	4	GO:0051336	2	862	47	23033	1.14	0.6956574445030611	0.16	A6ZL83 B5VJC8
Biological Process	inorganic ion transmembrane transport	4	GO:0098660	2	877	47	23033	1.12	0.6998622008921935	0.15	G2WB82 B3LMV2
Biological Process	Golgi vesicle transport	5	GO:0048193	2	882	47	23033	1.11	0.7012718096483676	0.15	B5VG36 C8ZAZ9
Biological Process	positive regulation of protein metabolic process	6	GO:0051247	2	903	47	23033	1.09	0.7072292905718686	0.15	N1P7Q8 G2WCC0
Biological Process	regulation of transport	4	GO:0051049	2	917	47	23033	1.07	0.7112286969012298	0.15	G2WG85 Q03330
Biological Process	nucleobase-containing compound transport	5	GO:0015931	2	919	47	23033	1.07	0.7118015297808284	0.15	G2WG85 P47077
Biological Process	regulation of signal transduction	4	GO:0009966	2	924	47	23033	1.06	0.7132350477366232	0.15	A6ZL83 N1P7Q8
Biological Process	cell division	2	GO:0051301	2	931	47	23033	1.05	0.7152451181365379	0.15	B5VKH9 N1P7Q8
Biological Process	cellular response to starvation	4	GO:0009267	2	937	47	23033	1.05	0.7169706039499268	0.14	G2WB82 N1P7Q8
Biological Process	regulation of signaling	3	GO:0023051	2	957	47	23033	1.02	0.7227351934988296	0.14	A6ZL83 N1P7Q8
Biological Process	gene expression	4	GO:0010467	12	5380	47	23033	1.09	0.730439067109405	0.14	B3LQE8 B3LLY2 B5VHQ4 B5VJC8 G2WIG1 B5VNW7 A7A2D1 P47077 G2WCC0 G2WER4 I6QI29 P61830
Biological Process	regulation of protein modification process	6	GO:0031399	3	1190	47	23033	1.24	0.7346416631458005	0.13	B5VJC8 N1P7Q8 G2WCC0
Biological Process	protein metabolic process	3	GO:0019538	13	5782	47	23033	1.1	0.7361731620667435	0.13	B5VRP9 B5VE58 A6ZU31 B5VJC8 G2WE95 G2WG85 C8Z3Y7 B3LPF8 N1P7Q8 G2WCC0 G2WER4 N1NZR6 Q03330
Biological Process	regulation of reproductive process	3	GO:2000241	3	1243	47	23033	1.18	0.7404797778420434	0.13	B5VE62 B5VG36 Q03330
Biological Process	regulation of phosphorus metabolic process	5	GO:0051174	3	1262	47	23033	1.16	0.742790314946783	0.13	B5VJC8 N1P7Q8 I6QI29
Biological Process	regulation of phosphate metabolic process	6	GO:0019220	3	1262	47	23033	1.16	0.742790314946783	0.13	B5VJC8 N1P7Q8 I6QI29
Biological Process	regulation of localization	3	GO:0032879	3	1288	47	23033	1.14	0.7461190120843264	0.13	G2WG85 N1P7Q8 Q03330
Biological Process	protein catabolic process	4	GO:0030163	3	1333	47	23033	1.1	0.7522899835013237	0.12	G2WG85 N1P7Q8 N1NZR6
Biological Process	cytoskeleton organization	5	GO:0007010	3	1383	47	23033	1.06	0.7596682749743006	0.12	B5VKH9 G2WG85 N1P7Q8
Biological Process	cellular response to organic substance	4	GO:0071310	2	1484	47	23033	0.66	0.7682724546409038	0.11	B3LQE8 N1P7Q8
Biological Process	amide biosynthetic process	5	GO:0043604	2	1484	47	23033	0.66	0.7682724546409038	0.11	N1NWU0 G2WER4
Biological Process	nitrogen compound metabolic process	2	GO:0006807	28	13014	47	23033	1.05	0.7688391565830672	0.11	B5VRP9 B3LQE8 G2WDH9 B5VE58 B5VE62 B3LLY2 B5VHQ4 N1NWU0 B5VJW2 A6ZU31 B5VJC8 G2WE95 G2WEE8 G2WG85 G2WIG1 B5VNW7 A7A2D1 C8Z3Y7 B3LPF8 P47077 N1P7Q8 G2WAF0 G2WCC0 G2WER4 I6QI29 N1NZR6 P61830 Q03330
Biological Process	growth	1	GO:0040007	2	1656	47	23033	0.59	0.7737135130977753	0.11	B5VKH9 N1P7Q8
Biological Process	signal transduction	2	GO:0007165	4	1771	47	23033	1.11	0.7817249769087593	0.11	B5VE58 C8ZHK9 C8Z3Y7 N1P7Q8
Biological Process	regulation of cellular protein metabolic process	2	GO:0032268	4	1853	47	23033	1.06	0.7890918624556255	0.1	B5VJC8 B5VI35 N1P7Q8 G2WCC0
Biological Process	regulation of protein metabolic process	5	GO:0051246	4	1888	47	23033	1.04	0.7925801928120155	0.1	B5VJC8 B5VI35 N1P7Q8 G2WCC0
Biological Process	protein-containing complex assembly	5	GO:0065003	3	2026	47	23033	0.73	0.7960726626631962	0.1	B5VJC8 N1P7Q8 P61830
Biological Process	macromolecule catabolic process	4	GO:0009057	3	2109	47	23033	0.7	0.7980380341837701	0.1	G2WG85 N1P7Q8 N1NZR6
Biological Process	cellular process	1	GO:0009987	42	20764	47	23033	0.99	0.8055109597004704	0.09	G2WB82 B5VRP9 B3LQE8 G2WDH9 A6ZKY6 B5VE58 B5VE62 A6ZL83 B3LLY2 C8ZHK9 B5VHQ4 N1NWU0 B5VJW2 A6ZU31 B5VJC8 G2WE95 G2WEE8 B5VKH9 G2WG85 B5VFY6 B5VG36 G2WBE1 B5VMA5 C7GX73 G2WIG1 B5VNW7 A7A2D1 C8Z3Y7 B3LPF8 P47077 N1P7Q8 G2WAF0 C7GVQ2 G2WCC0 G2WER4 G2WHB5 I6QI29 N1NZR6 P40366 P43547 P61830 Q03330
Biological Process	intracellular transport	3	GO:0046907	5	3038	47	23033	0.81	0.828539220737956	0.08	B5VE58 G2WG85 B5VG36 P47077 C8ZAZ9
Biological Process	cellular response to chemical stimulus	3	GO:0070887	7	3126	47	23033	1.1	0.8301700261772664	0.08	B3LQE8 A6ZL83 G2WG85 C7GX73 A7A2D1 N1P7Q8 I6QI29
Biological Process	nitrogen compound transport	4	GO:0071705	6	3401	47	23033	0.86	0.8384180795709142	0.08	B5VE58 B5VL67 G2WG85 P47077 C7GVQ2 C8ZAZ9
Biological Process	protein localization	4	GO:0008104	8	3657	47	23033	1.07	0.8411585116227784	0.08	B5VE58 G2WG85 C8Z3Y7 B3LPF8 P47077 N1P7Q8 C7GVQ2 C8ZAZ9
Biological Process	organic substance transport	4	GO:0071702	7	3968	47	23033	0.86	0.8467728655874011	0.07	G2WB82 B5VE58 B5VL67 G2WG85 P47077 C7GVQ2 C8ZAZ9
Biological Process	positive regulation of cellular process	4	GO:0048522	10	4569	47	23033	1.07	0.8544184187881456	0.07	B5VRP9 B3LQE8 B5VE58 B5VG36 B5VMA5 A7A2D1 N1P7Q8 G2WCC0 I6QI29 Q03330
Biological Process	cellular component biogenesis	3	GO:0044085	9	4923	47	23033	0.9	0.8589358168885417	0.07	B5VHQ4 B5VJC8 G2WG85 G2WBE1 G2WIG1 B5VNW7 P47077 N1P7Q8 P61830
Biological Process	intracellular protein transport	4	GO:0006886	4	2268	47	23033	0.86	1.0	-0.0	B5VE58 G2WG85 P47077 C8ZAZ9
Biological Process	organonitrogen compound biosynthetic process	4	GO:1901566	7	3399	47	23033	1.01	1.0	-0.0	B3LQE8 N1NWU0 A6ZU31 G2WEE8 B3LPF8 G2WAF0 G2WER4
Biological Process	protein transport	4	GO:0015031	5	2471	47	23033	0.99	1.0	-0.0	B5VE58 G2WG85 P47077 C7GVQ2 C8ZAZ9
Biological Process	anion transport	5	GO:0006820	2	1133	47	23033	0.87	1.0	-0.0	G2WB82 B5VL67
Biological Process	peptide transport	5	GO:0015833	5	2572	47	23033	0.95	1.0	-0.0	B5VE58 G2WG85 P47077 C7GVQ2 C8ZAZ9
Biological Process	cation transport	5	GO:0006812	2	1239	47	23033	0.79	1.0	-0.0	G2WB82 B3LMV2
Biological Process	regulation of cell cycle phase transition	6	GO:1901987	2	1022	47	23033	0.96	1.0	-0.0	N1P7Q8 P61830
Biological Process	organonitrogen compound metabolic process	3	GO:1901564	17	8233	47	23033	1.01	1.0	-0.0	B5VRP9 B3LQE8 B5VE58 N1NWU0 A6ZU31 B5VJC8 G2WE95 G2WEE8 G2WG85 C8Z3Y7 B3LPF8 N1P7Q8 G2WAF0 G2WCC0 G2WER4 N1NZR6 Q03330
Biological Process	organonitrogen compound catabolic process	4	GO:1901565	3	1876	47	23033	0.78	1.0	-0.0	G2WG85 N1P7Q8 N1NZR6
Biological Process	mRNA metabolic process	6	GO:0016071	2	1310	47	23033	0.75	1.0	-0.0	G2WIG1 B5VNW7
Biological Process	organic anion transport	5	GO:0015711	2	1022	47	23033	0.96	1.0	-0.0	G2WB82 B5VL67
Biological Process	cellular macromolecule catabolic process	4	GO:0044265	3	1901	47	23033	0.77	1.0	-0.0	G2WG85 N1P7Q8 N1NZR6
Biological Process	cellular homeostasis	2	GO:0019725	2	1278	47	23033	0.77	1.0	-0.0	B5VFY6 B5VNW7
Biological Process	small molecule biosynthetic process	3	GO:0044283	3	1457	47	23033	1.01	1.0	-0.0	B3LQE8 N1NWU0 A6ZU31
Biological Process	primary metabolic process	2	GO:0044238	29	13978	47	23033	1.02	1.0	-0.0	G2WB82 B5VRP9 B3LQE8 G2WDH9 A6ZKY6 B5VE58 B5VE62 B3LLY2 B5VHQ4 N1NWU0 B5VJW2 A6ZU31 B5VJC8 G2WE95 G2WEE8 G2WG85 G2WIG1 B5VNW7 A7A2D1 C8Z3Y7 B3LPF8 P47077 N1P7Q8 G2WCC0 G2WER4 I6QI29 N1NZR6 P61830 Q03330
Biological Process	RNA processing	6	GO:0006396	4	2250	47	23033	0.87	1.0	-0.0	B5VHQ4 G2WIG1 B5VNW7 P47077
Biological Process	external encapsulating structure organization	4	GO:0045229	2	1026	47	23033	0.96	1.0	-0.0	C8ZHK9 G2WBE1
Biological Process	protein-containing complex organization	4	GO:0043933	5	2790	47	23033	0.88	1.0	-0.0	B3LLY2 B5VJC8 G2WE95 N1P7Q8 P61830
Biological Process	amide transport	5	GO:0042886	5	2704	47	23033	0.91	1.0	-0.0	B5VE58 G2WG85 P47077 C7GVQ2 C8ZAZ9
Biological Process	response to starvation	3	GO:0042594	2	994	47	23033	0.99	1.0	-0.0	G2WB82 N1P7Q8
Biological Process	chemical homeostasis	4	GO:0048878	2	1255	47	23033	0.78	1.0	-0.0	B3LQE8 B5VFY6
Biological Process	homeostatic process	3	GO:0042592	3	1848	47	23033	0.8	1.0	-0.0	B3LQE8 B5VFY6 B5VNW7
Biological Process	response to chemical	2	GO:0042221	8	4239	47	23033	0.92	1.0	-0.0	B3LQE8 A6ZL83 G2WG85 C7GX73 A7A266 A7A2D1 N1P7Q8 I6QI29
Biological Process	ion transmembrane transport	3	GO:0034220	3	1522	47	23033	0.97	1.0	-0.0	G2WB82 B5VL67 B3LMV2
Biological Process	establishment of localization	2	GO:0051234	12	6125	47	23033	0.96	1.0	-0.0	G2WB82 B5VE58 B5VL67 G2WG85 B5VG36 B5VMA5 B3LMV2 B3LPF8 P47077 N1P7Q8 C7GVQ2 C8ZAZ9
Biological Process	macromolecule localization	2	GO:0033036	8	4089	47	23033	0.96	1.0	-0.0	B5VE58 G2WG85 C8Z3Y7 B3LPF8 P47077 N1P7Q8 C7GVQ2 C8ZAZ9
Biological Process	cellular localization	2	GO:0051641	9	4688	47	23033	0.94	1.0	-0.0	B5VE58 G2WG85 B5VG36 B5VMA5 C8Z3Y7 B3LPF8 P47077 N1P7Q8 C8ZAZ9
Biological Process	establishment of localization in cell	3	GO:0051649	6	3326	47	23033	0.88	1.0	-0.0	B5VE58 G2WG85 B5VG36 B5VMA5 P47077 C8ZAZ9
Biological Process	response to organic substance	3	GO:0010033	3	1779	47	23033	0.83	1.0	-0.0	B3LQE8 A7A266 N1P7Q8
Biological Process	fungal-type cell wall organization	4	GO:0031505	2	1009	47	23033	0.97	1.0	-0.0	C8ZHK9 G2WBE1
Biological Process	regulation of biological quality	2	GO:0065008	7	3406	47	23033	1.01	1.0	-0.0	B3LQE8 B5VE58 B5VJW2 B5VKH9 B5VFY6 B5VNW7 N1P7Q8
Biological Process	cellular macromolecule localization	3	GO:0070727	7	3567	47	23033	0.96	1.0	-0.0	B5VE58 G2WG85 C8Z3Y7 B3LPF8 P47077 N1P7Q8 C8ZAZ9
Biological Process	cell wall organization or biogenesis	2	GO:0071554	2	1369	47	23033	0.72	1.0	-0.0	C8ZHK9 G2WBE1
Biological Process	cell wall organization	3	GO:0071555	2	1014	47	23033	0.97	1.0	-0.0	C8ZHK9 G2WBE1
Biological Process	fungal-type cell wall organization or biogenesis	3	GO:0071852	2	1279	47	23033	0.77	1.0	-0.0	C8ZHK9 G2WBE1
Biological Process	signaling	1	GO:0023052	4	1948	47	23033	1.01	1.0	-0.0	B5VE58 C8ZHK9 C8Z3Y7 N1P7Q8
Biological Process	reproductive process in single-celled organism	2	GO:0022413	2	1061	47	23033	0.92	1.0	-0.0	G2WBE1 N1NZR6
Biological Process	organophosphate biosynthetic process	4	GO:0090407	2	1016	47	23033	0.96	1.0	-0.0	A6ZKY6 G2WEE8
Biological Process	ion transport	4	GO:0006811	3	1910	47	23033	0.77	1.0	-0.0	G2WB82 B5VL67 B3LMV2
Biological Process	cation transmembrane transport	4	GO:0098655	2	1082	47	23033	0.91	1.0	-0.0	G2WB82 B3LMV2
Biological Process	regulation of cell communication	4	GO:0010646	2	961	47	23033	1.02	1.0	-0.0	A6ZL83 N1P7Q8
