# Supplementary material for: Protein composition analysis of human plasma-derived and recombinant human serum albumin preparations based on 4D label-free proteomics
Source: PeerJ. 2025 Jun 30;13:e19624. doi: 10.7717/peerj.19624 (PMC12225626; doi:10.7717/peerj.19624)
Supplement: Supplemental Information 2 — Supplemental Figures: Figure S1A: Peptide length, peptides per protein, distribution of coverage (%) and MW (kDa) of the LC-MS/MS analysis of rHSA from company A. Figure S2B: Peptide length, peptides per protein, distribution of coverage (%) and MW(kDa) of the LC-MS/MS analysis of rHSA from company B. Figure S3C: Peptide length, peptides per protein, distribution of coverage (%) and MW(kDa) of the LC-MS/MS analysis of pHSA from company C. Figure S4D: Peptide length, peptides per protein, distribution of coverage (%) and MW(kDa) of the LC-MS/MS analysis of pHSA from company D. Figure S5E: Peptide length, peptides per protein, distribution of coverage (%) and MW(kDa) of the LC-MS/MS analysis of pHSA from company E. Figure S6F: Peptide length, peptides per protein, distribution of coverage (%) and MW(kDa) of the LC-MS/MS analysis of pHSA from company F. Figure S7G: Peptide length, peptides per protein, distribution of coverage (%) and MW(kDa) of the LC-MS/MS analysis of pHSA from company G. Figure S8H: Peptide length, peptides per protein, distribution of coverage (%) and MW(kDa) of the LC-MS/MS analysis of pHSA from company H. Figure S9: GO enrichment analysis of the APs in pHSA. Figure S10: Subcellular localization prediction of the APs in pHSA. Figure S11: COG/KOG enrichment analysis of the APs in pHSA. Figure S12: KEGG pathway enrichment analysis of the APs in pHSA. Supplemental Tables: Table S1A: The protein and peptide identified in rHSA from company A. Table S2B: The protein and peptide identified in rHSA from company B. Table S3C: The protein and peptide identified in pHSA from company C. Table S4D: The protein and peptide identified in pHSA from company D. Table S5E: The protein and peptide identified in pHSA from company E. Table S6F: The protein and peptide identified in pHSA from company F. Table S7G: The protein and peptide identified in pHSA from company G. Table S8H: The protein and peptide identified in pHSA from company H. Table S9: The relative abunda [file peerj-13-19624-s002.zip › Supplementary/Supplementary File/Supplementary File1/3-Functional_enrichment/GO_enrichment.xlsx]

## Sheet: ident
GO Terms Level 1	GO Terms Description	GO Terms Level	GO Terms ID	Mapping	Background	All Mapping	All Background	Fold Enrichment	Fisher's exact test p value	-log10(p value)	Related proteins
Cellular Component	chromosome, centromeric region	3	GO:0000775	8	618	46	23969	6.75	2.05173e-05	4.69	B5VRP9 B3LQE8 B5VMA5 G2WIG1 C8Z3Y7 G2WHB5 P61830 Q03330
	chromosomal region	2	GO:0098687	9	874	46	23969	5.37	3.58005e-05	4.45	B5VRP9 B3LQE8 B5VJW2 B5VMA5 G2WIG1 C8Z3Y7 G2WHB5 P61830 Q03330
	nuclear chromosome	6	GO:0000228	14	2397	46	23969	3.04	0.00010511	3.98	B5VRP9 B3LQE8 B5VE62 B3LLY2 B5VJW2 G2WE95 B5VMA5 G2WIG1 B5VNW7 C8Z3Y7 G2WHB5 P40366 P61830 Q03330
	pericentric heterochromatin	4	GO:0005721	4	131	46	23969	15.91	0.000116397	3.93	B5VRP9 G2WIG1 C8Z3Y7 P61830
	chromatin	2	GO:0000785	12	1839	46	23969	3.4	0.000133501	3.87	B5VRP9 B3LQE8 B5VE62 B3LLY2 B5VJW2 G2WE95 G2WIG1 B5VNW7 C8Z3Y7 P40366 P61830 Q03330
	heterochromatin	3	GO:0000792	5	305	46	23969	8.54	0.000288654	3.54	B5VRP9 B5VJW2 G2WIG1 C8Z3Y7 P61830
	chromosome	5	GO:0005694	14	2711	46	23969	2.69	0.000386408	3.41	B5VRP9 B3LQE8 B5VE62 B3LLY2 B5VJW2 G2WE95 B5VMA5 G2WIG1 B5VNW7 C8Z3Y7 G2WHB5 P40366 P61830 Q03330
	mating-type region heterochromatin	4	GO:0031934	3	75	46	23969	20.84	0.000405483	3.39	G2WIG1 C8Z3Y7 P61830
Molecular Function	5'-3' DNA helicase activity	4	GO:0043139	2	32	40	19413	30.33	0.00197451	2.7	B5VJW2 B5VNW7
	protein kinase binding	5	GO:0019901	2	70	40	19413	13.87	0.00915113	2.04	B3LQE8 N1P7Q8
	chromatin DNA binding	3	GO:0031490	2	73	40	19413	13.3	0.00991965	2	B3LLY2 P61830
	transcription corepressor activity	3	GO:0003714	2	98	40	19413	9.9	0.0173704	1.76	B5VRP9 G2WE95
	kinase binding	4	GO:0019900	2	113	40	19413	8.59	0.0226837	1.64	B3LQE8 N1P7Q8
	protein homodimerization activity	4	GO:0042803	2	117	40	19413	8.3	0.0242005	1.62	B3LQE8 G2WAF0
	transcription coregulator activity	2	GO:0003712	3	325	40	19413	4.48	0.0291079	1.54	B5VRP9 G2WE95 Q03330
	identical protein binding	3	GO:0042802	2	169	40	19413	5.74	0.0473611	1.32	B3LQE8 G2WAF0
Biological Process	mRNA polyadenylation	7	GO:0006378	2	88	47	23033	11.14	0.0139552	1.86	G2WIG1 B5VNW7
	transcription, DNA-templated	7	GO:0006351	8	1660	47	23033	2.36	0.0180812	1.74	B3LQE8 B3LLY2 B5VJC8 G2WIG1 B5VNW7 A7A2D1 I6QI29 P61830
	nucleic acid-templated transcription	6	GO:0097659	8	1660	47	23033	2.36	0.0180812	1.74	B3LQE8 B3LLY2 B5VJC8 G2WIG1 B5VNW7 A7A2D1 I6QI29 P61830
	protein acetylation	6	GO:0006473	3	302	47	23033	4.87	0.0236718	1.63	G2WE95 G2WCC0 Q03330
	RNA polyadenylation	6	GO:0043631	2	120	47	23033	8.17	0.0249801	1.6	G2WIG1 B5VNW7
	replication fork processing	6	GO:0031297	2	128	47	23033	7.66	0.0281466	1.55	B5VE62 B5VJW2
	cleavage involved in rRNA processing	7	GO:0000469	3	327	47	23033	4.5	0.0290366	1.54	B5VHQ4 G2WIG1 P47077
	rRNA metabolic process	7	GO:0016072	6	1256	47	23033	2.34	0.0413718	1.38	B3LQE8 B5VHQ4 G2WIG1 B5VNW7 P47077 P61830
	aspartate family amino acid biosynthetic process	6	GO:0009067	2	164	47	23033	5.98	0.0442039	1.35	B3LQE8 A6ZU31
	carbon catabolite activation of transcription	6	GO:0045991	3	388	47	23033	3.79	0.0446034	1.35	B3LQE8 A7A2D1 I6QI29
	regulation of RNA biosynthetic process	6	GO:2001141	13	3813	47	23033	1.67	0.0486627	1.31	B5VRP9 B3LQE8 B5VE58 B3LLY2 B5VJC8 G2WE95 G2WG85 G2WIG1 B5VNW7 A7A2D1 I6QI29 P40366 Q03330

## Sheet: ident GO2Protein
GO Terms Level 1	GO Terms ID	GO Terms Level	GO Terms Description	Fold Enrichment	Fisher's exact test p value	Protein accession	Protein description	Gene name	MW [kDa]	Coverage [%]	MS/MS Counts	Peptides	Unique peptides	Razor + unique peptides	Intensity
Biological Process	GO:2001251	7	negative regulation of chromosome organization	2.69	0.100484	P61830	Histone H3 OS=Saccharomyces cerevisiae (strain ATCC 204508 / S288c) OX=559292 GN=HHT1 PE=1 SV=2	HHT1	15.356	5.1	1	1	1	1	4139200
Biological Process	GO:0009058	2	biosynthetic process	1.28	0.2043	N1NWU0	aminodeoxychorismate synthase OS=Saccharomyces cerevisiae (strain CEN.PK113-7D) OX=889517 GN=CENPK1137D_2711 PE=3 SV=1	CENPK1137D_2711	88.598	1.1	0	1	1	1	2766200
Biological Process	GO:0009058	2	biosynthetic process	1.28	0.2043	B3LLY2	Chromatin structure remodeling complex protein RSC7 OS=Saccharomyces cerevisiae (strain RM11-1a) OX=285006 GN=SCRG_01981 PE=4 SV=1	SCRG_01981	44.856	2.3	1	1	1	1	2856600
Biological Process	GO:0009058	2	biosynthetic process	1.28	0.2043	B5VE62	YBR098Wp-like protein (Fragment) OS=Saccharomyces cerevisiae (strain AWRI1631) OX=545124 GN=AWRI1631_21840 PE=3 SV=1	AWRI1631_21840	42.813	5.2	0	1	1	1	2012500
Biological Process	GO:0009058	2	biosynthetic process	1.28	0.2043	A6ZKY6	Chromosome stability-related protein OS=Saccharomyces cerevisiae (strain YJM789) OX=307796 GN=SCY_0256 PE=3 SV=1	SCY_0256	45.606	7.3	1	1	1	1	8094800
Biological Process	GO:0009058	2	biosynthetic process	1.28	0.2043	B3LQE8	Basic helix-loop-helix protein OS=Saccharomyces cerevisiae (strain RM11-1a) OX=285006 GN=SCRG_03712 PE=4 SV=1	SCRG_03712	39.509	3.7	0	1	1	1	80255
Biological Process	GO:0006950	2	response to stress	1.37	0.204011	P61830	Histone H3 OS=Saccharomyces cerevisiae (strain ATCC 204508 / S288c) OX=559292 GN=HHT1 PE=1 SV=2	HHT1	15.356	5.1	1	1	1	1	4139200
Biological Process	GO:0006950	2	response to stress	1.37	0.204011	N1P7Q8	Hsl1p OS=Saccharomyces cerevisiae (strain CEN.PK113-7D) OX=889517 GN=CENPK1137D_900 PE=4 SV=1	CENPK1137D_900	169.58	2.2	1	1	1	1	0
Biological Process	GO:0006950	2	response to stress	1.37	0.204011	B5VNW7	YLR430Wp-like protein (Fragment) OS=Saccharomyces cerevisiae (strain AWRI1631) OX=545124 GN=AWRI1631_124570 PE=4 SV=1	AWRI1631_124570	108.13	0.7	11	1	1	1	267960000
Biological Process	GO:0006950	2	response to stress	1.37	0.204011	C7GX73	Peroxidase OS=Saccharomyces cerevisiae (strain JAY291) OX=574961 GN=CCP1 PE=3 SV=1	CCP1	40.303	1.9	2	1	1	1	28226000
Biological Process	GO:0006950	2	response to stress	1.37	0.204011	G2WG85	K7_Yrb2p OS=Saccharomyces cerevisiae (strain Kyokai no. 7 / NBRC 101557) OX=721032 GN=K7_YRB2 PE=4 SV=1	K7_YRB2	36.113	6.1	1	1	1	1	0
Biological Process	GO:0006950	2	response to stress	1.37	0.204011	G2WE95	SWR1-complex protein 4 OS=Saccharomyces cerevisiae (strain Kyokai no. 7 / NBRC 101557) OX=721032 GN=K7_SWC4 PE=3 SV=1	K7_SWC4	55.159	2.5	0	1	1	1	16313
Biological Process	GO:0009058	2	biosynthetic process	1.28	0.2043	B5VJW2	YHR031Cp-like protein (Fragment) OS=Saccharomyces cerevisiae (strain AWRI1631) OX=545124 GN=AWRI1631_80830 PE=3 SV=1	AWRI1631_80830	64.508	1.8	1	1	1	1	6365800
Biological Process	GO:0006950	2	response to stress	1.37	0.204011	C8ZHK9	Wsc3p OS=Saccharomyces cerevisiae (strain Lalvin EC1118 / Prise de mousse) OX=643680 GN=EC1118_1O4_0628g PE=4 SV=1	EC1118_1O4_0628g	57.627	3.8	1	1	1	1	0
Biological Process	GO:0006950	2	response to stress	1.37	0.204011	A6ZL83	GTPase-activating protein OS=Saccharomyces cerevisiae (strain YJM789) OX=307796 GN=IRA1 PE=4 SV=1	IRA1	350.76	0.3	0	1	1	1	2715000
Biological Process	GO:0006950	2	response to stress	1.37	0.204011	B5VE62	YBR098Wp-like protein (Fragment) OS=Saccharomyces cerevisiae (strain AWRI1631) OX=545124 GN=AWRI1631_21840 PE=3 SV=1	AWRI1631_21840	42.813	5.2	0	1	1	1	2012500
Biological Process	GO:0006950	2	response to stress	1.37	0.204011	B3LQE8	Basic helix-loop-helix protein OS=Saccharomyces cerevisiae (strain RM11-1a) OX=285006 GN=SCRG_03712 PE=4 SV=1	SCRG_03712	39.509	3.7	0	1	1	1	80255
Biological Process	GO:0006950	2	response to stress	1.37	0.204011	B5VRP9	YOL004Wp-like protein (Fragment) OS=Saccharomyces cerevisiae (strain AWRI1631) OX=545124 GN=AWRI1631_151570 PE=4 SV=1	AWRI1631_151570	156.37	0.7	0	1	1	1	972680
Biological Process	GO:0006950	2	response to stress	1.37	0.204011	G2WB82	K7_Hxt6p (Fragment) OS=Saccharomyces cerevisiae (strain Kyokai no. 7 / NBRC 101557) OX=721032 GN=K7_HXT6 PE=3 SV=1	K7_HXT6	22.553	3.4	1	1	1	1	99374000
Biological Process	GO:1901576	3	organic substance biosynthetic process	1.29	0.201663	P61830	Histone H3 OS=Saccharomyces cerevisiae (strain ATCC 204508 / S288c) OX=559292 GN=HHT1 PE=1 SV=2	HHT1	15.356	5.1	1	1	1	1	4139200
Biological Process	GO:1901576	3	organic substance biosynthetic process	1.29	0.201663	I6QI29	Zinc cluster transcriptional activator (Fragment) OS=Saccharomyces cerevisiae OX=4932 GN=CAT8 PE=4 SV=1	CAT8	25.749	3.7	0	1	1	1	3216600
Biological Process	GO:1901576	3	organic substance biosynthetic process	1.29	0.201663	G2WER4	Tyrosine--tRNA ligase OS=Saccharomyces cerevisiae (strain Kyokai no. 7 / NBRC 101557) OX=721032 GN=K7_TYS1 PE=3 SV=1	K7_TYS1	44.005	3.8	0	1	1	1	5141100
Biological Process	GO:1901576	3	organic substance biosynthetic process	1.29	0.201663	G2WAF0	coproporphyrinogen oxidase (Fragment) OS=Saccharomyces cerevisiae (strain Kyokai no. 7 / NBRC 101557) OX=721032 GN=K7_HEM13b PE=3 SV=1	K7_HEM13b	25.595	5.6	1	1	1	1	119080
Biological Process	GO:1901576	3	organic substance biosynthetic process	1.29	0.201663	B3LPF8	Palmitoyltransferase OS=Saccharomyces cerevisiae (strain RM11-1a) OX=285006 GN=SCRG_03448 PE=3 SV=1	SCRG_03448	39.045	9.8	1	1	1	1	0
Biological Process	GO:1901576	3	organic substance biosynthetic process	1.29	0.201663	A7A2D1	Uncharacterized protein (Fragment) OS=Saccharomyces cerevisiae (strain YJM789) OX=307796 GN=SCY_1426 PE=4 SV=1	SCY_1426	92.324	1.4	0	1	1	1	281320
Biological Process	GO:0006950	2	response to stress	1.37	0.204011	B3LLY2	Chromatin structure remodeling complex protein RSC7 OS=Saccharomyces cerevisiae (strain RM11-1a) OX=285006 GN=SCRG_01981 PE=4 SV=1	SCRG_01981	44.856	2.3	1	1	1	1	2856600
Biological Process	GO:1901576	3	organic substance biosynthetic process	1.29	0.201663	B5VNW7	YLR430Wp-like protein (Fragment) OS=Saccharomyces cerevisiae (strain AWRI1631) OX=545124 GN=AWRI1631_124570 PE=4 SV=1	AWRI1631_124570	108.13	0.7	11	1	1	1	267960000
Biological Process	GO:0009058	2	biosynthetic process	1.28	0.2043	A6ZU31	Alpha aminoadipate reductase phosphopantetheinyl transferase OS=Saccharomyces cerevisiae (strain YJM789) OX=307796 GN=LYS5 PE=4 SV=1	LYS5	30.653	7.4	0	1	1	1	231120
Biological Process	GO:0009058	2	biosynthetic process	1.28	0.2043	G2WEE8	phosphoribosylformylglycinamidine synthase OS=Saccharomyces cerevisiae (strain Kyokai no. 7 / NBRC 101557) OX=721032 GN=K7_ADE6 PE=3 SV=1	K7_ADE6	148.9	1.8	1	1	1	1	166850
Biological Process	GO:0006468	5	protein phosphorylation	1.88	0.213567	B5VE58	non-specific serine/threonine protein kinase (Fragment) OS=Saccharomyces cerevisiae (strain AWRI1631) OX=545124 GN=AWRI1631_21810 PE=4 SV=1	AWRI1631_21810	127.32	2.4	1	1	1	1	11679000
Biological Process	GO:0006281	5	DNA repair	1.72	0.212808	P61830	Histone H3 OS=Saccharomyces cerevisiae (strain ATCC 204508 / S288c) OX=559292 GN=HHT1 PE=1 SV=2	HHT1	15.356	5.1	1	1	1	1	4139200
Biological Process	GO:0006281	5	DNA repair	1.72	0.212808	B5VNW7	YLR430Wp-like protein (Fragment) OS=Saccharomyces cerevisiae (strain AWRI1631) OX=545124 GN=AWRI1631_124570 PE=4 SV=1	AWRI1631_124570	108.13	0.7	11	1	1	1	267960000
Biological Process	GO:0006281	5	DNA repair	1.72	0.212808	G2WE95	SWR1-complex protein 4 OS=Saccharomyces cerevisiae (strain Kyokai no. 7 / NBRC 101557) OX=721032 GN=K7_SWC4 PE=3 SV=1	K7_SWC4	55.159	2.5	0	1	1	1	16313
Biological Process	GO:0006281	5	DNA repair	1.72	0.212808	B5VE62	YBR098Wp-like protein (Fragment) OS=Saccharomyces cerevisiae (strain AWRI1631) OX=545124 GN=AWRI1631_21840 PE=3 SV=1	AWRI1631_21840	42.813	5.2	0	1	1	1	2012500
Biological Process	GO:0006281	5	DNA repair	1.72	0.212808	B5VRP9	YOL004Wp-like protein (Fragment) OS=Saccharomyces cerevisiae (strain AWRI1631) OX=545124 GN=AWRI1631_151570 PE=4 SV=1	AWRI1631_151570	156.37	0.7	0	1	1	1	972680
Biological Process	GO:0006109	5	regulation of carbohydrate metabolic process	2.36	0.208294	I6QI29	Zinc cluster transcriptional activator (Fragment) OS=Saccharomyces cerevisiae OX=4932 GN=CAT8 PE=4 SV=1	CAT8	25.749	3.7	0	1	1	1	3216600
Biological Process	GO:0006109	5	regulation of carbohydrate metabolic process	2.36	0.208294	B3LQE8	Basic helix-loop-helix protein OS=Saccharomyces cerevisiae (strain RM11-1a) OX=285006 GN=SCRG_03712 PE=4 SV=1	SCRG_03712	39.509	3.7	0	1	1	1	80255
Biological Process	GO:0000278	3	mitotic cell cycle	1.57	0.207586	P61830	Histone H3 OS=Saccharomyces cerevisiae (strain ATCC 204508 / S288c) OX=559292 GN=HHT1 PE=1 SV=2	HHT1	15.356	5.1	1	1	1	1	4139200
Biological Process	GO:0000278	3	mitotic cell cycle	1.57	0.207586	N1P7Q8	Hsl1p OS=Saccharomyces cerevisiae (strain CEN.PK113-7D) OX=889517 GN=CENPK1137D_900 PE=4 SV=1	CENPK1137D_900	169.58	2.2	1	1	1	1	0
Biological Process	GO:0000278	3	mitotic cell cycle	1.57	0.207586	C8Z3Y7	non-specific serine/threonine protein kinase OS=Saccharomyces cerevisiae (strain Lalvin EC1118 / Prise de mousse) OX=643680 GN=EC1118_1B15_1178g PE=4 SV=1	EC1118_1B15_1178g	76.412	1.9	0	1	1	1	41041
Biological Process	GO:0009058	2	biosynthetic process	1.28	0.2043	B5VJC8	YGR186Wp-like protein OS=Saccharomyces cerevisiae (strain AWRI1631) OX=545124 GN=AWRI1631_74050 PE=4 SV=1	AWRI1631_74050	26.568	4.2	1	2	2	2	189300000
Biological Process	GO:0000278	3	mitotic cell cycle	1.57	0.207586	B5VMA5	DASH complex subunit ASK1 OS=Saccharomyces cerevisiae (strain AWRI1631) OX=545124 GN=AWRI1631_111740 PE=3 SV=1	AWRI1631_111740	22.701	5.7	1	1	1	1	5284700000
Biological Process	GO:0000278	3	mitotic cell cycle	1.57	0.207586	B5VE62	YBR098Wp-like protein (Fragment) OS=Saccharomyces cerevisiae (strain AWRI1631) OX=545124 GN=AWRI1631_21840 PE=3 SV=1	AWRI1631_21840	42.813	5.2	0	1	1	1	2012500
Biological Process	GO:0000278	3	mitotic cell cycle	1.57	0.207586	B5VRP9	YOL004Wp-like protein (Fragment) OS=Saccharomyces cerevisiae (strain AWRI1631) OX=545124 GN=AWRI1631_151570 PE=4 SV=1	AWRI1631_151570	156.37	0.7	0	1	1	1	972680
Biological Process	GO:0009058	2	biosynthetic process	1.28	0.2043	P61830	Histone H3 OS=Saccharomyces cerevisiae (strain ATCC 204508 / S288c) OX=559292 GN=HHT1 PE=1 SV=2	HHT1	15.356	5.1	1	1	1	1	4139200
Biological Process	GO:0009058	2	biosynthetic process	1.28	0.2043	I6QI29	Zinc cluster transcriptional activator (Fragment) OS=Saccharomyces cerevisiae OX=4932 GN=CAT8 PE=4 SV=1	CAT8	25.749	3.7	0	1	1	1	3216600
Biological Process	GO:0009058	2	biosynthetic process	1.28	0.2043	G2WER4	Tyrosine--tRNA ligase OS=Saccharomyces cerevisiae (strain Kyokai no. 7 / NBRC 101557) OX=721032 GN=K7_TYS1 PE=3 SV=1	K7_TYS1	44.005	3.8	0	1	1	1	5141100
Biological Process	GO:0009058	2	biosynthetic process	1.28	0.2043	G2WAF0	coproporphyrinogen oxidase (Fragment) OS=Saccharomyces cerevisiae (strain Kyokai no. 7 / NBRC 101557) OX=721032 GN=K7_HEM13b PE=3 SV=1	K7_HEM13b	25.595	5.6	1	1	1	1	119080
Biological Process	GO:0009058	2	biosynthetic process	1.28	0.2043	B3LPF8	Palmitoyltransferase OS=Saccharomyces cerevisiae (strain RM11-1a) OX=285006 GN=SCRG_03448 PE=3 SV=1	SCRG_03448	39.045	9.8	1	1	1	1	0
Biological Process	GO:0009058	2	biosynthetic process	1.28	0.2043	A7A2D1	Uncharacterized protein (Fragment) OS=Saccharomyces cerevisiae (strain YJM789) OX=307796 GN=SCY_1426 PE=4 SV=1	SCY_1426	92.324	1.4	0	1	1	1	281320
Biological Process	GO:0009058	2	biosynthetic process	1.28	0.2043	B5VNW7	YLR430Wp-like protein (Fragment) OS=Saccharomyces cerevisiae (strain AWRI1631) OX=545124 GN=AWRI1631_124570 PE=4 SV=1	AWRI1631_124570	108.13	0.7	11	1	1	1	267960000
Biological Process	GO:0009058	2	biosynthetic process	1.28	0.2043	G2WIG1	Polynucleotide 5'-hydroxyl-kinase GRC3 OS=Saccharomyces cerevisiae (strain Kyokai no. 7 / NBRC 101557) OX=721032 GN=K7_GRC3 PE=3 SV=1	K7_GRC3	72.136	3.2	0	1	1	1	118070
Biological Process	GO:0009058	2	biosynthetic process	1.28	0.2043	B5VFY6	YDR089Wp-like protein OS=Saccharomyces cerevisiae (strain AWRI1631) OX=545124 GN=AWRI1631_43090 PE=4 SV=1	AWRI1631_43090	78.144	1.6	3	1	1	1	52512000
Biological Process	GO:0000278	3	mitotic cell cycle	1.57	0.207586	G2WG85	K7_Yrb2p OS=Saccharomyces cerevisiae (strain Kyokai no. 7 / NBRC 101557) OX=721032 GN=K7_YRB2 PE=4 SV=1	K7_YRB2	36.113	6.1	1	1	1	1	0
Biological Process	GO:0006468	5	protein phosphorylation	1.88	0.213567	C8Z3Y7	non-specific serine/threonine protein kinase OS=Saccharomyces cerevisiae (strain Lalvin EC1118 / Prise de mousse) OX=643680 GN=EC1118_1B15_1178g PE=4 SV=1	EC1118_1B15_1178g	76.412	1.9	0	1	1	1	41041
Biological Process	GO:1901576	3	organic substance biosynthetic process	1.29	0.201663	G2WIG1	Polynucleotide 5'-hydroxyl-kinase GRC3 OS=Saccharomyces cerevisiae (strain Kyokai no. 7 / NBRC 101557) OX=721032 GN=K7_GRC3 PE=3 SV=1	K7_GRC3	72.136	3.2	0	1	1	1	118070
Biological Process	GO:1901576	3	organic substance biosynthetic process	1.29	0.201663	G2WEE8	phosphoribosylformylglycinamidine synthase OS=Saccharomyces cerevisiae (strain Kyokai no. 7 / NBRC 101557) OX=721032 GN=K7_ADE6 PE=3 SV=1	K7_ADE6	148.9	1.8	1	1	1	1	166850
Biological Process	GO:0044249	3	cellular biosynthetic process	1.32	0.196812	N1NWU0	aminodeoxychorismate synthase OS=Saccharomyces cerevisiae (strain CEN.PK113-7D) OX=889517 GN=CENPK1137D_2711 PE=3 SV=1	CENPK1137D_2711	88.598	1.1	0	1	1	1	2766200
Biological Process	GO:0044249	3	cellular biosynthetic process	1.32	0.196812	B3LLY2	Chromatin structure remodeling complex protein RSC7 OS=Saccharomyces cerevisiae (strain RM11-1a) OX=285006 GN=SCRG_01981 PE=4 SV=1	SCRG_01981	44.856	2.3	1	1	1	1	2856600
Biological Process	GO:0044249	3	cellular biosynthetic process	1.32	0.196812	B5VE62	YBR098Wp-like protein (Fragment) OS=Saccharomyces cerevisiae (strain AWRI1631) OX=545124 GN=AWRI1631_21840 PE=3 SV=1	AWRI1631_21840	42.813	5.2	0	1	1	1	2012500
Biological Process	GO:0044249	3	cellular biosynthetic process	1.32	0.196812	A6ZKY6	Chromosome stability-related protein OS=Saccharomyces cerevisiae (strain YJM789) OX=307796 GN=SCY_0256 PE=3 SV=1	SCY_0256	45.606	7.3	1	1	1	1	8094800
Biological Process	GO:0044249	3	cellular biosynthetic process	1.32	0.196812	B3LQE8	Basic helix-loop-helix protein OS=Saccharomyces cerevisiae (strain RM11-1a) OX=285006 GN=SCRG_03712 PE=4 SV=1	SCRG_03712	39.509	3.7	0	1	1	1	80255
Biological Process	GO:0090304	4	nucleic acid metabolic process	1.32	0.191858	Q03330	Histone acetyltransferase GCN5 OS=Saccharomyces cerevisiae (strain ATCC 204508 / S288c) OX=559292 GN=GCN5 PE=1 SV=1	GCN5	51.069	2.3	1	1	1	1	58087000
Biological Process	GO:0090304	4	nucleic acid metabolic process	1.32	0.191858	P61830	Histone H3 OS=Saccharomyces cerevisiae (strain ATCC 204508 / S288c) OX=559292 GN=HHT1 PE=1 SV=2	HHT1	15.356	5.1	1	1	1	1	4139200
Biological Process	GO:0090304	4	nucleic acid metabolic process	1.32	0.191858	I6QI29	Zinc cluster transcriptional activator (Fragment) OS=Saccharomyces cerevisiae OX=4932 GN=CAT8 PE=4 SV=1	CAT8	25.749	3.7	0	1	1	1	3216600
Biological Process	GO:0090304	4	nucleic acid metabolic process	1.32	0.191858	G2WER4	Tyrosine--tRNA ligase OS=Saccharomyces cerevisiae (strain Kyokai no. 7 / NBRC 101557) OX=721032 GN=K7_TYS1 PE=3 SV=1	K7_TYS1	44.005	3.8	0	1	1	1	5141100
Biological Process	GO:0090304	4	nucleic acid metabolic process	1.32	0.191858	P47077	Nucleolar protein 9 OS=Saccharomyces cerevisiae (strain ATCC 204508 / S288c) OX=559292 GN=NOP9 PE=1 SV=1	NOP9	77.721	1.5	0	1	1	1	3130300000
Biological Process	GO:0090304	4	nucleic acid metabolic process	1.32	0.191858	A7A2D1	Uncharacterized protein (Fragment) OS=Saccharomyces cerevisiae (strain YJM789) OX=307796 GN=SCY_1426 PE=4 SV=1	SCY_1426	92.324	1.4	0	1	1	1	281320
Biological Process	GO:0044249	3	cellular biosynthetic process	1.32	0.196812	B5VJW2	YHR031Cp-like protein (Fragment) OS=Saccharomyces cerevisiae (strain AWRI1631) OX=545124 GN=AWRI1631_80830 PE=3 SV=1	AWRI1631_80830	64.508	1.8	1	1	1	1	6365800
Biological Process	GO:0090304	4	nucleic acid metabolic process	1.32	0.191858	B5VNW7	YLR430Wp-like protein (Fragment) OS=Saccharomyces cerevisiae (strain AWRI1631) OX=545124 GN=AWRI1631_124570 PE=4 SV=1	AWRI1631_124570	108.13	0.7	11	1	1	1	267960000
Biological Process	GO:0090304	4	nucleic acid metabolic process	1.32	0.191858	G2WE95	SWR1-complex protein 4 OS=Saccharomyces cerevisiae (strain Kyokai no. 7 / NBRC 101557) OX=721032 GN=K7_SWC4 PE=3 SV=1	K7_SWC4	55.159	2.5	0	1	1	1	16313
Biological Process	GO:0090304	4	nucleic acid metabolic process	1.32	0.191858	B5VJC8	YGR186Wp-like protein OS=Saccharomyces cerevisiae (strain AWRI1631) OX=545124 GN=AWRI1631_74050 PE=4 SV=1	AWRI1631_74050	26.568	4.2	1	2	2	2	189300000
Biological Process	GO:0090304	4	nucleic acid metabolic process	1.32	0.191858	B5VJW2	YHR031Cp-like protein (Fragment) OS=Saccharomyces cerevisiae (strain AWRI1631) OX=545124 GN=AWRI1631_80830 PE=3 SV=1	AWRI1631_80830	64.508	1.8	1	1	1	1	6365800
Biological Process	GO:0090304	4	nucleic acid metabolic process	1.32	0.191858	B5VHQ4	YER127Wp-like protein OS=Saccharomyces cerevisiae (strain AWRI1631) OX=545124 GN=AWRI1631_51940 PE=4 SV=1	AWRI1631_51940	26.193	8.4	1	1	1	1	0
Biological Process	GO:0090304	4	nucleic acid metabolic process	1.32	0.191858	B3LLY2	Chromatin structure remodeling complex protein RSC7 OS=Saccharomyces cerevisiae (strain RM11-1a) OX=285006 GN=SCRG_01981 PE=4 SV=1	SCRG_01981	44.856	2.3	1	1	1	1	2856600
Biological Process	GO:0090304	4	nucleic acid metabolic process	1.32	0.191858	B5VE62	YBR098Wp-like protein (Fragment) OS=Saccharomyces cerevisiae (strain AWRI1631) OX=545124 GN=AWRI1631_21840 PE=3 SV=1	AWRI1631_21840	42.813	5.2	0	1	1	1	2012500
Biological Process	GO:0090304	4	nucleic acid metabolic process	1.32	0.191858	G2WDH9	K7_Irc5p OS=Saccharomyces cerevisiae (strain Kyokai no. 7 / NBRC 101557) OX=721032 GN=K7_IRC5 PE=4 SV=1	K7_IRC5	96.928	2	1	1	1	1	108060
Biological Process	GO:0090304	4	nucleic acid metabolic process	1.32	0.191858	B3LQE8	Basic helix-loop-helix protein OS=Saccharomyces cerevisiae (strain RM11-1a) OX=285006 GN=SCRG_03712 PE=4 SV=1	SCRG_03712	39.509	3.7	0	1	1	1	80255
Biological Process	GO:0090304	4	nucleic acid metabolic process	1.32	0.191858	B5VRP9	YOL004Wp-like protein (Fragment) OS=Saccharomyces cerevisiae (strain AWRI1631) OX=545124 GN=AWRI1631_151570 PE=4 SV=1	AWRI1631_151570	156.37	0.7	0	1	1	1	972680
Biological Process	GO:0072666	5	establishment of protein localization to vacuole	2.5	0.190459	C8ZAZ9	VPS10 homolog 2 OS=Saccharomyces cerevisiae (strain Lalvin EC1118 / Prise de mousse) OX=643680 GN=VTH2 PE=3 SV=2	VTH2	168.53	0.7	0	1	1	1	3655400
Biological Process	GO:0072666	5	establishment of protein localization to vacuole	2.5	0.190459	B5VE58	non-specific serine/threonine protein kinase (Fragment) OS=Saccharomyces cerevisiae (strain AWRI1631) OX=545124 GN=AWRI1631_21810 PE=4 SV=1	AWRI1631_21810	127.32	2.4	1	1	1	1	11679000
Biological Process	GO:0090304	4	nucleic acid metabolic process	1.32	0.191858	G2WIG1	Polynucleotide 5'-hydroxyl-kinase GRC3 OS=Saccharomyces cerevisiae (strain Kyokai no. 7 / NBRC 101557) OX=721032 GN=K7_GRC3 PE=3 SV=1	K7_GRC3	72.136	3.2	0	1	1	1	118070
Biological Process	GO:1901576	3	organic substance biosynthetic process	1.29	0.201663	B5VFY6	YDR089Wp-like protein OS=Saccharomyces cerevisiae (strain AWRI1631) OX=545124 GN=AWRI1631_43090 PE=4 SV=1	AWRI1631_43090	78.144	1.6	3	1	1	1	52512000
Biological Process	GO:0044249	3	cellular biosynthetic process	1.32	0.196812	A6ZU31	Alpha aminoadipate reductase phosphopantetheinyl transferase OS=Saccharomyces cerevisiae (strain YJM789) OX=307796 GN=LYS5 PE=4 SV=1	LYS5	30.653	7.4	0	1	1	1	231120
Biological Process	GO:0044249	3	cellular biosynthetic process	1.32	0.196812	G2WEE8	phosphoribosylformylglycinamidine synthase OS=Saccharomyces cerevisiae (strain Kyokai no. 7 / NBRC 101557) OX=721032 GN=K7_ADE6 PE=3 SV=1	K7_ADE6	148.9	1.8	1	1	1	1	166850
Biological Process	GO:1901576	3	organic substance biosynthetic process	1.29	0.201663	B5VJC8	YGR186Wp-like protein OS=Saccharomyces cerevisiae (strain AWRI1631) OX=545124 GN=AWRI1631_74050 PE=4 SV=1	AWRI1631_74050	26.568	4.2	1	2	2	2	189300000
Biological Process	GO:1901576	3	organic substance biosynthetic process	1.29	0.201663	A6ZU31	Alpha aminoadipate reductase phosphopantetheinyl transferase OS=Saccharomyces cerevisiae (strain YJM789) OX=307796 GN=LYS5 PE=4 SV=1	LYS5	30.653	7.4	0	1	1	1	231120
Biological Process	GO:1901576	3	organic substance biosynthetic process	1.29	0.201663	B5VJW2	YHR031Cp-like protein (Fragment) OS=Saccharomyces cerevisiae (strain AWRI1631) OX=545124 GN=AWRI1631_80830 PE=3 SV=1	AWRI1631_80830	64.508	1.8	1	1	1	1	6365800
Biological Process	GO:1901576	3	organic substance biosynthetic process	1.29	0.201663	N1NWU0	aminodeoxychorismate synthase OS=Saccharomyces cerevisiae (strain CEN.PK113-7D) OX=889517 GN=CENPK1137D_2711 PE=3 SV=1	CENPK1137D_2711	88.598	1.1	0	1	1	1	2766200
Biological Process	GO:1901576	3	organic substance biosynthetic process	1.29	0.201663	B3LLY2	Chromatin structure remodeling complex protein RSC7 OS=Saccharomyces cerevisiae (strain RM11-1a) OX=285006 GN=SCRG_01981 PE=4 SV=1	SCRG_01981	44.856	2.3	1	1	1	1	2856600
Biological Process	GO:1901576	3	organic substance biosynthetic process	1.29	0.201663	B5VE62	YBR098Wp-like protein (Fragment) OS=Saccharomyces cerevisiae (strain AWRI1631) OX=545124 GN=AWRI1631_21840 PE=3 SV=1	AWRI1631_21840	42.813	5.2	0	1	1	1	2012500
Biological Process	GO:1901576	3	organic substance biosynthetic process	1.29	0.201663	A6ZKY6	Chromosome stability-related protein OS=Saccharomyces cerevisiae (strain YJM789) OX=307796 GN=SCY_0256 PE=3 SV=1	SCY_0256	45.606	7.3	1	1	1	1	8094800
Biological Process	GO:1901576	3	organic substance biosynthetic process	1.29	0.201663	B3LQE8	Basic helix-loop-helix protein OS=Saccharomyces cerevisiae (strain RM11-1a) OX=285006 GN=SCRG_03712 PE=4 SV=1	SCRG_03712	39.509	3.7	0	1	1	1	80255
Biological Process	GO:0033043	5	regulation of organelle organization	1.62	0.19873	P61830	Histone H3 OS=Saccharomyces cerevisiae (strain ATCC 204508 / S288c) OX=559292 GN=HHT1 PE=1 SV=2	HHT1	15.356	5.1	1	1	1	1	4139200
Biological Process	GO:0033043	5	regulation of organelle organization	1.62	0.19873	C8Z3Y7	non-specific serine/threonine protein kinase OS=Saccharomyces cerevisiae (strain Lalvin EC1118 / Prise de mousse) OX=643680 GN=EC1118_1B15_1178g PE=4 SV=1	EC1118_1B15_1178g	76.412	1.9	0	1	1	1	41041
Biological Process	GO:0033043	5	regulation of organelle organization	1.62	0.19873	B5VMA5	DASH complex subunit ASK1 OS=Saccharomyces cerevisiae (strain AWRI1631) OX=545124 GN=AWRI1631_111740 PE=3 SV=1	AWRI1631_111740	22.701	5.7	1	1	1	1	5284700000
Biological Process	GO:0044249	3	cellular biosynthetic process	1.32	0.196812	B5VJC8	YGR186Wp-like protein OS=Saccharomyces cerevisiae (strain AWRI1631) OX=545124 GN=AWRI1631_74050 PE=4 SV=1	AWRI1631_74050	26.568	4.2	1	2	2	2	189300000
Biological Process	GO:0033043	5	regulation of organelle organization	1.62	0.19873	G2WG85	K7_Yrb2p OS=Saccharomyces cerevisiae (strain Kyokai no. 7 / NBRC 101557) OX=721032 GN=K7_YRB2 PE=4 SV=1	K7_YRB2	36.113	6.1	1	1	1	1	0
Biological Process	GO:0033043	5	regulation of organelle organization	1.62	0.19873	B5VE62	YBR098Wp-like protein (Fragment) OS=Saccharomyces cerevisiae (strain AWRI1631) OX=545124 GN=AWRI1631_21840 PE=3 SV=1	AWRI1631_21840	42.813	5.2	0	1	1	1	2012500
Biological Process	GO:0033043	5	regulation of organelle organization	1.62	0.19873	B5VRP9	YOL004Wp-like protein (Fragment) OS=Saccharomyces cerevisiae (strain AWRI1631) OX=545124 GN=AWRI1631_151570 PE=4 SV=1	AWRI1631_151570	156.37	0.7	0	1	1	1	972680
Biological Process	GO:0044249	3	cellular biosynthetic process	1.32	0.196812	P61830	Histone H3 OS=Saccharomyces cerevisiae (strain ATCC 204508 / S288c) OX=559292 GN=HHT1 PE=1 SV=2	HHT1	15.356	5.1	1	1	1	1	4139200
Biological Process	GO:0044249	3	cellular biosynthetic process	1.32	0.196812	I6QI29	Zinc cluster transcriptional activator (Fragment) OS=Saccharomyces cerevisiae OX=4932 GN=CAT8 PE=4 SV=1	CAT8	25.749	3.7	0	1	1	1	3216600
Biological Process	GO:0044249	3	cellular biosynthetic process	1.32	0.196812	G2WER4	Tyrosine--tRNA ligase OS=Saccharomyces cerevisiae (strain Kyokai no. 7 / NBRC 101557) OX=721032 GN=K7_TYS1 PE=3 SV=1	K7_TYS1	44.005	3.8	0	1	1	1	5141100
Biological Process	GO:0044249	3	cellular biosynthetic process	1.32	0.196812	G2WAF0	coproporphyrinogen oxidase (Fragment) OS=Saccharomyces cerevisiae (strain Kyokai no. 7 / NBRC 101557) OX=721032 GN=K7_HEM13b PE=3 SV=1	K7_HEM13b	25.595	5.6	1	1	1	1	119080
Biological Process	GO:0044249	3	cellular biosynthetic process	1.32	0.196812	B3LPF8	Palmitoyltransferase OS=Saccharomyces cerevisiae (strain RM11-1a) OX=285006 GN=SCRG_03448 PE=3 SV=1	SCRG_03448	39.045	9.8	1	1	1	1	0
Biological Process	GO:0044249	3	cellular biosynthetic process	1.32	0.196812	A7A2D1	Uncharacterized protein (Fragment) OS=Saccharomyces cerevisiae (strain YJM789) OX=307796 GN=SCY_1426 PE=4 SV=1	SCY_1426	92.324	1.4	0	1	1	1	281320
Biological Process	GO:0044249	3	cellular biosynthetic process	1.32	0.196812	B5VNW7	YLR430Wp-like protein (Fragment) OS=Saccharomyces cerevisiae (strain AWRI1631) OX=545124 GN=AWRI1631_124570 PE=4 SV=1	AWRI1631_124570	108.13	0.7	11	1	1	1	267960000
Biological Process	GO:0044249	3	cellular biosynthetic process	1.32	0.196812	G2WIG1	Polynucleotide 5'-hydroxyl-kinase GRC3 OS=Saccharomyces cerevisiae (strain Kyokai no. 7 / NBRC 101557) OX=721032 GN=K7_GRC3 PE=3 SV=1	K7_GRC3	72.136	3.2	0	1	1	1	118070
Biological Process	GO:0044249	3	cellular biosynthetic process	1.32	0.196812	B5VFY6	YDR089Wp-like protein OS=Saccharomyces cerevisiae (strain AWRI1631) OX=545124 GN=AWRI1631_43090 PE=4 SV=1	AWRI1631_43090	78.144	1.6	3	1	1	1	52512000
Biological Process	GO:0033043	5	regulation of organelle organization	1.62	0.19873	B5VJW2	YHR031Cp-like protein (Fragment) OS=Saccharomyces cerevisiae (strain AWRI1631) OX=545124 GN=AWRI1631_80830 PE=3 SV=1	AWRI1631_80830	64.508	1.8	1	1	1	1	6365800
Biological Process	GO:0051128	4	regulation of cellular component organization	1.5	0.188647	P61830	Histone H3 OS=Saccharomyces cerevisiae (strain ATCC 204508 / S288c) OX=559292 GN=HHT1 PE=1 SV=2	HHT1	15.356	5.1	1	1	1	1	4139200
Biological Process	GO:0006468	5	protein phosphorylation	1.88	0.213567	N1P7Q8	Hsl1p OS=Saccharomyces cerevisiae (strain CEN.PK113-7D) OX=889517 GN=CENPK1137D_900 PE=4 SV=1	CENPK1137D_900	169.58	2.2	1	1	1	1	0
Biological Process	GO:0007033	5	vacuole organization	2.3	0.216531	B3LPF8	Palmitoyltransferase OS=Saccharomyces cerevisiae (strain RM11-1a) OX=285006 GN=SCRG_03448 PE=3 SV=1	SCRG_03448	39.045	9.8	1	1	1	1	0
Biological Process	GO:0044260	3	cellular macromolecule metabolic process	1.22	0.236022	Q03330	Histone acetyltransferase GCN5 OS=Saccharomyces cerevisiae (strain ATCC 204508 / S288c) OX=559292 GN=GCN5 PE=1 SV=1	GCN5	51.069	2.3	1	1	1	1	58087000
Biological Process	GO:0044260	3	cellular macromolecule metabolic process	1.22	0.236022	P61830	Histone H3 OS=Saccharomyces cerevisiae (strain ATCC 204508 / S288c) OX=559292 GN=HHT1 PE=1 SV=2	HHT1	15.356	5.1	1	1	1	1	4139200
Biological Process	GO:0044260	3	cellular macromolecule metabolic process	1.22	0.236022	N1NZR6	Ubi4p OS=Saccharomyces cerevisiae (strain CEN.PK113-7D) OX=889517 GN=CENPK1137D_551 PE=4 SV=1	CENPK1137D_551	17.209	27.5	2	2	2	2	24713000
Biological Process	GO:0044260	3	cellular macromolecule metabolic process	1.22	0.236022	I6QI29	Zinc cluster transcriptional activator (Fragment) OS=Saccharomyces cerevisiae OX=4932 GN=CAT8 PE=4 SV=1	CAT8	25.749	3.7	0	1	1	1	3216600
Biological Process	GO:0044260	3	cellular macromolecule metabolic process	1.22	0.236022	G2WER4	Tyrosine--tRNA ligase OS=Saccharomyces cerevisiae (strain Kyokai no. 7 / NBRC 101557) OX=721032 GN=K7_TYS1 PE=3 SV=1	K7_TYS1	44.005	3.8	0	1	1	1	5141100
Biological Process	GO:0044260	3	cellular macromolecule metabolic process	1.22	0.236022	G2WCC0	K7_Nat1p OS=Saccharomyces cerevisiae (strain Kyokai no. 7 / NBRC 101557) OX=721032 GN=K7_NAT1 PE=4 SV=1	K7_NAT1	98.92	1.9	0	1	1	1	2674700
Biological Process	GO:0044260	3	cellular macromolecule metabolic process	1.22	0.236022	N1P7Q8	Hsl1p OS=Saccharomyces cerevisiae (strain CEN.PK113-7D) OX=889517 GN=CENPK1137D_900 PE=4 SV=1	CENPK1137D_900	169.58	2.2	1	1	1	1	0
Biological Process	GO:0044260	3	cellular macromolecule metabolic process	1.22	0.236022	B3LPF8	Palmitoyltransferase OS=Saccharomyces cerevisiae (strain RM11-1a) OX=285006 GN=SCRG_03448 PE=3 SV=1	SCRG_03448	39.045	9.8	1	1	1	1	0
Biological Process	GO:0044260	3	cellular macromolecule metabolic process	1.22	0.236022	C8Z3Y7	non-specific serine/threonine protein kinase OS=Saccharomyces cerevisiae (strain Lalvin EC1118 / Prise de mousse) OX=643680 GN=EC1118_1B15_1178g PE=4 SV=1	EC1118_1B15_1178g	76.412	1.9	0	1	1	1	41041
Biological Process	GO:0044260	3	cellular macromolecule metabolic process	1.22	0.236022	A7A2D1	Uncharacterized protein (Fragment) OS=Saccharomyces cerevisiae (strain YJM789) OX=307796 GN=SCY_1426 PE=4 SV=1	SCY_1426	92.324	1.4	0	1	1	1	281320
Biological Process	GO:0044260	3	cellular macromolecule metabolic process	1.22	0.236022	B5VNW7	YLR430Wp-like protein (Fragment) OS=Saccharomyces cerevisiae (strain AWRI1631) OX=545124 GN=AWRI1631_124570 PE=4 SV=1	AWRI1631_124570	108.13	0.7	11	1	1	1	267960000
Biological Process	GO:0031668	3	cellular response to extracellular stimulus	1.61	0.237529	G2WB82	K7_Hxt6p (Fragment) OS=Saccharomyces cerevisiae (strain Kyokai no. 7 / NBRC 101557) OX=721032 GN=K7_HXT6 PE=3 SV=1	K7_HXT6	22.553	3.4	1	1	1	1	99374000
Biological Process	GO:0044260	3	cellular macromolecule metabolic process	1.22	0.236022	G2WIG1	Polynucleotide 5'-hydroxyl-kinase GRC3 OS=Saccharomyces cerevisiae (strain Kyokai no. 7 / NBRC 101557) OX=721032 GN=K7_GRC3 PE=3 SV=1	K7_GRC3	72.136	3.2	0	1	1	1	118070
Biological Process	GO:0044260	3	cellular macromolecule metabolic process	1.22	0.236022	G2WE95	SWR1-complex protein 4 OS=Saccharomyces cerevisiae (strain Kyokai no. 7 / NBRC 101557) OX=721032 GN=K7_SWC4 PE=3 SV=1	K7_SWC4	55.159	2.5	0	1	1	1	16313
Biological Process	GO:0044260	3	cellular macromolecule metabolic process	1.22	0.236022	B5VJC8	YGR186Wp-like protein OS=Saccharomyces cerevisiae (strain AWRI1631) OX=545124 GN=AWRI1631_74050 PE=4 SV=1	AWRI1631_74050	26.568	4.2	1	2	2	2	189300000
Biological Process	GO:0044260	3	cellular macromolecule metabolic process	1.22	0.236022	A6ZU31	Alpha aminoadipate reductase phosphopantetheinyl transferase OS=Saccharomyces cerevisiae (strain YJM789) OX=307796 GN=LYS5 PE=4 SV=1	LYS5	30.653	7.4	0	1	1	1	231120
Biological Process	GO:0044260	3	cellular macromolecule metabolic process	1.22	0.236022	B5VJW2	YHR031Cp-like protein (Fragment) OS=Saccharomyces cerevisiae (strain AWRI1631) OX=545124 GN=AWRI1631_80830 PE=3 SV=1	AWRI1631_80830	64.508	1.8	1	1	1	1	6365800
Biological Process	GO:0044260	3	cellular macromolecule metabolic process	1.22	0.236022	B3LLY2	Chromatin structure remodeling complex protein RSC7 OS=Saccharomyces cerevisiae (strain RM11-1a) OX=285006 GN=SCRG_01981 PE=4 SV=1	SCRG_01981	44.856	2.3	1	1	1	1	2856600
Biological Process	GO:0044260	3	cellular macromolecule metabolic process	1.22	0.236022	B5VE62	YBR098Wp-like protein (Fragment) OS=Saccharomyces cerevisiae (strain AWRI1631) OX=545124 GN=AWRI1631_21840 PE=3 SV=1	AWRI1631_21840	42.813	5.2	0	1	1	1	2012500
Biological Process	GO:0044260	3	cellular macromolecule metabolic process	1.22	0.236022	B5VE58	non-specific serine/threonine protein kinase (Fragment) OS=Saccharomyces cerevisiae (strain AWRI1631) OX=545124 GN=AWRI1631_21810 PE=4 SV=1	AWRI1631_21810	127.32	2.4	1	1	1	1	11679000
Biological Process	GO:0044260	3	cellular macromolecule metabolic process	1.22	0.236022	G2WDH9	K7_Irc5p OS=Saccharomyces cerevisiae (strain Kyokai no. 7 / NBRC 101557) OX=721032 GN=K7_IRC5 PE=4 SV=1	K7_IRC5	96.928	2	1	1	1	1	108060
Biological Process	GO:0044260	3	cellular macromolecule metabolic process	1.22	0.236022	B3LQE8	Basic helix-loop-helix protein OS=Saccharomyces cerevisiae (strain RM11-1a) OX=285006 GN=SCRG_03712 PE=4 SV=1	SCRG_03712	39.509	3.7	0	1	1	1	80255
Biological Process	GO:0044260	3	cellular macromolecule metabolic process	1.22	0.236022	B5VRP9	YOL004Wp-like protein (Fragment) OS=Saccharomyces cerevisiae (strain AWRI1631) OX=545124 GN=AWRI1631_151570 PE=4 SV=1	AWRI1631_151570	156.37	0.7	0	1	1	1	972680
Biological Process	GO:0043086	4	negative regulation of catalytic activity	2.17	0.235364	B5VNW7	YLR430Wp-like protein (Fragment) OS=Saccharomyces cerevisiae (strain AWRI1631) OX=545124 GN=AWRI1631_124570 PE=4 SV=1	AWRI1631_124570	108.13	0.7	11	1	1	1	267960000
Biological Process	GO:0044260	3	cellular macromolecule metabolic process	1.22	0.236022	G2WG85	K7_Yrb2p OS=Saccharomyces cerevisiae (strain Kyokai no. 7 / NBRC 101557) OX=721032 GN=K7_YRB2 PE=4 SV=1	K7_YRB2	36.113	6.1	1	1	1	1	0
Biological Process	GO:0043086	4	negative regulation of catalytic activity	2.17	0.235364	B5VJW2	YHR031Cp-like protein (Fragment) OS=Saccharomyces cerevisiae (strain AWRI1631) OX=545124 GN=AWRI1631_80830 PE=3 SV=1	AWRI1631_80830	64.508	1.8	1	1	1	1	6365800
Biological Process	GO:0031668	3	cellular response to extracellular stimulus	1.61	0.237529	B3LQE8	Basic helix-loop-helix protein OS=Saccharomyces cerevisiae (strain RM11-1a) OX=285006 GN=SCRG_03712 PE=4 SV=1	SCRG_03712	39.509	3.7	0	1	1	1	80255
Biological Process	GO:0031668	3	cellular response to extracellular stimulus	1.61	0.237529	N1P7Q8	Hsl1p OS=Saccharomyces cerevisiae (strain CEN.PK113-7D) OX=889517 GN=CENPK1137D_900 PE=4 SV=1	CENPK1137D_900	169.58	2.2	1	1	1	1	0
Biological Process	GO:0016053	4	organic acid biosynthetic process	1.73	0.249344	N1NWU0	aminodeoxychorismate synthase OS=Saccharomyces cerevisiae (strain CEN.PK113-7D) OX=889517 GN=CENPK1137D_2711 PE=3 SV=1	CENPK1137D_2711	88.598	1.1	0	1	1	1	2766200
Biological Process	GO:0016053	4	organic acid biosynthetic process	1.73	0.249344	B3LQE8	Basic helix-loop-helix protein OS=Saccharomyces cerevisiae (strain RM11-1a) OX=285006 GN=SCRG_03712 PE=4 SV=1	SCRG_03712	39.509	3.7	0	1	1	1	80255
Biological Process	GO:0046394	5	carboxylic acid biosynthetic process	1.73	0.249344	A6ZU31	Alpha aminoadipate reductase phosphopantetheinyl transferase OS=Saccharomyces cerevisiae (strain YJM789) OX=307796 GN=LYS5 PE=4 SV=1	LYS5	30.653	7.4	0	1	1	1	231120
Biological Process	GO:0046394	5	carboxylic acid biosynthetic process	1.73	0.249344	N1NWU0	aminodeoxychorismate synthase OS=Saccharomyces cerevisiae (strain CEN.PK113-7D) OX=889517 GN=CENPK1137D_2711 PE=3 SV=1	CENPK1137D_2711	88.598	1.1	0	1	1	1	2766200
Biological Process	GO:0046394	5	carboxylic acid biosynthetic process	1.73	0.249344	B3LQE8	Basic helix-loop-helix protein OS=Saccharomyces cerevisiae (strain RM11-1a) OX=285006 GN=SCRG_03712 PE=4 SV=1	SCRG_03712	39.509	3.7	0	1	1	1	80255
Biological Process	GO:0031667	4	response to nutrient levels	1.57	0.249342	I6QI29	Zinc cluster transcriptional activator (Fragment) OS=Saccharomyces cerevisiae OX=4932 GN=CAT8 PE=4 SV=1	CAT8	25.749	3.7	0	1	1	1	3216600
Biological Process	GO:0031667	4	response to nutrient levels	1.57	0.249342	N1P7Q8	Hsl1p OS=Saccharomyces cerevisiae (strain CEN.PK113-7D) OX=889517 GN=CENPK1137D_900 PE=4 SV=1	CENPK1137D_900	169.58	2.2	1	1	1	1	0
Biological Process	GO:0031667	4	response to nutrient levels	1.57	0.249342	A7A2D1	Uncharacterized protein (Fragment) OS=Saccharomyces cerevisiae (strain YJM789) OX=307796 GN=SCY_1426 PE=4 SV=1	SCY_1426	92.324	1.4	0	1	1	1	281320
Biological Process	GO:0031667	4	response to nutrient levels	1.57	0.249342	B3LQE8	Basic helix-loop-helix protein OS=Saccharomyces cerevisiae (strain RM11-1a) OX=285006 GN=SCRG_03712 PE=4 SV=1	SCRG_03712	39.509	3.7	0	1	1	1	80255
Biological Process	GO:0031667	4	response to nutrient levels	1.57	0.249342	G2WB82	K7_Hxt6p (Fragment) OS=Saccharomyces cerevisiae (strain Kyokai no. 7 / NBRC 101557) OX=721032 GN=K7_HXT6 PE=3 SV=1	K7_HXT6	22.553	3.4	1	1	1	1	99374000
Biological Process	GO:1901698	3	response to nitrogen compound	2.09	0.248991	A7A266	Peptide transport-related protein OS=Saccharomyces cerevisiae (strain YJM789) OX=307796 GN=PTR3 PE=4 SV=1	PTR3	76.166	1.9	0	1	1	1	1662900
Biological Process	GO:0031668	3	cellular response to extracellular stimulus	1.61	0.237529	A7A2D1	Uncharacterized protein (Fragment) OS=Saccharomyces cerevisiae (strain YJM789) OX=307796 GN=SCY_1426 PE=4 SV=1	SCY_1426	92.324	1.4	0	1	1	1	281320
Biological Process	GO:1901698	3	response to nitrogen compound	2.09	0.248991	B3LQE8	Basic helix-loop-helix protein OS=Saccharomyces cerevisiae (strain RM11-1a) OX=285006 GN=SCRG_03712 PE=4 SV=1	SCRG_03712	39.509	3.7	0	1	1	1	80255
Biological Process	GO:0034599	4	cellular response to oxidative stress	1.77	0.240571	G2WG85	K7_Yrb2p OS=Saccharomyces cerevisiae (strain Kyokai no. 7 / NBRC 101557) OX=721032 GN=K7_YRB2 PE=4 SV=1	K7_YRB2	36.113	6.1	1	1	1	1	0
Biological Process	GO:0034599	4	cellular response to oxidative stress	1.77	0.240571	A6ZL83	GTPase-activating protein OS=Saccharomyces cerevisiae (strain YJM789) OX=307796 GN=IRA1 PE=4 SV=1	IRA1	350.76	0.3	0	1	1	1	2715000
Biological Process	GO:0006399	7	tRNA metabolic process	1.77	0.238933	G2WER4	Tyrosine--tRNA ligase OS=Saccharomyces cerevisiae (strain Kyokai no. 7 / NBRC 101557) OX=721032 GN=K7_TYS1 PE=3 SV=1	K7_TYS1	44.005	3.8	0	1	1	1	5141100
Biological Process	GO:0006399	7	tRNA metabolic process	1.77	0.238933	B5VNW7	YLR430Wp-like protein (Fragment) OS=Saccharomyces cerevisiae (strain AWRI1631) OX=545124 GN=AWRI1631_124570 PE=4 SV=1	AWRI1631_124570	108.13	0.7	11	1	1	1	267960000
Biological Process	GO:0006399	7	tRNA metabolic process	1.77	0.238933	G2WIG1	Polynucleotide 5'-hydroxyl-kinase GRC3 OS=Saccharomyces cerevisiae (strain Kyokai no. 7 / NBRC 101557) OX=721032 GN=K7_GRC3 PE=3 SV=1	K7_GRC3	72.136	3.2	0	1	1	1	118070
Biological Process	GO:0071496	3	cellular response to external stimulus	1.61	0.237529	I6QI29	Zinc cluster transcriptional activator (Fragment) OS=Saccharomyces cerevisiae OX=4932 GN=CAT8 PE=4 SV=1	CAT8	25.749	3.7	0	1	1	1	3216600
Biological Process	GO:0071496	3	cellular response to external stimulus	1.61	0.237529	N1P7Q8	Hsl1p OS=Saccharomyces cerevisiae (strain CEN.PK113-7D) OX=889517 GN=CENPK1137D_900 PE=4 SV=1	CENPK1137D_900	169.58	2.2	1	1	1	1	0
Biological Process	GO:0071496	3	cellular response to external stimulus	1.61	0.237529	A7A2D1	Uncharacterized protein (Fragment) OS=Saccharomyces cerevisiae (strain YJM789) OX=307796 GN=SCY_1426 PE=4 SV=1	SCY_1426	92.324	1.4	0	1	1	1	281320
Biological Process	GO:0071496	3	cellular response to external stimulus	1.61	0.237529	B3LQE8	Basic helix-loop-helix protein OS=Saccharomyces cerevisiae (strain RM11-1a) OX=285006 GN=SCRG_03712 PE=4 SV=1	SCRG_03712	39.509	3.7	0	1	1	1	80255
Biological Process	GO:0071496	3	cellular response to external stimulus	1.61	0.237529	G2WB82	K7_Hxt6p (Fragment) OS=Saccharomyces cerevisiae (strain Kyokai no. 7 / NBRC 101557) OX=721032 GN=K7_HXT6 PE=3 SV=1	K7_HXT6	22.553	3.4	1	1	1	1	99374000
Biological Process	GO:0031668	3	cellular response to extracellular stimulus	1.61	0.237529	I6QI29	Zinc cluster transcriptional activator (Fragment) OS=Saccharomyces cerevisiae OX=4932 GN=CAT8 PE=4 SV=1	CAT8	25.749	3.7	0	1	1	1	3216600
Biological Process	GO:0034599	4	cellular response to oxidative stress	1.77	0.240571	C7GX73	Peroxidase OS=Saccharomyces cerevisiae (strain JAY291) OX=574961 GN=CCP1 PE=3 SV=1	CCP1	40.303	1.9	2	1	1	1	28226000
Biological Process	GO:0007033	5	vacuole organization	2.3	0.216531	B5VE58	non-specific serine/threonine protein kinase (Fragment) OS=Saccharomyces cerevisiae (strain AWRI1631) OX=545124 GN=AWRI1631_21810 PE=4 SV=1	AWRI1631_21810	127.32	2.4	1	1	1	1	11679000
Biological Process	GO:0043412	4	macromolecule modification	1.42	0.233422	Q03330	Histone acetyltransferase GCN5 OS=Saccharomyces cerevisiae (strain ATCC 204508 / S288c) OX=559292 GN=GCN5 PE=1 SV=1	GCN5	51.069	2.3	1	1	1	1	58087000
Biological Process	GO:0043412	4	macromolecule modification	1.42	0.233422	G2WCC0	K7_Nat1p OS=Saccharomyces cerevisiae (strain Kyokai no. 7 / NBRC 101557) OX=721032 GN=K7_NAT1 PE=4 SV=1	K7_NAT1	98.92	1.9	0	1	1	1	2674700
Biological Process	GO:0006725	3	cellular aromatic compound metabolic process	1.25	0.219851	P61830	Histone H3 OS=Saccharomyces cerevisiae (strain ATCC 204508 / S288c) OX=559292 GN=HHT1 PE=1 SV=2	HHT1	15.356	5.1	1	1	1	1	4139200
Biological Process	GO:0006725	3	cellular aromatic compound metabolic process	1.25	0.219851	I6QI29	Zinc cluster transcriptional activator (Fragment) OS=Saccharomyces cerevisiae OX=4932 GN=CAT8 PE=4 SV=1	CAT8	25.749	3.7	0	1	1	1	3216600
Biological Process	GO:0006725	3	cellular aromatic compound metabolic process	1.25	0.219851	G2WER4	Tyrosine--tRNA ligase OS=Saccharomyces cerevisiae (strain Kyokai no. 7 / NBRC 101557) OX=721032 GN=K7_TYS1 PE=3 SV=1	K7_TYS1	44.005	3.8	0	1	1	1	5141100
Biological Process	GO:0006725	3	cellular aromatic compound metabolic process	1.25	0.219851	G2WAF0	coproporphyrinogen oxidase (Fragment) OS=Saccharomyces cerevisiae (strain Kyokai no. 7 / NBRC 101557) OX=721032 GN=K7_HEM13b PE=3 SV=1	K7_HEM13b	25.595	5.6	1	1	1	1	119080
Biological Process	GO:0006725	3	cellular aromatic compound metabolic process	1.25	0.219851	P47077	Nucleolar protein 9 OS=Saccharomyces cerevisiae (strain ATCC 204508 / S288c) OX=559292 GN=NOP9 PE=1 SV=1	NOP9	77.721	1.5	0	1	1	1	3130300000
Biological Process	GO:0006725	3	cellular aromatic compound metabolic process	1.25	0.219851	A7A2D1	Uncharacterized protein (Fragment) OS=Saccharomyces cerevisiae (strain YJM789) OX=307796 GN=SCY_1426 PE=4 SV=1	SCY_1426	92.324	1.4	0	1	1	1	281320
Biological Process	GO:0006725	3	cellular aromatic compound metabolic process	1.25	0.219851	B5VNW7	YLR430Wp-like protein (Fragment) OS=Saccharomyces cerevisiae (strain AWRI1631) OX=545124 GN=AWRI1631_124570 PE=4 SV=1	AWRI1631_124570	108.13	0.7	11	1	1	1	267960000
Biological Process	GO:0006725	3	cellular aromatic compound metabolic process	1.25	0.219851	G2WIG1	Polynucleotide 5'-hydroxyl-kinase GRC3 OS=Saccharomyces cerevisiae (strain Kyokai no. 7 / NBRC 101557) OX=721032 GN=K7_GRC3 PE=3 SV=1	K7_GRC3	72.136	3.2	0	1	1	1	118070
Biological Process	GO:0006725	3	cellular aromatic compound metabolic process	1.25	0.219851	G2WEE8	phosphoribosylformylglycinamidine synthase OS=Saccharomyces cerevisiae (strain Kyokai no. 7 / NBRC 101557) OX=721032 GN=K7_ADE6 PE=3 SV=1	K7_ADE6	148.9	1.8	1	1	1	1	166850
Biological Process	GO:0006725	3	cellular aromatic compound metabolic process	1.25	0.219851	G2WE95	SWR1-complex protein 4 OS=Saccharomyces cerevisiae (strain Kyokai no. 7 / NBRC 101557) OX=721032 GN=K7_SWC4 PE=3 SV=1	K7_SWC4	55.159	2.5	0	1	1	1	16313
Biological Process	GO:0006725	3	cellular aromatic compound metabolic process	1.25	0.219851	B5VJC8	YGR186Wp-like protein OS=Saccharomyces cerevisiae (strain AWRI1631) OX=545124 GN=AWRI1631_74050 PE=4 SV=1	AWRI1631_74050	26.568	4.2	1	2	2	2	189300000
Biological Process	GO:0006725	3	cellular aromatic compound metabolic process	1.25	0.219851	Q03330	Histone acetyltransferase GCN5 OS=Saccharomyces cerevisiae (strain ATCC 204508 / S288c) OX=559292 GN=GCN5 PE=1 SV=1	GCN5	51.069	2.3	1	1	1	1	58087000
Biological Process	GO:0006725	3	cellular aromatic compound metabolic process	1.25	0.219851	B5VJW2	YHR031Cp-like protein (Fragment) OS=Saccharomyces cerevisiae (strain AWRI1631) OX=545124 GN=AWRI1631_80830 PE=3 SV=1	AWRI1631_80830	64.508	1.8	1	1	1	1	6365800
Biological Process	GO:0006725	3	cellular aromatic compound metabolic process	1.25	0.219851	B5VHQ4	YER127Wp-like protein OS=Saccharomyces cerevisiae (strain AWRI1631) OX=545124 GN=AWRI1631_51940 PE=4 SV=1	AWRI1631_51940	26.193	8.4	1	1	1	1	0
Biological Process	GO:0006725	3	cellular aromatic compound metabolic process	1.25	0.219851	B3LLY2	Chromatin structure remodeling complex protein RSC7 OS=Saccharomyces cerevisiae (strain RM11-1a) OX=285006 GN=SCRG_01981 PE=4 SV=1	SCRG_01981	44.856	2.3	1	1	1	1	2856600
Biological Process	GO:0006725	3	cellular aromatic compound metabolic process	1.25	0.219851	B5VE62	YBR098Wp-like protein (Fragment) OS=Saccharomyces cerevisiae (strain AWRI1631) OX=545124 GN=AWRI1631_21840 PE=3 SV=1	AWRI1631_21840	42.813	5.2	0	1	1	1	2012500
Biological Process	GO:0006725	3	cellular aromatic compound metabolic process	1.25	0.219851	G2WDH9	K7_Irc5p OS=Saccharomyces cerevisiae (strain Kyokai no. 7 / NBRC 101557) OX=721032 GN=K7_IRC5 PE=4 SV=1	K7_IRC5	96.928	2	1	1	1	1	108060
Biological Process	GO:0006725	3	cellular aromatic compound metabolic process	1.25	0.219851	B3LQE8	Basic helix-loop-helix protein OS=Saccharomyces cerevisiae (strain RM11-1a) OX=285006 GN=SCRG_03712 PE=4 SV=1	SCRG_03712	39.509	3.7	0	1	1	1	80255
Biological Process	GO:0006725	3	cellular aromatic compound metabolic process	1.25	0.219851	B5VRP9	YOL004Wp-like protein (Fragment) OS=Saccharomyces cerevisiae (strain AWRI1631) OX=545124 GN=AWRI1631_151570 PE=4 SV=1	AWRI1631_151570	156.37	0.7	0	1	1	1	972680
Biological Process	GO:1901701	4	cellular response to oxygen-containing compound	1.86	0.218912	C7GX73	Peroxidase OS=Saccharomyces cerevisiae (strain JAY291) OX=574961 GN=CCP1 PE=3 SV=1	CCP1	40.303	1.9	2	1	1	1	28226000
Biological Process	GO:1901701	4	cellular response to oxygen-containing compound	1.86	0.218912	A6ZL83	GTPase-activating protein OS=Saccharomyces cerevisiae (strain YJM789) OX=307796 GN=IRA1 PE=4 SV=1	IRA1	350.76	0.3	0	1	1	1	2715000
Biological Process	GO:1901701	4	cellular response to oxygen-containing compound	1.86	0.218912	B3LQE8	Basic helix-loop-helix protein OS=Saccharomyces cerevisiae (strain RM11-1a) OX=285006 GN=SCRG_03712 PE=4 SV=1	SCRG_03712	39.509	3.7	0	1	1	1	80255
Biological Process	GO:0030490	9	maturation of SSU-rRNA	2.29	0.217282	P47077	Nucleolar protein 9 OS=Saccharomyces cerevisiae (strain ATCC 204508 / S288c) OX=559292 GN=NOP9 PE=1 SV=1	NOP9	77.721	1.5	0	1	1	1	3130300000
Biological Process	GO:0030490	9	maturation of SSU-rRNA	2.29	0.217282	B5VHQ4	YER127Wp-like protein OS=Saccharomyces cerevisiae (strain AWRI1631) OX=545124 GN=AWRI1631_51940 PE=4 SV=1	AWRI1631_51940	26.193	8.4	1	1	1	1	0
Biological Process	GO:0006725	3	cellular aromatic compound metabolic process	1.25	0.219851	N1NWU0	aminodeoxychorismate synthase OS=Saccharomyces cerevisiae (strain CEN.PK113-7D) OX=889517 GN=CENPK1137D_2711 PE=3 SV=1	CENPK1137D_2711	88.598	1.1	0	1	1	1	2766200
Biological Process	GO:0043412	4	macromolecule modification	1.42	0.233422	N1NZR6	Ubi4p OS=Saccharomyces cerevisiae (strain CEN.PK113-7D) OX=889517 GN=CENPK1137D_551 PE=4 SV=1	CENPK1137D_551	17.209	27.5	2	2	2	2	24713000
Biological Process	GO:0031503	2	protein-containing complex localization	1.85	0.220521	G2WG85	K7_Yrb2p OS=Saccharomyces cerevisiae (strain Kyokai no. 7 / NBRC 101557) OX=721032 GN=K7_YRB2 PE=4 SV=1	K7_YRB2	36.113	6.1	1	1	1	1	0
Biological Process	GO:0031503	2	protein-containing complex localization	1.85	0.220521	P47077	Nucleolar protein 9 OS=Saccharomyces cerevisiae (strain ATCC 204508 / S288c) OX=559292 GN=NOP9 PE=1 SV=1	NOP9	77.721	1.5	0	1	1	1	3130300000
Biological Process	GO:0043412	4	macromolecule modification	1.42	0.233422	N1P7Q8	Hsl1p OS=Saccharomyces cerevisiae (strain CEN.PK113-7D) OX=889517 GN=CENPK1137D_900 PE=4 SV=1	CENPK1137D_900	169.58	2.2	1	1	1	1	0
Biological Process	GO:0043412	4	macromolecule modification	1.42	0.233422	B3LPF8	Palmitoyltransferase OS=Saccharomyces cerevisiae (strain RM11-1a) OX=285006 GN=SCRG_03448 PE=3 SV=1	SCRG_03448	39.045	9.8	1	1	1	1	0
Biological Process	GO:0043412	4	macromolecule modification	1.42	0.233422	C8Z3Y7	non-specific serine/threonine protein kinase OS=Saccharomyces cerevisiae (strain Lalvin EC1118 / Prise de mousse) OX=643680 GN=EC1118_1B15_1178g PE=4 SV=1	EC1118_1B15_1178g	76.412	1.9	0	1	1	1	41041
Biological Process	GO:0043412	4	macromolecule modification	1.42	0.233422	G2WE95	SWR1-complex protein 4 OS=Saccharomyces cerevisiae (strain Kyokai no. 7 / NBRC 101557) OX=721032 GN=K7_SWC4 PE=3 SV=1	K7_SWC4	55.159	2.5	0	1	1	1	16313
Biological Process	GO:0043412	4	macromolecule modification	1.42	0.233422	B5VJC8	YGR186Wp-like protein OS=Saccharomyces cerevisiae (strain AWRI1631) OX=545124 GN=AWRI1631_74050 PE=4 SV=1	AWRI1631_74050	26.568	4.2	1	2	2	2	189300000
Biological Process	GO:0043412	4	macromolecule modification	1.42	0.233422	A6ZU31	Alpha aminoadipate reductase phosphopantetheinyl transferase OS=Saccharomyces cerevisiae (strain YJM789) OX=307796 GN=LYS5 PE=4 SV=1	LYS5	30.653	7.4	0	1	1	1	231120
Biological Process	GO:0043412	4	macromolecule modification	1.42	0.233422	B5VE58	non-specific serine/threonine protein kinase (Fragment) OS=Saccharomyces cerevisiae (strain AWRI1631) OX=545124 GN=AWRI1631_21810 PE=4 SV=1	AWRI1631_21810	127.32	2.4	1	1	1	1	11679000
Biological Process	GO:0043412	4	macromolecule modification	1.42	0.233422	B5VRP9	YOL004Wp-like protein (Fragment) OS=Saccharomyces cerevisiae (strain AWRI1631) OX=545124 GN=AWRI1631_151570 PE=4 SV=1	AWRI1631_151570	156.37	0.7	0	1	1	1	972680
Biological Process	GO:1901607	5	alpha-amino acid biosynthetic process	2.19	0.232342	A6ZU31	Alpha aminoadipate reductase phosphopantetheinyl transferase OS=Saccharomyces cerevisiae (strain YJM789) OX=307796 GN=LYS5 PE=4 SV=1	LYS5	30.653	7.4	0	1	1	1	231120
Biological Process	GO:1901607	5	alpha-amino acid biosynthetic process	2.19	0.232342	B3LQE8	Basic helix-loop-helix protein OS=Saccharomyces cerevisiae (strain RM11-1a) OX=285006 GN=SCRG_03712 PE=4 SV=1	SCRG_03712	39.509	3.7	0	1	1	1	80255
Biological Process	GO:0042254	5	ribosome biogenesis	1.64	0.230072	P47077	Nucleolar protein 9 OS=Saccharomyces cerevisiae (strain ATCC 204508 / S288c) OX=559292 GN=NOP9 PE=1 SV=1	NOP9	77.721	1.5	0	1	1	1	3130300000
Biological Process	GO:0031503	2	protein-containing complex localization	1.85	0.220521	C8Z3Y7	non-specific serine/threonine protein kinase OS=Saccharomyces cerevisiae (strain Lalvin EC1118 / Prise de mousse) OX=643680 GN=EC1118_1B15_1178g PE=4 SV=1	EC1118_1B15_1178g	76.412	1.9	0	1	1	1	41041
Biological Process	GO:0042254	5	ribosome biogenesis	1.64	0.230072	B5VNW7	YLR430Wp-like protein (Fragment) OS=Saccharomyces cerevisiae (strain AWRI1631) OX=545124 GN=AWRI1631_124570 PE=4 SV=1	AWRI1631_124570	108.13	0.7	11	1	1	1	267960000
Biological Process	GO:0042254	5	ribosome biogenesis	1.64	0.230072	G2WG85	K7_Yrb2p OS=Saccharomyces cerevisiae (strain Kyokai no. 7 / NBRC 101557) OX=721032 GN=K7_YRB2 PE=4 SV=1	K7_YRB2	36.113	6.1	1	1	1	1	0
Biological Process	GO:0042254	5	ribosome biogenesis	1.64	0.230072	B5VHQ4	YER127Wp-like protein OS=Saccharomyces cerevisiae (strain AWRI1631) OX=545124 GN=AWRI1631_51940 PE=4 SV=1	AWRI1631_51940	26.193	8.4	1	1	1	1	0
Biological Process	GO:0006892	6	post-Golgi vesicle-mediated transport	2.23	0.226307	C8ZAZ9	VPS10 homolog 2 OS=Saccharomyces cerevisiae (strain Lalvin EC1118 / Prise de mousse) OX=643680 GN=VTH2 PE=3 SV=2	VTH2	168.53	0.7	0	1	1	1	3655400
Biological Process	GO:0006892	6	post-Golgi vesicle-mediated transport	2.23	0.226307	B5VG36	YDR141Cp-like protein OS=Saccharomyces cerevisiae (strain AWRI1631) OX=545124 GN=AWRI1631_43600 PE=3 SV=1	AWRI1631_43600	167.69	0.7	0	1	1	1	1476200
Biological Process	GO:0031669	4	cellular response to nutrient levels	1.66	0.225969	I6QI29	Zinc cluster transcriptional activator (Fragment) OS=Saccharomyces cerevisiae OX=4932 GN=CAT8 PE=4 SV=1	CAT8	25.749	3.7	0	1	1	1	3216600
Biological Process	GO:0031669	4	cellular response to nutrient levels	1.66	0.225969	N1P7Q8	Hsl1p OS=Saccharomyces cerevisiae (strain CEN.PK113-7D) OX=889517 GN=CENPK1137D_900 PE=4 SV=1	CENPK1137D_900	169.58	2.2	1	1	1	1	0
Biological Process	GO:0031669	4	cellular response to nutrient levels	1.66	0.225969	A7A2D1	Uncharacterized protein (Fragment) OS=Saccharomyces cerevisiae (strain YJM789) OX=307796 GN=SCY_1426 PE=4 SV=1	SCY_1426	92.324	1.4	0	1	1	1	281320
Biological Process	GO:0031669	4	cellular response to nutrient levels	1.66	0.225969	B3LQE8	Basic helix-loop-helix protein OS=Saccharomyces cerevisiae (strain RM11-1a) OX=285006 GN=SCRG_03712 PE=4 SV=1	SCRG_03712	39.509	3.7	0	1	1	1	80255
Biological Process	GO:0031669	4	cellular response to nutrient levels	1.66	0.225969	G2WB82	K7_Hxt6p (Fragment) OS=Saccharomyces cerevisiae (strain Kyokai no. 7 / NBRC 101557) OX=721032 GN=K7_HXT6 PE=3 SV=1	K7_HXT6	22.553	3.4	1	1	1	1	99374000
Biological Process	GO:0010243	4	response to organonitrogen compound	2.25	0.223295	A7A266	Peptide transport-related protein OS=Saccharomyces cerevisiae (strain YJM789) OX=307796 GN=PTR3 PE=4 SV=1	PTR3	76.166	1.9	0	1	1	1	1662900
Biological Process	GO:0010243	4	response to organonitrogen compound	2.25	0.223295	B3LQE8	Basic helix-loop-helix protein OS=Saccharomyces cerevisiae (strain RM11-1a) OX=285006 GN=SCRG_03712 PE=4 SV=1	SCRG_03712	39.509	3.7	0	1	1	1	80255
Biological Process	GO:0042254	5	ribosome biogenesis	1.64	0.230072	G2WIG1	Polynucleotide 5'-hydroxyl-kinase GRC3 OS=Saccharomyces cerevisiae (strain Kyokai no. 7 / NBRC 101557) OX=721032 GN=K7_GRC3 PE=3 SV=1	K7_GRC3	72.136	3.2	0	1	1	1	118070
Biological Process	GO:0051128	4	regulation of cellular component organization	1.5	0.188647	N1P7Q8	Hsl1p OS=Saccharomyces cerevisiae (strain CEN.PK113-7D) OX=889517 GN=CENPK1137D_900 PE=4 SV=1	CENPK1137D_900	169.58	2.2	1	1	1	1	0
Biological Process	GO:0051128	4	regulation of cellular component organization	1.5	0.188647	C8Z3Y7	non-specific serine/threonine protein kinase OS=Saccharomyces cerevisiae (strain Lalvin EC1118 / Prise de mousse) OX=643680 GN=EC1118_1B15_1178g PE=4 SV=1	EC1118_1B15_1178g	76.412	1.9	0	1	1	1	41041
Biological Process	GO:0051128	4	regulation of cellular component organization	1.5	0.188647	B5VMA5	DASH complex subunit ASK1 OS=Saccharomyces cerevisiae (strain AWRI1631) OX=545124 GN=AWRI1631_111740 PE=3 SV=1	AWRI1631_111740	22.701	5.7	1	1	1	1	5284700000
Biological Process	GO:0009890	5	negative regulation of biosynthetic process	1.77	0.129575	B5VNW7	YLR430Wp-like protein (Fragment) OS=Saccharomyces cerevisiae (strain AWRI1631) OX=545124 GN=AWRI1631_124570 PE=4 SV=1	AWRI1631_124570	108.13	0.7	11	1	1	1	267960000
Biological Process	GO:0009890	5	negative regulation of biosynthetic process	1.77	0.129575	G2WIG1	Polynucleotide 5'-hydroxyl-kinase GRC3 OS=Saccharomyces cerevisiae (strain Kyokai no. 7 / NBRC 101557) OX=721032 GN=K7_GRC3 PE=3 SV=1	K7_GRC3	72.136	3.2	0	1	1	1	118070
Biological Process	GO:0009890	5	negative regulation of biosynthetic process	1.77	0.129575	G2WE95	SWR1-complex protein 4 OS=Saccharomyces cerevisiae (strain Kyokai no. 7 / NBRC 101557) OX=721032 GN=K7_SWC4 PE=3 SV=1	K7_SWC4	55.159	2.5	0	1	1	1	16313
Biological Process	GO:0009890	5	negative regulation of biosynthetic process	1.77	0.129575	B5VJW2	YHR031Cp-like protein (Fragment) OS=Saccharomyces cerevisiae (strain AWRI1631) OX=545124 GN=AWRI1631_80830 PE=3 SV=1	AWRI1631_80830	64.508	1.8	1	1	1	1	6365800
Biological Process	GO:0009890	5	negative regulation of biosynthetic process	1.77	0.129575	B3LQE8	Basic helix-loop-helix protein OS=Saccharomyces cerevisiae (strain RM11-1a) OX=285006 GN=SCRG_03712 PE=4 SV=1	SCRG_03712	39.509	3.7	0	1	1	1	80255
Biological Process	GO:0009890	5	negative regulation of biosynthetic process	1.77	0.129575	B5VRP9	YOL004Wp-like protein (Fragment) OS=Saccharomyces cerevisiae (strain AWRI1631) OX=545124 GN=AWRI1631_151570 PE=4 SV=1	AWRI1631_151570	156.37	0.7	0	1	1	1	972680
Biological Process	GO:0031670	4	cellular response to nutrient	2.45	0.123364	I6QI29	Zinc cluster transcriptional activator (Fragment) OS=Saccharomyces cerevisiae OX=4932 GN=CAT8 PE=4 SV=1	CAT8	25.749	3.7	0	1	1	1	3216600
Biological Process	GO:0031670	4	cellular response to nutrient	2.45	0.123364	A7A2D1	Uncharacterized protein (Fragment) OS=Saccharomyces cerevisiae (strain YJM789) OX=307796 GN=SCY_1426 PE=4 SV=1	SCY_1426	92.324	1.4	0	1	1	1	281320
Biological Process	GO:0031670	4	cellular response to nutrient	2.45	0.123364	B3LQE8	Basic helix-loop-helix protein OS=Saccharomyces cerevisiae (strain RM11-1a) OX=285006 GN=SCRG_03712 PE=4 SV=1	SCRG_03712	39.509	3.7	0	1	1	1	80255
Biological Process	GO:0043255	5	regulation of carbohydrate biosynthetic process	3.3	0.122902	I6QI29	Zinc cluster transcriptional activator (Fragment) OS=Saccharomyces cerevisiae OX=4932 GN=CAT8 PE=4 SV=1	CAT8	25.749	3.7	0	1	1	1	3216600
Biological Process	GO:0043255	5	regulation of carbohydrate biosynthetic process	3.3	0.122902	B3LQE8	Basic helix-loop-helix protein OS=Saccharomyces cerevisiae (strain RM11-1a) OX=285006 GN=SCRG_03712 PE=4 SV=1	SCRG_03712	39.509	3.7	0	1	1	1	80255
Biological Process	GO:0009890	5	negative regulation of biosynthetic process	1.77	0.129575	P40366	Protein DLS1 OS=Saccharomyces cerevisiae (strain ATCC 204508 / S288c) OX=559292 GN=DLS1 PE=1 SV=1	DLS1	18.792	11.4	1	1	1	1	0
Biological Process	GO:1990778	5	protein localization to cell periphery	3.3	0.122902	N1P7Q8	Hsl1p OS=Saccharomyces cerevisiae (strain CEN.PK113-7D) OX=889517 GN=CENPK1137D_900 PE=4 SV=1	CENPK1137D_900	169.58	2.2	1	1	1	1	0
Biological Process	GO:0034614	5	cellular response to reactive oxygen species	3.4	0.116862	C7GX73	Peroxidase OS=Saccharomyces cerevisiae (strain JAY291) OX=574961 GN=CCP1 PE=3 SV=1	CCP1	40.303	1.9	2	1	1	1	28226000
Biological Process	GO:0034614	5	cellular response to reactive oxygen species	3.4	0.116862	A6ZL83	GTPase-activating protein OS=Saccharomyces cerevisiae (strain YJM789) OX=307796 GN=IRA1 PE=4 SV=1	IRA1	350.76	0.3	0	1	1	1	2715000
Biological Process	GO:0000075	4	cell cycle checkpoint signaling	2.54	0.114077	P61830	Histone H3 OS=Saccharomyces cerevisiae (strain ATCC 204508 / S288c) OX=559292 GN=HHT1 PE=1 SV=2	HHT1	15.356	5.1	1	1	1	1	4139200
Biological Process	GO:0000075	4	cell cycle checkpoint signaling	2.54	0.114077	N1P7Q8	Hsl1p OS=Saccharomyces cerevisiae (strain CEN.PK113-7D) OX=889517 GN=CENPK1137D_900 PE=4 SV=1	CENPK1137D_900	169.58	2.2	1	1	1	1	0
Biological Process	GO:0000075	4	cell cycle checkpoint signaling	2.54	0.114077	B5VE62	YBR098Wp-like protein (Fragment) OS=Saccharomyces cerevisiae (strain AWRI1631) OX=545124 GN=AWRI1631_21840 PE=3 SV=1	AWRI1631_21840	42.813	5.2	0	1	1	1	2012500
Biological Process	GO:0006355	6	regulation of transcription, DNA-templated	1.56	0.111337	Q03330	Histone acetyltransferase GCN5 OS=Saccharomyces cerevisiae (strain ATCC 204508 / S288c) OX=559292 GN=GCN5 PE=1 SV=1	GCN5	51.069	2.3	1	1	1	1	58087000
Biological Process	GO:0006355	6	regulation of transcription, DNA-templated	1.56	0.111337	P40366	Protein DLS1 OS=Saccharomyces cerevisiae (strain ATCC 204508 / S288c) OX=559292 GN=DLS1 PE=1 SV=1	DLS1	18.792	11.4	1	1	1	1	0
Biological Process	GO:0006355	6	regulation of transcription, DNA-templated	1.56	0.111337	I6QI29	Zinc cluster transcriptional activator (Fragment) OS=Saccharomyces cerevisiae OX=4932 GN=CAT8 PE=4 SV=1	CAT8	25.749	3.7	0	1	1	1	3216600
Biological Process	GO:0006355	6	regulation of transcription, DNA-templated	1.56	0.111337	A7A2D1	Uncharacterized protein (Fragment) OS=Saccharomyces cerevisiae (strain YJM789) OX=307796 GN=SCY_1426 PE=4 SV=1	SCY_1426	92.324	1.4	0	1	1	1	281320
Biological Process	GO:0006355	6	regulation of transcription, DNA-templated	1.56	0.111337	B5VNW7	YLR430Wp-like protein (Fragment) OS=Saccharomyces cerevisiae (strain AWRI1631) OX=545124 GN=AWRI1631_124570 PE=4 SV=1	AWRI1631_124570	108.13	0.7	11	1	1	1	267960000
Biological Process	GO:0006355	6	regulation of transcription, DNA-templated	1.56	0.111337	G2WIG1	Polynucleotide 5'-hydroxyl-kinase GRC3 OS=Saccharomyces cerevisiae (strain Kyokai no. 7 / NBRC 101557) OX=721032 GN=K7_GRC3 PE=3 SV=1	K7_GRC3	72.136	3.2	0	1	1	1	118070
Biological Process	GO:1990778	5	protein localization to cell periphery	3.3	0.122902	B3LPF8	Palmitoyltransferase OS=Saccharomyces cerevisiae (strain RM11-1a) OX=285006 GN=SCRG_03448 PE=3 SV=1	SCRG_03448	39.045	9.8	1	1	1	1	0
Biological Process	GO:0006355	6	regulation of transcription, DNA-templated	1.56	0.111337	G2WG85	K7_Yrb2p OS=Saccharomyces cerevisiae (strain Kyokai no. 7 / NBRC 101557) OX=721032 GN=K7_YRB2 PE=4 SV=1	K7_YRB2	36.113	6.1	1	1	1	1	0
Biological Process	GO:0009890	5	negative regulation of biosynthetic process	1.77	0.129575	Q03330	Histone acetyltransferase GCN5 OS=Saccharomyces cerevisiae (strain ATCC 204508 / S288c) OX=559292 GN=GCN5 PE=1 SV=1	GCN5	51.069	2.3	1	1	1	1	58087000
Biological Process	GO:0007131	3	reciprocal meiotic recombination	3.17	0.131073	Q03330	Histone acetyltransferase GCN5 OS=Saccharomyces cerevisiae (strain ATCC 204508 / S288c) OX=559292 GN=GCN5 PE=1 SV=1	GCN5	51.069	2.3	1	1	1	1	58087000
Biological Process	GO:0007114	3	cell budding	3.1	0.135898	N1P7Q8	Hsl1p OS=Saccharomyces cerevisiae (strain CEN.PK113-7D) OX=889517 GN=CENPK1137D_900 PE=4 SV=1	CENPK1137D_900	169.58	2.2	1	1	1	1	0
Biological Process	GO:0007114	3	cell budding	3.1	0.135898	B5VKH9	YIL129Cp-like protein (Fragment) OS=Saccharomyces cerevisiae (strain AWRI1631) OX=545124 GN=AWRI1631_90370 PE=4 SV=1	AWRI1631_90370	218.76	0.4	2	1	1	1	17039000
Biological Process	GO:0007584	3	response to nutrient	2.34	0.135703	I6QI29	Zinc cluster transcriptional activator (Fragment) OS=Saccharomyces cerevisiae OX=4932 GN=CAT8 PE=4 SV=1	CAT8	25.749	3.7	0	1	1	1	3216600
Biological Process	GO:0007584	3	response to nutrient	2.34	0.135703	A7A2D1	Uncharacterized protein (Fragment) OS=Saccharomyces cerevisiae (strain YJM789) OX=307796 GN=SCY_1426 PE=4 SV=1	SCY_1426	92.324	1.4	0	1	1	1	281320
Biological Process	GO:0007584	3	response to nutrient	2.34	0.135703	B3LQE8	Basic helix-loop-helix protein OS=Saccharomyces cerevisiae (strain RM11-1a) OX=285006 GN=SCRG_03712 PE=4 SV=1	SCRG_03712	39.509	3.7	0	1	1	1	80255
Biological Process	GO:0007059	2	chromosome segregation	2.02	0.13462	G2WHB5	Kinetochore-associated protein OS=Saccharomyces cerevisiae (strain Kyokai no. 7 / NBRC 101557) OX=721032 GN=K7_NNF1 PE=4 SV=1	K7_NNF1	23.667	6	0	1	1	1	70790
Biological Process	GO:0007059	2	chromosome segregation	2.02	0.13462	B5VMA5	DASH complex subunit ASK1 OS=Saccharomyces cerevisiae (strain AWRI1631) OX=545124 GN=AWRI1631_111740 PE=3 SV=1	AWRI1631_111740	22.701	5.7	1	1	1	1	5284700000
Biological Process	GO:0007059	2	chromosome segregation	2.02	0.13462	B5VE62	YBR098Wp-like protein (Fragment) OS=Saccharomyces cerevisiae (strain AWRI1631) OX=545124 GN=AWRI1631_21840 PE=3 SV=1	AWRI1631_21840	42.813	5.2	0	1	1	1	2012500
Biological Process	GO:0007059	2	chromosome segregation	2.02	0.13462	B3LQE8	Basic helix-loop-helix protein OS=Saccharomyces cerevisiae (strain RM11-1a) OX=285006 GN=SCRG_03712 PE=4 SV=1	SCRG_03712	39.509	3.7	0	1	1	1	80255
Biological Process	GO:0048519	3	negative regulation of biological process	1.48	0.131655	Q03330	Histone acetyltransferase GCN5 OS=Saccharomyces cerevisiae (strain ATCC 204508 / S288c) OX=559292 GN=GCN5 PE=1 SV=1	GCN5	51.069	2.3	1	1	1	1	58087000
Biological Process	GO:0048519	3	negative regulation of biological process	1.48	0.131655	P61830	Histone H3 OS=Saccharomyces cerevisiae (strain ATCC 204508 / S288c) OX=559292 GN=HHT1 PE=1 SV=2	HHT1	15.356	5.1	1	1	1	1	4139200
Biological Process	GO:0007131	3	reciprocal meiotic recombination	3.17	0.131073	B5VE62	YBR098Wp-like protein (Fragment) OS=Saccharomyces cerevisiae (strain AWRI1631) OX=545124 GN=AWRI1631_21840 PE=3 SV=1	AWRI1631_21840	42.813	5.2	0	1	1	1	2012500
Biological Process	GO:0048519	3	negative regulation of biological process	1.48	0.131655	P40366	Protein DLS1 OS=Saccharomyces cerevisiae (strain ATCC 204508 / S288c) OX=559292 GN=DLS1 PE=1 SV=1	DLS1	18.792	11.4	1	1	1	1	0
Biological Process	GO:0048519	3	negative regulation of biological process	1.48	0.131655	B5VNW7	YLR430Wp-like protein (Fragment) OS=Saccharomyces cerevisiae (strain AWRI1631) OX=545124 GN=AWRI1631_124570 PE=4 SV=1	AWRI1631_124570	108.13	0.7	11	1	1	1	267960000
Biological Process	GO:0048519	3	negative regulation of biological process	1.48	0.131655	G2WIG1	Polynucleotide 5'-hydroxyl-kinase GRC3 OS=Saccharomyces cerevisiae (strain Kyokai no. 7 / NBRC 101557) OX=721032 GN=K7_GRC3 PE=3 SV=1	K7_GRC3	72.136	3.2	0	1	1	1	118070
Biological Process	GO:0048519	3	negative regulation of biological process	1.48	0.131655	G2WG85	K7_Yrb2p OS=Saccharomyces cerevisiae (strain Kyokai no. 7 / NBRC 101557) OX=721032 GN=K7_YRB2 PE=4 SV=1	K7_YRB2	36.113	6.1	1	1	1	1	0
Biological Process	GO:0048519	3	negative regulation of biological process	1.48	0.131655	G2WE95	SWR1-complex protein 4 OS=Saccharomyces cerevisiae (strain Kyokai no. 7 / NBRC 101557) OX=721032 GN=K7_SWC4 PE=3 SV=1	K7_SWC4	55.159	2.5	0	1	1	1	16313
Biological Process	GO:0048519	3	negative regulation of biological process	1.48	0.131655	B5VJW2	YHR031Cp-like protein (Fragment) OS=Saccharomyces cerevisiae (strain AWRI1631) OX=545124 GN=AWRI1631_80830 PE=3 SV=1	AWRI1631_80830	64.508	1.8	1	1	1	1	6365800
Biological Process	GO:0048519	3	negative regulation of biological process	1.48	0.131655	A6ZL83	GTPase-activating protein OS=Saccharomyces cerevisiae (strain YJM789) OX=307796 GN=IRA1 PE=4 SV=1	IRA1	350.76	0.3	0	1	1	1	2715000
Biological Process	GO:0048519	3	negative regulation of biological process	1.48	0.131655	B5VE62	YBR098Wp-like protein (Fragment) OS=Saccharomyces cerevisiae (strain AWRI1631) OX=545124 GN=AWRI1631_21840 PE=3 SV=1	AWRI1631_21840	42.813	5.2	0	1	1	1	2012500
Biological Process	GO:0048519	3	negative regulation of biological process	1.48	0.131655	B3LQE8	Basic helix-loop-helix protein OS=Saccharomyces cerevisiae (strain RM11-1a) OX=285006 GN=SCRG_03712 PE=4 SV=1	SCRG_03712	39.509	3.7	0	1	1	1	80255
Biological Process	GO:0048519	3	negative regulation of biological process	1.48	0.131655	B5VRP9	YOL004Wp-like protein (Fragment) OS=Saccharomyces cerevisiae (strain AWRI1631) OX=545124 GN=AWRI1631_151570 PE=4 SV=1	AWRI1631_151570	156.37	0.7	0	1	1	1	972680
Biological Process	GO:0035825	6	homologous recombination	3.17	0.131073	Q03330	Histone acetyltransferase GCN5 OS=Saccharomyces cerevisiae (strain ATCC 204508 / S288c) OX=559292 GN=GCN5 PE=1 SV=1	GCN5	51.069	2.3	1	1	1	1	58087000
Biological Process	GO:0035825	6	homologous recombination	3.17	0.131073	B5VE62	YBR098Wp-like protein (Fragment) OS=Saccharomyces cerevisiae (strain AWRI1631) OX=545124 GN=AWRI1631_21840 PE=3 SV=1	AWRI1631_21840	42.813	5.2	0	1	1	1	2012500
Biological Process	GO:0048519	3	negative regulation of biological process	1.48	0.131655	N1P7Q8	Hsl1p OS=Saccharomyces cerevisiae (strain CEN.PK113-7D) OX=889517 GN=CENPK1137D_900 PE=4 SV=1	CENPK1137D_900	169.58	2.2	1	1	1	1	0
Biological Process	GO:0000302	4	response to reactive oxygen species	3.09	0.13659	A6ZL83	GTPase-activating protein OS=Saccharomyces cerevisiae (strain YJM789) OX=307796 GN=IRA1 PE=4 SV=1	IRA1	350.76	0.3	0	1	1	1	2715000
Biological Process	GO:0006355	6	regulation of transcription, DNA-templated	1.56	0.111337	B5VJC8	YGR186Wp-like protein OS=Saccharomyces cerevisiae (strain AWRI1631) OX=545124 GN=AWRI1631_74050 PE=4 SV=1	AWRI1631_74050	26.568	4.2	1	2	2	2	189300000
Biological Process	GO:0006355	6	regulation of transcription, DNA-templated	1.56	0.111337	B5VE58	non-specific serine/threonine protein kinase (Fragment) OS=Saccharomyces cerevisiae (strain AWRI1631) OX=545124 GN=AWRI1631_21810 PE=4 SV=1	AWRI1631_21810	127.32	2.4	1	1	1	1	11679000
Biological Process	GO:0006996	4	organelle organization	1.39	0.106709	B3LLY2	Chromatin structure remodeling complex protein RSC7 OS=Saccharomyces cerevisiae (strain RM11-1a) OX=285006 GN=SCRG_01981 PE=4 SV=1	SCRG_01981	44.856	2.3	1	1	1	1	2856600
Biological Process	GO:0006996	4	organelle organization	1.39	0.106709	B5VE62	YBR098Wp-like protein (Fragment) OS=Saccharomyces cerevisiae (strain AWRI1631) OX=545124 GN=AWRI1631_21840 PE=3 SV=1	AWRI1631_21840	42.813	5.2	0	1	1	1	2012500
Biological Process	GO:0006996	4	organelle organization	1.39	0.106709	B5VE58	non-specific serine/threonine protein kinase (Fragment) OS=Saccharomyces cerevisiae (strain AWRI1631) OX=545124 GN=AWRI1631_21810 PE=4 SV=1	AWRI1631_21810	127.32	2.4	1	1	1	1	11679000
Biological Process	GO:0006996	4	organelle organization	1.39	0.106709	B3LQE8	Basic helix-loop-helix protein OS=Saccharomyces cerevisiae (strain RM11-1a) OX=285006 GN=SCRG_03712 PE=4 SV=1	SCRG_03712	39.509	3.7	0	1	1	1	80255
Biological Process	GO:0006996	4	organelle organization	1.39	0.106709	B5VRP9	YOL004Wp-like protein (Fragment) OS=Saccharomyces cerevisiae (strain AWRI1631) OX=545124 GN=AWRI1631_151570 PE=4 SV=1	AWRI1631_151570	156.37	0.7	0	1	1	1	972680
Biological Process	GO:0006623	5	protein targeting to vacuole	3.63	0.10503	C8ZAZ9	VPS10 homolog 2 OS=Saccharomyces cerevisiae (strain Lalvin EC1118 / Prise de mousse) OX=643680 GN=VTH2 PE=3 SV=2	VTH2	168.53	0.7	0	1	1	1	3655400
Biological Process	GO:0006623	5	protein targeting to vacuole	3.63	0.10503	B5VE58	non-specific serine/threonine protein kinase (Fragment) OS=Saccharomyces cerevisiae (strain AWRI1631) OX=545124 GN=AWRI1631_21810 PE=4 SV=1	AWRI1631_21810	127.32	2.4	1	1	1	1	11679000
Biological Process	GO:0006475	7	internal protein amino acid acetylation	3.64	0.104383	Q03330	Histone acetyltransferase GCN5 OS=Saccharomyces cerevisiae (strain ATCC 204508 / S288c) OX=559292 GN=GCN5 PE=1 SV=1	GCN5	51.069	2.3	1	1	1	1	58087000
Biological Process	GO:0006475	7	internal protein amino acid acetylation	3.64	0.104383	G2WE95	SWR1-complex protein 4 OS=Saccharomyces cerevisiae (strain Kyokai no. 7 / NBRC 101557) OX=721032 GN=K7_SWC4 PE=3 SV=1	K7_SWC4	55.159	2.5	0	1	1	1	16313
Biological Process	GO:0018394	7	peptidyl-lysine acetylation	3.64	0.104383	Q03330	Histone acetyltransferase GCN5 OS=Saccharomyces cerevisiae (strain ATCC 204508 / S288c) OX=559292 GN=GCN5 PE=1 SV=1	GCN5	51.069	2.3	1	1	1	1	58087000
Biological Process	GO:0018394	7	peptidyl-lysine acetylation	3.64	0.104383	G2WE95	SWR1-complex protein 4 OS=Saccharomyces cerevisiae (strain Kyokai no. 7 / NBRC 101557) OX=721032 GN=K7_SWC4 PE=3 SV=1	K7_SWC4	55.159	2.5	0	1	1	1	16313
Biological Process	GO:0006996	4	organelle organization	1.39	0.106709	B5VJW2	YHR031Cp-like protein (Fragment) OS=Saccharomyces cerevisiae (strain AWRI1631) OX=545124 GN=AWRI1631_80830 PE=3 SV=1	AWRI1631_80830	64.508	1.8	1	1	1	1	6365800
Biological Process	GO:0018393	8	internal peptidyl-lysine acetylation	3.64	0.104383	Q03330	Histone acetyltransferase GCN5 OS=Saccharomyces cerevisiae (strain ATCC 204508 / S288c) OX=559292 GN=GCN5 PE=1 SV=1	GCN5	51.069	2.3	1	1	1	1	58087000
Biological Process	GO:0016573	6	histone acetylation	3.7	0.101806	Q03330	Histone acetyltransferase GCN5 OS=Saccharomyces cerevisiae (strain ATCC 204508 / S288c) OX=559292 GN=GCN5 PE=1 SV=1	GCN5	51.069	2.3	1	1	1	1	58087000
Biological Process	GO:0016573	6	histone acetylation	3.7	0.101806	G2WE95	SWR1-complex protein 4 OS=Saccharomyces cerevisiae (strain Kyokai no. 7 / NBRC 101557) OX=721032 GN=K7_SWC4 PE=3 SV=1	K7_SWC4	55.159	2.5	0	1	1	1	16313
Biological Process	GO:0009653	2	anatomical structure morphogenesis	2.01	0.101416	P61830	Histone H3 OS=Saccharomyces cerevisiae (strain ATCC 204508 / S288c) OX=559292 GN=HHT1 PE=1 SV=2	HHT1	15.356	5.1	1	1	1	1	4139200
Biological Process	GO:0009653	2	anatomical structure morphogenesis	2.01	0.101416	N1NZR6	Ubi4p OS=Saccharomyces cerevisiae (strain CEN.PK113-7D) OX=889517 GN=CENPK1137D_551 PE=4 SV=1	CENPK1137D_551	17.209	27.5	2	2	2	2	24713000
Biological Process	GO:0009653	2	anatomical structure morphogenesis	2.01	0.101416	G2WBE1	K7_Dit1p OS=Saccharomyces cerevisiae (strain Kyokai no. 7 / NBRC 101557) OX=721032 GN=K7_DIT1 PE=4 SV=1	K7_DIT1	61.346	1.9	0	1	1	1	51600000000
Biological Process	GO:0009653	2	anatomical structure morphogenesis	2.01	0.101416	B5VG36	YDR141Cp-like protein OS=Saccharomyces cerevisiae (strain AWRI1631) OX=545124 GN=AWRI1631_43600 PE=3 SV=1	AWRI1631_43600	167.69	0.7	0	1	1	1	1476200
Biological Process	GO:0009653	2	anatomical structure morphogenesis	2.01	0.101416	B5VKH9	YIL129Cp-like protein (Fragment) OS=Saccharomyces cerevisiae (strain AWRI1631) OX=545124 GN=AWRI1631_90370 PE=4 SV=1	AWRI1631_90370	218.76	0.4	2	1	1	1	17039000
Biological Process	GO:0071824	5	protein-DNA complex subunit organization	2.25	0.100796	P61830	Histone H3 OS=Saccharomyces cerevisiae (strain ATCC 204508 / S288c) OX=559292 GN=HHT1 PE=1 SV=2	HHT1	15.356	5.1	1	1	1	1	4139200
Biological Process	GO:0071824	5	protein-DNA complex subunit organization	2.25	0.100796	G2WE95	SWR1-complex protein 4 OS=Saccharomyces cerevisiae (strain Kyokai no. 7 / NBRC 101557) OX=721032 GN=K7_SWC4 PE=3 SV=1	K7_SWC4	55.159	2.5	0	1	1	1	16313
Biological Process	GO:0071824	5	protein-DNA complex subunit organization	2.25	0.100796	B5VJC8	YGR186Wp-like protein OS=Saccharomyces cerevisiae (strain AWRI1631) OX=545124 GN=AWRI1631_74050 PE=4 SV=1	AWRI1631_74050	26.568	4.2	1	2	2	2	189300000
Biological Process	GO:0071824	5	protein-DNA complex subunit organization	2.25	0.100796	B3LLY2	Chromatin structure remodeling complex protein RSC7 OS=Saccharomyces cerevisiae (strain RM11-1a) OX=285006 GN=SCRG_01981 PE=4 SV=1	SCRG_01981	44.856	2.3	1	1	1	1	2856600
Biological Process	GO:0018393	8	internal peptidyl-lysine acetylation	3.64	0.104383	G2WE95	SWR1-complex protein 4 OS=Saccharomyces cerevisiae (strain Kyokai no. 7 / NBRC 101557) OX=721032 GN=K7_SWC4 PE=3 SV=1	K7_SWC4	55.159	2.5	0	1	1	1	16313
Biological Process	GO:0006355	6	regulation of transcription, DNA-templated	1.56	0.111337	B3LLY2	Chromatin structure remodeling complex protein RSC7 OS=Saccharomyces cerevisiae (strain RM11-1a) OX=285006 GN=SCRG_01981 PE=4 SV=1	SCRG_01981	44.856	2.3	1	1	1	1	2856600
Biological Process	GO:0006996	4	organelle organization	1.39	0.106709	G2WE95	SWR1-complex protein 4 OS=Saccharomyces cerevisiae (strain Kyokai no. 7 / NBRC 101557) OX=721032 GN=K7_SWC4 PE=3 SV=1	K7_SWC4	55.159	2.5	0	1	1	1	16313
Biological Process	GO:0006996	4	organelle organization	1.39	0.106709	G2WG85	K7_Yrb2p OS=Saccharomyces cerevisiae (strain Kyokai no. 7 / NBRC 101557) OX=721032 GN=K7_YRB2 PE=4 SV=1	K7_YRB2	36.113	6.1	1	1	1	1	0
Biological Process	GO:0006355	6	regulation of transcription, DNA-templated	1.56	0.111337	B3LQE8	Basic helix-loop-helix protein OS=Saccharomyces cerevisiae (strain RM11-1a) OX=285006 GN=SCRG_03712 PE=4 SV=1	SCRG_03712	39.509	3.7	0	1	1	1	80255
Biological Process	GO:0006355	6	regulation of transcription, DNA-templated	1.56	0.111337	B5VRP9	YOL004Wp-like protein (Fragment) OS=Saccharomyces cerevisiae (strain AWRI1631) OX=545124 GN=AWRI1631_151570 PE=4 SV=1	AWRI1631_151570	156.37	0.7	0	1	1	1	972680
Biological Process	GO:0051321	2	meiotic cell cycle	1.78	0.110062	Q03330	Histone acetyltransferase GCN5 OS=Saccharomyces cerevisiae (strain ATCC 204508 / S288c) OX=559292 GN=GCN5 PE=1 SV=1	GCN5	51.069	2.3	1	1	1	1	58087000
Biological Process	GO:0051321	2	meiotic cell cycle	1.78	0.110062	P61830	Histone H3 OS=Saccharomyces cerevisiae (strain ATCC 204508 / S288c) OX=559292 GN=HHT1 PE=1 SV=2	HHT1	15.356	5.1	1	1	1	1	4139200
Biological Process	GO:0051321	2	meiotic cell cycle	1.78	0.110062	N1NZR6	Ubi4p OS=Saccharomyces cerevisiae (strain CEN.PK113-7D) OX=889517 GN=CENPK1137D_551 PE=4 SV=1	CENPK1137D_551	17.209	27.5	2	2	2	2	24713000
Biological Process	GO:0051321	2	meiotic cell cycle	1.78	0.110062	C8Z3Y7	non-specific serine/threonine protein kinase OS=Saccharomyces cerevisiae (strain Lalvin EC1118 / Prise de mousse) OX=643680 GN=EC1118_1B15_1178g PE=4 SV=1	EC1118_1B15_1178g	76.412	1.9	0	1	1	1	41041
Biological Process	GO:0051321	2	meiotic cell cycle	1.78	0.110062	G2WBE1	K7_Dit1p OS=Saccharomyces cerevisiae (strain Kyokai no. 7 / NBRC 101557) OX=721032 GN=K7_DIT1 PE=4 SV=1	K7_DIT1	61.346	1.9	0	1	1	1	51600000000
Biological Process	GO:0051321	2	meiotic cell cycle	1.78	0.110062	B5VE62	YBR098Wp-like protein (Fragment) OS=Saccharomyces cerevisiae (strain AWRI1631) OX=545124 GN=AWRI1631_21840 PE=3 SV=1	AWRI1631_21840	42.813	5.2	0	1	1	1	2012500
Biological Process	GO:0051321	2	meiotic cell cycle	1.78	0.110062	B5VRP9	YOL004Wp-like protein (Fragment) OS=Saccharomyces cerevisiae (strain AWRI1631) OX=545124 GN=AWRI1631_151570 PE=4 SV=1	AWRI1631_151570	156.37	0.7	0	1	1	1	972680
Biological Process	GO:0051983	4	regulation of chromosome segregation	2.61	0.107193	P61830	Histone H3 OS=Saccharomyces cerevisiae (strain ATCC 204508 / S288c) OX=559292 GN=HHT1 PE=1 SV=2	HHT1	15.356	5.1	1	1	1	1	4139200
Biological Process	GO:0051983	4	regulation of chromosome segregation	2.61	0.107193	C8Z3Y7	non-specific serine/threonine protein kinase OS=Saccharomyces cerevisiae (strain Lalvin EC1118 / Prise de mousse) OX=643680 GN=EC1118_1B15_1178g PE=4 SV=1	EC1118_1B15_1178g	76.412	1.9	0	1	1	1	41041
Biological Process	GO:0006996	4	organelle organization	1.39	0.106709	B5VKH9	YIL129Cp-like protein (Fragment) OS=Saccharomyces cerevisiae (strain AWRI1631) OX=545124 GN=AWRI1631_90370 PE=4 SV=1	AWRI1631_90370	218.76	0.4	2	1	1	1	17039000
Biological Process	GO:0051983	4	regulation of chromosome segregation	2.61	0.107193	B5VMA5	DASH complex subunit ASK1 OS=Saccharomyces cerevisiae (strain AWRI1631) OX=545124 GN=AWRI1631_111740 PE=3 SV=1	AWRI1631_111740	22.701	5.7	1	1	1	1	5284700000
Biological Process	GO:0042149	5	cellular response to glucose starvation	3.59	0.106978	G2WB82	K7_Hxt6p (Fragment) OS=Saccharomyces cerevisiae (strain Kyokai no. 7 / NBRC 101557) OX=721032 GN=K7_HXT6 PE=3 SV=1	K7_HXT6	22.553	3.4	1	1	1	1	99374000
Biological Process	GO:0006996	4	organelle organization	1.39	0.106709	Q03330	Histone acetyltransferase GCN5 OS=Saccharomyces cerevisiae (strain ATCC 204508 / S288c) OX=559292 GN=GCN5 PE=1 SV=1	GCN5	51.069	2.3	1	1	1	1	58087000
Biological Process	GO:0006996	4	organelle organization	1.39	0.106709	P61830	Histone H3 OS=Saccharomyces cerevisiae (strain ATCC 204508 / S288c) OX=559292 GN=HHT1 PE=1 SV=2	HHT1	15.356	5.1	1	1	1	1	4139200
Biological Process	GO:0006996	4	organelle organization	1.39	0.106709	P40366	Protein DLS1 OS=Saccharomyces cerevisiae (strain ATCC 204508 / S288c) OX=559292 GN=DLS1 PE=1 SV=1	DLS1	18.792	11.4	1	1	1	1	0
Biological Process	GO:0006996	4	organelle organization	1.39	0.106709	N1P7Q8	Hsl1p OS=Saccharomyces cerevisiae (strain CEN.PK113-7D) OX=889517 GN=CENPK1137D_900 PE=4 SV=1	CENPK1137D_900	169.58	2.2	1	1	1	1	0
Biological Process	GO:0006996	4	organelle organization	1.39	0.106709	B3LPF8	Palmitoyltransferase OS=Saccharomyces cerevisiae (strain RM11-1a) OX=285006 GN=SCRG_03448 PE=3 SV=1	SCRG_03448	39.045	9.8	1	1	1	1	0
Biological Process	GO:0006996	4	organelle organization	1.39	0.106709	C8Z3Y7	non-specific serine/threonine protein kinase OS=Saccharomyces cerevisiae (strain Lalvin EC1118 / Prise de mousse) OX=643680 GN=EC1118_1B15_1178g PE=4 SV=1	EC1118_1B15_1178g	76.412	1.9	0	1	1	1	41041
Biological Process	GO:0006996	4	organelle organization	1.39	0.106709	B5VNW7	YLR430Wp-like protein (Fragment) OS=Saccharomyces cerevisiae (strain AWRI1631) OX=545124 GN=AWRI1631_124570 PE=4 SV=1	AWRI1631_124570	108.13	0.7	11	1	1	1	267960000
Biological Process	GO:0006996	4	organelle organization	1.39	0.106709	G2WIG1	Polynucleotide 5'-hydroxyl-kinase GRC3 OS=Saccharomyces cerevisiae (strain Kyokai no. 7 / NBRC 101557) OX=721032 GN=K7_GRC3 PE=3 SV=1	K7_GRC3	72.136	3.2	0	1	1	1	118070
Biological Process	GO:0006996	4	organelle organization	1.39	0.106709	B5VMA5	DASH complex subunit ASK1 OS=Saccharomyces cerevisiae (strain AWRI1631) OX=545124 GN=AWRI1631_111740 PE=3 SV=1	AWRI1631_111740	22.701	5.7	1	1	1	1	5284700000
Biological Process	GO:0006996	4	organelle organization	1.39	0.106709	B5VG36	YDR141Cp-like protein OS=Saccharomyces cerevisiae (strain AWRI1631) OX=545124 GN=AWRI1631_43600 PE=3 SV=1	AWRI1631_43600	167.69	0.7	0	1	1	1	1476200
Biological Process	GO:0042149	5	cellular response to glucose starvation	3.59	0.106978	N1P7Q8	Hsl1p OS=Saccharomyces cerevisiae (strain CEN.PK113-7D) OX=889517 GN=CENPK1137D_900 PE=4 SV=1	CENPK1137D_900	169.58	2.2	1	1	1	1	0
Biological Process	GO:0000302	4	response to reactive oxygen species	3.09	0.13659	C7GX73	Peroxidase OS=Saccharomyces cerevisiae (strain JAY291) OX=574961 GN=CCP1 PE=3 SV=1	CCP1	40.303	1.9	2	1	1	1	28226000
Biological Process	GO:0090501	6	RNA phosphodiester bond hydrolysis	2.33	0.138034	B5VHQ4	YER127Wp-like protein OS=Saccharomyces cerevisiae (strain AWRI1631) OX=545124 GN=AWRI1631_51940 PE=4 SV=1	AWRI1631_51940	26.193	8.4	1	1	1	1	0
Biological Process	GO:0090501	6	RNA phosphodiester bond hydrolysis	2.33	0.138034	G2WIG1	Polynucleotide 5'-hydroxyl-kinase GRC3 OS=Saccharomyces cerevisiae (strain Kyokai no. 7 / NBRC 101557) OX=721032 GN=K7_GRC3 PE=3 SV=1	K7_GRC3	72.136	3.2	0	1	1	1	118070
Biological Process	GO:0006357	7	regulation of transcription by RNA polymerase II	1.56	0.17672	B5VNW7	YLR430Wp-like protein (Fragment) OS=Saccharomyces cerevisiae (strain AWRI1631) OX=545124 GN=AWRI1631_124570 PE=4 SV=1	AWRI1631_124570	108.13	0.7	11	1	1	1	267960000
Biological Process	GO:0006357	7	regulation of transcription by RNA polymerase II	1.56	0.17672	B5VJC8	YGR186Wp-like protein OS=Saccharomyces cerevisiae (strain AWRI1631) OX=545124 GN=AWRI1631_74050 PE=4 SV=1	AWRI1631_74050	26.568	4.2	1	2	2	2	189300000
Biological Process	GO:0006357	7	regulation of transcription by RNA polymerase II	1.56	0.17672	B3LLY2	Chromatin structure remodeling complex protein RSC7 OS=Saccharomyces cerevisiae (strain RM11-1a) OX=285006 GN=SCRG_01981 PE=4 SV=1	SCRG_01981	44.856	2.3	1	1	1	1	2856600
Biological Process	GO:0006357	7	regulation of transcription by RNA polymerase II	1.56	0.17672	B5VE58	non-specific serine/threonine protein kinase (Fragment) OS=Saccharomyces cerevisiae (strain AWRI1631) OX=545124 GN=AWRI1631_21810 PE=4 SV=1	AWRI1631_21810	127.32	2.4	1	1	1	1	11679000
Biological Process	GO:0006357	7	regulation of transcription by RNA polymerase II	1.56	0.17672	B3LQE8	Basic helix-loop-helix protein OS=Saccharomyces cerevisiae (strain RM11-1a) OX=285006 GN=SCRG_03712 PE=4 SV=1	SCRG_03712	39.509	3.7	0	1	1	1	80255
Biological Process	GO:0006357	7	regulation of transcription by RNA polymerase II	1.56	0.17672	B5VRP9	YOL004Wp-like protein (Fragment) OS=Saccharomyces cerevisiae (strain AWRI1631) OX=545124 GN=AWRI1631_151570 PE=4 SV=1	AWRI1631_151570	156.37	0.7	0	1	1	1	972680
Biological Process	GO:0051656	3	establishment of organelle localization	2.11	0.170049	P47077	Nucleolar protein 9 OS=Saccharomyces cerevisiae (strain ATCC 204508 / S288c) OX=559292 GN=NOP9 PE=1 SV=1	NOP9	77.721	1.5	0	1	1	1	3130300000
Biological Process	GO:0051656	3	establishment of organelle localization	2.11	0.170049	B5VMA5	DASH complex subunit ASK1 OS=Saccharomyces cerevisiae (strain AWRI1631) OX=545124 GN=AWRI1631_111740 PE=3 SV=1	AWRI1631_111740	22.701	5.7	1	1	1	1	5284700000
Biological Process	GO:0051656	3	establishment of organelle localization	2.11	0.170049	G2WG85	K7_Yrb2p OS=Saccharomyces cerevisiae (strain Kyokai no. 7 / NBRC 101557) OX=721032 GN=K7_YRB2 PE=4 SV=1	K7_YRB2	36.113	6.1	1	1	1	1	0
Biological Process	GO:0043934	2	sporulation	1.86	0.166552	P61830	Histone H3 OS=Saccharomyces cerevisiae (strain ATCC 204508 / S288c) OX=559292 GN=HHT1 PE=1 SV=2	HHT1	15.356	5.1	1	1	1	1	4139200
Biological Process	GO:0043934	2	sporulation	1.86	0.166552	N1NZR6	Ubi4p OS=Saccharomyces cerevisiae (strain CEN.PK113-7D) OX=889517 GN=CENPK1137D_551 PE=4 SV=1	CENPK1137D_551	17.209	27.5	2	2	2	2	24713000
Biological Process	GO:0006357	7	regulation of transcription by RNA polymerase II	1.56	0.17672	A7A2D1	Uncharacterized protein (Fragment) OS=Saccharomyces cerevisiae (strain YJM789) OX=307796 GN=SCY_1426 PE=4 SV=1	SCY_1426	92.324	1.4	0	1	1	1	281320
Biological Process	GO:0043934	2	sporulation	1.86	0.166552	G2WBE1	K7_Dit1p OS=Saccharomyces cerevisiae (strain Kyokai no. 7 / NBRC 101557) OX=721032 GN=K7_DIT1 PE=4 SV=1	K7_DIT1	61.346	1.9	0	1	1	1	51600000000
Biological Process	GO:0032392	7	DNA geometric change	2.73	0.166343	B5VNW7	YLR430Wp-like protein (Fragment) OS=Saccharomyces cerevisiae (strain AWRI1631) OX=545124 GN=AWRI1631_124570 PE=4 SV=1	AWRI1631_124570	108.13	0.7	11	1	1	1	267960000
Biological Process	GO:0032392	7	DNA geometric change	2.73	0.166343	B5VJW2	YHR031Cp-like protein (Fragment) OS=Saccharomyces cerevisiae (strain AWRI1631) OX=545124 GN=AWRI1631_80830 PE=3 SV=1	AWRI1631_80830	64.508	1.8	1	1	1	1	6365800
Biological Process	GO:0006260	5	DNA replication	2.15	0.163078	B5VNW7	YLR430Wp-like protein (Fragment) OS=Saccharomyces cerevisiae (strain AWRI1631) OX=545124 GN=AWRI1631_124570 PE=4 SV=1	AWRI1631_124570	108.13	0.7	11	1	1	1	267960000
Biological Process	GO:0006260	5	DNA replication	2.15	0.163078	B5VJW2	YHR031Cp-like protein (Fragment) OS=Saccharomyces cerevisiae (strain AWRI1631) OX=545124 GN=AWRI1631_80830 PE=3 SV=1	AWRI1631_80830	64.508	1.8	1	1	1	1	6365800
Biological Process	GO:0006260	5	DNA replication	2.15	0.163078	B5VE62	YBR098Wp-like protein (Fragment) OS=Saccharomyces cerevisiae (strain AWRI1631) OX=545124 GN=AWRI1631_21840 PE=3 SV=1	AWRI1631_21840	42.813	5.2	0	1	1	1	2012500
Biological Process	GO:0006259	4	DNA metabolic process	1.58	0.160136	Q03330	Histone acetyltransferase GCN5 OS=Saccharomyces cerevisiae (strain ATCC 204508 / S288c) OX=559292 GN=GCN5 PE=1 SV=1	GCN5	51.069	2.3	1	1	1	1	58087000
Biological Process	GO:0006259	4	DNA metabolic process	1.58	0.160136	P61830	Histone H3 OS=Saccharomyces cerevisiae (strain ATCC 204508 / S288c) OX=559292 GN=HHT1 PE=1 SV=2	HHT1	15.356	5.1	1	1	1	1	4139200
Biological Process	GO:0006259	4	DNA metabolic process	1.58	0.160136	B5VNW7	YLR430Wp-like protein (Fragment) OS=Saccharomyces cerevisiae (strain AWRI1631) OX=545124 GN=AWRI1631_124570 PE=4 SV=1	AWRI1631_124570	108.13	0.7	11	1	1	1	267960000
Biological Process	GO:0006259	4	DNA metabolic process	1.58	0.160136	G2WE95	SWR1-complex protein 4 OS=Saccharomyces cerevisiae (strain Kyokai no. 7 / NBRC 101557) OX=721032 GN=K7_SWC4 PE=3 SV=1	K7_SWC4	55.159	2.5	0	1	1	1	16313
Biological Process	GO:0006259	4	DNA metabolic process	1.58	0.160136	B5VJW2	YHR031Cp-like protein (Fragment) OS=Saccharomyces cerevisiae (strain AWRI1631) OX=545124 GN=AWRI1631_80830 PE=3 SV=1	AWRI1631_80830	64.508	1.8	1	1	1	1	6365800
Biological Process	GO:0006259	4	DNA metabolic process	1.58	0.160136	B5VE62	YBR098Wp-like protein (Fragment) OS=Saccharomyces cerevisiae (strain AWRI1631) OX=545124 GN=AWRI1631_21840 PE=3 SV=1	AWRI1631_21840	42.813	5.2	0	1	1	1	2012500
Biological Process	GO:0043934	2	sporulation	1.86	0.166552	B5VG36	YDR141Cp-like protein OS=Saccharomyces cerevisiae (strain AWRI1631) OX=545124 GN=AWRI1631_43600 PE=3 SV=1	AWRI1631_43600	167.69	0.7	0	1	1	1	1476200
Biological Process	GO:0006259	4	DNA metabolic process	1.58	0.160136	G2WDH9	K7_Irc5p OS=Saccharomyces cerevisiae (strain Kyokai no. 7 / NBRC 101557) OX=721032 GN=K7_IRC5 PE=4 SV=1	K7_IRC5	96.928	2	1	1	1	1	108060
Biological Process	GO:0006357	7	regulation of transcription by RNA polymerase II	1.56	0.17672	I6QI29	Zinc cluster transcriptional activator (Fragment) OS=Saccharomyces cerevisiae OX=4932 GN=CAT8 PE=4 SV=1	CAT8	25.749	3.7	0	1	1	1	3216600
Biological Process	GO:0045930	6	negative regulation of mitotic cell cycle	2.04	0.18067	B5VE62	YBR098Wp-like protein (Fragment) OS=Saccharomyces cerevisiae (strain AWRI1631) OX=545124 GN=AWRI1631_21840 PE=3 SV=1	AWRI1631_21840	42.813	5.2	0	1	1	1	2012500
Biological Process	GO:0051128	4	regulation of cellular component organization	1.5	0.188647	G2WG85	K7_Yrb2p OS=Saccharomyces cerevisiae (strain Kyokai no. 7 / NBRC 101557) OX=721032 GN=K7_YRB2 PE=4 SV=1	K7_YRB2	36.113	6.1	1	1	1	1	0
Biological Process	GO:0051128	4	regulation of cellular component organization	1.5	0.188647	B5VKH9	YIL129Cp-like protein (Fragment) OS=Saccharomyces cerevisiae (strain AWRI1631) OX=545124 GN=AWRI1631_90370 PE=4 SV=1	AWRI1631_90370	218.76	0.4	2	1	1	1	17039000
Biological Process	GO:0051128	4	regulation of cellular component organization	1.5	0.188647	B5VJW2	YHR031Cp-like protein (Fragment) OS=Saccharomyces cerevisiae (strain AWRI1631) OX=545124 GN=AWRI1631_80830 PE=3 SV=1	AWRI1631_80830	64.508	1.8	1	1	1	1	6365800
Biological Process	GO:0051128	4	regulation of cellular component organization	1.5	0.188647	B5VE62	YBR098Wp-like protein (Fragment) OS=Saccharomyces cerevisiae (strain AWRI1631) OX=545124 GN=AWRI1631_21840 PE=3 SV=1	AWRI1631_21840	42.813	5.2	0	1	1	1	2012500
Biological Process	GO:0051128	4	regulation of cellular component organization	1.5	0.188647	B5VRP9	YOL004Wp-like protein (Fragment) OS=Saccharomyces cerevisiae (strain AWRI1631) OX=545124 GN=AWRI1631_151570 PE=4 SV=1	AWRI1631_151570	156.37	0.7	0	1	1	1	972680
Biological Process	GO:0034660	6	ncRNA metabolic process	1.69	0.188306	P61830	Histone H3 OS=Saccharomyces cerevisiae (strain ATCC 204508 / S288c) OX=559292 GN=HHT1 PE=1 SV=2	HHT1	15.356	5.1	1	1	1	1	4139200
Biological Process	GO:0034660	6	ncRNA metabolic process	1.69	0.188306	G2WER4	Tyrosine--tRNA ligase OS=Saccharomyces cerevisiae (strain Kyokai no. 7 / NBRC 101557) OX=721032 GN=K7_TYS1 PE=3 SV=1	K7_TYS1	44.005	3.8	0	1	1	1	5141100
Biological Process	GO:0034660	6	ncRNA metabolic process	1.69	0.188306	P47077	Nucleolar protein 9 OS=Saccharomyces cerevisiae (strain ATCC 204508 / S288c) OX=559292 GN=NOP9 PE=1 SV=1	NOP9	77.721	1.5	0	1	1	1	3130300000
Biological Process	GO:0034660	6	ncRNA metabolic process	1.69	0.188306	B5VNW7	YLR430Wp-like protein (Fragment) OS=Saccharomyces cerevisiae (strain AWRI1631) OX=545124 GN=AWRI1631_124570 PE=4 SV=1	AWRI1631_124570	108.13	0.7	11	1	1	1	267960000
Biological Process	GO:0034660	6	ncRNA metabolic process	1.69	0.188306	G2WIG1	Polynucleotide 5'-hydroxyl-kinase GRC3 OS=Saccharomyces cerevisiae (strain Kyokai no. 7 / NBRC 101557) OX=721032 GN=K7_GRC3 PE=3 SV=1	K7_GRC3	72.136	3.2	0	1	1	1	118070
Biological Process	GO:0034660	6	ncRNA metabolic process	1.69	0.188306	B5VHQ4	YER127Wp-like protein OS=Saccharomyces cerevisiae (strain AWRI1631) OX=545124 GN=AWRI1631_51940 PE=4 SV=1	AWRI1631_51940	26.193	8.4	1	1	1	1	0
Biological Process	GO:0006357	7	regulation of transcription by RNA polymerase II	1.56	0.17672	Q03330	Histone acetyltransferase GCN5 OS=Saccharomyces cerevisiae (strain ATCC 204508 / S288c) OX=559292 GN=GCN5 PE=1 SV=1	GCN5	51.069	2.3	1	1	1	1	58087000
Biological Process	GO:0034660	6	ncRNA metabolic process	1.69	0.188306	B3LQE8	Basic helix-loop-helix protein OS=Saccharomyces cerevisiae (strain RM11-1a) OX=285006 GN=SCRG_03712 PE=4 SV=1	SCRG_03712	39.509	3.7	0	1	1	1	80255
Biological Process	GO:0048856	2	anatomical structure development	1.9	0.18808	N1NZR6	Ubi4p OS=Saccharomyces cerevisiae (strain CEN.PK113-7D) OX=889517 GN=CENPK1137D_551 PE=4 SV=1	CENPK1137D_551	17.209	27.5	2	2	2	2	24713000
Biological Process	GO:0048856	2	anatomical structure development	1.9	0.18808	G2WBE1	K7_Dit1p OS=Saccharomyces cerevisiae (strain Kyokai no. 7 / NBRC 101557) OX=721032 GN=K7_DIT1 PE=4 SV=1	K7_DIT1	61.346	1.9	0	1	1	1	51600000000
Biological Process	GO:0048856	2	anatomical structure development	1.9	0.18808	B5VG36	YDR141Cp-like protein OS=Saccharomyces cerevisiae (strain AWRI1631) OX=545124 GN=AWRI1631_43600 PE=3 SV=1	AWRI1631_43600	167.69	0.7	0	1	1	1	1476200
Biological Process	GO:0048856	2	anatomical structure development	1.9	0.18808	B5VKH9	YIL129Cp-like protein (Fragment) OS=Saccharomyces cerevisiae (strain AWRI1631) OX=545124 GN=AWRI1631_90370 PE=4 SV=1	AWRI1631_90370	218.76	0.4	2	1	1	1	17039000
Biological Process	GO:0006275	6	regulation of DNA replication	2.57	0.183095	B5VJW2	YHR031Cp-like protein (Fragment) OS=Saccharomyces cerevisiae (strain AWRI1631) OX=545124 GN=AWRI1631_80830 PE=3 SV=1	AWRI1631_80830	64.508	1.8	1	1	1	1	6365800
Biological Process	GO:0006275	6	regulation of DNA replication	2.57	0.183095	B5VRP9	YOL004Wp-like protein (Fragment) OS=Saccharomyces cerevisiae (strain AWRI1631) OX=545124 GN=AWRI1631_151570 PE=4 SV=1	AWRI1631_151570	156.37	0.7	0	1	1	1	972680
Biological Process	GO:0051052	5	regulation of DNA metabolic process	2.04	0.182203	B5VJW2	YHR031Cp-like protein (Fragment) OS=Saccharomyces cerevisiae (strain AWRI1631) OX=545124 GN=AWRI1631_80830 PE=3 SV=1	AWRI1631_80830	64.508	1.8	1	1	1	1	6365800
Biological Process	GO:0051052	5	regulation of DNA metabolic process	2.04	0.182203	B5VE62	YBR098Wp-like protein (Fragment) OS=Saccharomyces cerevisiae (strain AWRI1631) OX=545124 GN=AWRI1631_21840 PE=3 SV=1	AWRI1631_21840	42.813	5.2	0	1	1	1	2012500
Biological Process	GO:0051052	5	regulation of DNA metabolic process	2.04	0.182203	B5VRP9	YOL004Wp-like protein (Fragment) OS=Saccharomyces cerevisiae (strain AWRI1631) OX=545124 GN=AWRI1631_151570 PE=4 SV=1	AWRI1631_151570	156.37	0.7	0	1	1	1	972680
Biological Process	GO:0045930	6	negative regulation of mitotic cell cycle	2.04	0.18067	P61830	Histone H3 OS=Saccharomyces cerevisiae (strain ATCC 204508 / S288c) OX=559292 GN=HHT1 PE=1 SV=2	HHT1	15.356	5.1	1	1	1	1	4139200
Biological Process	GO:0045930	6	negative regulation of mitotic cell cycle	2.04	0.18067	N1P7Q8	Hsl1p OS=Saccharomyces cerevisiae (strain CEN.PK113-7D) OX=889517 GN=CENPK1137D_900 PE=4 SV=1	CENPK1137D_900	169.58	2.2	1	1	1	1	0
Biological Process	GO:0048856	2	anatomical structure development	1.9	0.18808	P61830	Histone H3 OS=Saccharomyces cerevisiae (strain ATCC 204508 / S288c) OX=559292 GN=HHT1 PE=1 SV=2	HHT1	15.356	5.1	1	1	1	1	4139200
Biological Process	GO:0006259	4	DNA metabolic process	1.58	0.160136	B5VRP9	YOL004Wp-like protein (Fragment) OS=Saccharomyces cerevisiae (strain AWRI1631) OX=545124 GN=AWRI1631_151570 PE=4 SV=1	AWRI1631_151570	156.37	0.7	0	1	1	1	972680
Biological Process	GO:0010628	6	positive regulation of gene expression	1.58	0.159349	Q03330	Histone acetyltransferase GCN5 OS=Saccharomyces cerevisiae (strain ATCC 204508 / S288c) OX=559292 GN=GCN5 PE=1 SV=1	GCN5	51.069	2.3	1	1	1	1	58087000
Biological Process	GO:0010628	6	positive regulation of gene expression	1.58	0.159349	I6QI29	Zinc cluster transcriptional activator (Fragment) OS=Saccharomyces cerevisiae OX=4932 GN=CAT8 PE=4 SV=1	CAT8	25.749	3.7	0	1	1	1	3216600
Biological Process	GO:0032508	8	DNA duplex unwinding	3.03	0.141461	B5VNW7	YLR430Wp-like protein (Fragment) OS=Saccharomyces cerevisiae (strain AWRI1631) OX=545124 GN=AWRI1631_124570 PE=4 SV=1	AWRI1631_124570	108.13	0.7	11	1	1	1	267960000
Biological Process	GO:0032508	8	DNA duplex unwinding	3.03	0.141461	B5VJW2	YHR031Cp-like protein (Fragment) OS=Saccharomyces cerevisiae (strain AWRI1631) OX=545124 GN=AWRI1631_80830 PE=3 SV=1	AWRI1631_80830	64.508	1.8	1	1	1	1	6365800
Biological Process	GO:0019222	3	regulation of metabolic process	1.37	0.141017	Q03330	Histone acetyltransferase GCN5 OS=Saccharomyces cerevisiae (strain ATCC 204508 / S288c) OX=559292 GN=GCN5 PE=1 SV=1	GCN5	51.069	2.3	1	1	1	1	58087000
Biological Process	GO:0019222	3	regulation of metabolic process	1.37	0.141017	P40366	Protein DLS1 OS=Saccharomyces cerevisiae (strain ATCC 204508 / S288c) OX=559292 GN=DLS1 PE=1 SV=1	DLS1	18.792	11.4	1	1	1	1	0
Biological Process	GO:0019222	3	regulation of metabolic process	1.37	0.141017	I6QI29	Zinc cluster transcriptional activator (Fragment) OS=Saccharomyces cerevisiae OX=4932 GN=CAT8 PE=4 SV=1	CAT8	25.749	3.7	0	1	1	1	3216600
Biological Process	GO:0019222	3	regulation of metabolic process	1.37	0.141017	G2WCC0	K7_Nat1p OS=Saccharomyces cerevisiae (strain Kyokai no. 7 / NBRC 101557) OX=721032 GN=K7_NAT1 PE=4 SV=1	K7_NAT1	98.92	1.9	0	1	1	1	2674700
Biological Process	GO:0019222	3	regulation of metabolic process	1.37	0.141017	N1P7Q8	Hsl1p OS=Saccharomyces cerevisiae (strain CEN.PK113-7D) OX=889517 GN=CENPK1137D_900 PE=4 SV=1	CENPK1137D_900	169.58	2.2	1	1	1	1	0
Biological Process	GO:0019222	3	regulation of metabolic process	1.37	0.141017	A7A2D1	Uncharacterized protein (Fragment) OS=Saccharomyces cerevisiae (strain YJM789) OX=307796 GN=SCY_1426 PE=4 SV=1	SCY_1426	92.324	1.4	0	1	1	1	281320
Biological Process	GO:0019222	3	regulation of metabolic process	1.37	0.141017	B5VI35	YFR009Wp-like protein (Fragment) OS=Saccharomyces cerevisiae (strain AWRI1631) OX=545124 GN=AWRI1631_60710 PE=4 SV=1	AWRI1631_60710	68.172	2.7	0	1	1	1	7164300
Biological Process	GO:0019222	3	regulation of metabolic process	1.37	0.141017	B5VNW7	YLR430Wp-like protein (Fragment) OS=Saccharomyces cerevisiae (strain AWRI1631) OX=545124 GN=AWRI1631_124570 PE=4 SV=1	AWRI1631_124570	108.13	0.7	11	1	1	1	267960000
Biological Process	GO:0019222	3	regulation of metabolic process	1.37	0.141017	G2WIG1	Polynucleotide 5'-hydroxyl-kinase GRC3 OS=Saccharomyces cerevisiae (strain Kyokai no. 7 / NBRC 101557) OX=721032 GN=K7_GRC3 PE=3 SV=1	K7_GRC3	72.136	3.2	0	1	1	1	118070
Biological Process	GO:0051338	4	regulation of transferase activity	2.28	0.144162	B5VJW2	YHR031Cp-like protein (Fragment) OS=Saccharomyces cerevisiae (strain AWRI1631) OX=545124 GN=AWRI1631_80830 PE=3 SV=1	AWRI1631_80830	64.508	1.8	1	1	1	1	6365800
Biological Process	GO:0019222	3	regulation of metabolic process	1.37	0.141017	G2WG85	K7_Yrb2p OS=Saccharomyces cerevisiae (strain Kyokai no. 7 / NBRC 101557) OX=721032 GN=K7_YRB2 PE=4 SV=1	K7_YRB2	36.113	6.1	1	1	1	1	0
Biological Process	GO:0019222	3	regulation of metabolic process	1.37	0.141017	B5VJC8	YGR186Wp-like protein OS=Saccharomyces cerevisiae (strain AWRI1631) OX=545124 GN=AWRI1631_74050 PE=4 SV=1	AWRI1631_74050	26.568	4.2	1	2	2	2	189300000
Biological Process	GO:0019222	3	regulation of metabolic process	1.37	0.141017	B5VJW2	YHR031Cp-like protein (Fragment) OS=Saccharomyces cerevisiae (strain AWRI1631) OX=545124 GN=AWRI1631_80830 PE=3 SV=1	AWRI1631_80830	64.508	1.8	1	1	1	1	6365800
Biological Process	GO:0019222	3	regulation of metabolic process	1.37	0.141017	B3LLY2	Chromatin structure remodeling complex protein RSC7 OS=Saccharomyces cerevisiae (strain RM11-1a) OX=285006 GN=SCRG_01981 PE=4 SV=1	SCRG_01981	44.856	2.3	1	1	1	1	2856600
Biological Process	GO:0019222	3	regulation of metabolic process	1.37	0.141017	B5VE62	YBR098Wp-like protein (Fragment) OS=Saccharomyces cerevisiae (strain AWRI1631) OX=545124 GN=AWRI1631_21840 PE=3 SV=1	AWRI1631_21840	42.813	5.2	0	1	1	1	2012500
Biological Process	GO:0019222	3	regulation of metabolic process	1.37	0.141017	B5VE58	non-specific serine/threonine protein kinase (Fragment) OS=Saccharomyces cerevisiae (strain AWRI1631) OX=545124 GN=AWRI1631_21810 PE=4 SV=1	AWRI1631_21810	127.32	2.4	1	1	1	1	11679000
Biological Process	GO:0019222	3	regulation of metabolic process	1.37	0.141017	B3LQE8	Basic helix-loop-helix protein OS=Saccharomyces cerevisiae (strain RM11-1a) OX=285006 GN=SCRG_03712 PE=4 SV=1	SCRG_03712	39.509	3.7	0	1	1	1	80255
Biological Process	GO:0019222	3	regulation of metabolic process	1.37	0.141017	B5VRP9	YOL004Wp-like protein (Fragment) OS=Saccharomyces cerevisiae (strain AWRI1631) OX=545124 GN=AWRI1631_151570 PE=4 SV=1	AWRI1631_151570	156.37	0.7	0	1	1	1	972680
Biological Process	GO:0032989	3	cellular component morphogenesis	2.32	0.13944	G2WBE1	K7_Dit1p OS=Saccharomyces cerevisiae (strain Kyokai no. 7 / NBRC 101557) OX=721032 GN=K7_DIT1 PE=4 SV=1	K7_DIT1	61.346	1.9	0	1	1	1	51600000000
Biological Process	GO:0032989	3	cellular component morphogenesis	2.32	0.13944	B5VG36	YDR141Cp-like protein OS=Saccharomyces cerevisiae (strain AWRI1631) OX=545124 GN=AWRI1631_43600 PE=3 SV=1	AWRI1631_43600	167.69	0.7	0	1	1	1	1476200
Biological Process	GO:0032989	3	cellular component morphogenesis	2.32	0.13944	B5VKH9	YIL129Cp-like protein (Fragment) OS=Saccharomyces cerevisiae (strain AWRI1631) OX=545124 GN=AWRI1631_90370 PE=4 SV=1	AWRI1631_90370	218.76	0.4	2	1	1	1	17039000
Biological Process	GO:0090501	6	RNA phosphodiester bond hydrolysis	2.33	0.138034	P47077	Nucleolar protein 9 OS=Saccharomyces cerevisiae (strain ATCC 204508 / S288c) OX=559292 GN=NOP9 PE=1 SV=1	NOP9	77.721	1.5	0	1	1	1	3130300000
Biological Process	GO:0019222	3	regulation of metabolic process	1.37	0.141017	G2WE95	SWR1-complex protein 4 OS=Saccharomyces cerevisiae (strain Kyokai no. 7 / NBRC 101557) OX=721032 GN=K7_SWC4 PE=3 SV=1	K7_SWC4	55.159	2.5	0	1	1	1	16313
Biological Process	GO:0051338	4	regulation of transferase activity	2.28	0.144162	B5VNW7	YLR430Wp-like protein (Fragment) OS=Saccharomyces cerevisiae (strain AWRI1631) OX=545124 GN=AWRI1631_124570 PE=4 SV=1	AWRI1631_124570	108.13	0.7	11	1	1	1	267960000
Biological Process	GO:0051338	4	regulation of transferase activity	2.28	0.144162	N1P7Q8	Hsl1p OS=Saccharomyces cerevisiae (strain CEN.PK113-7D) OX=889517 GN=CENPK1137D_900 PE=4 SV=1	CENPK1137D_900	169.58	2.2	1	1	1	1	0
Biological Process	GO:0090329	7	regulation of DNA-dependent DNA replication	2.96	0.146369	B5VRP9	YOL004Wp-like protein (Fragment) OS=Saccharomyces cerevisiae (strain AWRI1631) OX=545124 GN=AWRI1631_151570 PE=4 SV=1	AWRI1631_151570	156.37	0.7	0	1	1	1	972680
Biological Process	GO:0010628	6	positive regulation of gene expression	1.58	0.159349	G2WCC0	K7_Nat1p OS=Saccharomyces cerevisiae (strain Kyokai no. 7 / NBRC 101557) OX=721032 GN=K7_NAT1 PE=4 SV=1	K7_NAT1	98.92	1.9	0	1	1	1	2674700
Biological Process	GO:0010628	6	positive regulation of gene expression	1.58	0.159349	N1P7Q8	Hsl1p OS=Saccharomyces cerevisiae (strain CEN.PK113-7D) OX=889517 GN=CENPK1137D_900 PE=4 SV=1	CENPK1137D_900	169.58	2.2	1	1	1	1	0
Biological Process	GO:0010628	6	positive regulation of gene expression	1.58	0.159349	A7A2D1	Uncharacterized protein (Fragment) OS=Saccharomyces cerevisiae (strain YJM789) OX=307796 GN=SCY_1426 PE=4 SV=1	SCY_1426	92.324	1.4	0	1	1	1	281320
Biological Process	GO:0010628	6	positive regulation of gene expression	1.58	0.159349	B5VE58	non-specific serine/threonine protein kinase (Fragment) OS=Saccharomyces cerevisiae (strain AWRI1631) OX=545124 GN=AWRI1631_21810 PE=4 SV=1	AWRI1631_21810	127.32	2.4	1	1	1	1	11679000
Biological Process	GO:0010628	6	positive regulation of gene expression	1.58	0.159349	B3LQE8	Basic helix-loop-helix protein OS=Saccharomyces cerevisiae (strain RM11-1a) OX=285006 GN=SCRG_03712 PE=4 SV=1	SCRG_03712	39.509	3.7	0	1	1	1	80255
Biological Process	GO:0010628	6	positive regulation of gene expression	1.58	0.159349	B5VRP9	YOL004Wp-like protein (Fragment) OS=Saccharomyces cerevisiae (strain AWRI1631) OX=545124 GN=AWRI1631_151570 PE=4 SV=1	AWRI1631_151570	156.37	0.7	0	1	1	1	972680
Biological Process	GO:0006354	6	DNA-templated transcription, elongation	2.82	0.158435	B5VJC8	YGR186Wp-like protein OS=Saccharomyces cerevisiae (strain AWRI1631) OX=545124 GN=AWRI1631_74050 PE=4 SV=1	AWRI1631_74050	26.568	4.2	1	2	2	2	189300000
Biological Process	GO:0006354	6	DNA-templated transcription, elongation	2.82	0.158435	B3LLY2	Chromatin structure remodeling complex protein RSC7 OS=Saccharomyces cerevisiae (strain RM11-1a) OX=285006 GN=SCRG_01981 PE=4 SV=1	SCRG_01981	44.856	2.3	1	1	1	1	2856600
Biological Process	GO:0006520	3	cellular amino acid metabolic process	1.91	0.155993	G2WER4	Tyrosine--tRNA ligase OS=Saccharomyces cerevisiae (strain Kyokai no. 7 / NBRC 101557) OX=721032 GN=K7_TYS1 PE=3 SV=1	K7_TYS1	44.005	3.8	0	1	1	1	5141100
Biological Process	GO:0006520	3	cellular amino acid metabolic process	1.91	0.155993	A6ZU31	Alpha aminoadipate reductase phosphopantetheinyl transferase OS=Saccharomyces cerevisiae (strain YJM789) OX=307796 GN=LYS5 PE=4 SV=1	LYS5	30.653	7.4	0	1	1	1	231120
Biological Process	GO:0006520	3	cellular amino acid metabolic process	1.91	0.155993	N1NWU0	aminodeoxychorismate synthase OS=Saccharomyces cerevisiae (strain CEN.PK113-7D) OX=889517 GN=CENPK1137D_2711 PE=3 SV=1	CENPK1137D_2711	88.598	1.1	0	1	1	1	2766200
Biological Process	GO:0006520	3	cellular amino acid metabolic process	1.91	0.155993	B3LQE8	Basic helix-loop-helix protein OS=Saccharomyces cerevisiae (strain RM11-1a) OX=285006 GN=SCRG_03712 PE=4 SV=1	SCRG_03712	39.509	3.7	0	1	1	1	80255
Biological Process	GO:0006261	6	DNA-dependent DNA replication	2.2	0.155712	B5VNW7	YLR430Wp-like protein (Fragment) OS=Saccharomyces cerevisiae (strain AWRI1631) OX=545124 GN=AWRI1631_124570 PE=4 SV=1	AWRI1631_124570	108.13	0.7	11	1	1	1	267960000
Biological Process	GO:0006261	6	DNA-dependent DNA replication	2.2	0.155712	B5VJW2	YHR031Cp-like protein (Fragment) OS=Saccharomyces cerevisiae (strain AWRI1631) OX=545124 GN=AWRI1631_80830 PE=3 SV=1	AWRI1631_80830	64.508	1.8	1	1	1	1	6365800
Biological Process	GO:0006261	6	DNA-dependent DNA replication	2.2	0.155712	B5VE62	YBR098Wp-like protein (Fragment) OS=Saccharomyces cerevisiae (strain AWRI1631) OX=545124 GN=AWRI1631_21840 PE=3 SV=1	AWRI1631_21840	42.813	5.2	0	1	1	1	2012500
Biological Process	GO:0009266	3	response to temperature stimulus	2.21	0.153766	C8ZHK9	Wsc3p OS=Saccharomyces cerevisiae (strain Lalvin EC1118 / Prise de mousse) OX=643680 GN=EC1118_1O4_0628g PE=4 SV=1	EC1118_1O4_0628g	57.627	3.8	1	1	1	1	0
Biological Process	GO:0009266	3	response to temperature stimulus	2.21	0.153766	A6ZL83	GTPase-activating protein OS=Saccharomyces cerevisiae (strain YJM789) OX=307796 GN=IRA1 PE=4 SV=1	IRA1	350.76	0.3	0	1	1	1	2715000
Biological Process	GO:0009266	3	response to temperature stimulus	2.21	0.153766	B5VRP9	YOL004Wp-like protein (Fragment) OS=Saccharomyces cerevisiae (strain AWRI1631) OX=545124 GN=AWRI1631_151570 PE=4 SV=1	AWRI1631_151570	156.37	0.7	0	1	1	1	972680
Biological Process	GO:0006364	8	rRNA processing	1.93	0.151388	P47077	Nucleolar protein 9 OS=Saccharomyces cerevisiae (strain ATCC 204508 / S288c) OX=559292 GN=NOP9 PE=1 SV=1	NOP9	77.721	1.5	0	1	1	1	3130300000
Biological Process	GO:0006364	8	rRNA processing	1.93	0.151388	B5VNW7	YLR430Wp-like protein (Fragment) OS=Saccharomyces cerevisiae (strain AWRI1631) OX=545124 GN=AWRI1631_124570 PE=4 SV=1	AWRI1631_124570	108.13	0.7	11	1	1	1	267960000
Biological Process	GO:0006364	8	rRNA processing	1.93	0.151388	G2WIG1	Polynucleotide 5'-hydroxyl-kinase GRC3 OS=Saccharomyces cerevisiae (strain Kyokai no. 7 / NBRC 101557) OX=721032 GN=K7_GRC3 PE=3 SV=1	K7_GRC3	72.136	3.2	0	1	1	1	118070
Biological Process	GO:0006364	8	rRNA processing	1.93	0.151388	B5VHQ4	YER127Wp-like protein OS=Saccharomyces cerevisiae (strain AWRI1631) OX=545124 GN=AWRI1631_51940 PE=4 SV=1	AWRI1631_51940	26.193	8.4	1	1	1	1	0
Biological Process	GO:0031123	7	RNA 3'-end processing	2.93	0.14919	B5VNW7	YLR430Wp-like protein (Fragment) OS=Saccharomyces cerevisiae (strain AWRI1631) OX=545124 GN=AWRI1631_124570 PE=4 SV=1	AWRI1631_124570	108.13	0.7	11	1	1	1	267960000
Biological Process	GO:0031123	7	RNA 3'-end processing	2.93	0.14919	G2WIG1	Polynucleotide 5'-hydroxyl-kinase GRC3 OS=Saccharomyces cerevisiae (strain Kyokai no. 7 / NBRC 101557) OX=721032 GN=K7_GRC3 PE=3 SV=1	K7_GRC3	72.136	3.2	0	1	1	1	118070
Biological Process	GO:0090329	7	regulation of DNA-dependent DNA replication	2.96	0.146369	B5VJW2	YHR031Cp-like protein (Fragment) OS=Saccharomyces cerevisiae (strain AWRI1631) OX=545124 GN=AWRI1631_80830 PE=3 SV=1	AWRI1631_80830	64.508	1.8	1	1	1	1	6365800
Biological Process	GO:0016053	4	organic acid biosynthetic process	1.73	0.249344	A6ZU31	Alpha aminoadipate reductase phosphopantetheinyl transferase OS=Saccharomyces cerevisiae (strain YJM789) OX=307796 GN=LYS5 PE=4 SV=1	LYS5	30.653	7.4	0	1	1	1	231120
Biological Process	GO:0034293	3	sexual sporulation	1.72	0.252097	G2WBE1	K7_Dit1p OS=Saccharomyces cerevisiae (strain Kyokai no. 7 / NBRC 101557) OX=721032 GN=K7_DIT1 PE=4 SV=1	K7_DIT1	61.346	1.9	0	1	1	1	51600000000
Biological Process	GO:0034293	3	sexual sporulation	1.72	0.252097	N1NZR6	Ubi4p OS=Saccharomyces cerevisiae (strain CEN.PK113-7D) OX=889517 GN=CENPK1137D_551 PE=4 SV=1	CENPK1137D_551	17.209	27.5	2	2	2	2	24713000
Biological Process	GO:0034293	3	sexual sporulation	1.72	0.252097	P61830	Histone H3 OS=Saccharomyces cerevisiae (strain ATCC 204508 / S288c) OX=559292 GN=HHT1 PE=1 SV=2	HHT1	15.356	5.1	1	1	1	1	4139200
Biological Process	GO:0007154	2	cell communication	1.3	0.38728	G2WB82	K7_Hxt6p (Fragment) OS=Saccharomyces cerevisiae (strain Kyokai no. 7 / NBRC 101557) OX=721032 GN=K7_HXT6 PE=3 SV=1	K7_HXT6	22.553	3.4	1	1	1	1	99374000
Biological Process	GO:0050657	6	nucleic acid transport	1.5	0.386424	P47077	Nucleolar protein 9 OS=Saccharomyces cerevisiae (strain ATCC 204508 / S288c) OX=559292 GN=NOP9 PE=1 SV=1	NOP9	77.721	1.5	0	1	1	1	3130300000
Biological Process	GO:0050657	6	nucleic acid transport	1.5	0.386424	G2WG85	K7_Yrb2p OS=Saccharomyces cerevisiae (strain Kyokai no. 7 / NBRC 101557) OX=721032 GN=K7_YRB2 PE=4 SV=1	K7_YRB2	36.113	6.1	1	1	1	1	0
Biological Process	GO:0051236	3	establishment of RNA localization	1.52	0.380571	P47077	Nucleolar protein 9 OS=Saccharomyces cerevisiae (strain ATCC 204508 / S288c) OX=559292 GN=NOP9 PE=1 SV=1	NOP9	77.721	1.5	0	1	1	1	3130300000
Biological Process	GO:0051236	3	establishment of RNA localization	1.52	0.380571	G2WG85	K7_Yrb2p OS=Saccharomyces cerevisiae (strain Kyokai no. 7 / NBRC 101557) OX=721032 GN=K7_YRB2 PE=4 SV=1	K7_YRB2	36.113	6.1	1	1	1	1	0
Biological Process	GO:0050658	4	RNA transport	1.52	0.380571	P47077	Nucleolar protein 9 OS=Saccharomyces cerevisiae (strain ATCC 204508 / S288c) OX=559292 GN=NOP9 PE=1 SV=1	NOP9	77.721	1.5	0	1	1	1	3130300000
Biological Process	GO:0050658	4	RNA transport	1.52	0.380571	G2WG85	K7_Yrb2p OS=Saccharomyces cerevisiae (strain Kyokai no. 7 / NBRC 101557) OX=721032 GN=K7_YRB2 PE=4 SV=1	K7_YRB2	36.113	6.1	1	1	1	1	0
Biological Process	GO:1902531	5	regulation of intracellular signal transduction	1.52	0.379838	N1P7Q8	Hsl1p OS=Saccharomyces cerevisiae (strain CEN.PK113-7D) OX=889517 GN=CENPK1137D_900 PE=4 SV=1	CENPK1137D_900	169.58	2.2	1	1	1	1	0
Biological Process	GO:1902531	5	regulation of intracellular signal transduction	1.52	0.379838	A6ZL83	GTPase-activating protein OS=Saccharomyces cerevisiae (strain YJM789) OX=307796 GN=IRA1 PE=4 SV=1	IRA1	350.76	0.3	0	1	1	1	2715000
Biological Process	GO:0009991	3	response to extracellular stimulus	1.52	0.379682	I6QI29	Zinc cluster transcriptional activator (Fragment) OS=Saccharomyces cerevisiae OX=4932 GN=CAT8 PE=4 SV=1	CAT8	25.749	3.7	0	1	1	1	3216600
Biological Process	GO:0009991	3	response to extracellular stimulus	1.52	0.379682	N1P7Q8	Hsl1p OS=Saccharomyces cerevisiae (strain CEN.PK113-7D) OX=889517 GN=CENPK1137D_900 PE=4 SV=1	CENPK1137D_900	169.58	2.2	1	1	1	1	0
Biological Process	GO:0007154	2	cell communication	1.3	0.38728	B3LQE8	Basic helix-loop-helix protein OS=Saccharomyces cerevisiae (strain RM11-1a) OX=285006 GN=SCRG_03712 PE=4 SV=1	SCRG_03712	39.509	3.7	0	1	1	1	80255
Biological Process	GO:0009991	3	response to extracellular stimulus	1.52	0.379682	A7A2D1	Uncharacterized protein (Fragment) OS=Saccharomyces cerevisiae (strain YJM789) OX=307796 GN=SCY_1426 PE=4 SV=1	SCY_1426	92.324	1.4	0	1	1	1	281320
Biological Process	GO:0009991	3	response to extracellular stimulus	1.52	0.379682	G2WB82	K7_Hxt6p (Fragment) OS=Saccharomyces cerevisiae (strain Kyokai no. 7 / NBRC 101557) OX=721032 GN=K7_HXT6 PE=3 SV=1	K7_HXT6	22.553	3.4	1	1	1	1	99374000
Biological Process	GO:0071840	2	cellular component organization or biogenesis	1.16	0.378494	Q03330	Histone acetyltransferase GCN5 OS=Saccharomyces cerevisiae (strain ATCC 204508 / S288c) OX=559292 GN=GCN5 PE=1 SV=1	GCN5	51.069	2.3	1	1	1	1	58087000
Biological Process	GO:0071840	2	cellular component organization or biogenesis	1.16	0.378494	P61830	Histone H3 OS=Saccharomyces cerevisiae (strain ATCC 204508 / S288c) OX=559292 GN=HHT1 PE=1 SV=2	HHT1	15.356	5.1	1	1	1	1	4139200
Biological Process	GO:0071840	2	cellular component organization or biogenesis	1.16	0.378494	P40366	Protein DLS1 OS=Saccharomyces cerevisiae (strain ATCC 204508 / S288c) OX=559292 GN=DLS1 PE=1 SV=1	DLS1	18.792	11.4	1	1	1	1	0
Biological Process	GO:0071840	2	cellular component organization or biogenesis	1.16	0.378494	N1P7Q8	Hsl1p OS=Saccharomyces cerevisiae (strain CEN.PK113-7D) OX=889517 GN=CENPK1137D_900 PE=4 SV=1	CENPK1137D_900	169.58	2.2	1	1	1	1	0
Biological Process	GO:0071840	2	cellular component organization or biogenesis	1.16	0.378494	P47077	Nucleolar protein 9 OS=Saccharomyces cerevisiae (strain ATCC 204508 / S288c) OX=559292 GN=NOP9 PE=1 SV=1	NOP9	77.721	1.5	0	1	1	1	3130300000
Biological Process	GO:0071840	2	cellular component organization or biogenesis	1.16	0.378494	B3LPF8	Palmitoyltransferase OS=Saccharomyces cerevisiae (strain RM11-1a) OX=285006 GN=SCRG_03448 PE=3 SV=1	SCRG_03448	39.045	9.8	1	1	1	1	0
Biological Process	GO:0071840	2	cellular component organization or biogenesis	1.16	0.378494	C8Z3Y7	non-specific serine/threonine protein kinase OS=Saccharomyces cerevisiae (strain Lalvin EC1118 / Prise de mousse) OX=643680 GN=EC1118_1B15_1178g PE=4 SV=1	EC1118_1B15_1178g	76.412	1.9	0	1	1	1	41041
Biological Process	GO:0071840	2	cellular component organization or biogenesis	1.16	0.378494	B5VNW7	YLR430Wp-like protein (Fragment) OS=Saccharomyces cerevisiae (strain AWRI1631) OX=545124 GN=AWRI1631_124570 PE=4 SV=1	AWRI1631_124570	108.13	0.7	11	1	1	1	267960000
Biological Process	GO:0071840	2	cellular component organization or biogenesis	1.16	0.378494	G2WIG1	Polynucleotide 5'-hydroxyl-kinase GRC3 OS=Saccharomyces cerevisiae (strain Kyokai no. 7 / NBRC 101557) OX=721032 GN=K7_GRC3 PE=3 SV=1	K7_GRC3	72.136	3.2	0	1	1	1	118070
Biological Process	GO:0071840	2	cellular component organization or biogenesis	1.16	0.378494	B5VMA5	DASH complex subunit ASK1 OS=Saccharomyces cerevisiae (strain AWRI1631) OX=545124 GN=AWRI1631_111740 PE=3 SV=1	AWRI1631_111740	22.701	5.7	1	1	1	1	5284700000
Biological Process	GO:0009991	3	response to extracellular stimulus	1.52	0.379682	B3LQE8	Basic helix-loop-helix protein OS=Saccharomyces cerevisiae (strain RM11-1a) OX=285006 GN=SCRG_03712 PE=4 SV=1	SCRG_03712	39.509	3.7	0	1	1	1	80255
Biological Process	GO:0071840	2	cellular component organization or biogenesis	1.16	0.378494	G2WBE1	K7_Dit1p OS=Saccharomyces cerevisiae (strain Kyokai no. 7 / NBRC 101557) OX=721032 GN=K7_DIT1 PE=4 SV=1	K7_DIT1	61.346	1.9	0	1	1	1	51600000000
Biological Process	GO:0007154	2	cell communication	1.3	0.38728	B5VE58	non-specific serine/threonine protein kinase (Fragment) OS=Saccharomyces cerevisiae (strain AWRI1631) OX=545124 GN=AWRI1631_21810 PE=4 SV=1	AWRI1631_21810	127.32	2.4	1	1	1	1	11679000
Biological Process	GO:0007154	2	cell communication	1.3	0.38728	A7A2D1	Uncharacterized protein (Fragment) OS=Saccharomyces cerevisiae (strain YJM789) OX=307796 GN=SCY_1426 PE=4 SV=1	SCY_1426	92.324	1.4	0	1	1	1	281320
Biological Process	GO:0009605	2	response to external stimulus	1.4	0.401878	B3LQE8	Basic helix-loop-helix protein OS=Saccharomyces cerevisiae (strain RM11-1a) OX=285006 GN=SCRG_03712 PE=4 SV=1	SCRG_03712	39.509	3.7	0	1	1	1	80255
Biological Process	GO:0009605	2	response to external stimulus	1.4	0.401878	G2WB82	K7_Hxt6p (Fragment) OS=Saccharomyces cerevisiae (strain Kyokai no. 7 / NBRC 101557) OX=721032 GN=K7_HXT6 PE=3 SV=1	K7_HXT6	22.553	3.4	1	1	1	1	99374000
Biological Process	GO:0019752	5	carboxylic acid metabolic process	1.42	0.398605	G2WER4	Tyrosine--tRNA ligase OS=Saccharomyces cerevisiae (strain Kyokai no. 7 / NBRC 101557) OX=721032 GN=K7_TYS1 PE=3 SV=1	K7_TYS1	44.005	3.8	0	1	1	1	5141100
Biological Process	GO:0019752	5	carboxylic acid metabolic process	1.42	0.398605	N1P7Q8	Hsl1p OS=Saccharomyces cerevisiae (strain CEN.PK113-7D) OX=889517 GN=CENPK1137D_900 PE=4 SV=1	CENPK1137D_900	169.58	2.2	1	1	1	1	0
Biological Process	GO:0019752	5	carboxylic acid metabolic process	1.42	0.398605	A6ZU31	Alpha aminoadipate reductase phosphopantetheinyl transferase OS=Saccharomyces cerevisiae (strain YJM789) OX=307796 GN=LYS5 PE=4 SV=1	LYS5	30.653	7.4	0	1	1	1	231120
Biological Process	GO:0019752	5	carboxylic acid metabolic process	1.42	0.398605	N1NWU0	aminodeoxychorismate synthase OS=Saccharomyces cerevisiae (strain CEN.PK113-7D) OX=889517 GN=CENPK1137D_2711 PE=3 SV=1	CENPK1137D_2711	88.598	1.1	0	1	1	1	2766200
Biological Process	GO:0019752	5	carboxylic acid metabolic process	1.42	0.398605	B3LQE8	Basic helix-loop-helix protein OS=Saccharomyces cerevisiae (strain RM11-1a) OX=285006 GN=SCRG_03712 PE=4 SV=1	SCRG_03712	39.509	3.7	0	1	1	1	80255
Biological Process	GO:0140013	3	meiotic nuclear division	1.47	0.39661	Q03330	Histone acetyltransferase GCN5 OS=Saccharomyces cerevisiae (strain ATCC 204508 / S288c) OX=559292 GN=GCN5 PE=1 SV=1	GCN5	51.069	2.3	1	1	1	1	58087000
Biological Process	GO:0140013	3	meiotic nuclear division	1.47	0.39661	B5VE62	YBR098Wp-like protein (Fragment) OS=Saccharomyces cerevisiae (strain AWRI1631) OX=545124 GN=AWRI1631_21840 PE=3 SV=1	AWRI1631_21840	42.813	5.2	0	1	1	1	2012500
Biological Process	GO:0046942	6	carboxylic acid transport	1.49	0.391526	B5VL67	YJL107Cp-like protein OS=Saccharomyces cerevisiae (strain AWRI1631) OX=545124 GN=AWRI1631_100910 PE=3 SV=1	AWRI1631_100910	56.754	2.5	2	1	1	1	109610000
Biological Process	GO:0046942	6	carboxylic acid transport	1.49	0.391526	G2WB82	K7_Hxt6p (Fragment) OS=Saccharomyces cerevisiae (strain Kyokai no. 7 / NBRC 101557) OX=721032 GN=K7_HXT6 PE=3 SV=1	K7_HXT6	22.553	3.4	1	1	1	1	99374000
Biological Process	GO:0007154	2	cell communication	1.3	0.38728	C8ZHK9	Wsc3p OS=Saccharomyces cerevisiae (strain Lalvin EC1118 / Prise de mousse) OX=643680 GN=EC1118_1O4_0628g PE=4 SV=1	EC1118_1O4_0628g	57.627	3.8	1	1	1	1	0
Biological Process	GO:0010564	5	regulation of cell cycle process	1.46	0.389605	P61830	Histone H3 OS=Saccharomyces cerevisiae (strain ATCC 204508 / S288c) OX=559292 GN=HHT1 PE=1 SV=2	HHT1	15.356	5.1	1	1	1	1	4139200
Biological Process	GO:0010564	5	regulation of cell cycle process	1.46	0.389605	C8Z3Y7	non-specific serine/threonine protein kinase OS=Saccharomyces cerevisiae (strain Lalvin EC1118 / Prise de mousse) OX=643680 GN=EC1118_1B15_1178g PE=4 SV=1	EC1118_1B15_1178g	76.412	1.9	0	1	1	1	41041
Biological Process	GO:0010564	5	regulation of cell cycle process	1.46	0.389605	B5VMA5	DASH complex subunit ASK1 OS=Saccharomyces cerevisiae (strain AWRI1631) OX=545124 GN=AWRI1631_111740 PE=3 SV=1	AWRI1631_111740	22.701	5.7	1	1	1	1	5284700000
Biological Process	GO:0010564	5	regulation of cell cycle process	1.46	0.389605	B5VE62	YBR098Wp-like protein (Fragment) OS=Saccharomyces cerevisiae (strain AWRI1631) OX=545124 GN=AWRI1631_21840 PE=3 SV=1	AWRI1631_21840	42.813	5.2	0	1	1	1	2012500
Biological Process	GO:1903046	2	meiotic cell cycle process	1.47	0.387517	Q03330	Histone acetyltransferase GCN5 OS=Saccharomyces cerevisiae (strain ATCC 204508 / S288c) OX=559292 GN=GCN5 PE=1 SV=1	GCN5	51.069	2.3	1	1	1	1	58087000
Biological Process	GO:1903046	2	meiotic cell cycle process	1.47	0.387517	P61830	Histone H3 OS=Saccharomyces cerevisiae (strain ATCC 204508 / S288c) OX=559292 GN=HHT1 PE=1 SV=2	HHT1	15.356	5.1	1	1	1	1	4139200
Biological Process	GO:1903046	2	meiotic cell cycle process	1.47	0.387517	N1NZR6	Ubi4p OS=Saccharomyces cerevisiae (strain CEN.PK113-7D) OX=889517 GN=CENPK1137D_551 PE=4 SV=1	CENPK1137D_551	17.209	27.5	2	2	2	2	24713000
Biological Process	GO:1903046	2	meiotic cell cycle process	1.47	0.387517	G2WBE1	K7_Dit1p OS=Saccharomyces cerevisiae (strain Kyokai no. 7 / NBRC 101557) OX=721032 GN=K7_DIT1 PE=4 SV=1	K7_DIT1	61.346	1.9	0	1	1	1	51600000000
Biological Process	GO:1903046	2	meiotic cell cycle process	1.47	0.387517	B5VE62	YBR098Wp-like protein (Fragment) OS=Saccharomyces cerevisiae (strain AWRI1631) OX=545124 GN=AWRI1631_21840 PE=3 SV=1	AWRI1631_21840	42.813	5.2	0	1	1	1	2012500
Biological Process	GO:0007154	2	cell communication	1.3	0.38728	I6QI29	Zinc cluster transcriptional activator (Fragment) OS=Saccharomyces cerevisiae OX=4932 GN=CAT8 PE=4 SV=1	CAT8	25.749	3.7	0	1	1	1	3216600
Biological Process	GO:0007154	2	cell communication	1.3	0.38728	N1P7Q8	Hsl1p OS=Saccharomyces cerevisiae (strain CEN.PK113-7D) OX=889517 GN=CENPK1137D_900 PE=4 SV=1	CENPK1137D_900	169.58	2.2	1	1	1	1	0
Biological Process	GO:0007154	2	cell communication	1.3	0.38728	C8Z3Y7	non-specific serine/threonine protein kinase OS=Saccharomyces cerevisiae (strain Lalvin EC1118 / Prise de mousse) OX=643680 GN=EC1118_1B15_1178g PE=4 SV=1	EC1118_1B15_1178g	76.412	1.9	0	1	1	1	41041
Biological Process	GO:0010564	5	regulation of cell cycle process	1.46	0.389605	N1P7Q8	Hsl1p OS=Saccharomyces cerevisiae (strain CEN.PK113-7D) OX=889517 GN=CENPK1137D_900 PE=4 SV=1	CENPK1137D_900	169.58	2.2	1	1	1	1	0
Biological Process	GO:0009605	2	response to external stimulus	1.4	0.401878	A7A2D1	Uncharacterized protein (Fragment) OS=Saccharomyces cerevisiae (strain YJM789) OX=307796 GN=SCY_1426 PE=4 SV=1	SCY_1426	92.324	1.4	0	1	1	1	281320
Biological Process	GO:0071840	2	cellular component organization or biogenesis	1.16	0.378494	B5VG36	YDR141Cp-like protein OS=Saccharomyces cerevisiae (strain AWRI1631) OX=545124 GN=AWRI1631_43600 PE=3 SV=1	AWRI1631_43600	167.69	0.7	0	1	1	1	1476200
Biological Process	GO:0071840	2	cellular component organization or biogenesis	1.16	0.378494	B5VKH9	YIL129Cp-like protein (Fragment) OS=Saccharomyces cerevisiae (strain AWRI1631) OX=545124 GN=AWRI1631_90370 PE=4 SV=1	AWRI1631_90370	218.76	0.4	2	1	1	1	17039000
Biological Process	GO:1901360	3	organic cyclic compound metabolic process	1.2	0.359475	B5VJW2	YHR031Cp-like protein (Fragment) OS=Saccharomyces cerevisiae (strain AWRI1631) OX=545124 GN=AWRI1631_80830 PE=3 SV=1	AWRI1631_80830	64.508	1.8	1	1	1	1	6365800
Biological Process	GO:1901360	3	organic cyclic compound metabolic process	1.2	0.359475	N1NWU0	aminodeoxychorismate synthase OS=Saccharomyces cerevisiae (strain CEN.PK113-7D) OX=889517 GN=CENPK1137D_2711 PE=3 SV=1	CENPK1137D_2711	88.598	1.1	0	1	1	1	2766200
Biological Process	GO:1901360	3	organic cyclic compound metabolic process	1.2	0.359475	B5VHQ4	YER127Wp-like protein OS=Saccharomyces cerevisiae (strain AWRI1631) OX=545124 GN=AWRI1631_51940 PE=4 SV=1	AWRI1631_51940	26.193	8.4	1	1	1	1	0
Biological Process	GO:1901360	3	organic cyclic compound metabolic process	1.2	0.359475	B3LLY2	Chromatin structure remodeling complex protein RSC7 OS=Saccharomyces cerevisiae (strain RM11-1a) OX=285006 GN=SCRG_01981 PE=4 SV=1	SCRG_01981	44.856	2.3	1	1	1	1	2856600
Biological Process	GO:1901360	3	organic cyclic compound metabolic process	1.2	0.359475	B5VE62	YBR098Wp-like protein (Fragment) OS=Saccharomyces cerevisiae (strain AWRI1631) OX=545124 GN=AWRI1631_21840 PE=3 SV=1	AWRI1631_21840	42.813	5.2	0	1	1	1	2012500
Biological Process	GO:1901360	3	organic cyclic compound metabolic process	1.2	0.359475	G2WDH9	K7_Irc5p OS=Saccharomyces cerevisiae (strain Kyokai no. 7 / NBRC 101557) OX=721032 GN=K7_IRC5 PE=4 SV=1	K7_IRC5	96.928	2	1	1	1	1	108060
Biological Process	GO:1901360	3	organic cyclic compound metabolic process	1.2	0.359475	B3LQE8	Basic helix-loop-helix protein OS=Saccharomyces cerevisiae (strain RM11-1a) OX=285006 GN=SCRG_03712 PE=4 SV=1	SCRG_03712	39.509	3.7	0	1	1	1	80255
Biological Process	GO:1901360	3	organic cyclic compound metabolic process	1.2	0.359475	B5VRP9	YOL004Wp-like protein (Fragment) OS=Saccharomyces cerevisiae (strain AWRI1631) OX=545124 GN=AWRI1631_151570 PE=4 SV=1	AWRI1631_151570	156.37	0.7	0	1	1	1	972680
Biological Process	GO:0030154	3	cell differentiation	1.44	0.358958	P61830	Histone H3 OS=Saccharomyces cerevisiae (strain ATCC 204508 / S288c) OX=559292 GN=HHT1 PE=1 SV=2	HHT1	15.356	5.1	1	1	1	1	4139200
Biological Process	GO:0030154	3	cell differentiation	1.44	0.358958	N1NZR6	Ubi4p OS=Saccharomyces cerevisiae (strain CEN.PK113-7D) OX=889517 GN=CENPK1137D_551 PE=4 SV=1	CENPK1137D_551	17.209	27.5	2	2	2	2	24713000
Biological Process	GO:0030154	3	cell differentiation	1.44	0.358958	G2WBE1	K7_Dit1p OS=Saccharomyces cerevisiae (strain Kyokai no. 7 / NBRC 101557) OX=721032 GN=K7_DIT1 PE=4 SV=1	K7_DIT1	61.346	1.9	0	1	1	1	51600000000
Biological Process	GO:1901360	3	organic cyclic compound metabolic process	1.2	0.359475	B5VJC8	YGR186Wp-like protein OS=Saccharomyces cerevisiae (strain AWRI1631) OX=545124 GN=AWRI1631_74050 PE=4 SV=1	AWRI1631_74050	26.568	4.2	1	2	2	2	189300000
Biological Process	GO:0030154	3	cell differentiation	1.44	0.358958	B5VG36	YDR141Cp-like protein OS=Saccharomyces cerevisiae (strain AWRI1631) OX=545124 GN=AWRI1631_43600 PE=3 SV=1	AWRI1631_43600	167.69	0.7	0	1	1	1	1476200
Biological Process	GO:0009408	3	response to heat	1.6	0.35547	B5VRP9	YOL004Wp-like protein (Fragment) OS=Saccharomyces cerevisiae (strain AWRI1631) OX=545124 GN=AWRI1631_151570 PE=4 SV=1	AWRI1631_151570	156.37	0.7	0	1	1	1	972680
Biological Process	GO:0072665	6	protein localization to vacuole	1.63	0.349514	C8ZAZ9	VPS10 homolog 2 OS=Saccharomyces cerevisiae (strain Lalvin EC1118 / Prise de mousse) OX=643680 GN=VTH2 PE=3 SV=2	VTH2	168.53	0.7	0	1	1	1	3655400
Biological Process	GO:0072665	6	protein localization to vacuole	1.63	0.349514	B5VE58	non-specific serine/threonine protein kinase (Fragment) OS=Saccharomyces cerevisiae (strain AWRI1631) OX=545124 GN=AWRI1631_21810 PE=4 SV=1	AWRI1631_21810	127.32	2.4	1	1	1	1	11679000
Biological Process	GO:0071166	3	ribonucleoprotein complex localization	1.63	0.349514	P47077	Nucleolar protein 9 OS=Saccharomyces cerevisiae (strain ATCC 204508 / S288c) OX=559292 GN=NOP9 PE=1 SV=1	NOP9	77.721	1.5	0	1	1	1	3130300000
Biological Process	GO:0071166	3	ribonucleoprotein complex localization	1.63	0.349514	G2WG85	K7_Yrb2p OS=Saccharomyces cerevisiae (strain Kyokai no. 7 / NBRC 101557) OX=721032 GN=K7_YRB2 PE=4 SV=1	K7_YRB2	36.113	6.1	1	1	1	1	0
Biological Process	GO:0034248	5	regulation of cellular amide metabolic process	1.63	0.349514	B5VI35	YFR009Wp-like protein (Fragment) OS=Saccharomyces cerevisiae (strain AWRI1631) OX=545124 GN=AWRI1631_60710 PE=4 SV=1	AWRI1631_60710	68.172	2.7	0	1	1	1	7164300
Biological Process	GO:0034248	5	regulation of cellular amide metabolic process	1.63	0.349514	B3LQE8	Basic helix-loop-helix protein OS=Saccharomyces cerevisiae (strain RM11-1a) OX=285006 GN=SCRG_03712 PE=4 SV=1	SCRG_03712	39.509	3.7	0	1	1	1	80255
Biological Process	GO:1903825	3	organic acid transmembrane transport	1.63	0.349514	B5VL67	YJL107Cp-like protein OS=Saccharomyces cerevisiae (strain AWRI1631) OX=545124 GN=AWRI1631_100910 PE=3 SV=1	AWRI1631_100910	56.754	2.5	2	1	1	1	109610000
Biological Process	GO:1903825	3	organic acid transmembrane transport	1.63	0.349514	G2WB82	K7_Hxt6p (Fragment) OS=Saccharomyces cerevisiae (strain Kyokai no. 7 / NBRC 101557) OX=721032 GN=K7_HXT6 PE=3 SV=1	K7_HXT6	22.553	3.4	1	1	1	1	99374000
Biological Process	GO:0051168	6	nuclear export	1.63	0.348769	P47077	Nucleolar protein 9 OS=Saccharomyces cerevisiae (strain ATCC 204508 / S288c) OX=559292 GN=NOP9 PE=1 SV=1	NOP9	77.721	1.5	0	1	1	1	3130300000
Biological Process	GO:0051168	6	nuclear export	1.63	0.348769	G2WG85	K7_Yrb2p OS=Saccharomyces cerevisiae (strain Kyokai no. 7 / NBRC 101557) OX=721032 GN=K7_YRB2 PE=4 SV=1	K7_YRB2	36.113	6.1	1	1	1	1	0
Biological Process	GO:0009408	3	response to heat	1.6	0.35547	C8ZHK9	Wsc3p OS=Saccharomyces cerevisiae (strain Lalvin EC1118 / Prise de mousse) OX=643680 GN=EC1118_1O4_0628g PE=4 SV=1	EC1118_1O4_0628g	57.627	3.8	1	1	1	1	0
Biological Process	GO:0071840	2	cellular component organization or biogenesis	1.16	0.378494	G2WG85	K7_Yrb2p OS=Saccharomyces cerevisiae (strain Kyokai no. 7 / NBRC 101557) OX=721032 GN=K7_YRB2 PE=4 SV=1	K7_YRB2	36.113	6.1	1	1	1	1	0
Biological Process	GO:1901360	3	organic cyclic compound metabolic process	1.2	0.359475	G2WE95	SWR1-complex protein 4 OS=Saccharomyces cerevisiae (strain Kyokai no. 7 / NBRC 101557) OX=721032 GN=K7_SWC4 PE=3 SV=1	K7_SWC4	55.159	2.5	0	1	1	1	16313
Biological Process	GO:1901360	3	organic cyclic compound metabolic process	1.2	0.359475	G2WIG1	Polynucleotide 5'-hydroxyl-kinase GRC3 OS=Saccharomyces cerevisiae (strain Kyokai no. 7 / NBRC 101557) OX=721032 GN=K7_GRC3 PE=3 SV=1	K7_GRC3	72.136	3.2	0	1	1	1	118070
Biological Process	GO:0071840	2	cellular component organization or biogenesis	1.16	0.378494	G2WE95	SWR1-complex protein 4 OS=Saccharomyces cerevisiae (strain Kyokai no. 7 / NBRC 101557) OX=721032 GN=K7_SWC4 PE=3 SV=1	K7_SWC4	55.159	2.5	0	1	1	1	16313
Biological Process	GO:0071840	2	cellular component organization or biogenesis	1.16	0.378494	B5VJC8	YGR186Wp-like protein OS=Saccharomyces cerevisiae (strain AWRI1631) OX=545124 GN=AWRI1631_74050 PE=4 SV=1	AWRI1631_74050	26.568	4.2	1	2	2	2	189300000
Biological Process	GO:0071840	2	cellular component organization or biogenesis	1.16	0.378494	B5VJW2	YHR031Cp-like protein (Fragment) OS=Saccharomyces cerevisiae (strain AWRI1631) OX=545124 GN=AWRI1631_80830 PE=3 SV=1	AWRI1631_80830	64.508	1.8	1	1	1	1	6365800
Biological Process	GO:0071840	2	cellular component organization or biogenesis	1.16	0.378494	B5VHQ4	YER127Wp-like protein OS=Saccharomyces cerevisiae (strain AWRI1631) OX=545124 GN=AWRI1631_51940 PE=4 SV=1	AWRI1631_51940	26.193	8.4	1	1	1	1	0
Biological Process	GO:0071840	2	cellular component organization or biogenesis	1.16	0.378494	C8ZHK9	Wsc3p OS=Saccharomyces cerevisiae (strain Lalvin EC1118 / Prise de mousse) OX=643680 GN=EC1118_1O4_0628g PE=4 SV=1	EC1118_1O4_0628g	57.627	3.8	1	1	1	1	0
Biological Process	GO:0071840	2	cellular component organization or biogenesis	1.16	0.378494	B3LLY2	Chromatin structure remodeling complex protein RSC7 OS=Saccharomyces cerevisiae (strain RM11-1a) OX=285006 GN=SCRG_01981 PE=4 SV=1	SCRG_01981	44.856	2.3	1	1	1	1	2856600
Biological Process	GO:0071840	2	cellular component organization or biogenesis	1.16	0.378494	B5VE62	YBR098Wp-like protein (Fragment) OS=Saccharomyces cerevisiae (strain AWRI1631) OX=545124 GN=AWRI1631_21840 PE=3 SV=1	AWRI1631_21840	42.813	5.2	0	1	1	1	2012500
Biological Process	GO:0071840	2	cellular component organization or biogenesis	1.16	0.378494	B5VE58	non-specific serine/threonine protein kinase (Fragment) OS=Saccharomyces cerevisiae (strain AWRI1631) OX=545124 GN=AWRI1631_21810 PE=4 SV=1	AWRI1631_21810	127.32	2.4	1	1	1	1	11679000
Biological Process	GO:0071840	2	cellular component organization or biogenesis	1.16	0.378494	B3LQE8	Basic helix-loop-helix protein OS=Saccharomyces cerevisiae (strain RM11-1a) OX=285006 GN=SCRG_03712 PE=4 SV=1	SCRG_03712	39.509	3.7	0	1	1	1	80255
Biological Process	GO:0071840	2	cellular component organization or biogenesis	1.16	0.378494	B5VRP9	YOL004Wp-like protein (Fragment) OS=Saccharomyces cerevisiae (strain AWRI1631) OX=545124 GN=AWRI1631_151570 PE=4 SV=1	AWRI1631_151570	156.37	0.7	0	1	1	1	972680
Biological Process	GO:0061982	3	meiosis I cell cycle process	1.53	0.377637	Q03330	Histone acetyltransferase GCN5 OS=Saccharomyces cerevisiae (strain ATCC 204508 / S288c) OX=559292 GN=GCN5 PE=1 SV=1	GCN5	51.069	2.3	1	1	1	1	58087000
Biological Process	GO:1901360	3	organic cyclic compound metabolic process	1.2	0.359475	G2WEE8	phosphoribosylformylglycinamidine synthase OS=Saccharomyces cerevisiae (strain Kyokai no. 7 / NBRC 101557) OX=721032 GN=K7_ADE6 PE=3 SV=1	K7_ADE6	148.9	1.8	1	1	1	1	166850
Biological Process	GO:0061982	3	meiosis I cell cycle process	1.53	0.377637	B5VE62	YBR098Wp-like protein (Fragment) OS=Saccharomyces cerevisiae (strain AWRI1631) OX=545124 GN=AWRI1631_21840 PE=3 SV=1	AWRI1631_21840	42.813	5.2	0	1	1	1	2012500
Biological Process	GO:0090068	6	positive regulation of cell cycle process	1.54	0.375433	B5VMA5	DASH complex subunit ASK1 OS=Saccharomyces cerevisiae (strain AWRI1631) OX=545124 GN=AWRI1631_111740 PE=3 SV=1	AWRI1631_111740	22.701	5.7	1	1	1	1	5284700000
Biological Process	GO:0009636	3	response to toxic substance	1.56	0.367327	C7GX73	Peroxidase OS=Saccharomyces cerevisiae (strain JAY291) OX=574961 GN=CCP1 PE=3 SV=1	CCP1	40.303	1.9	2	1	1	1	28226000
Biological Process	GO:0009636	3	response to toxic substance	1.56	0.367327	A6ZL83	GTPase-activating protein OS=Saccharomyces cerevisiae (strain YJM789) OX=307796 GN=IRA1 PE=4 SV=1	IRA1	350.76	0.3	0	1	1	1	2715000
Biological Process	GO:1901360	3	organic cyclic compound metabolic process	1.2	0.359475	Q03330	Histone acetyltransferase GCN5 OS=Saccharomyces cerevisiae (strain ATCC 204508 / S288c) OX=559292 GN=GCN5 PE=1 SV=1	GCN5	51.069	2.3	1	1	1	1	58087000
Biological Process	GO:1901360	3	organic cyclic compound metabolic process	1.2	0.359475	P61830	Histone H3 OS=Saccharomyces cerevisiae (strain ATCC 204508 / S288c) OX=559292 GN=HHT1 PE=1 SV=2	HHT1	15.356	5.1	1	1	1	1	4139200
Biological Process	GO:1901360	3	organic cyclic compound metabolic process	1.2	0.359475	I6QI29	Zinc cluster transcriptional activator (Fragment) OS=Saccharomyces cerevisiae OX=4932 GN=CAT8 PE=4 SV=1	CAT8	25.749	3.7	0	1	1	1	3216600
Biological Process	GO:1901360	3	organic cyclic compound metabolic process	1.2	0.359475	G2WER4	Tyrosine--tRNA ligase OS=Saccharomyces cerevisiae (strain Kyokai no. 7 / NBRC 101557) OX=721032 GN=K7_TYS1 PE=3 SV=1	K7_TYS1	44.005	3.8	0	1	1	1	5141100
Biological Process	GO:1901360	3	organic cyclic compound metabolic process	1.2	0.359475	G2WAF0	coproporphyrinogen oxidase (Fragment) OS=Saccharomyces cerevisiae (strain Kyokai no. 7 / NBRC 101557) OX=721032 GN=K7_HEM13b PE=3 SV=1	K7_HEM13b	25.595	5.6	1	1	1	1	119080
Biological Process	GO:1901360	3	organic cyclic compound metabolic process	1.2	0.359475	P47077	Nucleolar protein 9 OS=Saccharomyces cerevisiae (strain ATCC 204508 / S288c) OX=559292 GN=NOP9 PE=1 SV=1	NOP9	77.721	1.5	0	1	1	1	3130300000
Biological Process	GO:1901360	3	organic cyclic compound metabolic process	1.2	0.359475	A7A2D1	Uncharacterized protein (Fragment) OS=Saccharomyces cerevisiae (strain YJM789) OX=307796 GN=SCY_1426 PE=4 SV=1	SCY_1426	92.324	1.4	0	1	1	1	281320
Biological Process	GO:1901360	3	organic cyclic compound metabolic process	1.2	0.359475	B5VNW7	YLR430Wp-like protein (Fragment) OS=Saccharomyces cerevisiae (strain AWRI1631) OX=545124 GN=AWRI1631_124570 PE=4 SV=1	AWRI1631_124570	108.13	0.7	11	1	1	1	267960000
Biological Process	GO:0090068	6	positive regulation of cell cycle process	1.54	0.375433	N1P7Q8	Hsl1p OS=Saccharomyces cerevisiae (strain CEN.PK113-7D) OX=889517 GN=CENPK1137D_900 PE=4 SV=1	CENPK1137D_900	169.58	2.2	1	1	1	1	0
Biological Process	GO:0009605	2	response to external stimulus	1.4	0.401878	N1P7Q8	Hsl1p OS=Saccharomyces cerevisiae (strain CEN.PK113-7D) OX=889517 GN=CENPK1137D_900 PE=4 SV=1	CENPK1137D_900	169.58	2.2	1	1	1	1	0
Biological Process	GO:0009605	2	response to external stimulus	1.4	0.401878	I6QI29	Zinc cluster transcriptional activator (Fragment) OS=Saccharomyces cerevisiae OX=4932 GN=CAT8 PE=4 SV=1	CAT8	25.749	3.7	0	1	1	1	3216600
Biological Process	GO:0022402	2	cell cycle process	1.25	0.420622	B5VRP9	YOL004Wp-like protein (Fragment) OS=Saccharomyces cerevisiae (strain AWRI1631) OX=545124 GN=AWRI1631_151570 PE=4 SV=1	AWRI1631_151570	156.37	0.7	0	1	1	1	972680
Biological Process	GO:0040029	6	regulation of gene expression, epigenetic	1.47	0.457497	P40366	Protein DLS1 OS=Saccharomyces cerevisiae (strain ATCC 204508 / S288c) OX=559292 GN=DLS1 PE=1 SV=1	DLS1	18.792	11.4	1	1	1	1	0
Biological Process	GO:0040029	6	regulation of gene expression, epigenetic	1.47	0.457497	G2WIG1	Polynucleotide 5'-hydroxyl-kinase GRC3 OS=Saccharomyces cerevisiae (strain Kyokai no. 7 / NBRC 101557) OX=721032 GN=K7_GRC3 PE=3 SV=1	K7_GRC3	72.136	3.2	0	1	1	1	118070
Biological Process	GO:0040029	6	regulation of gene expression, epigenetic	1.47	0.457497	B5VRP9	YOL004Wp-like protein (Fragment) OS=Saccharomyces cerevisiae (strain AWRI1631) OX=545124 GN=AWRI1631_151570 PE=4 SV=1	AWRI1631_151570	156.37	0.7	0	1	1	1	972680
Biological Process	GO:0033554	3	cellular response to stress	1.24	0.453189	P61830	Histone H3 OS=Saccharomyces cerevisiae (strain ATCC 204508 / S288c) OX=559292 GN=HHT1 PE=1 SV=2	HHT1	15.356	5.1	1	1	1	1	4139200
Biological Process	GO:0033554	3	cellular response to stress	1.24	0.453189	N1P7Q8	Hsl1p OS=Saccharomyces cerevisiae (strain CEN.PK113-7D) OX=889517 GN=CENPK1137D_900 PE=4 SV=1	CENPK1137D_900	169.58	2.2	1	1	1	1	0
Biological Process	GO:0033554	3	cellular response to stress	1.24	0.453189	B5VNW7	YLR430Wp-like protein (Fragment) OS=Saccharomyces cerevisiae (strain AWRI1631) OX=545124 GN=AWRI1631_124570 PE=4 SV=1	AWRI1631_124570	108.13	0.7	11	1	1	1	267960000
Biological Process	GO:0033554	3	cellular response to stress	1.24	0.453189	C7GX73	Peroxidase OS=Saccharomyces cerevisiae (strain JAY291) OX=574961 GN=CCP1 PE=3 SV=1	CCP1	40.303	1.9	2	1	1	1	28226000
Biological Process	GO:0033554	3	cellular response to stress	1.24	0.453189	G2WG85	K7_Yrb2p OS=Saccharomyces cerevisiae (strain Kyokai no. 7 / NBRC 101557) OX=721032 GN=K7_YRB2 PE=4 SV=1	K7_YRB2	36.113	6.1	1	1	1	1	0
Biological Process	GO:0033554	3	cellular response to stress	1.24	0.453189	G2WE95	SWR1-complex protein 4 OS=Saccharomyces cerevisiae (strain Kyokai no. 7 / NBRC 101557) OX=721032 GN=K7_SWC4 PE=3 SV=1	K7_SWC4	55.159	2.5	0	1	1	1	16313
Biological Process	GO:0033554	3	cellular response to stress	1.24	0.453189	B3LLY2	Chromatin structure remodeling complex protein RSC7 OS=Saccharomyces cerevisiae (strain RM11-1a) OX=285006 GN=SCRG_01981 PE=4 SV=1	SCRG_01981	44.856	2.3	1	1	1	1	2856600
Biological Process	GO:0033554	3	cellular response to stress	1.24	0.453189	A6ZL83	GTPase-activating protein OS=Saccharomyces cerevisiae (strain YJM789) OX=307796 GN=IRA1 PE=4 SV=1	IRA1	350.76	0.3	0	1	1	1	2715000
Biological Process	GO:1902680	7	positive regulation of RNA biosynthetic process	1.29	0.46339	B5VRP9	YOL004Wp-like protein (Fragment) OS=Saccharomyces cerevisiae (strain AWRI1631) OX=545124 GN=AWRI1631_151570 PE=4 SV=1	AWRI1631_151570	156.37	0.7	0	1	1	1	972680
Biological Process	GO:0033554	3	cellular response to stress	1.24	0.453189	B5VE62	YBR098Wp-like protein (Fragment) OS=Saccharomyces cerevisiae (strain AWRI1631) OX=545124 GN=AWRI1631_21840 PE=3 SV=1	AWRI1631_21840	42.813	5.2	0	1	1	1	2012500
Biological Process	GO:0033554	3	cellular response to stress	1.24	0.453189	G2WB82	K7_Hxt6p (Fragment) OS=Saccharomyces cerevisiae (strain Kyokai no. 7 / NBRC 101557) OX=721032 GN=K7_HXT6 PE=3 SV=1	K7_HXT6	22.553	3.4	1	1	1	1	99374000
Biological Process	GO:0048468	3	cell development	1.51	0.451345	N1NZR6	Ubi4p OS=Saccharomyces cerevisiae (strain CEN.PK113-7D) OX=889517 GN=CENPK1137D_551 PE=4 SV=1	CENPK1137D_551	17.209	27.5	2	2	2	2	24713000
Biological Process	GO:0048468	3	cell development	1.51	0.451345	G2WBE1	K7_Dit1p OS=Saccharomyces cerevisiae (strain Kyokai no. 7 / NBRC 101557) OX=721032 GN=K7_DIT1 PE=4 SV=1	K7_DIT1	61.346	1.9	0	1	1	1	51600000000
Biological Process	GO:0048468	3	cell development	1.51	0.451345	B5VG36	YDR141Cp-like protein OS=Saccharomyces cerevisiae (strain AWRI1631) OX=545124 GN=AWRI1631_43600 PE=3 SV=1	AWRI1631_43600	167.69	0.7	0	1	1	1	1476200
Biological Process	GO:0051783	6	regulation of nuclear division	1.51	0.451059	P61830	Histone H3 OS=Saccharomyces cerevisiae (strain ATCC 204508 / S288c) OX=559292 GN=HHT1 PE=1 SV=2	HHT1	15.356	5.1	1	1	1	1	4139200
Biological Process	GO:0051783	6	regulation of nuclear division	1.51	0.451059	C8Z3Y7	non-specific serine/threonine protein kinase OS=Saccharomyces cerevisiae (strain Lalvin EC1118 / Prise de mousse) OX=643680 GN=EC1118_1B15_1178g PE=4 SV=1	EC1118_1B15_1178g	76.412	1.9	0	1	1	1	41041
Biological Process	GO:0051783	6	regulation of nuclear division	1.51	0.451059	B5VE62	YBR098Wp-like protein (Fragment) OS=Saccharomyces cerevisiae (strain AWRI1631) OX=545124 GN=AWRI1631_21840 PE=3 SV=1	AWRI1631_21840	42.813	5.2	0	1	1	1	2012500
Biological Process	GO:1903047	3	mitotic cell cycle process	1.38	0.443364	P61830	Histone H3 OS=Saccharomyces cerevisiae (strain ATCC 204508 / S288c) OX=559292 GN=HHT1 PE=1 SV=2	HHT1	15.356	5.1	1	1	1	1	4139200
Biological Process	GO:1903047	3	mitotic cell cycle process	1.38	0.443364	N1P7Q8	Hsl1p OS=Saccharomyces cerevisiae (strain CEN.PK113-7D) OX=889517 GN=CENPK1137D_900 PE=4 SV=1	CENPK1137D_900	169.58	2.2	1	1	1	1	0
Biological Process	GO:1903047	3	mitotic cell cycle process	1.38	0.443364	B5VMA5	DASH complex subunit ASK1 OS=Saccharomyces cerevisiae (strain AWRI1631) OX=545124 GN=AWRI1631_111740 PE=3 SV=1	AWRI1631_111740	22.701	5.7	1	1	1	1	5284700000
Biological Process	GO:1903047	3	mitotic cell cycle process	1.38	0.443364	G2WG85	K7_Yrb2p OS=Saccharomyces cerevisiae (strain Kyokai no. 7 / NBRC 101557) OX=721032 GN=K7_YRB2 PE=4 SV=1	K7_YRB2	36.113	6.1	1	1	1	1	0
Biological Process	GO:0033554	3	cellular response to stress	1.24	0.453189	B5VRP9	YOL004Wp-like protein (Fragment) OS=Saccharomyces cerevisiae (strain AWRI1631) OX=545124 GN=AWRI1631_151570 PE=4 SV=1	AWRI1631_151570	156.37	0.7	0	1	1	1	972680
Biological Process	GO:1903047	3	mitotic cell cycle process	1.38	0.443364	B5VE62	YBR098Wp-like protein (Fragment) OS=Saccharomyces cerevisiae (strain AWRI1631) OX=545124 GN=AWRI1631_21840 PE=3 SV=1	AWRI1631_21840	42.813	5.2	0	1	1	1	2012500
Biological Process	GO:1902680	7	positive regulation of RNA biosynthetic process	1.29	0.46339	B3LQE8	Basic helix-loop-helix protein OS=Saccharomyces cerevisiae (strain RM11-1a) OX=285006 GN=SCRG_03712 PE=4 SV=1	SCRG_03712	39.509	3.7	0	1	1	1	80255
Biological Process	GO:1902680	7	positive regulation of RNA biosynthetic process	1.29	0.46339	A7A2D1	Uncharacterized protein (Fragment) OS=Saccharomyces cerevisiae (strain YJM789) OX=307796 GN=SCY_1426 PE=4 SV=1	SCY_1426	92.324	1.4	0	1	1	1	281320
Biological Process	GO:0051640	2	organelle localization	1.32	0.495738	G2WG85	K7_Yrb2p OS=Saccharomyces cerevisiae (strain Kyokai no. 7 / NBRC 101557) OX=721032 GN=K7_YRB2 PE=4 SV=1	K7_YRB2	36.113	6.1	1	1	1	1	0
Biological Process	GO:0000280	6	nuclear division	1.34	0.488805	Q03330	Histone acetyltransferase GCN5 OS=Saccharomyces cerevisiae (strain ATCC 204508 / S288c) OX=559292 GN=GCN5 PE=1 SV=1	GCN5	51.069	2.3	1	1	1	1	58087000
Biological Process	GO:0000280	6	nuclear division	1.34	0.488805	B5VMA5	DASH complex subunit ASK1 OS=Saccharomyces cerevisiae (strain AWRI1631) OX=545124 GN=AWRI1631_111740 PE=3 SV=1	AWRI1631_111740	22.701	5.7	1	1	1	1	5284700000
Biological Process	GO:0000280	6	nuclear division	1.34	0.488805	B5VE62	YBR098Wp-like protein (Fragment) OS=Saccharomyces cerevisiae (strain AWRI1631) OX=545124 GN=AWRI1631_21840 PE=3 SV=1	AWRI1631_21840	42.813	5.2	0	1	1	1	2012500
Biological Process	GO:0006310	5	DNA recombination	1.36	0.485052	Q03330	Histone acetyltransferase GCN5 OS=Saccharomyces cerevisiae (strain ATCC 204508 / S288c) OX=559292 GN=GCN5 PE=1 SV=1	GCN5	51.069	2.3	1	1	1	1	58087000
Biological Process	GO:0006310	5	DNA recombination	1.36	0.485052	B5VE62	YBR098Wp-like protein (Fragment) OS=Saccharomyces cerevisiae (strain AWRI1631) OX=545124 GN=AWRI1631_21840 PE=3 SV=1	AWRI1631_21840	42.813	5.2	0	1	1	1	2012500
Biological Process	GO:0006310	5	DNA recombination	1.36	0.485052	G2WDH9	K7_Irc5p OS=Saccharomyces cerevisiae (strain Kyokai no. 7 / NBRC 101557) OX=721032 GN=K7_IRC5 PE=4 SV=1	K7_IRC5	96.928	2	1	1	1	1	108060
Biological Process	GO:0051254	6	positive regulation of RNA metabolic process	1.25	0.476589	Q03330	Histone acetyltransferase GCN5 OS=Saccharomyces cerevisiae (strain ATCC 204508 / S288c) OX=559292 GN=GCN5 PE=1 SV=1	GCN5	51.069	2.3	1	1	1	1	58087000
Biological Process	GO:0051254	6	positive regulation of RNA metabolic process	1.25	0.476589	I6QI29	Zinc cluster transcriptional activator (Fragment) OS=Saccharomyces cerevisiae OX=4932 GN=CAT8 PE=4 SV=1	CAT8	25.749	3.7	0	1	1	1	3216600
Biological Process	GO:0051254	6	positive regulation of RNA metabolic process	1.25	0.476589	A7A2D1	Uncharacterized protein (Fragment) OS=Saccharomyces cerevisiae (strain YJM789) OX=307796 GN=SCY_1426 PE=4 SV=1	SCY_1426	92.324	1.4	0	1	1	1	281320
Biological Process	GO:0051254	6	positive regulation of RNA metabolic process	1.25	0.476589	B5VE58	non-specific serine/threonine protein kinase (Fragment) OS=Saccharomyces cerevisiae (strain AWRI1631) OX=545124 GN=AWRI1631_21810 PE=4 SV=1	AWRI1631_21810	127.32	2.4	1	1	1	1	11679000
Biological Process	GO:1902680	7	positive regulation of RNA biosynthetic process	1.29	0.46339	B5VE58	non-specific serine/threonine protein kinase (Fragment) OS=Saccharomyces cerevisiae (strain AWRI1631) OX=545124 GN=AWRI1631_21810 PE=4 SV=1	AWRI1631_21810	127.32	2.4	1	1	1	1	11679000
Biological Process	GO:0051254	6	positive regulation of RNA metabolic process	1.25	0.476589	B3LQE8	Basic helix-loop-helix protein OS=Saccharomyces cerevisiae (strain RM11-1a) OX=285006 GN=SCRG_03712 PE=4 SV=1	SCRG_03712	39.509	3.7	0	1	1	1	80255
Biological Process	GO:0090305	5	nucleic acid phosphodiester bond hydrolysis	1.39	0.476038	P47077	Nucleolar protein 9 OS=Saccharomyces cerevisiae (strain ATCC 204508 / S288c) OX=559292 GN=NOP9 PE=1 SV=1	NOP9	77.721	1.5	0	1	1	1	3130300000
Biological Process	GO:0090305	5	nucleic acid phosphodiester bond hydrolysis	1.39	0.476038	G2WIG1	Polynucleotide 5'-hydroxyl-kinase GRC3 OS=Saccharomyces cerevisiae (strain Kyokai no. 7 / NBRC 101557) OX=721032 GN=K7_GRC3 PE=3 SV=1	K7_GRC3	72.136	3.2	0	1	1	1	118070
Biological Process	GO:0090305	5	nucleic acid phosphodiester bond hydrolysis	1.39	0.476038	B5VHQ4	YER127Wp-like protein OS=Saccharomyces cerevisiae (strain AWRI1631) OX=545124 GN=AWRI1631_51940 PE=4 SV=1	AWRI1631_51940	26.193	8.4	1	1	1	1	0
Biological Process	GO:0044087	4	regulation of cellular component biogenesis	1.42	0.469882	P61830	Histone H3 OS=Saccharomyces cerevisiae (strain ATCC 204508 / S288c) OX=559292 GN=HHT1 PE=1 SV=2	HHT1	15.356	5.1	1	1	1	1	4139200
Biological Process	GO:0044087	4	regulation of cellular component biogenesis	1.42	0.469882	B5VMA5	DASH complex subunit ASK1 OS=Saccharomyces cerevisiae (strain AWRI1631) OX=545124 GN=AWRI1631_111740 PE=3 SV=1	AWRI1631_111740	22.701	5.7	1	1	1	1	5284700000
Biological Process	GO:0044087	4	regulation of cellular component biogenesis	1.42	0.469882	B3LQE8	Basic helix-loop-helix protein OS=Saccharomyces cerevisiae (strain RM11-1a) OX=285006 GN=SCRG_03712 PE=4 SV=1	SCRG_03712	39.509	3.7	0	1	1	1	80255
Biological Process	GO:0045786	5	negative regulation of cell cycle	1.44	0.463896	P61830	Histone H3 OS=Saccharomyces cerevisiae (strain ATCC 204508 / S288c) OX=559292 GN=HHT1 PE=1 SV=2	HHT1	15.356	5.1	1	1	1	1	4139200
Biological Process	GO:0045786	5	negative regulation of cell cycle	1.44	0.463896	N1P7Q8	Hsl1p OS=Saccharomyces cerevisiae (strain CEN.PK113-7D) OX=889517 GN=CENPK1137D_900 PE=4 SV=1	CENPK1137D_900	169.58	2.2	1	1	1	1	0
Biological Process	GO:0045786	5	negative regulation of cell cycle	1.44	0.463896	B5VE62	YBR098Wp-like protein (Fragment) OS=Saccharomyces cerevisiae (strain AWRI1631) OX=545124 GN=AWRI1631_21840 PE=3 SV=1	AWRI1631_21840	42.813	5.2	0	1	1	1	2012500
Biological Process	GO:1902680	7	positive regulation of RNA biosynthetic process	1.29	0.46339	Q03330	Histone acetyltransferase GCN5 OS=Saccharomyces cerevisiae (strain ATCC 204508 / S288c) OX=559292 GN=GCN5 PE=1 SV=1	GCN5	51.069	2.3	1	1	1	1	58087000
Biological Process	GO:1902680	7	positive regulation of RNA biosynthetic process	1.29	0.46339	I6QI29	Zinc cluster transcriptional activator (Fragment) OS=Saccharomyces cerevisiae OX=4932 GN=CAT8 PE=4 SV=1	CAT8	25.749	3.7	0	1	1	1	3216600
Biological Process	GO:0051254	6	positive regulation of RNA metabolic process	1.25	0.476589	B5VRP9	YOL004Wp-like protein (Fragment) OS=Saccharomyces cerevisiae (strain AWRI1631) OX=545124 GN=AWRI1631_151570 PE=4 SV=1	AWRI1631_151570	156.37	0.7	0	1	1	1	972680
Biological Process	GO:1903047	3	mitotic cell cycle process	1.38	0.443364	B5VRP9	YOL004Wp-like protein (Fragment) OS=Saccharomyces cerevisiae (strain AWRI1631) OX=545124 GN=AWRI1631_151570 PE=4 SV=1	AWRI1631_151570	156.37	0.7	0	1	1	1	972680
Biological Process	GO:0050896	1	response to stimulus	1.16	0.44135	P61830	Histone H3 OS=Saccharomyces cerevisiae (strain ATCC 204508 / S288c) OX=559292 GN=HHT1 PE=1 SV=2	HHT1	15.356	5.1	1	1	1	1	4139200
Biological Process	GO:0050896	1	response to stimulus	1.16	0.44135	I6QI29	Zinc cluster transcriptional activator (Fragment) OS=Saccharomyces cerevisiae OX=4932 GN=CAT8 PE=4 SV=1	CAT8	25.749	3.7	0	1	1	1	3216600
Biological Process	GO:0006139	3	nucleobase-containing compound metabolic process	1.19	0.434487	B5VJC8	YGR186Wp-like protein OS=Saccharomyces cerevisiae (strain AWRI1631) OX=545124 GN=AWRI1631_74050 PE=4 SV=1	AWRI1631_74050	26.568	4.2	1	2	2	2	189300000
Biological Process	GO:0006139	3	nucleobase-containing compound metabolic process	1.19	0.434487	B5VJW2	YHR031Cp-like protein (Fragment) OS=Saccharomyces cerevisiae (strain AWRI1631) OX=545124 GN=AWRI1631_80830 PE=3 SV=1	AWRI1631_80830	64.508	1.8	1	1	1	1	6365800
Biological Process	GO:0006139	3	nucleobase-containing compound metabolic process	1.19	0.434487	B5VHQ4	YER127Wp-like protein OS=Saccharomyces cerevisiae (strain AWRI1631) OX=545124 GN=AWRI1631_51940 PE=4 SV=1	AWRI1631_51940	26.193	8.4	1	1	1	1	0
Biological Process	GO:0006139	3	nucleobase-containing compound metabolic process	1.19	0.434487	B3LLY2	Chromatin structure remodeling complex protein RSC7 OS=Saccharomyces cerevisiae (strain RM11-1a) OX=285006 GN=SCRG_01981 PE=4 SV=1	SCRG_01981	44.856	2.3	1	1	1	1	2856600
Biological Process	GO:0006139	3	nucleobase-containing compound metabolic process	1.19	0.434487	B5VE62	YBR098Wp-like protein (Fragment) OS=Saccharomyces cerevisiae (strain AWRI1631) OX=545124 GN=AWRI1631_21840 PE=3 SV=1	AWRI1631_21840	42.813	5.2	0	1	1	1	2012500
Biological Process	GO:0006139	3	nucleobase-containing compound metabolic process	1.19	0.434487	G2WDH9	K7_Irc5p OS=Saccharomyces cerevisiae (strain Kyokai no. 7 / NBRC 101557) OX=721032 GN=K7_IRC5 PE=4 SV=1	K7_IRC5	96.928	2	1	1	1	1	108060
Biological Process	GO:0006139	3	nucleobase-containing compound metabolic process	1.19	0.434487	B3LQE8	Basic helix-loop-helix protein OS=Saccharomyces cerevisiae (strain RM11-1a) OX=285006 GN=SCRG_03712 PE=4 SV=1	SCRG_03712	39.509	3.7	0	1	1	1	80255
Biological Process	GO:0006139	3	nucleobase-containing compound metabolic process	1.19	0.434487	B5VRP9	YOL004Wp-like protein (Fragment) OS=Saccharomyces cerevisiae (strain AWRI1631) OX=545124 GN=AWRI1631_151570 PE=4 SV=1	AWRI1631_151570	156.37	0.7	0	1	1	1	972680
Biological Process	GO:0010639	6	negative regulation of organelle organization	1.61	0.434359	P61830	Histone H3 OS=Saccharomyces cerevisiae (strain ATCC 204508 / S288c) OX=559292 GN=HHT1 PE=1 SV=2	HHT1	15.356	5.1	1	1	1	1	4139200
Biological Process	GO:0010639	6	negative regulation of organelle organization	1.61	0.434359	B5VJW2	YHR031Cp-like protein (Fragment) OS=Saccharomyces cerevisiae (strain AWRI1631) OX=545124 GN=AWRI1631_80830 PE=3 SV=1	AWRI1631_80830	64.508	1.8	1	1	1	1	6365800
Biological Process	GO:0010639	6	negative regulation of organelle organization	1.61	0.434359	B5VRP9	YOL004Wp-like protein (Fragment) OS=Saccharomyces cerevisiae (strain AWRI1631) OX=545124 GN=AWRI1631_151570 PE=4 SV=1	AWRI1631_151570	156.37	0.7	0	1	1	1	972680
Biological Process	GO:0006139	3	nucleobase-containing compound metabolic process	1.19	0.434487	G2WE95	SWR1-complex protein 4 OS=Saccharomyces cerevisiae (strain Kyokai no. 7 / NBRC 101557) OX=721032 GN=K7_SWC4 PE=3 SV=1	K7_SWC4	55.159	2.5	0	1	1	1	16313
Biological Process	GO:0048869	2	cellular developmental process	1.31	0.430579	P61830	Histone H3 OS=Saccharomyces cerevisiae (strain ATCC 204508 / S288c) OX=559292 GN=HHT1 PE=1 SV=2	HHT1	15.356	5.1	1	1	1	1	4139200
Biological Process	GO:0048869	2	cellular developmental process	1.31	0.430579	G2WBE1	K7_Dit1p OS=Saccharomyces cerevisiae (strain Kyokai no. 7 / NBRC 101557) OX=721032 GN=K7_DIT1 PE=4 SV=1	K7_DIT1	61.346	1.9	0	1	1	1	51600000000
Biological Process	GO:0048869	2	cellular developmental process	1.31	0.430579	B5VG36	YDR141Cp-like protein OS=Saccharomyces cerevisiae (strain AWRI1631) OX=545124 GN=AWRI1631_43600 PE=3 SV=1	AWRI1631_43600	167.69	0.7	0	1	1	1	1476200
Biological Process	GO:0048869	2	cellular developmental process	1.31	0.430579	B5VKH9	YIL129Cp-like protein (Fragment) OS=Saccharomyces cerevisiae (strain AWRI1631) OX=545124 GN=AWRI1631_90370 PE=4 SV=1	AWRI1631_90370	218.76	0.4	2	1	1	1	17039000
Biological Process	GO:0022402	2	cell cycle process	1.25	0.420622	Q03330	Histone acetyltransferase GCN5 OS=Saccharomyces cerevisiae (strain ATCC 204508 / S288c) OX=559292 GN=GCN5 PE=1 SV=1	GCN5	51.069	2.3	1	1	1	1	58087000
Biological Process	GO:0022402	2	cell cycle process	1.25	0.420622	P61830	Histone H3 OS=Saccharomyces cerevisiae (strain ATCC 204508 / S288c) OX=559292 GN=HHT1 PE=1 SV=2	HHT1	15.356	5.1	1	1	1	1	4139200
Biological Process	GO:0022402	2	cell cycle process	1.25	0.420622	N1NZR6	Ubi4p OS=Saccharomyces cerevisiae (strain CEN.PK113-7D) OX=889517 GN=CENPK1137D_551 PE=4 SV=1	CENPK1137D_551	17.209	27.5	2	2	2	2	24713000
Biological Process	GO:0022402	2	cell cycle process	1.25	0.420622	N1P7Q8	Hsl1p OS=Saccharomyces cerevisiae (strain CEN.PK113-7D) OX=889517 GN=CENPK1137D_900 PE=4 SV=1	CENPK1137D_900	169.58	2.2	1	1	1	1	0
Biological Process	GO:0022402	2	cell cycle process	1.25	0.420622	B5VMA5	DASH complex subunit ASK1 OS=Saccharomyces cerevisiae (strain AWRI1631) OX=545124 GN=AWRI1631_111740 PE=3 SV=1	AWRI1631_111740	22.701	5.7	1	1	1	1	5284700000
Biological Process	GO:0022402	2	cell cycle process	1.25	0.420622	G2WBE1	K7_Dit1p OS=Saccharomyces cerevisiae (strain Kyokai no. 7 / NBRC 101557) OX=721032 GN=K7_DIT1 PE=4 SV=1	K7_DIT1	61.346	1.9	0	1	1	1	51600000000
Biological Process	GO:0022402	2	cell cycle process	1.25	0.420622	G2WG85	K7_Yrb2p OS=Saccharomyces cerevisiae (strain Kyokai no. 7 / NBRC 101557) OX=721032 GN=K7_YRB2 PE=4 SV=1	K7_YRB2	36.113	6.1	1	1	1	1	0
Biological Process	GO:0022402	2	cell cycle process	1.25	0.420622	B5VE62	YBR098Wp-like protein (Fragment) OS=Saccharomyces cerevisiae (strain AWRI1631) OX=545124 GN=AWRI1631_21840 PE=3 SV=1	AWRI1631_21840	42.813	5.2	0	1	1	1	2012500
Biological Process	GO:0048869	2	cellular developmental process	1.31	0.430579	N1NZR6	Ubi4p OS=Saccharomyces cerevisiae (strain CEN.PK113-7D) OX=889517 GN=CENPK1137D_551 PE=4 SV=1	CENPK1137D_551	17.209	27.5	2	2	2	2	24713000
Biological Process	GO:0006139	3	nucleobase-containing compound metabolic process	1.19	0.434487	G2WEE8	phosphoribosylformylglycinamidine synthase OS=Saccharomyces cerevisiae (strain Kyokai no. 7 / NBRC 101557) OX=721032 GN=K7_ADE6 PE=3 SV=1	K7_ADE6	148.9	1.8	1	1	1	1	166850
Biological Process	GO:0006139	3	nucleobase-containing compound metabolic process	1.19	0.434487	G2WIG1	Polynucleotide 5'-hydroxyl-kinase GRC3 OS=Saccharomyces cerevisiae (strain Kyokai no. 7 / NBRC 101557) OX=721032 GN=K7_GRC3 PE=3 SV=1	K7_GRC3	72.136	3.2	0	1	1	1	118070
Biological Process	GO:0006139	3	nucleobase-containing compound metabolic process	1.19	0.434487	B5VNW7	YLR430Wp-like protein (Fragment) OS=Saccharomyces cerevisiae (strain AWRI1631) OX=545124 GN=AWRI1631_124570 PE=4 SV=1	AWRI1631_124570	108.13	0.7	11	1	1	1	267960000
Biological Process	GO:0050896	1	response to stimulus	1.16	0.44135	N1P7Q8	Hsl1p OS=Saccharomyces cerevisiae (strain CEN.PK113-7D) OX=889517 GN=CENPK1137D_900 PE=4 SV=1	CENPK1137D_900	169.58	2.2	1	1	1	1	0
Biological Process	GO:0050896	1	response to stimulus	1.16	0.44135	C8Z3Y7	non-specific serine/threonine protein kinase OS=Saccharomyces cerevisiae (strain Lalvin EC1118 / Prise de mousse) OX=643680 GN=EC1118_1B15_1178g PE=4 SV=1	EC1118_1B15_1178g	76.412	1.9	0	1	1	1	41041
Biological Process	GO:0050896	1	response to stimulus	1.16	0.44135	A7A2D1	Uncharacterized protein (Fragment) OS=Saccharomyces cerevisiae (strain YJM789) OX=307796 GN=SCY_1426 PE=4 SV=1	SCY_1426	92.324	1.4	0	1	1	1	281320
Biological Process	GO:0050896	1	response to stimulus	1.16	0.44135	A7A266	Peptide transport-related protein OS=Saccharomyces cerevisiae (strain YJM789) OX=307796 GN=PTR3 PE=4 SV=1	PTR3	76.166	1.9	0	1	1	1	1662900
Biological Process	GO:0050896	1	response to stimulus	1.16	0.44135	B5VNW7	YLR430Wp-like protein (Fragment) OS=Saccharomyces cerevisiae (strain AWRI1631) OX=545124 GN=AWRI1631_124570 PE=4 SV=1	AWRI1631_124570	108.13	0.7	11	1	1	1	267960000
Biological Process	GO:0050896	1	response to stimulus	1.16	0.44135	C7GX73	Peroxidase OS=Saccharomyces cerevisiae (strain JAY291) OX=574961 GN=CCP1 PE=3 SV=1	CCP1	40.303	1.9	2	1	1	1	28226000
Biological Process	GO:0050896	1	response to stimulus	1.16	0.44135	G2WG85	K7_Yrb2p OS=Saccharomyces cerevisiae (strain Kyokai no. 7 / NBRC 101557) OX=721032 GN=K7_YRB2 PE=4 SV=1	K7_YRB2	36.113	6.1	1	1	1	1	0
Biological Process	GO:0050896	1	response to stimulus	1.16	0.44135	G2WE95	SWR1-complex protein 4 OS=Saccharomyces cerevisiae (strain Kyokai no. 7 / NBRC 101557) OX=721032 GN=K7_SWC4 PE=3 SV=1	K7_SWC4	55.159	2.5	0	1	1	1	16313
Biological Process	GO:0050896	1	response to stimulus	1.16	0.44135	C8ZHK9	Wsc3p OS=Saccharomyces cerevisiae (strain Lalvin EC1118 / Prise de mousse) OX=643680 GN=EC1118_1O4_0628g PE=4 SV=1	EC1118_1O4_0628g	57.627	3.8	1	1	1	1	0
Biological Process	GO:0050896	1	response to stimulus	1.16	0.44135	B3LLY2	Chromatin structure remodeling complex protein RSC7 OS=Saccharomyces cerevisiae (strain RM11-1a) OX=285006 GN=SCRG_01981 PE=4 SV=1	SCRG_01981	44.856	2.3	1	1	1	1	2856600
Biological Process	GO:0050896	1	response to stimulus	1.16	0.44135	A6ZL83	GTPase-activating protein OS=Saccharomyces cerevisiae (strain YJM789) OX=307796 GN=IRA1 PE=4 SV=1	IRA1	350.76	0.3	0	1	1	1	2715000
Biological Process	GO:0050896	1	response to stimulus	1.16	0.44135	B5VE62	YBR098Wp-like protein (Fragment) OS=Saccharomyces cerevisiae (strain AWRI1631) OX=545124 GN=AWRI1631_21840 PE=3 SV=1	AWRI1631_21840	42.813	5.2	0	1	1	1	2012500
Biological Process	GO:0050896	1	response to stimulus	1.16	0.44135	B5VE58	non-specific serine/threonine protein kinase (Fragment) OS=Saccharomyces cerevisiae (strain AWRI1631) OX=545124 GN=AWRI1631_21810 PE=4 SV=1	AWRI1631_21810	127.32	2.4	1	1	1	1	11679000
Biological Process	GO:0050896	1	response to stimulus	1.16	0.44135	B3LQE8	Basic helix-loop-helix protein OS=Saccharomyces cerevisiae (strain RM11-1a) OX=285006 GN=SCRG_03712 PE=4 SV=1	SCRG_03712	39.509	3.7	0	1	1	1	80255
Biological Process	GO:0050896	1	response to stimulus	1.16	0.44135	B5VRP9	YOL004Wp-like protein (Fragment) OS=Saccharomyces cerevisiae (strain AWRI1631) OX=545124 GN=AWRI1631_151570 PE=4 SV=1	AWRI1631_151570	156.37	0.7	0	1	1	1	972680
Biological Process	GO:0050896	1	response to stimulus	1.16	0.44135	G2WB82	K7_Hxt6p (Fragment) OS=Saccharomyces cerevisiae (strain Kyokai no. 7 / NBRC 101557) OX=721032 GN=K7_HXT6 PE=3 SV=1	K7_HXT6	22.553	3.4	1	1	1	1	99374000
Biological Process	GO:0098657	4	import into cell	1.6	0.436323	N1P7Q8	Hsl1p OS=Saccharomyces cerevisiae (strain CEN.PK113-7D) OX=889517 GN=CENPK1137D_900 PE=4 SV=1	CENPK1137D_900	169.58	2.2	1	1	1	1	0
Biological Process	GO:0098657	4	import into cell	1.6	0.436323	B3LMV2	Iron transporter FTH1 OS=Saccharomyces cerevisiae (strain RM11-1a) OX=285006 GN=SCRG_02761 PE=3 SV=1	SCRG_02761	51.418	3.9	0	1	1	1	109620
Biological Process	GO:0098657	4	import into cell	1.6	0.436323	G2WB82	K7_Hxt6p (Fragment) OS=Saccharomyces cerevisiae (strain Kyokai no. 7 / NBRC 101557) OX=721032 GN=K7_HXT6 PE=3 SV=1	K7_HXT6	22.553	3.4	1	1	1	1	99374000
Biological Process	GO:0006139	3	nucleobase-containing compound metabolic process	1.19	0.434487	Q03330	Histone acetyltransferase GCN5 OS=Saccharomyces cerevisiae (strain ATCC 204508 / S288c) OX=559292 GN=GCN5 PE=1 SV=1	GCN5	51.069	2.3	1	1	1	1	58087000
Biological Process	GO:0006139	3	nucleobase-containing compound metabolic process	1.19	0.434487	P61830	Histone H3 OS=Saccharomyces cerevisiae (strain ATCC 204508 / S288c) OX=559292 GN=HHT1 PE=1 SV=2	HHT1	15.356	5.1	1	1	1	1	4139200
Biological Process	GO:0006139	3	nucleobase-containing compound metabolic process	1.19	0.434487	I6QI29	Zinc cluster transcriptional activator (Fragment) OS=Saccharomyces cerevisiae OX=4932 GN=CAT8 PE=4 SV=1	CAT8	25.749	3.7	0	1	1	1	3216600
Biological Process	GO:0006139	3	nucleobase-containing compound metabolic process	1.19	0.434487	G2WER4	Tyrosine--tRNA ligase OS=Saccharomyces cerevisiae (strain Kyokai no. 7 / NBRC 101557) OX=721032 GN=K7_TYS1 PE=3 SV=1	K7_TYS1	44.005	3.8	0	1	1	1	5141100
Biological Process	GO:0006139	3	nucleobase-containing compound metabolic process	1.19	0.434487	P47077	Nucleolar protein 9 OS=Saccharomyces cerevisiae (strain ATCC 204508 / S288c) OX=559292 GN=NOP9 PE=1 SV=1	NOP9	77.721	1.5	0	1	1	1	3130300000
Biological Process	GO:0006139	3	nucleobase-containing compound metabolic process	1.19	0.434487	A7A2D1	Uncharacterized protein (Fragment) OS=Saccharomyces cerevisiae (strain YJM789) OX=307796 GN=SCY_1426 PE=4 SV=1	SCY_1426	92.324	1.4	0	1	1	1	281320
Biological Process	GO:0006611	5	protein export from nucleus	1.63	0.347277	P47077	Nucleolar protein 9 OS=Saccharomyces cerevisiae (strain ATCC 204508 / S288c) OX=559292 GN=NOP9 PE=1 SV=1	NOP9	77.721	1.5	0	1	1	1	3130300000
Biological Process	GO:0098781	8	ncRNA transcription	3.73	0.100524	P61830	Histone H3 OS=Saccharomyces cerevisiae (strain ATCC 204508 / S288c) OX=559292 GN=HHT1 PE=1 SV=2	HHT1	15.356	5.1	1	1	1	1	4139200
Biological Process	GO:0006611	5	protein export from nucleus	1.63	0.347277	G2WG85	K7_Yrb2p OS=Saccharomyces cerevisiae (strain Kyokai no. 7 / NBRC 101557) OX=721032 GN=K7_YRB2 PE=4 SV=1	K7_YRB2	36.113	6.1	1	1	1	1	0
Biological Process	GO:0006405	5	RNA export from nucleus	1.64	0.345037	G2WG85	K7_Yrb2p OS=Saccharomyces cerevisiae (strain Kyokai no. 7 / NBRC 101557) OX=721032 GN=K7_YRB2 PE=4 SV=1	K7_YRB2	36.113	6.1	1	1	1	1	0
Biological Process	GO:0043085	4	positive regulation of catalytic activity	1.82	0.28088	G2WCC0	K7_Nat1p OS=Saccharomyces cerevisiae (strain Kyokai no. 7 / NBRC 101557) OX=721032 GN=K7_NAT1 PE=4 SV=1	K7_NAT1	98.92	1.9	0	1	1	1	2674700
Biological Process	GO:0043085	4	positive regulation of catalytic activity	1.82	0.28088	N1P7Q8	Hsl1p OS=Saccharomyces cerevisiae (strain CEN.PK113-7D) OX=889517 GN=CENPK1137D_900 PE=4 SV=1	CENPK1137D_900	169.58	2.2	1	1	1	1	0
Biological Process	GO:0043085	4	positive regulation of catalytic activity	1.82	0.28088	B5VJC8	YGR186Wp-like protein OS=Saccharomyces cerevisiae (strain AWRI1631) OX=545124 GN=AWRI1631_74050 PE=4 SV=1	AWRI1631_74050	26.568	4.2	1	2	2	2	189300000
Biological Process	GO:0043085	4	positive regulation of catalytic activity	1.82	0.28088	A6ZL83	GTPase-activating protein OS=Saccharomyces cerevisiae (strain YJM789) OX=307796 GN=IRA1 PE=4 SV=1	IRA1	350.76	0.3	0	1	1	1	2715000
Biological Process	GO:0050790	3	regulation of catalytic activity	1.55	0.279526	G2WCC0	K7_Nat1p OS=Saccharomyces cerevisiae (strain Kyokai no. 7 / NBRC 101557) OX=721032 GN=K7_NAT1 PE=4 SV=1	K7_NAT1	98.92	1.9	0	1	1	1	2674700
Biological Process	GO:0050790	3	regulation of catalytic activity	1.55	0.279526	N1P7Q8	Hsl1p OS=Saccharomyces cerevisiae (strain CEN.PK113-7D) OX=889517 GN=CENPK1137D_900 PE=4 SV=1	CENPK1137D_900	169.58	2.2	1	1	1	1	0
Biological Process	GO:0050790	3	regulation of catalytic activity	1.55	0.279526	B5VNW7	YLR430Wp-like protein (Fragment) OS=Saccharomyces cerevisiae (strain AWRI1631) OX=545124 GN=AWRI1631_124570 PE=4 SV=1	AWRI1631_124570	108.13	0.7	11	1	1	1	267960000
Biological Process	GO:0050790	3	regulation of catalytic activity	1.55	0.279526	B5VJC8	YGR186Wp-like protein OS=Saccharomyces cerevisiae (strain AWRI1631) OX=545124 GN=AWRI1631_74050 PE=4 SV=1	AWRI1631_74050	26.568	4.2	1	2	2	2	189300000
Biological Process	GO:0050790	3	regulation of catalytic activity	1.55	0.279526	B5VJW2	YHR031Cp-like protein (Fragment) OS=Saccharomyces cerevisiae (strain AWRI1631) OX=545124 GN=AWRI1631_80830 PE=3 SV=1	AWRI1631_80830	64.508	1.8	1	1	1	1	6365800
Biological Process	GO:0050790	3	regulation of catalytic activity	1.55	0.279526	A6ZL83	GTPase-activating protein OS=Saccharomyces cerevisiae (strain YJM789) OX=307796 GN=IRA1 PE=4 SV=1	IRA1	350.76	0.3	0	1	1	1	2715000
Biological Process	GO:0018205	6	peptidyl-lysine modification	1.94	0.276325	Q03330	Histone acetyltransferase GCN5 OS=Saccharomyces cerevisiae (strain ATCC 204508 / S288c) OX=559292 GN=GCN5 PE=1 SV=1	GCN5	51.069	2.3	1	1	1	1	58087000
Biological Process	GO:0065004	6	protein-DNA complex assembly	1.91	0.280882	B5VJC8	YGR186Wp-like protein OS=Saccharomyces cerevisiae (strain AWRI1631) OX=545124 GN=AWRI1631_74050 PE=4 SV=1	AWRI1631_74050	26.568	4.2	1	2	2	2	189300000
Biological Process	GO:0018205	6	peptidyl-lysine modification	1.94	0.276325	G2WE95	SWR1-complex protein 4 OS=Saccharomyces cerevisiae (strain Kyokai no. 7 / NBRC 101557) OX=721032 GN=K7_SWC4 PE=3 SV=1	K7_SWC4	55.159	2.5	0	1	1	1	16313
Biological Process	GO:0009059	4	macromolecule biosynthetic process	1.31	0.273367	I6QI29	Zinc cluster transcriptional activator (Fragment) OS=Saccharomyces cerevisiae OX=4932 GN=CAT8 PE=4 SV=1	CAT8	25.749	3.7	0	1	1	1	3216600
Biological Process	GO:0009059	4	macromolecule biosynthetic process	1.31	0.273367	G2WER4	Tyrosine--tRNA ligase OS=Saccharomyces cerevisiae (strain Kyokai no. 7 / NBRC 101557) OX=721032 GN=K7_TYS1 PE=3 SV=1	K7_TYS1	44.005	3.8	0	1	1	1	5141100
Biological Process	GO:0009059	4	macromolecule biosynthetic process	1.31	0.273367	B3LPF8	Palmitoyltransferase OS=Saccharomyces cerevisiae (strain RM11-1a) OX=285006 GN=SCRG_03448 PE=3 SV=1	SCRG_03448	39.045	9.8	1	1	1	1	0
Biological Process	GO:0009059	4	macromolecule biosynthetic process	1.31	0.273367	A7A2D1	Uncharacterized protein (Fragment) OS=Saccharomyces cerevisiae (strain YJM789) OX=307796 GN=SCY_1426 PE=4 SV=1	SCY_1426	92.324	1.4	0	1	1	1	281320
Biological Process	GO:0009059	4	macromolecule biosynthetic process	1.31	0.273367	B5VNW7	YLR430Wp-like protein (Fragment) OS=Saccharomyces cerevisiae (strain AWRI1631) OX=545124 GN=AWRI1631_124570 PE=4 SV=1	AWRI1631_124570	108.13	0.7	11	1	1	1	267960000
Biological Process	GO:0009059	4	macromolecule biosynthetic process	1.31	0.273367	G2WIG1	Polynucleotide 5'-hydroxyl-kinase GRC3 OS=Saccharomyces cerevisiae (strain Kyokai no. 7 / NBRC 101557) OX=721032 GN=K7_GRC3 PE=3 SV=1	K7_GRC3	72.136	3.2	0	1	1	1	118070
Biological Process	GO:0009059	4	macromolecule biosynthetic process	1.31	0.273367	B5VJC8	YGR186Wp-like protein OS=Saccharomyces cerevisiae (strain AWRI1631) OX=545124 GN=AWRI1631_74050 PE=4 SV=1	AWRI1631_74050	26.568	4.2	1	2	2	2	189300000
Biological Process	GO:0009059	4	macromolecule biosynthetic process	1.31	0.273367	B5VJW2	YHR031Cp-like protein (Fragment) OS=Saccharomyces cerevisiae (strain AWRI1631) OX=545124 GN=AWRI1631_80830 PE=3 SV=1	AWRI1631_80830	64.508	1.8	1	1	1	1	6365800
Biological Process	GO:0009059	4	macromolecule biosynthetic process	1.31	0.273367	B3LLY2	Chromatin structure remodeling complex protein RSC7 OS=Saccharomyces cerevisiae (strain RM11-1a) OX=285006 GN=SCRG_01981 PE=4 SV=1	SCRG_01981	44.856	2.3	1	1	1	1	2856600
Biological Process	GO:0009059	4	macromolecule biosynthetic process	1.31	0.273367	B5VE62	YBR098Wp-like protein (Fragment) OS=Saccharomyces cerevisiae (strain AWRI1631) OX=545124 GN=AWRI1631_21840 PE=3 SV=1	AWRI1631_21840	42.813	5.2	0	1	1	1	2012500
Biological Process	GO:0009059	4	macromolecule biosynthetic process	1.31	0.273367	B3LQE8	Basic helix-loop-helix protein OS=Saccharomyces cerevisiae (strain RM11-1a) OX=285006 GN=SCRG_03712 PE=4 SV=1	SCRG_03712	39.509	3.7	0	1	1	1	80255
Biological Process	GO:0009059	4	macromolecule biosynthetic process	1.31	0.273367	P61830	Histone H3 OS=Saccharomyces cerevisiae (strain ATCC 204508 / S288c) OX=559292 GN=HHT1 PE=1 SV=2	HHT1	15.356	5.1	1	1	1	1	4139200
Biological Process	GO:0034645	4	cellular macromolecule biosynthetic process	1.31	0.272443	P61830	Histone H3 OS=Saccharomyces cerevisiae (strain ATCC 204508 / S288c) OX=559292 GN=HHT1 PE=1 SV=2	HHT1	15.356	5.1	1	1	1	1	4139200
Biological Process	GO:0065004	6	protein-DNA complex assembly	1.91	0.280882	P61830	Histone H3 OS=Saccharomyces cerevisiae (strain ATCC 204508 / S288c) OX=559292 GN=HHT1 PE=1 SV=2	HHT1	15.356	5.1	1	1	1	1	4139200
Biological Process	GO:0046483	3	heterocycle metabolic process	1.24	0.281308	B3LQE8	Basic helix-loop-helix protein OS=Saccharomyces cerevisiae (strain RM11-1a) OX=285006 GN=SCRG_03712 PE=4 SV=1	SCRG_03712	39.509	3.7	0	1	1	1	80255
Biological Process	GO:0016192	4	vesicle-mediated transport	1.53	0.283173	B5VG36	YDR141Cp-like protein OS=Saccharomyces cerevisiae (strain AWRI1631) OX=545124 GN=AWRI1631_43600 PE=3 SV=1	AWRI1631_43600	167.69	0.7	0	1	1	1	1476200
Biological Process	GO:0016192	4	vesicle-mediated transport	1.53	0.283173	B5VE58	non-specific serine/threonine protein kinase (Fragment) OS=Saccharomyces cerevisiae (strain AWRI1631) OX=545124 GN=AWRI1631_21810 PE=4 SV=1	AWRI1631_21810	127.32	2.4	1	1	1	1	11679000
Biological Process	GO:0048585	4	negative regulation of response to stimulus	1.9	0.283161	G2WG85	K7_Yrb2p OS=Saccharomyces cerevisiae (strain Kyokai no. 7 / NBRC 101557) OX=721032 GN=K7_YRB2 PE=4 SV=1	K7_YRB2	36.113	6.1	1	1	1	1	0
Biological Process	GO:0048585	4	negative regulation of response to stimulus	1.9	0.283161	A6ZL83	GTPase-activating protein OS=Saccharomyces cerevisiae (strain YJM789) OX=307796 GN=IRA1 PE=4 SV=1	IRA1	350.76	0.3	0	1	1	1	2715000
Biological Process	GO:0033045	5	regulation of sister chromatid segregation	1.91	0.282401	P61830	Histone H3 OS=Saccharomyces cerevisiae (strain ATCC 204508 / S288c) OX=559292 GN=HHT1 PE=1 SV=2	HHT1	15.356	5.1	1	1	1	1	4139200
Biological Process	GO:0033045	5	regulation of sister chromatid segregation	1.91	0.282401	C8Z3Y7	non-specific serine/threonine protein kinase OS=Saccharomyces cerevisiae (strain Lalvin EC1118 / Prise de mousse) OX=643680 GN=EC1118_1B15_1178g PE=4 SV=1	EC1118_1B15_1178g	76.412	1.9	0	1	1	1	41041
Biological Process	GO:0046483	3	heterocycle metabolic process	1.24	0.281308	Q03330	Histone acetyltransferase GCN5 OS=Saccharomyces cerevisiae (strain ATCC 204508 / S288c) OX=559292 GN=GCN5 PE=1 SV=1	GCN5	51.069	2.3	1	1	1	1	58087000
Biological Process	GO:0046483	3	heterocycle metabolic process	1.24	0.281308	P61830	Histone H3 OS=Saccharomyces cerevisiae (strain ATCC 204508 / S288c) OX=559292 GN=HHT1 PE=1 SV=2	HHT1	15.356	5.1	1	1	1	1	4139200
Biological Process	GO:0046483	3	heterocycle metabolic process	1.24	0.281308	I6QI29	Zinc cluster transcriptional activator (Fragment) OS=Saccharomyces cerevisiae OX=4932 GN=CAT8 PE=4 SV=1	CAT8	25.749	3.7	0	1	1	1	3216600
Biological Process	GO:0046483	3	heterocycle metabolic process	1.24	0.281308	G2WER4	Tyrosine--tRNA ligase OS=Saccharomyces cerevisiae (strain Kyokai no. 7 / NBRC 101557) OX=721032 GN=K7_TYS1 PE=3 SV=1	K7_TYS1	44.005	3.8	0	1	1	1	5141100
Biological Process	GO:0046483	3	heterocycle metabolic process	1.24	0.281308	G2WAF0	coproporphyrinogen oxidase (Fragment) OS=Saccharomyces cerevisiae (strain Kyokai no. 7 / NBRC 101557) OX=721032 GN=K7_HEM13b PE=3 SV=1	K7_HEM13b	25.595	5.6	1	1	1	1	119080
Biological Process	GO:0046483	3	heterocycle metabolic process	1.24	0.281308	B5VRP9	YOL004Wp-like protein (Fragment) OS=Saccharomyces cerevisiae (strain AWRI1631) OX=545124 GN=AWRI1631_151570 PE=4 SV=1	AWRI1631_151570	156.37	0.7	0	1	1	1	972680
Biological Process	GO:0046483	3	heterocycle metabolic process	1.24	0.281308	P47077	Nucleolar protein 9 OS=Saccharomyces cerevisiae (strain ATCC 204508 / S288c) OX=559292 GN=NOP9 PE=1 SV=1	NOP9	77.721	1.5	0	1	1	1	3130300000
Biological Process	GO:0046483	3	heterocycle metabolic process	1.24	0.281308	B5VNW7	YLR430Wp-like protein (Fragment) OS=Saccharomyces cerevisiae (strain AWRI1631) OX=545124 GN=AWRI1631_124570 PE=4 SV=1	AWRI1631_124570	108.13	0.7	11	1	1	1	267960000
Biological Process	GO:0046483	3	heterocycle metabolic process	1.24	0.281308	G2WIG1	Polynucleotide 5'-hydroxyl-kinase GRC3 OS=Saccharomyces cerevisiae (strain Kyokai no. 7 / NBRC 101557) OX=721032 GN=K7_GRC3 PE=3 SV=1	K7_GRC3	72.136	3.2	0	1	1	1	118070
Biological Process	GO:0046483	3	heterocycle metabolic process	1.24	0.281308	G2WEE8	phosphoribosylformylglycinamidine synthase OS=Saccharomyces cerevisiae (strain Kyokai no. 7 / NBRC 101557) OX=721032 GN=K7_ADE6 PE=3 SV=1	K7_ADE6	148.9	1.8	1	1	1	1	166850
Biological Process	GO:0046483	3	heterocycle metabolic process	1.24	0.281308	G2WE95	SWR1-complex protein 4 OS=Saccharomyces cerevisiae (strain Kyokai no. 7 / NBRC 101557) OX=721032 GN=K7_SWC4 PE=3 SV=1	K7_SWC4	55.159	2.5	0	1	1	1	16313
Biological Process	GO:0046483	3	heterocycle metabolic process	1.24	0.281308	B5VJC8	YGR186Wp-like protein OS=Saccharomyces cerevisiae (strain AWRI1631) OX=545124 GN=AWRI1631_74050 PE=4 SV=1	AWRI1631_74050	26.568	4.2	1	2	2	2	189300000
Biological Process	GO:0046483	3	heterocycle metabolic process	1.24	0.281308	B5VJW2	YHR031Cp-like protein (Fragment) OS=Saccharomyces cerevisiae (strain AWRI1631) OX=545124 GN=AWRI1631_80830 PE=3 SV=1	AWRI1631_80830	64.508	1.8	1	1	1	1	6365800
Biological Process	GO:0046483	3	heterocycle metabolic process	1.24	0.281308	N1NWU0	aminodeoxychorismate synthase OS=Saccharomyces cerevisiae (strain CEN.PK113-7D) OX=889517 GN=CENPK1137D_2711 PE=3 SV=1	CENPK1137D_2711	88.598	1.1	0	1	1	1	2766200
Biological Process	GO:0046483	3	heterocycle metabolic process	1.24	0.281308	B5VHQ4	YER127Wp-like protein OS=Saccharomyces cerevisiae (strain AWRI1631) OX=545124 GN=AWRI1631_51940 PE=4 SV=1	AWRI1631_51940	26.193	8.4	1	1	1	1	0
Biological Process	GO:0046483	3	heterocycle metabolic process	1.24	0.281308	B3LLY2	Chromatin structure remodeling complex protein RSC7 OS=Saccharomyces cerevisiae (strain RM11-1a) OX=285006 GN=SCRG_01981 PE=4 SV=1	SCRG_01981	44.856	2.3	1	1	1	1	2856600
Biological Process	GO:0046483	3	heterocycle metabolic process	1.24	0.281308	B5VE62	YBR098Wp-like protein (Fragment) OS=Saccharomyces cerevisiae (strain AWRI1631) OX=545124 GN=AWRI1631_21840 PE=3 SV=1	AWRI1631_21840	42.813	5.2	0	1	1	1	2012500
Biological Process	GO:0046483	3	heterocycle metabolic process	1.24	0.281308	G2WDH9	K7_Irc5p OS=Saccharomyces cerevisiae (strain Kyokai no. 7 / NBRC 101557) OX=721032 GN=K7_IRC5 PE=4 SV=1	K7_IRC5	96.928	2	1	1	1	1	108060
Biological Process	GO:0046483	3	heterocycle metabolic process	1.24	0.281308	A7A2D1	Uncharacterized protein (Fragment) OS=Saccharomyces cerevisiae (strain YJM789) OX=307796 GN=SCY_1426 PE=4 SV=1	SCY_1426	92.324	1.4	0	1	1	1	281320
Biological Process	GO:0016192	4	vesicle-mediated transport	1.53	0.283173	B3LMV2	Iron transporter FTH1 OS=Saccharomyces cerevisiae (strain RM11-1a) OX=285006 GN=SCRG_02761 PE=3 SV=1	SCRG_02761	51.418	3.9	0	1	1	1	109620
Biological Process	GO:0034645	4	cellular macromolecule biosynthetic process	1.31	0.272443	I6QI29	Zinc cluster transcriptional activator (Fragment) OS=Saccharomyces cerevisiae OX=4932 GN=CAT8 PE=4 SV=1	CAT8	25.749	3.7	0	1	1	1	3216600
Biological Process	GO:0034645	4	cellular macromolecule biosynthetic process	1.31	0.272443	B3LPF8	Palmitoyltransferase OS=Saccharomyces cerevisiae (strain RM11-1a) OX=285006 GN=SCRG_03448 PE=3 SV=1	SCRG_03448	39.045	9.8	1	1	1	1	0
Biological Process	GO:0051716	2	cellular response to stimulus	1.27	0.258477	B5VNW7	YLR430Wp-like protein (Fragment) OS=Saccharomyces cerevisiae (strain AWRI1631) OX=545124 GN=AWRI1631_124570 PE=4 SV=1	AWRI1631_124570	108.13	0.7	11	1	1	1	267960000
Biological Process	GO:0051716	2	cellular response to stimulus	1.27	0.258477	C7GX73	Peroxidase OS=Saccharomyces cerevisiae (strain JAY291) OX=574961 GN=CCP1 PE=3 SV=1	CCP1	40.303	1.9	2	1	1	1	28226000
Biological Process	GO:0051716	2	cellular response to stimulus	1.27	0.258477	G2WG85	K7_Yrb2p OS=Saccharomyces cerevisiae (strain Kyokai no. 7 / NBRC 101557) OX=721032 GN=K7_YRB2 PE=4 SV=1	K7_YRB2	36.113	6.1	1	1	1	1	0
Biological Process	GO:0051716	2	cellular response to stimulus	1.27	0.258477	G2WE95	SWR1-complex protein 4 OS=Saccharomyces cerevisiae (strain Kyokai no. 7 / NBRC 101557) OX=721032 GN=K7_SWC4 PE=3 SV=1	K7_SWC4	55.159	2.5	0	1	1	1	16313
Biological Process	GO:0051716	2	cellular response to stimulus	1.27	0.258477	C8ZHK9	Wsc3p OS=Saccharomyces cerevisiae (strain Lalvin EC1118 / Prise de mousse) OX=643680 GN=EC1118_1O4_0628g PE=4 SV=1	EC1118_1O4_0628g	57.627	3.8	1	1	1	1	0
Biological Process	GO:0051716	2	cellular response to stimulus	1.27	0.258477	B3LLY2	Chromatin structure remodeling complex protein RSC7 OS=Saccharomyces cerevisiae (strain RM11-1a) OX=285006 GN=SCRG_01981 PE=4 SV=1	SCRG_01981	44.856	2.3	1	1	1	1	2856600
Biological Process	GO:0051716	2	cellular response to stimulus	1.27	0.258477	A6ZL83	GTPase-activating protein OS=Saccharomyces cerevisiae (strain YJM789) OX=307796 GN=IRA1 PE=4 SV=1	IRA1	350.76	0.3	0	1	1	1	2715000
Biological Process	GO:0051716	2	cellular response to stimulus	1.27	0.258477	B5VE62	YBR098Wp-like protein (Fragment) OS=Saccharomyces cerevisiae (strain AWRI1631) OX=545124 GN=AWRI1631_21840 PE=3 SV=1	AWRI1631_21840	42.813	5.2	0	1	1	1	2012500
Biological Process	GO:0051716	2	cellular response to stimulus	1.27	0.258477	B5VE58	non-specific serine/threonine protein kinase (Fragment) OS=Saccharomyces cerevisiae (strain AWRI1631) OX=545124 GN=AWRI1631_21810 PE=4 SV=1	AWRI1631_21810	127.32	2.4	1	1	1	1	11679000
Biological Process	GO:0051716	2	cellular response to stimulus	1.27	0.258477	B3LQE8	Basic helix-loop-helix protein OS=Saccharomyces cerevisiae (strain RM11-1a) OX=285006 GN=SCRG_03712 PE=4 SV=1	SCRG_03712	39.509	3.7	0	1	1	1	80255
Biological Process	GO:0051716	2	cellular response to stimulus	1.27	0.258477	B5VRP9	YOL004Wp-like protein (Fragment) OS=Saccharomyces cerevisiae (strain AWRI1631) OX=545124 GN=AWRI1631_151570 PE=4 SV=1	AWRI1631_151570	156.37	0.7	0	1	1	1	972680
Biological Process	GO:0051716	2	cellular response to stimulus	1.27	0.258477	A7A2D1	Uncharacterized protein (Fragment) OS=Saccharomyces cerevisiae (strain YJM789) OX=307796 GN=SCY_1426 PE=4 SV=1	SCY_1426	92.324	1.4	0	1	1	1	281320
Biological Process	GO:0051716	2	cellular response to stimulus	1.27	0.258477	G2WB82	K7_Hxt6p (Fragment) OS=Saccharomyces cerevisiae (strain Kyokai no. 7 / NBRC 101557) OX=721032 GN=K7_HXT6 PE=3 SV=1	K7_HXT6	22.553	3.4	1	1	1	1	99374000
Biological Process	GO:0044271	4	cellular nitrogen compound biosynthetic process	1.38	0.256697	I6QI29	Zinc cluster transcriptional activator (Fragment) OS=Saccharomyces cerevisiae OX=4932 GN=CAT8 PE=4 SV=1	CAT8	25.749	3.7	0	1	1	1	3216600
Biological Process	GO:0044271	4	cellular nitrogen compound biosynthetic process	1.38	0.256697	G2WER4	Tyrosine--tRNA ligase OS=Saccharomyces cerevisiae (strain Kyokai no. 7 / NBRC 101557) OX=721032 GN=K7_TYS1 PE=3 SV=1	K7_TYS1	44.005	3.8	0	1	1	1	5141100
Biological Process	GO:0044271	4	cellular nitrogen compound biosynthetic process	1.38	0.256697	G2WAF0	coproporphyrinogen oxidase (Fragment) OS=Saccharomyces cerevisiae (strain Kyokai no. 7 / NBRC 101557) OX=721032 GN=K7_HEM13b PE=3 SV=1	K7_HEM13b	25.595	5.6	1	1	1	1	119080
Biological Process	GO:0044271	4	cellular nitrogen compound biosynthetic process	1.38	0.256697	A7A2D1	Uncharacterized protein (Fragment) OS=Saccharomyces cerevisiae (strain YJM789) OX=307796 GN=SCY_1426 PE=4 SV=1	SCY_1426	92.324	1.4	0	1	1	1	281320
Biological Process	GO:0044271	4	cellular nitrogen compound biosynthetic process	1.38	0.256697	B5VNW7	YLR430Wp-like protein (Fragment) OS=Saccharomyces cerevisiae (strain AWRI1631) OX=545124 GN=AWRI1631_124570 PE=4 SV=1	AWRI1631_124570	108.13	0.7	11	1	1	1	267960000
Biological Process	GO:0044271	4	cellular nitrogen compound biosynthetic process	1.38	0.256697	G2WIG1	Polynucleotide 5'-hydroxyl-kinase GRC3 OS=Saccharomyces cerevisiae (strain Kyokai no. 7 / NBRC 101557) OX=721032 GN=K7_GRC3 PE=3 SV=1	K7_GRC3	72.136	3.2	0	1	1	1	118070
Biological Process	GO:0044271	4	cellular nitrogen compound biosynthetic process	1.38	0.256697	G2WEE8	phosphoribosylformylglycinamidine synthase OS=Saccharomyces cerevisiae (strain Kyokai no. 7 / NBRC 101557) OX=721032 GN=K7_ADE6 PE=3 SV=1	K7_ADE6	148.9	1.8	1	1	1	1	166850
Biological Process	GO:0044271	4	cellular nitrogen compound biosynthetic process	1.38	0.256697	B5VJC8	YGR186Wp-like protein OS=Saccharomyces cerevisiae (strain AWRI1631) OX=545124 GN=AWRI1631_74050 PE=4 SV=1	AWRI1631_74050	26.568	4.2	1	2	2	2	189300000
Biological Process	GO:0044271	4	cellular nitrogen compound biosynthetic process	1.38	0.256697	N1NWU0	aminodeoxychorismate synthase OS=Saccharomyces cerevisiae (strain CEN.PK113-7D) OX=889517 GN=CENPK1137D_2711 PE=3 SV=1	CENPK1137D_2711	88.598	1.1	0	1	1	1	2766200
Biological Process	GO:0044271	4	cellular nitrogen compound biosynthetic process	1.38	0.256697	B3LLY2	Chromatin structure remodeling complex protein RSC7 OS=Saccharomyces cerevisiae (strain RM11-1a) OX=285006 GN=SCRG_01981 PE=4 SV=1	SCRG_01981	44.856	2.3	1	1	1	1	2856600
Biological Process	GO:0044271	4	cellular nitrogen compound biosynthetic process	1.38	0.256697	B3LQE8	Basic helix-loop-helix protein OS=Saccharomyces cerevisiae (strain RM11-1a) OX=285006 GN=SCRG_03712 PE=4 SV=1	SCRG_03712	39.509	3.7	0	1	1	1	80255
Biological Process	GO:0044271	4	cellular nitrogen compound biosynthetic process	1.38	0.256697	P61830	Histone H3 OS=Saccharomyces cerevisiae (strain ATCC 204508 / S288c) OX=559292 GN=HHT1 PE=1 SV=2	HHT1	15.356	5.1	1	1	1	1	4139200
Biological Process	GO:0034645	4	cellular macromolecule biosynthetic process	1.31	0.272443	G2WER4	Tyrosine--tRNA ligase OS=Saccharomyces cerevisiae (strain Kyokai no. 7 / NBRC 101557) OX=721032 GN=K7_TYS1 PE=3 SV=1	K7_TYS1	44.005	3.8	0	1	1	1	5141100
Biological Process	GO:0051716	2	cellular response to stimulus	1.27	0.258477	C8Z3Y7	non-specific serine/threonine protein kinase OS=Saccharomyces cerevisiae (strain Lalvin EC1118 / Prise de mousse) OX=643680 GN=EC1118_1B15_1178g PE=4 SV=1	EC1118_1B15_1178g	76.412	1.9	0	1	1	1	41041
Biological Process	GO:0051716	2	cellular response to stimulus	1.27	0.258477	I6QI29	Zinc cluster transcriptional activator (Fragment) OS=Saccharomyces cerevisiae OX=4932 GN=CAT8 PE=4 SV=1	CAT8	25.749	3.7	0	1	1	1	3216600
Biological Process	GO:0034645	4	cellular macromolecule biosynthetic process	1.31	0.272443	A7A2D1	Uncharacterized protein (Fragment) OS=Saccharomyces cerevisiae (strain YJM789) OX=307796 GN=SCY_1426 PE=4 SV=1	SCY_1426	92.324	1.4	0	1	1	1	281320
Biological Process	GO:0034645	4	cellular macromolecule biosynthetic process	1.31	0.272443	B5VNW7	YLR430Wp-like protein (Fragment) OS=Saccharomyces cerevisiae (strain AWRI1631) OX=545124 GN=AWRI1631_124570 PE=4 SV=1	AWRI1631_124570	108.13	0.7	11	1	1	1	267960000
Biological Process	GO:0034645	4	cellular macromolecule biosynthetic process	1.31	0.272443	G2WIG1	Polynucleotide 5'-hydroxyl-kinase GRC3 OS=Saccharomyces cerevisiae (strain Kyokai no. 7 / NBRC 101557) OX=721032 GN=K7_GRC3 PE=3 SV=1	K7_GRC3	72.136	3.2	0	1	1	1	118070
Biological Process	GO:0034645	4	cellular macromolecule biosynthetic process	1.31	0.272443	B5VJC8	YGR186Wp-like protein OS=Saccharomyces cerevisiae (strain AWRI1631) OX=545124 GN=AWRI1631_74050 PE=4 SV=1	AWRI1631_74050	26.568	4.2	1	2	2	2	189300000
Biological Process	GO:0034645	4	cellular macromolecule biosynthetic process	1.31	0.272443	B5VJW2	YHR031Cp-like protein (Fragment) OS=Saccharomyces cerevisiae (strain AWRI1631) OX=545124 GN=AWRI1631_80830 PE=3 SV=1	AWRI1631_80830	64.508	1.8	1	1	1	1	6365800
Biological Process	GO:0034645	4	cellular macromolecule biosynthetic process	1.31	0.272443	B3LLY2	Chromatin structure remodeling complex protein RSC7 OS=Saccharomyces cerevisiae (strain RM11-1a) OX=285006 GN=SCRG_01981 PE=4 SV=1	SCRG_01981	44.856	2.3	1	1	1	1	2856600
Biological Process	GO:0034645	4	cellular macromolecule biosynthetic process	1.31	0.272443	B5VE62	YBR098Wp-like protein (Fragment) OS=Saccharomyces cerevisiae (strain AWRI1631) OX=545124 GN=AWRI1631_21840 PE=3 SV=1	AWRI1631_21840	42.813	5.2	0	1	1	1	2012500
Biological Process	GO:0034645	4	cellular macromolecule biosynthetic process	1.31	0.272443	B3LQE8	Basic helix-loop-helix protein OS=Saccharomyces cerevisiae (strain RM11-1a) OX=285006 GN=SCRG_03712 PE=4 SV=1	SCRG_03712	39.509	3.7	0	1	1	1	80255
Biological Process	GO:0006082	3	organic acid metabolic process	1.63	0.267421	G2WER4	Tyrosine--tRNA ligase OS=Saccharomyces cerevisiae (strain Kyokai no. 7 / NBRC 101557) OX=721032 GN=K7_TYS1 PE=3 SV=1	K7_TYS1	44.005	3.8	0	1	1	1	5141100
Biological Process	GO:0006082	3	organic acid metabolic process	1.63	0.267421	N1P7Q8	Hsl1p OS=Saccharomyces cerevisiae (strain CEN.PK113-7D) OX=889517 GN=CENPK1137D_900 PE=4 SV=1	CENPK1137D_900	169.58	2.2	1	1	1	1	0
Biological Process	GO:0006082	3	organic acid metabolic process	1.63	0.267421	B5VFY6	YDR089Wp-like protein OS=Saccharomyces cerevisiae (strain AWRI1631) OX=545124 GN=AWRI1631_43090 PE=4 SV=1	AWRI1631_43090	78.144	1.6	3	1	1	1	52512000
Biological Process	GO:0051716	2	cellular response to stimulus	1.27	0.258477	N1P7Q8	Hsl1p OS=Saccharomyces cerevisiae (strain CEN.PK113-7D) OX=889517 GN=CENPK1137D_900 PE=4 SV=1	CENPK1137D_900	169.58	2.2	1	1	1	1	0
Biological Process	GO:0006082	3	organic acid metabolic process	1.63	0.267421	A6ZU31	Alpha aminoadipate reductase phosphopantetheinyl transferase OS=Saccharomyces cerevisiae (strain YJM789) OX=307796 GN=LYS5 PE=4 SV=1	LYS5	30.653	7.4	0	1	1	1	231120
Biological Process	GO:0006082	3	organic acid metabolic process	1.63	0.267421	B3LQE8	Basic helix-loop-helix protein OS=Saccharomyces cerevisiae (strain RM11-1a) OX=285006 GN=SCRG_03712 PE=4 SV=1	SCRG_03712	39.509	3.7	0	1	1	1	80255
Biological Process	GO:0043436	4	oxoacid metabolic process	1.63	0.266691	G2WER4	Tyrosine--tRNA ligase OS=Saccharomyces cerevisiae (strain Kyokai no. 7 / NBRC 101557) OX=721032 GN=K7_TYS1 PE=3 SV=1	K7_TYS1	44.005	3.8	0	1	1	1	5141100
Biological Process	GO:0043436	4	oxoacid metabolic process	1.63	0.266691	N1P7Q8	Hsl1p OS=Saccharomyces cerevisiae (strain CEN.PK113-7D) OX=889517 GN=CENPK1137D_900 PE=4 SV=1	CENPK1137D_900	169.58	2.2	1	1	1	1	0
Biological Process	GO:0043436	4	oxoacid metabolic process	1.63	0.266691	B5VFY6	YDR089Wp-like protein OS=Saccharomyces cerevisiae (strain AWRI1631) OX=545124 GN=AWRI1631_43090 PE=4 SV=1	AWRI1631_43090	78.144	1.6	3	1	1	1	52512000
Biological Process	GO:0043436	4	oxoacid metabolic process	1.63	0.266691	A6ZU31	Alpha aminoadipate reductase phosphopantetheinyl transferase OS=Saccharomyces cerevisiae (strain YJM789) OX=307796 GN=LYS5 PE=4 SV=1	LYS5	30.653	7.4	0	1	1	1	231120
Biological Process	GO:0043436	4	oxoacid metabolic process	1.63	0.266691	N1NWU0	aminodeoxychorismate synthase OS=Saccharomyces cerevisiae (strain CEN.PK113-7D) OX=889517 GN=CENPK1137D_2711 PE=3 SV=1	CENPK1137D_2711	88.598	1.1	0	1	1	1	2766200
Biological Process	GO:0043436	4	oxoacid metabolic process	1.63	0.266691	B3LQE8	Basic helix-loop-helix protein OS=Saccharomyces cerevisiae (strain RM11-1a) OX=285006 GN=SCRG_03712 PE=4 SV=1	SCRG_03712	39.509	3.7	0	1	1	1	80255
Biological Process	GO:0006979	3	response to oxidative stress	1.69	0.260384	C7GX73	Peroxidase OS=Saccharomyces cerevisiae (strain JAY291) OX=574961 GN=CCP1 PE=3 SV=1	CCP1	40.303	1.9	2	1	1	1	28226000
Biological Process	GO:0006979	3	response to oxidative stress	1.69	0.260384	G2WG85	K7_Yrb2p OS=Saccharomyces cerevisiae (strain Kyokai no. 7 / NBRC 101557) OX=721032 GN=K7_YRB2 PE=4 SV=1	K7_YRB2	36.113	6.1	1	1	1	1	0
Biological Process	GO:0006979	3	response to oxidative stress	1.69	0.260384	A6ZL83	GTPase-activating protein OS=Saccharomyces cerevisiae (strain YJM789) OX=307796 GN=IRA1 PE=4 SV=1	IRA1	350.76	0.3	0	1	1	1	2715000
Biological Process	GO:0051716	2	cellular response to stimulus	1.27	0.258477	P61830	Histone H3 OS=Saccharomyces cerevisiae (strain ATCC 204508 / S288c) OX=559292 GN=HHT1 PE=1 SV=2	HHT1	15.356	5.1	1	1	1	1	4139200
Biological Process	GO:0006082	3	organic acid metabolic process	1.63	0.267421	N1NWU0	aminodeoxychorismate synthase OS=Saccharomyces cerevisiae (strain CEN.PK113-7D) OX=889517 GN=CENPK1137D_2711 PE=3 SV=1	CENPK1137D_2711	88.598	1.1	0	1	1	1	2766200
Biological Process	GO:0016192	4	vesicle-mediated transport	1.53	0.283173	N1P7Q8	Hsl1p OS=Saccharomyces cerevisiae (strain CEN.PK113-7D) OX=889517 GN=CENPK1137D_900 PE=4 SV=1	CENPK1137D_900	169.58	2.2	1	1	1	1	0
Biological Process	GO:0016192	4	vesicle-mediated transport	1.53	0.283173	C7GVQ2	Golgi apparatus membrane protein TVP23 OS=Saccharomyces cerevisiae (strain JAY291) OX=574961 GN=TVP23 PE=3 SV=1	TVP23	23.135	14.1	1	1	1	1	260580
Biological Process	GO:0016192	4	vesicle-mediated transport	1.53	0.283173	C8ZAZ9	VPS10 homolog 2 OS=Saccharomyces cerevisiae (strain Lalvin EC1118 / Prise de mousse) OX=643680 GN=VTH2 PE=3 SV=2	VTH2	168.53	0.7	0	1	1	1	3655400
Biological Process	GO:0007049	2	cell cycle	1.33	0.320317	B5VE62	YBR098Wp-like protein (Fragment) OS=Saccharomyces cerevisiae (strain AWRI1631) OX=545124 GN=AWRI1631_21840 PE=3 SV=1	AWRI1631_21840	42.813	5.2	0	1	1	1	2012500
Biological Process	GO:0007049	2	cell cycle	1.33	0.320317	B5VRP9	YOL004Wp-like protein (Fragment) OS=Saccharomyces cerevisiae (strain AWRI1631) OX=545124 GN=AWRI1631_151570 PE=4 SV=1	AWRI1631_151570	156.37	0.7	0	1	1	1	972680
Biological Process	GO:0062012	4	regulation of small molecule metabolic process	1.76	0.314982	I6QI29	Zinc cluster transcriptional activator (Fragment) OS=Saccharomyces cerevisiae OX=4932 GN=CAT8 PE=4 SV=1	CAT8	25.749	3.7	0	1	1	1	3216600
Biological Process	GO:0062012	4	regulation of small molecule metabolic process	1.76	0.314982	B3LQE8	Basic helix-loop-helix protein OS=Saccharomyces cerevisiae (strain RM11-1a) OX=285006 GN=SCRG_03712 PE=4 SV=1	SCRG_03712	39.509	3.7	0	1	1	1	80255
Biological Process	GO:0044093	3	positive regulation of molecular function	1.61	0.31315	G2WCC0	K7_Nat1p OS=Saccharomyces cerevisiae (strain Kyokai no. 7 / NBRC 101557) OX=721032 GN=K7_NAT1 PE=4 SV=1	K7_NAT1	98.92	1.9	0	1	1	1	2674700
Biological Process	GO:0044093	3	positive regulation of molecular function	1.61	0.31315	N1P7Q8	Hsl1p OS=Saccharomyces cerevisiae (strain CEN.PK113-7D) OX=889517 GN=CENPK1137D_900 PE=4 SV=1	CENPK1137D_900	169.58	2.2	1	1	1	1	0
Biological Process	GO:0044093	3	positive regulation of molecular function	1.61	0.31315	B5VJC8	YGR186Wp-like protein OS=Saccharomyces cerevisiae (strain AWRI1631) OX=545124 GN=AWRI1631_74050 PE=4 SV=1	AWRI1631_74050	26.568	4.2	1	2	2	2	189300000
Biological Process	GO:0044093	3	positive regulation of molecular function	1.61	0.31315	A6ZL83	GTPase-activating protein OS=Saccharomyces cerevisiae (strain YJM789) OX=307796 GN=IRA1 PE=4 SV=1	IRA1	350.76	0.3	0	1	1	1	2715000
Biological Process	GO:0032880	5	regulation of protein localization	1.79	0.307424	N1P7Q8	Hsl1p OS=Saccharomyces cerevisiae (strain CEN.PK113-7D) OX=889517 GN=CENPK1137D_900 PE=4 SV=1	CENPK1137D_900	169.58	2.2	1	1	1	1	0
Biological Process	GO:0032880	5	regulation of protein localization	1.79	0.307424	G2WG85	K7_Yrb2p OS=Saccharomyces cerevisiae (strain Kyokai no. 7 / NBRC 101557) OX=721032 GN=K7_YRB2 PE=4 SV=1	K7_YRB2	36.113	6.1	1	1	1	1	0
Biological Process	GO:0065007	1	biological regulation	1.17	0.306985	Q03330	Histone acetyltransferase GCN5 OS=Saccharomyces cerevisiae (strain ATCC 204508 / S288c) OX=559292 GN=GCN5 PE=1 SV=1	GCN5	51.069	2.3	1	1	1	1	58087000
Biological Process	GO:0007049	2	cell cycle	1.33	0.320317	G2WG85	K7_Yrb2p OS=Saccharomyces cerevisiae (strain Kyokai no. 7 / NBRC 101557) OX=721032 GN=K7_YRB2 PE=4 SV=1	K7_YRB2	36.113	6.1	1	1	1	1	0
Biological Process	GO:0065007	1	biological regulation	1.17	0.306985	P61830	Histone H3 OS=Saccharomyces cerevisiae (strain ATCC 204508 / S288c) OX=559292 GN=HHT1 PE=1 SV=2	HHT1	15.356	5.1	1	1	1	1	4139200
Biological Process	GO:0065007	1	biological regulation	1.17	0.306985	I6QI29	Zinc cluster transcriptional activator (Fragment) OS=Saccharomyces cerevisiae OX=4932 GN=CAT8 PE=4 SV=1	CAT8	25.749	3.7	0	1	1	1	3216600
Biological Process	GO:0065007	1	biological regulation	1.17	0.306985	G2WCC0	K7_Nat1p OS=Saccharomyces cerevisiae (strain Kyokai no. 7 / NBRC 101557) OX=721032 GN=K7_NAT1 PE=4 SV=1	K7_NAT1	98.92	1.9	0	1	1	1	2674700
Biological Process	GO:0065007	1	biological regulation	1.17	0.306985	N1P7Q8	Hsl1p OS=Saccharomyces cerevisiae (strain CEN.PK113-7D) OX=889517 GN=CENPK1137D_900 PE=4 SV=1	CENPK1137D_900	169.58	2.2	1	1	1	1	0
Biological Process	GO:0065007	1	biological regulation	1.17	0.306985	C8Z3Y7	non-specific serine/threonine protein kinase OS=Saccharomyces cerevisiae (strain Lalvin EC1118 / Prise de mousse) OX=643680 GN=EC1118_1B15_1178g PE=4 SV=1	EC1118_1B15_1178g	76.412	1.9	0	1	1	1	41041
Biological Process	GO:0065007	1	biological regulation	1.17	0.306985	A7A2D1	Uncharacterized protein (Fragment) OS=Saccharomyces cerevisiae (strain YJM789) OX=307796 GN=SCY_1426 PE=4 SV=1	SCY_1426	92.324	1.4	0	1	1	1	281320
Biological Process	GO:0065007	1	biological regulation	1.17	0.306985	B5VI35	YFR009Wp-like protein (Fragment) OS=Saccharomyces cerevisiae (strain AWRI1631) OX=545124 GN=AWRI1631_60710 PE=4 SV=1	AWRI1631_60710	68.172	2.7	0	1	1	1	7164300
Biological Process	GO:0065007	1	biological regulation	1.17	0.306985	B5VNW7	YLR430Wp-like protein (Fragment) OS=Saccharomyces cerevisiae (strain AWRI1631) OX=545124 GN=AWRI1631_124570 PE=4 SV=1	AWRI1631_124570	108.13	0.7	11	1	1	1	267960000
Biological Process	GO:0065007	1	biological regulation	1.17	0.306985	G2WIG1	Polynucleotide 5'-hydroxyl-kinase GRC3 OS=Saccharomyces cerevisiae (strain Kyokai no. 7 / NBRC 101557) OX=721032 GN=K7_GRC3 PE=3 SV=1	K7_GRC3	72.136	3.2	0	1	1	1	118070
Biological Process	GO:0065007	1	biological regulation	1.17	0.306985	B5VMA5	DASH complex subunit ASK1 OS=Saccharomyces cerevisiae (strain AWRI1631) OX=545124 GN=AWRI1631_111740 PE=3 SV=1	AWRI1631_111740	22.701	5.7	1	1	1	1	5284700000
Biological Process	GO:0065007	1	biological regulation	1.17	0.306985	B5VG36	YDR141Cp-like protein OS=Saccharomyces cerevisiae (strain AWRI1631) OX=545124 GN=AWRI1631_43600 PE=3 SV=1	AWRI1631_43600	167.69	0.7	0	1	1	1	1476200
Biological Process	GO:0065007	1	biological regulation	1.17	0.306985	B5VFY6	YDR089Wp-like protein OS=Saccharomyces cerevisiae (strain AWRI1631) OX=545124 GN=AWRI1631_43090 PE=4 SV=1	AWRI1631_43090	78.144	1.6	3	1	1	1	52512000
Biological Process	GO:0065007	1	biological regulation	1.17	0.306985	P40366	Protein DLS1 OS=Saccharomyces cerevisiae (strain ATCC 204508 / S288c) OX=559292 GN=DLS1 PE=1 SV=1	DLS1	18.792	11.4	1	1	1	1	0
Biological Process	GO:0065007	1	biological regulation	1.17	0.306985	G2WG85	K7_Yrb2p OS=Saccharomyces cerevisiae (strain Kyokai no. 7 / NBRC 101557) OX=721032 GN=K7_YRB2 PE=4 SV=1	K7_YRB2	36.113	6.1	1	1	1	1	0
Biological Process	GO:0007049	2	cell cycle	1.33	0.320317	G2WBE1	K7_Dit1p OS=Saccharomyces cerevisiae (strain Kyokai no. 7 / NBRC 101557) OX=721032 GN=K7_DIT1 PE=4 SV=1	K7_DIT1	61.346	1.9	0	1	1	1	51600000000
Biological Process	GO:0007049	2	cell cycle	1.33	0.320317	C8Z3Y7	non-specific serine/threonine protein kinase OS=Saccharomyces cerevisiae (strain Lalvin EC1118 / Prise de mousse) OX=643680 GN=EC1118_1B15_1178g PE=4 SV=1	EC1118_1B15_1178g	76.412	1.9	0	1	1	1	41041
Biological Process	GO:0032505	2	reproduction of a single-celled organism	1.5	0.340664	N1NZR6	Ubi4p OS=Saccharomyces cerevisiae (strain CEN.PK113-7D) OX=889517 GN=CENPK1137D_551 PE=4 SV=1	CENPK1137D_551	17.209	27.5	2	2	2	2	24713000
Biological Process	GO:0032505	2	reproduction of a single-celled organism	1.5	0.340664	N1P7Q8	Hsl1p OS=Saccharomyces cerevisiae (strain CEN.PK113-7D) OX=889517 GN=CENPK1137D_900 PE=4 SV=1	CENPK1137D_900	169.58	2.2	1	1	1	1	0
Biological Process	GO:0032505	2	reproduction of a single-celled organism	1.5	0.340664	G2WBE1	K7_Dit1p OS=Saccharomyces cerevisiae (strain Kyokai no. 7 / NBRC 101557) OX=721032 GN=K7_DIT1 PE=4 SV=1	K7_DIT1	61.346	1.9	0	1	1	1	51600000000
Biological Process	GO:0032505	2	reproduction of a single-celled organism	1.5	0.340664	B5VKH9	YIL129Cp-like protein (Fragment) OS=Saccharomyces cerevisiae (strain AWRI1631) OX=545124 GN=AWRI1631_90370 PE=4 SV=1	AWRI1631_90370	218.76	0.4	2	1	1	1	17039000
Biological Process	GO:1905039	4	carboxylic acid transmembrane transport	1.68	0.333805	B5VL67	YJL107Cp-like protein OS=Saccharomyces cerevisiae (strain AWRI1631) OX=545124 GN=AWRI1631_100910 PE=3 SV=1	AWRI1631_100910	56.754	2.5	2	1	1	1	109610000
Biological Process	GO:1905039	4	carboxylic acid transmembrane transport	1.68	0.333805	G2WB82	K7_Hxt6p (Fragment) OS=Saccharomyces cerevisiae (strain Kyokai no. 7 / NBRC 101557) OX=721032 GN=K7_HXT6 PE=3 SV=1	K7_HXT6	22.553	3.4	1	1	1	1	99374000
Biological Process	GO:0019953	2	sexual reproduction	1.56	0.325476	P61830	Histone H3 OS=Saccharomyces cerevisiae (strain ATCC 204508 / S288c) OX=559292 GN=HHT1 PE=1 SV=2	HHT1	15.356	5.1	1	1	1	1	4139200
Biological Process	GO:0019953	2	sexual reproduction	1.56	0.325476	N1NZR6	Ubi4p OS=Saccharomyces cerevisiae (strain CEN.PK113-7D) OX=889517 GN=CENPK1137D_551 PE=4 SV=1	CENPK1137D_551	17.209	27.5	2	2	2	2	24713000
Biological Process	GO:0019953	2	sexual reproduction	1.56	0.325476	G2WBE1	K7_Dit1p OS=Saccharomyces cerevisiae (strain Kyokai no. 7 / NBRC 101557) OX=721032 GN=K7_DIT1 PE=4 SV=1	K7_DIT1	61.346	1.9	0	1	1	1	51600000000
Biological Process	GO:0019953	2	sexual reproduction	1.56	0.325476	B5VG36	YDR141Cp-like protein OS=Saccharomyces cerevisiae (strain AWRI1631) OX=545124 GN=AWRI1631_43600 PE=3 SV=1	AWRI1631_43600	167.69	0.7	0	1	1	1	1476200
Biological Process	GO:0044703	2	multi-organism reproductive process	1.56	0.325476	P61830	Histone H3 OS=Saccharomyces cerevisiae (strain ATCC 204508 / S288c) OX=559292 GN=HHT1 PE=1 SV=2	HHT1	15.356	5.1	1	1	1	1	4139200
Biological Process	GO:0007049	2	cell cycle	1.33	0.320317	B5VMA5	DASH complex subunit ASK1 OS=Saccharomyces cerevisiae (strain AWRI1631) OX=545124 GN=AWRI1631_111740 PE=3 SV=1	AWRI1631_111740	22.701	5.7	1	1	1	1	5284700000
Biological Process	GO:0044703	2	multi-organism reproductive process	1.56	0.325476	N1NZR6	Ubi4p OS=Saccharomyces cerevisiae (strain CEN.PK113-7D) OX=889517 GN=CENPK1137D_551 PE=4 SV=1	CENPK1137D_551	17.209	27.5	2	2	2	2	24713000
Biological Process	GO:0044703	2	multi-organism reproductive process	1.56	0.325476	B5VG36	YDR141Cp-like protein OS=Saccharomyces cerevisiae (strain AWRI1631) OX=545124 GN=AWRI1631_43600 PE=3 SV=1	AWRI1631_43600	167.69	0.7	0	1	1	1	1476200
Biological Process	GO:0044092	3	negative regulation of molecular function	1.72	0.324032	B5VNW7	YLR430Wp-like protein (Fragment) OS=Saccharomyces cerevisiae (strain AWRI1631) OX=545124 GN=AWRI1631_124570 PE=4 SV=1	AWRI1631_124570	108.13	0.7	11	1	1	1	267960000
Biological Process	GO:0044092	3	negative regulation of molecular function	1.72	0.324032	B5VJW2	YHR031Cp-like protein (Fragment) OS=Saccharomyces cerevisiae (strain AWRI1631) OX=545124 GN=AWRI1631_80830 PE=3 SV=1	AWRI1631_80830	64.508	1.8	1	1	1	1	6365800
Biological Process	GO:0060341	4	regulation of cellular localization	1.73	0.323279	N1P7Q8	Hsl1p OS=Saccharomyces cerevisiae (strain CEN.PK113-7D) OX=889517 GN=CENPK1137D_900 PE=4 SV=1	CENPK1137D_900	169.58	2.2	1	1	1	1	0
Biological Process	GO:0060341	4	regulation of cellular localization	1.73	0.323279	G2WG85	K7_Yrb2p OS=Saccharomyces cerevisiae (strain Kyokai no. 7 / NBRC 101557) OX=721032 GN=K7_YRB2 PE=4 SV=1	K7_YRB2	36.113	6.1	1	1	1	1	0
Biological Process	GO:0007127	4	meiosis I	1.73	0.322525	Q03330	Histone acetyltransferase GCN5 OS=Saccharomyces cerevisiae (strain ATCC 204508 / S288c) OX=559292 GN=GCN5 PE=1 SV=1	GCN5	51.069	2.3	1	1	1	1	58087000
Biological Process	GO:0007127	4	meiosis I	1.73	0.322525	B5VE62	YBR098Wp-like protein (Fragment) OS=Saccharomyces cerevisiae (strain AWRI1631) OX=545124 GN=AWRI1631_21840 PE=3 SV=1	AWRI1631_21840	42.813	5.2	0	1	1	1	2012500
Biological Process	GO:0007049	2	cell cycle	1.33	0.320317	Q03330	Histone acetyltransferase GCN5 OS=Saccharomyces cerevisiae (strain ATCC 204508 / S288c) OX=559292 GN=GCN5 PE=1 SV=1	GCN5	51.069	2.3	1	1	1	1	58087000
Biological Process	GO:0007049	2	cell cycle	1.33	0.320317	P61830	Histone H3 OS=Saccharomyces cerevisiae (strain ATCC 204508 / S288c) OX=559292 GN=HHT1 PE=1 SV=2	HHT1	15.356	5.1	1	1	1	1	4139200
Biological Process	GO:0007049	2	cell cycle	1.33	0.320317	N1NZR6	Ubi4p OS=Saccharomyces cerevisiae (strain CEN.PK113-7D) OX=889517 GN=CENPK1137D_551 PE=4 SV=1	CENPK1137D_551	17.209	27.5	2	2	2	2	24713000
Biological Process	GO:0007049	2	cell cycle	1.33	0.320317	N1P7Q8	Hsl1p OS=Saccharomyces cerevisiae (strain CEN.PK113-7D) OX=889517 GN=CENPK1137D_900 PE=4 SV=1	CENPK1137D_900	169.58	2.2	1	1	1	1	0
Biological Process	GO:0044703	2	multi-organism reproductive process	1.56	0.325476	G2WBE1	K7_Dit1p OS=Saccharomyces cerevisiae (strain Kyokai no. 7 / NBRC 101557) OX=721032 GN=K7_DIT1 PE=4 SV=1	K7_DIT1	61.346	1.9	0	1	1	1	51600000000
Biological Process	GO:0065007	1	biological regulation	1.17	0.306985	B5VKH9	YIL129Cp-like protein (Fragment) OS=Saccharomyces cerevisiae (strain AWRI1631) OX=545124 GN=AWRI1631_90370 PE=4 SV=1	AWRI1631_90370	218.76	0.4	2	1	1	1	17039000
Biological Process	GO:0065007	1	biological regulation	1.17	0.306985	G2WE95	SWR1-complex protein 4 OS=Saccharomyces cerevisiae (strain Kyokai no. 7 / NBRC 101557) OX=721032 GN=K7_SWC4 PE=3 SV=1	K7_SWC4	55.159	2.5	0	1	1	1	16313
Biological Process	GO:0065007	1	biological regulation	1.17	0.306985	B5VJC8	YGR186Wp-like protein OS=Saccharomyces cerevisiae (strain AWRI1631) OX=545124 GN=AWRI1631_74050 PE=4 SV=1	AWRI1631_74050	26.568	4.2	1	2	2	2	189300000
Biological Process	GO:0016043	3	cellular component organization	1.19	0.29937	B5VJW2	YHR031Cp-like protein (Fragment) OS=Saccharomyces cerevisiae (strain AWRI1631) OX=545124 GN=AWRI1631_80830 PE=3 SV=1	AWRI1631_80830	64.508	1.8	1	1	1	1	6365800
Biological Process	GO:0016043	3	cellular component organization	1.19	0.29937	C8ZHK9	Wsc3p OS=Saccharomyces cerevisiae (strain Lalvin EC1118 / Prise de mousse) OX=643680 GN=EC1118_1O4_0628g PE=4 SV=1	EC1118_1O4_0628g	57.627	3.8	1	1	1	1	0
Biological Process	GO:0016043	3	cellular component organization	1.19	0.29937	B3LLY2	Chromatin structure remodeling complex protein RSC7 OS=Saccharomyces cerevisiae (strain RM11-1a) OX=285006 GN=SCRG_01981 PE=4 SV=1	SCRG_01981	44.856	2.3	1	1	1	1	2856600
Biological Process	GO:0016043	3	cellular component organization	1.19	0.29937	B5VE62	YBR098Wp-like protein (Fragment) OS=Saccharomyces cerevisiae (strain AWRI1631) OX=545124 GN=AWRI1631_21840 PE=3 SV=1	AWRI1631_21840	42.813	5.2	0	1	1	1	2012500
Biological Process	GO:0016043	3	cellular component organization	1.19	0.29937	B5VE58	non-specific serine/threonine protein kinase (Fragment) OS=Saccharomyces cerevisiae (strain AWRI1631) OX=545124 GN=AWRI1631_21810 PE=4 SV=1	AWRI1631_21810	127.32	2.4	1	1	1	1	11679000
Biological Process	GO:0016043	3	cellular component organization	1.19	0.29937	B3LQE8	Basic helix-loop-helix protein OS=Saccharomyces cerevisiae (strain RM11-1a) OX=285006 GN=SCRG_03712 PE=4 SV=1	SCRG_03712	39.509	3.7	0	1	1	1	80255
Biological Process	GO:0016043	3	cellular component organization	1.19	0.29937	B5VRP9	YOL004Wp-like protein (Fragment) OS=Saccharomyces cerevisiae (strain AWRI1631) OX=545124 GN=AWRI1631_151570 PE=4 SV=1	AWRI1631_151570	156.37	0.7	0	1	1	1	972680
Biological Process	GO:0003006	2	developmental process involved in reproduction	1.69	0.298711	P61830	Histone H3 OS=Saccharomyces cerevisiae (strain ATCC 204508 / S288c) OX=559292 GN=HHT1 PE=1 SV=2	HHT1	15.356	5.1	1	1	1	1	4139200
Biological Process	GO:0003006	2	developmental process involved in reproduction	1.69	0.298711	N1NZR6	Ubi4p OS=Saccharomyces cerevisiae (strain CEN.PK113-7D) OX=889517 GN=CENPK1137D_551 PE=4 SV=1	CENPK1137D_551	17.209	27.5	2	2	2	2	24713000
Biological Process	GO:0003006	2	developmental process involved in reproduction	1.69	0.298711	G2WBE1	K7_Dit1p OS=Saccharomyces cerevisiae (strain Kyokai no. 7 / NBRC 101557) OX=721032 GN=K7_DIT1 PE=4 SV=1	K7_DIT1	61.346	1.9	0	1	1	1	51600000000
Biological Process	GO:0003006	2	developmental process involved in reproduction	1.69	0.298711	B5VG36	YDR141Cp-like protein OS=Saccharomyces cerevisiae (strain AWRI1631) OX=545124 GN=AWRI1631_43600 PE=3 SV=1	AWRI1631_43600	167.69	0.7	0	1	1	1	1476200
Biological Process	GO:0016043	3	cellular component organization	1.19	0.29937	B5VJC8	YGR186Wp-like protein OS=Saccharomyces cerevisiae (strain AWRI1631) OX=545124 GN=AWRI1631_74050 PE=4 SV=1	AWRI1631_74050	26.568	4.2	1	2	2	2	189300000
Biological Process	GO:0097237	4	cellular response to toxic substance	1.85	0.294545	C7GX73	Peroxidase OS=Saccharomyces cerevisiae (strain JAY291) OX=574961 GN=CCP1 PE=3 SV=1	CCP1	40.303	1.9	2	1	1	1	28226000
Biological Process	GO:0042274	5	ribosomal small subunit biogenesis	1.87	0.289993	P47077	Nucleolar protein 9 OS=Saccharomyces cerevisiae (strain ATCC 204508 / S288c) OX=559292 GN=NOP9 PE=1 SV=1	NOP9	77.721	1.5	0	1	1	1	3130300000
Biological Process	GO:0042274	5	ribosomal small subunit biogenesis	1.87	0.289993	B5VHQ4	YER127Wp-like protein OS=Saccharomyces cerevisiae (strain AWRI1631) OX=545124 GN=AWRI1631_51940 PE=4 SV=1	AWRI1631_51940	26.193	8.4	1	1	1	1	0
Biological Process	GO:0009892	4	negative regulation of metabolic process	1.39	0.286565	Q03330	Histone acetyltransferase GCN5 OS=Saccharomyces cerevisiae (strain ATCC 204508 / S288c) OX=559292 GN=GCN5 PE=1 SV=1	GCN5	51.069	2.3	1	1	1	1	58087000
Biological Process	GO:0009892	4	negative regulation of metabolic process	1.39	0.286565	P40366	Protein DLS1 OS=Saccharomyces cerevisiae (strain ATCC 204508 / S288c) OX=559292 GN=DLS1 PE=1 SV=1	DLS1	18.792	11.4	1	1	1	1	0
Biological Process	GO:0009892	4	negative regulation of metabolic process	1.39	0.286565	N1P7Q8	Hsl1p OS=Saccharomyces cerevisiae (strain CEN.PK113-7D) OX=889517 GN=CENPK1137D_900 PE=4 SV=1	CENPK1137D_900	169.58	2.2	1	1	1	1	0
Biological Process	GO:0009892	4	negative regulation of metabolic process	1.39	0.286565	B5VNW7	YLR430Wp-like protein (Fragment) OS=Saccharomyces cerevisiae (strain AWRI1631) OX=545124 GN=AWRI1631_124570 PE=4 SV=1	AWRI1631_124570	108.13	0.7	11	1	1	1	267960000
Biological Process	GO:0009892	4	negative regulation of metabolic process	1.39	0.286565	G2WIG1	Polynucleotide 5'-hydroxyl-kinase GRC3 OS=Saccharomyces cerevisiae (strain Kyokai no. 7 / NBRC 101557) OX=721032 GN=K7_GRC3 PE=3 SV=1	K7_GRC3	72.136	3.2	0	1	1	1	118070
Biological Process	GO:0009892	4	negative regulation of metabolic process	1.39	0.286565	G2WE95	SWR1-complex protein 4 OS=Saccharomyces cerevisiae (strain Kyokai no. 7 / NBRC 101557) OX=721032 GN=K7_SWC4 PE=3 SV=1	K7_SWC4	55.159	2.5	0	1	1	1	16313
Biological Process	GO:0009892	4	negative regulation of metabolic process	1.39	0.286565	B5VJW2	YHR031Cp-like protein (Fragment) OS=Saccharomyces cerevisiae (strain AWRI1631) OX=545124 GN=AWRI1631_80830 PE=3 SV=1	AWRI1631_80830	64.508	1.8	1	1	1	1	6365800
Biological Process	GO:0009892	4	negative regulation of metabolic process	1.39	0.286565	B3LQE8	Basic helix-loop-helix protein OS=Saccharomyces cerevisiae (strain RM11-1a) OX=285006 GN=SCRG_03712 PE=4 SV=1	SCRG_03712	39.509	3.7	0	1	1	1	80255
Biological Process	GO:0009892	4	negative regulation of metabolic process	1.39	0.286565	B5VRP9	YOL004Wp-like protein (Fragment) OS=Saccharomyces cerevisiae (strain AWRI1631) OX=545124 GN=AWRI1631_151570 PE=4 SV=1	AWRI1631_151570	156.37	0.7	0	1	1	1	972680
Biological Process	GO:0097237	4	cellular response to toxic substance	1.85	0.294545	A6ZL83	GTPase-activating protein OS=Saccharomyces cerevisiae (strain YJM789) OX=307796 GN=IRA1 PE=4 SV=1	IRA1	350.76	0.3	0	1	1	1	2715000
Biological Process	GO:0016043	3	cellular component organization	1.19	0.29937	G2WE95	SWR1-complex protein 4 OS=Saccharomyces cerevisiae (strain Kyokai no. 7 / NBRC 101557) OX=721032 GN=K7_SWC4 PE=3 SV=1	K7_SWC4	55.159	2.5	0	1	1	1	16313
Biological Process	GO:0016043	3	cellular component organization	1.19	0.29937	B5VKH9	YIL129Cp-like protein (Fragment) OS=Saccharomyces cerevisiae (strain AWRI1631) OX=545124 GN=AWRI1631_90370 PE=4 SV=1	AWRI1631_90370	218.76	0.4	2	1	1	1	17039000
Biological Process	GO:0016043	3	cellular component organization	1.19	0.29937	G2WG85	K7_Yrb2p OS=Saccharomyces cerevisiae (strain Kyokai no. 7 / NBRC 101557) OX=721032 GN=K7_YRB2 PE=4 SV=1	K7_YRB2	36.113	6.1	1	1	1	1	0
Biological Process	GO:0065007	1	biological regulation	1.17	0.306985	B5VJW2	YHR031Cp-like protein (Fragment) OS=Saccharomyces cerevisiae (strain AWRI1631) OX=545124 GN=AWRI1631_80830 PE=3 SV=1	AWRI1631_80830	64.508	1.8	1	1	1	1	6365800
Biological Process	GO:0065007	1	biological regulation	1.17	0.306985	C8ZHK9	Wsc3p OS=Saccharomyces cerevisiae (strain Lalvin EC1118 / Prise de mousse) OX=643680 GN=EC1118_1O4_0628g PE=4 SV=1	EC1118_1O4_0628g	57.627	3.8	1	1	1	1	0
Biological Process	GO:0065007	1	biological regulation	1.17	0.306985	B3LLY2	Chromatin structure remodeling complex protein RSC7 OS=Saccharomyces cerevisiae (strain RM11-1a) OX=285006 GN=SCRG_01981 PE=4 SV=1	SCRG_01981	44.856	2.3	1	1	1	1	2856600
Biological Process	GO:0065007	1	biological regulation	1.17	0.306985	A6ZL83	GTPase-activating protein OS=Saccharomyces cerevisiae (strain YJM789) OX=307796 GN=IRA1 PE=4 SV=1	IRA1	350.76	0.3	0	1	1	1	2715000
Biological Process	GO:0065007	1	biological regulation	1.17	0.306985	B5VE62	YBR098Wp-like protein (Fragment) OS=Saccharomyces cerevisiae (strain AWRI1631) OX=545124 GN=AWRI1631_21840 PE=3 SV=1	AWRI1631_21840	42.813	5.2	0	1	1	1	2012500
Biological Process	GO:0065007	1	biological regulation	1.17	0.306985	B5VE58	non-specific serine/threonine protein kinase (Fragment) OS=Saccharomyces cerevisiae (strain AWRI1631) OX=545124 GN=AWRI1631_21810 PE=4 SV=1	AWRI1631_21810	127.32	2.4	1	1	1	1	11679000
Biological Process	GO:0065007	1	biological regulation	1.17	0.306985	B3LQE8	Basic helix-loop-helix protein OS=Saccharomyces cerevisiae (strain RM11-1a) OX=285006 GN=SCRG_03712 PE=4 SV=1	SCRG_03712	39.509	3.7	0	1	1	1	80255
Biological Process	GO:0065007	1	biological regulation	1.17	0.306985	B5VRP9	YOL004Wp-like protein (Fragment) OS=Saccharomyces cerevisiae (strain AWRI1631) OX=545124 GN=AWRI1631_151570 PE=4 SV=1	AWRI1631_151570	156.37	0.7	0	1	1	1	972680
Biological Process	GO:0008033	8	tRNA processing	1.81	0.303639	B5VNW7	YLR430Wp-like protein (Fragment) OS=Saccharomyces cerevisiae (strain AWRI1631) OX=545124 GN=AWRI1631_124570 PE=4 SV=1	AWRI1631_124570	108.13	0.7	11	1	1	1	267960000
Biological Process	GO:0008033	8	tRNA processing	1.81	0.303639	G2WIG1	Polynucleotide 5'-hydroxyl-kinase GRC3 OS=Saccharomyces cerevisiae (strain Kyokai no. 7 / NBRC 101557) OX=721032 GN=K7_GRC3 PE=3 SV=1	K7_GRC3	72.136	3.2	0	1	1	1	118070
Biological Process	GO:0035556	3	intracellular signal transduction	1.68	0.29992	N1P7Q8	Hsl1p OS=Saccharomyces cerevisiae (strain CEN.PK113-7D) OX=889517 GN=CENPK1137D_900 PE=4 SV=1	CENPK1137D_900	169.58	2.2	1	1	1	1	0
Biological Process	GO:0035556	3	intracellular signal transduction	1.68	0.29992	C8Z3Y7	non-specific serine/threonine protein kinase OS=Saccharomyces cerevisiae (strain Lalvin EC1118 / Prise de mousse) OX=643680 GN=EC1118_1B15_1178g PE=4 SV=1	EC1118_1B15_1178g	76.412	1.9	0	1	1	1	41041
Biological Process	GO:0035556	3	intracellular signal transduction	1.68	0.29992	C8ZHK9	Wsc3p OS=Saccharomyces cerevisiae (strain Lalvin EC1118 / Prise de mousse) OX=643680 GN=EC1118_1O4_0628g PE=4 SV=1	EC1118_1O4_0628g	57.627	3.8	1	1	1	1	0
Biological Process	GO:0035556	3	intracellular signal transduction	1.68	0.29992	B5VE58	non-specific serine/threonine protein kinase (Fragment) OS=Saccharomyces cerevisiae (strain AWRI1631) OX=545124 GN=AWRI1631_21810 PE=4 SV=1	AWRI1631_21810	127.32	2.4	1	1	1	1	11679000
Biological Process	GO:0016043	3	cellular component organization	1.19	0.29937	Q03330	Histone acetyltransferase GCN5 OS=Saccharomyces cerevisiae (strain ATCC 204508 / S288c) OX=559292 GN=GCN5 PE=1 SV=1	GCN5	51.069	2.3	1	1	1	1	58087000
Biological Process	GO:0016043	3	cellular component organization	1.19	0.29937	P61830	Histone H3 OS=Saccharomyces cerevisiae (strain ATCC 204508 / S288c) OX=559292 GN=HHT1 PE=1 SV=2	HHT1	15.356	5.1	1	1	1	1	4139200
Biological Process	GO:0016043	3	cellular component organization	1.19	0.29937	P40366	Protein DLS1 OS=Saccharomyces cerevisiae (strain ATCC 204508 / S288c) OX=559292 GN=DLS1 PE=1 SV=1	DLS1	18.792	11.4	1	1	1	1	0
Biological Process	GO:0016043	3	cellular component organization	1.19	0.29937	N1P7Q8	Hsl1p OS=Saccharomyces cerevisiae (strain CEN.PK113-7D) OX=889517 GN=CENPK1137D_900 PE=4 SV=1	CENPK1137D_900	169.58	2.2	1	1	1	1	0
Biological Process	GO:0016043	3	cellular component organization	1.19	0.29937	B3LPF8	Palmitoyltransferase OS=Saccharomyces cerevisiae (strain RM11-1a) OX=285006 GN=SCRG_03448 PE=3 SV=1	SCRG_03448	39.045	9.8	1	1	1	1	0
Biological Process	GO:0016043	3	cellular component organization	1.19	0.29937	C8Z3Y7	non-specific serine/threonine protein kinase OS=Saccharomyces cerevisiae (strain Lalvin EC1118 / Prise de mousse) OX=643680 GN=EC1118_1B15_1178g PE=4 SV=1	EC1118_1B15_1178g	76.412	1.9	0	1	1	1	41041
Biological Process	GO:0016043	3	cellular component organization	1.19	0.29937	B5VNW7	YLR430Wp-like protein (Fragment) OS=Saccharomyces cerevisiae (strain AWRI1631) OX=545124 GN=AWRI1631_124570 PE=4 SV=1	AWRI1631_124570	108.13	0.7	11	1	1	1	267960000
Biological Process	GO:0016043	3	cellular component organization	1.19	0.29937	G2WIG1	Polynucleotide 5'-hydroxyl-kinase GRC3 OS=Saccharomyces cerevisiae (strain Kyokai no. 7 / NBRC 101557) OX=721032 GN=K7_GRC3 PE=3 SV=1	K7_GRC3	72.136	3.2	0	1	1	1	118070
Biological Process	GO:0016043	3	cellular component organization	1.19	0.29937	B5VMA5	DASH complex subunit ASK1 OS=Saccharomyces cerevisiae (strain AWRI1631) OX=545124 GN=AWRI1631_111740 PE=3 SV=1	AWRI1631_111740	22.701	5.7	1	1	1	1	5284700000
Biological Process	GO:0016043	3	cellular component organization	1.19	0.29937	G2WBE1	K7_Dit1p OS=Saccharomyces cerevisiae (strain Kyokai no. 7 / NBRC 101557) OX=721032 GN=K7_DIT1 PE=4 SV=1	K7_DIT1	61.346	1.9	0	1	1	1	51600000000
Biological Process	GO:0016043	3	cellular component organization	1.19	0.29937	B5VG36	YDR141Cp-like protein OS=Saccharomyces cerevisiae (strain AWRI1631) OX=545124 GN=AWRI1631_43600 PE=3 SV=1	AWRI1631_43600	167.69	0.7	0	1	1	1	1476200
Biological Process	GO:0006405	5	RNA export from nucleus	1.64	0.345037	P47077	Nucleolar protein 9 OS=Saccharomyces cerevisiae (strain ATCC 204508 / S288c) OX=559292 GN=NOP9 PE=1 SV=1	NOP9	77.721	1.5	0	1	1	1	3130300000
Biological Process	GO:0098781	8	ncRNA transcription	3.73	0.100524	B3LQE8	Basic helix-loop-helix protein OS=Saccharomyces cerevisiae (strain RM11-1a) OX=285006 GN=SCRG_03712 PE=4 SV=1	SCRG_03712	39.509	3.7	0	1	1	1	80255
Biological Process	GO:0051640	2	organelle localization	1.32	0.495738	P47077	Nucleolar protein 9 OS=Saccharomyces cerevisiae (strain ATCC 204508 / S288c) OX=559292 GN=NOP9 PE=1 SV=1	NOP9	77.721	1.5	0	1	1	1	3130300000
Biological Process	GO:2001251	7	negative regulation of chromosome organization	2.69	0.100484	B5VJW2	YHR031Cp-like protein (Fragment) OS=Saccharomyces cerevisiae (strain AWRI1631) OX=545124 GN=AWRI1631_80830 PE=3 SV=1	AWRI1631_80830	64.508	1.8	1	1	1	1	6365800
Biological Process	GO:0016072	7	rRNA metabolic process	2.34	0.0413718	P61830	Histone H3 OS=Saccharomyces cerevisiae (strain ATCC 204508 / S288c) OX=559292 GN=HHT1 PE=1 SV=2	HHT1	15.356	5.1	1	1	1	1	4139200
Biological Process	GO:0019438	4	aromatic compound biosynthetic process	1.84	0.0439408	B3LQE8	Basic helix-loop-helix protein OS=Saccharomyces cerevisiae (strain RM11-1a) OX=285006 GN=SCRG_03712 PE=4 SV=1	SCRG_03712	39.509	3.7	0	1	1	1	80255
Biological Process	GO:0019438	4	aromatic compound biosynthetic process	1.84	0.0439408	B3LLY2	Chromatin structure remodeling complex protein RSC7 OS=Saccharomyces cerevisiae (strain RM11-1a) OX=285006 GN=SCRG_01981 PE=4 SV=1	SCRG_01981	44.856	2.3	1	1	1	1	2856600
Biological Process	GO:0019438	4	aromatic compound biosynthetic process	1.84	0.0439408	N1NWU0	aminodeoxychorismate synthase OS=Saccharomyces cerevisiae (strain CEN.PK113-7D) OX=889517 GN=CENPK1137D_2711 PE=3 SV=1	CENPK1137D_2711	88.598	1.1	0	1	1	1	2766200
Biological Process	GO:0019438	4	aromatic compound biosynthetic process	1.84	0.0439408	B5VJC8	YGR186Wp-like protein OS=Saccharomyces cerevisiae (strain AWRI1631) OX=545124 GN=AWRI1631_74050 PE=4 SV=1	AWRI1631_74050	26.568	4.2	1	2	2	2	189300000
Biological Process	GO:0019438	4	aromatic compound biosynthetic process	1.84	0.0439408	G2WEE8	phosphoribosylformylglycinamidine synthase OS=Saccharomyces cerevisiae (strain Kyokai no. 7 / NBRC 101557) OX=721032 GN=K7_ADE6 PE=3 SV=1	K7_ADE6	148.9	1.8	1	1	1	1	166850
Biological Process	GO:0019438	4	aromatic compound biosynthetic process	1.84	0.0439408	G2WIG1	Polynucleotide 5'-hydroxyl-kinase GRC3 OS=Saccharomyces cerevisiae (strain Kyokai no. 7 / NBRC 101557) OX=721032 GN=K7_GRC3 PE=3 SV=1	K7_GRC3	72.136	3.2	0	1	1	1	118070
Biological Process	GO:0019438	4	aromatic compound biosynthetic process	1.84	0.0439408	B5VNW7	YLR430Wp-like protein (Fragment) OS=Saccharomyces cerevisiae (strain AWRI1631) OX=545124 GN=AWRI1631_124570 PE=4 SV=1	AWRI1631_124570	108.13	0.7	11	1	1	1	267960000
Biological Process	GO:0019438	4	aromatic compound biosynthetic process	1.84	0.0439408	A7A2D1	Uncharacterized protein (Fragment) OS=Saccharomyces cerevisiae (strain YJM789) OX=307796 GN=SCY_1426 PE=4 SV=1	SCY_1426	92.324	1.4	0	1	1	1	281320
Biological Process	GO:0019438	4	aromatic compound biosynthetic process	1.84	0.0439408	G2WAF0	coproporphyrinogen oxidase (Fragment) OS=Saccharomyces cerevisiae (strain Kyokai no. 7 / NBRC 101557) OX=721032 GN=K7_HEM13b PE=3 SV=1	K7_HEM13b	25.595	5.6	1	1	1	1	119080
Biological Process	GO:0019438	4	aromatic compound biosynthetic process	1.84	0.0439408	I6QI29	Zinc cluster transcriptional activator (Fragment) OS=Saccharomyces cerevisiae OX=4932 GN=CAT8 PE=4 SV=1	CAT8	25.749	3.7	0	1	1	1	3216600
Biological Process	GO:0019438	4	aromatic compound biosynthetic process	1.84	0.0439408	P61830	Histone H3 OS=Saccharomyces cerevisiae (strain ATCC 204508 / S288c) OX=559292 GN=HHT1 PE=1 SV=2	HHT1	15.356	5.1	1	1	1	1	4139200
Biological Process	GO:0009067	6	aspartate family amino acid biosynthetic process	5.98	0.0442039	B3LQE8	Basic helix-loop-helix protein OS=Saccharomyces cerevisiae (strain RM11-1a) OX=285006 GN=SCRG_03712 PE=4 SV=1	SCRG_03712	39.509	3.7	0	1	1	1	80255
Biological Process	GO:0009067	6	aspartate family amino acid biosynthetic process	5.98	0.0442039	A6ZU31	Alpha aminoadipate reductase phosphopantetheinyl transferase OS=Saccharomyces cerevisiae (strain YJM789) OX=307796 GN=LYS5 PE=4 SV=1	LYS5	30.653	7.4	0	1	1	1	231120
Biological Process	GO:0045991	6	carbon catabolite activation of transcription	3.79	0.0446034	B3LQE8	Basic helix-loop-helix protein OS=Saccharomyces cerevisiae (strain RM11-1a) OX=285006 GN=SCRG_03712 PE=4 SV=1	SCRG_03712	39.509	3.7	0	1	1	1	80255
Biological Process	GO:0045991	6	carbon catabolite activation of transcription	3.79	0.0446034	A7A2D1	Uncharacterized protein (Fragment) OS=Saccharomyces cerevisiae (strain YJM789) OX=307796 GN=SCY_1426 PE=4 SV=1	SCY_1426	92.324	1.4	0	1	1	1	281320
Biological Process	GO:0045991	6	carbon catabolite activation of transcription	3.79	0.0446034	I6QI29	Zinc cluster transcriptional activator (Fragment) OS=Saccharomyces cerevisiae OX=4932 GN=CAT8 PE=4 SV=1	CAT8	25.749	3.7	0	1	1	1	3216600
Biological Process	GO:0001101	3	response to acid chemical	5.9	0.0451766	B3LQE8	Basic helix-loop-helix protein OS=Saccharomyces cerevisiae (strain RM11-1a) OX=285006 GN=SCRG_03712 PE=4 SV=1	SCRG_03712	39.509	3.7	0	1	1	1	80255
Biological Process	GO:0001101	3	response to acid chemical	5.9	0.0451766	A7A266	Peptide transport-related protein OS=Saccharomyces cerevisiae (strain YJM789) OX=307796 GN=PTR3 PE=4 SV=1	PTR3	76.166	1.9	0	1	1	1	1662900
Biological Process	GO:0000086	5	G2/M transition of mitotic cell cycle	5.9	0.0451766	B5VRP9	YOL004Wp-like protein (Fragment) OS=Saccharomyces cerevisiae (strain AWRI1631) OX=545124 GN=AWRI1631_151570 PE=4 SV=1	AWRI1631_151570	156.37	0.7	0	1	1	1	972680
Biological Process	GO:0000086	5	G2/M transition of mitotic cell cycle	5.9	0.0451766	N1P7Q8	Hsl1p OS=Saccharomyces cerevisiae (strain CEN.PK113-7D) OX=889517 GN=CENPK1137D_900 PE=4 SV=1	CENPK1137D_900	169.58	2.2	1	1	1	1	0
Biological Process	GO:0044839	4	cell cycle G2/M phase transition	5.7	0.0481423	B5VRP9	YOL004Wp-like protein (Fragment) OS=Saccharomyces cerevisiae (strain AWRI1631) OX=545124 GN=AWRI1631_151570 PE=4 SV=1	AWRI1631_151570	156.37	0.7	0	1	1	1	972680
Biological Process	GO:0044839	4	cell cycle G2/M phase transition	5.7	0.0481423	N1P7Q8	Hsl1p OS=Saccharomyces cerevisiae (strain CEN.PK113-7D) OX=889517 GN=CENPK1137D_900 PE=4 SV=1	CENPK1137D_900	169.58	2.2	1	1	1	1	0
Biological Process	GO:0048523	4	negative regulation of cellular process	1.67	0.0482063	B5VRP9	YOL004Wp-like protein (Fragment) OS=Saccharomyces cerevisiae (strain AWRI1631) OX=545124 GN=AWRI1631_151570 PE=4 SV=1	AWRI1631_151570	156.37	0.7	0	1	1	1	972680
Biological Process	GO:0048523	4	negative regulation of cellular process	1.67	0.0482063	B3LQE8	Basic helix-loop-helix protein OS=Saccharomyces cerevisiae (strain RM11-1a) OX=285006 GN=SCRG_03712 PE=4 SV=1	SCRG_03712	39.509	3.7	0	1	1	1	80255
Biological Process	GO:0016072	7	rRNA metabolic process	2.34	0.0413718	P47077	Nucleolar protein 9 OS=Saccharomyces cerevisiae (strain ATCC 204508 / S288c) OX=559292 GN=NOP9 PE=1 SV=1	NOP9	77.721	1.5	0	1	1	1	3130300000
Biological Process	GO:0048523	4	negative regulation of cellular process	1.67	0.0482063	B5VE62	YBR098Wp-like protein (Fragment) OS=Saccharomyces cerevisiae (strain AWRI1631) OX=545124 GN=AWRI1631_21840 PE=3 SV=1	AWRI1631_21840	42.813	5.2	0	1	1	1	2012500
Biological Process	GO:0016072	7	rRNA metabolic process	2.34	0.0413718	B5VNW7	YLR430Wp-like protein (Fragment) OS=Saccharomyces cerevisiae (strain AWRI1631) OX=545124 GN=AWRI1631_124570 PE=4 SV=1	AWRI1631_124570	108.13	0.7	11	1	1	1	267960000
Biological Process	GO:0016072	7	rRNA metabolic process	2.34	0.0413718	B5VHQ4	YER127Wp-like protein OS=Saccharomyces cerevisiae (strain AWRI1631) OX=545124 GN=AWRI1631_51940 PE=4 SV=1	AWRI1631_51940	26.193	8.4	1	1	1	1	0
Biological Process	GO:0051252	5	regulation of RNA metabolic process	1.71	0.0334067	P40366	Protein DLS1 OS=Saccharomyces cerevisiae (strain ATCC 204508 / S288c) OX=559292 GN=DLS1 PE=1 SV=1	DLS1	18.792	11.4	1	1	1	1	0
Biological Process	GO:0051252	5	regulation of RNA metabolic process	1.71	0.0334067	Q03330	Histone acetyltransferase GCN5 OS=Saccharomyces cerevisiae (strain ATCC 204508 / S288c) OX=559292 GN=GCN5 PE=1 SV=1	GCN5	51.069	2.3	1	1	1	1	58087000
Biological Process	GO:0022414	1	reproductive process	1.91	0.0355231	B5VRP9	YOL004Wp-like protein (Fragment) OS=Saccharomyces cerevisiae (strain AWRI1631) OX=545124 GN=AWRI1631_151570 PE=4 SV=1	AWRI1631_151570	156.37	0.7	0	1	1	1	972680
Biological Process	GO:0022414	1	reproductive process	1.91	0.0355231	B5VE62	YBR098Wp-like protein (Fragment) OS=Saccharomyces cerevisiae (strain AWRI1631) OX=545124 GN=AWRI1631_21840 PE=3 SV=1	AWRI1631_21840	42.813	5.2	0	1	1	1	2012500
Biological Process	GO:0022414	1	reproductive process	1.91	0.0355231	B5VKH9	YIL129Cp-like protein (Fragment) OS=Saccharomyces cerevisiae (strain AWRI1631) OX=545124 GN=AWRI1631_90370 PE=4 SV=1	AWRI1631_90370	218.76	0.4	2	1	1	1	17039000
Biological Process	GO:0022414	1	reproductive process	1.91	0.0355231	B5VG36	YDR141Cp-like protein OS=Saccharomyces cerevisiae (strain AWRI1631) OX=545124 GN=AWRI1631_43600 PE=3 SV=1	AWRI1631_43600	167.69	0.7	0	1	1	1	1476200
Biological Process	GO:0022414	1	reproductive process	1.91	0.0355231	G2WBE1	K7_Dit1p OS=Saccharomyces cerevisiae (strain Kyokai no. 7 / NBRC 101557) OX=721032 GN=K7_DIT1 PE=4 SV=1	K7_DIT1	61.346	1.9	0	1	1	1	51600000000
Biological Process	GO:0022414	1	reproductive process	1.91	0.0355231	C8Z3Y7	non-specific serine/threonine protein kinase OS=Saccharomyces cerevisiae (strain Lalvin EC1118 / Prise de mousse) OX=643680 GN=EC1118_1B15_1178g PE=4 SV=1	EC1118_1B15_1178g	76.412	1.9	0	1	1	1	41041
Biological Process	GO:0022414	1	reproductive process	1.91	0.0355231	N1P7Q8	Hsl1p OS=Saccharomyces cerevisiae (strain CEN.PK113-7D) OX=889517 GN=CENPK1137D_900 PE=4 SV=1	CENPK1137D_900	169.58	2.2	1	1	1	1	0
Biological Process	GO:0022414	1	reproductive process	1.91	0.0355231	N1NZR6	Ubi4p OS=Saccharomyces cerevisiae (strain CEN.PK113-7D) OX=889517 GN=CENPK1137D_551 PE=4 SV=1	CENPK1137D_551	17.209	27.5	2	2	2	2	24713000
Biological Process	GO:0022414	1	reproductive process	1.91	0.0355231	P61830	Histone H3 OS=Saccharomyces cerevisiae (strain ATCC 204508 / S288c) OX=559292 GN=HHT1 PE=1 SV=2	HHT1	15.356	5.1	1	1	1	1	4139200
Biological Process	GO:0022414	1	reproductive process	1.91	0.0355231	Q03330	Histone acetyltransferase GCN5 OS=Saccharomyces cerevisiae (strain ATCC 204508 / S288c) OX=559292 GN=GCN5 PE=1 SV=1	GCN5	51.069	2.3	1	1	1	1	58087000
Biological Process	GO:0000460	9	maturation of 5.8S rRNA	4.14	0.0357495	B5VHQ4	YER127Wp-like protein OS=Saccharomyces cerevisiae (strain AWRI1631) OX=545124 GN=AWRI1631_51940 PE=4 SV=1	AWRI1631_51940	26.193	8.4	1	1	1	1	0
Biological Process	GO:0000460	9	maturation of 5.8S rRNA	4.14	0.0357495	G2WIG1	Polynucleotide 5'-hydroxyl-kinase GRC3 OS=Saccharomyces cerevisiae (strain Kyokai no. 7 / NBRC 101557) OX=721032 GN=K7_GRC3 PE=3 SV=1	K7_GRC3	72.136	3.2	0	1	1	1	118070
Biological Process	GO:0000460	9	maturation of 5.8S rRNA	4.14	0.0357495	P47077	Nucleolar protein 9 OS=Saccharomyces cerevisiae (strain ATCC 204508 / S288c) OX=559292 GN=NOP9 PE=1 SV=1	NOP9	77.721	1.5	0	1	1	1	3130300000
Biological Process	GO:1901700	3	response to oxygen-containing compound	2.69	0.0374744	B3LQE8	Basic helix-loop-helix protein OS=Saccharomyces cerevisiae (strain RM11-1a) OX=285006 GN=SCRG_03712 PE=4 SV=1	SCRG_03712	39.509	3.7	0	1	1	1	80255
Biological Process	GO:1901700	3	response to oxygen-containing compound	2.69	0.0374744	A6ZL83	GTPase-activating protein OS=Saccharomyces cerevisiae (strain YJM789) OX=307796 GN=IRA1 PE=4 SV=1	IRA1	350.76	0.3	0	1	1	1	2715000
Biological Process	GO:1901700	3	response to oxygen-containing compound	2.69	0.0374744	C7GX73	Peroxidase OS=Saccharomyces cerevisiae (strain JAY291) OX=574961 GN=CCP1 PE=3 SV=1	CCP1	40.303	1.9	2	1	1	1	28226000
Biological Process	GO:1901700	3	response to oxygen-containing compound	2.69	0.0374744	A7A266	Peptide transport-related protein OS=Saccharomyces cerevisiae (strain YJM789) OX=307796 GN=PTR3 PE=4 SV=1	PTR3	76.166	1.9	0	1	1	1	1662900
Biological Process	GO:1901700	3	response to oxygen-containing compound	2.69	0.0374744	N1P7Q8	Hsl1p OS=Saccharomyces cerevisiae (strain CEN.PK113-7D) OX=889517 GN=CENPK1137D_900 PE=4 SV=1	CENPK1137D_900	169.58	2.2	1	1	1	1	0
Biological Process	GO:0016570	5	histone modification	3.07	0.0407251	B5VRP9	YOL004Wp-like protein (Fragment) OS=Saccharomyces cerevisiae (strain AWRI1631) OX=545124 GN=AWRI1631_151570 PE=4 SV=1	AWRI1631_151570	156.37	0.7	0	1	1	1	972680
Biological Process	GO:0016570	5	histone modification	3.07	0.0407251	G2WE95	SWR1-complex protein 4 OS=Saccharomyces cerevisiae (strain Kyokai no. 7 / NBRC 101557) OX=721032 GN=K7_SWC4 PE=3 SV=1	K7_SWC4	55.159	2.5	0	1	1	1	16313
Biological Process	GO:0016570	5	histone modification	3.07	0.0407251	C8Z3Y7	non-specific serine/threonine protein kinase OS=Saccharomyces cerevisiae (strain Lalvin EC1118 / Prise de mousse) OX=643680 GN=EC1118_1B15_1178g PE=4 SV=1	EC1118_1B15_1178g	76.412	1.9	0	1	1	1	41041
Biological Process	GO:0016570	5	histone modification	3.07	0.0407251	Q03330	Histone acetyltransferase GCN5 OS=Saccharomyces cerevisiae (strain ATCC 204508 / S288c) OX=559292 GN=GCN5 PE=1 SV=1	GCN5	51.069	2.3	1	1	1	1	58087000
Biological Process	GO:0016072	7	rRNA metabolic process	2.34	0.0413718	B3LQE8	Basic helix-loop-helix protein OS=Saccharomyces cerevisiae (strain RM11-1a) OX=285006 GN=SCRG_03712 PE=4 SV=1	SCRG_03712	39.509	3.7	0	1	1	1	80255
Biological Process	GO:0016072	7	rRNA metabolic process	2.34	0.0413718	G2WIG1	Polynucleotide 5'-hydroxyl-kinase GRC3 OS=Saccharomyces cerevisiae (strain Kyokai no. 7 / NBRC 101557) OX=721032 GN=K7_GRC3 PE=3 SV=1	K7_GRC3	72.136	3.2	0	1	1	1	118070
Biological Process	GO:0048523	4	negative regulation of cellular process	1.67	0.0482063	A6ZL83	GTPase-activating protein OS=Saccharomyces cerevisiae (strain YJM789) OX=307796 GN=IRA1 PE=4 SV=1	IRA1	350.76	0.3	0	1	1	1	2715000
Biological Process	GO:0048523	4	negative regulation of cellular process	1.67	0.0482063	B5VJW2	YHR031Cp-like protein (Fragment) OS=Saccharomyces cerevisiae (strain AWRI1631) OX=545124 GN=AWRI1631_80830 PE=3 SV=1	AWRI1631_80830	64.508	1.8	1	1	1	1	6365800
Biological Process	GO:0048523	4	negative regulation of cellular process	1.67	0.0482063	G2WE95	SWR1-complex protein 4 OS=Saccharomyces cerevisiae (strain Kyokai no. 7 / NBRC 101557) OX=721032 GN=K7_SWC4 PE=3 SV=1	K7_SWC4	55.159	2.5	0	1	1	1	16313
Biological Process	GO:2001141	6	regulation of RNA biosynthetic process	1.67	0.0486627	I6QI29	Zinc cluster transcriptional activator (Fragment) OS=Saccharomyces cerevisiae OX=4932 GN=CAT8 PE=4 SV=1	CAT8	25.749	3.7	0	1	1	1	3216600
Biological Process	GO:2001141	6	regulation of RNA biosynthetic process	1.67	0.0486627	P40366	Protein DLS1 OS=Saccharomyces cerevisiae (strain ATCC 204508 / S288c) OX=559292 GN=DLS1 PE=1 SV=1	DLS1	18.792	11.4	1	1	1	1	0
Biological Process	GO:2001141	6	regulation of RNA biosynthetic process	1.67	0.0486627	Q03330	Histone acetyltransferase GCN5 OS=Saccharomyces cerevisiae (strain ATCC 204508 / S288c) OX=559292 GN=GCN5 PE=1 SV=1	GCN5	51.069	2.3	1	1	1	1	58087000
Biological Process	GO:0018193	5	peptidyl-amino acid modification	2.48	0.0501246	G2WE95	SWR1-complex protein 4 OS=Saccharomyces cerevisiae (strain Kyokai no. 7 / NBRC 101557) OX=721032 GN=K7_SWC4 PE=3 SV=1	K7_SWC4	55.159	2.5	0	1	1	1	16313
Biological Process	GO:0018193	5	peptidyl-amino acid modification	2.48	0.0501246	C8Z3Y7	non-specific serine/threonine protein kinase OS=Saccharomyces cerevisiae (strain Lalvin EC1118 / Prise de mousse) OX=643680 GN=EC1118_1B15_1178g PE=4 SV=1	EC1118_1B15_1178g	76.412	1.9	0	1	1	1	41041
Biological Process	GO:0018193	5	peptidyl-amino acid modification	2.48	0.0501246	N1P7Q8	Hsl1p OS=Saccharomyces cerevisiae (strain CEN.PK113-7D) OX=889517 GN=CENPK1137D_900 PE=4 SV=1	CENPK1137D_900	169.58	2.2	1	1	1	1	0
Biological Process	GO:0018193	5	peptidyl-amino acid modification	2.48	0.0501246	G2WCC0	K7_Nat1p OS=Saccharomyces cerevisiae (strain Kyokai no. 7 / NBRC 101557) OX=721032 GN=K7_NAT1 PE=4 SV=1	K7_NAT1	98.92	1.9	0	1	1	1	2674700
Biological Process	GO:0018193	5	peptidyl-amino acid modification	2.48	0.0501246	Q03330	Histone acetyltransferase GCN5 OS=Saccharomyces cerevisiae (strain ATCC 204508 / S288c) OX=559292 GN=GCN5 PE=1 SV=1	GCN5	51.069	2.3	1	1	1	1	58087000
Biological Process	GO:0051253	6	negative regulation of RNA metabolic process	2.11	0.0520468	B5VRP9	YOL004Wp-like protein (Fragment) OS=Saccharomyces cerevisiae (strain AWRI1631) OX=545124 GN=AWRI1631_151570 PE=4 SV=1	AWRI1631_151570	156.37	0.7	0	1	1	1	972680
Biological Process	GO:0051253	6	negative regulation of RNA metabolic process	2.11	0.0520468	B3LQE8	Basic helix-loop-helix protein OS=Saccharomyces cerevisiae (strain RM11-1a) OX=285006 GN=SCRG_03712 PE=4 SV=1	SCRG_03712	39.509	3.7	0	1	1	1	80255
Biological Process	GO:0051253	6	negative regulation of RNA metabolic process	2.11	0.0520468	G2WE95	SWR1-complex protein 4 OS=Saccharomyces cerevisiae (strain Kyokai no. 7 / NBRC 101557) OX=721032 GN=K7_SWC4 PE=3 SV=1	K7_SWC4	55.159	2.5	0	1	1	1	16313
Biological Process	GO:0051253	6	negative regulation of RNA metabolic process	2.11	0.0520468	G2WIG1	Polynucleotide 5'-hydroxyl-kinase GRC3 OS=Saccharomyces cerevisiae (strain Kyokai no. 7 / NBRC 101557) OX=721032 GN=K7_GRC3 PE=3 SV=1	K7_GRC3	72.136	3.2	0	1	1	1	118070
Biological Process	GO:0051253	6	negative regulation of RNA metabolic process	2.11	0.0520468	B5VNW7	YLR430Wp-like protein (Fragment) OS=Saccharomyces cerevisiae (strain AWRI1631) OX=545124 GN=AWRI1631_124570 PE=4 SV=1	AWRI1631_124570	108.13	0.7	11	1	1	1	267960000
Biological Process	GO:0051253	6	negative regulation of RNA metabolic process	2.11	0.0520468	N1P7Q8	Hsl1p OS=Saccharomyces cerevisiae (strain CEN.PK113-7D) OX=889517 GN=CENPK1137D_900 PE=4 SV=1	CENPK1137D_900	169.58	2.2	1	1	1	1	0
Biological Process	GO:0051253	6	negative regulation of RNA metabolic process	2.11	0.0520468	P40366	Protein DLS1 OS=Saccharomyces cerevisiae (strain ATCC 204508 / S288c) OX=559292 GN=DLS1 PE=1 SV=1	DLS1	18.792	11.4	1	1	1	1	0
Biological Process	GO:0051253	6	negative regulation of RNA metabolic process	2.11	0.0520468	Q03330	Histone acetyltransferase GCN5 OS=Saccharomyces cerevisiae (strain ATCC 204508 / S288c) OX=559292 GN=GCN5 PE=1 SV=1	GCN5	51.069	2.3	1	1	1	1	58087000
Biological Process	GO:1903829	5	positive regulation of protein localization	5.45	0.0522042	G2WG85	K7_Yrb2p OS=Saccharomyces cerevisiae (strain Kyokai no. 7 / NBRC 101557) OX=721032 GN=K7_YRB2 PE=4 SV=1	K7_YRB2	36.113	6.1	1	1	1	1	0
Biological Process	GO:1903829	5	positive regulation of protein localization	5.45	0.0522042	N1P7Q8	Hsl1p OS=Saccharomyces cerevisiae (strain CEN.PK113-7D) OX=889517 GN=CENPK1137D_900 PE=4 SV=1	CENPK1137D_900	169.58	2.2	1	1	1	1	0
Biological Process	GO:0031124	8	mRNA 3'-end processing	5.42	0.0527204	G2WIG1	Polynucleotide 5'-hydroxyl-kinase GRC3 OS=Saccharomyces cerevisiae (strain Kyokai no. 7 / NBRC 101557) OX=721032 GN=K7_GRC3 PE=3 SV=1	K7_GRC3	72.136	3.2	0	1	1	1	118070
Biological Process	GO:0031124	8	mRNA 3'-end processing	5.42	0.0527204	B5VNW7	YLR430Wp-like protein (Fragment) OS=Saccharomyces cerevisiae (strain AWRI1631) OX=545124 GN=AWRI1631_124570 PE=4 SV=1	AWRI1631_124570	108.13	0.7	11	1	1	1	267960000
Biological Process	GO:0006353	6	DNA-templated transcription, termination	5.36	0.0537584	G2WIG1	Polynucleotide 5'-hydroxyl-kinase GRC3 OS=Saccharomyces cerevisiae (strain Kyokai no. 7 / NBRC 101557) OX=721032 GN=K7_GRC3 PE=3 SV=1	K7_GRC3	72.136	3.2	0	1	1	1	118070
Biological Process	GO:0006353	6	DNA-templated transcription, termination	5.36	0.0537584	B5VNW7	YLR430Wp-like protein (Fragment) OS=Saccharomyces cerevisiae (strain AWRI1631) OX=545124 GN=AWRI1631_124570 PE=4 SV=1	AWRI1631_124570	108.13	0.7	11	1	1	1	267960000
Biological Process	GO:1902275	5	regulation of chromatin organization	3.39	0.0585968	B5VRP9	YOL004Wp-like protein (Fragment) OS=Saccharomyces cerevisiae (strain AWRI1631) OX=545124 GN=AWRI1631_151570 PE=4 SV=1	AWRI1631_151570	156.37	0.7	0	1	1	1	972680
Biological Process	GO:1902275	5	regulation of chromatin organization	3.39	0.0585968	G2WG85	K7_Yrb2p OS=Saccharomyces cerevisiae (strain Kyokai no. 7 / NBRC 101557) OX=721032 GN=K7_YRB2 PE=4 SV=1	K7_YRB2	36.113	6.1	1	1	1	1	0
Biological Process	GO:1902275	5	regulation of chromatin organization	3.39	0.0585968	P61830	Histone H3 OS=Saccharomyces cerevisiae (strain ATCC 204508 / S288c) OX=559292 GN=HHT1 PE=1 SV=2	HHT1	15.356	5.1	1	1	1	1	4139200
Biological Process	GO:2001141	6	regulation of RNA biosynthetic process	1.67	0.0486627	A7A2D1	Uncharacterized protein (Fragment) OS=Saccharomyces cerevisiae (strain YJM789) OX=307796 GN=SCY_1426 PE=4 SV=1	SCY_1426	92.324	1.4	0	1	1	1	281320
Biological Process	GO:2001141	6	regulation of RNA biosynthetic process	1.67	0.0486627	B5VNW7	YLR430Wp-like protein (Fragment) OS=Saccharomyces cerevisiae (strain AWRI1631) OX=545124 GN=AWRI1631_124570 PE=4 SV=1	AWRI1631_124570	108.13	0.7	11	1	1	1	267960000
Biological Process	GO:2001141	6	regulation of RNA biosynthetic process	1.67	0.0486627	G2WIG1	Polynucleotide 5'-hydroxyl-kinase GRC3 OS=Saccharomyces cerevisiae (strain Kyokai no. 7 / NBRC 101557) OX=721032 GN=K7_GRC3 PE=3 SV=1	K7_GRC3	72.136	3.2	0	1	1	1	118070
Biological Process	GO:2001141	6	regulation of RNA biosynthetic process	1.67	0.0486627	G2WG85	K7_Yrb2p OS=Saccharomyces cerevisiae (strain Kyokai no. 7 / NBRC 101557) OX=721032 GN=K7_YRB2 PE=4 SV=1	K7_YRB2	36.113	6.1	1	1	1	1	0
Biological Process	GO:0048523	4	negative regulation of cellular process	1.67	0.0482063	G2WG85	K7_Yrb2p OS=Saccharomyces cerevisiae (strain Kyokai no. 7 / NBRC 101557) OX=721032 GN=K7_YRB2 PE=4 SV=1	K7_YRB2	36.113	6.1	1	1	1	1	0
Biological Process	GO:0048523	4	negative regulation of cellular process	1.67	0.0482063	G2WIG1	Polynucleotide 5'-hydroxyl-kinase GRC3 OS=Saccharomyces cerevisiae (strain Kyokai no. 7 / NBRC 101557) OX=721032 GN=K7_GRC3 PE=3 SV=1	K7_GRC3	72.136	3.2	0	1	1	1	118070
Biological Process	GO:0048523	4	negative regulation of cellular process	1.67	0.0482063	B5VNW7	YLR430Wp-like protein (Fragment) OS=Saccharomyces cerevisiae (strain AWRI1631) OX=545124 GN=AWRI1631_124570 PE=4 SV=1	AWRI1631_124570	108.13	0.7	11	1	1	1	267960000
Biological Process	GO:0048523	4	negative regulation of cellular process	1.67	0.0482063	N1P7Q8	Hsl1p OS=Saccharomyces cerevisiae (strain CEN.PK113-7D) OX=889517 GN=CENPK1137D_900 PE=4 SV=1	CENPK1137D_900	169.58	2.2	1	1	1	1	0
Biological Process	GO:0048523	4	negative regulation of cellular process	1.67	0.0482063	P40366	Protein DLS1 OS=Saccharomyces cerevisiae (strain ATCC 204508 / S288c) OX=559292 GN=DLS1 PE=1 SV=1	DLS1	18.792	11.4	1	1	1	1	0
Biological Process	GO:0048523	4	negative regulation of cellular process	1.67	0.0482063	P61830	Histone H3 OS=Saccharomyces cerevisiae (strain ATCC 204508 / S288c) OX=559292 GN=HHT1 PE=1 SV=2	HHT1	15.356	5.1	1	1	1	1	4139200
Biological Process	GO:0048523	4	negative regulation of cellular process	1.67	0.0482063	Q03330	Histone acetyltransferase GCN5 OS=Saccharomyces cerevisiae (strain ATCC 204508 / S288c) OX=559292 GN=GCN5 PE=1 SV=1	GCN5	51.069	2.3	1	1	1	1	58087000
Biological Process	GO:0018130	4	heterocycle biosynthetic process	1.79	0.0484577	B3LQE8	Basic helix-loop-helix protein OS=Saccharomyces cerevisiae (strain RM11-1a) OX=285006 GN=SCRG_03712 PE=4 SV=1	SCRG_03712	39.509	3.7	0	1	1	1	80255
Biological Process	GO:0018130	4	heterocycle biosynthetic process	1.79	0.0484577	B3LLY2	Chromatin structure remodeling complex protein RSC7 OS=Saccharomyces cerevisiae (strain RM11-1a) OX=285006 GN=SCRG_01981 PE=4 SV=1	SCRG_01981	44.856	2.3	1	1	1	1	2856600
Biological Process	GO:0018130	4	heterocycle biosynthetic process	1.79	0.0484577	N1NWU0	aminodeoxychorismate synthase OS=Saccharomyces cerevisiae (strain CEN.PK113-7D) OX=889517 GN=CENPK1137D_2711 PE=3 SV=1	CENPK1137D_2711	88.598	1.1	0	1	1	1	2766200
Biological Process	GO:0018130	4	heterocycle biosynthetic process	1.79	0.0484577	B5VJC8	YGR186Wp-like protein OS=Saccharomyces cerevisiae (strain AWRI1631) OX=545124 GN=AWRI1631_74050 PE=4 SV=1	AWRI1631_74050	26.568	4.2	1	2	2	2	189300000
Biological Process	GO:0018130	4	heterocycle biosynthetic process	1.79	0.0484577	G2WEE8	phosphoribosylformylglycinamidine synthase OS=Saccharomyces cerevisiae (strain Kyokai no. 7 / NBRC 101557) OX=721032 GN=K7_ADE6 PE=3 SV=1	K7_ADE6	148.9	1.8	1	1	1	1	166850
Biological Process	GO:0051252	5	regulation of RNA metabolic process	1.71	0.0334067	I6QI29	Zinc cluster transcriptional activator (Fragment) OS=Saccharomyces cerevisiae OX=4932 GN=CAT8 PE=4 SV=1	CAT8	25.749	3.7	0	1	1	1	3216600
Biological Process	GO:0018130	4	heterocycle biosynthetic process	1.79	0.0484577	G2WIG1	Polynucleotide 5'-hydroxyl-kinase GRC3 OS=Saccharomyces cerevisiae (strain Kyokai no. 7 / NBRC 101557) OX=721032 GN=K7_GRC3 PE=3 SV=1	K7_GRC3	72.136	3.2	0	1	1	1	118070
Biological Process	GO:0018130	4	heterocycle biosynthetic process	1.79	0.0484577	A7A2D1	Uncharacterized protein (Fragment) OS=Saccharomyces cerevisiae (strain YJM789) OX=307796 GN=SCY_1426 PE=4 SV=1	SCY_1426	92.324	1.4	0	1	1	1	281320
Biological Process	GO:0018130	4	heterocycle biosynthetic process	1.79	0.0484577	G2WAF0	coproporphyrinogen oxidase (Fragment) OS=Saccharomyces cerevisiae (strain Kyokai no. 7 / NBRC 101557) OX=721032 GN=K7_HEM13b PE=3 SV=1	K7_HEM13b	25.595	5.6	1	1	1	1	119080
Biological Process	GO:0018130	4	heterocycle biosynthetic process	1.79	0.0484577	I6QI29	Zinc cluster transcriptional activator (Fragment) OS=Saccharomyces cerevisiae OX=4932 GN=CAT8 PE=4 SV=1	CAT8	25.749	3.7	0	1	1	1	3216600
Biological Process	GO:0018130	4	heterocycle biosynthetic process	1.79	0.0484577	P61830	Histone H3 OS=Saccharomyces cerevisiae (strain ATCC 204508 / S288c) OX=559292 GN=HHT1 PE=1 SV=2	HHT1	15.356	5.1	1	1	1	1	4139200
Biological Process	GO:0009303	8	rRNA transcription	5.67	0.0486434	B3LQE8	Basic helix-loop-helix protein OS=Saccharomyces cerevisiae (strain RM11-1a) OX=285006 GN=SCRG_03712 PE=4 SV=1	SCRG_03712	39.509	3.7	0	1	1	1	80255
Biological Process	GO:0009303	8	rRNA transcription	5.67	0.0486434	P61830	Histone H3 OS=Saccharomyces cerevisiae (strain ATCC 204508 / S288c) OX=559292 GN=HHT1 PE=1 SV=2	HHT1	15.356	5.1	1	1	1	1	4139200
Biological Process	GO:2001141	6	regulation of RNA biosynthetic process	1.67	0.0486627	B5VRP9	YOL004Wp-like protein (Fragment) OS=Saccharomyces cerevisiae (strain AWRI1631) OX=545124 GN=AWRI1631_151570 PE=4 SV=1	AWRI1631_151570	156.37	0.7	0	1	1	1	972680
Biological Process	GO:2001141	6	regulation of RNA biosynthetic process	1.67	0.0486627	B3LQE8	Basic helix-loop-helix protein OS=Saccharomyces cerevisiae (strain RM11-1a) OX=285006 GN=SCRG_03712 PE=4 SV=1	SCRG_03712	39.509	3.7	0	1	1	1	80255
Biological Process	GO:2001141	6	regulation of RNA biosynthetic process	1.67	0.0486627	B5VE58	non-specific serine/threonine protein kinase (Fragment) OS=Saccharomyces cerevisiae (strain AWRI1631) OX=545124 GN=AWRI1631_21810 PE=4 SV=1	AWRI1631_21810	127.32	2.4	1	1	1	1	11679000
Biological Process	GO:2001141	6	regulation of RNA biosynthetic process	1.67	0.0486627	B3LLY2	Chromatin structure remodeling complex protein RSC7 OS=Saccharomyces cerevisiae (strain RM11-1a) OX=285006 GN=SCRG_01981 PE=4 SV=1	SCRG_01981	44.856	2.3	1	1	1	1	2856600
Biological Process	GO:2001141	6	regulation of RNA biosynthetic process	1.67	0.0486627	B5VJC8	YGR186Wp-like protein OS=Saccharomyces cerevisiae (strain AWRI1631) OX=545124 GN=AWRI1631_74050 PE=4 SV=1	AWRI1631_74050	26.568	4.2	1	2	2	2	189300000
Biological Process	GO:2001141	6	regulation of RNA biosynthetic process	1.67	0.0486627	G2WE95	SWR1-complex protein 4 OS=Saccharomyces cerevisiae (strain Kyokai no. 7 / NBRC 101557) OX=721032 GN=K7_SWC4 PE=3 SV=1	K7_SWC4	55.159	2.5	0	1	1	1	16313
Biological Process	GO:0018130	4	heterocycle biosynthetic process	1.79	0.0484577	B5VNW7	YLR430Wp-like protein (Fragment) OS=Saccharomyces cerevisiae (strain AWRI1631) OX=545124 GN=AWRI1631_124570 PE=4 SV=1	AWRI1631_124570	108.13	0.7	11	1	1	1	267960000
Biological Process	GO:0051252	5	regulation of RNA metabolic process	1.71	0.0334067	N1P7Q8	Hsl1p OS=Saccharomyces cerevisiae (strain CEN.PK113-7D) OX=889517 GN=CENPK1137D_900 PE=4 SV=1	CENPK1137D_900	169.58	2.2	1	1	1	1	0
Biological Process	GO:0051252	5	regulation of RNA metabolic process	1.71	0.0334067	A7A2D1	Uncharacterized protein (Fragment) OS=Saccharomyces cerevisiae (strain YJM789) OX=307796 GN=SCY_1426 PE=4 SV=1	SCY_1426	92.324	1.4	0	1	1	1	281320
Biological Process	GO:0051252	5	regulation of RNA metabolic process	1.71	0.0334067	B5VNW7	YLR430Wp-like protein (Fragment) OS=Saccharomyces cerevisiae (strain AWRI1631) OX=545124 GN=AWRI1631_124570 PE=4 SV=1	AWRI1631_124570	108.13	0.7	11	1	1	1	267960000
Biological Process	GO:0006325	4	chromatin organization	2.46	0.0094073	P40366	Protein DLS1 OS=Saccharomyces cerevisiae (strain ATCC 204508 / S288c) OX=559292 GN=DLS1 PE=1 SV=1	DLS1	18.792	11.4	1	1	1	1	0
Biological Process	GO:0006325	4	chromatin organization	2.46	0.0094073	P61830	Histone H3 OS=Saccharomyces cerevisiae (strain ATCC 204508 / S288c) OX=559292 GN=HHT1 PE=1 SV=2	HHT1	15.356	5.1	1	1	1	1	4139200
Biological Process	GO:0006325	4	chromatin organization	2.46	0.0094073	Q03330	Histone acetyltransferase GCN5 OS=Saccharomyces cerevisiae (strain ATCC 204508 / S288c) OX=559292 GN=GCN5 PE=1 SV=1	GCN5	51.069	2.3	1	1	1	1	58087000
Biological Process	GO:0006378	7	mRNA polyadenylation	11.14	0.0139552	G2WIG1	Polynucleotide 5'-hydroxyl-kinase GRC3 OS=Saccharomyces cerevisiae (strain Kyokai no. 7 / NBRC 101557) OX=721032 GN=K7_GRC3 PE=3 SV=1	K7_GRC3	72.136	3.2	0	1	1	1	118070
Biological Process	GO:0006378	7	mRNA polyadenylation	11.14	0.0139552	B5VNW7	YLR430Wp-like protein (Fragment) OS=Saccharomyces cerevisiae (strain AWRI1631) OX=545124 GN=AWRI1631_124570 PE=4 SV=1	AWRI1631_124570	108.13	0.7	11	1	1	1	267960000
Biological Process	GO:0006338	5	chromatin remodeling	3.33	0.0166659	B5VRP9	YOL004Wp-like protein (Fragment) OS=Saccharomyces cerevisiae (strain AWRI1631) OX=545124 GN=AWRI1631_151570 PE=4 SV=1	AWRI1631_151570	156.37	0.7	0	1	1	1	972680
Biological Process	GO:0006338	5	chromatin remodeling	3.33	0.0166659	B3LQE8	Basic helix-loop-helix protein OS=Saccharomyces cerevisiae (strain RM11-1a) OX=285006 GN=SCRG_03712 PE=4 SV=1	SCRG_03712	39.509	3.7	0	1	1	1	80255
Biological Process	GO:0006338	5	chromatin remodeling	3.33	0.0166659	B3LLY2	Chromatin structure remodeling complex protein RSC7 OS=Saccharomyces cerevisiae (strain RM11-1a) OX=285006 GN=SCRG_01981 PE=4 SV=1	SCRG_01981	44.856	2.3	1	1	1	1	2856600
Biological Process	GO:0006338	5	chromatin remodeling	3.33	0.0166659	G2WE95	SWR1-complex protein 4 OS=Saccharomyces cerevisiae (strain Kyokai no. 7 / NBRC 101557) OX=721032 GN=K7_SWC4 PE=3 SV=1	K7_SWC4	55.159	2.5	0	1	1	1	16313
Biological Process	GO:0006338	5	chromatin remodeling	3.33	0.0166659	Q03330	Histone acetyltransferase GCN5 OS=Saccharomyces cerevisiae (strain ATCC 204508 / S288c) OX=559292 GN=GCN5 PE=1 SV=1	GCN5	51.069	2.3	1	1	1	1	58087000
Biological Process	GO:0006351	7	transcription, DNA-templated	2.36	0.0180812	B3LQE8	Basic helix-loop-helix protein OS=Saccharomyces cerevisiae (strain RM11-1a) OX=285006 GN=SCRG_03712 PE=4 SV=1	SCRG_03712	39.509	3.7	0	1	1	1	80255
Biological Process	GO:0006351	7	transcription, DNA-templated	2.36	0.0180812	B3LLY2	Chromatin structure remodeling complex protein RSC7 OS=Saccharomyces cerevisiae (strain RM11-1a) OX=285006 GN=SCRG_01981 PE=4 SV=1	SCRG_01981	44.856	2.3	1	1	1	1	2856600
Biological Process	GO:0006351	7	transcription, DNA-templated	2.36	0.0180812	B5VJC8	YGR186Wp-like protein OS=Saccharomyces cerevisiae (strain AWRI1631) OX=545124 GN=AWRI1631_74050 PE=4 SV=1	AWRI1631_74050	26.568	4.2	1	2	2	2	189300000
Biological Process	GO:0006351	7	transcription, DNA-templated	2.36	0.0180812	G2WIG1	Polynucleotide 5'-hydroxyl-kinase GRC3 OS=Saccharomyces cerevisiae (strain Kyokai no. 7 / NBRC 101557) OX=721032 GN=K7_GRC3 PE=3 SV=1	K7_GRC3	72.136	3.2	0	1	1	1	118070
Biological Process	GO:0006351	7	transcription, DNA-templated	2.36	0.0180812	B5VNW7	YLR430Wp-like protein (Fragment) OS=Saccharomyces cerevisiae (strain AWRI1631) OX=545124 GN=AWRI1631_124570 PE=4 SV=1	AWRI1631_124570	108.13	0.7	11	1	1	1	267960000
Biological Process	GO:0006351	7	transcription, DNA-templated	2.36	0.0180812	A7A2D1	Uncharacterized protein (Fragment) OS=Saccharomyces cerevisiae (strain YJM789) OX=307796 GN=SCY_1426 PE=4 SV=1	SCY_1426	92.324	1.4	0	1	1	1	281320
Biological Process	GO:0006351	7	transcription, DNA-templated	2.36	0.0180812	I6QI29	Zinc cluster transcriptional activator (Fragment) OS=Saccharomyces cerevisiae OX=4932 GN=CAT8 PE=4 SV=1	CAT8	25.749	3.7	0	1	1	1	3216600
Biological Process	GO:0006351	7	transcription, DNA-templated	2.36	0.0180812	P61830	Histone H3 OS=Saccharomyces cerevisiae (strain ATCC 204508 / S288c) OX=559292 GN=HHT1 PE=1 SV=2	HHT1	15.356	5.1	1	1	1	1	4139200
Biological Process	GO:0097659	6	nucleic acid-templated transcription	2.36	0.0180812	B3LQE8	Basic helix-loop-helix protein OS=Saccharomyces cerevisiae (strain RM11-1a) OX=285006 GN=SCRG_03712 PE=4 SV=1	SCRG_03712	39.509	3.7	0	1	1	1	80255
Biological Process	GO:0097659	6	nucleic acid-templated transcription	2.36	0.0180812	B3LLY2	Chromatin structure remodeling complex protein RSC7 OS=Saccharomyces cerevisiae (strain RM11-1a) OX=285006 GN=SCRG_01981 PE=4 SV=1	SCRG_01981	44.856	2.3	1	1	1	1	2856600
Biological Process	GO:0097659	6	nucleic acid-templated transcription	2.36	0.0180812	B5VJC8	YGR186Wp-like protein OS=Saccharomyces cerevisiae (strain AWRI1631) OX=545124 GN=AWRI1631_74050 PE=4 SV=1	AWRI1631_74050	26.568	4.2	1	2	2	2	189300000
Biological Process	GO:0097659	6	nucleic acid-templated transcription	2.36	0.0180812	G2WIG1	Polynucleotide 5'-hydroxyl-kinase GRC3 OS=Saccharomyces cerevisiae (strain Kyokai no. 7 / NBRC 101557) OX=721032 GN=K7_GRC3 PE=3 SV=1	K7_GRC3	72.136	3.2	0	1	1	1	118070
Biological Process	GO:0097659	6	nucleic acid-templated transcription	2.36	0.0180812	B5VNW7	YLR430Wp-like protein (Fragment) OS=Saccharomyces cerevisiae (strain AWRI1631) OX=545124 GN=AWRI1631_124570 PE=4 SV=1	AWRI1631_124570	108.13	0.7	11	1	1	1	267960000
Biological Process	GO:0097659	6	nucleic acid-templated transcription	2.36	0.0180812	A7A2D1	Uncharacterized protein (Fragment) OS=Saccharomyces cerevisiae (strain YJM789) OX=307796 GN=SCY_1426 PE=4 SV=1	SCY_1426	92.324	1.4	0	1	1	1	281320
Biological Process	GO:0097659	6	nucleic acid-templated transcription	2.36	0.0180812	I6QI29	Zinc cluster transcriptional activator (Fragment) OS=Saccharomyces cerevisiae OX=4932 GN=CAT8 PE=4 SV=1	CAT8	25.749	3.7	0	1	1	1	3216600
Biological Process	GO:0006325	4	chromatin organization	2.46	0.0094073	C8Z3Y7	non-specific serine/threonine protein kinase OS=Saccharomyces cerevisiae (strain Lalvin EC1118 / Prise de mousse) OX=643680 GN=EC1118_1B15_1178g PE=4 SV=1	EC1118_1B15_1178g	76.412	1.9	0	1	1	1	41041
Biological Process	GO:0006325	4	chromatin organization	2.46	0.0094073	G2WIG1	Polynucleotide 5'-hydroxyl-kinase GRC3 OS=Saccharomyces cerevisiae (strain Kyokai no. 7 / NBRC 101557) OX=721032 GN=K7_GRC3 PE=3 SV=1	K7_GRC3	72.136	3.2	0	1	1	1	118070
Biological Process	GO:0006325	4	chromatin organization	2.46	0.0094073	G2WE95	SWR1-complex protein 4 OS=Saccharomyces cerevisiae (strain Kyokai no. 7 / NBRC 101557) OX=721032 GN=K7_SWC4 PE=3 SV=1	K7_SWC4	55.159	2.5	0	1	1	1	16313
Biological Process	GO:0006325	4	chromatin organization	2.46	0.0094073	B3LLY2	Chromatin structure remodeling complex protein RSC7 OS=Saccharomyces cerevisiae (strain RM11-1a) OX=285006 GN=SCRG_01981 PE=4 SV=1	SCRG_01981	44.856	2.3	1	1	1	1	2856600
Biological Process	GO:0051239	3	regulation of multicellular organismal process	15	0.00105731	B3LQE8	Basic helix-loop-helix protein OS=Saccharomyces cerevisiae (strain RM11-1a) OX=285006 GN=SCRG_03712 PE=4 SV=1	SCRG_03712	39.509	3.7	0	1	1	1	80255
Biological Process	GO:0051239	3	regulation of multicellular organismal process	15	0.00105731	B5VG36	YDR141Cp-like protein OS=Saccharomyces cerevisiae (strain AWRI1631) OX=545124 GN=AWRI1631_43600 PE=3 SV=1	AWRI1631_43600	167.69	0.7	0	1	1	1	1476200
Biological Process	GO:0051239	3	regulation of multicellular organismal process	15	0.00105731	N1P7Q8	Hsl1p OS=Saccharomyces cerevisiae (strain CEN.PK113-7D) OX=889517 GN=CENPK1137D_900 PE=4 SV=1	CENPK1137D_900	169.58	2.2	1	1	1	1	0
Biological Process	GO:0043200	4	response to amino acid	22.28	0.00365051	B3LQE8	Basic helix-loop-helix protein OS=Saccharomyces cerevisiae (strain RM11-1a) OX=285006 GN=SCRG_03712 PE=4 SV=1	SCRG_03712	39.509	3.7	0	1	1	1	80255
Biological Process	GO:0043200	4	response to amino acid	22.28	0.00365051	A7A266	Peptide transport-related protein OS=Saccharomyces cerevisiae (strain YJM789) OX=307796 GN=PTR3 PE=4 SV=1	PTR3	76.166	1.9	0	1	1	1	1662900
Biological Process	GO:0043543	5	protein acylation	5.78	0.00499676	G2WE95	SWR1-complex protein 4 OS=Saccharomyces cerevisiae (strain Kyokai no. 7 / NBRC 101557) OX=721032 GN=K7_SWC4 PE=3 SV=1	K7_SWC4	55.159	2.5	0	1	1	1	16313
Biological Process	GO:0043543	5	protein acylation	5.78	0.00499676	B3LPF8	Palmitoyltransferase OS=Saccharomyces cerevisiae (strain RM11-1a) OX=285006 GN=SCRG_03448 PE=3 SV=1	SCRG_03448	39.045	9.8	1	1	1	1	0
Biological Process	GO:0043543	5	protein acylation	5.78	0.00499676	G2WCC0	K7_Nat1p OS=Saccharomyces cerevisiae (strain Kyokai no. 7 / NBRC 101557) OX=721032 GN=K7_NAT1 PE=4 SV=1	K7_NAT1	98.92	1.9	0	1	1	1	2674700
Biological Process	GO:0043543	5	protein acylation	5.78	0.00499676	Q03330	Histone acetyltransferase GCN5 OS=Saccharomyces cerevisiae (strain ATCC 204508 / S288c) OX=559292 GN=GCN5 PE=1 SV=1	GCN5	51.069	2.3	1	1	1	1	58087000
Biological Process	GO:0000056	4	ribosomal small subunit export from nucleus	18.15	0.005451	G2WG85	K7_Yrb2p OS=Saccharomyces cerevisiae (strain Kyokai no. 7 / NBRC 101557) OX=721032 GN=K7_YRB2 PE=4 SV=1	K7_YRB2	36.113	6.1	1	1	1	1	0
Biological Process	GO:0000056	4	ribosomal small subunit export from nucleus	18.15	0.005451	P47077	Nucleolar protein 9 OS=Saccharomyces cerevisiae (strain ATCC 204508 / S288c) OX=559292 GN=NOP9 PE=1 SV=1	NOP9	77.721	1.5	0	1	1	1	3130300000
Biological Process	GO:0051276	5	chromosome organization	2.1	0.00756363	B5VRP9	YOL004Wp-like protein (Fragment) OS=Saccharomyces cerevisiae (strain AWRI1631) OX=545124 GN=AWRI1631_151570 PE=4 SV=1	AWRI1631_151570	156.37	0.7	0	1	1	1	972680
Biological Process	GO:0097659	6	nucleic acid-templated transcription	2.36	0.0180812	P61830	Histone H3 OS=Saccharomyces cerevisiae (strain ATCC 204508 / S288c) OX=559292 GN=HHT1 PE=1 SV=2	HHT1	15.356	5.1	1	1	1	1	4139200
Biological Process	GO:0051276	5	chromosome organization	2.1	0.00756363	B3LQE8	Basic helix-loop-helix protein OS=Saccharomyces cerevisiae (strain RM11-1a) OX=285006 GN=SCRG_03712 PE=4 SV=1	SCRG_03712	39.509	3.7	0	1	1	1	80255
Biological Process	GO:0051276	5	chromosome organization	2.1	0.00756363	B3LLY2	Chromatin structure remodeling complex protein RSC7 OS=Saccharomyces cerevisiae (strain RM11-1a) OX=285006 GN=SCRG_01981 PE=4 SV=1	SCRG_01981	44.856	2.3	1	1	1	1	2856600
Biological Process	GO:0051276	5	chromosome organization	2.1	0.00756363	B5VJW2	YHR031Cp-like protein (Fragment) OS=Saccharomyces cerevisiae (strain AWRI1631) OX=545124 GN=AWRI1631_80830 PE=3 SV=1	AWRI1631_80830	64.508	1.8	1	1	1	1	6365800
Biological Process	GO:0051276	5	chromosome organization	2.1	0.00756363	G2WE95	SWR1-complex protein 4 OS=Saccharomyces cerevisiae (strain Kyokai no. 7 / NBRC 101557) OX=721032 GN=K7_SWC4 PE=3 SV=1	K7_SWC4	55.159	2.5	0	1	1	1	16313
Biological Process	GO:0051276	5	chromosome organization	2.1	0.00756363	B5VMA5	DASH complex subunit ASK1 OS=Saccharomyces cerevisiae (strain AWRI1631) OX=545124 GN=AWRI1631_111740 PE=3 SV=1	AWRI1631_111740	22.701	5.7	1	1	1	1	5284700000
Biological Process	GO:0051640	2	organelle localization	1.32	0.495738	B5VMA5	DASH complex subunit ASK1 OS=Saccharomyces cerevisiae (strain AWRI1631) OX=545124 GN=AWRI1631_111740 PE=3 SV=1	AWRI1631_111740	22.701	5.7	1	1	1	1	5284700000
Biological Process	GO:0051276	5	chromosome organization	2.1	0.00756363	B5VNW7	YLR430Wp-like protein (Fragment) OS=Saccharomyces cerevisiae (strain AWRI1631) OX=545124 GN=AWRI1631_124570 PE=4 SV=1	AWRI1631_124570	108.13	0.7	11	1	1	1	267960000
Biological Process	GO:0051276	5	chromosome organization	2.1	0.00756363	C8Z3Y7	non-specific serine/threonine protein kinase OS=Saccharomyces cerevisiae (strain Lalvin EC1118 / Prise de mousse) OX=643680 GN=EC1118_1B15_1178g PE=4 SV=1	EC1118_1B15_1178g	76.412	1.9	0	1	1	1	41041
Biological Process	GO:0051276	5	chromosome organization	2.1	0.00756363	P40366	Protein DLS1 OS=Saccharomyces cerevisiae (strain ATCC 204508 / S288c) OX=559292 GN=DLS1 PE=1 SV=1	DLS1	18.792	11.4	1	1	1	1	0
Biological Process	GO:0051276	5	chromosome organization	2.1	0.00756363	P61830	Histone H3 OS=Saccharomyces cerevisiae (strain ATCC 204508 / S288c) OX=559292 GN=HHT1 PE=1 SV=2	HHT1	15.356	5.1	1	1	1	1	4139200
Biological Process	GO:0051276	5	chromosome organization	2.1	0.00756363	Q03330	Histone acetyltransferase GCN5 OS=Saccharomyces cerevisiae (strain ATCC 204508 / S288c) OX=559292 GN=GCN5 PE=1 SV=1	GCN5	51.069	2.3	1	1	1	1	58087000
Biological Process	GO:0006325	4	chromatin organization	2.46	0.0094073	B5VRP9	YOL004Wp-like protein (Fragment) OS=Saccharomyces cerevisiae (strain AWRI1631) OX=545124 GN=AWRI1631_151570 PE=4 SV=1	AWRI1631_151570	156.37	0.7	0	1	1	1	972680
Biological Process	GO:0006325	4	chromatin organization	2.46	0.0094073	B3LQE8	Basic helix-loop-helix protein OS=Saccharomyces cerevisiae (strain RM11-1a) OX=285006 GN=SCRG_03712 PE=4 SV=1	SCRG_03712	39.509	3.7	0	1	1	1	80255
Biological Process	GO:0051276	5	chromosome organization	2.1	0.00756363	B5VE62	YBR098Wp-like protein (Fragment) OS=Saccharomyces cerevisiae (strain AWRI1631) OX=545124 GN=AWRI1631_21840 PE=3 SV=1	AWRI1631_21840	42.813	5.2	0	1	1	1	2012500
Biological Process	GO:0006366	8	transcription by RNA polymerase II	2.14	0.0591633	B3LQE8	Basic helix-loop-helix protein OS=Saccharomyces cerevisiae (strain RM11-1a) OX=285006 GN=SCRG_03712 PE=4 SV=1	SCRG_03712	39.509	3.7	0	1	1	1	80255
Biological Process	GO:0032774	5	RNA biosynthetic process	2.32	0.0198662	B3LQE8	Basic helix-loop-helix protein OS=Saccharomyces cerevisiae (strain RM11-1a) OX=285006 GN=SCRG_03712 PE=4 SV=1	SCRG_03712	39.509	3.7	0	1	1	1	80255
Biological Process	GO:0032774	5	RNA biosynthetic process	2.32	0.0198662	B5VJC8	YGR186Wp-like protein OS=Saccharomyces cerevisiae (strain AWRI1631) OX=545124 GN=AWRI1631_74050 PE=4 SV=1	AWRI1631_74050	26.568	4.2	1	2	2	2	189300000
Biological Process	GO:0050794	3	regulation of cellular process	1.43	0.0330768	B5VJC8	YGR186Wp-like protein OS=Saccharomyces cerevisiae (strain AWRI1631) OX=545124 GN=AWRI1631_74050 PE=4 SV=1	AWRI1631_74050	26.568	4.2	1	2	2	2	189300000
Biological Process	GO:0050794	3	regulation of cellular process	1.43	0.0330768	G2WE95	SWR1-complex protein 4 OS=Saccharomyces cerevisiae (strain Kyokai no. 7 / NBRC 101557) OX=721032 GN=K7_SWC4 PE=3 SV=1	K7_SWC4	55.159	2.5	0	1	1	1	16313
Biological Process	GO:0050794	3	regulation of cellular process	1.43	0.0330768	B5VKH9	YIL129Cp-like protein (Fragment) OS=Saccharomyces cerevisiae (strain AWRI1631) OX=545124 GN=AWRI1631_90370 PE=4 SV=1	AWRI1631_90370	218.76	0.4	2	1	1	1	17039000
Biological Process	GO:0050794	3	regulation of cellular process	1.43	0.0330768	G2WG85	K7_Yrb2p OS=Saccharomyces cerevisiae (strain Kyokai no. 7 / NBRC 101557) OX=721032 GN=K7_YRB2 PE=4 SV=1	K7_YRB2	36.113	6.1	1	1	1	1	0
Biological Process	GO:0050794	3	regulation of cellular process	1.43	0.0330768	B5VG36	YDR141Cp-like protein OS=Saccharomyces cerevisiae (strain AWRI1631) OX=545124 GN=AWRI1631_43600 PE=3 SV=1	AWRI1631_43600	167.69	0.7	0	1	1	1	1476200
Biological Process	GO:0050794	3	regulation of cellular process	1.43	0.0330768	B5VMA5	DASH complex subunit ASK1 OS=Saccharomyces cerevisiae (strain AWRI1631) OX=545124 GN=AWRI1631_111740 PE=3 SV=1	AWRI1631_111740	22.701	5.7	1	1	1	1	5284700000
Biological Process	GO:0050794	3	regulation of cellular process	1.43	0.0330768	G2WIG1	Polynucleotide 5'-hydroxyl-kinase GRC3 OS=Saccharomyces cerevisiae (strain Kyokai no. 7 / NBRC 101557) OX=721032 GN=K7_GRC3 PE=3 SV=1	K7_GRC3	72.136	3.2	0	1	1	1	118070
Biological Process	GO:0050794	3	regulation of cellular process	1.43	0.0330768	B5VNW7	YLR430Wp-like protein (Fragment) OS=Saccharomyces cerevisiae (strain AWRI1631) OX=545124 GN=AWRI1631_124570 PE=4 SV=1	AWRI1631_124570	108.13	0.7	11	1	1	1	267960000
Biological Process	GO:0050794	3	regulation of cellular process	1.43	0.0330768	B5VI35	YFR009Wp-like protein (Fragment) OS=Saccharomyces cerevisiae (strain AWRI1631) OX=545124 GN=AWRI1631_60710 PE=4 SV=1	AWRI1631_60710	68.172	2.7	0	1	1	1	7164300
Biological Process	GO:0050794	3	regulation of cellular process	1.43	0.0330768	A7A2D1	Uncharacterized protein (Fragment) OS=Saccharomyces cerevisiae (strain YJM789) OX=307796 GN=SCY_1426 PE=4 SV=1	SCY_1426	92.324	1.4	0	1	1	1	281320
Biological Process	GO:0050794	3	regulation of cellular process	1.43	0.0330768	C8Z3Y7	non-specific serine/threonine protein kinase OS=Saccharomyces cerevisiae (strain Lalvin EC1118 / Prise de mousse) OX=643680 GN=EC1118_1B15_1178g PE=4 SV=1	EC1118_1B15_1178g	76.412	1.9	0	1	1	1	41041
Biological Process	GO:0050794	3	regulation of cellular process	1.43	0.0330768	N1P7Q8	Hsl1p OS=Saccharomyces cerevisiae (strain CEN.PK113-7D) OX=889517 GN=CENPK1137D_900 PE=4 SV=1	CENPK1137D_900	169.58	2.2	1	1	1	1	0
Biological Process	GO:0050794	3	regulation of cellular process	1.43	0.0330768	G2WCC0	K7_Nat1p OS=Saccharomyces cerevisiae (strain Kyokai no. 7 / NBRC 101557) OX=721032 GN=K7_NAT1 PE=4 SV=1	K7_NAT1	98.92	1.9	0	1	1	1	2674700
Biological Process	GO:0050794	3	regulation of cellular process	1.43	0.0330768	I6QI29	Zinc cluster transcriptional activator (Fragment) OS=Saccharomyces cerevisiae OX=4932 GN=CAT8 PE=4 SV=1	CAT8	25.749	3.7	0	1	1	1	3216600
Biological Process	GO:0050794	3	regulation of cellular process	1.43	0.0330768	P40366	Protein DLS1 OS=Saccharomyces cerevisiae (strain ATCC 204508 / S288c) OX=559292 GN=DLS1 PE=1 SV=1	DLS1	18.792	11.4	1	1	1	1	0
Biological Process	GO:0050794	3	regulation of cellular process	1.43	0.0330768	P61830	Histone H3 OS=Saccharomyces cerevisiae (strain ATCC 204508 / S288c) OX=559292 GN=HHT1 PE=1 SV=2	HHT1	15.356	5.1	1	1	1	1	4139200
Biological Process	GO:0050794	3	regulation of cellular process	1.43	0.0330768	Q03330	Histone acetyltransferase GCN5 OS=Saccharomyces cerevisiae (strain ATCC 204508 / S288c) OX=559292 GN=GCN5 PE=1 SV=1	GCN5	51.069	2.3	1	1	1	1	58087000
Biological Process	GO:0051252	5	regulation of RNA metabolic process	1.71	0.0334067	B5VRP9	YOL004Wp-like protein (Fragment) OS=Saccharomyces cerevisiae (strain AWRI1631) OX=545124 GN=AWRI1631_151570 PE=4 SV=1	AWRI1631_151570	156.37	0.7	0	1	1	1	972680
Biological Process	GO:0051252	5	regulation of RNA metabolic process	1.71	0.0334067	B3LQE8	Basic helix-loop-helix protein OS=Saccharomyces cerevisiae (strain RM11-1a) OX=285006 GN=SCRG_03712 PE=4 SV=1	SCRG_03712	39.509	3.7	0	1	1	1	80255
Biological Process	GO:0051252	5	regulation of RNA metabolic process	1.71	0.0334067	B5VE58	non-specific serine/threonine protein kinase (Fragment) OS=Saccharomyces cerevisiae (strain AWRI1631) OX=545124 GN=AWRI1631_21810 PE=4 SV=1	AWRI1631_21810	127.32	2.4	1	1	1	1	11679000
Biological Process	GO:0051252	5	regulation of RNA metabolic process	1.71	0.0334067	B3LLY2	Chromatin structure remodeling complex protein RSC7 OS=Saccharomyces cerevisiae (strain RM11-1a) OX=285006 GN=SCRG_01981 PE=4 SV=1	SCRG_01981	44.856	2.3	1	1	1	1	2856600
Biological Process	GO:0051252	5	regulation of RNA metabolic process	1.71	0.0334067	B5VJC8	YGR186Wp-like protein OS=Saccharomyces cerevisiae (strain AWRI1631) OX=545124 GN=AWRI1631_74050 PE=4 SV=1	AWRI1631_74050	26.568	4.2	1	2	2	2	189300000
Biological Process	GO:0051252	5	regulation of RNA metabolic process	1.71	0.0334067	G2WE95	SWR1-complex protein 4 OS=Saccharomyces cerevisiae (strain Kyokai no. 7 / NBRC 101557) OX=721032 GN=K7_SWC4 PE=3 SV=1	K7_SWC4	55.159	2.5	0	1	1	1	16313
Biological Process	GO:0051252	5	regulation of RNA metabolic process	1.71	0.0334067	G2WG85	K7_Yrb2p OS=Saccharomyces cerevisiae (strain Kyokai no. 7 / NBRC 101557) OX=721032 GN=K7_YRB2 PE=4 SV=1	K7_YRB2	36.113	6.1	1	1	1	1	0
Biological Process	GO:0051252	5	regulation of RNA metabolic process	1.71	0.0334067	G2WIG1	Polynucleotide 5'-hydroxyl-kinase GRC3 OS=Saccharomyces cerevisiae (strain Kyokai no. 7 / NBRC 101557) OX=721032 GN=K7_GRC3 PE=3 SV=1	K7_GRC3	72.136	3.2	0	1	1	1	118070
Biological Process	GO:0050794	3	regulation of cellular process	1.43	0.0330768	B5VJW2	YHR031Cp-like protein (Fragment) OS=Saccharomyces cerevisiae (strain AWRI1631) OX=545124 GN=AWRI1631_80830 PE=3 SV=1	AWRI1631_80830	64.508	1.8	1	1	1	1	6365800
Biological Process	GO:0050794	3	regulation of cellular process	1.43	0.0330768	C8ZHK9	Wsc3p OS=Saccharomyces cerevisiae (strain Lalvin EC1118 / Prise de mousse) OX=643680 GN=EC1118_1O4_0628g PE=4 SV=1	EC1118_1O4_0628g	57.627	3.8	1	1	1	1	0
Biological Process	GO:0050794	3	regulation of cellular process	1.43	0.0330768	B3LLY2	Chromatin structure remodeling complex protein RSC7 OS=Saccharomyces cerevisiae (strain RM11-1a) OX=285006 GN=SCRG_01981 PE=4 SV=1	SCRG_01981	44.856	2.3	1	1	1	1	2856600
Biological Process	GO:0050794	3	regulation of cellular process	1.43	0.0330768	A6ZL83	GTPase-activating protein OS=Saccharomyces cerevisiae (strain YJM789) OX=307796 GN=IRA1 PE=4 SV=1	IRA1	350.76	0.3	0	1	1	1	2715000
Biological Process	GO:0032774	5	RNA biosynthetic process	2.32	0.0198662	G2WIG1	Polynucleotide 5'-hydroxyl-kinase GRC3 OS=Saccharomyces cerevisiae (strain Kyokai no. 7 / NBRC 101557) OX=721032 GN=K7_GRC3 PE=3 SV=1	K7_GRC3	72.136	3.2	0	1	1	1	118070
Biological Process	GO:0032774	5	RNA biosynthetic process	2.32	0.0198662	B5VNW7	YLR430Wp-like protein (Fragment) OS=Saccharomyces cerevisiae (strain AWRI1631) OX=545124 GN=AWRI1631_124570 PE=4 SV=1	AWRI1631_124570	108.13	0.7	11	1	1	1	267960000
Biological Process	GO:0032774	5	RNA biosynthetic process	2.32	0.0198662	A7A2D1	Uncharacterized protein (Fragment) OS=Saccharomyces cerevisiae (strain YJM789) OX=307796 GN=SCY_1426 PE=4 SV=1	SCY_1426	92.324	1.4	0	1	1	1	281320
Biological Process	GO:0032774	5	RNA biosynthetic process	2.32	0.0198662	I6QI29	Zinc cluster transcriptional activator (Fragment) OS=Saccharomyces cerevisiae OX=4932 GN=CAT8 PE=4 SV=1	CAT8	25.749	3.7	0	1	1	1	3216600
Biological Process	GO:0032774	5	RNA biosynthetic process	2.32	0.0198662	P61830	Histone H3 OS=Saccharomyces cerevisiae (strain ATCC 204508 / S288c) OX=559292 GN=HHT1 PE=1 SV=2	HHT1	15.356	5.1	1	1	1	1	4139200
Biological Process	GO:0006473	6	protein acetylation	4.87	0.0236718	G2WE95	SWR1-complex protein 4 OS=Saccharomyces cerevisiae (strain Kyokai no. 7 / NBRC 101557) OX=721032 GN=K7_SWC4 PE=3 SV=1	K7_SWC4	55.159	2.5	0	1	1	1	16313
Biological Process	GO:0006473	6	protein acetylation	4.87	0.0236718	G2WCC0	K7_Nat1p OS=Saccharomyces cerevisiae (strain Kyokai no. 7 / NBRC 101557) OX=721032 GN=K7_NAT1 PE=4 SV=1	K7_NAT1	98.92	1.9	0	1	1	1	2674700
Biological Process	GO:0006473	6	protein acetylation	4.87	0.0236718	Q03330	Histone acetyltransferase GCN5 OS=Saccharomyces cerevisiae (strain ATCC 204508 / S288c) OX=559292 GN=GCN5 PE=1 SV=1	GCN5	51.069	2.3	1	1	1	1	58087000
Biological Process	GO:0043631	6	RNA polyadenylation	8.17	0.0249801	G2WIG1	Polynucleotide 5'-hydroxyl-kinase GRC3 OS=Saccharomyces cerevisiae (strain Kyokai no. 7 / NBRC 101557) OX=721032 GN=K7_GRC3 PE=3 SV=1	K7_GRC3	72.136	3.2	0	1	1	1	118070
Biological Process	GO:0043631	6	RNA polyadenylation	8.17	0.0249801	B5VNW7	YLR430Wp-like protein (Fragment) OS=Saccharomyces cerevisiae (strain AWRI1631) OX=545124 GN=AWRI1631_124570 PE=4 SV=1	AWRI1631_124570	108.13	0.7	11	1	1	1	267960000
Biological Process	GO:0016482	4	cytosolic transport	4.68	0.0261725	B5VE58	non-specific serine/threonine protein kinase (Fragment) OS=Saccharomyces cerevisiae (strain AWRI1631) OX=545124 GN=AWRI1631_21810 PE=4 SV=1	AWRI1631_21810	127.32	2.4	1	1	1	1	11679000
Biological Process	GO:0016482	4	cytosolic transport	4.68	0.0261725	B5VG36	YDR141Cp-like protein OS=Saccharomyces cerevisiae (strain AWRI1631) OX=545124 GN=AWRI1631_43600 PE=3 SV=1	AWRI1631_43600	167.69	0.7	0	1	1	1	1476200
Biological Process	GO:0032774	5	RNA biosynthetic process	2.32	0.0198662	B3LLY2	Chromatin structure remodeling complex protein RSC7 OS=Saccharomyces cerevisiae (strain RM11-1a) OX=285006 GN=SCRG_01981 PE=4 SV=1	SCRG_01981	44.856	2.3	1	1	1	1	2856600
Biological Process	GO:0016482	4	cytosolic transport	4.68	0.0261725	C8ZAZ9	VPS10 homolog 2 OS=Saccharomyces cerevisiae (strain Lalvin EC1118 / Prise de mousse) OX=643680 GN=VTH2 PE=3 SV=2	VTH2	168.53	0.7	0	1	1	1	3655400
Biological Process	GO:0030242	4	autophagy of peroxisome	7.66	0.0281466	C8ZHK9	Wsc3p OS=Saccharomyces cerevisiae (strain Lalvin EC1118 / Prise de mousse) OX=643680 GN=EC1118_1O4_0628g PE=4 SV=1	EC1118_1O4_0628g	57.627	3.8	1	1	1	1	0
Biological Process	GO:0031297	6	replication fork processing	7.66	0.0281466	B5VE62	YBR098Wp-like protein (Fragment) OS=Saccharomyces cerevisiae (strain AWRI1631) OX=545124 GN=AWRI1631_21840 PE=3 SV=1	AWRI1631_21840	42.813	5.2	0	1	1	1	2012500
Biological Process	GO:0031297	6	replication fork processing	7.66	0.0281466	B5VJW2	YHR031Cp-like protein (Fragment) OS=Saccharomyces cerevisiae (strain AWRI1631) OX=545124 GN=AWRI1631_80830 PE=3 SV=1	AWRI1631_80830	64.508	1.8	1	1	1	1	6365800
Biological Process	GO:0000469	7	cleavage involved in rRNA processing	4.5	0.0290366	B5VHQ4	YER127Wp-like protein OS=Saccharomyces cerevisiae (strain AWRI1631) OX=545124 GN=AWRI1631_51940 PE=4 SV=1	AWRI1631_51940	26.193	8.4	1	1	1	1	0
Biological Process	GO:0000469	7	cleavage involved in rRNA processing	4.5	0.0290366	G2WIG1	Polynucleotide 5'-hydroxyl-kinase GRC3 OS=Saccharomyces cerevisiae (strain Kyokai no. 7 / NBRC 101557) OX=721032 GN=K7_GRC3 PE=3 SV=1	K7_GRC3	72.136	3.2	0	1	1	1	118070
Biological Process	GO:0000469	7	cleavage involved in rRNA processing	4.5	0.0290366	P47077	Nucleolar protein 9 OS=Saccharomyces cerevisiae (strain ATCC 204508 / S288c) OX=559292 GN=NOP9 PE=1 SV=1	NOP9	77.721	1.5	0	1	1	1	3130300000
Biological Process	GO:0006895	5	Golgi to endosome transport	7.05	0.0327483	B5VG36	YDR141Cp-like protein OS=Saccharomyces cerevisiae (strain AWRI1631) OX=545124 GN=AWRI1631_43600 PE=3 SV=1	AWRI1631_43600	167.69	0.7	0	1	1	1	1476200
Biological Process	GO:0006895	5	Golgi to endosome transport	7.05	0.0327483	C8ZAZ9	VPS10 homolog 2 OS=Saccharomyces cerevisiae (strain Lalvin EC1118 / Prise de mousse) OX=643680 GN=VTH2 PE=3 SV=2	VTH2	168.53	0.7	0	1	1	1	3655400
Biological Process	GO:0050794	3	regulation of cellular process	1.43	0.0330768	B5VRP9	YOL004Wp-like protein (Fragment) OS=Saccharomyces cerevisiae (strain AWRI1631) OX=545124 GN=AWRI1631_151570 PE=4 SV=1	AWRI1631_151570	156.37	0.7	0	1	1	1	972680
Biological Process	GO:0050794	3	regulation of cellular process	1.43	0.0330768	B3LQE8	Basic helix-loop-helix protein OS=Saccharomyces cerevisiae (strain RM11-1a) OX=285006 GN=SCRG_03712 PE=4 SV=1	SCRG_03712	39.509	3.7	0	1	1	1	80255
Biological Process	GO:0050794	3	regulation of cellular process	1.43	0.0330768	B5VE58	non-specific serine/threonine protein kinase (Fragment) OS=Saccharomyces cerevisiae (strain AWRI1631) OX=545124 GN=AWRI1631_21810 PE=4 SV=1	AWRI1631_21810	127.32	2.4	1	1	1	1	11679000
Biological Process	GO:0050794	3	regulation of cellular process	1.43	0.0330768	B5VE62	YBR098Wp-like protein (Fragment) OS=Saccharomyces cerevisiae (strain AWRI1631) OX=545124 GN=AWRI1631_21840 PE=3 SV=1	AWRI1631_21840	42.813	5.2	0	1	1	1	2012500
Biological Process	GO:0030242	4	autophagy of peroxisome	7.66	0.0281466	B5VE58	non-specific serine/threonine protein kinase (Fragment) OS=Saccharomyces cerevisiae (strain AWRI1631) OX=545124 GN=AWRI1631_21810 PE=4 SV=1	AWRI1631_21810	127.32	2.4	1	1	1	1	11679000
Biological Process	GO:0006366	8	transcription by RNA polymerase II	2.14	0.0591633	B3LLY2	Chromatin structure remodeling complex protein RSC7 OS=Saccharomyces cerevisiae (strain RM11-1a) OX=285006 GN=SCRG_01981 PE=4 SV=1	SCRG_01981	44.856	2.3	1	1	1	1	2856600
Biological Process	GO:0051276	5	chromosome organization	2.1	0.00756363	G2WIG1	Polynucleotide 5'-hydroxyl-kinase GRC3 OS=Saccharomyces cerevisiae (strain Kyokai no. 7 / NBRC 101557) OX=721032 GN=K7_GRC3 PE=3 SV=1	K7_GRC3	72.136	3.2	0	1	1	1	118070
Biological Process	GO:0006366	8	transcription by RNA polymerase II	2.14	0.0591633	B5VNW7	YLR430Wp-like protein (Fragment) OS=Saccharomyces cerevisiae (strain AWRI1631) OX=545124 GN=AWRI1631_124570 PE=4 SV=1	AWRI1631_124570	108.13	0.7	11	1	1	1	267960000
Biological Process	GO:0050789	2	regulation of biological process	1.34	0.0720088	C8ZHK9	Wsc3p OS=Saccharomyces cerevisiae (strain Lalvin EC1118 / Prise de mousse) OX=643680 GN=EC1118_1O4_0628g PE=4 SV=1	EC1118_1O4_0628g	57.627	3.8	1	1	1	1	0
Biological Process	GO:0050789	2	regulation of biological process	1.34	0.0720088	B5VJW2	YHR031Cp-like protein (Fragment) OS=Saccharomyces cerevisiae (strain AWRI1631) OX=545124 GN=AWRI1631_80830 PE=3 SV=1	AWRI1631_80830	64.508	1.8	1	1	1	1	6365800
Biological Process	GO:0050789	2	regulation of biological process	1.34	0.0720088	B5VJC8	YGR186Wp-like protein OS=Saccharomyces cerevisiae (strain AWRI1631) OX=545124 GN=AWRI1631_74050 PE=4 SV=1	AWRI1631_74050	26.568	4.2	1	2	2	2	189300000
Biological Process	GO:0050789	2	regulation of biological process	1.34	0.0720088	G2WE95	SWR1-complex protein 4 OS=Saccharomyces cerevisiae (strain Kyokai no. 7 / NBRC 101557) OX=721032 GN=K7_SWC4 PE=3 SV=1	K7_SWC4	55.159	2.5	0	1	1	1	16313
Biological Process	GO:0050789	2	regulation of biological process	1.34	0.0720088	B5VKH9	YIL129Cp-like protein (Fragment) OS=Saccharomyces cerevisiae (strain AWRI1631) OX=545124 GN=AWRI1631_90370 PE=4 SV=1	AWRI1631_90370	218.76	0.4	2	1	1	1	17039000
Biological Process	GO:0050789	2	regulation of biological process	1.34	0.0720088	G2WG85	K7_Yrb2p OS=Saccharomyces cerevisiae (strain Kyokai no. 7 / NBRC 101557) OX=721032 GN=K7_YRB2 PE=4 SV=1	K7_YRB2	36.113	6.1	1	1	1	1	0
Biological Process	GO:0050789	2	regulation of biological process	1.34	0.0720088	B5VG36	YDR141Cp-like protein OS=Saccharomyces cerevisiae (strain AWRI1631) OX=545124 GN=AWRI1631_43600 PE=3 SV=1	AWRI1631_43600	167.69	0.7	0	1	1	1	1476200
Biological Process	GO:0050789	2	regulation of biological process	1.34	0.0720088	B5VMA5	DASH complex subunit ASK1 OS=Saccharomyces cerevisiae (strain AWRI1631) OX=545124 GN=AWRI1631_111740 PE=3 SV=1	AWRI1631_111740	22.701	5.7	1	1	1	1	5284700000
Biological Process	GO:0050789	2	regulation of biological process	1.34	0.0720088	G2WIG1	Polynucleotide 5'-hydroxyl-kinase GRC3 OS=Saccharomyces cerevisiae (strain Kyokai no. 7 / NBRC 101557) OX=721032 GN=K7_GRC3 PE=3 SV=1	K7_GRC3	72.136	3.2	0	1	1	1	118070
Biological Process	GO:0050789	2	regulation of biological process	1.34	0.0720088	B5VNW7	YLR430Wp-like protein (Fragment) OS=Saccharomyces cerevisiae (strain AWRI1631) OX=545124 GN=AWRI1631_124570 PE=4 SV=1	AWRI1631_124570	108.13	0.7	11	1	1	1	267960000
Biological Process	GO:0050789	2	regulation of biological process	1.34	0.0720088	B5VI35	YFR009Wp-like protein (Fragment) OS=Saccharomyces cerevisiae (strain AWRI1631) OX=545124 GN=AWRI1631_60710 PE=4 SV=1	AWRI1631_60710	68.172	2.7	0	1	1	1	7164300
Biological Process	GO:0050789	2	regulation of biological process	1.34	0.0720088	A7A2D1	Uncharacterized protein (Fragment) OS=Saccharomyces cerevisiae (strain YJM789) OX=307796 GN=SCY_1426 PE=4 SV=1	SCY_1426	92.324	1.4	0	1	1	1	281320
Biological Process	GO:0050789	2	regulation of biological process	1.34	0.0720088	C8Z3Y7	non-specific serine/threonine protein kinase OS=Saccharomyces cerevisiae (strain Lalvin EC1118 / Prise de mousse) OX=643680 GN=EC1118_1B15_1178g PE=4 SV=1	EC1118_1B15_1178g	76.412	1.9	0	1	1	1	41041
Biological Process	GO:0050789	2	regulation of biological process	1.34	0.0720088	N1P7Q8	Hsl1p OS=Saccharomyces cerevisiae (strain CEN.PK113-7D) OX=889517 GN=CENPK1137D_900 PE=4 SV=1	CENPK1137D_900	169.58	2.2	1	1	1	1	0
Biological Process	GO:0050789	2	regulation of biological process	1.34	0.0720088	G2WCC0	K7_Nat1p OS=Saccharomyces cerevisiae (strain Kyokai no. 7 / NBRC 101557) OX=721032 GN=K7_NAT1 PE=4 SV=1	K7_NAT1	98.92	1.9	0	1	1	1	2674700
Biological Process	GO:0050789	2	regulation of biological process	1.34	0.0720088	I6QI29	Zinc cluster transcriptional activator (Fragment) OS=Saccharomyces cerevisiae OX=4932 GN=CAT8 PE=4 SV=1	CAT8	25.749	3.7	0	1	1	1	3216600
Biological Process	GO:0050789	2	regulation of biological process	1.34	0.0720088	P40366	Protein DLS1 OS=Saccharomyces cerevisiae (strain ATCC 204508 / S288c) OX=559292 GN=DLS1 PE=1 SV=1	DLS1	18.792	11.4	1	1	1	1	0
Biological Process	GO:0050789	2	regulation of biological process	1.34	0.0720088	P61830	Histone H3 OS=Saccharomyces cerevisiae (strain ATCC 204508 / S288c) OX=559292 GN=HHT1 PE=1 SV=2	HHT1	15.356	5.1	1	1	1	1	4139200
Biological Process	GO:0050789	2	regulation of biological process	1.34	0.0720088	Q03330	Histone acetyltransferase GCN5 OS=Saccharomyces cerevisiae (strain ATCC 204508 / S288c) OX=559292 GN=GCN5 PE=1 SV=1	GCN5	51.069	2.3	1	1	1	1	58087000
Biological Process	GO:0033750	3	ribosome localization	4.52	0.0724621	G2WG85	K7_Yrb2p OS=Saccharomyces cerevisiae (strain Kyokai no. 7 / NBRC 101557) OX=721032 GN=K7_YRB2 PE=4 SV=1	K7_YRB2	36.113	6.1	1	1	1	1	0
Biological Process	GO:0033750	3	ribosome localization	4.52	0.0724621	P47077	Nucleolar protein 9 OS=Saccharomyces cerevisiae (strain ATCC 204508 / S288c) OX=559292 GN=NOP9 PE=1 SV=1	NOP9	77.721	1.5	0	1	1	1	3130300000
Biological Process	GO:0007093	4	mitotic cell cycle checkpoint signaling	3.03	0.0762469	B5VE62	YBR098Wp-like protein (Fragment) OS=Saccharomyces cerevisiae (strain AWRI1631) OX=545124 GN=AWRI1631_21840 PE=3 SV=1	AWRI1631_21840	42.813	5.2	0	1	1	1	2012500
Biological Process	GO:0007093	4	mitotic cell cycle checkpoint signaling	3.03	0.0762469	N1P7Q8	Hsl1p OS=Saccharomyces cerevisiae (strain CEN.PK113-7D) OX=889517 GN=CENPK1137D_900 PE=4 SV=1	CENPK1137D_900	169.58	2.2	1	1	1	1	0
Biological Process	GO:0007093	4	mitotic cell cycle checkpoint signaling	3.03	0.0762469	P61830	Histone H3 OS=Saccharomyces cerevisiae (strain ATCC 204508 / S288c) OX=559292 GN=HHT1 PE=1 SV=2	HHT1	15.356	5.1	1	1	1	1	4139200
Biological Process	GO:0000902	3	cell morphogenesis	4.36	0.0771322	B5VKH9	YIL129Cp-like protein (Fragment) OS=Saccharomyces cerevisiae (strain AWRI1631) OX=545124 GN=AWRI1631_90370 PE=4 SV=1	AWRI1631_90370	218.76	0.4	2	1	1	1	17039000
Biological Process	GO:0050789	2	regulation of biological process	1.34	0.0720088	B3LLY2	Chromatin structure remodeling complex protein RSC7 OS=Saccharomyces cerevisiae (strain RM11-1a) OX=285006 GN=SCRG_01981 PE=4 SV=1	SCRG_01981	44.856	2.3	1	1	1	1	2856600
Biological Process	GO:0050789	2	regulation of biological process	1.34	0.0720088	A6ZL83	GTPase-activating protein OS=Saccharomyces cerevisiae (strain YJM789) OX=307796 GN=IRA1 PE=4 SV=1	IRA1	350.76	0.3	0	1	1	1	2715000
Biological Process	GO:0050789	2	regulation of biological process	1.34	0.0720088	B5VE62	YBR098Wp-like protein (Fragment) OS=Saccharomyces cerevisiae (strain AWRI1631) OX=545124 GN=AWRI1631_21840 PE=3 SV=1	AWRI1631_21840	42.813	5.2	0	1	1	1	2012500
Biological Process	GO:0050789	2	regulation of biological process	1.34	0.0720088	B5VE58	non-specific serine/threonine protein kinase (Fragment) OS=Saccharomyces cerevisiae (strain AWRI1631) OX=545124 GN=AWRI1631_21810 PE=4 SV=1	AWRI1631_21810	127.32	2.4	1	1	1	1	11679000
Biological Process	GO:0031326	5	regulation of cellular biosynthetic process	1.53	0.0709697	B5VI35	YFR009Wp-like protein (Fragment) OS=Saccharomyces cerevisiae (strain AWRI1631) OX=545124 GN=AWRI1631_60710 PE=4 SV=1	AWRI1631_60710	68.172	2.7	0	1	1	1	7164300
Biological Process	GO:0031326	5	regulation of cellular biosynthetic process	1.53	0.0709697	A7A2D1	Uncharacterized protein (Fragment) OS=Saccharomyces cerevisiae (strain YJM789) OX=307796 GN=SCY_1426 PE=4 SV=1	SCY_1426	92.324	1.4	0	1	1	1	281320
Biological Process	GO:0031326	5	regulation of cellular biosynthetic process	1.53	0.0709697	I6QI29	Zinc cluster transcriptional activator (Fragment) OS=Saccharomyces cerevisiae OX=4932 GN=CAT8 PE=4 SV=1	CAT8	25.749	3.7	0	1	1	1	3216600
Biological Process	GO:0031326	5	regulation of cellular biosynthetic process	1.53	0.0709697	P40366	Protein DLS1 OS=Saccharomyces cerevisiae (strain ATCC 204508 / S288c) OX=559292 GN=DLS1 PE=1 SV=1	DLS1	18.792	11.4	1	1	1	1	0
Biological Process	GO:0031326	5	regulation of cellular biosynthetic process	1.53	0.0709697	Q03330	Histone acetyltransferase GCN5 OS=Saccharomyces cerevisiae (strain ATCC 204508 / S288c) OX=559292 GN=GCN5 PE=1 SV=1	GCN5	51.069	2.3	1	1	1	1	58087000
Biological Process	GO:0009889	4	regulation of biosynthetic process	1.53	0.0711058	B5VRP9	YOL004Wp-like protein (Fragment) OS=Saccharomyces cerevisiae (strain AWRI1631) OX=545124 GN=AWRI1631_151570 PE=4 SV=1	AWRI1631_151570	156.37	0.7	0	1	1	1	972680
Biological Process	GO:0009889	4	regulation of biosynthetic process	1.53	0.0711058	B3LQE8	Basic helix-loop-helix protein OS=Saccharomyces cerevisiae (strain RM11-1a) OX=285006 GN=SCRG_03712 PE=4 SV=1	SCRG_03712	39.509	3.7	0	1	1	1	80255
Biological Process	GO:0009889	4	regulation of biosynthetic process	1.53	0.0711058	B5VE58	non-specific serine/threonine protein kinase (Fragment) OS=Saccharomyces cerevisiae (strain AWRI1631) OX=545124 GN=AWRI1631_21810 PE=4 SV=1	AWRI1631_21810	127.32	2.4	1	1	1	1	11679000
Biological Process	GO:0009889	4	regulation of biosynthetic process	1.53	0.0711058	B3LLY2	Chromatin structure remodeling complex protein RSC7 OS=Saccharomyces cerevisiae (strain RM11-1a) OX=285006 GN=SCRG_01981 PE=4 SV=1	SCRG_01981	44.856	2.3	1	1	1	1	2856600
Biological Process	GO:0009889	4	regulation of biosynthetic process	1.53	0.0711058	B5VJW2	YHR031Cp-like protein (Fragment) OS=Saccharomyces cerevisiae (strain AWRI1631) OX=545124 GN=AWRI1631_80830 PE=3 SV=1	AWRI1631_80830	64.508	1.8	1	1	1	1	6365800
Biological Process	GO:0009889	4	regulation of biosynthetic process	1.53	0.0711058	B5VJC8	YGR186Wp-like protein OS=Saccharomyces cerevisiae (strain AWRI1631) OX=545124 GN=AWRI1631_74050 PE=4 SV=1	AWRI1631_74050	26.568	4.2	1	2	2	2	189300000
Biological Process	GO:0009889	4	regulation of biosynthetic process	1.53	0.0711058	G2WE95	SWR1-complex protein 4 OS=Saccharomyces cerevisiae (strain Kyokai no. 7 / NBRC 101557) OX=721032 GN=K7_SWC4 PE=3 SV=1	K7_SWC4	55.159	2.5	0	1	1	1	16313
Biological Process	GO:0000902	3	cell morphogenesis	4.36	0.0771322	B5VG36	YDR141Cp-like protein OS=Saccharomyces cerevisiae (strain AWRI1631) OX=545124 GN=AWRI1631_43600 PE=3 SV=1	AWRI1631_43600	167.69	0.7	0	1	1	1	1476200
Biological Process	GO:0009889	4	regulation of biosynthetic process	1.53	0.0711058	G2WG85	K7_Yrb2p OS=Saccharomyces cerevisiae (strain Kyokai no. 7 / NBRC 101557) OX=721032 GN=K7_YRB2 PE=4 SV=1	K7_YRB2	36.113	6.1	1	1	1	1	0
Biological Process	GO:0009889	4	regulation of biosynthetic process	1.53	0.0711058	B5VNW7	YLR430Wp-like protein (Fragment) OS=Saccharomyces cerevisiae (strain AWRI1631) OX=545124 GN=AWRI1631_124570 PE=4 SV=1	AWRI1631_124570	108.13	0.7	11	1	1	1	267960000
Biological Process	GO:0009889	4	regulation of biosynthetic process	1.53	0.0711058	B5VI35	YFR009Wp-like protein (Fragment) OS=Saccharomyces cerevisiae (strain AWRI1631) OX=545124 GN=AWRI1631_60710 PE=4 SV=1	AWRI1631_60710	68.172	2.7	0	1	1	1	7164300
Biological Process	GO:0009889	4	regulation of biosynthetic process	1.53	0.0711058	A7A2D1	Uncharacterized protein (Fragment) OS=Saccharomyces cerevisiae (strain YJM789) OX=307796 GN=SCY_1426 PE=4 SV=1	SCY_1426	92.324	1.4	0	1	1	1	281320
Biological Process	GO:0009889	4	regulation of biosynthetic process	1.53	0.0711058	I6QI29	Zinc cluster transcriptional activator (Fragment) OS=Saccharomyces cerevisiae OX=4932 GN=CAT8 PE=4 SV=1	CAT8	25.749	3.7	0	1	1	1	3216600
Biological Process	GO:0009889	4	regulation of biosynthetic process	1.53	0.0711058	P40366	Protein DLS1 OS=Saccharomyces cerevisiae (strain ATCC 204508 / S288c) OX=559292 GN=DLS1 PE=1 SV=1	DLS1	18.792	11.4	1	1	1	1	0
Biological Process	GO:0009889	4	regulation of biosynthetic process	1.53	0.0711058	Q03330	Histone acetyltransferase GCN5 OS=Saccharomyces cerevisiae (strain ATCC 204508 / S288c) OX=559292 GN=GCN5 PE=1 SV=1	GCN5	51.069	2.3	1	1	1	1	58087000
Biological Process	GO:0071103	6	DNA conformation change	2.54	0.0716821	B5VE62	YBR098Wp-like protein (Fragment) OS=Saccharomyces cerevisiae (strain AWRI1631) OX=545124 GN=AWRI1631_21840 PE=3 SV=1	AWRI1631_21840	42.813	5.2	0	1	1	1	2012500
Biological Process	GO:0071103	6	DNA conformation change	2.54	0.0716821	B5VJW2	YHR031Cp-like protein (Fragment) OS=Saccharomyces cerevisiae (strain AWRI1631) OX=545124 GN=AWRI1631_80830 PE=3 SV=1	AWRI1631_80830	64.508	1.8	1	1	1	1	6365800
Biological Process	GO:0071103	6	DNA conformation change	2.54	0.0716821	B5VNW7	YLR430Wp-like protein (Fragment) OS=Saccharomyces cerevisiae (strain AWRI1631) OX=545124 GN=AWRI1631_124570 PE=4 SV=1	AWRI1631_124570	108.13	0.7	11	1	1	1	267960000
Biological Process	GO:0071103	6	DNA conformation change	2.54	0.0716821	P61830	Histone H3 OS=Saccharomyces cerevisiae (strain ATCC 204508 / S288c) OX=559292 GN=HHT1 PE=1 SV=2	HHT1	15.356	5.1	1	1	1	1	4139200
Biological Process	GO:0050789	2	regulation of biological process	1.34	0.0720088	B5VRP9	YOL004Wp-like protein (Fragment) OS=Saccharomyces cerevisiae (strain AWRI1631) OX=545124 GN=AWRI1631_151570 PE=4 SV=1	AWRI1631_151570	156.37	0.7	0	1	1	1	972680
Biological Process	GO:0050789	2	regulation of biological process	1.34	0.0720088	B3LQE8	Basic helix-loop-helix protein OS=Saccharomyces cerevisiae (strain RM11-1a) OX=285006 GN=SCRG_03712 PE=4 SV=1	SCRG_03712	39.509	3.7	0	1	1	1	80255
Biological Process	GO:0009889	4	regulation of biosynthetic process	1.53	0.0711058	G2WIG1	Polynucleotide 5'-hydroxyl-kinase GRC3 OS=Saccharomyces cerevisiae (strain Kyokai no. 7 / NBRC 101557) OX=721032 GN=K7_GRC3 PE=3 SV=1	K7_GRC3	72.136	3.2	0	1	1	1	118070
Biological Process	GO:0031326	5	regulation of cellular biosynthetic process	1.53	0.0709697	B5VNW7	YLR430Wp-like protein (Fragment) OS=Saccharomyces cerevisiae (strain AWRI1631) OX=545124 GN=AWRI1631_124570 PE=4 SV=1	AWRI1631_124570	108.13	0.7	11	1	1	1	267960000
Biological Process	GO:0008652	4	cellular amino acid biosynthetic process	2.99	0.0784637	B3LQE8	Basic helix-loop-helix protein OS=Saccharomyces cerevisiae (strain RM11-1a) OX=285006 GN=SCRG_03712 PE=4 SV=1	SCRG_03712	39.509	3.7	0	1	1	1	80255
Biological Process	GO:0008652	4	cellular amino acid biosynthetic process	2.99	0.0784637	A6ZU31	Alpha aminoadipate reductase phosphopantetheinyl transferase OS=Saccharomyces cerevisiae (strain YJM789) OX=307796 GN=LYS5 PE=4 SV=1	LYS5	30.653	7.4	0	1	1	1	231120
Biological Process	GO:0045990	5	carbon catabolite regulation of transcription	2.89	0.0852836	A7A2D1	Uncharacterized protein (Fragment) OS=Saccharomyces cerevisiae (strain YJM789) OX=307796 GN=SCY_1426 PE=4 SV=1	SCY_1426	92.324	1.4	0	1	1	1	281320
Biological Process	GO:0045990	5	carbon catabolite regulation of transcription	2.89	0.0852836	I6QI29	Zinc cluster transcriptional activator (Fragment) OS=Saccharomyces cerevisiae OX=4932 GN=CAT8 PE=4 SV=1	CAT8	25.749	3.7	0	1	1	1	3216600
Biological Process	GO:1902679	7	negative regulation of RNA biosynthetic process	1.9	0.0932468	B5VRP9	YOL004Wp-like protein (Fragment) OS=Saccharomyces cerevisiae (strain AWRI1631) OX=545124 GN=AWRI1631_151570 PE=4 SV=1	AWRI1631_151570	156.37	0.7	0	1	1	1	972680
Biological Process	GO:1902679	7	negative regulation of RNA biosynthetic process	1.9	0.0932468	B3LQE8	Basic helix-loop-helix protein OS=Saccharomyces cerevisiae (strain RM11-1a) OX=285006 GN=SCRG_03712 PE=4 SV=1	SCRG_03712	39.509	3.7	0	1	1	1	80255
Biological Process	GO:1902679	7	negative regulation of RNA biosynthetic process	1.9	0.0932468	G2WE95	SWR1-complex protein 4 OS=Saccharomyces cerevisiae (strain Kyokai no. 7 / NBRC 101557) OX=721032 GN=K7_SWC4 PE=3 SV=1	K7_SWC4	55.159	2.5	0	1	1	1	16313
Biological Process	GO:1902679	7	negative regulation of RNA biosynthetic process	1.9	0.0932468	G2WIG1	Polynucleotide 5'-hydroxyl-kinase GRC3 OS=Saccharomyces cerevisiae (strain Kyokai no. 7 / NBRC 101557) OX=721032 GN=K7_GRC3 PE=3 SV=1	K7_GRC3	72.136	3.2	0	1	1	1	118070
Biological Process	GO:1902679	7	negative regulation of RNA biosynthetic process	1.9	0.0932468	B5VNW7	YLR430Wp-like protein (Fragment) OS=Saccharomyces cerevisiae (strain AWRI1631) OX=545124 GN=AWRI1631_124570 PE=4 SV=1	AWRI1631_124570	108.13	0.7	11	1	1	1	267960000
Biological Process	GO:1902679	7	negative regulation of RNA biosynthetic process	1.9	0.0932468	P40366	Protein DLS1 OS=Saccharomyces cerevisiae (strain ATCC 204508 / S288c) OX=559292 GN=DLS1 PE=1 SV=1	DLS1	18.792	11.4	1	1	1	1	0
Biological Process	GO:1902679	7	negative regulation of RNA biosynthetic process	1.9	0.0932468	Q03330	Histone acetyltransferase GCN5 OS=Saccharomyces cerevisiae (strain ATCC 204508 / S288c) OX=559292 GN=GCN5 PE=1 SV=1	GCN5	51.069	2.3	1	1	1	1	58087000
Biological Process	GO:0036211	4	protein modification process	1.62	0.0934799	B5VRP9	YOL004Wp-like protein (Fragment) OS=Saccharomyces cerevisiae (strain AWRI1631) OX=545124 GN=AWRI1631_151570 PE=4 SV=1	AWRI1631_151570	156.37	0.7	0	1	1	1	972680
Biological Process	GO:0036211	4	protein modification process	1.62	0.0934799	B5VE58	non-specific serine/threonine protein kinase (Fragment) OS=Saccharomyces cerevisiae (strain AWRI1631) OX=545124 GN=AWRI1631_21810 PE=4 SV=1	AWRI1631_21810	127.32	2.4	1	1	1	1	11679000
Biological Process	GO:0036211	4	protein modification process	1.62	0.0934799	A6ZU31	Alpha aminoadipate reductase phosphopantetheinyl transferase OS=Saccharomyces cerevisiae (strain YJM789) OX=307796 GN=LYS5 PE=4 SV=1	LYS5	30.653	7.4	0	1	1	1	231120
Biological Process	GO:0036211	4	protein modification process	1.62	0.0934799	B5VJC8	YGR186Wp-like protein OS=Saccharomyces cerevisiae (strain AWRI1631) OX=545124 GN=AWRI1631_74050 PE=4 SV=1	AWRI1631_74050	26.568	4.2	1	2	2	2	189300000
Biological Process	GO:0036211	4	protein modification process	1.62	0.0934799	G2WE95	SWR1-complex protein 4 OS=Saccharomyces cerevisiae (strain Kyokai no. 7 / NBRC 101557) OX=721032 GN=K7_SWC4 PE=3 SV=1	K7_SWC4	55.159	2.5	0	1	1	1	16313
Biological Process	GO:0036211	4	protein modification process	1.62	0.0934799	C8Z3Y7	non-specific serine/threonine protein kinase OS=Saccharomyces cerevisiae (strain Lalvin EC1118 / Prise de mousse) OX=643680 GN=EC1118_1B15_1178g PE=4 SV=1	EC1118_1B15_1178g	76.412	1.9	0	1	1	1	41041
Biological Process	GO:0036211	4	protein modification process	1.62	0.0934799	N1P7Q8	Hsl1p OS=Saccharomyces cerevisiae (strain CEN.PK113-7D) OX=889517 GN=CENPK1137D_900 PE=4 SV=1	CENPK1137D_900	169.58	2.2	1	1	1	1	0
Biological Process	GO:0036211	4	protein modification process	1.62	0.0934799	G2WCC0	K7_Nat1p OS=Saccharomyces cerevisiae (strain Kyokai no. 7 / NBRC 101557) OX=721032 GN=K7_NAT1 PE=4 SV=1	K7_NAT1	98.92	1.9	0	1	1	1	2674700
Biological Process	GO:0036211	4	protein modification process	1.62	0.0934799	N1NZR6	Ubi4p OS=Saccharomyces cerevisiae (strain CEN.PK113-7D) OX=889517 GN=CENPK1137D_551 PE=4 SV=1	CENPK1137D_551	17.209	27.5	2	2	2	2	24713000
Biological Process	GO:0036211	4	protein modification process	1.62	0.0934799	Q03330	Histone acetyltransferase GCN5 OS=Saccharomyces cerevisiae (strain ATCC 204508 / S288c) OX=559292 GN=GCN5 PE=1 SV=1	GCN5	51.069	2.3	1	1	1	1	58087000
Biological Process	GO:0006289	6	nucleotide-excision repair	3.84	0.0954453	B5VNW7	YLR430Wp-like protein (Fragment) OS=Saccharomyces cerevisiae (strain AWRI1631) OX=545124 GN=AWRI1631_124570 PE=4 SV=1	AWRI1631_124570	108.13	0.7	11	1	1	1	267960000
Biological Process	GO:0006289	6	nucleotide-excision repair	3.84	0.0954453	P61830	Histone H3 OS=Saccharomyces cerevisiae (strain ATCC 204508 / S288c) OX=559292 GN=HHT1 PE=1 SV=2	HHT1	15.356	5.1	1	1	1	1	4139200
Biological Process	GO:0009066	5	aspartate family amino acid metabolic process	3.81	0.0967077	B3LQE8	Basic helix-loop-helix protein OS=Saccharomyces cerevisiae (strain RM11-1a) OX=285006 GN=SCRG_03712 PE=4 SV=1	SCRG_03712	39.509	3.7	0	1	1	1	80255
Biological Process	GO:0009066	5	aspartate family amino acid metabolic process	3.81	0.0967077	A6ZU31	Alpha aminoadipate reductase phosphopantetheinyl transferase OS=Saccharomyces cerevisiae (strain YJM789) OX=307796 GN=LYS5 PE=4 SV=1	LYS5	30.653	7.4	0	1	1	1	231120
Biological Process	GO:2001251	7	negative regulation of chromosome organization	2.69	0.100484	B5VRP9	YOL004Wp-like protein (Fragment) OS=Saccharomyces cerevisiae (strain AWRI1631) OX=545124 GN=AWRI1631_151570 PE=4 SV=1	AWRI1631_151570	156.37	0.7	0	1	1	1	972680
Biological Process	GO:0006366	8	transcription by RNA polymerase II	2.14	0.0591633	B5VJC8	YGR186Wp-like protein OS=Saccharomyces cerevisiae (strain AWRI1631) OX=545124 GN=AWRI1631_74050 PE=4 SV=1	AWRI1631_74050	26.568	4.2	1	2	2	2	189300000
Biological Process	GO:0045990	5	carbon catabolite regulation of transcription	2.89	0.0852836	B3LQE8	Basic helix-loop-helix protein OS=Saccharomyces cerevisiae (strain RM11-1a) OX=285006 GN=SCRG_03712 PE=4 SV=1	SCRG_03712	39.509	3.7	0	1	1	1	80255
Biological Process	GO:1901362	4	organic cyclic compound biosynthetic process	1.7	0.084948	P61830	Histone H3 OS=Saccharomyces cerevisiae (strain ATCC 204508 / S288c) OX=559292 GN=HHT1 PE=1 SV=2	HHT1	15.356	5.1	1	1	1	1	4139200
Biological Process	GO:1901362	4	organic cyclic compound biosynthetic process	1.7	0.084948	I6QI29	Zinc cluster transcriptional activator (Fragment) OS=Saccharomyces cerevisiae OX=4932 GN=CAT8 PE=4 SV=1	CAT8	25.749	3.7	0	1	1	1	3216600
Biological Process	GO:1901362	4	organic cyclic compound biosynthetic process	1.7	0.084948	G2WAF0	coproporphyrinogen oxidase (Fragment) OS=Saccharomyces cerevisiae (strain Kyokai no. 7 / NBRC 101557) OX=721032 GN=K7_HEM13b PE=3 SV=1	K7_HEM13b	25.595	5.6	1	1	1	1	119080
Biological Process	GO:0044772	4	mitotic cell cycle phase transition	2.96	0.0803328	B5VRP9	YOL004Wp-like protein (Fragment) OS=Saccharomyces cerevisiae (strain AWRI1631) OX=545124 GN=AWRI1631_151570 PE=4 SV=1	AWRI1631_151570	156.37	0.7	0	1	1	1	972680
Biological Process	GO:0044772	4	mitotic cell cycle phase transition	2.96	0.0803328	G2WG85	K7_Yrb2p OS=Saccharomyces cerevisiae (strain Kyokai no. 7 / NBRC 101557) OX=721032 GN=K7_YRB2 PE=4 SV=1	K7_YRB2	36.113	6.1	1	1	1	1	0
Biological Process	GO:0044772	4	mitotic cell cycle phase transition	2.96	0.0803328	N1P7Q8	Hsl1p OS=Saccharomyces cerevisiae (strain CEN.PK113-7D) OX=889517 GN=CENPK1137D_900 PE=4 SV=1	CENPK1137D_900	169.58	2.2	1	1	1	1	0
Biological Process	GO:0051348	5	negative regulation of transferase activity	4.21	0.0818958	B5VJW2	YHR031Cp-like protein (Fragment) OS=Saccharomyces cerevisiae (strain AWRI1631) OX=545124 GN=AWRI1631_80830 PE=3 SV=1	AWRI1631_80830	64.508	1.8	1	1	1	1	6365800
Biological Process	GO:0051348	5	negative regulation of transferase activity	4.21	0.0818958	B5VNW7	YLR430Wp-like protein (Fragment) OS=Saccharomyces cerevisiae (strain AWRI1631) OX=545124 GN=AWRI1631_124570 PE=4 SV=1	AWRI1631_124570	108.13	0.7	11	1	1	1	267960000
Biological Process	GO:0006974	4	cellular response to DNA damage stimulus	2.01	0.0833404	B5VRP9	YOL004Wp-like protein (Fragment) OS=Saccharomyces cerevisiae (strain AWRI1631) OX=545124 GN=AWRI1631_151570 PE=4 SV=1	AWRI1631_151570	156.37	0.7	0	1	1	1	972680
Biological Process	GO:0006974	4	cellular response to DNA damage stimulus	2.01	0.0833404	B5VE62	YBR098Wp-like protein (Fragment) OS=Saccharomyces cerevisiae (strain AWRI1631) OX=545124 GN=AWRI1631_21840 PE=3 SV=1	AWRI1631_21840	42.813	5.2	0	1	1	1	2012500
Biological Process	GO:0006974	4	cellular response to DNA damage stimulus	2.01	0.0833404	B3LLY2	Chromatin structure remodeling complex protein RSC7 OS=Saccharomyces cerevisiae (strain RM11-1a) OX=285006 GN=SCRG_01981 PE=4 SV=1	SCRG_01981	44.856	2.3	1	1	1	1	2856600
Biological Process	GO:0006974	4	cellular response to DNA damage stimulus	2.01	0.0833404	G2WE95	SWR1-complex protein 4 OS=Saccharomyces cerevisiae (strain Kyokai no. 7 / NBRC 101557) OX=721032 GN=K7_SWC4 PE=3 SV=1	K7_SWC4	55.159	2.5	0	1	1	1	16313
Biological Process	GO:0006974	4	cellular response to DNA damage stimulus	2.01	0.0833404	B5VNW7	YLR430Wp-like protein (Fragment) OS=Saccharomyces cerevisiae (strain AWRI1631) OX=545124 GN=AWRI1631_124570 PE=4 SV=1	AWRI1631_124570	108.13	0.7	11	1	1	1	267960000
Biological Process	GO:0006974	4	cellular response to DNA damage stimulus	2.01	0.0833404	N1P7Q8	Hsl1p OS=Saccharomyces cerevisiae (strain CEN.PK113-7D) OX=889517 GN=CENPK1137D_900 PE=4 SV=1	CENPK1137D_900	169.58	2.2	1	1	1	1	0
Biological Process	GO:0006974	4	cellular response to DNA damage stimulus	2.01	0.0833404	P61830	Histone H3 OS=Saccharomyces cerevisiae (strain ATCC 204508 / S288c) OX=559292 GN=HHT1 PE=1 SV=2	HHT1	15.356	5.1	1	1	1	1	4139200
Biological Process	GO:0008652	4	cellular amino acid biosynthetic process	2.99	0.0784637	N1NWU0	aminodeoxychorismate synthase OS=Saccharomyces cerevisiae (strain CEN.PK113-7D) OX=889517 GN=CENPK1137D_2711 PE=3 SV=1	CENPK1137D_2711	88.598	1.1	0	1	1	1	2766200
Biological Process	GO:0019954	2	asexual reproduction	2.92	0.083364	B5VKH9	YIL129Cp-like protein (Fragment) OS=Saccharomyces cerevisiae (strain AWRI1631) OX=545124 GN=AWRI1631_90370 PE=4 SV=1	AWRI1631_90370	218.76	0.4	2	1	1	1	17039000
Biological Process	GO:0019954	2	asexual reproduction	2.92	0.083364	N1P7Q8	Hsl1p OS=Saccharomyces cerevisiae (strain CEN.PK113-7D) OX=889517 GN=CENPK1137D_900 PE=4 SV=1	CENPK1137D_900	169.58	2.2	1	1	1	1	0
Biological Process	GO:0044770	3	cell cycle phase transition	2.89	0.0848981	B5VRP9	YOL004Wp-like protein (Fragment) OS=Saccharomyces cerevisiae (strain AWRI1631) OX=545124 GN=AWRI1631_151570 PE=4 SV=1	AWRI1631_151570	156.37	0.7	0	1	1	1	972680
Biological Process	GO:0044770	3	cell cycle phase transition	2.89	0.0848981	G2WG85	K7_Yrb2p OS=Saccharomyces cerevisiae (strain Kyokai no. 7 / NBRC 101557) OX=721032 GN=K7_YRB2 PE=4 SV=1	K7_YRB2	36.113	6.1	1	1	1	1	0
Biological Process	GO:0044770	3	cell cycle phase transition	2.89	0.0848981	N1P7Q8	Hsl1p OS=Saccharomyces cerevisiae (strain CEN.PK113-7D) OX=889517 GN=CENPK1137D_900 PE=4 SV=1	CENPK1137D_900	169.58	2.2	1	1	1	1	0
Biological Process	GO:1901362	4	organic cyclic compound biosynthetic process	1.7	0.084948	B3LQE8	Basic helix-loop-helix protein OS=Saccharomyces cerevisiae (strain RM11-1a) OX=285006 GN=SCRG_03712 PE=4 SV=1	SCRG_03712	39.509	3.7	0	1	1	1	80255
Biological Process	GO:1901362	4	organic cyclic compound biosynthetic process	1.7	0.084948	B3LLY2	Chromatin structure remodeling complex protein RSC7 OS=Saccharomyces cerevisiae (strain RM11-1a) OX=285006 GN=SCRG_01981 PE=4 SV=1	SCRG_01981	44.856	2.3	1	1	1	1	2856600
Biological Process	GO:1901362	4	organic cyclic compound biosynthetic process	1.7	0.084948	N1NWU0	aminodeoxychorismate synthase OS=Saccharomyces cerevisiae (strain CEN.PK113-7D) OX=889517 GN=CENPK1137D_2711 PE=3 SV=1	CENPK1137D_2711	88.598	1.1	0	1	1	1	2766200
Biological Process	GO:1901362	4	organic cyclic compound biosynthetic process	1.7	0.084948	B5VJC8	YGR186Wp-like protein OS=Saccharomyces cerevisiae (strain AWRI1631) OX=545124 GN=AWRI1631_74050 PE=4 SV=1	AWRI1631_74050	26.568	4.2	1	2	2	2	189300000
Biological Process	GO:1901362	4	organic cyclic compound biosynthetic process	1.7	0.084948	G2WEE8	phosphoribosylformylglycinamidine synthase OS=Saccharomyces cerevisiae (strain Kyokai no. 7 / NBRC 101557) OX=721032 GN=K7_ADE6 PE=3 SV=1	K7_ADE6	148.9	1.8	1	1	1	1	166850
Biological Process	GO:1901362	4	organic cyclic compound biosynthetic process	1.7	0.084948	G2WIG1	Polynucleotide 5'-hydroxyl-kinase GRC3 OS=Saccharomyces cerevisiae (strain Kyokai no. 7 / NBRC 101557) OX=721032 GN=K7_GRC3 PE=3 SV=1	K7_GRC3	72.136	3.2	0	1	1	1	118070
Biological Process	GO:1901362	4	organic cyclic compound biosynthetic process	1.7	0.084948	B5VNW7	YLR430Wp-like protein (Fragment) OS=Saccharomyces cerevisiae (strain AWRI1631) OX=545124 GN=AWRI1631_124570 PE=4 SV=1	AWRI1631_124570	108.13	0.7	11	1	1	1	267960000
Biological Process	GO:1901362	4	organic cyclic compound biosynthetic process	1.7	0.084948	A7A2D1	Uncharacterized protein (Fragment) OS=Saccharomyces cerevisiae (strain YJM789) OX=307796 GN=SCY_1426 PE=4 SV=1	SCY_1426	92.324	1.4	0	1	1	1	281320
Biological Process	GO:0019954	2	asexual reproduction	2.92	0.083364	B5VG36	YDR141Cp-like protein OS=Saccharomyces cerevisiae (strain AWRI1631) OX=545124 GN=AWRI1631_43600 PE=3 SV=1	AWRI1631_43600	167.69	0.7	0	1	1	1	1476200
Biological Process	GO:0031326	5	regulation of cellular biosynthetic process	1.53	0.0709697	G2WIG1	Polynucleotide 5'-hydroxyl-kinase GRC3 OS=Saccharomyces cerevisiae (strain Kyokai no. 7 / NBRC 101557) OX=721032 GN=K7_GRC3 PE=3 SV=1	K7_GRC3	72.136	3.2	0	1	1	1	118070
Biological Process	GO:0036211	4	protein modification process	1.62	0.0934799	B3LPF8	Palmitoyltransferase OS=Saccharomyces cerevisiae (strain RM11-1a) OX=285006 GN=SCRG_03448 PE=3 SV=1	SCRG_03448	39.045	9.8	1	1	1	1	0
Biological Process	GO:0031326	5	regulation of cellular biosynthetic process	1.53	0.0709697	G2WE95	SWR1-complex protein 4 OS=Saccharomyces cerevisiae (strain Kyokai no. 7 / NBRC 101557) OX=721032 GN=K7_SWC4 PE=3 SV=1	K7_SWC4	55.159	2.5	0	1	1	1	16313
Biological Process	GO:0000003	1	reproduction	1.8	0.0650378	B5VG36	YDR141Cp-like protein OS=Saccharomyces cerevisiae (strain AWRI1631) OX=545124 GN=AWRI1631_43600 PE=3 SV=1	AWRI1631_43600	167.69	0.7	0	1	1	1	1476200
Biological Process	GO:0000003	1	reproduction	1.8	0.0650378	G2WBE1	K7_Dit1p OS=Saccharomyces cerevisiae (strain Kyokai no. 7 / NBRC 101557) OX=721032 GN=K7_DIT1 PE=4 SV=1	K7_DIT1	61.346	1.9	0	1	1	1	51600000000
Biological Process	GO:0000003	1	reproduction	1.8	0.0650378	C8Z3Y7	non-specific serine/threonine protein kinase OS=Saccharomyces cerevisiae (strain Lalvin EC1118 / Prise de mousse) OX=643680 GN=EC1118_1B15_1178g PE=4 SV=1	EC1118_1B15_1178g	76.412	1.9	0	1	1	1	41041
Biological Process	GO:0000003	1	reproduction	1.8	0.0650378	N1P7Q8	Hsl1p OS=Saccharomyces cerevisiae (strain CEN.PK113-7D) OX=889517 GN=CENPK1137D_900 PE=4 SV=1	CENPK1137D_900	169.58	2.2	1	1	1	1	0
Biological Process	GO:0000003	1	reproduction	1.8	0.0650378	N1NZR6	Ubi4p OS=Saccharomyces cerevisiae (strain CEN.PK113-7D) OX=889517 GN=CENPK1137D_551 PE=4 SV=1	CENPK1137D_551	17.209	27.5	2	2	2	2	24713000
Biological Process	GO:0000003	1	reproduction	1.8	0.0650378	P61830	Histone H3 OS=Saccharomyces cerevisiae (strain ATCC 204508 / S288c) OX=559292 GN=HHT1 PE=1 SV=2	HHT1	15.356	5.1	1	1	1	1	4139200
Biological Process	GO:0000003	1	reproduction	1.8	0.0650378	Q03330	Histone acetyltransferase GCN5 OS=Saccharomyces cerevisiae (strain ATCC 204508 / S288c) OX=559292 GN=GCN5 PE=1 SV=1	GCN5	51.069	2.3	1	1	1	1	58087000
Biological Process	GO:0010556	5	regulation of macromolecule biosynthetic process	1.59	0.0654709	B5VRP9	YOL004Wp-like protein (Fragment) OS=Saccharomyces cerevisiae (strain AWRI1631) OX=545124 GN=AWRI1631_151570 PE=4 SV=1	AWRI1631_151570	156.37	0.7	0	1	1	1	972680
Biological Process	GO:0010556	5	regulation of macromolecule biosynthetic process	1.59	0.0654709	B3LQE8	Basic helix-loop-helix protein OS=Saccharomyces cerevisiae (strain RM11-1a) OX=285006 GN=SCRG_03712 PE=4 SV=1	SCRG_03712	39.509	3.7	0	1	1	1	80255
Biological Process	GO:0010556	5	regulation of macromolecule biosynthetic process	1.59	0.0654709	B5VE58	non-specific serine/threonine protein kinase (Fragment) OS=Saccharomyces cerevisiae (strain AWRI1631) OX=545124 GN=AWRI1631_21810 PE=4 SV=1	AWRI1631_21810	127.32	2.4	1	1	1	1	11679000
Biological Process	GO:0010556	5	regulation of macromolecule biosynthetic process	1.59	0.0654709	B3LLY2	Chromatin structure remodeling complex protein RSC7 OS=Saccharomyces cerevisiae (strain RM11-1a) OX=285006 GN=SCRG_01981 PE=4 SV=1	SCRG_01981	44.856	2.3	1	1	1	1	2856600
Biological Process	GO:0010556	5	regulation of macromolecule biosynthetic process	1.59	0.0654709	B5VJW2	YHR031Cp-like protein (Fragment) OS=Saccharomyces cerevisiae (strain AWRI1631) OX=545124 GN=AWRI1631_80830 PE=3 SV=1	AWRI1631_80830	64.508	1.8	1	1	1	1	6365800
Biological Process	GO:0010556	5	regulation of macromolecule biosynthetic process	1.59	0.0654709	B5VJC8	YGR186Wp-like protein OS=Saccharomyces cerevisiae (strain AWRI1631) OX=545124 GN=AWRI1631_74050 PE=4 SV=1	AWRI1631_74050	26.568	4.2	1	2	2	2	189300000
Biological Process	GO:0010556	5	regulation of macromolecule biosynthetic process	1.59	0.0654709	G2WE95	SWR1-complex protein 4 OS=Saccharomyces cerevisiae (strain Kyokai no. 7 / NBRC 101557) OX=721032 GN=K7_SWC4 PE=3 SV=1	K7_SWC4	55.159	2.5	0	1	1	1	16313
Biological Process	GO:0010556	5	regulation of macromolecule biosynthetic process	1.59	0.0654709	G2WG85	K7_Yrb2p OS=Saccharomyces cerevisiae (strain Kyokai no. 7 / NBRC 101557) OX=721032 GN=K7_YRB2 PE=4 SV=1	K7_YRB2	36.113	6.1	1	1	1	1	0
Biological Process	GO:0010556	5	regulation of macromolecule biosynthetic process	1.59	0.0654709	G2WIG1	Polynucleotide 5'-hydroxyl-kinase GRC3 OS=Saccharomyces cerevisiae (strain Kyokai no. 7 / NBRC 101557) OX=721032 GN=K7_GRC3 PE=3 SV=1	K7_GRC3	72.136	3.2	0	1	1	1	118070
Biological Process	GO:0010556	5	regulation of macromolecule biosynthetic process	1.59	0.0654709	B5VNW7	YLR430Wp-like protein (Fragment) OS=Saccharomyces cerevisiae (strain AWRI1631) OX=545124 GN=AWRI1631_124570 PE=4 SV=1	AWRI1631_124570	108.13	0.7	11	1	1	1	267960000
Biological Process	GO:0010556	5	regulation of macromolecule biosynthetic process	1.59	0.0654709	B5VI35	YFR009Wp-like protein (Fragment) OS=Saccharomyces cerevisiae (strain AWRI1631) OX=545124 GN=AWRI1631_60710 PE=4 SV=1	AWRI1631_60710	68.172	2.7	0	1	1	1	7164300
Biological Process	GO:0010556	5	regulation of macromolecule biosynthetic process	1.59	0.0654709	A7A2D1	Uncharacterized protein (Fragment) OS=Saccharomyces cerevisiae (strain YJM789) OX=307796 GN=SCY_1426 PE=4 SV=1	SCY_1426	92.324	1.4	0	1	1	1	281320
Biological Process	GO:0010556	5	regulation of macromolecule biosynthetic process	1.59	0.0654709	I6QI29	Zinc cluster transcriptional activator (Fragment) OS=Saccharomyces cerevisiae OX=4932 GN=CAT8 PE=4 SV=1	CAT8	25.749	3.7	0	1	1	1	3216600
Biological Process	GO:0010556	5	regulation of macromolecule biosynthetic process	1.59	0.0654709	P40366	Protein DLS1 OS=Saccharomyces cerevisiae (strain ATCC 204508 / S288c) OX=559292 GN=DLS1 PE=1 SV=1	DLS1	18.792	11.4	1	1	1	1	0
Biological Process	GO:0010556	5	regulation of macromolecule biosynthetic process	1.59	0.0654709	Q03330	Histone acetyltransferase GCN5 OS=Saccharomyces cerevisiae (strain ATCC 204508 / S288c) OX=559292 GN=GCN5 PE=1 SV=1	GCN5	51.069	2.3	1	1	1	1	58087000
Biological Process	GO:0031323	4	regulation of cellular metabolic process	1.47	0.0661448	B5VRP9	YOL004Wp-like protein (Fragment) OS=Saccharomyces cerevisiae (strain AWRI1631) OX=545124 GN=AWRI1631_151570 PE=4 SV=1	AWRI1631_151570	156.37	0.7	0	1	1	1	972680
Biological Process	GO:0031323	4	regulation of cellular metabolic process	1.47	0.0661448	B3LQE8	Basic helix-loop-helix protein OS=Saccharomyces cerevisiae (strain RM11-1a) OX=285006 GN=SCRG_03712 PE=4 SV=1	SCRG_03712	39.509	3.7	0	1	1	1	80255
Biological Process	GO:0031323	4	regulation of cellular metabolic process	1.47	0.0661448	B5VE58	non-specific serine/threonine protein kinase (Fragment) OS=Saccharomyces cerevisiae (strain AWRI1631) OX=545124 GN=AWRI1631_21810 PE=4 SV=1	AWRI1631_21810	127.32	2.4	1	1	1	1	11679000
Biological Process	GO:0000003	1	reproduction	1.8	0.0650378	B5VKH9	YIL129Cp-like protein (Fragment) OS=Saccharomyces cerevisiae (strain AWRI1631) OX=545124 GN=AWRI1631_90370 PE=4 SV=1	AWRI1631_90370	218.76	0.4	2	1	1	1	17039000
Biological Process	GO:0000003	1	reproduction	1.8	0.0650378	B5VE62	YBR098Wp-like protein (Fragment) OS=Saccharomyces cerevisiae (strain AWRI1631) OX=545124 GN=AWRI1631_21840 PE=3 SV=1	AWRI1631_21840	42.813	5.2	0	1	1	1	2012500
Biological Process	GO:0000003	1	reproduction	1.8	0.0650378	B5VRP9	YOL004Wp-like protein (Fragment) OS=Saccharomyces cerevisiae (strain AWRI1631) OX=545124 GN=AWRI1631_151570 PE=4 SV=1	AWRI1631_151570	156.37	0.7	0	1	1	1	972680
Biological Process	GO:0007117	2	budding cell bud growth	4.85	0.0639727	N1P7Q8	Hsl1p OS=Saccharomyces cerevisiae (strain CEN.PK113-7D) OX=889517 GN=CENPK1137D_900 PE=4 SV=1	CENPK1137D_900	169.58	2.2	1	1	1	1	0
Biological Process	GO:0006366	8	transcription by RNA polymerase II	2.14	0.0591633	A7A2D1	Uncharacterized protein (Fragment) OS=Saccharomyces cerevisiae (strain YJM789) OX=307796 GN=SCY_1426 PE=4 SV=1	SCY_1426	92.324	1.4	0	1	1	1	281320
Biological Process	GO:0031326	5	regulation of cellular biosynthetic process	1.53	0.0709697	G2WG85	K7_Yrb2p OS=Saccharomyces cerevisiae (strain Kyokai no. 7 / NBRC 101557) OX=721032 GN=K7_YRB2 PE=4 SV=1	K7_YRB2	36.113	6.1	1	1	1	1	0
Biological Process	GO:0006366	8	transcription by RNA polymerase II	2.14	0.0591633	I6QI29	Zinc cluster transcriptional activator (Fragment) OS=Saccharomyces cerevisiae OX=4932 GN=CAT8 PE=4 SV=1	CAT8	25.749	3.7	0	1	1	1	3216600
Biological Process	GO:0033044	6	regulation of chromosome organization	2.34	0.0613538	B5VRP9	YOL004Wp-like protein (Fragment) OS=Saccharomyces cerevisiae (strain AWRI1631) OX=545124 GN=AWRI1631_151570 PE=4 SV=1	AWRI1631_151570	156.37	0.7	0	1	1	1	972680
Biological Process	GO:0033044	6	regulation of chromosome organization	2.34	0.0613538	B5VJW2	YHR031Cp-like protein (Fragment) OS=Saccharomyces cerevisiae (strain AWRI1631) OX=545124 GN=AWRI1631_80830 PE=3 SV=1	AWRI1631_80830	64.508	1.8	1	1	1	1	6365800
Biological Process	GO:0033044	6	regulation of chromosome organization	2.34	0.0613538	G2WG85	K7_Yrb2p OS=Saccharomyces cerevisiae (strain Kyokai no. 7 / NBRC 101557) OX=721032 GN=K7_YRB2 PE=4 SV=1	K7_YRB2	36.113	6.1	1	1	1	1	0
Biological Process	GO:0033044	6	regulation of chromosome organization	2.34	0.0613538	P61830	Histone H3 OS=Saccharomyces cerevisiae (strain ATCC 204508 / S288c) OX=559292 GN=HHT1 PE=1 SV=2	HHT1	15.356	5.1	1	1	1	1	4139200
Biological Process	GO:0080090	4	regulation of primary metabolic process	1.5	0.0631704	B5VRP9	YOL004Wp-like protein (Fragment) OS=Saccharomyces cerevisiae (strain AWRI1631) OX=545124 GN=AWRI1631_151570 PE=4 SV=1	AWRI1631_151570	156.37	0.7	0	1	1	1	972680
Biological Process	GO:0080090	4	regulation of primary metabolic process	1.5	0.0631704	B3LQE8	Basic helix-loop-helix protein OS=Saccharomyces cerevisiae (strain RM11-1a) OX=285006 GN=SCRG_03712 PE=4 SV=1	SCRG_03712	39.509	3.7	0	1	1	1	80255
Biological Process	GO:0080090	4	regulation of primary metabolic process	1.5	0.0631704	B5VE58	non-specific serine/threonine protein kinase (Fragment) OS=Saccharomyces cerevisiae (strain AWRI1631) OX=545124 GN=AWRI1631_21810 PE=4 SV=1	AWRI1631_21810	127.32	2.4	1	1	1	1	11679000
Biological Process	GO:0080090	4	regulation of primary metabolic process	1.5	0.0631704	B5VE62	YBR098Wp-like protein (Fragment) OS=Saccharomyces cerevisiae (strain AWRI1631) OX=545124 GN=AWRI1631_21840 PE=3 SV=1	AWRI1631_21840	42.813	5.2	0	1	1	1	2012500
Biological Process	GO:0080090	4	regulation of primary metabolic process	1.5	0.0631704	B3LLY2	Chromatin structure remodeling complex protein RSC7 OS=Saccharomyces cerevisiae (strain RM11-1a) OX=285006 GN=SCRG_01981 PE=4 SV=1	SCRG_01981	44.856	2.3	1	1	1	1	2856600
Biological Process	GO:0031323	4	regulation of cellular metabolic process	1.47	0.0661448	B5VE62	YBR098Wp-like protein (Fragment) OS=Saccharomyces cerevisiae (strain AWRI1631) OX=545124 GN=AWRI1631_21840 PE=3 SV=1	AWRI1631_21840	42.813	5.2	0	1	1	1	2012500
Biological Process	GO:0080090	4	regulation of primary metabolic process	1.5	0.0631704	B5VJW2	YHR031Cp-like protein (Fragment) OS=Saccharomyces cerevisiae (strain AWRI1631) OX=545124 GN=AWRI1631_80830 PE=3 SV=1	AWRI1631_80830	64.508	1.8	1	1	1	1	6365800
Biological Process	GO:0080090	4	regulation of primary metabolic process	1.5	0.0631704	G2WE95	SWR1-complex protein 4 OS=Saccharomyces cerevisiae (strain Kyokai no. 7 / NBRC 101557) OX=721032 GN=K7_SWC4 PE=3 SV=1	K7_SWC4	55.159	2.5	0	1	1	1	16313
Biological Process	GO:0080090	4	regulation of primary metabolic process	1.5	0.0631704	G2WG85	K7_Yrb2p OS=Saccharomyces cerevisiae (strain Kyokai no. 7 / NBRC 101557) OX=721032 GN=K7_YRB2 PE=4 SV=1	K7_YRB2	36.113	6.1	1	1	1	1	0
Biological Process	GO:0080090	4	regulation of primary metabolic process	1.5	0.0631704	G2WIG1	Polynucleotide 5'-hydroxyl-kinase GRC3 OS=Saccharomyces cerevisiae (strain Kyokai no. 7 / NBRC 101557) OX=721032 GN=K7_GRC3 PE=3 SV=1	K7_GRC3	72.136	3.2	0	1	1	1	118070
Biological Process	GO:0080090	4	regulation of primary metabolic process	1.5	0.0631704	B5VNW7	YLR430Wp-like protein (Fragment) OS=Saccharomyces cerevisiae (strain AWRI1631) OX=545124 GN=AWRI1631_124570 PE=4 SV=1	AWRI1631_124570	108.13	0.7	11	1	1	1	267960000
Biological Process	GO:0080090	4	regulation of primary metabolic process	1.5	0.0631704	B5VI35	YFR009Wp-like protein (Fragment) OS=Saccharomyces cerevisiae (strain AWRI1631) OX=545124 GN=AWRI1631_60710 PE=4 SV=1	AWRI1631_60710	68.172	2.7	0	1	1	1	7164300
Biological Process	GO:0080090	4	regulation of primary metabolic process	1.5	0.0631704	A7A2D1	Uncharacterized protein (Fragment) OS=Saccharomyces cerevisiae (strain YJM789) OX=307796 GN=SCY_1426 PE=4 SV=1	SCY_1426	92.324	1.4	0	1	1	1	281320
Biological Process	GO:0080090	4	regulation of primary metabolic process	1.5	0.0631704	N1P7Q8	Hsl1p OS=Saccharomyces cerevisiae (strain CEN.PK113-7D) OX=889517 GN=CENPK1137D_900 PE=4 SV=1	CENPK1137D_900	169.58	2.2	1	1	1	1	0
Biological Process	GO:0080090	4	regulation of primary metabolic process	1.5	0.0631704	G2WCC0	K7_Nat1p OS=Saccharomyces cerevisiae (strain Kyokai no. 7 / NBRC 101557) OX=721032 GN=K7_NAT1 PE=4 SV=1	K7_NAT1	98.92	1.9	0	1	1	1	2674700
Biological Process	GO:0080090	4	regulation of primary metabolic process	1.5	0.0631704	I6QI29	Zinc cluster transcriptional activator (Fragment) OS=Saccharomyces cerevisiae OX=4932 GN=CAT8 PE=4 SV=1	CAT8	25.749	3.7	0	1	1	1	3216600
Biological Process	GO:0080090	4	regulation of primary metabolic process	1.5	0.0631704	P40366	Protein DLS1 OS=Saccharomyces cerevisiae (strain ATCC 204508 / S288c) OX=559292 GN=DLS1 PE=1 SV=1	DLS1	18.792	11.4	1	1	1	1	0
Biological Process	GO:0080090	4	regulation of primary metabolic process	1.5	0.0631704	Q03330	Histone acetyltransferase GCN5 OS=Saccharomyces cerevisiae (strain ATCC 204508 / S288c) OX=559292 GN=GCN5 PE=1 SV=1	GCN5	51.069	2.3	1	1	1	1	58087000
Biological Process	GO:0007117	2	budding cell bud growth	4.85	0.0639727	B5VKH9	YIL129Cp-like protein (Fragment) OS=Saccharomyces cerevisiae (strain AWRI1631) OX=545124 GN=AWRI1631_90370 PE=4 SV=1	AWRI1631_90370	218.76	0.4	2	1	1	1	17039000
Biological Process	GO:0080090	4	regulation of primary metabolic process	1.5	0.0631704	B5VJC8	YGR186Wp-like protein OS=Saccharomyces cerevisiae (strain AWRI1631) OX=545124 GN=AWRI1631_74050 PE=4 SV=1	AWRI1631_74050	26.568	4.2	1	2	2	2	189300000
Biological Process	GO:0031323	4	regulation of cellular metabolic process	1.47	0.0661448	B3LLY2	Chromatin structure remodeling complex protein RSC7 OS=Saccharomyces cerevisiae (strain RM11-1a) OX=285006 GN=SCRG_01981 PE=4 SV=1	SCRG_01981	44.856	2.3	1	1	1	1	2856600
Biological Process	GO:0033044	6	regulation of chromosome organization	2.34	0.0613538	C8Z3Y7	non-specific serine/threonine protein kinase OS=Saccharomyces cerevisiae (strain Lalvin EC1118 / Prise de mousse) OX=643680 GN=EC1118_1B15_1178g PE=4 SV=1	EC1118_1B15_1178g	76.412	1.9	0	1	1	1	41041
Biological Process	GO:0031323	4	regulation of cellular metabolic process	1.47	0.0661448	B5VJC8	YGR186Wp-like protein OS=Saccharomyces cerevisiae (strain AWRI1631) OX=545124 GN=AWRI1631_74050 PE=4 SV=1	AWRI1631_74050	26.568	4.2	1	2	2	2	189300000
Biological Process	GO:0060255	4	regulation of macromolecule metabolic process	1.45	0.0699157	P40366	Protein DLS1 OS=Saccharomyces cerevisiae (strain ATCC 204508 / S288c) OX=559292 GN=DLS1 PE=1 SV=1	DLS1	18.792	11.4	1	1	1	1	0
Biological Process	GO:0060255	4	regulation of macromolecule metabolic process	1.45	0.0699157	Q03330	Histone acetyltransferase GCN5 OS=Saccharomyces cerevisiae (strain ATCC 204508 / S288c) OX=559292 GN=GCN5 PE=1 SV=1	GCN5	51.069	2.3	1	1	1	1	58087000
Biological Process	GO:0010468	5	regulation of gene expression	1.54	0.0703517	B5VRP9	YOL004Wp-like protein (Fragment) OS=Saccharomyces cerevisiae (strain AWRI1631) OX=545124 GN=AWRI1631_151570 PE=4 SV=1	AWRI1631_151570	156.37	0.7	0	1	1	1	972680
Biological Process	GO:0010468	5	regulation of gene expression	1.54	0.0703517	B3LQE8	Basic helix-loop-helix protein OS=Saccharomyces cerevisiae (strain RM11-1a) OX=285006 GN=SCRG_03712 PE=4 SV=1	SCRG_03712	39.509	3.7	0	1	1	1	80255
Biological Process	GO:0010468	5	regulation of gene expression	1.54	0.0703517	B5VE58	non-specific serine/threonine protein kinase (Fragment) OS=Saccharomyces cerevisiae (strain AWRI1631) OX=545124 GN=AWRI1631_21810 PE=4 SV=1	AWRI1631_21810	127.32	2.4	1	1	1	1	11679000
Biological Process	GO:0010468	5	regulation of gene expression	1.54	0.0703517	B3LLY2	Chromatin structure remodeling complex protein RSC7 OS=Saccharomyces cerevisiae (strain RM11-1a) OX=285006 GN=SCRG_01981 PE=4 SV=1	SCRG_01981	44.856	2.3	1	1	1	1	2856600
Biological Process	GO:0010468	5	regulation of gene expression	1.54	0.0703517	B5VJC8	YGR186Wp-like protein OS=Saccharomyces cerevisiae (strain AWRI1631) OX=545124 GN=AWRI1631_74050 PE=4 SV=1	AWRI1631_74050	26.568	4.2	1	2	2	2	189300000
Biological Process	GO:0010468	5	regulation of gene expression	1.54	0.0703517	G2WG85	K7_Yrb2p OS=Saccharomyces cerevisiae (strain Kyokai no. 7 / NBRC 101557) OX=721032 GN=K7_YRB2 PE=4 SV=1	K7_YRB2	36.113	6.1	1	1	1	1	0
Biological Process	GO:0010468	5	regulation of gene expression	1.54	0.0703517	G2WIG1	Polynucleotide 5'-hydroxyl-kinase GRC3 OS=Saccharomyces cerevisiae (strain Kyokai no. 7 / NBRC 101557) OX=721032 GN=K7_GRC3 PE=3 SV=1	K7_GRC3	72.136	3.2	0	1	1	1	118070
Biological Process	GO:0010468	5	regulation of gene expression	1.54	0.0703517	B5VNW7	YLR430Wp-like protein (Fragment) OS=Saccharomyces cerevisiae (strain AWRI1631) OX=545124 GN=AWRI1631_124570 PE=4 SV=1	AWRI1631_124570	108.13	0.7	11	1	1	1	267960000
Biological Process	GO:0010468	5	regulation of gene expression	1.54	0.0703517	B5VI35	YFR009Wp-like protein (Fragment) OS=Saccharomyces cerevisiae (strain AWRI1631) OX=545124 GN=AWRI1631_60710 PE=4 SV=1	AWRI1631_60710	68.172	2.7	0	1	1	1	7164300
Biological Process	GO:0010468	5	regulation of gene expression	1.54	0.0703517	A7A2D1	Uncharacterized protein (Fragment) OS=Saccharomyces cerevisiae (strain YJM789) OX=307796 GN=SCY_1426 PE=4 SV=1	SCY_1426	92.324	1.4	0	1	1	1	281320
Biological Process	GO:0010468	5	regulation of gene expression	1.54	0.0703517	N1P7Q8	Hsl1p OS=Saccharomyces cerevisiae (strain CEN.PK113-7D) OX=889517 GN=CENPK1137D_900 PE=4 SV=1	CENPK1137D_900	169.58	2.2	1	1	1	1	0
Biological Process	GO:0010468	5	regulation of gene expression	1.54	0.0703517	G2WCC0	K7_Nat1p OS=Saccharomyces cerevisiae (strain Kyokai no. 7 / NBRC 101557) OX=721032 GN=K7_NAT1 PE=4 SV=1	K7_NAT1	98.92	1.9	0	1	1	1	2674700
Biological Process	GO:0010468	5	regulation of gene expression	1.54	0.0703517	I6QI29	Zinc cluster transcriptional activator (Fragment) OS=Saccharomyces cerevisiae OX=4932 GN=CAT8 PE=4 SV=1	CAT8	25.749	3.7	0	1	1	1	3216600
Biological Process	GO:0010468	5	regulation of gene expression	1.54	0.0703517	P40366	Protein DLS1 OS=Saccharomyces cerevisiae (strain ATCC 204508 / S288c) OX=559292 GN=DLS1 PE=1 SV=1	DLS1	18.792	11.4	1	1	1	1	0
Biological Process	GO:0010468	5	regulation of gene expression	1.54	0.0703517	Q03330	Histone acetyltransferase GCN5 OS=Saccharomyces cerevisiae (strain ATCC 204508 / S288c) OX=559292 GN=GCN5 PE=1 SV=1	GCN5	51.069	2.3	1	1	1	1	58087000
Biological Process	GO:0000054	3	ribosomal subunit export from nucleus	4.58	0.0707358	G2WG85	K7_Yrb2p OS=Saccharomyces cerevisiae (strain Kyokai no. 7 / NBRC 101557) OX=721032 GN=K7_YRB2 PE=4 SV=1	K7_YRB2	36.113	6.1	1	1	1	1	0
Biological Process	GO:0000054	3	ribosomal subunit export from nucleus	4.58	0.0707358	P47077	Nucleolar protein 9 OS=Saccharomyces cerevisiae (strain ATCC 204508 / S288c) OX=559292 GN=NOP9 PE=1 SV=1	NOP9	77.721	1.5	0	1	1	1	3130300000
Biological Process	GO:0031326	5	regulation of cellular biosynthetic process	1.53	0.0709697	B5VRP9	YOL004Wp-like protein (Fragment) OS=Saccharomyces cerevisiae (strain AWRI1631) OX=545124 GN=AWRI1631_151570 PE=4 SV=1	AWRI1631_151570	156.37	0.7	0	1	1	1	972680
Biological Process	GO:0031326	5	regulation of cellular biosynthetic process	1.53	0.0709697	B5VE58	non-specific serine/threonine protein kinase (Fragment) OS=Saccharomyces cerevisiae (strain AWRI1631) OX=545124 GN=AWRI1631_21810 PE=4 SV=1	AWRI1631_21810	127.32	2.4	1	1	1	1	11679000
Biological Process	GO:0031326	5	regulation of cellular biosynthetic process	1.53	0.0709697	B3LLY2	Chromatin structure remodeling complex protein RSC7 OS=Saccharomyces cerevisiae (strain RM11-1a) OX=285006 GN=SCRG_01981 PE=4 SV=1	SCRG_01981	44.856	2.3	1	1	1	1	2856600
Biological Process	GO:0031326	5	regulation of cellular biosynthetic process	1.53	0.0709697	B5VJC8	YGR186Wp-like protein OS=Saccharomyces cerevisiae (strain AWRI1631) OX=545124 GN=AWRI1631_74050 PE=4 SV=1	AWRI1631_74050	26.568	4.2	1	2	2	2	189300000
Biological Process	GO:0031323	4	regulation of cellular metabolic process	1.47	0.0661448	B5VJW2	YHR031Cp-like protein (Fragment) OS=Saccharomyces cerevisiae (strain AWRI1631) OX=545124 GN=AWRI1631_80830 PE=3 SV=1	AWRI1631_80830	64.508	1.8	1	1	1	1	6365800
Biological Process	GO:0031326	5	regulation of cellular biosynthetic process	1.53	0.0709697	B5VJW2	YHR031Cp-like protein (Fragment) OS=Saccharomyces cerevisiae (strain AWRI1631) OX=545124 GN=AWRI1631_80830 PE=3 SV=1	AWRI1631_80830	64.508	1.8	1	1	1	1	6365800
Biological Process	GO:0060255	4	regulation of macromolecule metabolic process	1.45	0.0699157	I6QI29	Zinc cluster transcriptional activator (Fragment) OS=Saccharomyces cerevisiae OX=4932 GN=CAT8 PE=4 SV=1	CAT8	25.749	3.7	0	1	1	1	3216600
Biological Process	GO:0060255	4	regulation of macromolecule metabolic process	1.45	0.0699157	G2WCC0	K7_Nat1p OS=Saccharomyces cerevisiae (strain Kyokai no. 7 / NBRC 101557) OX=721032 GN=K7_NAT1 PE=4 SV=1	K7_NAT1	98.92	1.9	0	1	1	1	2674700
Biological Process	GO:0031326	5	regulation of cellular biosynthetic process	1.53	0.0709697	B3LQE8	Basic helix-loop-helix protein OS=Saccharomyces cerevisiae (strain RM11-1a) OX=285006 GN=SCRG_03712 PE=4 SV=1	SCRG_03712	39.509	3.7	0	1	1	1	80255
Biological Process	GO:0060255	4	regulation of macromolecule metabolic process	1.45	0.0699157	A7A2D1	Uncharacterized protein (Fragment) OS=Saccharomyces cerevisiae (strain YJM789) OX=307796 GN=SCY_1426 PE=4 SV=1	SCY_1426	92.324	1.4	0	1	1	1	281320
Biological Process	GO:0060255	4	regulation of macromolecule metabolic process	1.45	0.0699157	N1P7Q8	Hsl1p OS=Saccharomyces cerevisiae (strain CEN.PK113-7D) OX=889517 GN=CENPK1137D_900 PE=4 SV=1	CENPK1137D_900	169.58	2.2	1	1	1	1	0
Biological Process	GO:0031323	4	regulation of cellular metabolic process	1.47	0.0661448	G2WIG1	Polynucleotide 5'-hydroxyl-kinase GRC3 OS=Saccharomyces cerevisiae (strain Kyokai no. 7 / NBRC 101557) OX=721032 GN=K7_GRC3 PE=3 SV=1	K7_GRC3	72.136	3.2	0	1	1	1	118070
Biological Process	GO:0031323	4	regulation of cellular metabolic process	1.47	0.0661448	B5VNW7	YLR430Wp-like protein (Fragment) OS=Saccharomyces cerevisiae (strain AWRI1631) OX=545124 GN=AWRI1631_124570 PE=4 SV=1	AWRI1631_124570	108.13	0.7	11	1	1	1	267960000
Biological Process	GO:0031323	4	regulation of cellular metabolic process	1.47	0.0661448	A7A2D1	Uncharacterized protein (Fragment) OS=Saccharomyces cerevisiae (strain YJM789) OX=307796 GN=SCY_1426 PE=4 SV=1	SCY_1426	92.324	1.4	0	1	1	1	281320
Biological Process	GO:0031323	4	regulation of cellular metabolic process	1.47	0.0661448	N1P7Q8	Hsl1p OS=Saccharomyces cerevisiae (strain CEN.PK113-7D) OX=889517 GN=CENPK1137D_900 PE=4 SV=1	CENPK1137D_900	169.58	2.2	1	1	1	1	0
Biological Process	GO:0031323	4	regulation of cellular metabolic process	1.47	0.0661448	G2WCC0	K7_Nat1p OS=Saccharomyces cerevisiae (strain Kyokai no. 7 / NBRC 101557) OX=721032 GN=K7_NAT1 PE=4 SV=1	K7_NAT1	98.92	1.9	0	1	1	1	2674700
Biological Process	GO:0031323	4	regulation of cellular metabolic process	1.47	0.0661448	I6QI29	Zinc cluster transcriptional activator (Fragment) OS=Saccharomyces cerevisiae OX=4932 GN=CAT8 PE=4 SV=1	CAT8	25.749	3.7	0	1	1	1	3216600
Biological Process	GO:0031323	4	regulation of cellular metabolic process	1.47	0.0661448	P40366	Protein DLS1 OS=Saccharomyces cerevisiae (strain ATCC 204508 / S288c) OX=559292 GN=DLS1 PE=1 SV=1	DLS1	18.792	11.4	1	1	1	1	0
Biological Process	GO:0031323	4	regulation of cellular metabolic process	1.47	0.0661448	G2WE95	SWR1-complex protein 4 OS=Saccharomyces cerevisiae (strain Kyokai no. 7 / NBRC 101557) OX=721032 GN=K7_SWC4 PE=3 SV=1	K7_SWC4	55.159	2.5	0	1	1	1	16313
Biological Process	GO:0031323	4	regulation of cellular metabolic process	1.47	0.0661448	Q03330	Histone acetyltransferase GCN5 OS=Saccharomyces cerevisiae (strain ATCC 204508 / S288c) OX=559292 GN=GCN5 PE=1 SV=1	GCN5	51.069	2.3	1	1	1	1	58087000
Biological Process	GO:0034728	6	nucleosome organization	3.18	0.0680187	B3LLY2	Chromatin structure remodeling complex protein RSC7 OS=Saccharomyces cerevisiae (strain RM11-1a) OX=285006 GN=SCRG_01981 PE=4 SV=1	SCRG_01981	44.856	2.3	1	1	1	1	2856600
Biological Process	GO:0034728	6	nucleosome organization	3.18	0.0680187	G2WE95	SWR1-complex protein 4 OS=Saccharomyces cerevisiae (strain Kyokai no. 7 / NBRC 101557) OX=721032 GN=K7_SWC4 PE=3 SV=1	K7_SWC4	55.159	2.5	0	1	1	1	16313
Biological Process	GO:0031323	4	regulation of cellular metabolic process	1.47	0.0661448	B5VI35	YFR009Wp-like protein (Fragment) OS=Saccharomyces cerevisiae (strain AWRI1631) OX=545124 GN=AWRI1631_60710 PE=4 SV=1	AWRI1631_60710	68.172	2.7	0	1	1	1	7164300
Biological Process	GO:0060255	4	regulation of macromolecule metabolic process	1.45	0.0699157	B5VRP9	YOL004Wp-like protein (Fragment) OS=Saccharomyces cerevisiae (strain AWRI1631) OX=545124 GN=AWRI1631_151570 PE=4 SV=1	AWRI1631_151570	156.37	0.7	0	1	1	1	972680
Biological Process	GO:0060255	4	regulation of macromolecule metabolic process	1.45	0.0699157	B5VI35	YFR009Wp-like protein (Fragment) OS=Saccharomyces cerevisiae (strain AWRI1631) OX=545124 GN=AWRI1631_60710 PE=4 SV=1	AWRI1631_60710	68.172	2.7	0	1	1	1	7164300
Biological Process	GO:0034728	6	nucleosome organization	3.18	0.0680187	P61830	Histone H3 OS=Saccharomyces cerevisiae (strain ATCC 204508 / S288c) OX=559292 GN=HHT1 PE=1 SV=2	HHT1	15.356	5.1	1	1	1	1	4139200
Biological Process	GO:0060255	4	regulation of macromolecule metabolic process	1.45	0.0699157	B5VNW7	YLR430Wp-like protein (Fragment) OS=Saccharomyces cerevisiae (strain AWRI1631) OX=545124 GN=AWRI1631_124570 PE=4 SV=1	AWRI1631_124570	108.13	0.7	11	1	1	1	267960000
Biological Process	GO:0060255	4	regulation of macromolecule metabolic process	1.45	0.0699157	G2WIG1	Polynucleotide 5'-hydroxyl-kinase GRC3 OS=Saccharomyces cerevisiae (strain Kyokai no. 7 / NBRC 101557) OX=721032 GN=K7_GRC3 PE=3 SV=1	K7_GRC3	72.136	3.2	0	1	1	1	118070
Biological Process	GO:0060255	4	regulation of macromolecule metabolic process	1.45	0.0699157	G2WG85	K7_Yrb2p OS=Saccharomyces cerevisiae (strain Kyokai no. 7 / NBRC 101557) OX=721032 GN=K7_YRB2 PE=4 SV=1	K7_YRB2	36.113	6.1	1	1	1	1	0
Biological Process	GO:0060255	4	regulation of macromolecule metabolic process	1.45	0.0699157	G2WE95	SWR1-complex protein 4 OS=Saccharomyces cerevisiae (strain Kyokai no. 7 / NBRC 101557) OX=721032 GN=K7_SWC4 PE=3 SV=1	K7_SWC4	55.159	2.5	0	1	1	1	16313
Biological Process	GO:0031323	4	regulation of cellular metabolic process	1.47	0.0661448	G2WG85	K7_Yrb2p OS=Saccharomyces cerevisiae (strain Kyokai no. 7 / NBRC 101557) OX=721032 GN=K7_YRB2 PE=4 SV=1	K7_YRB2	36.113	6.1	1	1	1	1	0
Biological Process	GO:0060255	4	regulation of macromolecule metabolic process	1.45	0.0699157	B5VJW2	YHR031Cp-like protein (Fragment) OS=Saccharomyces cerevisiae (strain AWRI1631) OX=545124 GN=AWRI1631_80830 PE=3 SV=1	AWRI1631_80830	64.508	1.8	1	1	1	1	6365800
Biological Process	GO:0060255	4	regulation of macromolecule metabolic process	1.45	0.0699157	B3LLY2	Chromatin structure remodeling complex protein RSC7 OS=Saccharomyces cerevisiae (strain RM11-1a) OX=285006 GN=SCRG_01981 PE=4 SV=1	SCRG_01981	44.856	2.3	1	1	1	1	2856600
Biological Process	GO:0060255	4	regulation of macromolecule metabolic process	1.45	0.0699157	B5VE62	YBR098Wp-like protein (Fragment) OS=Saccharomyces cerevisiae (strain AWRI1631) OX=545124 GN=AWRI1631_21840 PE=3 SV=1	AWRI1631_21840	42.813	5.2	0	1	1	1	2012500
Biological Process	GO:0060255	4	regulation of macromolecule metabolic process	1.45	0.0699157	B5VE58	non-specific serine/threonine protein kinase (Fragment) OS=Saccharomyces cerevisiae (strain AWRI1631) OX=545124 GN=AWRI1631_21810 PE=4 SV=1	AWRI1631_21810	127.32	2.4	1	1	1	1	11679000
Biological Process	GO:0060255	4	regulation of macromolecule metabolic process	1.45	0.0699157	B5VJC8	YGR186Wp-like protein OS=Saccharomyces cerevisiae (strain AWRI1631) OX=545124 GN=AWRI1631_74050 PE=4 SV=1	AWRI1631_74050	26.568	4.2	1	2	2	2	189300000
Biological Process	GO:0060255	4	regulation of macromolecule metabolic process	1.45	0.0699157	B3LQE8	Basic helix-loop-helix protein OS=Saccharomyces cerevisiae (strain RM11-1a) OX=285006 GN=SCRG_03712 PE=4 SV=1	SCRG_03712	39.509	3.7	0	1	1	1	80255
Cellular Component	GO:0005654	2	nucleoplasm	2.56	0.0180359	G2WE95	SWR1-complex protein 4 OS=Saccharomyces cerevisiae (strain Kyokai no. 7 / NBRC 101557) OX=721032 GN=K7_SWC4 PE=3 SV=1	K7_SWC4	55.159	2.5	0	1	1	1	16313
Cellular Component	GO:0043233	3	organelle lumen	1.82	0.00474799	G2WG85	K7_Yrb2p OS=Saccharomyces cerevisiae (strain Kyokai no. 7 / NBRC 101557) OX=721032 GN=K7_YRB2 PE=4 SV=1	K7_YRB2	36.113	6.1	1	1	1	1	0
Cellular Component	GO:0043233	3	organelle lumen	1.82	0.00474799	B5VMA5	DASH complex subunit ASK1 OS=Saccharomyces cerevisiae (strain AWRI1631) OX=545124 GN=AWRI1631_111740 PE=3 SV=1	AWRI1631_111740	22.701	5.7	1	1	1	1	5284700000
Cellular Component	GO:0043233	3	organelle lumen	1.82	0.00474799	C7GX73	Peroxidase OS=Saccharomyces cerevisiae (strain JAY291) OX=574961 GN=CCP1 PE=3 SV=1	CCP1	40.303	1.9	2	1	1	1	28226000
Cellular Component	GO:0043233	3	organelle lumen	1.82	0.00474799	G2WIG1	Polynucleotide 5'-hydroxyl-kinase GRC3 OS=Saccharomyces cerevisiae (strain Kyokai no. 7 / NBRC 101557) OX=721032 GN=K7_GRC3 PE=3 SV=1	K7_GRC3	72.136	3.2	0	1	1	1	118070
Cellular Component	GO:0043233	3	organelle lumen	1.82	0.00474799	B5VNW7	YLR430Wp-like protein (Fragment) OS=Saccharomyces cerevisiae (strain AWRI1631) OX=545124 GN=AWRI1631_124570 PE=4 SV=1	AWRI1631_124570	108.13	0.7	11	1	1	1	267960000
Cellular Component	GO:0043233	3	organelle lumen	1.82	0.00474799	C8Z3Y7	non-specific serine/threonine protein kinase OS=Saccharomyces cerevisiae (strain Lalvin EC1118 / Prise de mousse) OX=643680 GN=EC1118_1B15_1178g PE=4 SV=1	EC1118_1B15_1178g	76.412	1.9	0	1	1	1	41041
Cellular Component	GO:0043233	3	organelle lumen	1.82	0.00474799	P47077	Nucleolar protein 9 OS=Saccharomyces cerevisiae (strain ATCC 204508 / S288c) OX=559292 GN=NOP9 PE=1 SV=1	NOP9	77.721	1.5	0	1	1	1	3130300000
Cellular Component	GO:0043233	3	organelle lumen	1.82	0.00474799	N1P7Q8	Hsl1p OS=Saccharomyces cerevisiae (strain CEN.PK113-7D) OX=889517 GN=CENPK1137D_900 PE=4 SV=1	CENPK1137D_900	169.58	2.2	1	1	1	1	0
Cellular Component	GO:0043233	3	organelle lumen	1.82	0.00474799	G2WHB5	Kinetochore-associated protein OS=Saccharomyces cerevisiae (strain Kyokai no. 7 / NBRC 101557) OX=721032 GN=K7_NNF1 PE=4 SV=1	K7_NNF1	23.667	6	0	1	1	1	70790
Cellular Component	GO:0043233	3	organelle lumen	1.82	0.00474799	Q03330	Histone acetyltransferase GCN5 OS=Saccharomyces cerevisiae (strain ATCC 204508 / S288c) OX=559292 GN=GCN5 PE=1 SV=1	GCN5	51.069	2.3	1	1	1	1	58087000
Cellular Component	GO:0043233	3	organelle lumen	1.82	0.00474799	P61830	Histone H3 OS=Saccharomyces cerevisiae (strain ATCC 204508 / S288c) OX=559292 GN=HHT1 PE=1 SV=2	HHT1	15.356	5.1	1	1	1	1	4139200
Cellular Component	GO:1902493	4	acetyltransferase complex	5.88	0.0144382	G2WE95	SWR1-complex protein 4 OS=Saccharomyces cerevisiae (strain Kyokai no. 7 / NBRC 101557) OX=721032 GN=K7_SWC4 PE=3 SV=1	K7_SWC4	55.159	2.5	0	1	1	1	16313
Cellular Component	GO:1902493	4	acetyltransferase complex	5.88	0.0144382	G2WCC0	K7_Nat1p OS=Saccharomyces cerevisiae (strain Kyokai no. 7 / NBRC 101557) OX=721032 GN=K7_NAT1 PE=4 SV=1	K7_NAT1	98.92	1.9	0	1	1	1	2674700
Cellular Component	GO:1902493	4	acetyltransferase complex	5.88	0.0144382	Q03330	Histone acetyltransferase GCN5 OS=Saccharomyces cerevisiae (strain ATCC 204508 / S288c) OX=559292 GN=GCN5 PE=1 SV=1	GCN5	51.069	2.3	1	1	1	1	58087000
Cellular Component	GO:0031248	3	protein acetyltransferase complex	5.88	0.0144382	G2WCC0	K7_Nat1p OS=Saccharomyces cerevisiae (strain Kyokai no. 7 / NBRC 101557) OX=721032 GN=K7_NAT1 PE=4 SV=1	K7_NAT1	98.92	1.9	0	1	1	1	2674700
Cellular Component	GO:0031248	3	protein acetyltransferase complex	5.88	0.0144382	Q03330	Histone acetyltransferase GCN5 OS=Saccharomyces cerevisiae (strain ATCC 204508 / S288c) OX=559292 GN=GCN5 PE=1 SV=1	GCN5	51.069	2.3	1	1	1	1	58087000
Cellular Component	GO:0005654	2	nucleoplasm	2.56	0.0180359	B5VRP9	YOL004Wp-like protein (Fragment) OS=Saccharomyces cerevisiae (strain AWRI1631) OX=545124 GN=AWRI1631_151570 PE=4 SV=1	AWRI1631_151570	156.37	0.7	0	1	1	1	972680
Cellular Component	GO:0005654	2	nucleoplasm	2.56	0.0180359	B3LQE8	Basic helix-loop-helix protein OS=Saccharomyces cerevisiae (strain RM11-1a) OX=285006 GN=SCRG_03712 PE=4 SV=1	SCRG_03712	39.509	3.7	0	1	1	1	80255
Cellular Component	GO:0043233	3	organelle lumen	1.82	0.00474799	G2WE95	SWR1-complex protein 4 OS=Saccharomyces cerevisiae (strain Kyokai no. 7 / NBRC 101557) OX=721032 GN=K7_SWC4 PE=3 SV=1	K7_SWC4	55.159	2.5	0	1	1	1	16313
Cellular Component	GO:0005654	2	nucleoplasm	2.56	0.0180359	B5VJC8	YGR186Wp-like protein OS=Saccharomyces cerevisiae (strain AWRI1631) OX=545124 GN=AWRI1631_74050 PE=4 SV=1	AWRI1631_74050	26.568	4.2	1	2	2	2	189300000
Cellular Component	GO:0043233	3	organelle lumen	1.82	0.00474799	P40366	Protein DLS1 OS=Saccharomyces cerevisiae (strain ATCC 204508 / S288c) OX=559292 GN=DLS1 PE=1 SV=1	DLS1	18.792	11.4	1	1	1	1	0
Cellular Component	GO:0031248	3	protein acetyltransferase complex	5.88	0.0144382	G2WE95	SWR1-complex protein 4 OS=Saccharomyces cerevisiae (strain Kyokai no. 7 / NBRC 101557) OX=721032 GN=K7_SWC4 PE=3 SV=1	K7_SWC4	55.159	2.5	0	1	1	1	16313
Cellular Component	GO:0070013	4	intracellular organelle lumen	1.82	0.00474799	P47077	Nucleolar protein 9 OS=Saccharomyces cerevisiae (strain ATCC 204508 / S288c) OX=559292 GN=NOP9 PE=1 SV=1	NOP9	77.721	1.5	0	1	1	1	3130300000
Cellular Component	GO:0043233	3	organelle lumen	1.82	0.00474799	B5VJW2	YHR031Cp-like protein (Fragment) OS=Saccharomyces cerevisiae (strain AWRI1631) OX=545124 GN=AWRI1631_80830 PE=3 SV=1	AWRI1631_80830	64.508	1.8	1	1	1	1	6365800
Cellular Component	GO:0070013	4	intracellular organelle lumen	1.82	0.00474799	B3LQE8	Basic helix-loop-helix protein OS=Saccharomyces cerevisiae (strain RM11-1a) OX=285006 GN=SCRG_03712 PE=4 SV=1	SCRG_03712	39.509	3.7	0	1	1	1	80255
Cellular Component	GO:0070013	4	intracellular organelle lumen	1.82	0.00474799	B5VE62	YBR098Wp-like protein (Fragment) OS=Saccharomyces cerevisiae (strain AWRI1631) OX=545124 GN=AWRI1631_21840 PE=3 SV=1	AWRI1631_21840	42.813	5.2	0	1	1	1	2012500
Cellular Component	GO:0005654	2	nucleoplasm	2.56	0.0180359	G2WG85	K7_Yrb2p OS=Saccharomyces cerevisiae (strain Kyokai no. 7 / NBRC 101557) OX=721032 GN=K7_YRB2 PE=4 SV=1	K7_YRB2	36.113	6.1	1	1	1	1	0
Cellular Component	GO:0070013	4	intracellular organelle lumen	1.82	0.00474799	B3LLY2	Chromatin structure remodeling complex protein RSC7 OS=Saccharomyces cerevisiae (strain RM11-1a) OX=285006 GN=SCRG_01981 PE=4 SV=1	SCRG_01981	44.856	2.3	1	1	1	1	2856600
Cellular Component	GO:0070013	4	intracellular organelle lumen	1.82	0.00474799	B5VHQ4	YER127Wp-like protein OS=Saccharomyces cerevisiae (strain AWRI1631) OX=545124 GN=AWRI1631_51940 PE=4 SV=1	AWRI1631_51940	26.193	8.4	1	1	1	1	0
Cellular Component	GO:0070013	4	intracellular organelle lumen	1.82	0.00474799	B5VJW2	YHR031Cp-like protein (Fragment) OS=Saccharomyces cerevisiae (strain AWRI1631) OX=545124 GN=AWRI1631_80830 PE=3 SV=1	AWRI1631_80830	64.508	1.8	1	1	1	1	6365800
Cellular Component	GO:0070013	4	intracellular organelle lumen	1.82	0.00474799	B5VJC8	YGR186Wp-like protein OS=Saccharomyces cerevisiae (strain AWRI1631) OX=545124 GN=AWRI1631_74050 PE=4 SV=1	AWRI1631_74050	26.568	4.2	1	2	2	2	189300000
Cellular Component	GO:0070013	4	intracellular organelle lumen	1.82	0.00474799	G2WE95	SWR1-complex protein 4 OS=Saccharomyces cerevisiae (strain Kyokai no. 7 / NBRC 101557) OX=721032 GN=K7_SWC4 PE=3 SV=1	K7_SWC4	55.159	2.5	0	1	1	1	16313
Cellular Component	GO:0070013	4	intracellular organelle lumen	1.82	0.00474799	G2WG85	K7_Yrb2p OS=Saccharomyces cerevisiae (strain Kyokai no. 7 / NBRC 101557) OX=721032 GN=K7_YRB2 PE=4 SV=1	K7_YRB2	36.113	6.1	1	1	1	1	0
Cellular Component	GO:0070013	4	intracellular organelle lumen	1.82	0.00474799	B5VMA5	DASH complex subunit ASK1 OS=Saccharomyces cerevisiae (strain AWRI1631) OX=545124 GN=AWRI1631_111740 PE=3 SV=1	AWRI1631_111740	22.701	5.7	1	1	1	1	5284700000
Cellular Component	GO:0070013	4	intracellular organelle lumen	1.82	0.00474799	C7GX73	Peroxidase OS=Saccharomyces cerevisiae (strain JAY291) OX=574961 GN=CCP1 PE=3 SV=1	CCP1	40.303	1.9	2	1	1	1	28226000
Cellular Component	GO:0043233	3	organelle lumen	1.82	0.00474799	B5VJC8	YGR186Wp-like protein OS=Saccharomyces cerevisiae (strain AWRI1631) OX=545124 GN=AWRI1631_74050 PE=4 SV=1	AWRI1631_74050	26.568	4.2	1	2	2	2	189300000
Cellular Component	GO:0070013	4	intracellular organelle lumen	1.82	0.00474799	G2WIG1	Polynucleotide 5'-hydroxyl-kinase GRC3 OS=Saccharomyces cerevisiae (strain Kyokai no. 7 / NBRC 101557) OX=721032 GN=K7_GRC3 PE=3 SV=1	K7_GRC3	72.136	3.2	0	1	1	1	118070
Cellular Component	GO:0070013	4	intracellular organelle lumen	1.82	0.00474799	C8Z3Y7	non-specific serine/threonine protein kinase OS=Saccharomyces cerevisiae (strain Lalvin EC1118 / Prise de mousse) OX=643680 GN=EC1118_1B15_1178g PE=4 SV=1	EC1118_1B15_1178g	76.412	1.9	0	1	1	1	41041
Cellular Component	GO:0070013	4	intracellular organelle lumen	1.82	0.00474799	N1P7Q8	Hsl1p OS=Saccharomyces cerevisiae (strain CEN.PK113-7D) OX=889517 GN=CENPK1137D_900 PE=4 SV=1	CENPK1137D_900	169.58	2.2	1	1	1	1	0
Cellular Component	GO:0070013	4	intracellular organelle lumen	1.82	0.00474799	G2WHB5	Kinetochore-associated protein OS=Saccharomyces cerevisiae (strain Kyokai no. 7 / NBRC 101557) OX=721032 GN=K7_NNF1 PE=4 SV=1	K7_NNF1	23.667	6	0	1	1	1	70790
Cellular Component	GO:0070013	4	intracellular organelle lumen	1.82	0.00474799	P40366	Protein DLS1 OS=Saccharomyces cerevisiae (strain ATCC 204508 / S288c) OX=559292 GN=DLS1 PE=1 SV=1	DLS1	18.792	11.4	1	1	1	1	0
Cellular Component	GO:0070013	4	intracellular organelle lumen	1.82	0.00474799	P61830	Histone H3 OS=Saccharomyces cerevisiae (strain ATCC 204508 / S288c) OX=559292 GN=HHT1 PE=1 SV=2	HHT1	15.356	5.1	1	1	1	1	4139200
Cellular Component	GO:0070013	4	intracellular organelle lumen	1.82	0.00474799	Q03330	Histone acetyltransferase GCN5 OS=Saccharomyces cerevisiae (strain ATCC 204508 / S288c) OX=559292 GN=GCN5 PE=1 SV=1	GCN5	51.069	2.3	1	1	1	1	58087000
Cellular Component	GO:0043233	3	organelle lumen	1.82	0.00474799	B5VRP9	YOL004Wp-like protein (Fragment) OS=Saccharomyces cerevisiae (strain AWRI1631) OX=545124 GN=AWRI1631_151570 PE=4 SV=1	AWRI1631_151570	156.37	0.7	0	1	1	1	972680
Cellular Component	GO:0043233	3	organelle lumen	1.82	0.00474799	B3LQE8	Basic helix-loop-helix protein OS=Saccharomyces cerevisiae (strain RM11-1a) OX=285006 GN=SCRG_03712 PE=4 SV=1	SCRG_03712	39.509	3.7	0	1	1	1	80255
Cellular Component	GO:0043233	3	organelle lumen	1.82	0.00474799	B5VE62	YBR098Wp-like protein (Fragment) OS=Saccharomyces cerevisiae (strain AWRI1631) OX=545124 GN=AWRI1631_21840 PE=3 SV=1	AWRI1631_21840	42.813	5.2	0	1	1	1	2012500
Cellular Component	GO:0043233	3	organelle lumen	1.82	0.00474799	B3LLY2	Chromatin structure remodeling complex protein RSC7 OS=Saccharomyces cerevisiae (strain RM11-1a) OX=285006 GN=SCRG_01981 PE=4 SV=1	SCRG_01981	44.856	2.3	1	1	1	1	2856600
Cellular Component	GO:0043233	3	organelle lumen	1.82	0.00474799	B5VHQ4	YER127Wp-like protein OS=Saccharomyces cerevisiae (strain AWRI1631) OX=545124 GN=AWRI1631_51940 PE=4 SV=1	AWRI1631_51940	26.193	8.4	1	1	1	1	0
Cellular Component	GO:0070013	4	intracellular organelle lumen	1.82	0.00474799	B5VNW7	YLR430Wp-like protein (Fragment) OS=Saccharomyces cerevisiae (strain AWRI1631) OX=545124 GN=AWRI1631_124570 PE=4 SV=1	AWRI1631_124570	108.13	0.7	11	1	1	1	267960000
Cellular Component	GO:0005654	2	nucleoplasm	2.56	0.0180359	N1P7Q8	Hsl1p OS=Saccharomyces cerevisiae (strain CEN.PK113-7D) OX=889517 GN=CENPK1137D_900 PE=4 SV=1	CENPK1137D_900	169.58	2.2	1	1	1	1	0
Cellular Component	GO:0043232	4	intracellular non-membrane-bounded organelle	1.61	0.0185701	B5VHQ4	YER127Wp-like protein OS=Saccharomyces cerevisiae (strain AWRI1631) OX=545124 GN=AWRI1631_51940 PE=4 SV=1	AWRI1631_51940	26.193	8.4	1	1	1	1	0
Cellular Component	GO:0043228	3	non-membrane-bounded organelle	1.61	0.0185701	B5VRP9	YOL004Wp-like protein (Fragment) OS=Saccharomyces cerevisiae (strain AWRI1631) OX=545124 GN=AWRI1631_151570 PE=4 SV=1	AWRI1631_151570	156.37	0.7	0	1	1	1	972680
Cellular Component	GO:0043232	4	intracellular non-membrane-bounded organelle	1.61	0.0185701	B5VNW7	YLR430Wp-like protein (Fragment) OS=Saccharomyces cerevisiae (strain AWRI1631) OX=545124 GN=AWRI1631_124570 PE=4 SV=1	AWRI1631_124570	108.13	0.7	11	1	1	1	267960000
Cellular Component	GO:0043232	4	intracellular non-membrane-bounded organelle	1.61	0.0185701	B5VI35	YFR009Wp-like protein (Fragment) OS=Saccharomyces cerevisiae (strain AWRI1631) OX=545124 GN=AWRI1631_60710 PE=4 SV=1	AWRI1631_60710	68.172	2.7	0	1	1	1	7164300
Cellular Component	GO:0043232	4	intracellular non-membrane-bounded organelle	1.61	0.0185701	C8Z3Y7	non-specific serine/threonine protein kinase OS=Saccharomyces cerevisiae (strain Lalvin EC1118 / Prise de mousse) OX=643680 GN=EC1118_1B15_1178g PE=4 SV=1	EC1118_1B15_1178g	76.412	1.9	0	1	1	1	41041
Cellular Component	GO:0043232	4	intracellular non-membrane-bounded organelle	1.61	0.0185701	P47077	Nucleolar protein 9 OS=Saccharomyces cerevisiae (strain ATCC 204508 / S288c) OX=559292 GN=NOP9 PE=1 SV=1	NOP9	77.721	1.5	0	1	1	1	3130300000
Cellular Component	GO:0043232	4	intracellular non-membrane-bounded organelle	1.61	0.0185701	N1P7Q8	Hsl1p OS=Saccharomyces cerevisiae (strain CEN.PK113-7D) OX=889517 GN=CENPK1137D_900 PE=4 SV=1	CENPK1137D_900	169.58	2.2	1	1	1	1	0
Cellular Component	GO:0043232	4	intracellular non-membrane-bounded organelle	1.61	0.0185701	G2WER4	Tyrosine--tRNA ligase OS=Saccharomyces cerevisiae (strain Kyokai no. 7 / NBRC 101557) OX=721032 GN=K7_TYS1 PE=3 SV=1	K7_TYS1	44.005	3.8	0	1	1	1	5141100
Cellular Component	GO:0043232	4	intracellular non-membrane-bounded organelle	1.61	0.0185701	G2WHB5	Kinetochore-associated protein OS=Saccharomyces cerevisiae (strain Kyokai no. 7 / NBRC 101557) OX=721032 GN=K7_NNF1 PE=4 SV=1	K7_NNF1	23.667	6	0	1	1	1	70790
Cellular Component	GO:0043232	4	intracellular non-membrane-bounded organelle	1.61	0.0185701	P40366	Protein DLS1 OS=Saccharomyces cerevisiae (strain ATCC 204508 / S288c) OX=559292 GN=DLS1 PE=1 SV=1	DLS1	18.792	11.4	1	1	1	1	0
Cellular Component	GO:0043232	4	intracellular non-membrane-bounded organelle	1.61	0.0185701	P61830	Histone H3 OS=Saccharomyces cerevisiae (strain ATCC 204508 / S288c) OX=559292 GN=HHT1 PE=1 SV=2	HHT1	15.356	5.1	1	1	1	1	4139200
Cellular Component	GO:0043232	4	intracellular non-membrane-bounded organelle	1.61	0.0185701	Q03330	Histone acetyltransferase GCN5 OS=Saccharomyces cerevisiae (strain ATCC 204508 / S288c) OX=559292 GN=GCN5 PE=1 SV=1	GCN5	51.069	2.3	1	1	1	1	58087000
Cellular Component	GO:0005657	2	replication fork	5.18	0.0201739	B5VJW2	YHR031Cp-like protein (Fragment) OS=Saccharomyces cerevisiae (strain AWRI1631) OX=545124 GN=AWRI1631_80830 PE=3 SV=1	AWRI1631_80830	64.508	1.8	1	1	1	1	6365800
Cellular Component	GO:0005657	2	replication fork	5.18	0.0201739	B5VNW7	YLR430Wp-like protein (Fragment) OS=Saccharomyces cerevisiae (strain AWRI1631) OX=545124 GN=AWRI1631_124570 PE=4 SV=1	AWRI1631_124570	108.13	0.7	11	1	1	1	267960000
Cellular Component	GO:0005657	2	replication fork	5.18	0.0201739	P61830	Histone H3 OS=Saccharomyces cerevisiae (strain ATCC 204508 / S288c) OX=559292 GN=HHT1 PE=1 SV=2	HHT1	15.356	5.1	1	1	1	1	4139200
Cellular Component	GO:0070603	3	SWI/SNF superfamily-type complex	5.04	0.0215962	B3LLY2	Chromatin structure remodeling complex protein RSC7 OS=Saccharomyces cerevisiae (strain RM11-1a) OX=285006 GN=SCRG_01981 PE=4 SV=1	SCRG_01981	44.856	2.3	1	1	1	1	2856600
Cellular Component	GO:0070603	3	SWI/SNF superfamily-type complex	5.04	0.0215962	G2WE95	SWR1-complex protein 4 OS=Saccharomyces cerevisiae (strain Kyokai no. 7 / NBRC 101557) OX=721032 GN=K7_SWC4 PE=3 SV=1	K7_SWC4	55.159	2.5	0	1	1	1	16313
Cellular Component	GO:0070603	3	SWI/SNF superfamily-type complex	5.04	0.0215962	P40366	Protein DLS1 OS=Saccharomyces cerevisiae (strain ATCC 204508 / S288c) OX=559292 GN=DLS1 PE=1 SV=1	DLS1	18.792	11.4	1	1	1	1	0
Cellular Component	GO:1902562	4	H4 histone acetyltransferase complex	8.76	0.0219436	G2WE95	SWR1-complex protein 4 OS=Saccharomyces cerevisiae (strain Kyokai no. 7 / NBRC 101557) OX=721032 GN=K7_SWC4 PE=3 SV=1	K7_SWC4	55.159	2.5	0	1	1	1	16313
Cellular Component	GO:1902562	4	H4 histone acetyltransferase complex	8.76	0.0219436	Q03330	Histone acetyltransferase GCN5 OS=Saccharomyces cerevisiae (strain ATCC 204508 / S288c) OX=559292 GN=GCN5 PE=1 SV=1	GCN5	51.069	2.3	1	1	1	1	58087000
Cellular Component	GO:1904949	3	ATPase complex	4.31	0.0323807	B3LLY2	Chromatin structure remodeling complex protein RSC7 OS=Saccharomyces cerevisiae (strain RM11-1a) OX=285006 GN=SCRG_01981 PE=4 SV=1	SCRG_01981	44.856	2.3	1	1	1	1	2856600
Cellular Component	GO:1904949	3	ATPase complex	4.31	0.0323807	G2WE95	SWR1-complex protein 4 OS=Saccharomyces cerevisiae (strain Kyokai no. 7 / NBRC 101557) OX=721032 GN=K7_SWC4 PE=3 SV=1	K7_SWC4	55.159	2.5	0	1	1	1	16313
Cellular Component	GO:1904949	3	ATPase complex	4.31	0.0323807	P40366	Protein DLS1 OS=Saccharomyces cerevisiae (strain ATCC 204508 / S288c) OX=559292 GN=DLS1 PE=1 SV=1	DLS1	18.792	11.4	1	1	1	1	0
Cellular Component	GO:0070013	4	intracellular organelle lumen	1.82	0.00474799	B5VRP9	YOL004Wp-like protein (Fragment) OS=Saccharomyces cerevisiae (strain AWRI1631) OX=545124 GN=AWRI1631_151570 PE=4 SV=1	AWRI1631_151570	156.37	0.7	0	1	1	1	972680
Cellular Component	GO:0000776	3	kinetochore	4.28	0.0328339	B3LQE8	Basic helix-loop-helix protein OS=Saccharomyces cerevisiae (strain RM11-1a) OX=285006 GN=SCRG_03712 PE=4 SV=1	SCRG_03712	39.509	3.7	0	1	1	1	80255
Cellular Component	GO:0043232	4	intracellular non-membrane-bounded organelle	1.61	0.0185701	G2WIG1	Polynucleotide 5'-hydroxyl-kinase GRC3 OS=Saccharomyces cerevisiae (strain Kyokai no. 7 / NBRC 101557) OX=721032 GN=K7_GRC3 PE=3 SV=1	K7_GRC3	72.136	3.2	0	1	1	1	118070
Cellular Component	GO:0043232	4	intracellular non-membrane-bounded organelle	1.61	0.0185701	B5VMA5	DASH complex subunit ASK1 OS=Saccharomyces cerevisiae (strain AWRI1631) OX=545124 GN=AWRI1631_111740 PE=3 SV=1	AWRI1631_111740	22.701	5.7	1	1	1	1	5284700000
Cellular Component	GO:0043232	4	intracellular non-membrane-bounded organelle	1.61	0.0185701	G2WE95	SWR1-complex protein 4 OS=Saccharomyces cerevisiae (strain Kyokai no. 7 / NBRC 101557) OX=721032 GN=K7_SWC4 PE=3 SV=1	K7_SWC4	55.159	2.5	0	1	1	1	16313
Cellular Component	GO:0043232	4	intracellular non-membrane-bounded organelle	1.61	0.0185701	B5VJW2	YHR031Cp-like protein (Fragment) OS=Saccharomyces cerevisiae (strain AWRI1631) OX=545124 GN=AWRI1631_80830 PE=3 SV=1	AWRI1631_80830	64.508	1.8	1	1	1	1	6365800
Cellular Component	GO:0043228	3	non-membrane-bounded organelle	1.61	0.0185701	B3LQE8	Basic helix-loop-helix protein OS=Saccharomyces cerevisiae (strain RM11-1a) OX=285006 GN=SCRG_03712 PE=4 SV=1	SCRG_03712	39.509	3.7	0	1	1	1	80255
Cellular Component	GO:0043228	3	non-membrane-bounded organelle	1.61	0.0185701	A6ZKY6	Chromosome stability-related protein OS=Saccharomyces cerevisiae (strain YJM789) OX=307796 GN=SCY_0256 PE=3 SV=1	SCY_0256	45.606	7.3	1	1	1	1	8094800
Cellular Component	GO:0043228	3	non-membrane-bounded organelle	1.61	0.0185701	B5VE62	YBR098Wp-like protein (Fragment) OS=Saccharomyces cerevisiae (strain AWRI1631) OX=545124 GN=AWRI1631_21840 PE=3 SV=1	AWRI1631_21840	42.813	5.2	0	1	1	1	2012500
Cellular Component	GO:0043228	3	non-membrane-bounded organelle	1.61	0.0185701	B3LLY2	Chromatin structure remodeling complex protein RSC7 OS=Saccharomyces cerevisiae (strain RM11-1a) OX=285006 GN=SCRG_01981 PE=4 SV=1	SCRG_01981	44.856	2.3	1	1	1	1	2856600
Cellular Component	GO:0043228	3	non-membrane-bounded organelle	1.61	0.0185701	B5VHQ4	YER127Wp-like protein OS=Saccharomyces cerevisiae (strain AWRI1631) OX=545124 GN=AWRI1631_51940 PE=4 SV=1	AWRI1631_51940	26.193	8.4	1	1	1	1	0
Cellular Component	GO:0043228	3	non-membrane-bounded organelle	1.61	0.0185701	B5VJW2	YHR031Cp-like protein (Fragment) OS=Saccharomyces cerevisiae (strain AWRI1631) OX=545124 GN=AWRI1631_80830 PE=3 SV=1	AWRI1631_80830	64.508	1.8	1	1	1	1	6365800
Cellular Component	GO:0043228	3	non-membrane-bounded organelle	1.61	0.0185701	G2WE95	SWR1-complex protein 4 OS=Saccharomyces cerevisiae (strain Kyokai no. 7 / NBRC 101557) OX=721032 GN=K7_SWC4 PE=3 SV=1	K7_SWC4	55.159	2.5	0	1	1	1	16313
Cellular Component	GO:0043228	3	non-membrane-bounded organelle	1.61	0.0185701	B5VMA5	DASH complex subunit ASK1 OS=Saccharomyces cerevisiae (strain AWRI1631) OX=545124 GN=AWRI1631_111740 PE=3 SV=1	AWRI1631_111740	22.701	5.7	1	1	1	1	5284700000
Cellular Component	GO:0043228	3	non-membrane-bounded organelle	1.61	0.0185701	G2WIG1	Polynucleotide 5'-hydroxyl-kinase GRC3 OS=Saccharomyces cerevisiae (strain Kyokai no. 7 / NBRC 101557) OX=721032 GN=K7_GRC3 PE=3 SV=1	K7_GRC3	72.136	3.2	0	1	1	1	118070
Cellular Component	GO:0043228	3	non-membrane-bounded organelle	1.61	0.0185701	B5VNW7	YLR430Wp-like protein (Fragment) OS=Saccharomyces cerevisiae (strain AWRI1631) OX=545124 GN=AWRI1631_124570 PE=4 SV=1	AWRI1631_124570	108.13	0.7	11	1	1	1	267960000
Cellular Component	GO:0043228	3	non-membrane-bounded organelle	1.61	0.0185701	B5VI35	YFR009Wp-like protein (Fragment) OS=Saccharomyces cerevisiae (strain AWRI1631) OX=545124 GN=AWRI1631_60710 PE=4 SV=1	AWRI1631_60710	68.172	2.7	0	1	1	1	7164300
Cellular Component	GO:0005654	2	nucleoplasm	2.56	0.0180359	Q03330	Histone acetyltransferase GCN5 OS=Saccharomyces cerevisiae (strain ATCC 204508 / S288c) OX=559292 GN=GCN5 PE=1 SV=1	GCN5	51.069	2.3	1	1	1	1	58087000
Cellular Component	GO:0043228	3	non-membrane-bounded organelle	1.61	0.0185701	C8Z3Y7	non-specific serine/threonine protein kinase OS=Saccharomyces cerevisiae (strain Lalvin EC1118 / Prise de mousse) OX=643680 GN=EC1118_1B15_1178g PE=4 SV=1	EC1118_1B15_1178g	76.412	1.9	0	1	1	1	41041
Cellular Component	GO:0043228	3	non-membrane-bounded organelle	1.61	0.0185701	N1P7Q8	Hsl1p OS=Saccharomyces cerevisiae (strain CEN.PK113-7D) OX=889517 GN=CENPK1137D_900 PE=4 SV=1	CENPK1137D_900	169.58	2.2	1	1	1	1	0
Cellular Component	GO:0043228	3	non-membrane-bounded organelle	1.61	0.0185701	G2WER4	Tyrosine--tRNA ligase OS=Saccharomyces cerevisiae (strain Kyokai no. 7 / NBRC 101557) OX=721032 GN=K7_TYS1 PE=3 SV=1	K7_TYS1	44.005	3.8	0	1	1	1	5141100
Cellular Component	GO:0043228	3	non-membrane-bounded organelle	1.61	0.0185701	G2WHB5	Kinetochore-associated protein OS=Saccharomyces cerevisiae (strain Kyokai no. 7 / NBRC 101557) OX=721032 GN=K7_NNF1 PE=4 SV=1	K7_NNF1	23.667	6	0	1	1	1	70790
Cellular Component	GO:0043228	3	non-membrane-bounded organelle	1.61	0.0185701	P40366	Protein DLS1 OS=Saccharomyces cerevisiae (strain ATCC 204508 / S288c) OX=559292 GN=DLS1 PE=1 SV=1	DLS1	18.792	11.4	1	1	1	1	0
Cellular Component	GO:0043228	3	non-membrane-bounded organelle	1.61	0.0185701	P61830	Histone H3 OS=Saccharomyces cerevisiae (strain ATCC 204508 / S288c) OX=559292 GN=HHT1 PE=1 SV=2	HHT1	15.356	5.1	1	1	1	1	4139200
Cellular Component	GO:0043228	3	non-membrane-bounded organelle	1.61	0.0185701	Q03330	Histone acetyltransferase GCN5 OS=Saccharomyces cerevisiae (strain ATCC 204508 / S288c) OX=559292 GN=GCN5 PE=1 SV=1	GCN5	51.069	2.3	1	1	1	1	58087000
Cellular Component	GO:0043232	4	intracellular non-membrane-bounded organelle	1.61	0.0185701	B5VRP9	YOL004Wp-like protein (Fragment) OS=Saccharomyces cerevisiae (strain AWRI1631) OX=545124 GN=AWRI1631_151570 PE=4 SV=1	AWRI1631_151570	156.37	0.7	0	1	1	1	972680
Cellular Component	GO:0043232	4	intracellular non-membrane-bounded organelle	1.61	0.0185701	B3LQE8	Basic helix-loop-helix protein OS=Saccharomyces cerevisiae (strain RM11-1a) OX=285006 GN=SCRG_03712 PE=4 SV=1	SCRG_03712	39.509	3.7	0	1	1	1	80255
Cellular Component	GO:0043232	4	intracellular non-membrane-bounded organelle	1.61	0.0185701	A6ZKY6	Chromosome stability-related protein OS=Saccharomyces cerevisiae (strain YJM789) OX=307796 GN=SCY_0256 PE=3 SV=1	SCY_0256	45.606	7.3	1	1	1	1	8094800
Cellular Component	GO:0043232	4	intracellular non-membrane-bounded organelle	1.61	0.0185701	B5VE62	YBR098Wp-like protein (Fragment) OS=Saccharomyces cerevisiae (strain AWRI1631) OX=545124 GN=AWRI1631_21840 PE=3 SV=1	AWRI1631_21840	42.813	5.2	0	1	1	1	2012500
Cellular Component	GO:0043232	4	intracellular non-membrane-bounded organelle	1.61	0.0185701	B3LLY2	Chromatin structure remodeling complex protein RSC7 OS=Saccharomyces cerevisiae (strain RM11-1a) OX=285006 GN=SCRG_01981 PE=4 SV=1	SCRG_01981	44.856	2.3	1	1	1	1	2856600
Cellular Component	GO:0043228	3	non-membrane-bounded organelle	1.61	0.0185701	P47077	Nucleolar protein 9 OS=Saccharomyces cerevisiae (strain ATCC 204508 / S288c) OX=559292 GN=NOP9 PE=1 SV=1	NOP9	77.721	1.5	0	1	1	1	3130300000
Cellular Component	GO:0031974	2	membrane-enclosed lumen	1.82	0.00474799	Q03330	Histone acetyltransferase GCN5 OS=Saccharomyces cerevisiae (strain ATCC 204508 / S288c) OX=559292 GN=GCN5 PE=1 SV=1	GCN5	51.069	2.3	1	1	1	1	58087000
Cellular Component	GO:0000792	3	heterochromatin	8.54	0.000288654	C8Z3Y7	non-specific serine/threonine protein kinase OS=Saccharomyces cerevisiae (strain Lalvin EC1118 / Prise de mousse) OX=643680 GN=EC1118_1B15_1178g PE=4 SV=1	EC1118_1B15_1178g	76.412	1.9	0	1	1	1	41041
Cellular Component	GO:0031974	2	membrane-enclosed lumen	1.82	0.00474799	P40366	Protein DLS1 OS=Saccharomyces cerevisiae (strain ATCC 204508 / S288c) OX=559292 GN=DLS1 PE=1 SV=1	DLS1	18.792	11.4	1	1	1	1	0
Cellular Component	GO:0000228	6	nuclear chromosome	3.04	0.00010511	G2WHB5	Kinetochore-associated protein OS=Saccharomyces cerevisiae (strain Kyokai no. 7 / NBRC 101557) OX=721032 GN=K7_NNF1 PE=4 SV=1	K7_NNF1	23.667	6	0	1	1	1	70790
Cellular Component	GO:0000228	6	nuclear chromosome	3.04	0.00010511	P40366	Protein DLS1 OS=Saccharomyces cerevisiae (strain ATCC 204508 / S288c) OX=559292 GN=DLS1 PE=1 SV=1	DLS1	18.792	11.4	1	1	1	1	0
Cellular Component	GO:0000228	6	nuclear chromosome	3.04	0.00010511	P61830	Histone H3 OS=Saccharomyces cerevisiae (strain ATCC 204508 / S288c) OX=559292 GN=HHT1 PE=1 SV=2	HHT1	15.356	5.1	1	1	1	1	4139200
Cellular Component	GO:0000228	6	nuclear chromosome	3.04	0.00010511	Q03330	Histone acetyltransferase GCN5 OS=Saccharomyces cerevisiae (strain ATCC 204508 / S288c) OX=559292 GN=GCN5 PE=1 SV=1	GCN5	51.069	2.3	1	1	1	1	58087000
Cellular Component	GO:0005721	4	pericentric heterochromatin	15.91	0.000116397	B5VRP9	YOL004Wp-like protein (Fragment) OS=Saccharomyces cerevisiae (strain AWRI1631) OX=545124 GN=AWRI1631_151570 PE=4 SV=1	AWRI1631_151570	156.37	0.7	0	1	1	1	972680
Cellular Component	GO:0005721	4	pericentric heterochromatin	15.91	0.000116397	G2WIG1	Polynucleotide 5'-hydroxyl-kinase GRC3 OS=Saccharomyces cerevisiae (strain Kyokai no. 7 / NBRC 101557) OX=721032 GN=K7_GRC3 PE=3 SV=1	K7_GRC3	72.136	3.2	0	1	1	1	118070
Cellular Component	GO:0005721	4	pericentric heterochromatin	15.91	0.000116397	C8Z3Y7	non-specific serine/threonine protein kinase OS=Saccharomyces cerevisiae (strain Lalvin EC1118 / Prise de mousse) OX=643680 GN=EC1118_1B15_1178g PE=4 SV=1	EC1118_1B15_1178g	76.412	1.9	0	1	1	1	41041
Cellular Component	GO:0005721	4	pericentric heterochromatin	15.91	0.000116397	P61830	Histone H3 OS=Saccharomyces cerevisiae (strain ATCC 204508 / S288c) OX=559292 GN=HHT1 PE=1 SV=2	HHT1	15.356	5.1	1	1	1	1	4139200
Cellular Component	GO:0000785	2	chromatin	3.4	0.000133501	B5VRP9	YOL004Wp-like protein (Fragment) OS=Saccharomyces cerevisiae (strain AWRI1631) OX=545124 GN=AWRI1631_151570 PE=4 SV=1	AWRI1631_151570	156.37	0.7	0	1	1	1	972680
Cellular Component	GO:0000785	2	chromatin	3.4	0.000133501	B3LQE8	Basic helix-loop-helix protein OS=Saccharomyces cerevisiae (strain RM11-1a) OX=285006 GN=SCRG_03712 PE=4 SV=1	SCRG_03712	39.509	3.7	0	1	1	1	80255
Cellular Component	GO:0000785	2	chromatin	3.4	0.000133501	B5VE62	YBR098Wp-like protein (Fragment) OS=Saccharomyces cerevisiae (strain AWRI1631) OX=545124 GN=AWRI1631_21840 PE=3 SV=1	AWRI1631_21840	42.813	5.2	0	1	1	1	2012500
Cellular Component	GO:0000785	2	chromatin	3.4	0.000133501	B3LLY2	Chromatin structure remodeling complex protein RSC7 OS=Saccharomyces cerevisiae (strain RM11-1a) OX=285006 GN=SCRG_01981 PE=4 SV=1	SCRG_01981	44.856	2.3	1	1	1	1	2856600
Cellular Component	GO:0000785	2	chromatin	3.4	0.000133501	B5VJW2	YHR031Cp-like protein (Fragment) OS=Saccharomyces cerevisiae (strain AWRI1631) OX=545124 GN=AWRI1631_80830 PE=3 SV=1	AWRI1631_80830	64.508	1.8	1	1	1	1	6365800
Cellular Component	GO:0000785	2	chromatin	3.4	0.000133501	G2WE95	SWR1-complex protein 4 OS=Saccharomyces cerevisiae (strain Kyokai no. 7 / NBRC 101557) OX=721032 GN=K7_SWC4 PE=3 SV=1	K7_SWC4	55.159	2.5	0	1	1	1	16313
Cellular Component	GO:0000785	2	chromatin	3.4	0.000133501	G2WIG1	Polynucleotide 5'-hydroxyl-kinase GRC3 OS=Saccharomyces cerevisiae (strain Kyokai no. 7 / NBRC 101557) OX=721032 GN=K7_GRC3 PE=3 SV=1	K7_GRC3	72.136	3.2	0	1	1	1	118070
Cellular Component	GO:0000785	2	chromatin	3.4	0.000133501	B5VNW7	YLR430Wp-like protein (Fragment) OS=Saccharomyces cerevisiae (strain AWRI1631) OX=545124 GN=AWRI1631_124570 PE=4 SV=1	AWRI1631_124570	108.13	0.7	11	1	1	1	267960000
Cellular Component	GO:0000785	2	chromatin	3.4	0.000133501	C8Z3Y7	non-specific serine/threonine protein kinase OS=Saccharomyces cerevisiae (strain Lalvin EC1118 / Prise de mousse) OX=643680 GN=EC1118_1B15_1178g PE=4 SV=1	EC1118_1B15_1178g	76.412	1.9	0	1	1	1	41041
Cellular Component	GO:0000785	2	chromatin	3.4	0.000133501	P40366	Protein DLS1 OS=Saccharomyces cerevisiae (strain ATCC 204508 / S288c) OX=559292 GN=DLS1 PE=1 SV=1	DLS1	18.792	11.4	1	1	1	1	0
Cellular Component	GO:0000785	2	chromatin	3.4	0.000133501	P61830	Histone H3 OS=Saccharomyces cerevisiae (strain ATCC 204508 / S288c) OX=559292 GN=HHT1 PE=1 SV=2	HHT1	15.356	5.1	1	1	1	1	4139200
Cellular Component	GO:0000785	2	chromatin	3.4	0.000133501	Q03330	Histone acetyltransferase GCN5 OS=Saccharomyces cerevisiae (strain ATCC 204508 / S288c) OX=559292 GN=GCN5 PE=1 SV=1	GCN5	51.069	2.3	1	1	1	1	58087000
Cellular Component	GO:0000792	3	heterochromatin	8.54	0.000288654	B5VRP9	YOL004Wp-like protein (Fragment) OS=Saccharomyces cerevisiae (strain AWRI1631) OX=545124 GN=AWRI1631_151570 PE=4 SV=1	AWRI1631_151570	156.37	0.7	0	1	1	1	972680
Cellular Component	GO:0000792	3	heterochromatin	8.54	0.000288654	B5VJW2	YHR031Cp-like protein (Fragment) OS=Saccharomyces cerevisiae (strain AWRI1631) OX=545124 GN=AWRI1631_80830 PE=3 SV=1	AWRI1631_80830	64.508	1.8	1	1	1	1	6365800
Cellular Component	GO:0000792	3	heterochromatin	8.54	0.000288654	G2WIG1	Polynucleotide 5'-hydroxyl-kinase GRC3 OS=Saccharomyces cerevisiae (strain Kyokai no. 7 / NBRC 101557) OX=721032 GN=K7_GRC3 PE=3 SV=1	K7_GRC3	72.136	3.2	0	1	1	1	118070
Cellular Component	GO:0000228	6	nuclear chromosome	3.04	0.00010511	C8Z3Y7	non-specific serine/threonine protein kinase OS=Saccharomyces cerevisiae (strain Lalvin EC1118 / Prise de mousse) OX=643680 GN=EC1118_1B15_1178g PE=4 SV=1	EC1118_1B15_1178g	76.412	1.9	0	1	1	1	41041
Cellular Component	GO:0000792	3	heterochromatin	8.54	0.000288654	P61830	Histone H3 OS=Saccharomyces cerevisiae (strain ATCC 204508 / S288c) OX=559292 GN=HHT1 PE=1 SV=2	HHT1	15.356	5.1	1	1	1	1	4139200
Cellular Component	GO:0000228	6	nuclear chromosome	3.04	0.00010511	B5VNW7	YLR430Wp-like protein (Fragment) OS=Saccharomyces cerevisiae (strain AWRI1631) OX=545124 GN=AWRI1631_124570 PE=4 SV=1	AWRI1631_124570	108.13	0.7	11	1	1	1	267960000
Cellular Component	GO:0000228	6	nuclear chromosome	3.04	0.00010511	B5VMA5	DASH complex subunit ASK1 OS=Saccharomyces cerevisiae (strain AWRI1631) OX=545124 GN=AWRI1631_111740 PE=3 SV=1	AWRI1631_111740	22.701	5.7	1	1	1	1	5284700000
Cellular Component	GO:0000776	3	kinetochore	4.28	0.0328339	B5VMA5	DASH complex subunit ASK1 OS=Saccharomyces cerevisiae (strain AWRI1631) OX=545124 GN=AWRI1631_111740 PE=3 SV=1	AWRI1631_111740	22.701	5.7	1	1	1	1	5284700000
Cellular Component	GO:0000775	3	chromosome, centromeric region	6.75	2.05173e-05	B3LQE8	Basic helix-loop-helix protein OS=Saccharomyces cerevisiae (strain RM11-1a) OX=285006 GN=SCRG_03712 PE=4 SV=1	SCRG_03712	39.509	3.7	0	1	1	1	80255
Cellular Component	GO:0000775	3	chromosome, centromeric region	6.75	2.05173e-05	B5VMA5	DASH complex subunit ASK1 OS=Saccharomyces cerevisiae (strain AWRI1631) OX=545124 GN=AWRI1631_111740 PE=3 SV=1	AWRI1631_111740	22.701	5.7	1	1	1	1	5284700000
Cellular Component	GO:0000775	3	chromosome, centromeric region	6.75	2.05173e-05	G2WIG1	Polynucleotide 5'-hydroxyl-kinase GRC3 OS=Saccharomyces cerevisiae (strain Kyokai no. 7 / NBRC 101557) OX=721032 GN=K7_GRC3 PE=3 SV=1	K7_GRC3	72.136	3.2	0	1	1	1	118070
Cellular Component	GO:0000775	3	chromosome, centromeric region	6.75	2.05173e-05	C8Z3Y7	non-specific serine/threonine protein kinase OS=Saccharomyces cerevisiae (strain Lalvin EC1118 / Prise de mousse) OX=643680 GN=EC1118_1B15_1178g PE=4 SV=1	EC1118_1B15_1178g	76.412	1.9	0	1	1	1	41041
Cellular Component	GO:0000775	3	chromosome, centromeric region	6.75	2.05173e-05	G2WHB5	Kinetochore-associated protein OS=Saccharomyces cerevisiae (strain Kyokai no. 7 / NBRC 101557) OX=721032 GN=K7_NNF1 PE=4 SV=1	K7_NNF1	23.667	6	0	1	1	1	70790
Cellular Component	GO:0000775	3	chromosome, centromeric region	6.75	2.05173e-05	P61830	Histone H3 OS=Saccharomyces cerevisiae (strain ATCC 204508 / S288c) OX=559292 GN=HHT1 PE=1 SV=2	HHT1	15.356	5.1	1	1	1	1	4139200
Cellular Component	GO:0000775	3	chromosome, centromeric region	6.75	2.05173e-05	Q03330	Histone acetyltransferase GCN5 OS=Saccharomyces cerevisiae (strain ATCC 204508 / S288c) OX=559292 GN=GCN5 PE=1 SV=1	GCN5	51.069	2.3	1	1	1	1	58087000
Cellular Component	GO:0098687	2	chromosomal region	5.37	3.58005e-05	B5VRP9	YOL004Wp-like protein (Fragment) OS=Saccharomyces cerevisiae (strain AWRI1631) OX=545124 GN=AWRI1631_151570 PE=4 SV=1	AWRI1631_151570	156.37	0.7	0	1	1	1	972680
Cellular Component	GO:0098687	2	chromosomal region	5.37	3.58005e-05	B3LQE8	Basic helix-loop-helix protein OS=Saccharomyces cerevisiae (strain RM11-1a) OX=285006 GN=SCRG_03712 PE=4 SV=1	SCRG_03712	39.509	3.7	0	1	1	1	80255
Cellular Component	GO:0098687	2	chromosomal region	5.37	3.58005e-05	B5VJW2	YHR031Cp-like protein (Fragment) OS=Saccharomyces cerevisiae (strain AWRI1631) OX=545124 GN=AWRI1631_80830 PE=3 SV=1	AWRI1631_80830	64.508	1.8	1	1	1	1	6365800
Cellular Component	GO:0098687	2	chromosomal region	5.37	3.58005e-05	B5VMA5	DASH complex subunit ASK1 OS=Saccharomyces cerevisiae (strain AWRI1631) OX=545124 GN=AWRI1631_111740 PE=3 SV=1	AWRI1631_111740	22.701	5.7	1	1	1	1	5284700000
Cellular Component	GO:0098687	2	chromosomal region	5.37	3.58005e-05	G2WIG1	Polynucleotide 5'-hydroxyl-kinase GRC3 OS=Saccharomyces cerevisiae (strain Kyokai no. 7 / NBRC 101557) OX=721032 GN=K7_GRC3 PE=3 SV=1	K7_GRC3	72.136	3.2	0	1	1	1	118070
Cellular Component	GO:0098687	2	chromosomal region	5.37	3.58005e-05	C8Z3Y7	non-specific serine/threonine protein kinase OS=Saccharomyces cerevisiae (strain Lalvin EC1118 / Prise de mousse) OX=643680 GN=EC1118_1B15_1178g PE=4 SV=1	EC1118_1B15_1178g	76.412	1.9	0	1	1	1	41041
Cellular Component	GO:0098687	2	chromosomal region	5.37	3.58005e-05	G2WHB5	Kinetochore-associated protein OS=Saccharomyces cerevisiae (strain Kyokai no. 7 / NBRC 101557) OX=721032 GN=K7_NNF1 PE=4 SV=1	K7_NNF1	23.667	6	0	1	1	1	70790
Cellular Component	GO:0098687	2	chromosomal region	5.37	3.58005e-05	P61830	Histone H3 OS=Saccharomyces cerevisiae (strain ATCC 204508 / S288c) OX=559292 GN=HHT1 PE=1 SV=2	HHT1	15.356	5.1	1	1	1	1	4139200
Cellular Component	GO:0098687	2	chromosomal region	5.37	3.58005e-05	Q03330	Histone acetyltransferase GCN5 OS=Saccharomyces cerevisiae (strain ATCC 204508 / S288c) OX=559292 GN=GCN5 PE=1 SV=1	GCN5	51.069	2.3	1	1	1	1	58087000
Cellular Component	GO:0000228	6	nuclear chromosome	3.04	0.00010511	B5VRP9	YOL004Wp-like protein (Fragment) OS=Saccharomyces cerevisiae (strain AWRI1631) OX=545124 GN=AWRI1631_151570 PE=4 SV=1	AWRI1631_151570	156.37	0.7	0	1	1	1	972680
Cellular Component	GO:0000228	6	nuclear chromosome	3.04	0.00010511	B3LQE8	Basic helix-loop-helix protein OS=Saccharomyces cerevisiae (strain RM11-1a) OX=285006 GN=SCRG_03712 PE=4 SV=1	SCRG_03712	39.509	3.7	0	1	1	1	80255
Cellular Component	GO:0000228	6	nuclear chromosome	3.04	0.00010511	B5VE62	YBR098Wp-like protein (Fragment) OS=Saccharomyces cerevisiae (strain AWRI1631) OX=545124 GN=AWRI1631_21840 PE=3 SV=1	AWRI1631_21840	42.813	5.2	0	1	1	1	2012500
Cellular Component	GO:0000228	6	nuclear chromosome	3.04	0.00010511	B3LLY2	Chromatin structure remodeling complex protein RSC7 OS=Saccharomyces cerevisiae (strain RM11-1a) OX=285006 GN=SCRG_01981 PE=4 SV=1	SCRG_01981	44.856	2.3	1	1	1	1	2856600
Cellular Component	GO:0000228	6	nuclear chromosome	3.04	0.00010511	B5VJW2	YHR031Cp-like protein (Fragment) OS=Saccharomyces cerevisiae (strain AWRI1631) OX=545124 GN=AWRI1631_80830 PE=3 SV=1	AWRI1631_80830	64.508	1.8	1	1	1	1	6365800
Cellular Component	GO:0000228	6	nuclear chromosome	3.04	0.00010511	G2WE95	SWR1-complex protein 4 OS=Saccharomyces cerevisiae (strain Kyokai no. 7 / NBRC 101557) OX=721032 GN=K7_SWC4 PE=3 SV=1	K7_SWC4	55.159	2.5	0	1	1	1	16313
Cellular Component	GO:0000228	6	nuclear chromosome	3.04	0.00010511	G2WIG1	Polynucleotide 5'-hydroxyl-kinase GRC3 OS=Saccharomyces cerevisiae (strain Kyokai no. 7 / NBRC 101557) OX=721032 GN=K7_GRC3 PE=3 SV=1	K7_GRC3	72.136	3.2	0	1	1	1	118070
Cellular Component	GO:0031974	2	membrane-enclosed lumen	1.82	0.00474799	P61830	Histone H3 OS=Saccharomyces cerevisiae (strain ATCC 204508 / S288c) OX=559292 GN=HHT1 PE=1 SV=2	HHT1	15.356	5.1	1	1	1	1	4139200
Cellular Component	GO:0005694	5	chromosome	2.69	0.000386408	B5VRP9	YOL004Wp-like protein (Fragment) OS=Saccharomyces cerevisiae (strain AWRI1631) OX=545124 GN=AWRI1631_151570 PE=4 SV=1	AWRI1631_151570	156.37	0.7	0	1	1	1	972680
Cellular Component	GO:0005694	5	chromosome	2.69	0.000386408	B5VE62	YBR098Wp-like protein (Fragment) OS=Saccharomyces cerevisiae (strain AWRI1631) OX=545124 GN=AWRI1631_21840 PE=3 SV=1	AWRI1631_21840	42.813	5.2	0	1	1	1	2012500
Cellular Component	GO:0031981	5	nuclear lumen	2.19	0.000421092	P47077	Nucleolar protein 9 OS=Saccharomyces cerevisiae (strain ATCC 204508 / S288c) OX=559292 GN=NOP9 PE=1 SV=1	NOP9	77.721	1.5	0	1	1	1	3130300000
Cellular Component	GO:0031981	5	nuclear lumen	2.19	0.000421092	N1P7Q8	Hsl1p OS=Saccharomyces cerevisiae (strain CEN.PK113-7D) OX=889517 GN=CENPK1137D_900 PE=4 SV=1	CENPK1137D_900	169.58	2.2	1	1	1	1	0
Cellular Component	GO:0031981	5	nuclear lumen	2.19	0.000421092	G2WHB5	Kinetochore-associated protein OS=Saccharomyces cerevisiae (strain Kyokai no. 7 / NBRC 101557) OX=721032 GN=K7_NNF1 PE=4 SV=1	K7_NNF1	23.667	6	0	1	1	1	70790
Cellular Component	GO:0031981	5	nuclear lumen	2.19	0.000421092	P40366	Protein DLS1 OS=Saccharomyces cerevisiae (strain ATCC 204508 / S288c) OX=559292 GN=DLS1 PE=1 SV=1	DLS1	18.792	11.4	1	1	1	1	0
Cellular Component	GO:0031981	5	nuclear lumen	2.19	0.000421092	P61830	Histone H3 OS=Saccharomyces cerevisiae (strain ATCC 204508 / S288c) OX=559292 GN=HHT1 PE=1 SV=2	HHT1	15.356	5.1	1	1	1	1	4139200
Cellular Component	GO:0031981	5	nuclear lumen	2.19	0.000421092	Q03330	Histone acetyltransferase GCN5 OS=Saccharomyces cerevisiae (strain ATCC 204508 / S288c) OX=559292 GN=GCN5 PE=1 SV=1	GCN5	51.069	2.3	1	1	1	1	58087000
Cellular Component	GO:0031974	2	membrane-enclosed lumen	1.82	0.00474799	B5VRP9	YOL004Wp-like protein (Fragment) OS=Saccharomyces cerevisiae (strain AWRI1631) OX=545124 GN=AWRI1631_151570 PE=4 SV=1	AWRI1631_151570	156.37	0.7	0	1	1	1	972680
Cellular Component	GO:0031974	2	membrane-enclosed lumen	1.82	0.00474799	B3LQE8	Basic helix-loop-helix protein OS=Saccharomyces cerevisiae (strain RM11-1a) OX=285006 GN=SCRG_03712 PE=4 SV=1	SCRG_03712	39.509	3.7	0	1	1	1	80255
Cellular Component	GO:0031974	2	membrane-enclosed lumen	1.82	0.00474799	B5VE62	YBR098Wp-like protein (Fragment) OS=Saccharomyces cerevisiae (strain AWRI1631) OX=545124 GN=AWRI1631_21840 PE=3 SV=1	AWRI1631_21840	42.813	5.2	0	1	1	1	2012500
Cellular Component	GO:0031974	2	membrane-enclosed lumen	1.82	0.00474799	B3LLY2	Chromatin structure remodeling complex protein RSC7 OS=Saccharomyces cerevisiae (strain RM11-1a) OX=285006 GN=SCRG_01981 PE=4 SV=1	SCRG_01981	44.856	2.3	1	1	1	1	2856600
Cellular Component	GO:0031974	2	membrane-enclosed lumen	1.82	0.00474799	B5VHQ4	YER127Wp-like protein OS=Saccharomyces cerevisiae (strain AWRI1631) OX=545124 GN=AWRI1631_51940 PE=4 SV=1	AWRI1631_51940	26.193	8.4	1	1	1	1	0
Cellular Component	GO:0031974	2	membrane-enclosed lumen	1.82	0.00474799	B5VJW2	YHR031Cp-like protein (Fragment) OS=Saccharomyces cerevisiae (strain AWRI1631) OX=545124 GN=AWRI1631_80830 PE=3 SV=1	AWRI1631_80830	64.508	1.8	1	1	1	1	6365800
Cellular Component	GO:0031974	2	membrane-enclosed lumen	1.82	0.00474799	B5VJC8	YGR186Wp-like protein OS=Saccharomyces cerevisiae (strain AWRI1631) OX=545124 GN=AWRI1631_74050 PE=4 SV=1	AWRI1631_74050	26.568	4.2	1	2	2	2	189300000
Cellular Component	GO:0031974	2	membrane-enclosed lumen	1.82	0.00474799	G2WE95	SWR1-complex protein 4 OS=Saccharomyces cerevisiae (strain Kyokai no. 7 / NBRC 101557) OX=721032 GN=K7_SWC4 PE=3 SV=1	K7_SWC4	55.159	2.5	0	1	1	1	16313
Cellular Component	GO:0031974	2	membrane-enclosed lumen	1.82	0.00474799	G2WG85	K7_Yrb2p OS=Saccharomyces cerevisiae (strain Kyokai no. 7 / NBRC 101557) OX=721032 GN=K7_YRB2 PE=4 SV=1	K7_YRB2	36.113	6.1	1	1	1	1	0
Cellular Component	GO:0031974	2	membrane-enclosed lumen	1.82	0.00474799	B5VMA5	DASH complex subunit ASK1 OS=Saccharomyces cerevisiae (strain AWRI1631) OX=545124 GN=AWRI1631_111740 PE=3 SV=1	AWRI1631_111740	22.701	5.7	1	1	1	1	5284700000
Cellular Component	GO:0031974	2	membrane-enclosed lumen	1.82	0.00474799	C7GX73	Peroxidase OS=Saccharomyces cerevisiae (strain JAY291) OX=574961 GN=CCP1 PE=3 SV=1	CCP1	40.303	1.9	2	1	1	1	28226000
Cellular Component	GO:0031974	2	membrane-enclosed lumen	1.82	0.00474799	G2WIG1	Polynucleotide 5'-hydroxyl-kinase GRC3 OS=Saccharomyces cerevisiae (strain Kyokai no. 7 / NBRC 101557) OX=721032 GN=K7_GRC3 PE=3 SV=1	K7_GRC3	72.136	3.2	0	1	1	1	118070
Cellular Component	GO:0031974	2	membrane-enclosed lumen	1.82	0.00474799	B5VNW7	YLR430Wp-like protein (Fragment) OS=Saccharomyces cerevisiae (strain AWRI1631) OX=545124 GN=AWRI1631_124570 PE=4 SV=1	AWRI1631_124570	108.13	0.7	11	1	1	1	267960000
Cellular Component	GO:0031974	2	membrane-enclosed lumen	1.82	0.00474799	C8Z3Y7	non-specific serine/threonine protein kinase OS=Saccharomyces cerevisiae (strain Lalvin EC1118 / Prise de mousse) OX=643680 GN=EC1118_1B15_1178g PE=4 SV=1	EC1118_1B15_1178g	76.412	1.9	0	1	1	1	41041
Cellular Component	GO:0031974	2	membrane-enclosed lumen	1.82	0.00474799	P47077	Nucleolar protein 9 OS=Saccharomyces cerevisiae (strain ATCC 204508 / S288c) OX=559292 GN=NOP9 PE=1 SV=1	NOP9	77.721	1.5	0	1	1	1	3130300000
Cellular Component	GO:0031974	2	membrane-enclosed lumen	1.82	0.00474799	N1P7Q8	Hsl1p OS=Saccharomyces cerevisiae (strain CEN.PK113-7D) OX=889517 GN=CENPK1137D_900 PE=4 SV=1	CENPK1137D_900	169.58	2.2	1	1	1	1	0
Cellular Component	GO:0031974	2	membrane-enclosed lumen	1.82	0.00474799	G2WHB5	Kinetochore-associated protein OS=Saccharomyces cerevisiae (strain Kyokai no. 7 / NBRC 101557) OX=721032 GN=K7_NNF1 PE=4 SV=1	K7_NNF1	23.667	6	0	1	1	1	70790
Cellular Component	GO:0031981	5	nuclear lumen	2.19	0.000421092	C8Z3Y7	non-specific serine/threonine protein kinase OS=Saccharomyces cerevisiae (strain Lalvin EC1118 / Prise de mousse) OX=643680 GN=EC1118_1B15_1178g PE=4 SV=1	EC1118_1B15_1178g	76.412	1.9	0	1	1	1	41041
Cellular Component	GO:0005694	5	chromosome	2.69	0.000386408	B3LQE8	Basic helix-loop-helix protein OS=Saccharomyces cerevisiae (strain RM11-1a) OX=285006 GN=SCRG_03712 PE=4 SV=1	SCRG_03712	39.509	3.7	0	1	1	1	80255
Cellular Component	GO:0031981	5	nuclear lumen	2.19	0.000421092	B5VNW7	YLR430Wp-like protein (Fragment) OS=Saccharomyces cerevisiae (strain AWRI1631) OX=545124 GN=AWRI1631_124570 PE=4 SV=1	AWRI1631_124570	108.13	0.7	11	1	1	1	267960000
Cellular Component	GO:0031981	5	nuclear lumen	2.19	0.000421092	B5VMA5	DASH complex subunit ASK1 OS=Saccharomyces cerevisiae (strain AWRI1631) OX=545124 GN=AWRI1631_111740 PE=3 SV=1	AWRI1631_111740	22.701	5.7	1	1	1	1	5284700000
Cellular Component	GO:0005694	5	chromosome	2.69	0.000386408	B3LLY2	Chromatin structure remodeling complex protein RSC7 OS=Saccharomyces cerevisiae (strain RM11-1a) OX=285006 GN=SCRG_01981 PE=4 SV=1	SCRG_01981	44.856	2.3	1	1	1	1	2856600
Cellular Component	GO:0005694	5	chromosome	2.69	0.000386408	B5VJW2	YHR031Cp-like protein (Fragment) OS=Saccharomyces cerevisiae (strain AWRI1631) OX=545124 GN=AWRI1631_80830 PE=3 SV=1	AWRI1631_80830	64.508	1.8	1	1	1	1	6365800
Cellular Component	GO:0005694	5	chromosome	2.69	0.000386408	G2WE95	SWR1-complex protein 4 OS=Saccharomyces cerevisiae (strain Kyokai no. 7 / NBRC 101557) OX=721032 GN=K7_SWC4 PE=3 SV=1	K7_SWC4	55.159	2.5	0	1	1	1	16313
Cellular Component	GO:0005694	5	chromosome	2.69	0.000386408	B5VMA5	DASH complex subunit ASK1 OS=Saccharomyces cerevisiae (strain AWRI1631) OX=545124 GN=AWRI1631_111740 PE=3 SV=1	AWRI1631_111740	22.701	5.7	1	1	1	1	5284700000
Cellular Component	GO:0005694	5	chromosome	2.69	0.000386408	G2WIG1	Polynucleotide 5'-hydroxyl-kinase GRC3 OS=Saccharomyces cerevisiae (strain Kyokai no. 7 / NBRC 101557) OX=721032 GN=K7_GRC3 PE=3 SV=1	K7_GRC3	72.136	3.2	0	1	1	1	118070
Cellular Component	GO:0005694	5	chromosome	2.69	0.000386408	B5VNW7	YLR430Wp-like protein (Fragment) OS=Saccharomyces cerevisiae (strain AWRI1631) OX=545124 GN=AWRI1631_124570 PE=4 SV=1	AWRI1631_124570	108.13	0.7	11	1	1	1	267960000
Cellular Component	GO:0005694	5	chromosome	2.69	0.000386408	C8Z3Y7	non-specific serine/threonine protein kinase OS=Saccharomyces cerevisiae (strain Lalvin EC1118 / Prise de mousse) OX=643680 GN=EC1118_1B15_1178g PE=4 SV=1	EC1118_1B15_1178g	76.412	1.9	0	1	1	1	41041
Cellular Component	GO:0005694	5	chromosome	2.69	0.000386408	G2WHB5	Kinetochore-associated protein OS=Saccharomyces cerevisiae (strain Kyokai no. 7 / NBRC 101557) OX=721032 GN=K7_NNF1 PE=4 SV=1	K7_NNF1	23.667	6	0	1	1	1	70790
Cellular Component	GO:0005694	5	chromosome	2.69	0.000386408	P40366	Protein DLS1 OS=Saccharomyces cerevisiae (strain ATCC 204508 / S288c) OX=559292 GN=DLS1 PE=1 SV=1	DLS1	18.792	11.4	1	1	1	1	0
Cellular Component	GO:0005694	5	chromosome	2.69	0.000386408	P61830	Histone H3 OS=Saccharomyces cerevisiae (strain ATCC 204508 / S288c) OX=559292 GN=HHT1 PE=1 SV=2	HHT1	15.356	5.1	1	1	1	1	4139200
Cellular Component	GO:0005694	5	chromosome	2.69	0.000386408	Q03330	Histone acetyltransferase GCN5 OS=Saccharomyces cerevisiae (strain ATCC 204508 / S288c) OX=559292 GN=GCN5 PE=1 SV=1	GCN5	51.069	2.3	1	1	1	1	58087000
Cellular Component	GO:0031934	4	mating-type region heterochromatin	20.84	0.000405483	G2WIG1	Polynucleotide 5'-hydroxyl-kinase GRC3 OS=Saccharomyces cerevisiae (strain Kyokai no. 7 / NBRC 101557) OX=721032 GN=K7_GRC3 PE=3 SV=1	K7_GRC3	72.136	3.2	0	1	1	1	118070
Cellular Component	GO:0031934	4	mating-type region heterochromatin	20.84	0.000405483	C8Z3Y7	non-specific serine/threonine protein kinase OS=Saccharomyces cerevisiae (strain Lalvin EC1118 / Prise de mousse) OX=643680 GN=EC1118_1B15_1178g PE=4 SV=1	EC1118_1B15_1178g	76.412	1.9	0	1	1	1	41041
Cellular Component	GO:0031934	4	mating-type region heterochromatin	20.84	0.000405483	P61830	Histone H3 OS=Saccharomyces cerevisiae (strain ATCC 204508 / S288c) OX=559292 GN=HHT1 PE=1 SV=2	HHT1	15.356	5.1	1	1	1	1	4139200
Cellular Component	GO:0031981	5	nuclear lumen	2.19	0.000421092	B5VRP9	YOL004Wp-like protein (Fragment) OS=Saccharomyces cerevisiae (strain AWRI1631) OX=545124 GN=AWRI1631_151570 PE=4 SV=1	AWRI1631_151570	156.37	0.7	0	1	1	1	972680
Cellular Component	GO:0031981	5	nuclear lumen	2.19	0.000421092	B3LQE8	Basic helix-loop-helix protein OS=Saccharomyces cerevisiae (strain RM11-1a) OX=285006 GN=SCRG_03712 PE=4 SV=1	SCRG_03712	39.509	3.7	0	1	1	1	80255
Cellular Component	GO:0031981	5	nuclear lumen	2.19	0.000421092	B5VE62	YBR098Wp-like protein (Fragment) OS=Saccharomyces cerevisiae (strain AWRI1631) OX=545124 GN=AWRI1631_21840 PE=3 SV=1	AWRI1631_21840	42.813	5.2	0	1	1	1	2012500
Cellular Component	GO:0031981	5	nuclear lumen	2.19	0.000421092	B3LLY2	Chromatin structure remodeling complex protein RSC7 OS=Saccharomyces cerevisiae (strain RM11-1a) OX=285006 GN=SCRG_01981 PE=4 SV=1	SCRG_01981	44.856	2.3	1	1	1	1	2856600
Cellular Component	GO:0031981	5	nuclear lumen	2.19	0.000421092	B5VHQ4	YER127Wp-like protein OS=Saccharomyces cerevisiae (strain AWRI1631) OX=545124 GN=AWRI1631_51940 PE=4 SV=1	AWRI1631_51940	26.193	8.4	1	1	1	1	0
Cellular Component	GO:0031981	5	nuclear lumen	2.19	0.000421092	B5VJW2	YHR031Cp-like protein (Fragment) OS=Saccharomyces cerevisiae (strain AWRI1631) OX=545124 GN=AWRI1631_80830 PE=3 SV=1	AWRI1631_80830	64.508	1.8	1	1	1	1	6365800
Cellular Component	GO:0031981	5	nuclear lumen	2.19	0.000421092	B5VJC8	YGR186Wp-like protein OS=Saccharomyces cerevisiae (strain AWRI1631) OX=545124 GN=AWRI1631_74050 PE=4 SV=1	AWRI1631_74050	26.568	4.2	1	2	2	2	189300000
Cellular Component	GO:0031981	5	nuclear lumen	2.19	0.000421092	G2WE95	SWR1-complex protein 4 OS=Saccharomyces cerevisiae (strain Kyokai no. 7 / NBRC 101557) OX=721032 GN=K7_SWC4 PE=3 SV=1	K7_SWC4	55.159	2.5	0	1	1	1	16313
Cellular Component	GO:0031981	5	nuclear lumen	2.19	0.000421092	G2WG85	K7_Yrb2p OS=Saccharomyces cerevisiae (strain Kyokai no. 7 / NBRC 101557) OX=721032 GN=K7_YRB2 PE=4 SV=1	K7_YRB2	36.113	6.1	1	1	1	1	0
Cellular Component	GO:0031981	5	nuclear lumen	2.19	0.000421092	G2WIG1	Polynucleotide 5'-hydroxyl-kinase GRC3 OS=Saccharomyces cerevisiae (strain Kyokai no. 7 / NBRC 101557) OX=721032 GN=K7_GRC3 PE=3 SV=1	K7_GRC3	72.136	3.2	0	1	1	1	118070
Cellular Component	GO:0000776	3	kinetochore	4.28	0.0328339	G2WHB5	Kinetochore-associated protein OS=Saccharomyces cerevisiae (strain Kyokai no. 7 / NBRC 101557) OX=721032 GN=K7_NNF1 PE=4 SV=1	K7_NNF1	23.667	6	0	1	1	1	70790
Cellular Component	GO:0000323	6	lytic vacuole	1.29	0.488319	C8ZHK9	Wsc3p OS=Saccharomyces cerevisiae (strain Lalvin EC1118 / Prise de mousse) OX=643680 GN=EC1118_1O4_0628g PE=4 SV=1	EC1118_1O4_0628g	57.627	3.8	1	1	1	1	0
Cellular Component	GO:0031097	5	medial cortex	4.76	0.0661786	N1P7Q8	Hsl1p OS=Saccharomyces cerevisiae (strain CEN.PK113-7D) OX=889517 GN=CENPK1137D_900 PE=4 SV=1	CENPK1137D_900	169.58	2.2	1	1	1	1	0
Cellular Component	GO:0098588	4	bounding membrane of organelle	1.28	0.465568	B5VE58	non-specific serine/threonine protein kinase (Fragment) OS=Saccharomyces cerevisiae (strain AWRI1631) OX=545124 GN=AWRI1631_21810 PE=4 SV=1	AWRI1631_21810	127.32	2.4	1	1	1	1	11679000
Cellular Component	GO:0030684	3	preribosome	1.52	0.381425	P47077	Nucleolar protein 9 OS=Saccharomyces cerevisiae (strain ATCC 204508 / S288c) OX=559292 GN=NOP9 PE=1 SV=1	NOP9	77.721	1.5	0	1	1	1	3130300000
Cellular Component	GO:0030684	3	preribosome	1.52	0.381425	B5VHQ4	YER127Wp-like protein OS=Saccharomyces cerevisiae (strain AWRI1631) OX=545124 GN=AWRI1631_51940 PE=4 SV=1	AWRI1631_51940	26.193	8.4	1	1	1	1	0
Cellular Component	GO:0005774	5	vacuolar membrane	1.53	0.332861	B3LPF8	Palmitoyltransferase OS=Saccharomyces cerevisiae (strain RM11-1a) OX=285006 GN=SCRG_03448 PE=3 SV=1	SCRG_03448	39.045	9.8	1	1	1	1	0
Cellular Component	GO:0005774	5	vacuolar membrane	1.53	0.332861	B3LMV2	Iron transporter FTH1 OS=Saccharomyces cerevisiae (strain RM11-1a) OX=285006 GN=SCRG_02761 PE=3 SV=1	SCRG_02761	51.418	3.9	0	1	1	1	109620
Cellular Component	GO:0005774	5	vacuolar membrane	1.53	0.332861	B5VFY6	YDR089Wp-like protein OS=Saccharomyces cerevisiae (strain AWRI1631) OX=545124 GN=AWRI1631_43090 PE=4 SV=1	AWRI1631_43090	78.144	1.6	3	1	1	1	52512000
Cellular Component	GO:0005774	5	vacuolar membrane	1.53	0.332861	B5VE58	non-specific serine/threonine protein kinase (Fragment) OS=Saccharomyces cerevisiae (strain AWRI1631) OX=545124 GN=AWRI1631_21810 PE=4 SV=1	AWRI1631_21810	127.32	2.4	1	1	1	1	11679000
Cellular Component	GO:0098791	3	Golgi apparatus subcompartment	1.71	0.328295	C7GVQ2	Golgi apparatus membrane protein TVP23 OS=Saccharomyces cerevisiae (strain JAY291) OX=574961 GN=TVP23 PE=3 SV=1	TVP23	23.135	14.1	1	1	1	1	260580
Cellular Component	GO:0098791	3	Golgi apparatus subcompartment	1.71	0.328295	B5VG36	YDR141Cp-like protein OS=Saccharomyces cerevisiae (strain AWRI1631) OX=545124 GN=AWRI1631_43600 PE=3 SV=1	AWRI1631_43600	167.69	0.7	0	1	1	1	1476200
Cellular Component	GO:0098852	6	lytic vacuole membrane	1.62	0.3112	B3LPF8	Palmitoyltransferase OS=Saccharomyces cerevisiae (strain RM11-1a) OX=285006 GN=SCRG_03448 PE=3 SV=1	SCRG_03448	39.045	9.8	1	1	1	1	0
Cellular Component	GO:0098852	6	lytic vacuole membrane	1.62	0.3112	B3LMV2	Iron transporter FTH1 OS=Saccharomyces cerevisiae (strain RM11-1a) OX=285006 GN=SCRG_02761 PE=3 SV=1	SCRG_02761	51.418	3.9	0	1	1	1	109620
Cellular Component	GO:0098852	6	lytic vacuole membrane	1.62	0.3112	B5VFY6	YDR089Wp-like protein OS=Saccharomyces cerevisiae (strain AWRI1631) OX=545124 GN=AWRI1631_43090 PE=4 SV=1	AWRI1631_43090	78.144	1.6	3	1	1	1	52512000
Cellular Component	GO:0098852	6	lytic vacuole membrane	1.62	0.3112	B5VE58	non-specific serine/threonine protein kinase (Fragment) OS=Saccharomyces cerevisiae (strain AWRI1631) OX=545124 GN=AWRI1631_21810 PE=4 SV=1	AWRI1631_21810	127.32	2.4	1	1	1	1	11679000
Cellular Component	GO:0098588	4	bounding membrane of organelle	1.28	0.465568	B5VFY6	YDR089Wp-like protein OS=Saccharomyces cerevisiae (strain AWRI1631) OX=545124 GN=AWRI1631_43090 PE=4 SV=1	AWRI1631_43090	78.144	1.6	3	1	1	1	52512000
Cellular Component	GO:0000329	7	fungal-type vacuole membrane	1.63	0.310184	B3LPF8	Palmitoyltransferase OS=Saccharomyces cerevisiae (strain RM11-1a) OX=285006 GN=SCRG_03448 PE=3 SV=1	SCRG_03448	39.045	9.8	1	1	1	1	0
Cellular Component	GO:0000329	7	fungal-type vacuole membrane	1.63	0.310184	B5VFY6	YDR089Wp-like protein OS=Saccharomyces cerevisiae (strain AWRI1631) OX=545124 GN=AWRI1631_43090 PE=4 SV=1	AWRI1631_43090	78.144	1.6	3	1	1	1	52512000
Cellular Component	GO:0000329	7	fungal-type vacuole membrane	1.63	0.310184	B5VE58	non-specific serine/threonine protein kinase (Fragment) OS=Saccharomyces cerevisiae (strain AWRI1631) OX=545124 GN=AWRI1631_21810 PE=4 SV=1	AWRI1631_21810	127.32	2.4	1	1	1	1	11679000
Cellular Component	GO:0005794	5	Golgi apparatus	1.67	0.301895	C8ZAZ9	VPS10 homolog 2 OS=Saccharomyces cerevisiae (strain Lalvin EC1118 / Prise de mousse) OX=643680 GN=VTH2 PE=3 SV=2	VTH2	168.53	0.7	0	1	1	1	3655400
Cellular Component	GO:0005794	5	Golgi apparatus	1.67	0.301895	C7GVQ2	Golgi apparatus membrane protein TVP23 OS=Saccharomyces cerevisiae (strain JAY291) OX=574961 GN=TVP23 PE=3 SV=1	TVP23	23.135	14.1	1	1	1	1	260580
Cellular Component	GO:0005794	5	Golgi apparatus	1.67	0.301895	B5VG36	YDR141Cp-like protein OS=Saccharomyces cerevisiae (strain AWRI1631) OX=545124 GN=AWRI1631_43600 PE=3 SV=1	AWRI1631_43600	167.69	0.7	0	1	1	1	1476200
Cellular Component	GO:0005794	5	Golgi apparatus	1.67	0.301895	B5VFY6	YDR089Wp-like protein OS=Saccharomyces cerevisiae (strain AWRI1631) OX=545124 GN=AWRI1631_43090 PE=4 SV=1	AWRI1631_43090	78.144	1.6	3	1	1	1	52512000
Cellular Component	GO:0000793	6	condensed chromosome	1.82	0.300592	G2WHB5	Kinetochore-associated protein OS=Saccharomyces cerevisiae (strain Kyokai no. 7 / NBRC 101557) OX=721032 GN=K7_NNF1 PE=4 SV=1	K7_NNF1	23.667	6	0	1	1	1	70790
Cellular Component	GO:0000793	6	condensed chromosome	1.82	0.300592	B5VMA5	DASH complex subunit ASK1 OS=Saccharomyces cerevisiae (strain AWRI1631) OX=545124 GN=AWRI1631_111740 PE=3 SV=1	AWRI1631_111740	22.701	5.7	1	1	1	1	5284700000
Cellular Component	GO:1902494	2	catalytic complex	1.44	0.277249	Q03330	Histone acetyltransferase GCN5 OS=Saccharomyces cerevisiae (strain ATCC 204508 / S288c) OX=559292 GN=GCN5 PE=1 SV=1	GCN5	51.069	2.3	1	1	1	1	58087000
Cellular Component	GO:1902494	2	catalytic complex	1.44	0.277249	P40366	Protein DLS1 OS=Saccharomyces cerevisiae (strain ATCC 204508 / S288c) OX=559292 GN=DLS1 PE=1 SV=1	DLS1	18.792	11.4	1	1	1	1	0
Cellular Component	GO:1902494	2	catalytic complex	1.44	0.277249	G2WCC0	K7_Nat1p OS=Saccharomyces cerevisiae (strain Kyokai no. 7 / NBRC 101557) OX=721032 GN=K7_NAT1 PE=4 SV=1	K7_NAT1	98.92	1.9	0	1	1	1	2674700
Cellular Component	GO:1902494	2	catalytic complex	1.44	0.277249	G2WIG1	Polynucleotide 5'-hydroxyl-kinase GRC3 OS=Saccharomyces cerevisiae (strain Kyokai no. 7 / NBRC 101557) OX=721032 GN=K7_GRC3 PE=3 SV=1	K7_GRC3	72.136	3.2	0	1	1	1	118070
Cellular Component	GO:1902494	2	catalytic complex	1.44	0.277249	G2WE95	SWR1-complex protein 4 OS=Saccharomyces cerevisiae (strain Kyokai no. 7 / NBRC 101557) OX=721032 GN=K7_SWC4 PE=3 SV=1	K7_SWC4	55.159	2.5	0	1	1	1	16313
Cellular Component	GO:0000329	7	fungal-type vacuole membrane	1.63	0.310184	B3LMV2	Iron transporter FTH1 OS=Saccharomyces cerevisiae (strain RM11-1a) OX=285006 GN=SCRG_02761 PE=3 SV=1	SCRG_02761	51.418	3.9	0	1	1	1	109620
Cellular Component	GO:1902494	2	catalytic complex	1.44	0.277249	B5VJC8	YGR186Wp-like protein OS=Saccharomyces cerevisiae (strain AWRI1631) OX=545124 GN=AWRI1631_74050 PE=4 SV=1	AWRI1631_74050	26.568	4.2	1	2	2	2	189300000
Cellular Component	GO:0098588	4	bounding membrane of organelle	1.28	0.465568	B5VG36	YDR141Cp-like protein OS=Saccharomyces cerevisiae (strain AWRI1631) OX=545124 GN=AWRI1631_43600 PE=3 SV=1	AWRI1631_43600	167.69	0.7	0	1	1	1	1476200
Cellular Component	GO:0098588	4	bounding membrane of organelle	1.28	0.465568	B3LPF8	Palmitoyltransferase OS=Saccharomyces cerevisiae (strain RM11-1a) OX=285006 GN=SCRG_03448 PE=3 SV=1	SCRG_03448	39.045	9.8	1	1	1	1	0
Cellular Component	GO:0005773	5	vacuole	1.26	0.49477	C8ZAZ9	VPS10 homolog 2 OS=Saccharomyces cerevisiae (strain Lalvin EC1118 / Prise de mousse) OX=643680 GN=VTH2 PE=3 SV=2	VTH2	168.53	0.7	0	1	1	1	3655400
Cellular Component	GO:0005773	5	vacuole	1.26	0.49477	B3LPF8	Palmitoyltransferase OS=Saccharomyces cerevisiae (strain RM11-1a) OX=285006 GN=SCRG_03448 PE=3 SV=1	SCRG_03448	39.045	9.8	1	1	1	1	0
Cellular Component	GO:0005773	5	vacuole	1.26	0.49477	B3LMV2	Iron transporter FTH1 OS=Saccharomyces cerevisiae (strain RM11-1a) OX=285006 GN=SCRG_02761 PE=3 SV=1	SCRG_02761	51.418	3.9	0	1	1	1	109620
Cellular Component	GO:0005773	5	vacuole	1.26	0.49477	B5VFY6	YDR089Wp-like protein OS=Saccharomyces cerevisiae (strain AWRI1631) OX=545124 GN=AWRI1631_43090 PE=4 SV=1	AWRI1631_43090	78.144	1.6	3	1	1	1	52512000
Cellular Component	GO:0005773	5	vacuole	1.26	0.49477	C8ZHK9	Wsc3p OS=Saccharomyces cerevisiae (strain Lalvin EC1118 / Prise de mousse) OX=643680 GN=EC1118_1O4_0628g PE=4 SV=1	EC1118_1O4_0628g	57.627	3.8	1	1	1	1	0
Cellular Component	GO:0005773	5	vacuole	1.26	0.49477	B5VE58	non-specific serine/threonine protein kinase (Fragment) OS=Saccharomyces cerevisiae (strain AWRI1631) OX=545124 GN=AWRI1631_21810 PE=4 SV=1	AWRI1631_21810	127.32	2.4	1	1	1	1	11679000
Cellular Component	GO:0005773	5	vacuole	1.26	0.49477	G2WB82	K7_Hxt6p (Fragment) OS=Saccharomyces cerevisiae (strain Kyokai no. 7 / NBRC 101557) OX=721032 GN=K7_HXT6 PE=3 SV=1	K7_HXT6	22.553	3.4	1	1	1	1	99374000
Cellular Component	GO:0000323	6	lytic vacuole	1.29	0.488319	C8ZAZ9	VPS10 homolog 2 OS=Saccharomyces cerevisiae (strain Lalvin EC1118 / Prise de mousse) OX=643680 GN=VTH2 PE=3 SV=2	VTH2	168.53	0.7	0	1	1	1	3655400
Cellular Component	GO:0000323	6	lytic vacuole	1.29	0.488319	B3LPF8	Palmitoyltransferase OS=Saccharomyces cerevisiae (strain RM11-1a) OX=285006 GN=SCRG_03448 PE=3 SV=1	SCRG_03448	39.045	9.8	1	1	1	1	0
Cellular Component	GO:0000323	6	lytic vacuole	1.29	0.488319	B3LMV2	Iron transporter FTH1 OS=Saccharomyces cerevisiae (strain RM11-1a) OX=285006 GN=SCRG_02761 PE=3 SV=1	SCRG_02761	51.418	3.9	0	1	1	1	109620
Cellular Component	GO:0000323	6	lytic vacuole	1.29	0.488319	B5VFY6	YDR089Wp-like protein OS=Saccharomyces cerevisiae (strain AWRI1631) OX=545124 GN=AWRI1631_43090 PE=4 SV=1	AWRI1631_43090	78.144	1.6	3	1	1	1	52512000
Cellular Component	GO:0000323	6	lytic vacuole	1.29	0.488319	B5VE58	non-specific serine/threonine protein kinase (Fragment) OS=Saccharomyces cerevisiae (strain AWRI1631) OX=545124 GN=AWRI1631_21810 PE=4 SV=1	AWRI1631_21810	127.32	2.4	1	1	1	1	11679000
Cellular Component	GO:0000323	6	lytic vacuole	1.29	0.488319	G2WB82	K7_Hxt6p (Fragment) OS=Saccharomyces cerevisiae (strain Kyokai no. 7 / NBRC 101557) OX=721032 GN=K7_HXT6 PE=3 SV=1	K7_HXT6	22.553	3.4	1	1	1	1	99374000
Cellular Component	GO:0098588	4	bounding membrane of organelle	1.28	0.465568	B3LMV2	Iron transporter FTH1 OS=Saccharomyces cerevisiae (strain RM11-1a) OX=285006 GN=SCRG_02761 PE=3 SV=1	SCRG_02761	51.418	3.9	0	1	1	1	109620
Cellular Component	GO:0000322	6	storage vacuole	1.3	0.487486	C8ZAZ9	VPS10 homolog 2 OS=Saccharomyces cerevisiae (strain Lalvin EC1118 / Prise de mousse) OX=643680 GN=VTH2 PE=3 SV=2	VTH2	168.53	0.7	0	1	1	1	3655400
Cellular Component	GO:0000322	6	storage vacuole	1.3	0.487486	B3LMV2	Iron transporter FTH1 OS=Saccharomyces cerevisiae (strain RM11-1a) OX=285006 GN=SCRG_02761 PE=3 SV=1	SCRG_02761	51.418	3.9	0	1	1	1	109620
Cellular Component	GO:0000322	6	storage vacuole	1.3	0.487486	B5VFY6	YDR089Wp-like protein OS=Saccharomyces cerevisiae (strain AWRI1631) OX=545124 GN=AWRI1631_43090 PE=4 SV=1	AWRI1631_43090	78.144	1.6	3	1	1	1	52512000
Cellular Component	GO:0000322	6	storage vacuole	1.3	0.487486	C8ZHK9	Wsc3p OS=Saccharomyces cerevisiae (strain Lalvin EC1118 / Prise de mousse) OX=643680 GN=EC1118_1O4_0628g PE=4 SV=1	EC1118_1O4_0628g	57.627	3.8	1	1	1	1	0
Cellular Component	GO:0031097	5	medial cortex	4.76	0.0661786	B5VKH9	YIL129Cp-like protein (Fragment) OS=Saccharomyces cerevisiae (strain AWRI1631) OX=545124 GN=AWRI1631_90370 PE=4 SV=1	AWRI1631_90370	218.76	0.4	2	1	1	1	17039000
Cellular Component	GO:0000322	6	storage vacuole	1.3	0.487486	G2WB82	K7_Hxt6p (Fragment) OS=Saccharomyces cerevisiae (strain Kyokai no. 7 / NBRC 101557) OX=721032 GN=K7_HXT6 PE=3 SV=1	K7_HXT6	22.553	3.4	1	1	1	1	99374000
Cellular Component	GO:0000324	7	fungal-type vacuole	1.3	0.487486	C8ZAZ9	VPS10 homolog 2 OS=Saccharomyces cerevisiae (strain Lalvin EC1118 / Prise de mousse) OX=643680 GN=VTH2 PE=3 SV=2	VTH2	168.53	0.7	0	1	1	1	3655400
Cellular Component	GO:0000324	7	fungal-type vacuole	1.3	0.487486	B3LPF8	Palmitoyltransferase OS=Saccharomyces cerevisiae (strain RM11-1a) OX=285006 GN=SCRG_03448 PE=3 SV=1	SCRG_03448	39.045	9.8	1	1	1	1	0
Cellular Component	GO:0000324	7	fungal-type vacuole	1.3	0.487486	B3LMV2	Iron transporter FTH1 OS=Saccharomyces cerevisiae (strain RM11-1a) OX=285006 GN=SCRG_02761 PE=3 SV=1	SCRG_02761	51.418	3.9	0	1	1	1	109620
Cellular Component	GO:0000324	7	fungal-type vacuole	1.3	0.487486	B5VFY6	YDR089Wp-like protein OS=Saccharomyces cerevisiae (strain AWRI1631) OX=545124 GN=AWRI1631_43090 PE=4 SV=1	AWRI1631_43090	78.144	1.6	3	1	1	1	52512000
Cellular Component	GO:0000324	7	fungal-type vacuole	1.3	0.487486	C8ZHK9	Wsc3p OS=Saccharomyces cerevisiae (strain Lalvin EC1118 / Prise de mousse) OX=643680 GN=EC1118_1O4_0628g PE=4 SV=1	EC1118_1O4_0628g	57.627	3.8	1	1	1	1	0
Cellular Component	GO:0000324	7	fungal-type vacuole	1.3	0.487486	B5VE58	non-specific serine/threonine protein kinase (Fragment) OS=Saccharomyces cerevisiae (strain AWRI1631) OX=545124 GN=AWRI1631_21810 PE=4 SV=1	AWRI1631_21810	127.32	2.4	1	1	1	1	11679000
Cellular Component	GO:0000324	7	fungal-type vacuole	1.3	0.487486	G2WB82	K7_Hxt6p (Fragment) OS=Saccharomyces cerevisiae (strain Kyokai no. 7 / NBRC 101557) OX=721032 GN=K7_HXT6 PE=3 SV=1	K7_HXT6	22.553	3.4	1	1	1	1	99374000
Cellular Component	GO:0098588	4	bounding membrane of organelle	1.28	0.465568	C7GVQ2	Golgi apparatus membrane protein TVP23 OS=Saccharomyces cerevisiae (strain JAY291) OX=574961 GN=TVP23 PE=3 SV=1	TVP23	23.135	14.1	1	1	1	1	260580
Cellular Component	GO:0000322	6	storage vacuole	1.3	0.487486	B3LPF8	Palmitoyltransferase OS=Saccharomyces cerevisiae (strain RM11-1a) OX=285006 GN=SCRG_03448 PE=3 SV=1	SCRG_03448	39.045	9.8	1	1	1	1	0
Cellular Component	GO:1902494	2	catalytic complex	1.44	0.277249	B3LLY2	Chromatin structure remodeling complex protein RSC7 OS=Saccharomyces cerevisiae (strain RM11-1a) OX=285006 GN=SCRG_01981 PE=4 SV=1	SCRG_01981	44.856	2.3	1	1	1	1	2856600
Cellular Component	GO:0000322	6	storage vacuole	1.3	0.487486	B5VE58	non-specific serine/threonine protein kinase (Fragment) OS=Saccharomyces cerevisiae (strain AWRI1631) OX=545124 GN=AWRI1631_21810 PE=4 SV=1	AWRI1631_21810	127.32	2.4	1	1	1	1	11679000
Cellular Component	GO:1902494	2	catalytic complex	1.44	0.277249	B5VRP9	YOL004Wp-like protein (Fragment) OS=Saccharomyces cerevisiae (strain AWRI1631) OX=545124 GN=AWRI1631_151570 PE=4 SV=1	AWRI1631_151570	156.37	0.7	0	1	1	1	972680
Cellular Component	GO:0005634	5	nucleus	1.26	0.137767	N1P7Q8	Hsl1p OS=Saccharomyces cerevisiae (strain CEN.PK113-7D) OX=889517 GN=CENPK1137D_900 PE=4 SV=1	CENPK1137D_900	169.58	2.2	1	1	1	1	0
Cellular Component	GO:0005634	5	nucleus	1.26	0.137767	P47077	Nucleolar protein 9 OS=Saccharomyces cerevisiae (strain ATCC 204508 / S288c) OX=559292 GN=NOP9 PE=1 SV=1	NOP9	77.721	1.5	0	1	1	1	3130300000
Cellular Component	GO:0005634	5	nucleus	1.26	0.137767	C8Z3Y7	non-specific serine/threonine protein kinase OS=Saccharomyces cerevisiae (strain Lalvin EC1118 / Prise de mousse) OX=643680 GN=EC1118_1B15_1178g PE=4 SV=1	EC1118_1B15_1178g	76.412	1.9	0	1	1	1	41041
Cellular Component	GO:0005634	5	nucleus	1.26	0.137767	A7A2D1	Uncharacterized protein (Fragment) OS=Saccharomyces cerevisiae (strain YJM789) OX=307796 GN=SCY_1426 PE=4 SV=1	SCY_1426	92.324	1.4	0	1	1	1	281320
Cellular Component	GO:0005634	5	nucleus	1.26	0.137767	B5VNW7	YLR430Wp-like protein (Fragment) OS=Saccharomyces cerevisiae (strain AWRI1631) OX=545124 GN=AWRI1631_124570 PE=4 SV=1	AWRI1631_124570	108.13	0.7	11	1	1	1	267960000
Cellular Component	GO:0005634	5	nucleus	1.26	0.137767	G2WIG1	Polynucleotide 5'-hydroxyl-kinase GRC3 OS=Saccharomyces cerevisiae (strain Kyokai no. 7 / NBRC 101557) OX=721032 GN=K7_GRC3 PE=3 SV=1	K7_GRC3	72.136	3.2	0	1	1	1	118070
Cellular Component	GO:0005634	5	nucleus	1.26	0.137767	B5VMA5	DASH complex subunit ASK1 OS=Saccharomyces cerevisiae (strain AWRI1631) OX=545124 GN=AWRI1631_111740 PE=3 SV=1	AWRI1631_111740	22.701	5.7	1	1	1	1	5284700000
Cellular Component	GO:0005634	5	nucleus	1.26	0.137767	G2WG85	K7_Yrb2p OS=Saccharomyces cerevisiae (strain Kyokai no. 7 / NBRC 101557) OX=721032 GN=K7_YRB2 PE=4 SV=1	K7_YRB2	36.113	6.1	1	1	1	1	0
Cellular Component	GO:0005634	5	nucleus	1.26	0.137767	G2WE95	SWR1-complex protein 4 OS=Saccharomyces cerevisiae (strain Kyokai no. 7 / NBRC 101557) OX=721032 GN=K7_SWC4 PE=3 SV=1	K7_SWC4	55.159	2.5	0	1	1	1	16313
Cellular Component	GO:0005634	5	nucleus	1.26	0.137767	B5VJC8	YGR186Wp-like protein OS=Saccharomyces cerevisiae (strain AWRI1631) OX=545124 GN=AWRI1631_74050 PE=4 SV=1	AWRI1631_74050	26.568	4.2	1	2	2	2	189300000
Cellular Component	GO:0005634	5	nucleus	1.26	0.137767	B5VJW2	YHR031Cp-like protein (Fragment) OS=Saccharomyces cerevisiae (strain AWRI1631) OX=545124 GN=AWRI1631_80830 PE=3 SV=1	AWRI1631_80830	64.508	1.8	1	1	1	1	6365800
Cellular Component	GO:0005634	5	nucleus	1.26	0.137767	B5VHQ4	YER127Wp-like protein OS=Saccharomyces cerevisiae (strain AWRI1631) OX=545124 GN=AWRI1631_51940 PE=4 SV=1	AWRI1631_51940	26.193	8.4	1	1	1	1	0
Cellular Component	GO:0005634	5	nucleus	1.26	0.137767	B3LLY2	Chromatin structure remodeling complex protein RSC7 OS=Saccharomyces cerevisiae (strain RM11-1a) OX=285006 GN=SCRG_01981 PE=4 SV=1	SCRG_01981	44.856	2.3	1	1	1	1	2856600
Cellular Component	GO:0005634	5	nucleus	1.26	0.137767	G2W9P5	5'-deoxynucleotidase OS=Saccharomyces cerevisiae (strain Kyokai no. 7 / NBRC 101557) OX=721032 GN=K7_YBR242W PE=3 SV=1	K7_YBR242W	27.546	5	0	1	1	1	168670
Cellular Component	GO:0005634	5	nucleus	1.26	0.137767	B5VE62	YBR098Wp-like protein (Fragment) OS=Saccharomyces cerevisiae (strain AWRI1631) OX=545124 GN=AWRI1631_21840 PE=3 SV=1	AWRI1631_21840	42.813	5.2	0	1	1	1	2012500
Cellular Component	GO:0005634	5	nucleus	1.26	0.137767	B5VE58	non-specific serine/threonine protein kinase (Fragment) OS=Saccharomyces cerevisiae (strain AWRI1631) OX=545124 GN=AWRI1631_21810 PE=4 SV=1	AWRI1631_21810	127.32	2.4	1	1	1	1	11679000
Cellular Component	GO:0005634	5	nucleus	1.26	0.137767	A6ZKY6	Chromosome stability-related protein OS=Saccharomyces cerevisiae (strain YJM789) OX=307796 GN=SCY_0256 PE=3 SV=1	SCY_0256	45.606	7.3	1	1	1	1	8094800
Cellular Component	GO:0005634	5	nucleus	1.26	0.137767	G2WDH9	K7_Irc5p OS=Saccharomyces cerevisiae (strain Kyokai no. 7 / NBRC 101557) OX=721032 GN=K7_IRC5 PE=4 SV=1	K7_IRC5	96.928	2	1	1	1	1	108060
Cellular Component	GO:0005634	5	nucleus	1.26	0.137767	B3LQE8	Basic helix-loop-helix protein OS=Saccharomyces cerevisiae (strain RM11-1a) OX=285006 GN=SCRG_03712 PE=4 SV=1	SCRG_03712	39.509	3.7	0	1	1	1	80255
Cellular Component	GO:0005634	5	nucleus	1.26	0.137767	B5VRP9	YOL004Wp-like protein (Fragment) OS=Saccharomyces cerevisiae (strain AWRI1631) OX=545124 GN=AWRI1631_151570 PE=4 SV=1	AWRI1631_151570	156.37	0.7	0	1	1	1	972680
[truncated: 130 more rows]
