# Supplementary material for: Protein composition analysis of human plasma-derived and recombinant human serum albumin preparations based on 4D label-free proteomics
Source: PeerJ. 2025 Jun 30;13:e19624. doi: 10.7717/peerj.19624 (PMC12225626; doi:10.7717/peerj.19624)
Supplement: Supplemental Information 2 — Supplemental Figures: Figure S1A: Peptide length, peptides per protein, distribution of coverage (%) and MW (kDa) of the LC-MS/MS analysis of rHSA from company A. Figure S2B: Peptide length, peptides per protein, distribution of coverage (%) and MW(kDa) of the LC-MS/MS analysis of rHSA from company B. Figure S3C: Peptide length, peptides per protein, distribution of coverage (%) and MW(kDa) of the LC-MS/MS analysis of pHSA from company C. Figure S4D: Peptide length, peptides per protein, distribution of coverage (%) and MW(kDa) of the LC-MS/MS analysis of pHSA from company D. Figure S5E: Peptide length, peptides per protein, distribution of coverage (%) and MW(kDa) of the LC-MS/MS analysis of pHSA from company E. Figure S6F: Peptide length, peptides per protein, distribution of coverage (%) and MW(kDa) of the LC-MS/MS analysis of pHSA from company F. Figure S7G: Peptide length, peptides per protein, distribution of coverage (%) and MW(kDa) of the LC-MS/MS analysis of pHSA from company G. Figure S8H: Peptide length, peptides per protein, distribution of coverage (%) and MW(kDa) of the LC-MS/MS analysis of pHSA from company H. Figure S9: GO enrichment analysis of the APs in pHSA. Figure S10: Subcellular localization prediction of the APs in pHSA. Figure S11: COG/KOG enrichment analysis of the APs in pHSA. Figure S12: KEGG pathway enrichment analysis of the APs in pHSA. Supplemental Tables: Table S1A: The protein and peptide identified in rHSA from company A. Table S2B: The protein and peptide identified in rHSA from company B. Table S3C: The protein and peptide identified in pHSA from company C. Table S4D: The protein and peptide identified in pHSA from company D. Table S5E: The protein and peptide identified in pHSA from company E. Table S6F: The protein and peptide identified in pHSA from company F. Table S7G: The protein and peptide identified in pHSA from company G. Table S8H: The protein and peptide identified in pHSA from company H. Table S9: The relative abunda [file peerj-13-19624-s002.zip › Supplementary/Supplementary File/Supplementary File1/3-Functional_enrichment/KEGG_pathway_enrichment.xlsx]

## Sheet: ident
KEGG pathway	Mapping	Background	All Mapping	All Background	Fold Enrichment	Fisher's exact test p value	-log10(p value)	Related proteins
map00230 Purine metabolism	2	198	15	9373	6.31	0.038918	1.41	G2W9P5 G2WEE8

## Sheet: ident Pathway2Protein
KEGG pathway	Fisher's exact test p value	Fold Enrichment	Protein accession	Protein description	Gene name	MW [kDa]	Coverage [%]	MS/MS Counts	Peptides	Unique peptides	KEGG KO No.	Razor + unique peptides	Intensity
map00230 Purine metabolism	0.038918	6.31	G2W9P5	5'-deoxynucleotidase OS=Saccharomyces cerevisiae (strain Kyokai no. 7 / NBRC 101557) OX=721032 GN=K7_YBR242W PE=3 SV=1	K7_YBR242W	27.546	5	0	1	1	K07023	1	168670
map00230 Purine metabolism	0.038918	6.31	G2WEE8	phosphoribosylformylglycinamidine synthase OS=Saccharomyces cerevisiae (strain Kyokai no. 7 / NBRC 101557) OX=721032 GN=K7_ADE6 PE=3 SV=1	K7_ADE6	148.9	1.8	1	1	1	K01952	1	166850
map00240 Pyrimidine metabolism	0.174531	5.25	G2W9P5	5'-deoxynucleotidase OS=Saccharomyces cerevisiae (strain Kyokai no. 7 / NBRC 101557) OX=721032 GN=K7_YBR242W PE=3 SV=1	K7_YBR242W	27.546	5	0	1	1	K07023	1	168670
map00770 Pantothenate and CoA biosynthesis	0.150098	6.19	A6ZU31	Alpha aminoadipate reductase phosphopantetheinyl transferase OS=Saccharomyces cerevisiae (strain YJM789) OX=307796 GN=LYS5 PE=4 SV=1	LYS5	30.653	7.4	0	1	1	K06133	1	231120
map00790 Folate biosynthesis	0.0696951	13.89	N1NWU0	aminodeoxychorismate synthase OS=Saccharomyces cerevisiae (strain CEN.PK113-7D) OX=889517 GN=CENPK1137D_2711 PE=3 SV=1	CENPK1137D_2711	88.598	1.1	0	1	1	K13950	1	2766200
map00860 Porphyrin metabolism	0.11504	8.22	G2WAF0	coproporphyrinogen oxidase (Fragment) OS=Saccharomyces cerevisiae (strain Kyokai no. 7 / NBRC 101557) OX=721032 GN=K7_HEM13b PE=3 SV=1	K7_HEM13b	25.595	5.6	1	1	1	K00228	1	119080
map00970 Aminoacyl-tRNA biosynthesis	0.26706	3.25	G2WER4	Tyrosine--tRNA ligase OS=Saccharomyces cerevisiae (strain Kyokai no. 7 / NBRC 101557) OX=721032 GN=K7_TYS1 PE=3 SV=1	K7_TYS1	44.005	3.8	0	1	1	K01866	1	5141100
map03022 Basal transcription factors	0.179871	5.08	B5VJC8	YGR186Wp-like protein OS=Saccharomyces cerevisiae (strain AWRI1631) OX=545124 GN=AWRI1631_74050 PE=4 SV=1	AWRI1631_74050	26.568	4.2	1	2	2	K03138	2	189300000
map03030 DNA replication	0.186501	4.88	P40366	Protein DLS1 OS=Saccharomyces cerevisiae (strain ATCC 204508 / S288c) OX=559292 GN=DLS1 PE=1 SV=1	DLS1	18.792	11.4	1	1	1	K03506	1	0
map03410 Base excision repair	0.109308	8.68	P40366	Protein DLS1 OS=Saccharomyces cerevisiae (strain ATCC 204508 / S288c) OX=559292 GN=DLS1 PE=1 SV=1	DLS1	18.792	11.4	1	1	1	K03506	1	0
map03420 Nucleotide excision repair	0.212522	4.22	P40366	Protein DLS1 OS=Saccharomyces cerevisiae (strain ATCC 204508 / S288c) OX=559292 GN=DLS1 PE=1 SV=1	DLS1	18.792	11.4	1	1	1	K03506	1	0
map03440 Homologous recombination	0.167811	5.48	B5VE62	YBR098Wp-like protein (Fragment) OS=Saccharomyces cerevisiae (strain AWRI1631) OX=545124 GN=AWRI1631_21840 PE=3 SV=1	AWRI1631_21840	42.813	5.2	0	1	1	K10882	1	2012500
map04011 MAPK signaling pathway - yeast	0.298968	1.83	C8ZHK9	Wsc3p OS=Saccharomyces cerevisiae (strain Lalvin EC1118 / Prise de mousse) OX=643680 GN=EC1118_1O4_0628g PE=4 SV=1	EC1118_1O4_0628g	57.627	3.8	1	1	1	K11244	1	0
map04011 MAPK signaling pathway - yeast	0.298968	1.83	N1P7Q8	Hsl1p OS=Saccharomyces cerevisiae (strain CEN.PK113-7D) OX=889517 GN=CENPK1137D_900 PE=4 SV=1	CENPK1137D_900	169.58	2.2	1	1	1	K02515	1	0
map04120 Ubiquitin mediated proteolysis	0.303344	2.8	N1NZR6	Ubi4p OS=Saccharomyces cerevisiae (strain CEN.PK113-7D) OX=889517 GN=CENPK1137D_551 PE=4 SV=1	CENPK1137D_551	17.209	27.5	2	2	2	K08770	2	24713000
map04136 Autophagy - other	0.154216	6.01	B5VE58	non-specific serine/threonine protein kinase (Fragment) OS=Saccharomyces cerevisiae (strain AWRI1631) OX=545124 GN=AWRI1631_21810 PE=4 SV=1	AWRI1631_21810	127.32	2.4	1	1	1	K08333	1	11679000
map04138 Autophagy - yeast	0.47516	1.59	B5VE58	non-specific serine/threonine protein kinase (Fragment) OS=Saccharomyces cerevisiae (strain AWRI1631) OX=545124 GN=AWRI1631_21810 PE=4 SV=1	AWRI1631_21810	127.32	2.4	1	1	1	K08333	1	11679000
map04139 Mitophagy - yeast	0.056715	5.12	B5VRP9	YOL004Wp-like protein (Fragment) OS=Saccharomyces cerevisiae (strain AWRI1631) OX=545124 GN=AWRI1631_151570 PE=4 SV=1	AWRI1631_151570	156.37	0.7	0	1	1	K11644	1	972680
map04139 Mitophagy - yeast	0.056715	5.12	C8ZHK9	Wsc3p OS=Saccharomyces cerevisiae (strain Lalvin EC1118 / Prise de mousse) OX=643680 GN=EC1118_1O4_0628g PE=4 SV=1	EC1118_1O4_0628g	57.627	3.8	1	1	1	K11244	1	0
