# Supplementary material for: Protein composition analysis of human plasma-derived and recombinant human serum albumin preparations based on 4D label-free proteomics
Source: PeerJ. 2025 Jun 30;13:e19624. doi: 10.7717/peerj.19624 (PMC12225626; doi:10.7717/peerj.19624)
Supplement: Supplemental Information 2 — Supplemental Figures: Figure S1A: Peptide length, peptides per protein, distribution of coverage (%) and MW (kDa) of the LC-MS/MS analysis of rHSA from company A. Figure S2B: Peptide length, peptides per protein, distribution of coverage (%) and MW(kDa) of the LC-MS/MS analysis of rHSA from company B. Figure S3C: Peptide length, peptides per protein, distribution of coverage (%) and MW(kDa) of the LC-MS/MS analysis of pHSA from company C. Figure S4D: Peptide length, peptides per protein, distribution of coverage (%) and MW(kDa) of the LC-MS/MS analysis of pHSA from company D. Figure S5E: Peptide length, peptides per protein, distribution of coverage (%) and MW(kDa) of the LC-MS/MS analysis of pHSA from company E. Figure S6F: Peptide length, peptides per protein, distribution of coverage (%) and MW(kDa) of the LC-MS/MS analysis of pHSA from company F. Figure S7G: Peptide length, peptides per protein, distribution of coverage (%) and MW(kDa) of the LC-MS/MS analysis of pHSA from company G. Figure S8H: Peptide length, peptides per protein, distribution of coverage (%) and MW(kDa) of the LC-MS/MS analysis of pHSA from company H. Figure S9: GO enrichment analysis of the APs in pHSA. Figure S10: Subcellular localization prediction of the APs in pHSA. Figure S11: COG/KOG enrichment analysis of the APs in pHSA. Figure S12: KEGG pathway enrichment analysis of the APs in pHSA. Supplemental Tables: Table S1A: The protein and peptide identified in rHSA from company A. Table S2B: The protein and peptide identified in rHSA from company B. Table S3C: The protein and peptide identified in pHSA from company C. Table S4D: The protein and peptide identified in pHSA from company D. Table S5E: The protein and peptide identified in pHSA from company E. Table S6F: The protein and peptide identified in pHSA from company F. Table S7G: The protein and peptide identified in pHSA from company G. Table S8H: The protein and peptide identified in pHSA from company H. Table S9: The relative abunda [file peerj-13-19624-s002.zip › Supplementary/Supplementary File/Supplementary File1/3-Functional_enrichment/ident-BP.txt]

GO Terms Level 1	GO Terms Description	GO Terms Level	GO Terms ID	Mapping	Background	All Mapping	All Background	Fold Enrichment	Fisher's exact test p value	-log10(p value)	Related proteins	Log2 Fold enrichment
Biological Process	mRNA polyadenylation	7	GO:0006378	2	88	47	23033	11.14	0.01395522257194943	1.86	G2WIG1 B5VNW7	3.4776773275653072
Biological Process	transcription, DNA-templated	7	GO:0006351	8	1660	47	23033	2.36	0.018081230305797415	1.74	B3LQE8 B3LLY2 B5VJC8 G2WIG1 B5VNW7 A7A2D1 I6QI29 P61830	1.2387868595871165
Biological Process	nucleic acid-templated transcription	6	GO:0097659	8	1660	47	23033	2.36	0.018081230305797415	1.74	B3LQE8 B3LLY2 B5VJC8 G2WIG1 B5VNW7 A7A2D1 I6QI29 P61830	1.2387868595871165
Biological Process	protein acetylation	6	GO:0006473	3	302	47	23033	4.87	0.02367175819642426	1.63	G2WE95 G2WCC0 Q03330	2.2839217723076177
Biological Process	RNA polyadenylation	6	GO:0043631	2	120	47	23033	8.17	0.024980133027347067	1.6	G2WIG1 B5VNW7	3.0303360783709588
Biological Process	replication fork processing	6	GO:0031297	2	128	47	23033	7.66	0.028146579435379463	1.55	B5VE62 B5VJW2	2.9373443921502322
Biological Process	cleavage involved in rRNA processing	7	GO:0000469	3	327	47	23033	4.5	0.029036574187656927	1.54	B5VHQ4 G2WIG1 P47077	2.169925001442312
Biological Process	rRNA metabolic process	7	GO:0016072	6	1256	47	23033	2.34	0.04137182282588458	1.38	B3LQE8 B5VHQ4 G2WIG1 B5VNW7 P47077 P61830	1.2265085298086797
Biological Process	aspartate family amino acid biosynthetic process	6	GO:0009067	2	164	47	23033	5.98	0.044203851816127966	1.35	B3LQE8 A6ZU31	2.5801454844233804
Biological Process	carbon catabolite activation of transcription	6	GO:0045991	3	388	47	23033	3.79	0.044603415526000126	1.35	B3LQE8 A7A2D1 I6QI29	1.922197848396367
Biological Process	regulation of RNA biosynthetic process	6	GO:2001141	13	3813	47	23033	1.67	0.048662732417338116	1.31	B5VRP9 B3LQE8 B5VE58 B3LLY2 B5VJC8 G2WE95 G2WG85 G2WIG1 B5VNW7 A7A2D1 I6QI29 P40366 Q03330	0.7398481026993274
