# Supplementary material for: Protein composition analysis of human plasma-derived and recombinant human serum albumin preparations based on 4D label-free proteomics
Source: PeerJ. 2025 Jun 30;13:e19624. doi: 10.7717/peerj.19624 (PMC12225626; doi:10.7717/peerj.19624)
Supplement: Supplemental Information 2 — Supplemental Figures: Figure S1A: Peptide length, peptides per protein, distribution of coverage (%) and MW (kDa) of the LC-MS/MS analysis of rHSA from company A. Figure S2B: Peptide length, peptides per protein, distribution of coverage (%) and MW(kDa) of the LC-MS/MS analysis of rHSA from company B. Figure S3C: Peptide length, peptides per protein, distribution of coverage (%) and MW(kDa) of the LC-MS/MS analysis of pHSA from company C. Figure S4D: Peptide length, peptides per protein, distribution of coverage (%) and MW(kDa) of the LC-MS/MS analysis of pHSA from company D. Figure S5E: Peptide length, peptides per protein, distribution of coverage (%) and MW(kDa) of the LC-MS/MS analysis of pHSA from company E. Figure S6F: Peptide length, peptides per protein, distribution of coverage (%) and MW(kDa) of the LC-MS/MS analysis of pHSA from company F. Figure S7G: Peptide length, peptides per protein, distribution of coverage (%) and MW(kDa) of the LC-MS/MS analysis of pHSA from company G. Figure S8H: Peptide length, peptides per protein, distribution of coverage (%) and MW(kDa) of the LC-MS/MS analysis of pHSA from company H. Figure S9: GO enrichment analysis of the APs in pHSA. Figure S10: Subcellular localization prediction of the APs in pHSA. Figure S11: COG/KOG enrichment analysis of the APs in pHSA. Figure S12: KEGG pathway enrichment analysis of the APs in pHSA. Supplemental Tables: Table S1A: The protein and peptide identified in rHSA from company A. Table S2B: The protein and peptide identified in rHSA from company B. Table S3C: The protein and peptide identified in pHSA from company C. Table S4D: The protein and peptide identified in pHSA from company D. Table S5E: The protein and peptide identified in pHSA from company E. Table S6F: The protein and peptide identified in pHSA from company F. Table S7G: The protein and peptide identified in pHSA from company G. Table S8H: The protein and peptide identified in pHSA from company H. Table S9: The relative abunda [file peerj-13-19624-s002.zip › Supplementary/Supplementary File/Supplementary File1/3-Functional_enrichment/ident-CC.txt]

GO Terms Level 1	GO Terms Description	GO Terms Level	GO Terms ID	Mapping	Background	All Mapping	All Background	Fold Enrichment	Fisher's exact test p value	-log10(p value)	Related proteins	Log2 Fold enrichment
Cellular Component	chromosome, centromeric region	3	GO:0000775	8	618	46	23969	6.75	2.0517296375294525e-05	4.69	B5VRP9 B3LQE8 B5VMA5 G2WIG1 C8Z3Y7 G2WHB5 P61830 Q03330	2.7548875021634687
Cellular Component	chromosomal region	2	GO:0098687	9	874	46	23969	5.37	3.580053994896853e-05	4.45	B5VRP9 B3LQE8 B5VJW2 B5VMA5 G2WIG1 C8Z3Y7 G2WHB5 P61830 Q03330	2.424922088210688
Cellular Component	nuclear chromosome	6	GO:0000228	14	2397	46	23969	3.04	0.00010510950056529681	3.98	B5VRP9 B3LQE8 B5VE62 B3LLY2 B5VJW2 G2WE95 B5VMA5 G2WIG1 B5VNW7 C8Z3Y7 G2WHB5 P40366 P61830 Q03330	1.6040713236688608
Cellular Component	pericentric heterochromatin	4	GO:0005721	4	131	46	23969	15.91	0.0001163965485312867	3.93	B5VRP9 G2WIG1 C8Z3Y7 P61830	3.991861930556323
Cellular Component	chromatin	2	GO:0000785	12	1839	46	23969	3.4	0.00013350133987002292	3.87	B5VRP9 B3LQE8 B5VE62 B3LLY2 B5VJW2 G2WE95 G2WIG1 B5VNW7 C8Z3Y7 P40366 P61830 Q03330	1.765534746362977
Cellular Component	heterochromatin	3	GO:0000792	5	305	46	23969	8.54	0.0002886538069345073	3.54	B5VRP9 B5VJW2 G2WIG1 C8Z3Y7 P61830	3.0942360698457656
Cellular Component	chromosome	5	GO:0005694	14	2711	46	23969	2.69	0.00038640790032823863	3.41	B5VRP9 B3LQE8 B5VE62 B3LLY2 B5VJW2 G2WE95 B5VMA5 G2WIG1 B5VNW7 C8Z3Y7 G2WHB5 P40366 P61830 Q03330	1.4276061727818994
Cellular Component	mating-type region heterochromatin	4	GO:0031934	3	75	46	23969	20.84	0.00040548251748418526	3.39	G2WIG1 C8Z3Y7 P61830	4.381283372503783
Cellular Component	nuclear lumen	5	GO:0031981	19	4517	46	23969	2.19	0.0004210916451064079	3.38	B5VRP9 B3LQE8 B5VE62 B3LLY2 B5VHQ4 B5VJW2 B5VJC8 G2WE95 G2WG85 B5VMA5 G2WIG1 B5VNW7 C8Z3Y7 P47077 N1P7Q8 G2WHB5 P40366 P61830 Q03330	1.1309308698264486
Cellular Component	organelle lumen	3	GO:0043233	20	5734	46	23969	1.82	0.004747991115053806	2.32	B5VRP9 B3LQE8 B5VE62 B3LLY2 B5VHQ4 B5VJW2 B5VJC8 G2WE95 G2WG85 B5VMA5 C7GX73 G2WIG1 B5VNW7 C8Z3Y7 P47077 N1P7Q8 G2WHB5 P40366 P61830 Q03330	0.8639384504239717
Cellular Component	intracellular organelle lumen	4	GO:0070013	20	5734	46	23969	1.82	0.004747991115053806	2.32	B5VRP9 B3LQE8 B5VE62 B3LLY2 B5VHQ4 B5VJW2 B5VJC8 G2WE95 G2WG85 B5VMA5 C7GX73 G2WIG1 B5VNW7 C8Z3Y7 P47077 N1P7Q8 G2WHB5 P40366 P61830 Q03330	0.8639384504239717
Cellular Component	membrane-enclosed lumen	2	GO:0031974	20	5734	46	23969	1.82	0.004747991115053806	2.32	B5VRP9 B3LQE8 B5VE62 B3LLY2 B5VHQ4 B5VJW2 B5VJC8 G2WE95 G2WG85 B5VMA5 C7GX73 G2WIG1 B5VNW7 C8Z3Y7 P47077 N1P7Q8 G2WHB5 P40366 P61830 Q03330	0.8639384504239717
Cellular Component	acetyltransferase complex	4	GO:1902493	3	266	46	23969	5.88	0.014438202163834516	1.84	G2WE95 G2WCC0 Q03330	2.5558161550616396
Cellular Component	protein acetyltransferase complex	3	GO:0031248	3	266	46	23969	5.88	0.014438202163834516	1.84	G2WE95 G2WCC0 Q03330	2.5558161550616396
Cellular Component	nucleoplasm	2	GO:0005654	7	1424	46	23969	2.56	0.01803594767587128	1.74	B5VRP9 B3LQE8 B5VJC8 G2WE95 G2WG85 N1P7Q8 Q03330	1.3561438102252754
Cellular Component	non-membrane-bounded organelle	3	GO:0043228	20	6473	46	23969	1.61	0.01857008105600199	1.73	B5VRP9 B3LQE8 A6ZKY6 B5VE62 B3LLY2 B5VHQ4 B5VJW2 G2WE95 B5VMA5 G2WIG1 B5VNW7 B5VI35 C8Z3Y7 P47077 N1P7Q8 G2WER4 G2WHB5 P40366 P61830 Q03330	0.6870606883398924
Cellular Component	intracellular non-membrane-bounded organelle	4	GO:0043232	20	6473	46	23969	1.61	0.01857008105600199	1.73	B5VRP9 B3LQE8 A6ZKY6 B5VE62 B3LLY2 B5VHQ4 B5VJW2 G2WE95 B5VMA5 G2WIG1 B5VNW7 B5VI35 C8Z3Y7 P47077 N1P7Q8 G2WER4 G2WHB5 P40366 P61830 Q03330	0.6870606883398924
Cellular Component	replication fork	2	GO:0005657	3	302	46	23969	5.18	0.020173930715556142	1.7	B5VJW2 B5VNW7 P61830	2.372952097911829
Cellular Component	SWI/SNF superfamily-type complex	3	GO:0070603	3	310	46	23969	5.04	0.021596177962477214	1.67	B3LLY2 G2WE95 P40366	2.333423733725192
Cellular Component	H4 histone acetyltransferase complex	4	GO:1902562	2	119	46	23969	8.76	0.02194361549155201	1.66	G2WE95 Q03330	3.130930869826449
