# Supplementary material for: Protein composition analysis of human plasma-derived and recombinant human serum albumin preparations based on 4D label-free proteomics
Source: PeerJ. 2025 Jun 30;13:e19624. doi: 10.7717/peerj.19624 (PMC12225626; doi:10.7717/peerj.19624)
Supplement: Supplemental Information 2 — Supplemental Figures: Figure S1A: Peptide length, peptides per protein, distribution of coverage (%) and MW (kDa) of the LC-MS/MS analysis of rHSA from company A. Figure S2B: Peptide length, peptides per protein, distribution of coverage (%) and MW(kDa) of the LC-MS/MS analysis of rHSA from company B. Figure S3C: Peptide length, peptides per protein, distribution of coverage (%) and MW(kDa) of the LC-MS/MS analysis of pHSA from company C. Figure S4D: Peptide length, peptides per protein, distribution of coverage (%) and MW(kDa) of the LC-MS/MS analysis of pHSA from company D. Figure S5E: Peptide length, peptides per protein, distribution of coverage (%) and MW(kDa) of the LC-MS/MS analysis of pHSA from company E. Figure S6F: Peptide length, peptides per protein, distribution of coverage (%) and MW(kDa) of the LC-MS/MS analysis of pHSA from company F. Figure S7G: Peptide length, peptides per protein, distribution of coverage (%) and MW(kDa) of the LC-MS/MS analysis of pHSA from company G. Figure S8H: Peptide length, peptides per protein, distribution of coverage (%) and MW(kDa) of the LC-MS/MS analysis of pHSA from company H. Figure S9: GO enrichment analysis of the APs in pHSA. Figure S10: Subcellular localization prediction of the APs in pHSA. Figure S11: COG/KOG enrichment analysis of the APs in pHSA. Figure S12: KEGG pathway enrichment analysis of the APs in pHSA. Supplemental Tables: Table S1A: The protein and peptide identified in rHSA from company A. Table S2B: The protein and peptide identified in rHSA from company B. Table S3C: The protein and peptide identified in pHSA from company C. Table S4D: The protein and peptide identified in pHSA from company D. Table S5E: The protein and peptide identified in pHSA from company E. Table S6F: The protein and peptide identified in pHSA from company F. Table S7G: The protein and peptide identified in pHSA from company G. Table S8H: The protein and peptide identified in pHSA from company H. Table S9: The relative abunda [file peerj-13-19624-s002.zip › Supplementary/Supplementary File/Supplementary File1/3-Functional_enrichment/ident-MF.txt]

GO Terms Level 1	GO Terms Description	GO Terms Level	GO Terms ID	Mapping	Background	All Mapping	All Background	Fold Enrichment	Fisher's exact test p value	-log10(p value)	Related proteins	Log2 Fold enrichment
Molecular Function	5'-3' DNA helicase activity	4	GO:0043139	2	32	40	19413	30.33	0.001974509513736203	2.7	B5VJW2 B5VNW7	4.922673592849446
Molecular Function	protein kinase binding	5	GO:0019901	2	70	40	19413	13.87	0.009151126689228973	2.04	B3LQE8 N1P7Q8	3.793895882548878
Molecular Function	chromatin DNA binding	3	GO:0031490	2	73	40	19413	13.3	0.009919647041957063	2.0	B3LLY2 P61830	3.733354340613827
Molecular Function	transcription corepressor activity	3	GO:0003714	2	98	40	19413	9.9	0.01737039654856971	1.76	B5VRP9 G2WE95	3.3074285251922473
Molecular Function	kinase binding	4	GO:0019900	2	113	40	19413	8.59	0.022683671350677708	1.64	B3LQE8 N1P7Q8	3.102658131363739
Molecular Function	protein homodimerization activity	4	GO:0042803	2	117	40	19413	8.3	0.0242005313960608	1.62	B3LQE8 G2WAF0	3.0531113364595623
Molecular Function	transcription coregulator activity	2	GO:0003712	3	325	40	19413	4.48	0.029107876881294466	1.54	B5VRP9 G2WE95 Q03330	2.1634987322828794
Molecular Function	identical protein binding	3	GO:0042802	2	169	40	19413	5.74	0.04736109901158132	1.32	B3LQE8 G2WAF0	2.521050736900963
