# Supplementary material for: Protein composition analysis of human plasma-derived and recombinant human serum albumin preparations based on 4D label-free proteomics
Source: PeerJ. 2025 Jun 30;13:e19624. doi: 10.7717/peerj.19624 (PMC12225626; doi:10.7717/peerj.19624)
Supplement: Supplemental Information 2 — Supplemental Figures: Figure S1A: Peptide length, peptides per protein, distribution of coverage (%) and MW (kDa) of the LC-MS/MS analysis of rHSA from company A. Figure S2B: Peptide length, peptides per protein, distribution of coverage (%) and MW(kDa) of the LC-MS/MS analysis of rHSA from company B. Figure S3C: Peptide length, peptides per protein, distribution of coverage (%) and MW(kDa) of the LC-MS/MS analysis of pHSA from company C. Figure S4D: Peptide length, peptides per protein, distribution of coverage (%) and MW(kDa) of the LC-MS/MS analysis of pHSA from company D. Figure S5E: Peptide length, peptides per protein, distribution of coverage (%) and MW(kDa) of the LC-MS/MS analysis of pHSA from company E. Figure S6F: Peptide length, peptides per protein, distribution of coverage (%) and MW(kDa) of the LC-MS/MS analysis of pHSA from company F. Figure S7G: Peptide length, peptides per protein, distribution of coverage (%) and MW(kDa) of the LC-MS/MS analysis of pHSA from company G. Figure S8H: Peptide length, peptides per protein, distribution of coverage (%) and MW(kDa) of the LC-MS/MS analysis of pHSA from company H. Figure S9: GO enrichment analysis of the APs in pHSA. Figure S10: Subcellular localization prediction of the APs in pHSA. Figure S11: COG/KOG enrichment analysis of the APs in pHSA. Figure S12: KEGG pathway enrichment analysis of the APs in pHSA. Supplemental Tables: Table S1A: The protein and peptide identified in rHSA from company A. Table S2B: The protein and peptide identified in rHSA from company B. Table S3C: The protein and peptide identified in pHSA from company C. Table S4D: The protein and peptide identified in pHSA from company D. Table S5E: The protein and peptide identified in pHSA from company E. Table S6F: The protein and peptide identified in pHSA from company F. Table S7G: The protein and peptide identified in pHSA from company G. Table S8H: The protein and peptide identified in pHSA from company H. Table S9: The relative abunda [file peerj-13-19624-s002.zip › Supplementary/Supplementary File/Supplementary File1/3-Functional_enrichment/kegg_enrich_all.csv]

KEGG pathway	Mapping	Background	All Mapping	All Background	Fold Enrichment	Fisher's exact test p value	-log10(p value)	Related proteins
map00230 Purine metabolism	2	198	15	9373	6.31	0.038917970100513906	1.41	G2W9P5 G2WEE8
map00240 Pyrimidine metabolism	1	119	15	9373	5.25	0.17453142470588323	0.76	G2W9P5
map00770 Pantothenate and CoA biosynthesis	1	101	15	9373	6.19	0.15009763461119793	0.82	A6ZU31
map00790 Folate biosynthesis	1	45	15	9373	13.89	0.06969509402705215	1.16	N1NWU0
map00860 Porphyrin metabolism	1	76	15	9373	8.22	0.11504049780639071	0.94	G2WAF0
map00970 Aminoacyl-tRNA biosynthesis	1	192	15	9373	3.25	0.26705952392801113	0.57	G2WER4
map03022 Basal transcription factors	1	123	15	9373	5.08	0.17987136570357617	0.75	B5VJC8
map03030 DNA replication	1	128	15	9373	4.88	0.18650095464326436	0.73	P40366
map03410 Base excision repair	1	72	15	9373	8.68	0.10930767580486618	0.96	P40366
map03420 Nucleotide excision repair	1	148	15	9373	4.22	0.21252235706390385	0.67	P40366
map03440 Homologous recombination	1	114	15	9373	5.48	0.16781086265276962	0.78	B5VE62
map04011 MAPK signaling pathway - yeast	2	682	15	9373	1.83	0.2989680145308768	0.52	C8ZHK9 N1P7Q8
map04111 Cell cycle - yeast	1	664	15	9373	0.94	1.0	-0.0	N1P7Q8
map04113 Meiosis - yeast	1	716	15	9373	0.87	1.0	-0.0	G2WB82
map04120 Ubiquitin mediated proteolysis	1	223	15	9373	2.8	0.30334387367945576	0.52	N1NZR6
map04136 Autophagy - other	1	104	15	9373	6.01	0.1542162583542768	0.81	B5VE58
map04138 Autophagy - yeast	1	394	15	9373	1.59	0.47516038317339077	0.32	B5VE58
map04139 Mitophagy - yeast	2	244	15	9373	5.12	0.05671502883030354	1.25	B5VRP9 C8ZHK9
