# Supplementary material for: Protein composition analysis of human plasma-derived and recombinant human serum albumin preparations based on 4D label-free proteomics
Source: PeerJ. 2025 Jun 30;13:e19624. doi: 10.7717/peerj.19624 (PMC12225626; doi:10.7717/peerj.19624)
Supplement: Supplemental Information 2 — Supplemental Figures: Figure S1A: Peptide length, peptides per protein, distribution of coverage (%) and MW (kDa) of the LC-MS/MS analysis of rHSA from company A. Figure S2B: Peptide length, peptides per protein, distribution of coverage (%) and MW(kDa) of the LC-MS/MS analysis of rHSA from company B. Figure S3C: Peptide length, peptides per protein, distribution of coverage (%) and MW(kDa) of the LC-MS/MS analysis of pHSA from company C. Figure S4D: Peptide length, peptides per protein, distribution of coverage (%) and MW(kDa) of the LC-MS/MS analysis of pHSA from company D. Figure S5E: Peptide length, peptides per protein, distribution of coverage (%) and MW(kDa) of the LC-MS/MS analysis of pHSA from company E. Figure S6F: Peptide length, peptides per protein, distribution of coverage (%) and MW(kDa) of the LC-MS/MS analysis of pHSA from company F. Figure S7G: Peptide length, peptides per protein, distribution of coverage (%) and MW(kDa) of the LC-MS/MS analysis of pHSA from company G. Figure S8H: Peptide length, peptides per protein, distribution of coverage (%) and MW(kDa) of the LC-MS/MS analysis of pHSA from company H. Figure S9: GO enrichment analysis of the APs in pHSA. Figure S10: Subcellular localization prediction of the APs in pHSA. Figure S11: COG/KOG enrichment analysis of the APs in pHSA. Figure S12: KEGG pathway enrichment analysis of the APs in pHSA. Supplemental Tables: Table S1A: The protein and peptide identified in rHSA from company A. Table S2B: The protein and peptide identified in rHSA from company B. Table S3C: The protein and peptide identified in pHSA from company C. Table S4D: The protein and peptide identified in pHSA from company D. Table S5E: The protein and peptide identified in pHSA from company E. Table S6F: The protein and peptide identified in pHSA from company F. Table S7G: The protein and peptide identified in pHSA from company G. Table S8H: The protein and peptide identified in pHSA from company H. Table S9: The relative abunda [file peerj-13-19624-s002.zip › Supplementary/Supplementary File/Supplementary File2/1-Functional_annotation/Annotation_combine.txt]

Protein accession	Protein description	Gene name	MW [kDa]	Coverage [%]	MS/MS Counts	Peptides	Unique peptides	Razor + unique peptides	Intensity	Subcellular localization	KEGG KO No.	KEGG Gene	KEGG pathway	Biological Process	Cellular Component	Molecular Function	Pfam ID	Domain description	KOG category	KOG NO.	KOG description
A0A0N7KGP4	Os03g0177400 protein OS=Oryza sativa subsp. japonica OX=39947 GN=Os03g0177400 PE=1 SV=1	Os03g0177400	42.235	5.5	1	1	1	1	211700000	cytoplasm	K03231	EEF1A; elongation factor 1-alpha	map03013 Nucleocytoplasmic transport	GO:0006412 translation; GO:0006414 translational elongation; GO:0006518 peptide metabolic process; GO:0006807 nitrogen compound metabolic process; GO:0008152 metabolic process; GO:0009058 biosynthetic process; GO:0009059 macromolecule biosynthetic process; GO:0009987 cellular process; GO:0010467 gene expression; GO:0019538 protein metabolic process; GO:0034641 cellular nitrogen compound metabolic…	GO:0005622 intracellular anatomical structure; GO:0005737 cytoplasm;	GO:0003676 nucleic acid binding; GO:0003723 RNA binding; GO:0003746 translation elongation factor activity; GO:0003824 catalytic activity; GO:0003924 GTPase activity; GO:0005488 binding; GO:0008135 translation factor activity, RNA binding; GO:0016462 pyrophosphatase activity; GO:0016787 hydrolase activity; GO:0016817 hydrolase activity, acting on acid anhydrides; GO:0016818 hydrolase activity, ac…	PF00009; PF03144; PF03143	Elongation factor Tu GTP binding domain; Elongation factor Tu domain 2; Elongation factor Tu C-terminal domain	J	KOG0052	Translation elongation factor EF-1 alpha/Tu
A0A0N7KMN9	Os06g0701100 protein OS=Oryza sativa subsp. japonica OX=39947 GN=Os06g0701100 PE=1 SV=1	Os06g0701100	45.666	4.0	0	1	1	1	2100500	cytoplasm	K03257	EIF4A; translation initiation factor 4A		GO:0006139 nucleobase-containing compound metabolic process; GO:0006412 translation; GO:0006413 translational initiation; GO:0006518 peptide metabolic process; GO:0006725 cellular aromatic compound metabolic process; GO:0006807 nitrogen compound metabolic process; GO:0008152 metabolic process; GO:0009058 biosynthetic process; GO:0009059 macromolecule biosynthetic process; GO:0009987 cellular proc…	GO:0005622 intracellular anatomical structure; GO:0005634 nucleus; GO:0005730 nucleolus; GO:0005737 cytoplasm; GO:0031974 membrane-enclosed lumen; GO:0031981 nuclear lumen; GO:0043226 organelle; GO:0043227 membrane-bounded organelle; GO:0043228 non-membrane-bounded organelle; GO:0043229 intracellular organelle; GO:0043231 intracellular membrane-bounded organelle; GO:0043232 intracellular non-memb…	GO:0003724 RNA helicase activity; GO:0003824 catalytic activity; GO:0004386 helicase activity; GO:0008186 ATP-dependent activity, acting on RNA; GO:0016462 pyrophosphatase activity; GO:0016787 hydrolase activity; GO:0016817 hydrolase activity, acting on acid anhydrides; GO:0016818 hydrolase activity, acting on acid anhydrides, in phosphorus-containing anhydrides; GO:0016887 ATP hydrolysis activit…	PF00270; PF00271	DEAD/DEAH box helicase; Helicase conserved C-terminal domain	J	KOG0327	Translation initiation factor 4F, helicase subunit (eIF-4A) and related helicases
A0A0N7KQ58	Os08g0520850 protein OS=Oryza sativa subsp. japonica OX=39947 GN=Os08g0520850 PE=4 SV=1	Os08g0520850	12.707	18.4	1	1	1	1	2282000	chloroplast
A0A0N7KQ92	Os08g0548800 protein OS=Oryza sativa subsp. japonica OX=39947 GN=Os08g0548800 PE=4 SV=1	Os08g0548800	38.46	3.8	1	1	1	1	3014500	cytoplasm							PF00646; PF08268	F-box domain; F-box associated domain
P0CH35	Ubiquitin-60S ribosomal protein L40-2 OS=Oryza sativa subsp. japonica OX=39947 GN=Ub-CEP52-2 PE=3 SV=1	Ub-CEP52-2	14.784	7.0	2	1	1	1	37782000	cytoplasm,nucleus	K02927	RP-L40e, RPL40, UBA52; ubiquitin-large subunit ribosomal protein L40e	map03010 Ribosome; map04120 Ubiquitin mediated proteolysis				PF00240	Ubiquitin family	J	KOG0003	Ubiquitin/60s ribosomal protein L40 fusion
A0A0N7KRA5	Os09g0567366 protein OS=Oryza sativa subsp. japonica OX=39947 GN=Os09g0567366 PE=1 SV=1	Os09g0567366	23.827	11.2	2	1	1	1	32908000	cytoplasm							PF00248	Aldo/keto reductase family	C	KOG1575	Voltage-gated shaker-like K+ channel, subunit beta/KCNAB
A0A0N7KRS2	Os10g0411100 protein OS=Oryza sativa subsp. japonica OX=39947 GN=Os10g0411100 PE=4 SV=1	Os10g0411100	46.275	2.2	1	1	1	1	198980	plasma membrane
A0A0P0V0Q5	Os01g0226200 protein OS=Oryza sativa subsp. japonica OX=39947 GN=Os01g0226200 PE=4 SV=1	Os01g0226200	43.032	1.9	1	1	1	1	0	nucleus					GO:0005886 plasma membrane; GO:0016020 membrane; GO:0071944 cell periphery;
A0A0P0VAD7	Os01g0846000 protein OS=Oryza sativa subsp. japonica OX=39947 GN=Os01g0846000 PE=4 SV=1	Os01g0846000	20.694000000000006	4.3	1	1	1	1	0	cytoplasm	K07466	RFA1, RPA1, rpa; replication factor A1	map03030 DNA replication; map03420 Nucleotide excision repair; map03430 Mismatch repair; map03440 Homologous recombination						L	KOG0851	Single-stranded DNA-binding replication protein A (RPA), large (70 kD) subunit and related ssDNA-binding proteins
A0A0P0VBW6	Fructose-bisphosphate aldolase OS=Oryza sativa subsp. japonica OX=39947 GN=Os01g0905800 PE=1 SV=1	Os01g0905800	21.973000000000006	18.2	3	3	3	3	104550000	cytoplasm	K01623	ALDO; fructose-bisphosphate aldolase, class I [EC:4.1.2.13]	map00010 Glycolysis / Gluconeogenesis; map00030 Pentose phosphate pathway; map00051 Fructose and mannose metabolism; map00710 Carbon fixation in photosynthetic organisms; map01100 Metabolic pathways; map01110 Biosynthesis of secondary metabolites; map01200 Carbon metabolism; map01230 Biosynthesis of amino acids	GO:0005975 carbohydrate metabolic process; GO:0005984 disaccharide metabolic process; GO:0005985 sucrose metabolic process; GO:0005986 sucrose biosynthetic process; GO:0005996 monosaccharide metabolic process; GO:0006006 glucose metabolic process; GO:0006082 organic acid metabolic process; GO:0006090 pyruvate metabolic process; GO:0006091 generation of precursor metabolites and energy; GO:0006094…	GO:0005622 intracellular anatomical structure; GO:0005737 cytoplasm; GO:0005829 cytosol;	GO:0003824 catalytic activity; GO:0004332 fructose-bisphosphate aldolase activity; GO:0016829 lyase activity; GO:0016830 carbon-carbon lyase activity; GO:0016832 aldehyde-lyase activity;	PF00274	Fructose-bisphosphate aldolase class-I	G	KOG1557	Fructose-biphosphate aldolase
A0A0P0VG25	Os02g0202250 protein OS=Oryza sativa subsp. japonica OX=39947 GN=Os02g0202250 PE=1 SV=1	Os02g0202250	138.06	1.7	1	1	1	1	303330000	plasma membrane	K14310	NUP205, NUP192; nuclear pore complex protein Nup205	map03013 Nucleocytoplasmic transport	GO:0006810 transport; GO:0006913 nucleocytoplasmic transport; GO:0006996 organelle organization; GO:0006997 nucleus organization; GO:0006999 nuclear pore organization; GO:0009987 cellular process; GO:0016043 cellular component organization; GO:0043933 protein-containing complex organization; GO:0046907 intracellular transport; GO:0051169 nuclear transport; GO:0051179 localization; GO:0051234 esta…	GO:0005622 intracellular anatomical structure; GO:0005634 nucleus; GO:0005635 nuclear envelope; GO:0005643 nuclear pore; GO:0005737 cytoplasm; GO:0009507 chloroplast; GO:0009536 plastid; GO:0012505 endomembrane system; GO:0031967 organelle envelope; GO:0031975 envelope; GO:0032991 protein-containing complex; GO:0043226 organelle; GO:0043227 membrane-bounded organelle; GO:0043229 intracellular org…	GO:0005198 structural molecule activity; GO:0017056 structural constituent of nuclear pore;			S	KOG1835	Uncharacterized conserved protein
A0A0P0VHW2	Os02g0297550 protein OS=Oryza sativa subsp. japonica OX=39947 GN=Os02g0297550 PE=4 SV=1	Os02g0297550	9.6283	20.5	1	1	1	1	29584000	cytoplasm
A0A0P0VIA4	Os02g0321900 protein (Fragment) OS=Oryza sativa subsp. japonica OX=39947 GN=Os02g0321900 PE=1 SV=1	Os02g0321900	10.186	16.9	1	1	1	1	3030800	cytoplasm	K02865	RP-L10Ae, RPL10A; large subunit ribosomal protein L10Ae	map03010 Ribosome	GO:0000470 maturation of LSU-rRNA; GO:0003002 regionalization; GO:0006139 nucleobase-containing compound metabolic process; GO:0006364 rRNA processing; GO:0006396 RNA processing; GO:0006412 translation; GO:0006518 peptide metabolic process; GO:0006725 cellular aromatic compound metabolic process; GO:0006807 nitrogen compound metabolic process; GO:0007275 multicellular organism development; GO:000…	GO:0005622 intracellular anatomical structure; GO:0005634 nucleus; GO:0005730 nucleolus; GO:0005737 cytoplasm; GO:0005829 cytosol; GO:0005840 ribosome; GO:0005844 polysome; GO:0005886 plasma membrane; GO:0005911 cell-cell junction; GO:0009506 plasmodesma; GO:0015934 large ribosomal subunit; GO:0016020 membrane; GO:0022625 cytosolic large ribosomal subunit; GO:0022626 cytosolic ribosome; GO:003005…	GO:0003676 nucleic acid binding; GO:0003723 RNA binding; GO:0003735 structural constituent of ribosome; GO:0005198 structural molecule activity; GO:0005488 binding; GO:0097159 organic cyclic compound binding; GO:1901363 heterocyclic compound binding;	PF00687	Ribosomal protein L1p/L10e family	J	KOG1570	60S ribosomal protein L10A
A0A0P0VJT6	Os02g0530100 protein OS=Oryza sativa subsp. japonica OX=39947 GN=Os02g0530100 PE=1 SV=1	Os02g0530100	13.094	22.0	3	2	2	2	60364000	chloroplast	K07213	ATOX1, ATX1, copZ, golB; copper chaperone		GO:0006810 transport; GO:0006811 ion transport; GO:0006812 cation transport; GO:0006873 cellular ion homeostasis; GO:0006875 cellular metal ion homeostasis; GO:0009987 cellular process; GO:0019725 cellular homeostasis; GO:0030001 metal ion transport; GO:0030003 cellular cation homeostasis; GO:0042592 homeostatic process; GO:0046916 cellular transition metal ion homeostasis; GO:0048878 chemical ho…	GO:0005622 intracellular anatomical structure; GO:0005737 cytoplasm;	GO:0005488 binding; GO:0043167 ion binding; GO:0043169 cation binding; GO:0046872 metal ion binding; GO:0046914 transition metal ion binding;	PF00403	Heavy-metal-associated domain	P	KOG1603	Copper chaperone
A0A0P0VKB4	Os02g0558400 protein OS=Oryza sativa subsp. japonica OX=39947 GN=Os02g0558400 PE=3 SV=1	Os02g0558400	107.62	0.8	2	1	1	1	175660000	nucleus							PF18052; PF00931	Rx N-terminal domain; NB-ARC domain	T	KOG4658	Apoptotic ATPase
A0A0P0VLE4	Os02g0597300 protein OS=Oryza sativa subsp. japonica OX=39947 GN=Os02g0597300 PE=4 SV=1	Os02g0597300	86.193	3.3	0	1	1	1	46124	cytoplasm									T	KOG4658	Apoptotic ATPase
A0A0P0VR14	Os02g0798700 protein OS=Oryza sativa subsp. japonica OX=39947 GN=Os02g0798700 PE=1 SV=1	Os02g0798700	74.193	1.2	2	1	1	1	0	plasma membrane									S	KOG2611	Neurochondrin/leucine-rich protein (Neurochondrin)
A0A0P0VRB1	Os02g0816900 protein OS=Oryza sativa subsp. japonica OX=39947 GN=Os02g0816900 PE=1 SV=1	Os02g0816900	144.87	0.8	1	1	1	1	349180000	nucleus	K10357	MYO5; myosin V		GO:0006928 movement of cell or subcellular component; GO:0009987 cellular process; GO:0030029 actin filament-based process; GO:0030048 actin filament-based movement; GO:0033275 actin-myosin filament sliding; GO:0051179 localization; GO:0051234 establishment of localization; GO:0051640 organelle localization; GO:0051641 cellular localization; GO:0051656 establishment of organelle localization; GO:…	GO:0000331 contractile vacuole; GO:0005622 intracellular anatomical structure; GO:0005737 cytoplasm; GO:0005773 vacuole; GO:0005856 cytoskeleton; GO:0015629 actin cytoskeleton; GO:0031410 cytoplasmic vesicle; GO:0031982 vesicle; GO:0042641 actomyosin; GO:0043226 organelle; GO:0043227 membrane-bounded organelle; GO:0043228 non-membrane-bounded organelle; GO:0043229 intracellular organelle; GO:0043…	GO:0000146 microfilament motor activity; GO:0000166 nucleotide binding; GO:0003774 cytoskeletal motor activity; GO:0003779 actin binding; GO:0003824 catalytic activity; GO:0005488 binding; GO:0005515 protein binding; GO:0005524 ATP binding; GO:0008092 cytoskeletal protein binding; GO:0016462 pyrophosphatase activity; GO:0016787 hydrolase activity; GO:0016817 hydrolase activity, acting on acid anh…	PF00063	Myosin head (motor domain)	Z	KOG0160	Myosin class V heavy chain
A0A0P0VTY6	Flavin-containing monooxygenase OS=Oryza sativa subsp. japonica OX=39947 GN=Os03g0182000 PE=3 SV=1	Os03g0182000	61.089	3.8	1	1	1	1	12194000	chloroplast	K00485	FMO; dimethylaniline monooxygenase (N-oxide forming) / hypotaurine monooxygenase [EC:1.14.13.8 1.8.1.-]		GO:0001666 response to hypoxia; GO:0002218 activation of innate immune response; GO:0002253 activation of immune response; GO:0002376 immune system process; GO:0002682 regulation of immune system process; GO:0002684 positive regulation of immune system process; GO:0006950 response to stress; GO:0006952 defense response; GO:0006955 immune response; GO:0007154 cell communication; GO:0007165 signal …		GO:0003824 catalytic activity; GO:0004497 monooxygenase activity; GO:0016491 oxidoreductase activity;			Q	KOG1399	Flavin-containing monooxygenase
A0A0P0VUB4	Os03g0197300 protein OS=Oryza sativa subsp. japonica OX=39947 GN=Os03g0197300 PE=1 SV=1	Os03g0197300	70.839	1.4	0	1	1	1	2023500	chloroplast				GO:0006950 response to stress; GO:0006952 defense response; GO:0009605 response to external stimulus; GO:0009607 response to biotic stimulus; GO:0009620 response to fungus; GO:0043207 response to external biotic stimulus; GO:0050832 defense response to fungus; GO:0050896 response to stimulus; GO:0051707 response to other organism; GO:0098542 defense response to other organism;			PF00190	Cupin
A0A0P0VW37	Os03g0277500 protein OS=Oryza sativa subsp. japonica OX=39947 GN=Os03g0277500 PE=1 SV=1	Os03g0277500	17.67	20.4	4	2	2	2	627200000	cytoplasm							PF18029	Glyoxalase-like domain
A0A0P0VYG1	Os03g0356700 protein OS=Oryza sativa subsp. japonica OX=39947 GN=Os03g0356700 PE=1 SV=1	Os03g0356700	46.012	2.4	1	1	1	1	8830500	nucleus				GO:0001558 regulation of cell growth; GO:0006996 organelle organization; GO:0007010 cytoskeleton organization; GO:0007015 actin filament organization; GO:0008064 regulation of actin polymerization or depolymerization; GO:0009605 response to external stimulus; GO:0009606 tropism; GO:0009628 response to abiotic stimulus; GO:0009629 response to gravity; GO:0009630 gravitropism; GO:0009987 cellular p…	GO:0005622 intracellular anatomical structure; GO:0005737 cytoplasm; GO:0005856 cytoskeleton; GO:0005884 actin filament; GO:0015629 actin cytoskeleton; GO:0032432 actin filament bundle; GO:0043226 organelle; GO:0043228 non-membrane-bounded organelle; GO:0043229 intracellular organelle; GO:0043232 intracellular non-membrane-bounded organelle; GO:0099080 supramolecular complex; GO:0099081 supramole…	GO:0003779 actin binding; GO:0005488 binding; GO:0005515 protein binding; GO:0008092 cytoskeletal protein binding; GO:0044877 protein-containing complex binding; GO:0051015 actin filament binding;	PF00626; PF02209	Gelsolin repeat; Villin headpiece domain	Z	KOG0443	Actin regulatory proteins (gelsolin/villin family)
A0A0P0VZ55	Os03g0402800 protein OS=Oryza sativa subsp. japonica OX=39947 GN=Os03g0402800 PE=3 SV=1	Os03g0402800	12.501	6.8	1	1	1	1	0	chloroplast	K13464	JAZ; jasmonate ZIM domain-containing protein	map04075 Plant hormone signal transduction	GO:0006950 response to stress; GO:0009611 response to wounding; GO:0009889 regulation of biosynthetic process; GO:0009890 negative regulation of biosynthetic process; GO:0009892 negative regulation of metabolic process; GO:0009966 regulation of signal transduction; GO:0010556 regulation of macromolecule biosynthetic process; GO:0010558 negative regulation of macromolecule biosynthetic process; GO…	GO:0005622 intracellular anatomical structure; GO:0005634 nucleus; GO:0043226 organelle; GO:0043227 membrane-bounded organelle; GO:0043229 intracellular organelle; GO:0043231 intracellular membrane-bounded organelle;	GO:0003712 transcription coregulator activity; GO:0003714 transcription corepressor activity; GO:0140110 transcription regulator activity;	PF06200	tify domain
A0A0P0W000	Os03g0596900 protein OS=Oryza sativa subsp. japonica OX=39947 GN=Os03g0596900 PE=1 SV=1	Os03g0596900	40.562	15.4	7	4	4	4	102390000	nucleus	K17046	DEK; protein DEK							B	KOG2266	Chromatin-associated protein Dek and related proteins, contains SAP DNA binding domain
A0A0P0WE64	Os04g0592400 protein OS=Oryza sativa subsp. japonica OX=39947 GN=Os04g0592400 PE=1 SV=1	Os04g0592400	46.758	2.9	1	1	1	1	10304000	nucleus
A0A0P0WET4	Os04g0616500 protein OS=Oryza sativa subsp. japonica OX=39947 GN=Os04g0616500 PE=4 SV=1	Os04g0616500	111.78	2.2	1	1	1	1	7021000	plasma membrane							PF11721; PF00069	Malectin domain; Protein kinase domain
A0A0P0WFK3	Os04g0636600 protein OS=Oryza sativa subsp. japonica OX=39947 GN=Os04g0636600 PE=1 SV=1	Os04g0636600	40.501	5.1	1	1	1	1	2567700	chloroplast	K17785	IMMT, MIC60; MICOS complex subunit MIC60
A0A0P0WFK4	Os04g0643550 protein OS=Oryza sativa subsp. japonica OX=39947 GN=Os04g0643550 PE=4 SV=1	Os04g0643550	16.848	5.2	1	1	1	1	0	extracellular
A0A0P0WG85	Os04g0663100 protein OS=Oryza sativa subsp. japonica OX=39947 GN=Os04g0663100 PE=1 SV=1	Os04g0663100	98.48	2.7	1	1	1	1	2029700	nucleus				GO:0001101 response to acid chemical; GO:0009719 response to endogenous stimulus; GO:0009725 response to hormone; GO:0009737 response to abscisic acid; GO:0010033 response to organic substance; GO:0033993 response to lipid; GO:0042221 response to chemical; GO:0050896 response to stimulus; GO:0097305 response to alcohol; GO:1901700 response to oxygen-containing compound;	GO:0005622 intracellular anatomical structure; GO:0005634 nucleus; GO:0005737 cytoplasm; GO:0005829 cytosol; GO:0005856 cytoskeleton; GO:0005875 microtubule associated complex; GO:0005886 plasma membrane; GO:0009507 chloroplast; GO:0009526 plastid envelope; GO:0009536 plastid; GO:0009941 chloroplast envelope; GO:0015630 microtubule cytoskeleton; GO:0016020 membrane; GO:0031967 organelle envelope;…				R	KOG1075	FOG: Reverse transcriptase
A0A0P0WHK5	Os05g0119400 protein OS=Oryza sativa subsp. japonica OX=39947 GN=Os05g0119400 PE=4 SV=1	Os05g0119400	95.383	1.0	1	1	1	1	0	nucleus
A0A0P0WIN7	Os05g0181000 protein OS=Oryza sativa subsp. japonica OX=39947 GN=Os05g0181000 PE=1 SV=1	Os05g0181000	94.123	3.0	1	1	1	1	19186000	chloroplast	K09489	HSPA4; heat shock 70kDa protein 4							O	KOG0103	Molecular chaperones HSP105/HSP110/SSE1, HSP70 superfamily
A0A0P0WJL0	Os05g0233100 protein OS=Oryza sativa subsp. japonica OX=39947 GN=Os05g0233100 PE=4 SV=1	Os05g0233100	34.549	2.6	0	1	1	1	3125200	nucleus							PF03106	WRKY DNA -binding domain
A0A0P0WV14	Os06g0245050 protein OS=Oryza sativa subsp. japonica OX=39947 GN=Os06g0245050 PE=4 SV=1	Os06g0245050	10.098	9.3	0	1	1	1	898730	mitochondria
A0A0P0X7E2	Os07g0555200 protein (Fragment) OS=Oryza sativa subsp. japonica OX=39947 GN=Os07g0555200 PE=1 SV=1	Os07g0555200	138.35	2.2	2	2	2	2	19952000	nucleus	K03260	EIF4G; translation initiation factor 4G		GO:0001101 response to acid chemical; GO:0009605 response to external stimulus; GO:0009607 response to biotic stimulus; GO:0009615 response to virus; GO:0009719 response to endogenous stimulus; GO:0009725 response to hormone; GO:0009737 response to abscisic acid; GO:0010033 response to organic substance; GO:0033993 response to lipid; GO:0042221 response to chemical; GO:0043207 response to externa…	GO:0005622 intracellular anatomical structure; GO:0005634 nucleus; GO:0005737 cytoplasm; GO:0005829 cytosol; GO:0043226 organelle; GO:0043227 membrane-bounded organelle; GO:0043229 intracellular organelle; GO:0043231 intracellular membrane-bounded organelle;	GO:0003676 nucleic acid binding; GO:0003723 RNA binding; GO:0003729 mRNA binding; GO:0005488 binding; GO:0097159 organic cyclic compound binding; GO:1901363 heterocyclic compound binding;			J	KOG0401	Translation initiation factor 4F, ribosome/mRNA-bridging subunit (eIF-4G)
A0A0P0XA75	Os07g0644400 protein (Fragment) OS=Oryza sativa subsp. japonica OX=39947 GN=Os07g0644400 PE=4 SV=1	Os07g0644400	45.191	1.9	1	1	1	1	0	cytoplasm
A0A0P0XB22	Os08g0110800 protein OS=Oryza sativa subsp. japonica OX=39947 GN=Os08g0110800 PE=1 SV=1	Os08g0110800	32.852	17.1	3	3	3	3	12057000	cytoplasm	K13210	FUBP; far upstream element-binding protein		GO:0006139 nucleobase-containing compound metabolic process; GO:0006351 transcription, DNA-templated; GO:0006355 regulation of transcription, DNA-templated; GO:0006357 regulation of transcription by RNA polymerase II; GO:0006366 transcription by RNA polymerase II; GO:0006725 cellular aromatic compound metabolic process; GO:0006807 nitrogen compound metabolic process; GO:0008152 metabolic process;…	GO:0005622 intracellular anatomical structure; GO:0005634 nucleus; GO:0005737 cytoplasm; GO:0043226 organelle; GO:0043227 membrane-bounded organelle; GO:0043229 intracellular organelle; GO:0043231 intracellular membrane-bounded organelle;	GO:0000976 transcription cis-regulatory region binding; GO:0000977 RNA polymerase II transcription regulatory region sequence-specific DNA binding; GO:0000978 RNA polymerase II cis-regulatory region sequence-specific DNA binding; GO:0000981 DNA-binding transcription factor activity, RNA polymerase II-specific; GO:0000987 cis-regulatory region sequence-specific DNA binding; GO:0001067 transcriptio…	PF00013	KH domain	A	KOG1676	K-homology type RNA binding proteins
A0A0P0XB68	Os08g0122800 protein OS=Oryza sativa subsp. japonica OX=39947 GN=Os08g0122800 PE=4 SV=1	Os08g0122800	12.495	7.9	1	2	2	2	369540	chloroplast
A0A0P0XGI2	Os08g0442900 protein OS=Oryza sativa subsp. japonica OX=39947 GN=Os08g0442900 PE=4 SV=1	Os08g0442900	13.939	8.6	0	1	1	1	204630	nucleus
A0A0P0XGK1	Os08g0434566 protein OS=Oryza sativa subsp. japonica OX=39947 GN=Os08g0434566 PE=4 SV=1	Os08g0434566	14.007	17.9	1	1	1	1	9938900	cytoplasm
A0A0P0XN98	Os09g0482300 protein OS=Oryza sativa subsp. japonica OX=39947 GN=Os09g0482300 PE=1 SV=1	Os09g0482300	13.853	51.5	3	3	3	3	163850000	chloroplast
A0A0P0XR38	Os09g0549500 protein OS=Oryza sativa subsp. japonica OX=39947 GN=Os09g0549500 PE=4 SV=1	Os09g0549500	29.5	2.9	0	1	1	1	1551100	nucleus	K13154	ZCRB1; U11/U12 small nuclear ribonucleoprotein 31 kDa protein		GO:0000375 RNA splicing, via transesterification reactions; GO:0000377 RNA splicing, via transesterification reactions with bulged adenosine as nucleophile; GO:0000398 mRNA splicing, via spliceosome; GO:0006139 nucleobase-containing compound metabolic process; GO:0006396 RNA processing; GO:0006397 mRNA processing; GO:0006725 cellular aromatic compound metabolic process; GO:0006807 nitrogen compou…	GO:0005622 intracellular anatomical structure; GO:0005634 nucleus; GO:0005681 spliceosomal complex; GO:0005689 U12-type spliceosomal complex; GO:0032991 protein-containing complex; GO:0043226 organelle; GO:0043227 membrane-bounded organelle; GO:0043229 intracellular organelle; GO:0043231 intracellular membrane-bounded organelle; GO:1990904 ribonucleoprotein complex;	GO:0003676 nucleic acid binding; GO:0003723 RNA binding; GO:0005488 binding; GO:0097159 organic cyclic compound binding; GO:1901363 heterocyclic compound binding;	PF00076; PF00098	RNA recognition motif. (a.k.a. RRM, RBD, or RNP domain); Zinc knuckle	R	KOG0118	FOG: RRM domain
A0A0P0XT55	WAT1-related protein OS=Oryza sativa subsp. japonica OX=39947 GN=Os10g0199500 PE=3 SV=1	Os10g0199500	25.554	3.5	1	1	1	1	0	vacuolar membrane
A0A0P0XUW7	Os10g0422583 protein OS=Oryza sativa subsp. japonica OX=39947 GN=Os10g0422583 PE=4 SV=1	Os10g0422583	13.418	13.0	0	1	1	1	110530	mitochondria
A0A0P0XVT4	Os10g0453851 protein OS=Oryza sativa subsp. japonica OX=39947 GN=Os10g0453851 PE=4 SV=1	Os10g0453851	36.061	2.4	1	1	1	1	0	nucleus
A0A0P0XZ99	Os11g0175300 protein OS=Oryza sativa subsp. japonica OX=39947 GN=Os11g0175300 PE=4 SV=1	Os11g0175300	45.473	5.0	1	1	1	1	320040000	cytoplasm				GO:0000302 response to reactive oxygen species; GO:0005975 carbohydrate metabolic process; GO:0005984 disaccharide metabolic process; GO:0005985 sucrose metabolic process; GO:0005987 sucrose catabolic process; GO:0006082 organic acid metabolic process; GO:0006520 cellular amino acid metabolic process; GO:0006807 nitrogen compound metabolic process; GO:0006950 response to stress; GO:0006979 respon…	GO:0005622 intracellular anatomical structure; GO:0005634 nucleus; GO:0005737 cytoplasm; GO:0005829 cytosol; GO:0005886 plasma membrane; GO:0016020 membrane; GO:0043226 organelle; GO:0043227 membrane-bounded organelle; GO:0043229 intracellular organelle; GO:0043231 intracellular membrane-bounded organelle; GO:0071944 cell periphery;	GO:0003824 catalytic activity; GO:0004553 hydrolase activity, hydrolyzing O-glycosyl compounds; GO:0004564 beta-fructofuranosidase activity; GO:0004575 sucrose alpha-glucosidase activity; GO:0015926 glucosidase activity; GO:0016787 hydrolase activity; GO:0016798 hydrolase activity, acting on glycosyl bonds; GO:0090599 alpha-glucosidase activity;
A0A0P0XZP3	Protein disulfide-isomerase OS=Oryza sativa subsp. japonica OX=39947 GN=Os11g0199200 PE=1 SV=1	Os11g0199200	46.654	9.4	2	3	3	3	166550000	cytoskeleton	K09580	PDIA1, P4HB; protein disulfide-isomerase A1 [EC:5.3.4.1]	map04141 Protein processing in endoplasmic reticulum	GO:0000003 reproduction; GO:0003006 developmental process involved in reproduction; GO:0006457 protein folding; GO:0006950 response to stress; GO:0006970 response to osmotic stress; GO:0007275 multicellular organism development; GO:0009314 response to radiation; GO:0009416 response to light stimulus; GO:0009628 response to abiotic stimulus; GO:0009642 response to light intensity; GO:0009644 respo…	GO:0000322 storage vacuole; GO:0000323 lytic vacuole; GO:0000325 plant-type vacuole; GO:0000326 protein storage vacuole; GO:0000327 lytic vacuole within protein storage vacuole; GO:0005618 cell wall; GO:0005622 intracellular anatomical structure; GO:0005737 cytoplasm; GO:0005773 vacuole; GO:0005774 vacuolar membrane; GO:0005783 endoplasmic reticulum; GO:0005788 endoplasmic reticulum lumen; GO:000…	GO:0003756 protein disulfide isomerase activity; GO:0003824 catalytic activity; GO:0016853 isomerase activity; GO:0016860 intramolecular oxidoreductase activity; GO:0016864 intramolecular oxidoreductase activity, transposing S-S bonds; GO:0140096 catalytic activity, acting on a protein;	PF00085; PF13848	Thioredoxin; Thioredoxin-like domain	O	KOG0190	Protein disulfide isomerase (prolyl 4-hydroxylase beta subunit)
A0A0P0YCW8	Os12g0626150 protein OS=Oryza sativa subsp. japonica OX=39947 GN=Os12g0626150 PE=4 SV=1	Os12g0626150	16.485	5.2	1	1	1	1	0	nucleus
A0A0P0YD55	Os12g0626500 protein OS=Oryza sativa subsp. japonica OX=39947 GN=Os12g0626500 PE=1 SV=1	Os12g0626500	21.892	35.9	9	4	4	4	451640000	nucleus
A3AHG5	Late embryogenesis abundant protein 17 OS=Oryza sativa subsp. japonica OX=39947 GN=LEA17 PE=2 SV=1	LEA17	36.791	15.7	3	3	3	3	34891000	chloroplast				GO:0006950 response to stress; GO:0009266 response to temperature stimulus; GO:0009409 response to cold; GO:0009628 response to abiotic stimulus; GO:0047484 regulation of response to osmotic stress; GO:0048518 positive regulation of biological process; GO:0048583 regulation of response to stimulus; GO:0048584 positive regulation of response to stimulus; GO:0050789 regulation of biological process…	GO:0005622 intracellular anatomical structure; GO:0005634 nucleus; GO:0043226 organelle; GO:0043227 membrane-bounded organelle; GO:0043229 intracellular organelle; GO:0043231 intracellular membrane-bounded organelle;
A3C0C6	Peptidylprolyl isomerase OS=Oryza sativa subsp. japonica OX=39947 GN=Os09g0501850 PE=1 SV=1	Os09g0501850	16.29	7.8	1	1	1	1	10521000	extracellular	K09569	FKBP2; FK506-binding protein 2 [EC:5.2.1.8]		GO:0000413 protein peptidyl-prolyl isomerization; GO:0006457 protein folding; GO:0006464 cellular protein modification process; GO:0006807 nitrogen compound metabolic process; GO:0008152 metabolic process; GO:0009987 cellular process; GO:0018193 peptidyl-amino acid modification; GO:0018208 peptidyl-proline modification; GO:0019538 protein metabolic process; GO:0036211 protein modification process…	GO:0005622 intracellular anatomical structure; GO:0005737 cytoplasm; GO:0005783 endoplasmic reticulum; GO:0012505 endomembrane system; GO:0043226 organelle; GO:0043227 membrane-bounded organelle; GO:0043229 intracellular organelle; GO:0043231 intracellular membrane-bounded organelle;	GO:0003755 peptidyl-prolyl cis-trans isomerase activity; GO:0003824 catalytic activity; GO:0005488 binding; GO:0005527 macrolide binding; GO:0005528 FK506 binding; GO:0016853 isomerase activity; GO:0016859 cis-trans isomerase activity; GO:0097159 organic cyclic compound binding; GO:0140096 catalytic activity, acting on a protein; GO:1901363 heterocyclic compound binding;	PF00254	FKBP-type peptidyl-prolyl cis-trans isomerase	O	KOG0549	FKBP-type peptidyl-prolyl cis-trans isomerase
B7EXZ6	Os04g0479500 protein OS=Oryza sativa subsp. japonica OX=39947 GN=Os04g0479500 PE=2 SV=1	Os04g0479500	26.165	4.4	1	1	1	1	8080700	mitochondria
B9FUY6	Os07g0685850 protein OS=Oryza sativa subsp. japonica OX=39947 GN=Os07g0685850 PE=1 SV=1	Os07g0685850	14.521	9.5	1	1	1	1	1764500	nucleus				GO:0006950 response to stress; GO:0009266 response to temperature stimulus; GO:0009409 response to cold; GO:0009628 response to abiotic stimulus; GO:0047484 regulation of response to osmotic stress; GO:0048518 positive regulation of biological process; GO:0048583 regulation of response to stimulus; GO:0048584 positive regulation of response to stimulus; GO:0050789 regulation of biological process…	GO:0005622 intracellular anatomical structure; GO:0005634 nucleus; GO:0043226 organelle; GO:0043227 membrane-bounded organelle; GO:0043229 intracellular organelle; GO:0043231 intracellular membrane-bounded organelle;
Q0DAE4	Glutaredoxin-C8 OS=Oryza sativa subsp. japonica OX=39947 GN=GRXC8 PE=2 SV=2	GRXC8	14.761	6.6	1	1	1	1	8477500	chloroplast	K03676	grxC, GLRX, GLRX2; glutaredoxin 3			GO:0005622 intracellular anatomical structure; GO:0005737 cytoplasm; GO:0005773 vacuole; GO:0005783 endoplasmic reticulum; GO:0005794 Golgi apparatus; GO:0012505 endomembrane system; GO:0043226 organelle; GO:0043227 membrane-bounded organelle; GO:0043229 intracellular organelle; GO:0043231 intracellular membrane-bounded organelle;		PF00462	Glutaredoxin	O	KOG1752	Glutaredoxin and related proteins
P0C5A4	Late embryogenesis abundant protein 19 OS=Oryza sativa subsp. japonica OX=39947 GN=LEA19 PE=2 SV=1	LEA19	20.514	25.0	5	5	5	5	121760000	nucleus				GO:0001101 response to acid chemical; GO:0006950 response to stress; GO:0009266 response to temperature stimulus; GO:0009409 response to cold; GO:0009414 response to water deprivation; GO:0009415 response to water; GO:0009628 response to abiotic stimulus; GO:0010035 response to inorganic substance; GO:0031647 regulation of protein stability; GO:0042221 response to chemical; GO:0050821 protein sta…	GO:0005622 intracellular anatomical structure; GO:0005634 nucleus; GO:0005737 cytoplasm; GO:0005829 cytosol; GO:0043226 organelle; GO:0043227 membrane-bounded organelle; GO:0043229 intracellular organelle; GO:0043231 intracellular membrane-bounded organelle;				S	KOG4744	Uncharacterized conserved protein
P55142	Glutaredoxin-C6 OS=Oryza sativa subsp. japonica OX=39947 GN=GRXC6 PE=1 SV=2	GRXC6	11.774	8.9	1	1	1	1	26777000	chloroplast	K03676	grxC, GLRX, GLRX2; glutaredoxin 3					PF00462	Glutaredoxin	O	KOG1752	Glutaredoxin and related proteins
P93407	Superoxide dismutase [Cu-Zn], chloroplastic OS=Oryza sativa subsp. japonica OX=39947 GN=SODCP PE=1 SV=1	SODCP	21.301	35.5	7	5	5	5	1963900000	chloroplast	K04565	SOD1; superoxide dismutase, Cu-Zn family [EC:1.15.1.1]	map04146 Peroxisome	GO:0000302 response to reactive oxygen species; GO:0000303 response to superoxide; GO:0000305 response to oxygen radical; GO:0001101 response to acid chemical; GO:0006801 superoxide metabolic process; GO:0006950 response to stress; GO:0006970 response to osmotic stress; GO:0006979 response to oxidative stress; GO:0008152 metabolic process; GO:0009314 response to radiation; GO:0009411 response to …	GO:0005576 extracellular region; GO:0005615 extracellular space; GO:0005622 intracellular anatomical structure; GO:0005737 cytoplasm; GO:0009507 chloroplast; GO:0009532 plastid stroma; GO:0009536 plastid; GO:0009570 chloroplast stroma; GO:0009579 thylakoid; GO:0043226 organelle; GO:0043227 membrane-bounded organelle; GO:0043229 intracellular organelle; GO:0043231 intracellular membrane-bounded or…	GO:0003824 catalytic activity; GO:0004784 superoxide dismutase activity; GO:0005488 binding; GO:0005507 copper ion binding; GO:0008270 zinc ion binding; GO:0016209 antioxidant activity; GO:0016491 oxidoreductase activity; GO:0016721 oxidoreductase activity, acting on superoxide radicals as acceptor; GO:0043167 ion binding; GO:0043169 cation binding; GO:0046872 metal ion binding; GO:0046914 transi…	PF00080	Copper/zinc superoxide dismutase (SODC)	P	KOG0441	Cu2+/Zn2+ superoxide dismutase SOD1
Q0D840	Thioredoxin H1 OS=Oryza sativa subsp. japonica OX=39947 GN=TRXH PE=1 SV=1	TRXH	13.156	8.2	1	1	1	1	7734300	cytoplasm	K03671	trxA; thioredoxin 1		GO:0006810 transport; GO:0006950 response to stress; GO:0006979 response to oxidative stress; GO:0008152 metabolic process; GO:0009266 response to temperature stimulus; GO:0009409 response to cold; GO:0009628 response to abiotic stimulus; GO:0009636 response to toxic substance; GO:0009987 cellular process; GO:0010496 intercellular transport; GO:0010497 plasmodesmata-mediated intercellular transpo…	GO:0005622 intracellular anatomical structure; GO:0005737 cytoplasm;	GO:0003824 catalytic activity; GO:0004791 thioredoxin-disulfide reductase activity; GO:0004857 enzyme inhibitor activity; GO:0015035 protein-disulfide reductase activity; GO:0015036 disulfide oxidoreductase activity; GO:0016209 antioxidant activity; GO:0016491 oxidoreductase activity; GO:0016651 oxidoreductase activity, acting on NAD(P)H; GO:0016667 oxidoreductase activity, acting on a sulfur gro…	PF00085	Thioredoxin	O	KOG0907	Thioredoxin
Q0DC52	Os06g0483900 protein OS=Oryza sativa subsp. japonica OX=39947 GN=Os06g0483900 PE=4 SV=1	Os06g0483900	36.713	2.7	1	1	1	1	0	nucleus							PF16719	SAWADEE domain
Q0DG35	Glutamate synthase 2 [NADH], chloroplastic OS=Oryza sativa subsp. japonica OX=39947 GN=Os05g0555600 PE=2 SV=2	Os05g0555600	239.45	0.5	1	1	1	1	33317000	chloroplast	K00264	GLT1; glutamate synthase (NADH) [EC:1.4.1.14]	map00250 Alanine, aspartate and glutamate metabolism; map00910 Nitrogen metabolism; map01100 Metabolic pathways; map01110 Biosynthesis of secondary metabolites; map01230 Biosynthesis of amino acids	GO:0006082 organic acid metabolic process; GO:0006520 cellular amino acid metabolic process; GO:0006536 glutamate metabolic process; GO:0006537 glutamate biosynthetic process; GO:0006541 glutamine metabolic process; GO:0006807 nitrogen compound metabolic process; GO:0008152 metabolic process; GO:0008652 cellular amino acid biosynthetic process; GO:0009058 biosynthetic process; GO:0009064 glutamin…	GO:0005622 intracellular anatomical structure; GO:0005737 cytoplasm; GO:0009507 chloroplast; GO:0009532 plastid stroma; GO:0009536 plastid; GO:0009570 chloroplast stroma; GO:0043226 organelle; GO:0043227 membrane-bounded organelle; GO:0043229 intracellular organelle; GO:0043231 intracellular membrane-bounded organelle;	GO:0003824 catalytic activity; GO:0015930 glutamate synthase activity; GO:0016040 glutamate synthase (NADH) activity; GO:0016491 oxidoreductase activity; GO:0016638 oxidoreductase activity, acting on the CH-NH2 group of donors; GO:0016639 oxidoreductase activity, acting on the CH-NH2 group of donors, NAD or NADP as acceptor; GO:0045181 glutamate synthase activity, NAD(P)H as acceptor;	PF00310; PF04898; PF01645; PF14691; PF07992	Glutamine amidotransferases class-II; Glutamate synthase central domain; Conserved region in glutamate synthase; Dihydroprymidine dehydrogenase domain II, 4Fe-4S cluster; Pyridine nucleotide-disulphide oxidoreductase	E	KOG0399	Glutamate synthase
Q0DGH0	Os05g0533100 protein OS=Oryza sativa subsp. japonica OX=39947 GN=Os05g0533100 PE=1 SV=1	Os05g0533100	32.413000000000004	18.9	3	3	2	2	24533000	nucleus	K13199	SERBP1; plasminogen activator inhibitor 1 RNA-binding protein							R	KOG2945	Predicted RNA-binding protein
Q0DJE6	Lactoylglutathione lyase OS=Oryza sativa subsp. japonica OX=39947 GN=Os05g0295800 PE=1 SV=1	Os05g0295800	21.329	25.4	3	3	3	3	141270000	nucleus	K01759	GLO1, gloA; lactoylglutathione lyase [EC:4.4.1.5]	map00620 Pyruvate metabolism; map01100 Metabolic pathways	GO:0001101 response to acid chemical; GO:0006950 response to stress; GO:0006970 response to osmotic stress; GO:0009414 response to water deprivation; GO:0009415 response to water; GO:0009628 response to abiotic stimulus; GO:0009651 response to salt stress; GO:0010035 response to inorganic substance; GO:0042221 response to chemical; GO:0050896 response to stimulus; GO:1901700 response to oxygen-co…		GO:0005488 binding; GO:0005515 protein binding; GO:0019904 protein domain specific binding;	PF00903	Glyoxalase/Bleomycin resistance protein/Dioxygenase superfamily	G	KOG2944	Glyoxalase
Q0DRV6	Superoxide dismutase [Cu-Zn] 1 OS=Oryza sativa subsp. japonica OX=39947 GN=SODCC1 PE=1 SV=1	SODCC1	15.251	59.9	5	5	5	5	1608100000	cytoplasm	K04565	SOD1; superoxide dismutase, Cu-Zn family [EC:1.15.1.1]	map04146 Peroxisome	GO:0000302 response to reactive oxygen species; GO:0000303 response to superoxide; GO:0000305 response to oxygen radical; GO:0006801 superoxide metabolic process; GO:0006950 response to stress; GO:0006979 response to oxidative stress; GO:0008152 metabolic process; GO:0009636 response to toxic substance; GO:0009987 cellular process; GO:0010035 response to inorganic substance; GO:0019430 removal of…	GO:0005576 extracellular region; GO:0005615 extracellular space; GO:0005622 intracellular anatomical structure; GO:0005737 cytoplasm;	GO:0003824 catalytic activity; GO:0004784 superoxide dismutase activity; GO:0005488 binding; GO:0005507 copper ion binding; GO:0008270 zinc ion binding; GO:0016209 antioxidant activity; GO:0016491 oxidoreductase activity; GO:0016721 oxidoreductase activity, acting on superoxide radicals as acceptor; GO:0043167 ion binding; GO:0043169 cation binding; GO:0046872 metal ion binding; GO:0046914 transi…	PF00080	Copper/zinc superoxide dismutase (SODC)	P	KOG0441	Cu2+/Zn2+ superoxide dismutase SOD1
Q0DSY0	Os03g0281600 protein (Fragment) OS=Oryza sativa subsp. japonica OX=39947 GN=Os03g0281600 PE=1 SV=1	Os03g0281600	91.214	2.5	1	1	1	1	2139400	plasma membrane	K01537	ATP2C; P-type Ca2+ transporter type 2C [EC:7.2.2.10]					PF00690; PF00702	Cation transporter/ATPase, N-terminus; haloacid dehalogenase-like hydrolase	P	KOG0202	Ca2+ transporting ATPase
Q0DTS5	Os03g0227900 protein OS=Oryza sativa subsp. japonica OX=39947 GN=Os03g0227900 PE=1 SV=2	Os03g0227900	51.394	4.2	1	1	1	1	241900	chloroplast							PF00069	Protein kinase domain	T	KOG1187	Serine/threonine protein kinase
Q10SR3	70 kDa heat shock protein OS=Oryza sativa subsp. japonica OX=39947 GN=LOC_Os03g02260 PE=1 SV=1	LOC_Os03g02260	72.564	1.3	1	1	1	1	3866200	mitochondria	K04043	dnaK, HSPA9; molecular chaperone DnaK	map03018 RNA degradation						O	KOG0102	Molecular chaperones mortalin/PBP74/GRP75, HSP70 superfamily
Q0DZS7	Os02g0601100 protein OS=Oryza sativa subsp. japonica OX=39947 GN=Os02g0601100 PE=1 SV=1	Os02g0601100	12.837	16.9	1	1	1	1	3511200	chloroplast					GO:0005622 intracellular anatomical structure; GO:0005737 cytoplasm; GO:0005829 cytosol;	GO:0005488 binding; GO:0005515 protein binding; GO:0042802 identical protein binding; GO:0042803 protein homodimerization activity; GO:0046983 protein dimerization activity; GO:0051536 iron-sulfur cluster binding; GO:0051540 metal cluster binding;			D	KOG3022	Predicted ATPase, nucleotide-binding
Q0E0J8	Os02g0543900 protein OS=Oryza sativa subsp. japonica OX=39947 GN=Os02g0543900 PE=2 SV=2	Os02g0543900	41.437	2.2	1	1	1	1	0	cytoplasm							PF13960; PF13952	Domain of unknown function (DUF4218); Domain of unknown function (DUF4216)
Q0E2C9	Os02g0250600 protein OS=Oryza sativa subsp. japonica OX=39947 GN=Os02g0250600 PE=1 SV=1	Os02g0250600	47.315	36.7	14	14	14	14	657570000	nucleus
Q7XBA6	Non-specific lipid-transfer protein OS=Oryza sativa subsp. japonica OX=39947 GN=Os11g0115400 PE=1 SV=1	Os11g0115400	11.317	11.2	1	1	1	1	20516000	extracellular							PF00234	Protease inhibitor/seed storage/LTP family
Q0IT64	Os11g0303200 protein OS=Oryza sativa subsp. japonica OX=39947 GN=Os11g0303200 PE=4 SV=1	Os11g0303200	14.404000000000002	18.3	1	1	1	1	2372500000	mitochondria
Q0J0Q5	Os09g0502100 protein OS=Oryza sativa subsp. japonica OX=39947 GN=Os09g0502100 PE=1 SV=2	Os09g0502100	43.70399999999999	14.2	4	4	4	4	182420000	nucleus									R	KOG4197	FOG: PPR repeat
Q0J4T9	Os08g0490600 protein OS=Oryza sativa subsp. japonica OX=39947 GN=Os08g0490600 PE=1 SV=1	Os08g0490600	18.918	5.0	0	1	1	1	4767500	chloroplast							PF02469	Fasciclin domain
Q0J778	Terpene cyclase/mutase family member OS=Oryza sativa subsp. japonica OX=39947 GN=Os08g0223900 PE=1 SV=2	Os08g0223900	88.803	2.9	1	1	1	1	8188700000	cytoplasm	K01853	CAS1; cycloartenol synthase [EC:5.4.99.8]	map00100 Steroid biosynthesis; map01100 Metabolic pathways; map01110 Biosynthesis of secondary metabolites						I	KOG0497	Oxidosqualene-lanosterol cyclase and related proteins
Q109B0	Class II metallothionein-like protein 1A OS=Oryza sativa subsp. japonica OX=39947 GN=MT21A PE=2 SV=1	MT21A	8.4933	24.1	2	1	1	1	43674000	chloroplast				GO:0000041 transition metal ion transport; GO:0006810 transport; GO:0006811 ion transport; GO:0006812 cation transport; GO:0006829 zinc ion transport; GO:0030001 metal ion transport; GO:0051179 localization; GO:0051234 establishment of localization;	GO:0005622 intracellular anatomical structure; GO:0005634 nucleus; GO:0005737 cytoplasm; GO:0016020 membrane; GO:0043226 organelle; GO:0043227 membrane-bounded organelle; GO:0043229 intracellular organelle; GO:0043231 intracellular membrane-bounded organelle;
Q10DV7	Actin-1 OS=Oryza sativa subsp. japonica OX=39947 GN=ACT1 PE=2 SV=1	ACT1	41.812	14.1	3	3	3	3	41348000	cytoskeleton	K10355	ACTF; actin, other eukaryote		GO:0006996 organelle organization; GO:0007010 cytoskeleton organization; GO:0009987 cellular process; GO:0016043 cellular component organization; GO:0071840 cellular component organization or biogenesis;	GO:0005622 intracellular anatomical structure; GO:0005737 cytoplasm; GO:0005739 mitochondrion; GO:0005856 cytoskeleton; GO:0005886 plasma membrane; GO:0005911 cell-cell junction; GO:0009506 plasmodesma; GO:0009507 chloroplast; GO:0009526 plastid envelope; GO:0009532 plastid stroma; GO:0009536 plastid; GO:0009570 chloroplast stroma; GO:0009941 chloroplast envelope; GO:0016020 membrane; GO:0030054 …	GO:0005198 structural molecule activity; GO:0005200 structural constituent of cytoskeleton;			Z	KOG0676	Actin and related proteins
Q10FQ7	Glyoxalase family protein, expressed OS=Oryza sativa subsp. japonica OX=39947 GN=LOC_Os03g45720 PE=1 SV=1	LOC_Os03g45720	15.174	9.9	1	1	1	1	74235000	cytoplasm							PF00903	Glyoxalase/Bleomycin resistance protein/Dioxygenase superfamily	G	KOG2944	Glyoxalase
Q10MT7	Gamma interferon inducible lysosomal thiol reductase family protein, expressed OS=Oryza sativa subsp. japonica OX=39947 GN=LOC_Os03g18454 PE=1 SV=1	LOC_Os03g18454	28.591	5.1	1	1	1	1	4003400	extracellular	K08059	IFI30, GILT; interferon, gamma-inducible protein 30							O	KOG3160	Gamma-interferon inducible lysosomal thiol reductase
Q10NA1	Heat shock cognate 70 kDa protein, putative, expressed OS=Oryza sativa subsp. japonica OX=39947 GN=LOC_Os03g16920 PE=1 SV=1	LOC_Os03g16920	71.633	10.3	4	5	4	4	210410000	cytoplasm	K03283	HSPA1s; heat shock 70kDa protein 1/2/6/8	map03040 Spliceosome; map04141 Protein processing in endoplasmic reticulum; map04144 Endocytosis						O	KOG0101	Molecular chaperones HSP70/HSC70, HSP70 superfamily
Q2QLS7	Os12g0630200 protein OS=Oryza sativa subsp. japonica OX=39947 GN=LOC_Os12g43450 PE=1 SV=1	LOC_Os12g43450	25.008000000000006	13.4	2	2	2	2	21560000	chloroplast							PF00314	Thaumatin family
Q2QMT7	B3 domain-containing protein Os12g0591400 OS=Oryza sativa subsp. japonica OX=39947 GN=Os12g0591300 PE=2 SV=1	Os12g0591300	75.285	3.0	1	1	1	1	3778600	nucleus				GO:0006950 response to stress; GO:0009266 response to temperature stimulus; GO:0009409 response to cold; GO:0009628 response to abiotic stimulus; GO:0009909 regulation of flower development; GO:0010048 vernalization response; GO:0048580 regulation of post-embryonic development; GO:0048831 regulation of shoot system development; GO:0050789 regulation of biological process; GO:0050793 regulation of…	GO:0005622 intracellular anatomical structure; GO:0005634 nucleus; GO:0005654 nucleoplasm; GO:0031974 membrane-enclosed lumen; GO:0031981 nuclear lumen; GO:0043226 organelle; GO:0043227 membrane-bounded organelle; GO:0043229 intracellular organelle; GO:0043231 intracellular membrane-bounded organelle; GO:0043233 organelle lumen; GO:0070013 intracellular organelle lumen;	GO:0003676 nucleic acid binding; GO:0003677 DNA binding; GO:0005488 binding; GO:0043565 sequence-specific DNA binding; GO:0097159 organic cyclic compound binding; GO:1901363 heterocyclic compound binding;
Q2QNM1	DNA replication licensing factor MCM7 OS=Oryza sativa subsp. japonica OX=39947 GN=MCM7 PE=2 SV=1	MCM7	81.348	1.2	0	1	1	1	145140000	chloroplast	K02210	MCM7, CDC47; DNA replication licensing factor MCM7 [EC:5.6.2.3]	map03030 DNA replication	GO:0006139 nucleobase-containing compound metabolic process; GO:0006259 DNA metabolic process; GO:0006260 DNA replication; GO:0006261 DNA-dependent DNA replication; GO:0006268 DNA unwinding involved in DNA replication; GO:0006725 cellular aromatic compound metabolic process; GO:0006807 nitrogen compound metabolic process; GO:0006996 organelle organization; GO:0007154 cell communication; GO:000716…	GO:0000347 THO complex; GO:0005622 intracellular anatomical structure; GO:0005634 nucleus; GO:0005737 cytoplasm; GO:0032991 protein-containing complex; GO:0043226 organelle; GO:0043227 membrane-bounded organelle; GO:0043229 intracellular organelle; GO:0043231 intracellular membrane-bounded organelle;		PF14551; PF17207; PF00493; PF17855	MCM N-terminal domain; MCM OB domain; MCM P-loop domain; MCM AAA-lid domain	L	KOG0482	DNA replication licensing factor, MCM7 component
Q2QUP1	DnaJ protein ERDJ7 OS=Oryza sativa subsp. japonica OX=39947 GN=ERDJ7 PE=3 SV=1	ERDJ7	36.162	2.6	1	1	1	1	0	plasma membrane	K19371	DNAJC25; DnaJ homolog subfamily C member 25			GO:0005622 intracellular anatomical structure; GO:0005737 cytoplasm; GO:0005783 endoplasmic reticulum; GO:0005789 endoplasmic reticulum membrane; GO:0012505 endomembrane system; GO:0016020 membrane; GO:0031984 organelle subcompartment; GO:0042175 nuclear outer membrane-endoplasmic reticulum membrane network; GO:0043226 organelle; GO:0043227 membrane-bounded organelle; GO:0043229 intracellular org…		PF00226	DnaJ domain	O	KOG0722	Molecular chaperone (DnaJ superfamily)
Q2QV45	70 kDa heat shock protein OS=Oryza sativa subsp. japonica OX=39947 GN=LOC_Os12g14070 PE=1 SV=1	LOC_Os12g14070	74.086	14.9	7	9	9	9	413610000	chloroplast	K03283	HSPA1s; heat shock 70kDa protein 1/2/6/8	map03040 Spliceosome; map04141 Protein processing in endoplasmic reticulum; map04144 Endocytosis	GO:0006605 protein targeting; GO:0006810 transport; GO:0006886 intracellular protein transport; GO:0006950 response to stress; GO:0008104 protein localization; GO:0009266 response to temperature stimulus; GO:0009408 response to heat; GO:0009628 response to abiotic stimulus; GO:0010035 response to inorganic substance; GO:0010038 response to metal ion; GO:0015031 protein transport; GO:0015833 pepti…	GO:0005576 extracellular region; GO:0005622 intracellular anatomical structure; GO:0005737 cytoplasm; GO:0009507 chloroplast; GO:0009526 plastid envelope; GO:0009532 plastid stroma; GO:0009536 plastid; GO:0009570 chloroplast stroma; GO:0009579 thylakoid; GO:0009941 chloroplast envelope; GO:0031967 organelle envelope; GO:0031975 envelope; GO:0043226 organelle; GO:0043227 membrane-bounded organelle…				O	KOG0102	Molecular chaperones mortalin/PBP74/GRP75, HSP70 superfamily
Q2QX63	DnaJ C terminal region family protein, expressed OS=Oryza sativa subsp. japonica OX=39947 GN=LOC_Os12g07060 PE=1 SV=1	LOC_Os12g07060	45.697	1.9	1	1	1	1	0	chloroplast	K03686	dnaJ; molecular chaperone DnaJ					PF00226; PF01556; PF00684	DnaJ domain; DnaJ C terminal domain; DnaJ central domain	O	KOG0715	Molecular chaperone (DnaJ superfamily)
Q2QXB0	Os12g0163600 protein OS=Oryza sativa subsp. japonica OX=39947 GN=LOC_Os12g06650 PE=2 SV=1	LOC_Os12g06650	64.535	1.7	1	1	1	1	6891600	chloroplast				GO:0006139 nucleobase-containing compound metabolic process; GO:0006725 cellular aromatic compound metabolic process; GO:0006807 nitrogen compound metabolic process; GO:0008152 metabolic process; GO:0009451 RNA modification; GO:0009987 cellular process; GO:0016070 RNA metabolic process; GO:0034641 cellular nitrogen compound metabolic process; GO:0043170 macromolecule metabolic process; GO:0043412…	GO:0005622 intracellular anatomical structure; GO:0043226 organelle; GO:0043227 membrane-bounded organelle; GO:0043229 intracellular organelle; GO:0043231 intracellular membrane-bounded organelle;	GO:0003676 nucleic acid binding; GO:0003723 RNA binding; GO:0003824 catalytic activity; GO:0004518 nuclease activity; GO:0004519 endonuclease activity; GO:0005488 binding; GO:0016787 hydrolase activity; GO:0016788 hydrolase activity, acting on ester bonds; GO:0097159 organic cyclic compound binding; GO:1901363 heterocyclic compound binding;			R	KOG4197	FOG: PPR repeat
Q2QZ79	Os11g0697050 protein OS=Oryza sativa subsp. japonica OX=39947 GN=LOC_Os11g47400 PE=4 SV=1	LOC_Os11g47400	34.152	3.4	1	1	1	1	0	nucleus	K07466	RFA1, RPA1, rpa; replication factor A1	map03030 DNA replication; map03420 Nucleotide excision repair; map03430 Mismatch repair; map03440 Homologous recombination						L	KOG0851	Single-stranded DNA-binding replication protein A (RPA), large (70 kD) subunit and related ssDNA-binding proteins
Q2R181	Expressed protein OS=Oryza sativa subsp. japonica OX=39947 GN=LOC_Os11g40070 PE=4 SV=2	LOC_Os11g40070	26.48	3.0	2	1	1	1	108950000	nucleus							PF05705	Eukaryotic protein of unknown function (DUF829)	S	KOG2521	Uncharacterized conserved protein
Q2R2Z4	GDT1-like protein 2, chloroplastic OS=Oryza sativa subsp. japonica OX=39947 GN=Os11g0544500 PE=2 SV=1	Os11g0544500	36.727	3.5	1	1	1	1	0	plasma membrane					GO:0005622 intracellular anatomical structure; GO:0005737 cytoplasm; GO:0009507 chloroplast; GO:0009526 plastid envelope; GO:0009528 plastid inner membrane; GO:0009536 plastid; GO:0009706 chloroplast inner membrane; GO:0009941 chloroplast envelope; GO:0016020 membrane; GO:0019866 organelle inner membrane; GO:0031090 organelle membrane; GO:0031967 organelle envelope; GO:0031969 chloroplast membran…				S	KOG2881	Predicted membrane protein
Q336Q3	Expressed protein OS=Oryza sativa subsp. japonica OX=39947 GN=LOC_Os10g41950 PE=2 SV=1	LOC_Os10g41950	11.868	7.3	1	1	1	1	0	chloroplast	K03861	PIGP, GPI19, DSCR5; phosphatidylinositol N-acetylglucosaminyltransferase subunit P	map00563 Glycosylphosphatidylinositol (GPI)-anchor biosynthesis; map01100 Metabolic pathways	GO:0006464 cellular protein modification process; GO:0006497 protein lipidation; GO:0006505 GPI anchor metabolic process; GO:0006506 GPI anchor biosynthetic process; GO:0006629 lipid metabolic process; GO:0006643 membrane lipid metabolic process; GO:0006644 phospholipid metabolic process; GO:0006650 glycerophospholipid metabolic process; GO:0006661 phosphatidylinositol biosynthetic process; GO:00…	GO:0000506 glycosylphosphatidylinositol-N-acetylglucosaminyltransferase (GPI-GnT) complex; GO:0005622 intracellular anatomical structure; GO:0005634 nucleus; GO:0005635 nuclear envelope; GO:0005737 cytoplasm; GO:0005783 endoplasmic reticulum; GO:0005789 endoplasmic reticulum membrane; GO:0012505 endomembrane system; GO:0016020 membrane; GO:0016021 integral component of membrane; GO:0030176 integr…				S	KOG2257	N-acetylglucosaminyltransferase complex, subunit PIG-P, required for phosphatidylinositol biosynthesis
Q337E1	Os10g0506800 protein OS=Oryza sativa subsp. japonica OX=39947 GN=LOC_Os10g36250 PE=1 SV=2	LOC_Os10g36250	87.54299999999998	2.6	1	1	1	1	5242400	chloroplast	K24634	SMYD4, ZMYND21; SET and MYND domain-containing protein 4 [EC:2.1.1.-]							B	KOG2084	Predicted histone tail methylase containing SET domain
Q337E2	Expressed protein OS=Oryza sativa subsp. japonica OX=39947 GN=LOC_Os10g36180 PE=1 SV=1	LOC_Os10g36180	45.581	37.0	19	9	9	9	608950000	nucleus				GO:0000302 response to reactive oxygen species; GO:0001101 response to acid chemical; GO:0006950 response to stress; GO:0006970 response to osmotic stress; GO:0006972 hyperosmotic response; GO:0006979 response to oxidative stress; GO:0007154 cell communication; GO:0007165 signal transduction; GO:0007275 multicellular organism development; GO:0007568 aging; GO:0007623 circadian rhythm; GO:0009266 …	GO:0005622 intracellular anatomical structure; GO:0005737 cytoplasm;
Q53ME4	Leucine Rich Repeat family protein, expressed OS=Oryza sativa subsp. japonica OX=39947 GN=LOC_Os11g12620 PE=3 SV=1	LOC_Os11g12620	110.93	0.8	1	1	1	1	29732000	chloroplast				GO:0000003 reproduction; GO:0003006 developmental process involved in reproduction; GO:0007275 multicellular organism development; GO:0009791 post-embryonic development; GO:0009888 tissue development; GO:0009908 flower development; GO:0010073 meristem maintenance; GO:0010075 regulation of meristem growth; GO:0022414 reproductive process; GO:0032501 multicellular organismal process; GO:0032502 dev…	GO:0005886 plasma membrane; GO:0016020 membrane; GO:0071944 cell periphery;	GO:0005102 signaling receptor binding; GO:0005488 binding; GO:0005515 protein binding; GO:0033612 receptor serine/threonine kinase binding;	PF00069	Protein kinase domain
Q53RJ5	Heat shock 70 kDa protein BIP2 OS=Oryza sativa subsp. japonica OX=39947 GN=BIP2 PE=2 SV=1	BIP2	73.373	1.6	1	1	1	1	50474000	chloroplast	K09490	HSPA5, BIP; endoplasmic reticulum chaperone BiP [EC:3.6.4.10]	map03060 Protein export; map04141 Protein processing in endoplasmic reticulum	GO:0000003 reproduction; GO:0000902 cell morphogenesis; GO:0000904 cell morphogenesis involved in differentiation; GO:0003006 developmental process involved in reproduction; GO:0009653 anatomical structure morphogenesis; GO:0009826 unidimensional cell growth; GO:0009856 pollination; GO:0009860 pollen tube growth; GO:0009932 cell tip growth; GO:0009987 cellular process; GO:0016043 cellular compone…	GO:0005622 intracellular anatomical structure; GO:0005634 nucleus; GO:0005654 nucleoplasm; GO:0005737 cytoplasm; GO:0005783 endoplasmic reticulum; GO:0005788 endoplasmic reticulum lumen; GO:0012505 endomembrane system; GO:0016592 mediator complex; GO:0031974 membrane-enclosed lumen; GO:0031981 nuclear lumen; GO:0032991 protein-containing complex; GO:0043226 organelle; GO:0043227 membrane-bounded …				O	KOG0100	Molecular chaperones GRP78/BiP/KAR2, HSP70 superfamily
Q5JNJ5	Early nodulin-like protein 1 OS=Oryza sativa subsp. japonica OX=39947 GN=ENODL1 PE=1 SV=1	ENODL1	24.922	5.5	1	1	1	1	1027000000	chloroplast					GO:0005622 intracellular anatomical structure; GO:0005737 cytoplasm; GO:0005886 plasma membrane; GO:0012506 vesicle membrane; GO:0016020 membrane; GO:0030659 cytoplasmic vesicle membrane; GO:0031090 organelle membrane; GO:0031224 intrinsic component of membrane; GO:0031225 anchored component of membrane; GO:0031226 intrinsic component of plasma membrane; GO:0031410 cytoplasmic vesicle; GO:0031982…		PF02298	Plastocyanin-like domain
Q5N6V0	B3 domain-containing protein Os01g0905400 OS=Oryza sativa subsp. japonica OX=39947 GN=Os01g0905400 PE=2 SV=1	Os01g0905400	75.402	1.3	2	1	1	1	3008000	nucleus
Q5N8V9	Os01g0899700 protein OS=Oryza sativa subsp. japonica OX=39947 GN=Os01g0899700 PE=2 SV=1	Os01g0899700	45.096	1.9	0	1	1	1	18257000	vacuolar membrane
Q5NAQ1	Os01g0224300 protein OS=Oryza sativa subsp. japonica OX=39947 GN=Os01g0224300 PE=1 SV=1	Os01g0224300	7.3383	30.0	1	1	1	1	630990	chloroplast	K15119	SLC25A39_40; solute carrier family 25, member 39/40
Q5NBN5	Os01g0276300 protein OS=Oryza sativa subsp. japonica OX=39947 GN=Os01g0276300 PE=1 SV=1	Os01g0276300	24.485	22.8	3	3	3	3	50976000	mitochondria				GO:0000003 reproduction; GO:0003006 developmental process involved in reproduction; GO:0007275 multicellular organism development; GO:0009791 post-embryonic development; GO:0009838 abscission; GO:0009908 flower development; GO:0010227 floral organ abscission; GO:0022414 reproductive process; GO:0032501 multicellular organismal process; GO:0032502 developmental process; GO:0048367 shoot system dev…	GO:0005622 intracellular anatomical structure; GO:0005737 cytoplasm; GO:0005829 cytosol;
Q5VML4	Os06g0150400 protein OS=Oryza sativa subsp. japonica OX=39947 GN=Os06g0150400 PE=1 SV=1	Os06g0150400	33.661	14.7	7	5	5	5	33970000	chloroplast
Q5VRM0	Acyl-CoA-binding domain-containing protein 2 OS=Oryza sativa subsp. japonica OX=39947 GN=ACBP2 PE=1 SV=1	ACBP2	10.248	14.3	1	1	1	1	10781000	mitochondria	K08762	DBI, ACBP; diazepam-binding inhibitor (GABA receptor modulator, acyl-CoA-binding protein)		GO:0001666 response to hypoxia; GO:0006810 transport; GO:0006869 lipid transport; GO:0006950 response to stress; GO:0009266 response to temperature stimulus; GO:0009314 response to radiation; GO:0009409 response to cold; GO:0009416 response to light stimulus; GO:0009628 response to abiotic stimulus; GO:0009642 response to light intensity; GO:0009646 response to absence of light; GO:0010876 lipid …	GO:0005622 intracellular anatomical structure; GO:0005737 cytoplasm; GO:0005829 cytosol; GO:0005886 plasma membrane; GO:0016020 membrane; GO:0071944 cell periphery;	GO:0000062 fatty-acyl-CoA binding; GO:0000166 nucleotide binding; GO:0005488 binding; GO:0005543 phospholipid binding; GO:0008289 lipid binding; GO:0017076 purine nucleotide binding; GO:0030554 adenyl nucleotide binding; GO:0031210 phosphatidylcholine binding; GO:0032553 ribonucleotide binding; GO:0032555 purine ribonucleotide binding; GO:0032559 adenyl ribonucleotide binding; GO:0033218 amide bi…	PF00887	Acyl CoA binding protein	I	KOG0817	Acyl-CoA-binding protein
Q5Z9Y8	Os06g0341300 protein OS=Oryza sativa subsp. japonica OX=39947 GN=Os06g0341300 PE=1 SV=1	Os06g0341300	27.921	32.9	7	6	6	6	440660000	cytoplasm
Q5ZA49	Os06g0299200 protein OS=Oryza sativa subsp. japonica OX=39947 GN=Os06g0299200 PE=3 SV=1	Os06g0299200	32.334	3.0	0	1	1	1	23301000	chloroplast	K10251	HSD17B12, KAR, IFA38; 17beta-estradiol 17-dehydrogenase / very-long-chain 3-oxoacyl-CoA reductase [EC:1.1.1.62 1.1.1.330]	map00062 Fatty acid elongation; map01040 Biosynthesis of unsaturated fatty acids; map01100 Metabolic pathways; map01110 Biosynthesis of secondary metabolites; map01212 Fatty acid metabolism				PF00106	short chain dehydrogenase
Q655Y7	Os06g0664400 protein OS=Oryza sativa subsp. japonica OX=39947 GN=Os06g0664400 PE=1 SV=1	Os06g0664400	46.795	1.6	1	1	1	1	3151200	chloroplast
Q657B3	Zinc finger CCCH domain-containing protein 7 OS=Oryza sativa subsp. japonica OX=39947 GN=Os01g0572100 PE=2 SV=1	Os01g0572100	74.437	1.1	0	1	1	1	6344200	nucleus									A	KOG1040	Polyadenylation factor I complex, subunit, Yth1 (CPSF subunit)
Q65WW3	Os05g0474600 protein OS=Oryza sativa subsp. japonica OX=39947 GN=Os05g0474600 PE=1 SV=1	Os05g0474600	35.589	9.1	2	2	2	2	18130000	cytoplasm	K00002	AKR1A1, adh; alcohol dehydrogenase (NADP+) [EC:1.1.1.2]	map00010 Glycolysis / Gluconeogenesis; map00040 Pentose and glucuronate interconversions; map00053 Ascorbate and aldarate metabolism; map00561 Glycerolipid metabolism; map00620 Pyruvate metabolism; map01100 Metabolic pathways; map01110 Biosynthesis of secondary metabolites; map01240 Biosynthesis of cofactors				PF00248	Aldo/keto reductase family	U	KOG2273	Membrane coat complex Retromer, subunit VPS5/SNX1, Sorting nexins, and related PX domain-containing proteins
Q65XA0	Probable glutathione S-transferase DHAR1, cytosolic OS=Oryza sativa subsp. japonica OX=39947 GN=DHAR1 PE=1 SV=1	DHAR1	23.57	28.2	8	4	4	4	414470000	cytoplasm	K21888	DHAR; glutathione dehydrogenase/transferase [EC:1.8.5.1 2.5.1.18]	map00053 Ascorbate and aldarate metabolism; map00480 Glutathione metabolism; map01100 Metabolic pathways	GO:0000302 response to reactive oxygen species; GO:0001101 response to acid chemical; GO:0005975 carbohydrate metabolic process; GO:0005996 monosaccharide metabolic process; GO:0006082 organic acid metabolic process; GO:0006464 cellular protein modification process; GO:0006518 peptide metabolic process; GO:0006575 cellular modified amino acid metabolic process; GO:0006749 glutathione metabolic pr…	GO:0005576 extracellular region; GO:0005622 intracellular anatomical structure; GO:0005737 cytoplasm; GO:0005739 mitochondrion; GO:0005773 vacuole; GO:0005777 peroxisome; GO:0005829 cytosol; GO:0005886 plasma membrane; GO:0009507 chloroplast; GO:0009532 plastid stroma; GO:0009536 plastid; GO:0009570 chloroplast stroma; GO:0016020 membrane; GO:0042579 microbody; GO:0043226 organelle; GO:0043227 me…	GO:0003824 catalytic activity; GO:0004364 glutathione transferase activity; GO:0005488 binding; GO:0005507 copper ion binding; GO:0015036 disulfide oxidoreductase activity; GO:0015038 glutathione disulfide oxidoreductase activity; GO:0016209 antioxidant activity; GO:0016491 oxidoreductase activity; GO:0016667 oxidoreductase activity, acting on a sulfur group of donors; GO:0016672 oxidoreductase a…	PF13417; PF13410	Glutathione S-transferase, N-terminal domain; Glutathione S-transferase, C-terminal domain	P	KOG1422	Intracellular Cl- channel CLIC, contains GST domain
Q67UF5	Protein disulfide isomerase-like 2-3 OS=Oryza sativa subsp. japonica OX=39947 GN=PDIL2-3 PE=2 SV=1	PDIL2-3	47.334	7.3	2	2	2	2	33060000	chloroplast	K09584	PDIA6, TXNDC7; protein disulfide-isomerase A6 [EC:5.3.4.1]	map04141 Protein processing in endoplasmic reticulum	GO:0006457 protein folding; GO:0006950 response to stress; GO:0009987 cellular process; GO:0033554 cellular response to stress; GO:0034976 response to endoplasmic reticulum stress; GO:0050896 response to stimulus; GO:0051716 cellular response to stimulus;	GO:0005618 cell wall; GO:0005622 intracellular anatomical structure; GO:0005737 cytoplasm; GO:0005773 vacuole; GO:0005783 endoplasmic reticulum; GO:0005788 endoplasmic reticulum lumen; GO:0005794 Golgi apparatus; GO:0005886 plasma membrane; GO:0009505 plant-type cell wall; GO:0012505 endomembrane system; GO:0016020 membrane; GO:0030312 external encapsulating structure; GO:0031974 membrane-enclose…	GO:0003756 protein disulfide isomerase activity; GO:0003824 catalytic activity; GO:0016853 isomerase activity; GO:0016860 intramolecular oxidoreductase activity; GO:0016864 intramolecular oxidoreductase activity, transposing S-S bonds; GO:0140096 catalytic activity, acting on a protein;	PF00085	Thioredoxin	O	KOG0191	Thioredoxin/protein disulfide isomerase
Q69Q02	4-alpha-glucanotransferase DPE2 OS=Oryza sativa subsp. japonica OX=39947 GN=DPE2 PE=2 SV=1	DPE2	108.29	1.0	1	1	1	1	0	chloroplast	K00705	malQ; 4-alpha-glucanotransferase [EC:2.4.1.25]	map00500 Starch and sucrose metabolism; map01100 Metabolic pathways; map01110 Biosynthesis of secondary metabolites	GO:0000023 maltose metabolic process; GO:0000025 maltose catabolic process; GO:0000272 polysaccharide catabolic process; GO:0005975 carbohydrate metabolic process; GO:0005976 polysaccharide metabolic process; GO:0005977 glycogen metabolic process; GO:0005982 starch metabolic process; GO:0005983 starch catabolic process; GO:0005984 disaccharide metabolic process; GO:0006073 cellular glucan metabol…	GO:0005622 intracellular anatomical structure; GO:0005737 cytoplasm; GO:0005829 cytosol;	GO:0003824 catalytic activity; GO:0004133 glycogen debranching enzyme activity; GO:0004134 4-alpha-glucanotransferase activity; GO:0005488 binding; GO:0010297 heteropolysaccharide binding; GO:0016740 transferase activity; GO:0016757 glycosyltransferase activity; GO:0016758 hexosyltransferase activity; GO:0030246 carbohydrate binding; GO:0030247 polysaccharide binding;	PF02446	4-alpha-glucanotransferase
Q69TW5	bZIP transcription factor 46 OS=Oryza sativa subsp. japonica OX=39947 GN=BZIP46 PE=1 SV=1	BZIP46	34.687	2.5	1	1	1	1	39551000	nucleus	K14432	ABF; ABA responsive element binding factor	map04075 Plant hormone signal transduction	GO:0001101 response to acid chemical; GO:0006355 regulation of transcription, DNA-templated; GO:0006950 response to stress; GO:0006970 response to osmotic stress; GO:0007154 cell communication; GO:0007165 signal transduction; GO:0009414 response to water deprivation; GO:0009415 response to water; GO:0009628 response to abiotic stimulus; GO:0009651 response to salt stress; GO:0009719 response to e…	GO:0005622 intracellular anatomical structure; GO:0005634 nucleus; GO:0043226 organelle; GO:0043227 membrane-bounded organelle; GO:0043229 intracellular organelle; GO:0043231 intracellular membrane-bounded organelle;	GO:0000976 transcription cis-regulatory region binding; GO:0001067 transcription regulatory region nucleic acid binding; GO:0003676 nucleic acid binding; GO:0003677 DNA binding; GO:0003690 double-stranded DNA binding; GO:0003700 DNA-binding transcription factor activity; GO:0005488 binding; GO:0043565 sequence-specific DNA binding; GO:0097159 organic cyclic compound binding; GO:0140110 transcript…
Q6EUH6	Os02g0663900 protein OS=Oryza sativa subsp. japonica OX=39947 GN=Os02g0663900 PE=4 SV=1	Os02g0663900	72.46	1.2	3	1	1	1	0	chloroplast				GO:0006139 nucleobase-containing compound metabolic process; GO:0006725 cellular aromatic compound metabolic process; GO:0006807 nitrogen compound metabolic process; GO:0008152 metabolic process; GO:0009451 RNA modification; GO:0009987 cellular process; GO:0016070 RNA metabolic process; GO:0034641 cellular nitrogen compound metabolic process; GO:0043170 macromolecule metabolic process; GO:0043412…	GO:0005622 intracellular anatomical structure; GO:0043226 organelle; GO:0043227 membrane-bounded organelle; GO:0043229 intracellular organelle; GO:0043231 intracellular membrane-bounded organelle;	GO:0003676 nucleic acid binding; GO:0003723 RNA binding; GO:0003824 catalytic activity; GO:0004518 nuclease activity; GO:0004519 endonuclease activity; GO:0005488 binding; GO:0016787 hydrolase activity; GO:0016788 hydrolase activity, acting on ester bonds; GO:0097159 organic cyclic compound binding; GO:1901363 heterocyclic compound binding;			R	KOG4197	FOG: PPR repeat
Q6F3A5	Beta-Ig-H3 domain-containing protein, putative, expressed OS=Oryza sativa subsp. japonica OX=39947 GN=LOC_Os03g57460 PE=1 SV=1	LOC_Os03g57460	50.688	4.2	1	1	1	1	13690000	chloroplast					GO:0005622 intracellular anatomical structure; GO:0005737 cytoplasm; GO:0005773 vacuole; GO:0043226 organelle; GO:0043227 membrane-bounded organelle; GO:0043229 intracellular organelle; GO:0043231 intracellular membrane-bounded organelle;		PF02469	Fasciclin domain	MW	KOG1437	Fasciclin and related adhesion glycoproteins
Q6H7J8	Os02g0633100 protein OS=Oryza sativa subsp. japonica OX=39947 GN=Os02g0633100 PE=1 SV=1	Os02g0633100	205.21	1.0	0	2	2	2	21089000	nucleus	K15199	GTF3C1; general transcription factor 3C polypeptide 1
Q6K4S7	Os02g0285300 protein OS=Oryza sativa subsp. japonica OX=39947 GN=Os02g0285300 PE=1 SV=1	Os02g0285300	24.048	6.5	1	1	1	1	0	nucleus				GO:0000226 microtubule cytoskeleton organization; GO:0001101 response to acid chemical; GO:0001558 regulation of cell growth; GO:0002237 response to molecule of bacterial origin; GO:0006464 cellular protein modification process; GO:0006497 protein lipidation; GO:0006498 N-terminal protein lipidation; GO:0006499 N-terminal protein myristoylation; GO:0006807 nitrogen compound metabolic process; GO:…	GO:0005622 intracellular anatomical structure; GO:0005737 cytoplasm; GO:0005773 vacuole; GO:0005856 cytoskeleton; GO:0005874 microtubule; GO:0005881 cytoplasmic microtubule; GO:0005886 plasma membrane; GO:0005911 cell-cell junction; GO:0009506 plasmodesma; GO:0009507 chloroplast; GO:0009536 plastid; GO:0015630 microtubule cytoskeleton; GO:0016020 membrane; GO:0030054 cell junction; GO:0031224 int…	GO:0005488 binding; GO:0005507 copper ion binding; GO:0005509 calcium ion binding; GO:0005515 protein binding; GO:0005516 calmodulin binding; GO:0005543 phospholipid binding; GO:0005546 phosphatidylinositol-4,5-bisphosphate binding; GO:0005547 phosphatidylinositol-3,4,5-trisphosphate binding; GO:0008017 microtubule binding; GO:0008092 cytoskeletal protein binding; GO:0008289 lipid binding; GO:001…
Q6K670	Os02g0794600 protein OS=Oryza sativa subsp. japonica OX=39947 GN=Os02g0794600 PE=1 SV=1	Os02g0794600	8.4065	43.0	1	1	1	1	13546000	nucleus	K02260	COX17; cytochrome c oxidase assembly protein subunit 17	map00190 Oxidative phosphorylation; map01100 Metabolic pathways						O	KOG3496	Cytochrome c oxidase assembly protein/Cu2+ chaperone COX17
Q6K793	Os02g0510600 protein OS=Oryza sativa subsp. japonica OX=39947 GN=Os02g0510600 PE=3 SV=1	Os02g0510600	35.456	2.2	1	1	1	1	10214000	cytoplasm							PF00403	Heavy-metal-associated domain	P	KOG1603	Copper chaperone
Q6K8Z2	Os02g0795200 protein OS=Oryza sativa subsp. japonica OX=39947 GN=Os02g0795200 PE=2 SV=1	Os02g0795200	37.48	2.3	1	1	1	1	0	chloroplast				GO:0008356 asymmetric cell division; GO:0009987 cellular process; GO:0051301 cell division;	GO:0005622 intracellular anatomical structure; GO:0005737 cytoplasm; GO:0071944 cell periphery;
Q6YVM4	Probable cellulose synthase A catalytic subunit 6 [UDP-forming] OS=Oryza sativa subsp. japonica OX=39947 GN=CESA6 PE=2 SV=1	CESA6	122.41	1.8	1	1	1	1	265340	plasma membrane	K10999	CESA; cellulose synthase A [EC:2.4.1.12]		GO:0000271 polysaccharide biosynthetic process; GO:0000278 mitotic cell cycle; GO:0000281 mitotic cytokinesis; GO:0000910 cytokinesis; GO:0005975 carbohydrate metabolic process; GO:0005976 polysaccharide metabolic process; GO:0006073 cellular glucan metabolic process; GO:0007049 cell cycle; GO:0008152 metabolic process; GO:0009058 biosynthetic process; GO:0009059 macromolecule biosynthetic proces…	GO:0005622 intracellular anatomical structure; GO:0005737 cytoplasm; GO:0005794 Golgi apparatus; GO:0005886 plasma membrane; GO:0012505 endomembrane system; GO:0016020 membrane; GO:0043226 organelle; GO:0043227 membrane-bounded organelle; GO:0043229 intracellular organelle; GO:0043231 intracellular membrane-bounded organelle; GO:0071944 cell periphery;	GO:0003824 catalytic activity; GO:0016740 transferase activity; GO:0016757 glycosyltransferase activity; GO:0016758 hexosyltransferase activity; GO:0016759 cellulose synthase activity; GO:0046527 glucosyltransferase activity;	PF14569	Zinc-binding RING-finger
Q6Z0F9	Os08g0340900 protein OS=Oryza sativa subsp. japonica OX=39947 GN=Os08g0340900 PE=2 SV=1	Os08g0340900	90.389	2.9	1	1	1	1	54692000	chloroplast				GO:0006139 nucleobase-containing compound metabolic process; GO:0006725 cellular aromatic compound metabolic process; GO:0006807 nitrogen compound metabolic process; GO:0008152 metabolic process; GO:0009451 RNA modification; GO:0009987 cellular process; GO:0016070 RNA metabolic process; GO:0034641 cellular nitrogen compound metabolic process; GO:0043170 macromolecule metabolic process; GO:0043412…	GO:0005622 intracellular anatomical structure; GO:0043226 organelle; GO:0043227 membrane-bounded organelle; GO:0043229 intracellular organelle; GO:0043231 intracellular membrane-bounded organelle;	GO:0003676 nucleic acid binding; GO:0003723 RNA binding; GO:0003824 catalytic activity; GO:0004518 nuclease activity; GO:0004519 endonuclease activity; GO:0005488 binding; GO:0016787 hydrolase activity; GO:0016788 hydrolase activity, acting on ester bonds; GO:0097159 organic cyclic compound binding; GO:1901363 heterocyclic compound binding;			R	KOG4197	FOG: PPR repeat
Q6Z0I0	Os08g0327700 protein OS=Oryza sativa subsp. japonica OX=39947 GN=Os08g0327700 PE=1 SV=1	Os08g0327700	15.163	6.7	1	1	1	1	7996500	nucleus				GO:0000003 reproduction; GO:0001101 response to acid chemical; GO:0003006 developmental process involved in reproduction; GO:0006950 response to stress; GO:0006970 response to osmotic stress; GO:0007275 multicellular organism development; GO:0009266 response to temperature stimulus; GO:0009409 response to cold; GO:0009414 response to water deprivation; GO:0009415 response to water; GO:0009628 res…	GO:0005622 intracellular anatomical structure; GO:0005737 cytoplasm; GO:0005829 cytosol;	GO:0005488 binding; GO:0005543 phospholipid binding; GO:0008289 lipid binding; GO:0030246 carbohydrate binding; GO:0031210 phosphatidylcholine binding; GO:0043167 ion binding; GO:0043168 anion binding; GO:0043169 cation binding; GO:0048030 disaccharide binding; GO:0050997 quaternary ammonium group binding; GO:0070405 ammonium ion binding; GO:0070492 oligosaccharide binding;
Q6Z0R3	Serine/threonine-protein phosphatase OS=Oryza sativa subsp. japonica OX=39947 GN=Os08g0455600 PE=1 SV=1	Os08g0455600	34.613	3.9	1	1	1	1	120830000	cytoplasm	K06269	PPP1C; serine/threonine-protein phosphatase PP1 catalytic subunit [EC:3.1.3.16]	map03015 mRNA surveillance pathway				PF00149	Calcineurin-like phosphoesterase	TR	KOG0374	Serine/threonine specific protein phosphatase PP1, catalytic subunit
Q6Z730	Eukaryotic translation initiation factor 3 subunit J OS=Oryza sativa subsp. japonica OX=39947 GN=Os02g0122300 PE=1 SV=1	Os02g0122300	25.789	9.5	1	1	1	1	1091000	mitochondria	K03245	EIF3J; translation initiation factor 3 subunit J							J	KOG4813	Translation initiation factor eIF3, p35 subunit
Q6Z744	Dihydropyrimidine dehydrogenase (NADP(+)) OS=Oryza sativa subsp. japonica OX=39947 GN=Os02g0736400 PE=1 SV=1	Os02g0736400	45.308	5.3	1	1	1	1	5649600	chloroplast	K00207	DPYD; dihydropyrimidine dehydrogenase (NADP+) [EC:1.3.1.2]	map00240 Pyrimidine metabolism; map00410 beta-Alanine metabolism; map00770 Pantothenate and CoA biosynthesis; map01100 Metabolic pathways	GO:0006139 nucleobase-containing compound metabolic process; GO:0006206 pyrimidine nucleobase metabolic process; GO:0006208 pyrimidine nucleobase catabolic process; GO:0006212 uracil catabolic process; GO:0006725 cellular aromatic compound metabolic process; GO:0006807 nitrogen compound metabolic process; GO:0007154 cell communication; GO:0008152 metabolic process; GO:0009056 catabolic process; G…	GO:0005622 intracellular anatomical structure; GO:0005737 cytoplasm; GO:0009507 chloroplast; GO:0009532 plastid stroma; GO:0009536 plastid; GO:0009570 chloroplast stroma; GO:0043226 organelle; GO:0043227 membrane-bounded organelle; GO:0043229 intracellular organelle; GO:0043231 intracellular membrane-bounded organelle;	GO:0003824 catalytic activity; GO:0003954 NADH dehydrogenase activity; GO:0005488 binding; GO:0016491 oxidoreductase activity; GO:0016627 oxidoreductase activity, acting on the CH-CH group of donors; GO:0016628 oxidoreductase activity, acting on the CH-CH group of donors, NAD or NADP as acceptor; GO:0016651 oxidoreductase activity, acting on NAD(P)H; GO:0017113 dihydropyrimidine dehydrogenase (NA…	PF01180	Dihydroorotate dehydrogenase	F	KOG1799	Dihydropyrimidine dehydrogenase
Q6Z7B0	Heat shock 70 kDa protein BIP1 OS=Oryza sativa subsp. japonica OX=39947 GN=BIP1 PE=1 SV=1	BIP1	73.389	10.5	11	7	6	7	307530000	endoplasmic reticulum	K09490	HSPA5, BIP; endoplasmic reticulum chaperone BiP [EC:3.6.4.10]	map03060 Protein export; map04141 Protein processing in endoplasmic reticulum	GO:0006457 protein folding; GO:0009987 cellular process; GO:0034975 protein folding in endoplasmic reticulum;	GO:0000325 plant-type vacuole; GO:0005622 intracellular anatomical structure; GO:0005737 cytoplasm; GO:0005773 vacuole; GO:0005774 vacuolar membrane; GO:0005783 endoplasmic reticulum; GO:0005788 endoplasmic reticulum lumen; GO:0009705 plant-type vacuole membrane; GO:0012505 endomembrane system; GO:0016020 membrane; GO:0031090 organelle membrane; GO:0031974 membrane-enclosed lumen; GO:0043226 orga…				O	KOG0100	Molecular chaperones GRP78/BiP/KAR2, HSP70 superfamily
Q6ZBK6	Os08g0519400 protein OS=Oryza sativa subsp. japonica OX=39947 GN=Os08g0519400 PE=1 SV=1	Os08g0519400	50.857	3.1	1	1	1	1	9402500	plasma membrane
Q6ZE15	Os07g0137600 protein OS=Oryza sativa subsp. japonica OX=39947 GN=Os07g0137600 PE=2 SV=1	Os07g0137600	12.465	7.1	3	1	1	1	0	chloroplast
Q6ZFH9	Glycerophosphodiester phosphodiesterase OS=Oryza sativa subsp. japonica OX=39947 GN=Os08g0503200 PE=1 SV=1	Os08g0503200	83.57799999999997	3.3	1	1	1	1	1211500	chloroplast				GO:0000902 cell morphogenesis; GO:0000904 cell morphogenesis involved in differentiation; GO:0005975 carbohydrate metabolic process; GO:0005976 polysaccharide metabolic process; GO:0006073 cellular glucan metabolic process; GO:0006950 response to stress; GO:0006952 defense response; GO:0006968 cellular defense response; GO:0007275 multicellular organism development; GO:0008152 metabolic process; …	GO:0005618 cell wall; GO:0005886 plasma membrane; GO:0005911 cell-cell junction; GO:0009505 plant-type cell wall; GO:0009506 plasmodesma; GO:0016020 membrane; GO:0030054 cell junction; GO:0030312 external encapsulating structure; GO:0031224 intrinsic component of membrane; GO:0031225 anchored component of membrane; GO:0031226 intrinsic component of plasma membrane; GO:0046658 anchored component o…	GO:0003824 catalytic activity; GO:0005488 binding; GO:0005509 calcium ion binding; GO:0008081 phosphoric diester hydrolase activity; GO:0008889 glycerophosphodiester phosphodiesterase activity; GO:0016787 hydrolase activity; GO:0016788 hydrolase activity, acting on ester bonds; GO:0042578 phosphoric ester hydrolase activity; GO:0043167 ion binding; GO:0043169 cation binding; GO:0046872 metal ion …			C	KOG2258	Glycerophosphoryl diester phosphodiesterase
Q6ZFJ0	Os08g0502400 protein OS=Oryza sativa subsp. japonica OX=39947 GN=Os08g0502400 PE=1 SV=1	Os08g0502400	28.353	3.3	1	1	1	1	25766000	chloroplast					GO:0005886 plasma membrane; GO:0016020 membrane; GO:0031224 intrinsic component of membrane; GO:0031225 anchored component of membrane; GO:0031226 intrinsic component of plasma membrane; GO:0046658 anchored component of plasma membrane; GO:0071944 cell periphery;		PF02469	Fasciclin domain
Q6ZGV3	Os02g0717900 protein OS=Oryza sativa subsp. japonica OX=39947 GN=Os02g0717900 PE=1 SV=1	Os02g0717900	21.986	4.1	1	1	1	1	16901000	chloroplast									U	KOG3336	Predicted member of the intramitochondrial sorting protein family
Q6ZIG6	Os02g0186400 protein OS=Oryza sativa subsp. japonica OX=39947 GN=Os02g0186400 PE=1 SV=1	Os02g0186400	86.146	2.5	1	1	1	1	5049100	chloroplast
Q75GI7	Expressed protein OS=Oryza sativa subsp. japonica OX=39947 GN=LOC_Os03g51640 PE=2 SV=1	LOC_Os03g51640	45.50100000000001	6.1	1	1	1	1	158420	mitochondria
Q75HZ0	LEA5 OS=Oryza sativa subsp. japonica OX=39947 GN=Os05g0584200 PE=1 SV=1	Os05g0584200	16.546	5.3	1	1	1	1	0	nucleus				GO:0006950 response to stress; GO:0006952 defense response; GO:0009314 response to radiation; GO:0009416 response to light stimulus; GO:0009605 response to external stimulus; GO:0009607 response to biotic stimulus; GO:0009611 response to wounding; GO:0009620 response to fungus; GO:0009628 response to abiotic stimulus; GO:0009642 response to light intensity; GO:0009644 response to high light inten…	GO:0005576 extracellular region; GO:0005622 intracellular anatomical structure; GO:0005737 cytoplasm; GO:0005829 cytosol; GO:0005886 plasma membrane; GO:0016020 membrane; GO:0048046 apoplast; GO:0071944 cell periphery;		PF03168	Late embryogenesis abundant protein
Q75M67	Co-chaperone protein p23 OS=Oryza sativa subsp. japonica OX=39947 GN=LOC_Os03g26460 PE=1 SV=1	LOC_Os03g26460	19.325	8.1	1	1	1	1	2719200	nucleus	K15730	PTGES3; cytosolic prostaglandin-E synthase [EC:5.3.99.3]	map00590 Arachidonic acid metabolism; map01100 Metabolic pathways				PF04969	CS domain	O	KOG3158	HSP90 co-chaperone p23
Q7G065	Glucose-1-phosphate adenylyltransferase large subunit 2, cytosolic OS=Oryza sativa subsp. japonica OX=39947 GN=AGPL2 PE=1 SV=1	AGPL2	57.574	1.9	1	1	1	1	31463000	cytoplasm	K00975	glgC; glucose-1-phosphate adenylyltransferase [EC:2.7.7.27]	map00500 Starch and sucrose metabolism; map00520 Amino sugar and nucleotide sugar metabolism; map01100 Metabolic pathways; map01110 Biosynthesis of secondary metabolites; map01250 Biosynthesis of nucleotide sugars	GO:0000271 polysaccharide biosynthetic process; GO:0005975 carbohydrate metabolic process; GO:0005976 polysaccharide metabolic process; GO:0005982 starch metabolic process; GO:0006073 cellular glucan metabolic process; GO:0008152 metabolic process; GO:0009058 biosynthetic process; GO:0009059 macromolecule biosynthetic process; GO:0009250 glucan biosynthetic process; GO:0009987 cellular process; G…	GO:0005622 intracellular anatomical structure; GO:0005737 cytoplasm; GO:0005829 cytosol; GO:0009501 amyloplast; GO:0009507 chloroplast; GO:0009536 plastid; GO:0010170 glucose-1-phosphate adenylyltransferase complex; GO:0032991 protein-containing complex; GO:0043226 organelle; GO:0043227 membrane-bounded organelle; GO:0043229 intracellular organelle; GO:0043231 intracellular membrane-bounded organ…	GO:0003824 catalytic activity; GO:0008878 glucose-1-phosphate adenylyltransferase activity; GO:0016740 transferase activity; GO:0016772 transferase activity, transferring phosphorus-containing groups; GO:0016779 nucleotidyltransferase activity; GO:0070566 adenylyltransferase activity;			M	KOG1322	GDP-mannose pyrophosphorylase/mannose-1-phosphate guanylyltransferase
Q7X8Y3	Os04g0638800 protein OS=Oryza sativa subsp. japonica OX=39947 GN=Os04g0638800 PE=2 SV=1	Os04g0638800	32.014	6.6	1	1	1	1	3056100	nucleus
Q7XCN0	Expressed protein OS=Oryza sativa subsp. japonica OX=39947 GN=LOC_Os10g39430 PE=1 SV=1	LOC_Os10g39430	87.59299999999998	1.6	1	1	1	1	11946000000	cytoplasm
Q7XUC9	Histone H4 OS=Oryza sativa subsp. japonica OX=39947 GN=LOC_Os03g02780 PE=1 SV=2	LOC_Os03g02780	11.409	13.6	1	1	1	1	2466900	nucleus	K11254	H4; histone H4		GO:0006323 DNA packaging; GO:0006325 chromatin organization; GO:0006333 chromatin assembly or disassembly; GO:0006334 nucleosome assembly; GO:0006996 organelle organization; GO:0009987 cellular process; GO:0016043 cellular component organization; GO:0022607 cellular component assembly; GO:0031497 chromatin assembly; GO:0034728 nucleosome organization; GO:0043933 protein-containing complex organiz…	GO:0000228 nuclear chromosome; GO:0000785 chromatin; GO:0000786 nucleosome; GO:0005622 intracellular anatomical structure; GO:0005634 nucleus; GO:0005694 chromosome; GO:0031974 membrane-enclosed lumen; GO:0031981 nuclear lumen; GO:0032991 protein-containing complex; GO:0032993 protein-DNA complex; GO:0043226 organelle; GO:0043227 membrane-bounded organelle; GO:0043228 non-membrane-bounded organel…	GO:0003676 nucleic acid binding; GO:0003677 DNA binding; GO:0005488 binding; GO:0005515 protein binding; GO:0042393 histone binding; GO:0097159 organic cyclic compound binding; GO:1901363 heterocyclic compound binding;	PF15511	Centromere kinetochore component CENP-T histone fold	B	KOG3467	Histone H4
Q7XVM2	Dihydrolipoyllysine-residue succinyltransferase OS=Oryza sativa subsp. japonica OX=39947 GN=Os04g0394200 PE=1 SV=1	Os04g0394200	48.283	3.2	0	1	1	1	4723400	mitochondria	K00658	DLST, sucB; 2-oxoglutarate dehydrogenase E2 component (dihydrolipoamide succinyltransferase) [EC:2.3.1.61]	map00020 Citrate cycle (TCA cycle); map00310 Lysine degradation; map00380 Tryptophan metabolism; map01100 Metabolic pathways; map01110 Biosynthesis of secondary metabolites; map01200 Carbon metabolism		GO:0005622 intracellular anatomical structure; GO:0005737 cytoplasm; GO:0005739 mitochondrion; GO:0016020 membrane; GO:0043226 organelle; GO:0043227 membrane-bounded organelle; GO:0043229 intracellular organelle; GO:0043231 intracellular membrane-bounded organelle;	GO:0005488 binding; GO:0008270 zinc ion binding; GO:0043167 ion binding; GO:0043169 cation binding; GO:0046872 metal ion binding; GO:0046914 transition metal ion binding;	PF00364	Biotin-requiring enzyme	C	KOG0559	Dihydrolipoamide succinyltransferase (2-oxoglutarate dehydrogenase, E2 subunit)
Q7Y0E6	Ubiquinone biosynthesis protein OS=Oryza sativa subsp. japonica OX=39947 GN=LOC_Os03g29180 PE=1 SV=1	LOC_Os03g29180	34.403	7.1	1	1	1	1	972290	chloroplast	K18587	COQ9; ubiquinone biosynthesis protein COQ9					PF08511	COQ9	S	KOG2969	Uncharacterized conserved protein
Q8H4B9	Os07g0516200 protein OS=Oryza sativa subsp. japonica OX=39947 GN=Os07g0516200 PE=1 SV=1	Os07g0516200	18.818	12.8	2	2	2	2	63417000	chloroplast	K09022	ridA, tdcF, RIDA; 2-iminobutanoate/2-iminopropanoate deaminase [EC:3.5.99.10]		GO:0006082 organic acid metabolic process; GO:0006520 cellular amino acid metabolic process; GO:0006807 nitrogen compound metabolic process; GO:0008152 metabolic process; GO:0008652 cellular amino acid biosynthetic process; GO:0009058 biosynthetic process; GO:0009081 branched-chain amino acid metabolic process; GO:0009082 branched-chain amino acid biosynthetic process; GO:0009987 cellular process…	GO:0005622 intracellular anatomical structure; GO:0005737 cytoplasm; GO:0005739 mitochondrion; GO:0005773 vacuole; GO:0009507 chloroplast; GO:0009526 plastid envelope; GO:0009532 plastid stroma; GO:0009536 plastid; GO:0009570 chloroplast stroma; GO:0009579 thylakoid; GO:0009941 chloroplast envelope; GO:0031967 organelle envelope; GO:0031975 envelope; GO:0043226 organelle; GO:0043227 membrane-boun…	GO:0003824 catalytic activity; GO:0016787 hydrolase activity; GO:0019239 deaminase activity;	PF01042	Endoribonuclease L-PSP	J	KOG2317	Putative translation initiation inhibitor UK114/IBM1
Q8H4M5	Os07g0213600 protein OS=Oryza sativa subsp. japonica OX=39947 GN=Os07g0213600 PE=1 SV=1	Os07g0213600	15.890999999999998	24.7	4	2	2	2	70606000	extracellular							PF00234	Protease inhibitor/seed storage/LTP family
Q8H5Q4	Os07g0244400 protein OS=Oryza sativa subsp. japonica OX=39947 GN=Os07g0244400 PE=4 SV=1	Os07g0244400	46.663	1.8	2	1	1	1	0	chloroplast				GO:0006139 nucleobase-containing compound metabolic process; GO:0006725 cellular aromatic compound metabolic process; GO:0006807 nitrogen compound metabolic process; GO:0008152 metabolic process; GO:0009451 RNA modification; GO:0009987 cellular process; GO:0016070 RNA metabolic process; GO:0034641 cellular nitrogen compound metabolic process; GO:0043170 macromolecule metabolic process; GO:0043412…	GO:0005622 intracellular anatomical structure; GO:0043226 organelle; GO:0043227 membrane-bounded organelle; GO:0043229 intracellular organelle; GO:0043231 intracellular membrane-bounded organelle;	GO:0003676 nucleic acid binding; GO:0003723 RNA binding; GO:0003824 catalytic activity; GO:0004518 nuclease activity; GO:0004519 endonuclease activity; GO:0005488 binding; GO:0016787 hydrolase activity; GO:0016788 hydrolase activity, acting on ester bonds; GO:0097159 organic cyclic compound binding; GO:1901363 heterocyclic compound binding;			R	KOG4197	FOG: PPR repeat
Q8H625	Os06g0104100 protein OS=Oryza sativa subsp. japonica OX=39947 GN=Os06g0104100 PE=1 SV=1	Os06g0104100	33.591	2.6	1	1	1	1	0	chloroplast	K18163	NDUFAF6; NADH dehydrogenase [ubiquinone] 1 alpha subcomplex assembly factor 6					PF00494	Squalene/phytoene synthase	I	KOG4411	Phytoene/squalene synthetase
Q8H7M6	Os03g0190800 protein OS=Oryza sativa subsp. japonica OX=39947 GN=LOC_Os03g09080 PE=1 SV=1	LOC_Os03g09080	42.027	2.7	1	1	1	1	28829000	nucleus	K11842	USP12_46; ubiquitin carboxyl-terminal hydrolase 12/46 [EC:3.4.19.12]							O	KOG1864	Ubiquitin-specific protease
Q8H8B0	Os03g0159600 protein OS=Oryza sativa subsp. japonica OX=39947 GN=LOC_Os03g06360 PE=1 SV=1	LOC_Os03g06360	27.19	17.4	3	2	2	2	78927000	cytoplasm
Q8H8U5	Protein IN2-1 homolog B OS=Oryza sativa subsp. japonica OX=39947 GN=GSTZ5 PE=2 SV=1	GSTZ5	27.361	27.9	5	5	5	5	255330000	cytoskeleton	K00799	GST, gst; glutathione S-transferase [EC:2.5.1.18]	map00480 Glutathione metabolism; map01100 Metabolic pathways	GO:0006464 cellular protein modification process; GO:0006518 peptide metabolic process; GO:0006575 cellular modified amino acid metabolic process; GO:0006749 glutathione metabolic process; GO:0006790 sulfur compound metabolic process; GO:0006807 nitrogen compound metabolic process; GO:0008152 metabolic process; GO:0009987 cellular process; GO:0010035 response to inorganic substance; GO:0010038 re…	GO:0005622 intracellular anatomical structure; GO:0005737 cytoplasm; GO:0005829 cytosol; GO:0009507 chloroplast; GO:0009532 plastid stroma; GO:0009536 plastid; GO:0009570 chloroplast stroma; GO:0043226 organelle; GO:0043227 membrane-bounded organelle; GO:0043229 intracellular organelle; GO:0043231 intracellular membrane-bounded organelle;	GO:0003824 catalytic activity; GO:0004364 glutathione transferase activity; GO:0016740 transferase activity; GO:0016765 transferase activity, transferring alkyl or aryl (other than methyl) groups;	PF13417; PF13410	Glutathione S-transferase, N-terminal domain; Glutathione S-transferase, C-terminal domain	O	KOG0406	Glutathione S-transferase
Q8S7R5	Os10g0122300 protein OS=Oryza sativa subsp. japonica OX=39947 GN=LOC_Os10g03360 PE=3 SV=1	LOC_Os10g03360	45.293	1.7	1	1	1	1	29372000	cytoplasm						GO:0003824 catalytic activity; GO:0016410 N-acyltransferase activity; GO:0016740 transferase activity; GO:0016746 acyltransferase activity; GO:0016747 acyltransferase activity, transferring groups other than amino-acyl groups;
Q8S7U3	Late embryogenesis abundant protein, expressed OS=Oryza sativa subsp. japonica OX=39947 GN=LOC_Os03g07180 PE=1 SV=1	LOC_Os03g07180	41.859	5.8	1	2	2	2	7201300	extracellular									S	KOG4744	Uncharacterized conserved protein
Q8W0D1	Os01g0721900 protein OS=Oryza sativa subsp. japonica OX=39947 GN=Os01g0721900 PE=1 SV=1	Os01g0721900	40.425	14.5	5	3	2	3	23632000	nucleus	K13199	SERBP1; plasminogen activator inhibitor 1 RNA-binding protein							R	KOG2945	Predicted RNA-binding protein
Q948T6	Lactoylglutathione lyase OS=Oryza sativa subsp. japonica OX=39947 GN=GLYI-11 PE=1 SV=2	GLYI-11	32.553000000000004	42.3	10	10	10	10	1151800000	cytoplasm	K01759	GLO1, gloA; lactoylglutathione lyase [EC:4.4.1.5]	map00620 Pyruvate metabolism; map01100 Metabolic pathways	GO:0006081 cellular aldehyde metabolic process; GO:0006082 organic acid metabolic process; GO:0006089 lactate metabolic process; GO:0006950 response to stress; GO:0006970 response to osmotic stress; GO:0006979 response to oxidative stress; GO:0008152 metabolic process; GO:0009056 catabolic process; GO:0009438 methylglyoxal metabolic process; GO:0009628 response to abiotic stimulus; GO:0009651 res…	GO:0005622 intracellular anatomical structure; GO:0005737 cytoplasm; GO:0005773 vacuole; GO:0005777 peroxisome; GO:0005829 cytosol; GO:0005886 plasma membrane; GO:0009507 chloroplast; GO:0009526 plastid envelope; GO:0009536 plastid; GO:0009941 chloroplast envelope; GO:0016020 membrane; GO:0031967 organelle envelope; GO:0031975 envelope; GO:0042579 microbody; GO:0043226 organelle; GO:0043227 membr…	GO:0003824 catalytic activity; GO:0004462 lactoylglutathione lyase activity; GO:0005488 binding; GO:0016151 nickel cation binding; GO:0016829 lyase activity; GO:0016846 carbon-sulfur lyase activity; GO:0019863 IgE binding; GO:0019865 immunoglobulin binding; GO:0043167 ion binding; GO:0043169 cation binding; GO:0044877 protein-containing complex binding; GO:0046872 metal ion binding; GO:0046914 tr…	PF00903	Glyoxalase/Bleomycin resistance protein/Dioxygenase superfamily	G	KOG2943	Predicted glyoxalase
Q94GQ6	Os03g0747500 protein OS=Oryza sativa subsp. japonica OX=39947 GN=LOC_Os03g53620 PE=1 SV=1	LOC_Os03g53620	21.273000000000003	17.8	2	2	2	2	15083000	cytoplasm
Q9AY67	Os03g0781200 protein OS=Oryza sativa subsp. japonica OX=39947 GN=Os03g0781200 PE=4 SV=1	Os03g0781200	8.2885	13.2	1	1	1	1	403200000	cytoplasm
Q9SXX7	Cytochrome c oxidase subunit 5C OS=Oryza sativa subsp. japonica OX=39947 GN=COX5C PE=3 SV=3	COX5C	6.9781	15.9	17	1	1	1	64480000000	cytoplasm
