# Supplementary material for: Protein composition analysis of human plasma-derived and recombinant human serum albumin preparations based on 4D label-free proteomics
Source: PeerJ. 2025 Jun 30;13:e19624. doi: 10.7717/peerj.19624 (PMC12225626; doi:10.7717/peerj.19624)
Supplement: Supplemental Information 2 — Supplemental Figures: Figure S1A: Peptide length, peptides per protein, distribution of coverage (%) and MW (kDa) of the LC-MS/MS analysis of rHSA from company A. Figure S2B: Peptide length, peptides per protein, distribution of coverage (%) and MW(kDa) of the LC-MS/MS analysis of rHSA from company B. Figure S3C: Peptide length, peptides per protein, distribution of coverage (%) and MW(kDa) of the LC-MS/MS analysis of pHSA from company C. Figure S4D: Peptide length, peptides per protein, distribution of coverage (%) and MW(kDa) of the LC-MS/MS analysis of pHSA from company D. Figure S5E: Peptide length, peptides per protein, distribution of coverage (%) and MW(kDa) of the LC-MS/MS analysis of pHSA from company E. Figure S6F: Peptide length, peptides per protein, distribution of coverage (%) and MW(kDa) of the LC-MS/MS analysis of pHSA from company F. Figure S7G: Peptide length, peptides per protein, distribution of coverage (%) and MW(kDa) of the LC-MS/MS analysis of pHSA from company G. Figure S8H: Peptide length, peptides per protein, distribution of coverage (%) and MW(kDa) of the LC-MS/MS analysis of pHSA from company H. Figure S9: GO enrichment analysis of the APs in pHSA. Figure S10: Subcellular localization prediction of the APs in pHSA. Figure S11: COG/KOG enrichment analysis of the APs in pHSA. Figure S12: KEGG pathway enrichment analysis of the APs in pHSA. Supplemental Tables: Table S1A: The protein and peptide identified in rHSA from company A. Table S2B: The protein and peptide identified in rHSA from company B. Table S3C: The protein and peptide identified in pHSA from company C. Table S4D: The protein and peptide identified in pHSA from company D. Table S5E: The protein and peptide identified in pHSA from company E. Table S6F: The protein and peptide identified in pHSA from company F. Table S7G: The protein and peptide identified in pHSA from company G. Table S8H: The protein and peptide identified in pHSA from company H. Table S9: The relative abunda [file peerj-13-19624-s002.zip › Supplementary/Supplementary File/Supplementary File2/1-Functional_annotation/Annotation_combine.xlsx]

## Sheet: Annotation_Combine
Protein accession	Protein description	Gene name	MW [kDa]	Coverage [%]	MS/MS Counts	Peptides	Unique peptides	Razor + unique peptides	Intensity	Subcellular localization	KEGG KO No.	KEGG Gene	KEGG pathway	Biological Process	Cellular Component	Molecular Function	Pfam ID	Domain description	COG/KOG category	COG/KOG NO.	COG/KOG description
A0A0N7KGP4	Os03g0177400 protein OS=Oryza sativa subsp. japonica OX=39947 GN=Os03g0177400 PE=1 SV=1	Os03g0177400	42.235	5.5	1	1	1	1	211700000	cytoplasm	K03231	EEF1A; elongation factor 1-alpha	map03013 Nucleocytoplasmic transport	GO:0006412 translation; GO:0006414 translational elongation; GO:0006518 peptide metabolic process; GO:0006807 nitrogen compound metabolic process; GO:0008152 metabolic process; GO:0009058 biosynthetic process; GO:0009059 macromolecule biosynthetic process; GO:0009987 cellular process; GO:0010467 gene expression; GO:0019538 protein metabolic process; GO:0034641 cellular nitrogen compound metabolic…	GO:0005622 intracellular anatomical structure; GO:0005737 cytoplasm;	GO:0003676 nucleic acid binding; GO:0003723 RNA binding; GO:0003746 translation elongation factor activity; GO:0003824 catalytic activity; GO:0003924 GTPase activity; GO:0005488 binding; GO:0008135 translation factor activity, RNA binding; GO:0016462 pyrophosphatase activity; GO:0016787 hydrolase activity; GO:0016817 hydrolase activity, acting on acid anhydrides; GO:0016818 hydrolase activity, ac…	PF00009; PF03144; PF03143	Elongation factor Tu GTP binding domain; Elongation factor Tu domain 2; Elongation factor Tu C-terminal domain	J	KOG0052	Translation elongation factor EF-1 alpha/Tu
A0A0N7KMN9	Os06g0701100 protein OS=Oryza sativa subsp. japonica OX=39947 GN=Os06g0701100 PE=1 SV=1	Os06g0701100	45.666	4	0	1	1	1	2100500	cytoplasm	K03257	EIF4A; translation initiation factor 4A		GO:0006139 nucleobase-containing compound metabolic process; GO:0006412 translation; GO:0006413 translational initiation; GO:0006518 peptide metabolic process; GO:0006725 cellular aromatic compound metabolic process; GO:0006807 nitrogen compound metabolic process; GO:0008152 metabolic process; GO:0009058 biosynthetic process; GO:0009059 macromolecule biosynthetic process; GO:0009987 cellular proc…	GO:0005622 intracellular anatomical structure; GO:0005634 nucleus; GO:0005730 nucleolus; GO:0005737 cytoplasm; GO:0031974 membrane-enclosed lumen; GO:0031981 nuclear lumen; GO:0043226 organelle; GO:0043227 membrane-bounded organelle; GO:0043228 non-membrane-bounded organelle; GO:0043229 intracellular organelle; GO:0043231 intracellular membrane-bounded organelle; GO:0043232 intracellular non-memb…	GO:0003724 RNA helicase activity; GO:0003824 catalytic activity; GO:0004386 helicase activity; GO:0008186 ATP-dependent activity, acting on RNA; GO:0016462 pyrophosphatase activity; GO:0016787 hydrolase activity; GO:0016817 hydrolase activity, acting on acid anhydrides; GO:0016818 hydrolase activity, acting on acid anhydrides, in phosphorus-containing anhydrides; GO:0016887 ATP hydrolysis activit…	PF00270; PF00271	DEAD/DEAH box helicase; Helicase conserved C-terminal domain	J	KOG0327	Translation initiation factor 4F, helicase subunit (eIF-4A) and related helicases
A0A0N7KQ58	Os08g0520850 protein OS=Oryza sativa subsp. japonica OX=39947 GN=Os08g0520850 PE=4 SV=1	Os08g0520850	12.707	18.4	1	1	1	1	2282000	chloroplast
A0A0N7KQ92	Os08g0548800 protein OS=Oryza sativa subsp. japonica OX=39947 GN=Os08g0548800 PE=4 SV=1	Os08g0548800	38.46	3.8	1	1	1	1	3014500	cytoplasm							PF00646; PF08268	F-box domain; F-box associated domain
P0CH35	Ubiquitin-60S ribosomal protein L40-2 OS=Oryza sativa subsp. japonica OX=39947 GN=Ub-CEP52-2 PE=3 SV=1	Ub-CEP52-2	14.784	7	2	1	1	1	37782000	cytoplasm,nucleus	K02927	RP-L40e, RPL40, UBA52; ubiquitin-large subunit ribosomal protein L40e	map03010 Ribosome; map04120 Ubiquitin mediated proteolysis				PF00240	Ubiquitin family	J	KOG0003	Ubiquitin/60s ribosomal protein L40 fusion
A0A0N7KRA5	Os09g0567366 protein OS=Oryza sativa subsp. japonica OX=39947 GN=Os09g0567366 PE=1 SV=1	Os09g0567366	23.827	11.2	2	1	1	1	32908000	cytoplasm							PF00248	Aldo/keto reductase family	C	KOG1575	Voltage-gated shaker-like K+ channel, subunit beta/KCNAB
A0A0N7KRS2	Os10g0411100 protein OS=Oryza sativa subsp. japonica OX=39947 GN=Os10g0411100 PE=4 SV=1	Os10g0411100	46.275	2.2	1	1	1	1	198980	plasma membrane
A0A0P0V0Q5	Os01g0226200 protein OS=Oryza sativa subsp. japonica OX=39947 GN=Os01g0226200 PE=4 SV=1	Os01g0226200	43.032	1.9	1	1	1	1	0	nucleus					GO:0005886 plasma membrane; GO:0016020 membrane; GO:0071944 cell periphery;
A0A0P0VAD7	Os01g0846000 protein OS=Oryza sativa subsp. japonica OX=39947 GN=Os01g0846000 PE=4 SV=1	Os01g0846000	20.694	4.3	1	1	1	1	0	cytoplasm	K07466	RFA1, RPA1, rpa; replication factor A1	map03030 DNA replication; map03420 Nucleotide excision repair; map03430 Mismatch repair; map03440 Homologous recombination						L	KOG0851	Single-stranded DNA-binding replication protein A (RPA), large (70 kD) subunit and related ssDNA-binding proteins
A0A0P0VBW6	Fructose-bisphosphate aldolase OS=Oryza sativa subsp. japonica OX=39947 GN=Os01g0905800 PE=1 SV=1	Os01g0905800	21.973	18.2	3	3	3	3	104550000	cytoplasm	K01623	ALDO; fructose-bisphosphate aldolase, class I [EC:4.1.2.13]	map00010 Glycolysis / Gluconeogenesis; map00030 Pentose phosphate pathway; map00051 Fructose and mannose metabolism; map00710 Carbon fixation in photosynthetic organisms; map01100 Metabolic pathways; map01110 Biosynthesis of secondary metabolites; map01200 Carbon metabolism; map01230 Biosynthesis of amino acids	GO:0005975 carbohydrate metabolic process; GO:0005984 disaccharide metabolic process; GO:0005985 sucrose metabolic process; GO:0005986 sucrose biosynthetic process; GO:0005996 monosaccharide metabolic process; GO:0006006 glucose metabolic process; GO:0006082 organic acid metabolic process; GO:0006090 pyruvate metabolic process; GO:0006091 generation of precursor metabolites and energy; GO:0006094…	GO:0005622 intracellular anatomical structure; GO:0005737 cytoplasm; GO:0005829 cytosol;	GO:0003824 catalytic activity; GO:0004332 fructose-bisphosphate aldolase activity; GO:0016829 lyase activity; GO:0016830 carbon-carbon lyase activity; GO:0016832 aldehyde-lyase activity;	PF00274	Fructose-bisphosphate aldolase class-I	G	KOG1557	Fructose-biphosphate aldolase
A0A0P0VG25	Os02g0202250 protein OS=Oryza sativa subsp. japonica OX=39947 GN=Os02g0202250 PE=1 SV=1	Os02g0202250	138.06	1.7	1	1	1	1	303330000	plasma membrane	K14310	NUP205, NUP192; nuclear pore complex protein Nup205	map03013 Nucleocytoplasmic transport	GO:0006810 transport; GO:0006913 nucleocytoplasmic transport; GO:0006996 organelle organization; GO:0006997 nucleus organization; GO:0006999 nuclear pore organization; GO:0009987 cellular process; GO:0016043 cellular component organization; GO:0043933 protein-containing complex organization; GO:0046907 intracellular transport; GO:0051169 nuclear transport; GO:0051179 localization; GO:0051234 esta…	GO:0005622 intracellular anatomical structure; GO:0005634 nucleus; GO:0005635 nuclear envelope; GO:0005643 nuclear pore; GO:0005737 cytoplasm; GO:0009507 chloroplast; GO:0009536 plastid; GO:0012505 endomembrane system; GO:0031967 organelle envelope; GO:0031975 envelope; GO:0032991 protein-containing complex; GO:0043226 organelle; GO:0043227 membrane-bounded organelle; GO:0043229 intracellular org…	GO:0005198 structural molecule activity; GO:0017056 structural constituent of nuclear pore;			S	KOG1835	Uncharacterized conserved protein
A0A0P0VHW2	Os02g0297550 protein OS=Oryza sativa subsp. japonica OX=39947 GN=Os02g0297550 PE=4 SV=1	Os02g0297550	9.6283	20.5	1	1	1	1	29584000	cytoplasm
A0A0P0VIA4	Os02g0321900 protein (Fragment) OS=Oryza sativa subsp. japonica OX=39947 GN=Os02g0321900 PE=1 SV=1	Os02g0321900	10.186	16.9	1	1	1	1	3030800	cytoplasm	K02865	RP-L10Ae, RPL10A; large subunit ribosomal protein L10Ae	map03010 Ribosome	GO:0000470 maturation of LSU-rRNA; GO:0003002 regionalization; GO:0006139 nucleobase-containing compound metabolic process; GO:0006364 rRNA processing; GO:0006396 RNA processing; GO:0006412 translation; GO:0006518 peptide metabolic process; GO:0006725 cellular aromatic compound metabolic process; GO:0006807 nitrogen compound metabolic process; GO:0007275 multicellular organism development; GO:000…	GO:0005622 intracellular anatomical structure; GO:0005634 nucleus; GO:0005730 nucleolus; GO:0005737 cytoplasm; GO:0005829 cytosol; GO:0005840 ribosome; GO:0005844 polysome; GO:0005886 plasma membrane; GO:0005911 cell-cell junction; GO:0009506 plasmodesma; GO:0015934 large ribosomal subunit; GO:0016020 membrane; GO:0022625 cytosolic large ribosomal subunit; GO:0022626 cytosolic ribosome; GO:003005…	GO:0003676 nucleic acid binding; GO:0003723 RNA binding; GO:0003735 structural constituent of ribosome; GO:0005198 structural molecule activity; GO:0005488 binding; GO:0097159 organic cyclic compound binding; GO:1901363 heterocyclic compound binding;	PF00687	Ribosomal protein L1p/L10e family	J	KOG1570	60S ribosomal protein L10A
A0A0P0VJT6	Os02g0530100 protein OS=Oryza sativa subsp. japonica OX=39947 GN=Os02g0530100 PE=1 SV=1	Os02g0530100	13.094	22	3	2	2	2	60364000	chloroplast	K07213	ATOX1, ATX1, copZ, golB; copper chaperone		GO:0006810 transport; GO:0006811 ion transport; GO:0006812 cation transport; GO:0006873 cellular ion homeostasis; GO:0006875 cellular metal ion homeostasis; GO:0009987 cellular process; GO:0019725 cellular homeostasis; GO:0030001 metal ion transport; GO:0030003 cellular cation homeostasis; GO:0042592 homeostatic process; GO:0046916 cellular transition metal ion homeostasis; GO:0048878 chemical ho…	GO:0005622 intracellular anatomical structure; GO:0005737 cytoplasm;	GO:0005488 binding; GO:0043167 ion binding; GO:0043169 cation binding; GO:0046872 metal ion binding; GO:0046914 transition metal ion binding;	PF00403	Heavy-metal-associated domain	P	KOG1603	Copper chaperone
A0A0P0VKB4	Os02g0558400 protein OS=Oryza sativa subsp. japonica OX=39947 GN=Os02g0558400 PE=3 SV=1	Os02g0558400	107.62	0.8	2	1	1	1	175660000	nucleus							PF18052; PF00931	Rx N-terminal domain; NB-ARC domain	T	KOG4658	Apoptotic ATPase
A0A0P0VLE4	Os02g0597300 protein OS=Oryza sativa subsp. japonica OX=39947 GN=Os02g0597300 PE=4 SV=1	Os02g0597300	86.193	3.3	0	1	1	1	46124	cytoplasm									T	KOG4658	Apoptotic ATPase
A0A0P0VR14	Os02g0798700 protein OS=Oryza sativa subsp. japonica OX=39947 GN=Os02g0798700 PE=1 SV=1	Os02g0798700	74.193	1.2	2	1	1	1	0	plasma membrane									S	KOG2611	Neurochondrin/leucine-rich protein (Neurochondrin)
A0A0P0VRB1	Os02g0816900 protein OS=Oryza sativa subsp. japonica OX=39947 GN=Os02g0816900 PE=1 SV=1	Os02g0816900	144.87	0.8	1	1	1	1	349180000	nucleus	K10357	MYO5; myosin V		GO:0006928 movement of cell or subcellular component; GO:0009987 cellular process; GO:0030029 actin filament-based process; GO:0030048 actin filament-based movement; GO:0033275 actin-myosin filament sliding; GO:0051179 localization; GO:0051234 establishment of localization; GO:0051640 organelle localization; GO:0051641 cellular localization; GO:0051656 establishment of organelle localization; GO:…	GO:0000331 contractile vacuole; GO:0005622 intracellular anatomical structure; GO:0005737 cytoplasm; GO:0005773 vacuole; GO:0005856 cytoskeleton; GO:0015629 actin cytoskeleton; GO:0031410 cytoplasmic vesicle; GO:0031982 vesicle; GO:0042641 actomyosin; GO:0043226 organelle; GO:0043227 membrane-bounded organelle; GO:0043228 non-membrane-bounded organelle; GO:0043229 intracellular organelle; GO:0043…	GO:0000146 microfilament motor activity; GO:0000166 nucleotide binding; GO:0003774 cytoskeletal motor activity; GO:0003779 actin binding; GO:0003824 catalytic activity; GO:0005488 binding; GO:0005515 protein binding; GO:0005524 ATP binding; GO:0008092 cytoskeletal protein binding; GO:0016462 pyrophosphatase activity; GO:0016787 hydrolase activity; GO:0016817 hydrolase activity, acting on acid anh…	PF00063	Myosin head (motor domain)	Z	KOG0160	Myosin class V heavy chain
A0A0P0VTY6	Flavin-containing monooxygenase OS=Oryza sativa subsp. japonica OX=39947 GN=Os03g0182000 PE=3 SV=1	Os03g0182000	61.089	3.8	1	1	1	1	12194000	chloroplast	K00485	FMO; dimethylaniline monooxygenase (N-oxide forming) / hypotaurine monooxygenase [EC:1.14.13.8 1.8.1.-]		GO:0001666 response to hypoxia; GO:0002218 activation of innate immune response; GO:0002253 activation of immune response; GO:0002376 immune system process; GO:0002682 regulation of immune system process; GO:0002684 positive regulation of immune system process; GO:0006950 response to stress; GO:0006952 defense response; GO:0006955 immune response; GO:0007154 cell communication; GO:0007165 signal …		GO:0003824 catalytic activity; GO:0004497 monooxygenase activity; GO:0016491 oxidoreductase activity;			Q	KOG1399	Flavin-containing monooxygenase
A0A0P0VUB4	Os03g0197300 protein OS=Oryza sativa subsp. japonica OX=39947 GN=Os03g0197300 PE=1 SV=1	Os03g0197300	70.839	1.4	0	1	1	1	2023500	chloroplast				GO:0006950 response to stress; GO:0006952 defense response; GO:0009605 response to external stimulus; GO:0009607 response to biotic stimulus; GO:0009620 response to fungus; GO:0043207 response to external biotic stimulus; GO:0050832 defense response to fungus; GO:0050896 response to stimulus; GO:0051707 response to other organism; GO:0098542 defense response to other organism;			PF00190	Cupin
A0A0P0VW37	Os03g0277500 protein OS=Oryza sativa subsp. japonica OX=39947 GN=Os03g0277500 PE=1 SV=1	Os03g0277500	17.67	20.4	4	2	2	2	627200000	cytoplasm							PF18029	Glyoxalase-like domain
A0A0P0VYG1	Os03g0356700 protein OS=Oryza sativa subsp. japonica OX=39947 GN=Os03g0356700 PE=1 SV=1	Os03g0356700	46.012	2.4	1	1	1	1	8830500	nucleus				GO:0001558 regulation of cell growth; GO:0006996 organelle organization; GO:0007010 cytoskeleton organization; GO:0007015 actin filament organization; GO:0008064 regulation of actin polymerization or depolymerization; GO:0009605 response to external stimulus; GO:0009606 tropism; GO:0009628 response to abiotic stimulus; GO:0009629 response to gravity; GO:0009630 gravitropism; GO:0009987 cellular p…	GO:0005622 intracellular anatomical structure; GO:0005737 cytoplasm; GO:0005856 cytoskeleton; GO:0005884 actin filament; GO:0015629 actin cytoskeleton; GO:0032432 actin filament bundle; GO:0043226 organelle; GO:0043228 non-membrane-bounded organelle; GO:0043229 intracellular organelle; GO:0043232 intracellular non-membrane-bounded organelle; GO:0099080 supramolecular complex; GO:0099081 supramole…	GO:0003779 actin binding; GO:0005488 binding; GO:0005515 protein binding; GO:0008092 cytoskeletal protein binding; GO:0044877 protein-containing complex binding; GO:0051015 actin filament binding;	PF00626; PF02209	Gelsolin repeat; Villin headpiece domain	Z	KOG0443	Actin regulatory proteins (gelsolin/villin family)
A0A0P0VZ55	Os03g0402800 protein OS=Oryza sativa subsp. japonica OX=39947 GN=Os03g0402800 PE=3 SV=1	Os03g0402800	12.501	6.8	1	1	1	1	0	chloroplast	K13464	JAZ; jasmonate ZIM domain-containing protein	map04075 Plant hormone signal transduction	GO:0006950 response to stress; GO:0009611 response to wounding; GO:0009889 regulation of biosynthetic process; GO:0009890 negative regulation of biosynthetic process; GO:0009892 negative regulation of metabolic process; GO:0009966 regulation of signal transduction; GO:0010556 regulation of macromolecule biosynthetic process; GO:0010558 negative regulation of macromolecule biosynthetic process; GO…	GO:0005622 intracellular anatomical structure; GO:0005634 nucleus; GO:0043226 organelle; GO:0043227 membrane-bounded organelle; GO:0043229 intracellular organelle; GO:0043231 intracellular membrane-bounded organelle;	GO:0003712 transcription coregulator activity; GO:0003714 transcription corepressor activity; GO:0140110 transcription regulator activity;	PF06200	tify domain
A0A0P0W000	Os03g0596900 protein OS=Oryza sativa subsp. japonica OX=39947 GN=Os03g0596900 PE=1 SV=1	Os03g0596900	40.562	15.4	7	4	4	4	102390000	nucleus	K17046	DEK; protein DEK							B	KOG2266	Chromatin-associated protein Dek and related proteins, contains SAP DNA binding domain
A0A0P0WE64	Os04g0592400 protein OS=Oryza sativa subsp. japonica OX=39947 GN=Os04g0592400 PE=1 SV=1	Os04g0592400	46.758	2.9	1	1	1	1	10304000	nucleus
A0A0P0WET4	Os04g0616500 protein OS=Oryza sativa subsp. japonica OX=39947 GN=Os04g0616500 PE=4 SV=1	Os04g0616500	111.78	2.2	1	1	1	1	7021000	plasma membrane							PF11721; PF00069	Malectin domain; Protein kinase domain
A0A0P0WFK3	Os04g0636600 protein OS=Oryza sativa subsp. japonica OX=39947 GN=Os04g0636600 PE=1 SV=1	Os04g0636600	40.501	5.1	1	1	1	1	2567700	chloroplast	K17785	IMMT, MIC60; MICOS complex subunit MIC60
A0A0P0WFK4	Os04g0643550 protein OS=Oryza sativa subsp. japonica OX=39947 GN=Os04g0643550 PE=4 SV=1	Os04g0643550	16.848	5.2	1	1	1	1	0	extracellular
A0A0P0WG85	Os04g0663100 protein OS=Oryza sativa subsp. japonica OX=39947 GN=Os04g0663100 PE=1 SV=1	Os04g0663100	98.48	2.7	1	1	1	1	2029700	nucleus				GO:0001101 response to acid chemical; GO:0009719 response to endogenous stimulus; GO:0009725 response to hormone; GO:0009737 response to abscisic acid; GO:0010033 response to organic substance; GO:0033993 response to lipid; GO:0042221 response to chemical; GO:0050896 response to stimulus; GO:0097305 response to alcohol; GO:1901700 response to oxygen-containing compound;	GO:0005622 intracellular anatomical structure; GO:0005634 nucleus; GO:0005737 cytoplasm; GO:0005829 cytosol; GO:0005856 cytoskeleton; GO:0005875 microtubule associated complex; GO:0005886 plasma membrane; GO:0009507 chloroplast; GO:0009526 plastid envelope; GO:0009536 plastid; GO:0009941 chloroplast envelope; GO:0015630 microtubule cytoskeleton; GO:0016020 membrane; GO:0031967 organelle envelope;…				R	KOG1075	FOG: Reverse transcriptase
A0A0P0WHK5	Os05g0119400 protein OS=Oryza sativa subsp. japonica OX=39947 GN=Os05g0119400 PE=4 SV=1	Os05g0119400	95.383	1	1	1	1	1	0	nucleus
A0A0P0WIN7	Os05g0181000 protein OS=Oryza sativa subsp. japonica OX=39947 GN=Os05g0181000 PE=1 SV=1	Os05g0181000	94.123	3	1	1	1	1	19186000	chloroplast	K09489	HSPA4; heat shock 70kDa protein 4							O	KOG0103	Molecular chaperones HSP105/HSP110/SSE1, HSP70 superfamily
A0A0P0WJL0	Os05g0233100 protein OS=Oryza sativa subsp. japonica OX=39947 GN=Os05g0233100 PE=4 SV=1	Os05g0233100	34.549	2.6	0	1	1	1	3125200	nucleus							PF03106	WRKY DNA -binding domain
A0A0P0WV14	Os06g0245050 protein OS=Oryza sativa subsp. japonica OX=39947 GN=Os06g0245050 PE=4 SV=1	Os06g0245050	10.098	9.3	0	1	1	1	898730	mitochondria
A0A0P0X7E2	Os07g0555200 protein (Fragment) OS=Oryza sativa subsp. japonica OX=39947 GN=Os07g0555200 PE=1 SV=1	Os07g0555200	138.35	2.2	2	2	2	2	19952000	nucleus	K03260	EIF4G; translation initiation factor 4G		GO:0001101 response to acid chemical; GO:0009605 response to external stimulus; GO:0009607 response to biotic stimulus; GO:0009615 response to virus; GO:0009719 response to endogenous stimulus; GO:0009725 response to hormone; GO:0009737 response to abscisic acid; GO:0010033 response to organic substance; GO:0033993 response to lipid; GO:0042221 response to chemical; GO:0043207 response to externa…	GO:0005622 intracellular anatomical structure; GO:0005634 nucleus; GO:0005737 cytoplasm; GO:0005829 cytosol; GO:0043226 organelle; GO:0043227 membrane-bounded organelle; GO:0043229 intracellular organelle; GO:0043231 intracellular membrane-bounded organelle;	GO:0003676 nucleic acid binding; GO:0003723 RNA binding; GO:0003729 mRNA binding; GO:0005488 binding; GO:0097159 organic cyclic compound binding; GO:1901363 heterocyclic compound binding;			J	KOG0401	Translation initiation factor 4F, ribosome/mRNA-bridging subunit (eIF-4G)
A0A0P0XA75	Os07g0644400 protein (Fragment) OS=Oryza sativa subsp. japonica OX=39947 GN=Os07g0644400 PE=4 SV=1	Os07g0644400	45.191	1.9	1	1	1	1	0	cytoplasm
A0A0P0XB22	Os08g0110800 protein OS=Oryza sativa subsp. japonica OX=39947 GN=Os08g0110800 PE=1 SV=1	Os08g0110800	32.852	17.1	3	3	3	3	12057000	cytoplasm	K13210	FUBP; far upstream element-binding protein		GO:0006139 nucleobase-containing compound metabolic process; GO:0006351 transcription, DNA-templated; GO:0006355 regulation of transcription, DNA-templated; GO:0006357 regulation of transcription by RNA polymerase II; GO:0006366 transcription by RNA polymerase II; GO:0006725 cellular aromatic compound metabolic process; GO:0006807 nitrogen compound metabolic process; GO:0008152 metabolic process;…	GO:0005622 intracellular anatomical structure; GO:0005634 nucleus; GO:0005737 cytoplasm; GO:0043226 organelle; GO:0043227 membrane-bounded organelle; GO:0043229 intracellular organelle; GO:0043231 intracellular membrane-bounded organelle;	GO:0000976 transcription cis-regulatory region binding; GO:0000977 RNA polymerase II transcription regulatory region sequence-specific DNA binding; GO:0000978 RNA polymerase II cis-regulatory region sequence-specific DNA binding; GO:0000981 DNA-binding transcription factor activity, RNA polymerase II-specific; GO:0000987 cis-regulatory region sequence-specific DNA binding; GO:0001067 transcriptio…	PF00013	KH domain	A	KOG1676	K-homology type RNA binding proteins
A0A0P0XB68	Os08g0122800 protein OS=Oryza sativa subsp. japonica OX=39947 GN=Os08g0122800 PE=4 SV=1	Os08g0122800	12.495	7.9	1	2	2	2	369540	chloroplast
A0A0P0XGI2	Os08g0442900 protein OS=Oryza sativa subsp. japonica OX=39947 GN=Os08g0442900 PE=4 SV=1	Os08g0442900	13.939	8.6	0	1	1	1	204630	nucleus
A0A0P0XGK1	Os08g0434566 protein OS=Oryza sativa subsp. japonica OX=39947 GN=Os08g0434566 PE=4 SV=1	Os08g0434566	14.007	17.9	1	1	1	1	9938900	cytoplasm
A0A0P0XN98	Os09g0482300 protein OS=Oryza sativa subsp. japonica OX=39947 GN=Os09g0482300 PE=1 SV=1	Os09g0482300	13.853	51.5	3	3	3	3	163850000	chloroplast
A0A0P0XR38	Os09g0549500 protein OS=Oryza sativa subsp. japonica OX=39947 GN=Os09g0549500 PE=4 SV=1	Os09g0549500	29.5	2.9	0	1	1	1	1551100	nucleus	K13154	ZCRB1; U11/U12 small nuclear ribonucleoprotein 31 kDa protein		GO:0000375 RNA splicing, via transesterification reactions; GO:0000377 RNA splicing, via transesterification reactions with bulged adenosine as nucleophile; GO:0000398 mRNA splicing, via spliceosome; GO:0006139 nucleobase-containing compound metabolic process; GO:0006396 RNA processing; GO:0006397 mRNA processing; GO:0006725 cellular aromatic compound metabolic process; GO:0006807 nitrogen compou…	GO:0005622 intracellular anatomical structure; GO:0005634 nucleus; GO:0005681 spliceosomal complex; GO:0005689 U12-type spliceosomal complex; GO:0032991 protein-containing complex; GO:0043226 organelle; GO:0043227 membrane-bounded organelle; GO:0043229 intracellular organelle; GO:0043231 intracellular membrane-bounded organelle; GO:1990904 ribonucleoprotein complex;	GO:0003676 nucleic acid binding; GO:0003723 RNA binding; GO:0005488 binding; GO:0097159 organic cyclic compound binding; GO:1901363 heterocyclic compound binding;	PF00076; PF00098	RNA recognition motif. (a.k.a. RRM, RBD, or RNP domain); Zinc knuckle	R	KOG0118	FOG: RRM domain
A0A0P0XT55	WAT1-related protein OS=Oryza sativa subsp. japonica OX=39947 GN=Os10g0199500 PE=3 SV=1	Os10g0199500	25.554	3.5	1	1	1	1	0	vacuolar membrane
A0A0P0XUW7	Os10g0422583 protein OS=Oryza sativa subsp. japonica OX=39947 GN=Os10g0422583 PE=4 SV=1	Os10g0422583	13.418	13	0	1	1	1	110530	mitochondria
A0A0P0XVT4	Os10g0453851 protein OS=Oryza sativa subsp. japonica OX=39947 GN=Os10g0453851 PE=4 SV=1	Os10g0453851	36.061	2.4	1	1	1	1	0	nucleus
A0A0P0XZ99	Os11g0175300 protein OS=Oryza sativa subsp. japonica OX=39947 GN=Os11g0175300 PE=4 SV=1	Os11g0175300	45.473	5	1	1	1	1	320040000	cytoplasm				GO:0000302 response to reactive oxygen species; GO:0005975 carbohydrate metabolic process; GO:0005984 disaccharide metabolic process; GO:0005985 sucrose metabolic process; GO:0005987 sucrose catabolic process; GO:0006082 organic acid metabolic process; GO:0006520 cellular amino acid metabolic process; GO:0006807 nitrogen compound metabolic process; GO:0006950 response to stress; GO:0006979 respon…	GO:0005622 intracellular anatomical structure; GO:0005634 nucleus; GO:0005737 cytoplasm; GO:0005829 cytosol; GO:0005886 plasma membrane; GO:0016020 membrane; GO:0043226 organelle; GO:0043227 membrane-bounded organelle; GO:0043229 intracellular organelle; GO:0043231 intracellular membrane-bounded organelle; GO:0071944 cell periphery;	GO:0003824 catalytic activity; GO:0004553 hydrolase activity, hydrolyzing O-glycosyl compounds; GO:0004564 beta-fructofuranosidase activity; GO:0004575 sucrose alpha-glucosidase activity; GO:0015926 glucosidase activity; GO:0016787 hydrolase activity; GO:0016798 hydrolase activity, acting on glycosyl bonds; GO:0090599 alpha-glucosidase activity;
A0A0P0XZP3	Protein disulfide-isomerase OS=Oryza sativa subsp. japonica OX=39947 GN=Os11g0199200 PE=1 SV=1	Os11g0199200	46.654	9.4	2	3	3	3	166550000	cytoskeleton	K09580	PDIA1, P4HB; protein disulfide-isomerase A1 [EC:5.3.4.1]	map04141 Protein processing in endoplasmic reticulum	GO:0000003 reproduction; GO:0003006 developmental process involved in reproduction; GO:0006457 protein folding; GO:0006950 response to stress; GO:0006970 response to osmotic stress; GO:0007275 multicellular organism development; GO:0009314 response to radiation; GO:0009416 response to light stimulus; GO:0009628 response to abiotic stimulus; GO:0009642 response to light intensity; GO:0009644 respo…	GO:0000322 storage vacuole; GO:0000323 lytic vacuole; GO:0000325 plant-type vacuole; GO:0000326 protein storage vacuole; GO:0000327 lytic vacuole within protein storage vacuole; GO:0005618 cell wall; GO:0005622 intracellular anatomical structure; GO:0005737 cytoplasm; GO:0005773 vacuole; GO:0005774 vacuolar membrane; GO:0005783 endoplasmic reticulum; GO:0005788 endoplasmic reticulum lumen; GO:000…	GO:0003756 protein disulfide isomerase activity; GO:0003824 catalytic activity; GO:0016853 isomerase activity; GO:0016860 intramolecular oxidoreductase activity; GO:0016864 intramolecular oxidoreductase activity, transposing S-S bonds; GO:0140096 catalytic activity, acting on a protein;	PF00085; PF13848	Thioredoxin; Thioredoxin-like domain	O	KOG0190	Protein disulfide isomerase (prolyl 4-hydroxylase beta subunit)
A0A0P0YCW8	Os12g0626150 protein OS=Oryza sativa subsp. japonica OX=39947 GN=Os12g0626150 PE=4 SV=1	Os12g0626150	16.485	5.2	1	1	1	1	0	nucleus
A0A0P0YD55	Os12g0626500 protein OS=Oryza sativa subsp. japonica OX=39947 GN=Os12g0626500 PE=1 SV=1	Os12g0626500	21.892	35.9	9	4	4	4	451640000	nucleus
A3AHG5	Late embryogenesis abundant protein 17 OS=Oryza sativa subsp. japonica OX=39947 GN=LEA17 PE=2 SV=1	LEA17	36.791	15.7	3	3	3	3	34891000	chloroplast				GO:0006950 response to stress; GO:0009266 response to temperature stimulus; GO:0009409 response to cold; GO:0009628 response to abiotic stimulus; GO:0047484 regulation of response to osmotic stress; GO:0048518 positive regulation of biological process; GO:0048583 regulation of response to stimulus; GO:0048584 positive regulation of response to stimulus; GO:0050789 regulation of biological process…	GO:0005622 intracellular anatomical structure; GO:0005634 nucleus; GO:0043226 organelle; GO:0043227 membrane-bounded organelle; GO:0043229 intracellular organelle; GO:0043231 intracellular membrane-bounded organelle;
A3C0C6	Peptidylprolyl isomerase OS=Oryza sativa subsp. japonica OX=39947 GN=Os09g0501850 PE=1 SV=1	Os09g0501850	16.29	7.8	1	1	1	1	10521000	extracellular	K09569	FKBP2; FK506-binding protein 2 [EC:5.2.1.8]		GO:0000413 protein peptidyl-prolyl isomerization; GO:0006457 protein folding; GO:0006464 cellular protein modification process; GO:0006807 nitrogen compound metabolic process; GO:0008152 metabolic process; GO:0009987 cellular process; GO:0018193 peptidyl-amino acid modification; GO:0018208 peptidyl-proline modification; GO:0019538 protein metabolic process; GO:0036211 protein modification process…	GO:0005622 intracellular anatomical structure; GO:0005737 cytoplasm; GO:0005783 endoplasmic reticulum; GO:0012505 endomembrane system; GO:0043226 organelle; GO:0043227 membrane-bounded organelle; GO:0043229 intracellular organelle; GO:0043231 intracellular membrane-bounded organelle;	GO:0003755 peptidyl-prolyl cis-trans isomerase activity; GO:0003824 catalytic activity; GO:0005488 binding; GO:0005527 macrolide binding; GO:0005528 FK506 binding; GO:0016853 isomerase activity; GO:0016859 cis-trans isomerase activity; GO:0097159 organic cyclic compound binding; GO:0140096 catalytic activity, acting on a protein; GO:1901363 heterocyclic compound binding;	PF00254	FKBP-type peptidyl-prolyl cis-trans isomerase	O	KOG0549	FKBP-type peptidyl-prolyl cis-trans isomerase
B7EXZ6	Os04g0479500 protein OS=Oryza sativa subsp. japonica OX=39947 GN=Os04g0479500 PE=2 SV=1	Os04g0479500	26.165	4.4	1	1	1	1	8080700	mitochondria
B9FUY6	Os07g0685850 protein OS=Oryza sativa subsp. japonica OX=39947 GN=Os07g0685850 PE=1 SV=1	Os07g0685850	14.521	9.5	1	1	1	1	1764500	nucleus				GO:0006950 response to stress; GO:0009266 response to temperature stimulus; GO:0009409 response to cold; GO:0009628 response to abiotic stimulus; GO:0047484 regulation of response to osmotic stress; GO:0048518 positive regulation of biological process; GO:0048583 regulation of response to stimulus; GO:0048584 positive regulation of response to stimulus; GO:0050789 regulation of biological process…	GO:0005622 intracellular anatomical structure; GO:0005634 nucleus; GO:0043226 organelle; GO:0043227 membrane-bounded organelle; GO:0043229 intracellular organelle; GO:0043231 intracellular membrane-bounded organelle;
Q0DAE4	Glutaredoxin-C8 OS=Oryza sativa subsp. japonica OX=39947 GN=GRXC8 PE=2 SV=2	GRXC8	14.761	6.6	1	1	1	1	8477500	chloroplast	K03676	grxC, GLRX, GLRX2; glutaredoxin 3			GO:0005622 intracellular anatomical structure; GO:0005737 cytoplasm; GO:0005773 vacuole; GO:0005783 endoplasmic reticulum; GO:0005794 Golgi apparatus; GO:0012505 endomembrane system; GO:0043226 organelle; GO:0043227 membrane-bounded organelle; GO:0043229 intracellular organelle; GO:0043231 intracellular membrane-bounded organelle;		PF00462	Glutaredoxin	O	KOG1752	Glutaredoxin and related proteins
P0C5A4	Late embryogenesis abundant protein 19 OS=Oryza sativa subsp. japonica OX=39947 GN=LEA19 PE=2 SV=1	LEA19	20.514	25	5	5	5	5	121760000	nucleus				GO:0001101 response to acid chemical; GO:0006950 response to stress; GO:0009266 response to temperature stimulus; GO:0009409 response to cold; GO:0009414 response to water deprivation; GO:0009415 response to water; GO:0009628 response to abiotic stimulus; GO:0010035 response to inorganic substance; GO:0031647 regulation of protein stability; GO:0042221 response to chemical; GO:0050821 protein sta…	GO:0005622 intracellular anatomical structure; GO:0005634 nucleus; GO:0005737 cytoplasm; GO:0005829 cytosol; GO:0043226 organelle; GO:0043227 membrane-bounded organelle; GO:0043229 intracellular organelle; GO:0043231 intracellular membrane-bounded organelle;				S	KOG4744	Uncharacterized conserved protein
P55142	Glutaredoxin-C6 OS=Oryza sativa subsp. japonica OX=39947 GN=GRXC6 PE=1 SV=2	GRXC6	11.774	8.9	1	1	1	1	26777000	chloroplast	K03676	grxC, GLRX, GLRX2; glutaredoxin 3					PF00462	Glutaredoxin	O	KOG1752	Glutaredoxin and related proteins
P93407	Superoxide dismutase [Cu-Zn], chloroplastic OS=Oryza sativa subsp. japonica OX=39947 GN=SODCP PE=1 SV=1	SODCP	21.301	35.5	7	5	5	5	1963900000	chloroplast	K04565	SOD1; superoxide dismutase, Cu-Zn family [EC:1.15.1.1]	map04146 Peroxisome	GO:0000302 response to reactive oxygen species; GO:0000303 response to superoxide; GO:0000305 response to oxygen radical; GO:0001101 response to acid chemical; GO:0006801 superoxide metabolic process; GO:0006950 response to stress; GO:0006970 response to osmotic stress; GO:0006979 response to oxidative stress; GO:0008152 metabolic process; GO:0009314 response to radiation; GO:0009411 response to …	GO:0005576 extracellular region; GO:0005615 extracellular space; GO:0005622 intracellular anatomical structure; GO:0005737 cytoplasm; GO:0009507 chloroplast; GO:0009532 plastid stroma; GO:0009536 plastid; GO:0009570 chloroplast stroma; GO:0009579 thylakoid; GO:0043226 organelle; GO:0043227 membrane-bounded organelle; GO:0043229 intracellular organelle; GO:0043231 intracellular membrane-bounded or…	GO:0003824 catalytic activity; GO:0004784 superoxide dismutase activity; GO:0005488 binding; GO:0005507 copper ion binding; GO:0008270 zinc ion binding; GO:0016209 antioxidant activity; GO:0016491 oxidoreductase activity; GO:0016721 oxidoreductase activity, acting on superoxide radicals as acceptor; GO:0043167 ion binding; GO:0043169 cation binding; GO:0046872 metal ion binding; GO:0046914 transi…	PF00080	Copper/zinc superoxide dismutase (SODC)	P	KOG0441	Cu2+/Zn2+ superoxide dismutase SOD1
Q0D840	Thioredoxin H1 OS=Oryza sativa subsp. japonica OX=39947 GN=TRXH PE=1 SV=1	TRXH	13.156	8.2	1	1	1	1	7734300	cytoplasm	K03671	trxA; thioredoxin 1		GO:0006810 transport; GO:0006950 response to stress; GO:0006979 response to oxidative stress; GO:0008152 metabolic process; GO:0009266 response to temperature stimulus; GO:0009409 response to cold; GO:0009628 response to abiotic stimulus; GO:0009636 response to toxic substance; GO:0009987 cellular process; GO:0010496 intercellular transport; GO:0010497 plasmodesmata-mediated intercellular transpo…	GO:0005622 intracellular anatomical structure; GO:0005737 cytoplasm;	GO:0003824 catalytic activity; GO:0004791 thioredoxin-disulfide reductase activity; GO:0004857 enzyme inhibitor activity; GO:0015035 protein-disulfide reductase activity; GO:0015036 disulfide oxidoreductase activity; GO:0016209 antioxidant activity; GO:0016491 oxidoreductase activity; GO:0016651 oxidoreductase activity, acting on NAD(P)H; GO:0016667 oxidoreductase activity, acting on a sulfur gro…	PF00085	Thioredoxin	O	KOG0907	Thioredoxin
Q0DC52	Os06g0483900 protein OS=Oryza sativa subsp. japonica OX=39947 GN=Os06g0483900 PE=4 SV=1	Os06g0483900	36.713	2.7	1	1	1	1	0	nucleus							PF16719	SAWADEE domain
Q0DG35	Glutamate synthase 2 [NADH], chloroplastic OS=Oryza sativa subsp. japonica OX=39947 GN=Os05g0555600 PE=2 SV=2	Os05g0555600	239.45	0.5	1	1	1	1	33317000	chloroplast	K00264	GLT1; glutamate synthase (NADH) [EC:1.4.1.14]	map00250 Alanine, aspartate and glutamate metabolism; map00910 Nitrogen metabolism; map01100 Metabolic pathways; map01110 Biosynthesis of secondary metabolites; map01230 Biosynthesis of amino acids	GO:0006082 organic acid metabolic process; GO:0006520 cellular amino acid metabolic process; GO:0006536 glutamate metabolic process; GO:0006537 glutamate biosynthetic process; GO:0006541 glutamine metabolic process; GO:0006807 nitrogen compound metabolic process; GO:0008152 metabolic process; GO:0008652 cellular amino acid biosynthetic process; GO:0009058 biosynthetic process; GO:0009064 glutamin…	GO:0005622 intracellular anatomical structure; GO:0005737 cytoplasm; GO:0009507 chloroplast; GO:0009532 plastid stroma; GO:0009536 plastid; GO:0009570 chloroplast stroma; GO:0043226 organelle; GO:0043227 membrane-bounded organelle; GO:0043229 intracellular organelle; GO:0043231 intracellular membrane-bounded organelle;	GO:0003824 catalytic activity; GO:0015930 glutamate synthase activity; GO:0016040 glutamate synthase (NADH) activity; GO:0016491 oxidoreductase activity; GO:0016638 oxidoreductase activity, acting on the CH-NH2 group of donors; GO:0016639 oxidoreductase activity, acting on the CH-NH2 group of donors, NAD or NADP as acceptor; GO:0045181 glutamate synthase activity, NAD(P)H as acceptor;	PF00310; PF04898; PF01645; PF14691; PF07992	Glutamine amidotransferases class-II; Glutamate synthase central domain; Conserved region in glutamate synthase; Dihydroprymidine dehydrogenase domain II, 4Fe-4S cluster; Pyridine nucleotide-disulphide oxidoreductase	E	KOG0399	Glutamate synthase
Q0DGH0	Os05g0533100 protein OS=Oryza sativa subsp. japonica OX=39947 GN=Os05g0533100 PE=1 SV=1	Os05g0533100	32.413	18.9	3	3	2	2	24533000	nucleus	K13199	SERBP1; plasminogen activator inhibitor 1 RNA-binding protein							R	KOG2945	Predicted RNA-binding protein
Q0DJE6	Lactoylglutathione lyase OS=Oryza sativa subsp. japonica OX=39947 GN=Os05g0295800 PE=1 SV=1	Os05g0295800	21.329	25.4	3	3	3	3	141270000	nucleus	K01759	GLO1, gloA; lactoylglutathione lyase [EC:4.4.1.5]	map00620 Pyruvate metabolism; map01100 Metabolic pathways	GO:0001101 response to acid chemical; GO:0006950 response to stress; GO:0006970 response to osmotic stress; GO:0009414 response to water deprivation; GO:0009415 response to water; GO:0009628 response to abiotic stimulus; GO:0009651 response to salt stress; GO:0010035 response to inorganic substance; GO:0042221 response to chemical; GO:0050896 response to stimulus; GO:1901700 response to oxygen-co…		GO:0005488 binding; GO:0005515 protein binding; GO:0019904 protein domain specific binding;	PF00903	Glyoxalase/Bleomycin resistance protein/Dioxygenase superfamily	G	KOG2944	Glyoxalase
Q0DRV6	Superoxide dismutase [Cu-Zn] 1 OS=Oryza sativa subsp. japonica OX=39947 GN=SODCC1 PE=1 SV=1	SODCC1	15.251	59.9	5	5	5	5	1608100000	cytoplasm	K04565	SOD1; superoxide dismutase, Cu-Zn family [EC:1.15.1.1]	map04146 Peroxisome	GO:0000302 response to reactive oxygen species; GO:0000303 response to superoxide; GO:0000305 response to oxygen radical; GO:0006801 superoxide metabolic process; GO:0006950 response to stress; GO:0006979 response to oxidative stress; GO:0008152 metabolic process; GO:0009636 response to toxic substance; GO:0009987 cellular process; GO:0010035 response to inorganic substance; GO:0019430 removal of…	GO:0005576 extracellular region; GO:0005615 extracellular space; GO:0005622 intracellular anatomical structure; GO:0005737 cytoplasm;	GO:0003824 catalytic activity; GO:0004784 superoxide dismutase activity; GO:0005488 binding; GO:0005507 copper ion binding; GO:0008270 zinc ion binding; GO:0016209 antioxidant activity; GO:0016491 oxidoreductase activity; GO:0016721 oxidoreductase activity, acting on superoxide radicals as acceptor; GO:0043167 ion binding; GO:0043169 cation binding; GO:0046872 metal ion binding; GO:0046914 transi…	PF00080	Copper/zinc superoxide dismutase (SODC)	P	KOG0441	Cu2+/Zn2+ superoxide dismutase SOD1
Q0DSY0	Os03g0281600 protein (Fragment) OS=Oryza sativa subsp. japonica OX=39947 GN=Os03g0281600 PE=1 SV=1	Os03g0281600	91.214	2.5	1	1	1	1	2139400	plasma membrane	K01537	ATP2C; P-type Ca2+ transporter type 2C [EC:7.2.2.10]					PF00690; PF00702	Cation transporter/ATPase, N-terminus; haloacid dehalogenase-like hydrolase	P	KOG0202	Ca2+ transporting ATPase
Q0DTS5	Os03g0227900 protein OS=Oryza sativa subsp. japonica OX=39947 GN=Os03g0227900 PE=1 SV=2	Os03g0227900	51.394	4.2	1	1	1	1	241900	chloroplast							PF00069	Protein kinase domain	T	KOG1187	Serine/threonine protein kinase
Q10SR3	70 kDa heat shock protein OS=Oryza sativa subsp. japonica OX=39947 GN=LOC_Os03g02260 PE=1 SV=1	LOC_Os03g02260	72.564	1.3	1	1	1	1	3866200	mitochondria	K04043	dnaK, HSPA9; molecular chaperone DnaK	map03018 RNA degradation						O	KOG0102	Molecular chaperones mortalin/PBP74/GRP75, HSP70 superfamily
Q0DZS7	Os02g0601100 protein OS=Oryza sativa subsp. japonica OX=39947 GN=Os02g0601100 PE=1 SV=1	Os02g0601100	12.837	16.9	1	1	1	1	3511200	chloroplast					GO:0005622 intracellular anatomical structure; GO:0005737 cytoplasm; GO:0005829 cytosol;	GO:0005488 binding; GO:0005515 protein binding; GO:0042802 identical protein binding; GO:0042803 protein homodimerization activity; GO:0046983 protein dimerization activity; GO:0051536 iron-sulfur cluster binding; GO:0051540 metal cluster binding;			D	KOG3022	Predicted ATPase, nucleotide-binding
Q0E0J8	Os02g0543900 protein OS=Oryza sativa subsp. japonica OX=39947 GN=Os02g0543900 PE=2 SV=2	Os02g0543900	41.437	2.2	1	1	1	1	0	cytoplasm							PF13960; PF13952	Domain of unknown function (DUF4218); Domain of unknown function (DUF4216)
Q0E2C9	Os02g0250600 protein OS=Oryza sativa subsp. japonica OX=39947 GN=Os02g0250600 PE=1 SV=1	Os02g0250600	47.315	36.7	14	14	14	14	657570000	nucleus
Q7XBA6	Non-specific lipid-transfer protein OS=Oryza sativa subsp. japonica OX=39947 GN=Os11g0115400 PE=1 SV=1	Os11g0115400	11.317	11.2	1	1	1	1	20516000	extracellular							PF00234	Protease inhibitor/seed storage/LTP family
Q0IT64	Os11g0303200 protein OS=Oryza sativa subsp. japonica OX=39947 GN=Os11g0303200 PE=4 SV=1	Os11g0303200	14.404	18.3	1	1	1	1	2372500000	mitochondria
Q0J0Q5	Os09g0502100 protein OS=Oryza sativa subsp. japonica OX=39947 GN=Os09g0502100 PE=1 SV=2	Os09g0502100	43.704	14.2	4	4	4	4	182420000	nucleus									R	KOG4197	FOG: PPR repeat
Q0J4T9	Os08g0490600 protein OS=Oryza sativa subsp. japonica OX=39947 GN=Os08g0490600 PE=1 SV=1	Os08g0490600	18.918	5	0	1	1	1	4767500	chloroplast							PF02469	Fasciclin domain
Q0J778	Terpene cyclase/mutase family member OS=Oryza sativa subsp. japonica OX=39947 GN=Os08g0223900 PE=1 SV=2	Os08g0223900	88.803	2.9	1	1	1	1	8188700000	cytoplasm	K01853	CAS1; cycloartenol synthase [EC:5.4.99.8]	map00100 Steroid biosynthesis; map01100 Metabolic pathways; map01110 Biosynthesis of secondary metabolites						I	KOG0497	Oxidosqualene-lanosterol cyclase and related proteins
Q109B0	Class II metallothionein-like protein 1A OS=Oryza sativa subsp. japonica OX=39947 GN=MT21A PE=2 SV=1	MT21A	8.4933	24.1	2	1	1	1	43674000	chloroplast				GO:0000041 transition metal ion transport; GO:0006810 transport; GO:0006811 ion transport; GO:0006812 cation transport; GO:0006829 zinc ion transport; GO:0030001 metal ion transport; GO:0051179 localization; GO:0051234 establishment of localization;	GO:0005622 intracellular anatomical structure; GO:0005634 nucleus; GO:0005737 cytoplasm; GO:0016020 membrane; GO:0043226 organelle; GO:0043227 membrane-bounded organelle; GO:0043229 intracellular organelle; GO:0043231 intracellular membrane-bounded organelle;
Q10DV7	Actin-1 OS=Oryza sativa subsp. japonica OX=39947 GN=ACT1 PE=2 SV=1	ACT1	41.812	14.1	3	3	3	3	41348000	cytoskeleton	K10355	ACTF; actin, other eukaryote		GO:0006996 organelle organization; GO:0007010 cytoskeleton organization; GO:0009987 cellular process; GO:0016043 cellular component organization; GO:0071840 cellular component organization or biogenesis;	GO:0005622 intracellular anatomical structure; GO:0005737 cytoplasm; GO:0005739 mitochondrion; GO:0005856 cytoskeleton; GO:0005886 plasma membrane; GO:0005911 cell-cell junction; GO:0009506 plasmodesma; GO:0009507 chloroplast; GO:0009526 plastid envelope; GO:0009532 plastid stroma; GO:0009536 plastid; GO:0009570 chloroplast stroma; GO:0009941 chloroplast envelope; GO:0016020 membrane; GO:0030054 …	GO:0005198 structural molecule activity; GO:0005200 structural constituent of cytoskeleton;			Z	KOG0676	Actin and related proteins
Q10FQ7	Glyoxalase family protein, expressed OS=Oryza sativa subsp. japonica OX=39947 GN=LOC_Os03g45720 PE=1 SV=1	LOC_Os03g45720	15.174	9.9	1	1	1	1	74235000	cytoplasm							PF00903	Glyoxalase/Bleomycin resistance protein/Dioxygenase superfamily	G	KOG2944	Glyoxalase
Q10MT7	Gamma interferon inducible lysosomal thiol reductase family protein, expressed OS=Oryza sativa subsp. japonica OX=39947 GN=LOC_Os03g18454 PE=1 SV=1	LOC_Os03g18454	28.591	5.1	1	1	1	1	4003400	extracellular	K08059	IFI30, GILT; interferon, gamma-inducible protein 30							O	KOG3160	Gamma-interferon inducible lysosomal thiol reductase
Q10NA1	Heat shock cognate 70 kDa protein, putative, expressed OS=Oryza sativa subsp. japonica OX=39947 GN=LOC_Os03g16920 PE=1 SV=1	LOC_Os03g16920	71.633	10.3	4	5	4	4	210410000	cytoplasm	K03283	HSPA1s; heat shock 70kDa protein 1/2/6/8	map03040 Spliceosome; map04141 Protein processing in endoplasmic reticulum; map04144 Endocytosis						O	KOG0101	Molecular chaperones HSP70/HSC70, HSP70 superfamily
Q2QLS7	Os12g0630200 protein OS=Oryza sativa subsp. japonica OX=39947 GN=LOC_Os12g43450 PE=1 SV=1	LOC_Os12g43450	25.008	13.4	2	2	2	2	21560000	chloroplast							PF00314	Thaumatin family
Q2QMT7	B3 domain-containing protein Os12g0591400 OS=Oryza sativa subsp. japonica OX=39947 GN=Os12g0591300 PE=2 SV=1	Os12g0591300	75.285	3	1	1	1	1	3778600	nucleus				GO:0006950 response to stress; GO:0009266 response to temperature stimulus; GO:0009409 response to cold; GO:0009628 response to abiotic stimulus; GO:0009909 regulation of flower development; GO:0010048 vernalization response; GO:0048580 regulation of post-embryonic development; GO:0048831 regulation of shoot system development; GO:0050789 regulation of biological process; GO:0050793 regulation of…	GO:0005622 intracellular anatomical structure; GO:0005634 nucleus; GO:0005654 nucleoplasm; GO:0031974 membrane-enclosed lumen; GO:0031981 nuclear lumen; GO:0043226 organelle; GO:0043227 membrane-bounded organelle; GO:0043229 intracellular organelle; GO:0043231 intracellular membrane-bounded organelle; GO:0043233 organelle lumen; GO:0070013 intracellular organelle lumen;	GO:0003676 nucleic acid binding; GO:0003677 DNA binding; GO:0005488 binding; GO:0043565 sequence-specific DNA binding; GO:0097159 organic cyclic compound binding; GO:1901363 heterocyclic compound binding;
Q2QNM1	DNA replication licensing factor MCM7 OS=Oryza sativa subsp. japonica OX=39947 GN=MCM7 PE=2 SV=1	MCM7	81.348	1.2	0	1	1	1	145140000	chloroplast	K02210	MCM7, CDC47; DNA replication licensing factor MCM7 [EC:5.6.2.3]	map03030 DNA replication	GO:0006139 nucleobase-containing compound metabolic process; GO:0006259 DNA metabolic process; GO:0006260 DNA replication; GO:0006261 DNA-dependent DNA replication; GO:0006268 DNA unwinding involved in DNA replication; GO:0006725 cellular aromatic compound metabolic process; GO:0006807 nitrogen compound metabolic process; GO:0006996 organelle organization; GO:0007154 cell communication; GO:000716…	GO:0000347 THO complex; GO:0005622 intracellular anatomical structure; GO:0005634 nucleus; GO:0005737 cytoplasm; GO:0032991 protein-containing complex; GO:0043226 organelle; GO:0043227 membrane-bounded organelle; GO:0043229 intracellular organelle; GO:0043231 intracellular membrane-bounded organelle;		PF14551; PF17207; PF00493; PF17855	MCM N-terminal domain; MCM OB domain; MCM P-loop domain; MCM AAA-lid domain	L	KOG0482	DNA replication licensing factor, MCM7 component
Q2QUP1	DnaJ protein ERDJ7 OS=Oryza sativa subsp. japonica OX=39947 GN=ERDJ7 PE=3 SV=1	ERDJ7	36.162	2.6	1	1	1	1	0	plasma membrane	K19371	DNAJC25; DnaJ homolog subfamily C member 25			GO:0005622 intracellular anatomical structure; GO:0005737 cytoplasm; GO:0005783 endoplasmic reticulum; GO:0005789 endoplasmic reticulum membrane; GO:0012505 endomembrane system; GO:0016020 membrane; GO:0031984 organelle subcompartment; GO:0042175 nuclear outer membrane-endoplasmic reticulum membrane network; GO:0043226 organelle; GO:0043227 membrane-bounded organelle; GO:0043229 intracellular org…		PF00226	DnaJ domain	O	KOG0722	Molecular chaperone (DnaJ superfamily)
Q2QV45	70 kDa heat shock protein OS=Oryza sativa subsp. japonica OX=39947 GN=LOC_Os12g14070 PE=1 SV=1	LOC_Os12g14070	74.086	14.9	7	9	9	9	413610000	chloroplast	K03283	HSPA1s; heat shock 70kDa protein 1/2/6/8	map03040 Spliceosome; map04141 Protein processing in endoplasmic reticulum; map04144 Endocytosis	GO:0006605 protein targeting; GO:0006810 transport; GO:0006886 intracellular protein transport; GO:0006950 response to stress; GO:0008104 protein localization; GO:0009266 response to temperature stimulus; GO:0009408 response to heat; GO:0009628 response to abiotic stimulus; GO:0010035 response to inorganic substance; GO:0010038 response to metal ion; GO:0015031 protein transport; GO:0015833 pepti…	GO:0005576 extracellular region; GO:0005622 intracellular anatomical structure; GO:0005737 cytoplasm; GO:0009507 chloroplast; GO:0009526 plastid envelope; GO:0009532 plastid stroma; GO:0009536 plastid; GO:0009570 chloroplast stroma; GO:0009579 thylakoid; GO:0009941 chloroplast envelope; GO:0031967 organelle envelope; GO:0031975 envelope; GO:0043226 organelle; GO:0043227 membrane-bounded organelle…				O	KOG0102	Molecular chaperones mortalin/PBP74/GRP75, HSP70 superfamily
Q2QX63	DnaJ C terminal region family protein, expressed OS=Oryza sativa subsp. japonica OX=39947 GN=LOC_Os12g07060 PE=1 SV=1	LOC_Os12g07060	45.697	1.9	1	1	1	1	0	chloroplast	K03686	dnaJ; molecular chaperone DnaJ					PF00226; PF01556; PF00684	DnaJ domain; DnaJ C terminal domain; DnaJ central domain	O	KOG0715	Molecular chaperone (DnaJ superfamily)
Q2QXB0	Os12g0163600 protein OS=Oryza sativa subsp. japonica OX=39947 GN=LOC_Os12g06650 PE=2 SV=1	LOC_Os12g06650	64.535	1.7	1	1	1	1	6891600	chloroplast				GO:0006139 nucleobase-containing compound metabolic process; GO:0006725 cellular aromatic compound metabolic process; GO:0006807 nitrogen compound metabolic process; GO:0008152 metabolic process; GO:0009451 RNA modification; GO:0009987 cellular process; GO:0016070 RNA metabolic process; GO:0034641 cellular nitrogen compound metabolic process; GO:0043170 macromolecule metabolic process; GO:0043412…	GO:0005622 intracellular anatomical structure; GO:0043226 organelle; GO:0043227 membrane-bounded organelle; GO:0043229 intracellular organelle; GO:0043231 intracellular membrane-bounded organelle;	GO:0003676 nucleic acid binding; GO:0003723 RNA binding; GO:0003824 catalytic activity; GO:0004518 nuclease activity; GO:0004519 endonuclease activity; GO:0005488 binding; GO:0016787 hydrolase activity; GO:0016788 hydrolase activity, acting on ester bonds; GO:0097159 organic cyclic compound binding; GO:1901363 heterocyclic compound binding;			R	KOG4197	FOG: PPR repeat
Q2QZ79	Os11g0697050 protein OS=Oryza sativa subsp. japonica OX=39947 GN=LOC_Os11g47400 PE=4 SV=1	LOC_Os11g47400	34.152	3.4	1	1	1	1	0	nucleus	K07466	RFA1, RPA1, rpa; replication factor A1	map03030 DNA replication; map03420 Nucleotide excision repair; map03430 Mismatch repair; map03440 Homologous recombination						L	KOG0851	Single-stranded DNA-binding replication protein A (RPA), large (70 kD) subunit and related ssDNA-binding proteins
Q2R181	Expressed protein OS=Oryza sativa subsp. japonica OX=39947 GN=LOC_Os11g40070 PE=4 SV=2	LOC_Os11g40070	26.48	3	2	1	1	1	108950000	nucleus							PF05705	Eukaryotic protein of unknown function (DUF829)	S	KOG2521	Uncharacterized conserved protein
Q2R2Z4	GDT1-like protein 2, chloroplastic OS=Oryza sativa subsp. japonica OX=39947 GN=Os11g0544500 PE=2 SV=1	Os11g0544500	36.727	3.5	1	1	1	1	0	plasma membrane					GO:0005622 intracellular anatomical structure; GO:0005737 cytoplasm; GO:0009507 chloroplast; GO:0009526 plastid envelope; GO:0009528 plastid inner membrane; GO:0009536 plastid; GO:0009706 chloroplast inner membrane; GO:0009941 chloroplast envelope; GO:0016020 membrane; GO:0019866 organelle inner membrane; GO:0031090 organelle membrane; GO:0031967 organelle envelope; GO:0031969 chloroplast membran…				S	KOG2881	Predicted membrane protein
Q336Q3	Expressed protein OS=Oryza sativa subsp. japonica OX=39947 GN=LOC_Os10g41950 PE=2 SV=1	LOC_Os10g41950	11.868	7.3	1	1	1	1	0	chloroplast	K03861	PIGP, GPI19, DSCR5; phosphatidylinositol N-acetylglucosaminyltransferase subunit P	map00563 Glycosylphosphatidylinositol (GPI)-anchor biosynthesis; map01100 Metabolic pathways	GO:0006464 cellular protein modification process; GO:0006497 protein lipidation; GO:0006505 GPI anchor metabolic process; GO:0006506 GPI anchor biosynthetic process; GO:0006629 lipid metabolic process; GO:0006643 membrane lipid metabolic process; GO:0006644 phospholipid metabolic process; GO:0006650 glycerophospholipid metabolic process; GO:0006661 phosphatidylinositol biosynthetic process; GO:00…	GO:0000506 glycosylphosphatidylinositol-N-acetylglucosaminyltransferase (GPI-GnT) complex; GO:0005622 intracellular anatomical structure; GO:0005634 nucleus; GO:0005635 nuclear envelope; GO:0005737 cytoplasm; GO:0005783 endoplasmic reticulum; GO:0005789 endoplasmic reticulum membrane; GO:0012505 endomembrane system; GO:0016020 membrane; GO:0016021 integral component of membrane; GO:0030176 integr…				S	KOG2257	N-acetylglucosaminyltransferase complex, subunit PIG-P, required for phosphatidylinositol biosynthesis
Q337E1	Os10g0506800 protein OS=Oryza sativa subsp. japonica OX=39947 GN=LOC_Os10g36250 PE=1 SV=2	LOC_Os10g36250	87.543	2.6	1	1	1	1	5242400	chloroplast	K24634	SMYD4, ZMYND21; SET and MYND domain-containing protein 4 [EC:2.1.1.-]							B	KOG2084	Predicted histone tail methylase containing SET domain
Q337E2	Expressed protein OS=Oryza sativa subsp. japonica OX=39947 GN=LOC_Os10g36180 PE=1 SV=1	LOC_Os10g36180	45.581	37	19	9	9	9	608950000	nucleus				GO:0000302 response to reactive oxygen species; GO:0001101 response to acid chemical; GO:0006950 response to stress; GO:0006970 response to osmotic stress; GO:0006972 hyperosmotic response; GO:0006979 response to oxidative stress; GO:0007154 cell communication; GO:0007165 signal transduction; GO:0007275 multicellular organism development; GO:0007568 aging; GO:0007623 circadian rhythm; GO:0009266 …	GO:0005622 intracellular anatomical structure; GO:0005737 cytoplasm;
Q53ME4	Leucine Rich Repeat family protein, expressed OS=Oryza sativa subsp. japonica OX=39947 GN=LOC_Os11g12620 PE=3 SV=1	LOC_Os11g12620	110.93	0.8	1	1	1	1	29732000	chloroplast				GO:0000003 reproduction; GO:0003006 developmental process involved in reproduction; GO:0007275 multicellular organism development; GO:0009791 post-embryonic development; GO:0009888 tissue development; GO:0009908 flower development; GO:0010073 meristem maintenance; GO:0010075 regulation of meristem growth; GO:0022414 reproductive process; GO:0032501 multicellular organismal process; GO:0032502 dev…	GO:0005886 plasma membrane; GO:0016020 membrane; GO:0071944 cell periphery;	GO:0005102 signaling receptor binding; GO:0005488 binding; GO:0005515 protein binding; GO:0033612 receptor serine/threonine kinase binding;	PF00069	Protein kinase domain
Q53RJ5	Heat shock 70 kDa protein BIP2 OS=Oryza sativa subsp. japonica OX=39947 GN=BIP2 PE=2 SV=1	BIP2	73.373	1.6	1	1	1	1	50474000	chloroplast	K09490	HSPA5, BIP; endoplasmic reticulum chaperone BiP [EC:3.6.4.10]	map03060 Protein export; map04141 Protein processing in endoplasmic reticulum	GO:0000003 reproduction; GO:0000902 cell morphogenesis; GO:0000904 cell morphogenesis involved in differentiation; GO:0003006 developmental process involved in reproduction; GO:0009653 anatomical structure morphogenesis; GO:0009826 unidimensional cell growth; GO:0009856 pollination; GO:0009860 pollen tube growth; GO:0009932 cell tip growth; GO:0009987 cellular process; GO:0016043 cellular compone…	GO:0005622 intracellular anatomical structure; GO:0005634 nucleus; GO:0005654 nucleoplasm; GO:0005737 cytoplasm; GO:0005783 endoplasmic reticulum; GO:0005788 endoplasmic reticulum lumen; GO:0012505 endomembrane system; GO:0016592 mediator complex; GO:0031974 membrane-enclosed lumen; GO:0031981 nuclear lumen; GO:0032991 protein-containing complex; GO:0043226 organelle; GO:0043227 membrane-bounded …				O	KOG0100	Molecular chaperones GRP78/BiP/KAR2, HSP70 superfamily
Q5JNJ5	Early nodulin-like protein 1 OS=Oryza sativa subsp. japonica OX=39947 GN=ENODL1 PE=1 SV=1	ENODL1	24.922	5.5	1	1	1	1	1027000000	chloroplast					GO:0005622 intracellular anatomical structure; GO:0005737 cytoplasm; GO:0005886 plasma membrane; GO:0012506 vesicle membrane; GO:0016020 membrane; GO:0030659 cytoplasmic vesicle membrane; GO:0031090 organelle membrane; GO:0031224 intrinsic component of membrane; GO:0031225 anchored component of membrane; GO:0031226 intrinsic component of plasma membrane; GO:0031410 cytoplasmic vesicle; GO:0031982…		PF02298	Plastocyanin-like domain
Q5N6V0	B3 domain-containing protein Os01g0905400 OS=Oryza sativa subsp. japonica OX=39947 GN=Os01g0905400 PE=2 SV=1	Os01g0905400	75.402	1.3	2	1	1	1	3008000	nucleus
Q5N8V9	Os01g0899700 protein OS=Oryza sativa subsp. japonica OX=39947 GN=Os01g0899700 PE=2 SV=1	Os01g0899700	45.096	1.9	0	1	1	1	18257000	vacuolar membrane
Q5NAQ1	Os01g0224300 protein OS=Oryza sativa subsp. japonica OX=39947 GN=Os01g0224300 PE=1 SV=1	Os01g0224300	7.3383	30	1	1	1	1	630990	chloroplast	K15119	SLC25A39_40; solute carrier family 25, member 39/40
Q5NBN5	Os01g0276300 protein OS=Oryza sativa subsp. japonica OX=39947 GN=Os01g0276300 PE=1 SV=1	Os01g0276300	24.485	22.8	3	3	3	3	50976000	mitochondria				GO:0000003 reproduction; GO:0003006 developmental process involved in reproduction; GO:0007275 multicellular organism development; GO:0009791 post-embryonic development; GO:0009838 abscission; GO:0009908 flower development; GO:0010227 floral organ abscission; GO:0022414 reproductive process; GO:0032501 multicellular organismal process; GO:0032502 developmental process; GO:0048367 shoot system dev…	GO:0005622 intracellular anatomical structure; GO:0005737 cytoplasm; GO:0005829 cytosol;
Q5VML4	Os06g0150400 protein OS=Oryza sativa subsp. japonica OX=39947 GN=Os06g0150400 PE=1 SV=1	Os06g0150400	33.661	14.7	7	5	5	5	33970000	chloroplast
Q5VRM0	Acyl-CoA-binding domain-containing protein 2 OS=Oryza sativa subsp. japonica OX=39947 GN=ACBP2 PE=1 SV=1	ACBP2	10.248	14.3	1	1	1	1	10781000	mitochondria	K08762	DBI, ACBP; diazepam-binding inhibitor (GABA receptor modulator, acyl-CoA-binding protein)		GO:0001666 response to hypoxia; GO:0006810 transport; GO:0006869 lipid transport; GO:0006950 response to stress; GO:0009266 response to temperature stimulus; GO:0009314 response to radiation; GO:0009409 response to cold; GO:0009416 response to light stimulus; GO:0009628 response to abiotic stimulus; GO:0009642 response to light intensity; GO:0009646 response to absence of light; GO:0010876 lipid …	GO:0005622 intracellular anatomical structure; GO:0005737 cytoplasm; GO:0005829 cytosol; GO:0005886 plasma membrane; GO:0016020 membrane; GO:0071944 cell periphery;	GO:0000062 fatty-acyl-CoA binding; GO:0000166 nucleotide binding; GO:0005488 binding; GO:0005543 phospholipid binding; GO:0008289 lipid binding; GO:0017076 purine nucleotide binding; GO:0030554 adenyl nucleotide binding; GO:0031210 phosphatidylcholine binding; GO:0032553 ribonucleotide binding; GO:0032555 purine ribonucleotide binding; GO:0032559 adenyl ribonucleotide binding; GO:0033218 amide bi…	PF00887	Acyl CoA binding protein	I	KOG0817	Acyl-CoA-binding protein
Q5Z9Y8	Os06g0341300 protein OS=Oryza sativa subsp. japonica OX=39947 GN=Os06g0341300 PE=1 SV=1	Os06g0341300	27.921	32.9	7	6	6	6	440660000	cytoplasm
Q5ZA49	Os06g0299200 protein OS=Oryza sativa subsp. japonica OX=39947 GN=Os06g0299200 PE=3 SV=1	Os06g0299200	32.334	3	0	1	1	1	23301000	chloroplast	K10251	HSD17B12, KAR, IFA38; 17beta-estradiol 17-dehydrogenase / very-long-chain 3-oxoacyl-CoA reductase [EC:1.1.1.62 1.1.1.330]	map00062 Fatty acid elongation; map01040 Biosynthesis of unsaturated fatty acids; map01100 Metabolic pathways; map01110 Biosynthesis of secondary metabolites; map01212 Fatty acid metabolism				PF00106	short chain dehydrogenase
Q655Y7	Os06g0664400 protein OS=Oryza sativa subsp. japonica OX=39947 GN=Os06g0664400 PE=1 SV=1	Os06g0664400	46.795	1.6	1	1	1	1	3151200	chloroplast
Q657B3	Zinc finger CCCH domain-containing protein 7 OS=Oryza sativa subsp. japonica OX=39947 GN=Os01g0572100 PE=2 SV=1	Os01g0572100	74.437	1.1	0	1	1	1	6344200	nucleus									A	KOG1040	Polyadenylation factor I complex, subunit, Yth1 (CPSF subunit)
Q65WW3	Os05g0474600 protein OS=Oryza sativa subsp. japonica OX=39947 GN=Os05g0474600 PE=1 SV=1	Os05g0474600	35.589	9.1	2	2	2	2	18130000	cytoplasm	K00002	AKR1A1, adh; alcohol dehydrogenase (NADP+) [EC:1.1.1.2]	map00010 Glycolysis / Gluconeogenesis; map00040 Pentose and glucuronate interconversions; map00053 Ascorbate and aldarate metabolism; map00561 Glycerolipid metabolism; map00620 Pyruvate metabolism; map01100 Metabolic pathways; map01110 Biosynthesis of secondary metabolites; map01240 Biosynthesis of cofactors				PF00248	Aldo/keto reductase family	U	KOG2273	Membrane coat complex Retromer, subunit VPS5/SNX1, Sorting nexins, and related PX domain-containing proteins
Q65XA0	Probable glutathione S-transferase DHAR1, cytosolic OS=Oryza sativa subsp. japonica OX=39947 GN=DHAR1 PE=1 SV=1	DHAR1	23.57	28.2	8	4	4	4	414470000	cytoplasm	K21888	DHAR; glutathione dehydrogenase/transferase [EC:1.8.5.1 2.5.1.18]	map00053 Ascorbate and aldarate metabolism; map00480 Glutathione metabolism; map01100 Metabolic pathways	GO:0000302 response to reactive oxygen species; GO:0001101 response to acid chemical; GO:0005975 carbohydrate metabolic process; GO:0005996 monosaccharide metabolic process; GO:0006082 organic acid metabolic process; GO:0006464 cellular protein modification process; GO:0006518 peptide metabolic process; GO:0006575 cellular modified amino acid metabolic process; GO:0006749 glutathione metabolic pr…	GO:0005576 extracellular region; GO:0005622 intracellular anatomical structure; GO:0005737 cytoplasm; GO:0005739 mitochondrion; GO:0005773 vacuole; GO:0005777 peroxisome; GO:0005829 cytosol; GO:0005886 plasma membrane; GO:0009507 chloroplast; GO:0009532 plastid stroma; GO:0009536 plastid; GO:0009570 chloroplast stroma; GO:0016020 membrane; GO:0042579 microbody; GO:0043226 organelle; GO:0043227 me…	GO:0003824 catalytic activity; GO:0004364 glutathione transferase activity; GO:0005488 binding; GO:0005507 copper ion binding; GO:0015036 disulfide oxidoreductase activity; GO:0015038 glutathione disulfide oxidoreductase activity; GO:0016209 antioxidant activity; GO:0016491 oxidoreductase activity; GO:0016667 oxidoreductase activity, acting on a sulfur group of donors; GO:0016672 oxidoreductase a…	PF13417; PF13410	Glutathione S-transferase, N-terminal domain; Glutathione S-transferase, C-terminal domain	P	KOG1422	Intracellular Cl- channel CLIC, contains GST domain
Q67UF5	Protein disulfide isomerase-like 2-3 OS=Oryza sativa subsp. japonica OX=39947 GN=PDIL2-3 PE=2 SV=1	PDIL2-3	47.334	7.3	2	2	2	2	33060000	chloroplast	K09584	PDIA6, TXNDC7; protein disulfide-isomerase A6 [EC:5.3.4.1]	map04141 Protein processing in endoplasmic reticulum	GO:0006457 protein folding; GO:0006950 response to stress; GO:0009987 cellular process; GO:0033554 cellular response to stress; GO:0034976 response to endoplasmic reticulum stress; GO:0050896 response to stimulus; GO:0051716 cellular response to stimulus;	GO:0005618 cell wall; GO:0005622 intracellular anatomical structure; GO:0005737 cytoplasm; GO:0005773 vacuole; GO:0005783 endoplasmic reticulum; GO:0005788 endoplasmic reticulum lumen; GO:0005794 Golgi apparatus; GO:0005886 plasma membrane; GO:0009505 plant-type cell wall; GO:0012505 endomembrane system; GO:0016020 membrane; GO:0030312 external encapsulating structure; GO:0031974 membrane-enclose…	GO:0003756 protein disulfide isomerase activity; GO:0003824 catalytic activity; GO:0016853 isomerase activity; GO:0016860 intramolecular oxidoreductase activity; GO:0016864 intramolecular oxidoreductase activity, transposing S-S bonds; GO:0140096 catalytic activity, acting on a protein;	PF00085	Thioredoxin	O	KOG0191	Thioredoxin/protein disulfide isomerase
Q69Q02	4-alpha-glucanotransferase DPE2 OS=Oryza sativa subsp. japonica OX=39947 GN=DPE2 PE=2 SV=1	DPE2	108.29	1	1	1	1	1	0	chloroplast	K00705	malQ; 4-alpha-glucanotransferase [EC:2.4.1.25]	map00500 Starch and sucrose metabolism; map01100 Metabolic pathways; map01110 Biosynthesis of secondary metabolites	GO:0000023 maltose metabolic process; GO:0000025 maltose catabolic process; GO:0000272 polysaccharide catabolic process; GO:0005975 carbohydrate metabolic process; GO:0005976 polysaccharide metabolic process; GO:0005977 glycogen metabolic process; GO:0005982 starch metabolic process; GO:0005983 starch catabolic process; GO:0005984 disaccharide metabolic process; GO:0006073 cellular glucan metabol…	GO:0005622 intracellular anatomical structure; GO:0005737 cytoplasm; GO:0005829 cytosol;	GO:0003824 catalytic activity; GO:0004133 glycogen debranching enzyme activity; GO:0004134 4-alpha-glucanotransferase activity; GO:0005488 binding; GO:0010297 heteropolysaccharide binding; GO:0016740 transferase activity; GO:0016757 glycosyltransferase activity; GO:0016758 hexosyltransferase activity; GO:0030246 carbohydrate binding; GO:0030247 polysaccharide binding;	PF02446	4-alpha-glucanotransferase
Q69TW5	bZIP transcription factor 46 OS=Oryza sativa subsp. japonica OX=39947 GN=BZIP46 PE=1 SV=1	BZIP46	34.687	2.5	1	1	1	1	39551000	nucleus	K14432	ABF; ABA responsive element binding factor	map04075 Plant hormone signal transduction	GO:0001101 response to acid chemical; GO:0006355 regulation of transcription, DNA-templated; GO:0006950 response to stress; GO:0006970 response to osmotic stress; GO:0007154 cell communication; GO:0007165 signal transduction; GO:0009414 response to water deprivation; GO:0009415 response to water; GO:0009628 response to abiotic stimulus; GO:0009651 response to salt stress; GO:0009719 response to e…	GO:0005622 intracellular anatomical structure; GO:0005634 nucleus; GO:0043226 organelle; GO:0043227 membrane-bounded organelle; GO:0043229 intracellular organelle; GO:0043231 intracellular membrane-bounded organelle;	GO:0000976 transcription cis-regulatory region binding; GO:0001067 transcription regulatory region nucleic acid binding; GO:0003676 nucleic acid binding; GO:0003677 DNA binding; GO:0003690 double-stranded DNA binding; GO:0003700 DNA-binding transcription factor activity; GO:0005488 binding; GO:0043565 sequence-specific DNA binding; GO:0097159 organic cyclic compound binding; GO:0140110 transcript…
Q6EUH6	Os02g0663900 protein OS=Oryza sativa subsp. japonica OX=39947 GN=Os02g0663900 PE=4 SV=1	Os02g0663900	72.46	1.2	3	1	1	1	0	chloroplast				GO:0006139 nucleobase-containing compound metabolic process; GO:0006725 cellular aromatic compound metabolic process; GO:0006807 nitrogen compound metabolic process; GO:0008152 metabolic process; GO:0009451 RNA modification; GO:0009987 cellular process; GO:0016070 RNA metabolic process; GO:0034641 cellular nitrogen compound metabolic process; GO:0043170 macromolecule metabolic process; GO:0043412…	GO:0005622 intracellular anatomical structure; GO:0043226 organelle; GO:0043227 membrane-bounded organelle; GO:0043229 intracellular organelle; GO:0043231 intracellular membrane-bounded organelle;	GO:0003676 nucleic acid binding; GO:0003723 RNA binding; GO:0003824 catalytic activity; GO:0004518 nuclease activity; GO:0004519 endonuclease activity; GO:0005488 binding; GO:0016787 hydrolase activity; GO:0016788 hydrolase activity, acting on ester bonds; GO:0097159 organic cyclic compound binding; GO:1901363 heterocyclic compound binding;			R	KOG4197	FOG: PPR repeat
Q6F3A5	Beta-Ig-H3 domain-containing protein, putative, expressed OS=Oryza sativa subsp. japonica OX=39947 GN=LOC_Os03g57460 PE=1 SV=1	LOC_Os03g57460	50.688	4.2	1	1	1	1	13690000	chloroplast					GO:0005622 intracellular anatomical structure; GO:0005737 cytoplasm; GO:0005773 vacuole; GO:0043226 organelle; GO:0043227 membrane-bounded organelle; GO:0043229 intracellular organelle; GO:0043231 intracellular membrane-bounded organelle;		PF02469	Fasciclin domain	MW	KOG1437	Fasciclin and related adhesion glycoproteins
Q6H7J8	Os02g0633100 protein OS=Oryza sativa subsp. japonica OX=39947 GN=Os02g0633100 PE=1 SV=1	Os02g0633100	205.21	1	0	2	2	2	21089000	nucleus	K15199	GTF3C1; general transcription factor 3C polypeptide 1
Q6K4S7	Os02g0285300 protein OS=Oryza sativa subsp. japonica OX=39947 GN=Os02g0285300 PE=1 SV=1	Os02g0285300	24.048	6.5	1	1	1	1	0	nucleus				GO:0000226 microtubule cytoskeleton organization; GO:0001101 response to acid chemical; GO:0001558 regulation of cell growth; GO:0002237 response to molecule of bacterial origin; GO:0006464 cellular protein modification process; GO:0006497 protein lipidation; GO:0006498 N-terminal protein lipidation; GO:0006499 N-terminal protein myristoylation; GO:0006807 nitrogen compound metabolic process; GO:…	GO:0005622 intracellular anatomical structure; GO:0005737 cytoplasm; GO:0005773 vacuole; GO:0005856 cytoskeleton; GO:0005874 microtubule; GO:0005881 cytoplasmic microtubule; GO:0005886 plasma membrane; GO:0005911 cell-cell junction; GO:0009506 plasmodesma; GO:0009507 chloroplast; GO:0009536 plastid; GO:0015630 microtubule cytoskeleton; GO:0016020 membrane; GO:0030054 cell junction; GO:0031224 int…	GO:0005488 binding; GO:0005507 copper ion binding; GO:0005509 calcium ion binding; GO:0005515 protein binding; GO:0005516 calmodulin binding; GO:0005543 phospholipid binding; GO:0005546 phosphatidylinositol-4,5-bisphosphate binding; GO:0005547 phosphatidylinositol-3,4,5-trisphosphate binding; GO:0008017 microtubule binding; GO:0008092 cytoskeletal protein binding; GO:0008289 lipid binding; GO:001…
Q6K670	Os02g0794600 protein OS=Oryza sativa subsp. japonica OX=39947 GN=Os02g0794600 PE=1 SV=1	Os02g0794600	8.4065	43	1	1	1	1	13546000	nucleus	K02260	COX17; cytochrome c oxidase assembly protein subunit 17	map00190 Oxidative phosphorylation; map01100 Metabolic pathways						O	KOG3496	Cytochrome c oxidase assembly protein/Cu2+ chaperone COX17
Q6K793	Os02g0510600 protein OS=Oryza sativa subsp. japonica OX=39947 GN=Os02g0510600 PE=3 SV=1	Os02g0510600	35.456	2.2	1	1	1	1	10214000	cytoplasm							PF00403	Heavy-metal-associated domain	P	KOG1603	Copper chaperone
Q6K8Z2	Os02g0795200 protein OS=Oryza sativa subsp. japonica OX=39947 GN=Os02g0795200 PE=2 SV=1	Os02g0795200	37.48	2.3	1	1	1	1	0	chloroplast				GO:0008356 asymmetric cell division; GO:0009987 cellular process; GO:0051301 cell division;	GO:0005622 intracellular anatomical structure; GO:0005737 cytoplasm; GO:0071944 cell periphery;
Q6YVM4	Probable cellulose synthase A catalytic subunit 6 [UDP-forming] OS=Oryza sativa subsp. japonica OX=39947 GN=CESA6 PE=2 SV=1	CESA6	122.41	1.8	1	1	1	1	265340	plasma membrane	K10999	CESA; cellulose synthase A [EC:2.4.1.12]		GO:0000271 polysaccharide biosynthetic process; GO:0000278 mitotic cell cycle; GO:0000281 mitotic cytokinesis; GO:0000910 cytokinesis; GO:0005975 carbohydrate metabolic process; GO:0005976 polysaccharide metabolic process; GO:0006073 cellular glucan metabolic process; GO:0007049 cell cycle; GO:0008152 metabolic process; GO:0009058 biosynthetic process; GO:0009059 macromolecule biosynthetic proces…	GO:0005622 intracellular anatomical structure; GO:0005737 cytoplasm; GO:0005794 Golgi apparatus; GO:0005886 plasma membrane; GO:0012505 endomembrane system; GO:0016020 membrane; GO:0043226 organelle; GO:0043227 membrane-bounded organelle; GO:0043229 intracellular organelle; GO:0043231 intracellular membrane-bounded organelle; GO:0071944 cell periphery;	GO:0003824 catalytic activity; GO:0016740 transferase activity; GO:0016757 glycosyltransferase activity; GO:0016758 hexosyltransferase activity; GO:0016759 cellulose synthase activity; GO:0046527 glucosyltransferase activity;	PF14569	Zinc-binding RING-finger
Q6Z0F9	Os08g0340900 protein OS=Oryza sativa subsp. japonica OX=39947 GN=Os08g0340900 PE=2 SV=1	Os08g0340900	90.389	2.9	1	1	1	1	54692000	chloroplast				GO:0006139 nucleobase-containing compound metabolic process; GO:0006725 cellular aromatic compound metabolic process; GO:0006807 nitrogen compound metabolic process; GO:0008152 metabolic process; GO:0009451 RNA modification; GO:0009987 cellular process; GO:0016070 RNA metabolic process; GO:0034641 cellular nitrogen compound metabolic process; GO:0043170 macromolecule metabolic process; GO:0043412…	GO:0005622 intracellular anatomical structure; GO:0043226 organelle; GO:0043227 membrane-bounded organelle; GO:0043229 intracellular organelle; GO:0043231 intracellular membrane-bounded organelle;	GO:0003676 nucleic acid binding; GO:0003723 RNA binding; GO:0003824 catalytic activity; GO:0004518 nuclease activity; GO:0004519 endonuclease activity; GO:0005488 binding; GO:0016787 hydrolase activity; GO:0016788 hydrolase activity, acting on ester bonds; GO:0097159 organic cyclic compound binding; GO:1901363 heterocyclic compound binding;			R	KOG4197	FOG: PPR repeat
Q6Z0I0	Os08g0327700 protein OS=Oryza sativa subsp. japonica OX=39947 GN=Os08g0327700 PE=1 SV=1	Os08g0327700	15.163	6.7	1	1	1	1	7996500	nucleus				GO:0000003 reproduction; GO:0001101 response to acid chemical; GO:0003006 developmental process involved in reproduction; GO:0006950 response to stress; GO:0006970 response to osmotic stress; GO:0007275 multicellular organism development; GO:0009266 response to temperature stimulus; GO:0009409 response to cold; GO:0009414 response to water deprivation; GO:0009415 response to water; GO:0009628 res…	GO:0005622 intracellular anatomical structure; GO:0005737 cytoplasm; GO:0005829 cytosol;	GO:0005488 binding; GO:0005543 phospholipid binding; GO:0008289 lipid binding; GO:0030246 carbohydrate binding; GO:0031210 phosphatidylcholine binding; GO:0043167 ion binding; GO:0043168 anion binding; GO:0043169 cation binding; GO:0048030 disaccharide binding; GO:0050997 quaternary ammonium group binding; GO:0070405 ammonium ion binding; GO:0070492 oligosaccharide binding;
Q6Z0R3	Serine/threonine-protein phosphatase OS=Oryza sativa subsp. japonica OX=39947 GN=Os08g0455600 PE=1 SV=1	Os08g0455600	34.613	3.9	1	1	1	1	120830000	cytoplasm	K06269	PPP1C; serine/threonine-protein phosphatase PP1 catalytic subunit [EC:3.1.3.16]	map03015 mRNA surveillance pathway				PF00149	Calcineurin-like phosphoesterase	TR	KOG0374	Serine/threonine specific protein phosphatase PP1, catalytic subunit
Q6Z730	Eukaryotic translation initiation factor 3 subunit J OS=Oryza sativa subsp. japonica OX=39947 GN=Os02g0122300 PE=1 SV=1	Os02g0122300	25.789	9.5	1	1	1	1	1091000	mitochondria	K03245	EIF3J; translation initiation factor 3 subunit J							J	KOG4813	Translation initiation factor eIF3, p35 subunit
Q6Z744	Dihydropyrimidine dehydrogenase (NADP(+)) OS=Oryza sativa subsp. japonica OX=39947 GN=Os02g0736400 PE=1 SV=1	Os02g0736400	45.308	5.3	1	1	1	1	5649600	chloroplast	K00207	DPYD; dihydropyrimidine dehydrogenase (NADP+) [EC:1.3.1.2]	map00240 Pyrimidine metabolism; map00410 beta-Alanine metabolism; map00770 Pantothenate and CoA biosynthesis; map01100 Metabolic pathways	GO:0006139 nucleobase-containing compound metabolic process; GO:0006206 pyrimidine nucleobase metabolic process; GO:0006208 pyrimidine nucleobase catabolic process; GO:0006212 uracil catabolic process; GO:0006725 cellular aromatic compound metabolic process; GO:0006807 nitrogen compound metabolic process; GO:0007154 cell communication; GO:0008152 metabolic process; GO:0009056 catabolic process; G…	GO:0005622 intracellular anatomical structure; GO:0005737 cytoplasm; GO:0009507 chloroplast; GO:0009532 plastid stroma; GO:0009536 plastid; GO:0009570 chloroplast stroma; GO:0043226 organelle; GO:0043227 membrane-bounded organelle; GO:0043229 intracellular organelle; GO:0043231 intracellular membrane-bounded organelle;	GO:0003824 catalytic activity; GO:0003954 NADH dehydrogenase activity; GO:0005488 binding; GO:0016491 oxidoreductase activity; GO:0016627 oxidoreductase activity, acting on the CH-CH group of donors; GO:0016628 oxidoreductase activity, acting on the CH-CH group of donors, NAD or NADP as acceptor; GO:0016651 oxidoreductase activity, acting on NAD(P)H; GO:0017113 dihydropyrimidine dehydrogenase (NA…	PF01180	Dihydroorotate dehydrogenase	F	KOG1799	Dihydropyrimidine dehydrogenase
Q6Z7B0	Heat shock 70 kDa protein BIP1 OS=Oryza sativa subsp. japonica OX=39947 GN=BIP1 PE=1 SV=1	BIP1	73.389	10.5	11	7	6	7	307530000	endoplasmic reticulum	K09490	HSPA5, BIP; endoplasmic reticulum chaperone BiP [EC:3.6.4.10]	map03060 Protein export; map04141 Protein processing in endoplasmic reticulum	GO:0006457 protein folding; GO:0009987 cellular process; GO:0034975 protein folding in endoplasmic reticulum;	GO:0000325 plant-type vacuole; GO:0005622 intracellular anatomical structure; GO:0005737 cytoplasm; GO:0005773 vacuole; GO:0005774 vacuolar membrane; GO:0005783 endoplasmic reticulum; GO:0005788 endoplasmic reticulum lumen; GO:0009705 plant-type vacuole membrane; GO:0012505 endomembrane system; GO:0016020 membrane; GO:0031090 organelle membrane; GO:0031974 membrane-enclosed lumen; GO:0043226 orga…				O	KOG0100	Molecular chaperones GRP78/BiP/KAR2, HSP70 superfamily
Q6ZBK6	Os08g0519400 protein OS=Oryza sativa subsp. japonica OX=39947 GN=Os08g0519400 PE=1 SV=1	Os08g0519400	50.857	3.1	1	1	1	1	9402500	plasma membrane
Q6ZE15	Os07g0137600 protein OS=Oryza sativa subsp. japonica OX=39947 GN=Os07g0137600 PE=2 SV=1	Os07g0137600	12.465	7.1	3	1	1	1	0	chloroplast
Q6ZFH9	Glycerophosphodiester phosphodiesterase OS=Oryza sativa subsp. japonica OX=39947 GN=Os08g0503200 PE=1 SV=1	Os08g0503200	83.578	3.3	1	1	1	1	1211500	chloroplast				GO:0000902 cell morphogenesis; GO:0000904 cell morphogenesis involved in differentiation; GO:0005975 carbohydrate metabolic process; GO:0005976 polysaccharide metabolic process; GO:0006073 cellular glucan metabolic process; GO:0006950 response to stress; GO:0006952 defense response; GO:0006968 cellular defense response; GO:0007275 multicellular organism development; GO:0008152 metabolic process; …	GO:0005618 cell wall; GO:0005886 plasma membrane; GO:0005911 cell-cell junction; GO:0009505 plant-type cell wall; GO:0009506 plasmodesma; GO:0016020 membrane; GO:0030054 cell junction; GO:0030312 external encapsulating structure; GO:0031224 intrinsic component of membrane; GO:0031225 anchored component of membrane; GO:0031226 intrinsic component of plasma membrane; GO:0046658 anchored component o…	GO:0003824 catalytic activity; GO:0005488 binding; GO:0005509 calcium ion binding; GO:0008081 phosphoric diester hydrolase activity; GO:0008889 glycerophosphodiester phosphodiesterase activity; GO:0016787 hydrolase activity; GO:0016788 hydrolase activity, acting on ester bonds; GO:0042578 phosphoric ester hydrolase activity; GO:0043167 ion binding; GO:0043169 cation binding; GO:0046872 metal ion …			C	KOG2258	Glycerophosphoryl diester phosphodiesterase
Q6ZFJ0	Os08g0502400 protein OS=Oryza sativa subsp. japonica OX=39947 GN=Os08g0502400 PE=1 SV=1	Os08g0502400	28.353	3.3	1	1	1	1	25766000	chloroplast					GO:0005886 plasma membrane; GO:0016020 membrane; GO:0031224 intrinsic component of membrane; GO:0031225 anchored component of membrane; GO:0031226 intrinsic component of plasma membrane; GO:0046658 anchored component of plasma membrane; GO:0071944 cell periphery;		PF02469	Fasciclin domain
Q6ZGV3	Os02g0717900 protein OS=Oryza sativa subsp. japonica OX=39947 GN=Os02g0717900 PE=1 SV=1	Os02g0717900	21.986	4.1	1	1	1	1	16901000	chloroplast									U	KOG3336	Predicted member of the intramitochondrial sorting protein family
Q6ZIG6	Os02g0186400 protein OS=Oryza sativa subsp. japonica OX=39947 GN=Os02g0186400 PE=1 SV=1	Os02g0186400	86.146	2.5	1	1	1	1	5049100	chloroplast
Q75GI7	Expressed protein OS=Oryza sativa subsp. japonica OX=39947 GN=LOC_Os03g51640 PE=2 SV=1	LOC_Os03g51640	45.501	6.1	1	1	1	1	158420	mitochondria
Q75HZ0	LEA5 OS=Oryza sativa subsp. japonica OX=39947 GN=Os05g0584200 PE=1 SV=1	Os05g0584200	16.546	5.3	1	1	1	1	0	nucleus				GO:0006950 response to stress; GO:0006952 defense response; GO:0009314 response to radiation; GO:0009416 response to light stimulus; GO:0009605 response to external stimulus; GO:0009607 response to biotic stimulus; GO:0009611 response to wounding; GO:0009620 response to fungus; GO:0009628 response to abiotic stimulus; GO:0009642 response to light intensity; GO:0009644 response to high light inten…	GO:0005576 extracellular region; GO:0005622 intracellular anatomical structure; GO:0005737 cytoplasm; GO:0005829 cytosol; GO:0005886 plasma membrane; GO:0016020 membrane; GO:0048046 apoplast; GO:0071944 cell periphery;		PF03168	Late embryogenesis abundant protein
Q75M67	Co-chaperone protein p23 OS=Oryza sativa subsp. japonica OX=39947 GN=LOC_Os03g26460 PE=1 SV=1	LOC_Os03g26460	19.325	8.1	1	1	1	1	2719200	nucleus	K15730	PTGES3; cytosolic prostaglandin-E synthase [EC:5.3.99.3]	map00590 Arachidonic acid metabolism; map01100 Metabolic pathways				PF04969	CS domain	O	KOG3158	HSP90 co-chaperone p23
Q7G065	Glucose-1-phosphate adenylyltransferase large subunit 2, cytosolic OS=Oryza sativa subsp. japonica OX=39947 GN=AGPL2 PE=1 SV=1	AGPL2	57.574	1.9	1	1	1	1	31463000	cytoplasm	K00975	glgC; glucose-1-phosphate adenylyltransferase [EC:2.7.7.27]	map00500 Starch and sucrose metabolism; map00520 Amino sugar and nucleotide sugar metabolism; map01100 Metabolic pathways; map01110 Biosynthesis of secondary metabolites; map01250 Biosynthesis of nucleotide sugars	GO:0000271 polysaccharide biosynthetic process; GO:0005975 carbohydrate metabolic process; GO:0005976 polysaccharide metabolic process; GO:0005982 starch metabolic process; GO:0006073 cellular glucan metabolic process; GO:0008152 metabolic process; GO:0009058 biosynthetic process; GO:0009059 macromolecule biosynthetic process; GO:0009250 glucan biosynthetic process; GO:0009987 cellular process; G…	GO:0005622 intracellular anatomical structure; GO:0005737 cytoplasm; GO:0005829 cytosol; GO:0009501 amyloplast; GO:0009507 chloroplast; GO:0009536 plastid; GO:0010170 glucose-1-phosphate adenylyltransferase complex; GO:0032991 protein-containing complex; GO:0043226 organelle; GO:0043227 membrane-bounded organelle; GO:0043229 intracellular organelle; GO:0043231 intracellular membrane-bounded organ…	GO:0003824 catalytic activity; GO:0008878 glucose-1-phosphate adenylyltransferase activity; GO:0016740 transferase activity; GO:0016772 transferase activity, transferring phosphorus-containing groups; GO:0016779 nucleotidyltransferase activity; GO:0070566 adenylyltransferase activity;			M	KOG1322	GDP-mannose pyrophosphorylase/mannose-1-phosphate guanylyltransferase
Q7X8Y3	Os04g0638800 protein OS=Oryza sativa subsp. japonica OX=39947 GN=Os04g0638800 PE=2 SV=1	Os04g0638800	32.014	6.6	1	1	1	1	3056100	nucleus
Q7XCN0	Expressed protein OS=Oryza sativa subsp. japonica OX=39947 GN=LOC_Os10g39430 PE=1 SV=1	LOC_Os10g39430	87.593	1.6	1	1	1	1	11946000000	cytoplasm
Q7XUC9	Histone H4 OS=Oryza sativa subsp. japonica OX=39947 GN=LOC_Os03g02780 PE=1 SV=2	LOC_Os03g02780	11.409	13.6	1	1	1	1	2466900	nucleus	K11254	H4; histone H4		GO:0006323 DNA packaging; GO:0006325 chromatin organization; GO:0006333 chromatin assembly or disassembly; GO:0006334 nucleosome assembly; GO:0006996 organelle organization; GO:0009987 cellular process; GO:0016043 cellular component organization; GO:0022607 cellular component assembly; GO:0031497 chromatin assembly; GO:0034728 nucleosome organization; GO:0043933 protein-containing complex organiz…	GO:0000228 nuclear chromosome; GO:0000785 chromatin; GO:0000786 nucleosome; GO:0005622 intracellular anatomical structure; GO:0005634 nucleus; GO:0005694 chromosome; GO:0031974 membrane-enclosed lumen; GO:0031981 nuclear lumen; GO:0032991 protein-containing complex; GO:0032993 protein-DNA complex; GO:0043226 organelle; GO:0043227 membrane-bounded organelle; GO:0043228 non-membrane-bounded organel…	GO:0003676 nucleic acid binding; GO:0003677 DNA binding; GO:0005488 binding; GO:0005515 protein binding; GO:0042393 histone binding; GO:0097159 organic cyclic compound binding; GO:1901363 heterocyclic compound binding;	PF15511	Centromere kinetochore component CENP-T histone fold	B	KOG3467	Histone H4
Q7XVM2	Dihydrolipoyllysine-residue succinyltransferase OS=Oryza sativa subsp. japonica OX=39947 GN=Os04g0394200 PE=1 SV=1	Os04g0394200	48.283	3.2	0	1	1	1	4723400	mitochondria	K00658	DLST, sucB; 2-oxoglutarate dehydrogenase E2 component (dihydrolipoamide succinyltransferase) [EC:2.3.1.61]	map00020 Citrate cycle (TCA cycle); map00310 Lysine degradation; map00380 Tryptophan metabolism; map01100 Metabolic pathways; map01110 Biosynthesis of secondary metabolites; map01200 Carbon metabolism		GO:0005622 intracellular anatomical structure; GO:0005737 cytoplasm; GO:0005739 mitochondrion; GO:0016020 membrane; GO:0043226 organelle; GO:0043227 membrane-bounded organelle; GO:0043229 intracellular organelle; GO:0043231 intracellular membrane-bounded organelle;	GO:0005488 binding; GO:0008270 zinc ion binding; GO:0043167 ion binding; GO:0043169 cation binding; GO:0046872 metal ion binding; GO:0046914 transition metal ion binding;	PF00364	Biotin-requiring enzyme	C	KOG0559	Dihydrolipoamide succinyltransferase (2-oxoglutarate dehydrogenase, E2 subunit)
Q7Y0E6	Ubiquinone biosynthesis protein OS=Oryza sativa subsp. japonica OX=39947 GN=LOC_Os03g29180 PE=1 SV=1	LOC_Os03g29180	34.403	7.1	1	1	1	1	972290	chloroplast	K18587	COQ9; ubiquinone biosynthesis protein COQ9					PF08511	COQ9	S	KOG2969	Uncharacterized conserved protein
Q8H4B9	Os07g0516200 protein OS=Oryza sativa subsp. japonica OX=39947 GN=Os07g0516200 PE=1 SV=1	Os07g0516200	18.818	12.8	2	2	2	2	63417000	chloroplast	K09022	ridA, tdcF, RIDA; 2-iminobutanoate/2-iminopropanoate deaminase [EC:3.5.99.10]		GO:0006082 organic acid metabolic process; GO:0006520 cellular amino acid metabolic process; GO:0006807 nitrogen compound metabolic process; GO:0008152 metabolic process; GO:0008652 cellular amino acid biosynthetic process; GO:0009058 biosynthetic process; GO:0009081 branched-chain amino acid metabolic process; GO:0009082 branched-chain amino acid biosynthetic process; GO:0009987 cellular process…	GO:0005622 intracellular anatomical structure; GO:0005737 cytoplasm; GO:0005739 mitochondrion; GO:0005773 vacuole; GO:0009507 chloroplast; GO:0009526 plastid envelope; GO:0009532 plastid stroma; GO:0009536 plastid; GO:0009570 chloroplast stroma; GO:0009579 thylakoid; GO:0009941 chloroplast envelope; GO:0031967 organelle envelope; GO:0031975 envelope; GO:0043226 organelle; GO:0043227 membrane-boun…	GO:0003824 catalytic activity; GO:0016787 hydrolase activity; GO:0019239 deaminase activity;	PF01042	Endoribonuclease L-PSP	J	KOG2317	Putative translation initiation inhibitor UK114/IBM1
Q8H4M5	Os07g0213600 protein OS=Oryza sativa subsp. japonica OX=39947 GN=Os07g0213600 PE=1 SV=1	Os07g0213600	15.891	24.7	4	2	2	2	70606000	extracellular							PF00234	Protease inhibitor/seed storage/LTP family
Q8H5Q4	Os07g0244400 protein OS=Oryza sativa subsp. japonica OX=39947 GN=Os07g0244400 PE=4 SV=1	Os07g0244400	46.663	1.8	2	1	1	1	0	chloroplast				GO:0006139 nucleobase-containing compound metabolic process; GO:0006725 cellular aromatic compound metabolic process; GO:0006807 nitrogen compound metabolic process; GO:0008152 metabolic process; GO:0009451 RNA modification; GO:0009987 cellular process; GO:0016070 RNA metabolic process; GO:0034641 cellular nitrogen compound metabolic process; GO:0043170 macromolecule metabolic process; GO:0043412…	GO:0005622 intracellular anatomical structure; GO:0043226 organelle; GO:0043227 membrane-bounded organelle; GO:0043229 intracellular organelle; GO:0043231 intracellular membrane-bounded organelle;	GO:0003676 nucleic acid binding; GO:0003723 RNA binding; GO:0003824 catalytic activity; GO:0004518 nuclease activity; GO:0004519 endonuclease activity; GO:0005488 binding; GO:0016787 hydrolase activity; GO:0016788 hydrolase activity, acting on ester bonds; GO:0097159 organic cyclic compound binding; GO:1901363 heterocyclic compound binding;			R	KOG4197	FOG: PPR repeat
Q8H625	Os06g0104100 protein OS=Oryza sativa subsp. japonica OX=39947 GN=Os06g0104100 PE=1 SV=1	Os06g0104100	33.591	2.6	1	1	1	1	0	chloroplast	K18163	NDUFAF6; NADH dehydrogenase [ubiquinone] 1 alpha subcomplex assembly factor 6					PF00494	Squalene/phytoene synthase	I	KOG4411	Phytoene/squalene synthetase
Q8H7M6	Os03g0190800 protein OS=Oryza sativa subsp. japonica OX=39947 GN=LOC_Os03g09080 PE=1 SV=1	LOC_Os03g09080	42.027	2.7	1	1	1	1	28829000	nucleus	K11842	USP12_46; ubiquitin carboxyl-terminal hydrolase 12/46 [EC:3.4.19.12]							O	KOG1864	Ubiquitin-specific protease
Q8H8B0	Os03g0159600 protein OS=Oryza sativa subsp. japonica OX=39947 GN=LOC_Os03g06360 PE=1 SV=1	LOC_Os03g06360	27.19	17.4	3	2	2	2	78927000	cytoplasm
Q8H8U5	Protein IN2-1 homolog B OS=Oryza sativa subsp. japonica OX=39947 GN=GSTZ5 PE=2 SV=1	GSTZ5	27.361	27.9	5	5	5	5	255330000	cytoskeleton	K00799	GST, gst; glutathione S-transferase [EC:2.5.1.18]	map00480 Glutathione metabolism; map01100 Metabolic pathways	GO:0006464 cellular protein modification process; GO:0006518 peptide metabolic process; GO:0006575 cellular modified amino acid metabolic process; GO:0006749 glutathione metabolic process; GO:0006790 sulfur compound metabolic process; GO:0006807 nitrogen compound metabolic process; GO:0008152 metabolic process; GO:0009987 cellular process; GO:0010035 response to inorganic substance; GO:0010038 re…	GO:0005622 intracellular anatomical structure; GO:0005737 cytoplasm; GO:0005829 cytosol; GO:0009507 chloroplast; GO:0009532 plastid stroma; GO:0009536 plastid; GO:0009570 chloroplast stroma; GO:0043226 organelle; GO:0043227 membrane-bounded organelle; GO:0043229 intracellular organelle; GO:0043231 intracellular membrane-bounded organelle;	GO:0003824 catalytic activity; GO:0004364 glutathione transferase activity; GO:0016740 transferase activity; GO:0016765 transferase activity, transferring alkyl or aryl (other than methyl) groups;	PF13417; PF13410	Glutathione S-transferase, N-terminal domain; Glutathione S-transferase, C-terminal domain	O	KOG0406	Glutathione S-transferase
Q8S7R5	Os10g0122300 protein OS=Oryza sativa subsp. japonica OX=39947 GN=LOC_Os10g03360 PE=3 SV=1	LOC_Os10g03360	45.293	1.7	1	1	1	1	29372000	cytoplasm						GO:0003824 catalytic activity; GO:0016410 N-acyltransferase activity; GO:0016740 transferase activity; GO:0016746 acyltransferase activity; GO:0016747 acyltransferase activity, transferring groups other than amino-acyl groups;
Q8S7U3	Late embryogenesis abundant protein, expressed OS=Oryza sativa subsp. japonica OX=39947 GN=LOC_Os03g07180 PE=1 SV=1	LOC_Os03g07180	41.859	5.8	1	2	2	2	7201300	extracellular									S	KOG4744	Uncharacterized conserved protein
Q8W0D1	Os01g0721900 protein OS=Oryza sativa subsp. japonica OX=39947 GN=Os01g0721900 PE=1 SV=1	Os01g0721900	40.425	14.5	5	3	2	3	23632000	nucleus	K13199	SERBP1; plasminogen activator inhibitor 1 RNA-binding protein							R	KOG2945	Predicted RNA-binding protein
Q948T6	Lactoylglutathione lyase OS=Oryza sativa subsp. japonica OX=39947 GN=GLYI-11 PE=1 SV=2	GLYI-11	32.553	42.3	10	10	10	10	1151800000	cytoplasm	K01759	GLO1, gloA; lactoylglutathione lyase [EC:4.4.1.5]	map00620 Pyruvate metabolism; map01100 Metabolic pathways	GO:0006081 cellular aldehyde metabolic process; GO:0006082 organic acid metabolic process; GO:0006089 lactate metabolic process; GO:0006950 response to stress; GO:0006970 response to osmotic stress; GO:0006979 response to oxidative stress; GO:0008152 metabolic process; GO:0009056 catabolic process; GO:0009438 methylglyoxal metabolic process; GO:0009628 response to abiotic stimulus; GO:0009651 res…	GO:0005622 intracellular anatomical structure; GO:0005737 cytoplasm; GO:0005773 vacuole; GO:0005777 peroxisome; GO:0005829 cytosol; GO:0005886 plasma membrane; GO:0009507 chloroplast; GO:0009526 plastid envelope; GO:0009536 plastid; GO:0009941 chloroplast envelope; GO:0016020 membrane; GO:0031967 organelle envelope; GO:0031975 envelope; GO:0042579 microbody; GO:0043226 organelle; GO:0043227 membr…	GO:0003824 catalytic activity; GO:0004462 lactoylglutathione lyase activity; GO:0005488 binding; GO:0016151 nickel cation binding; GO:0016829 lyase activity; GO:0016846 carbon-sulfur lyase activity; GO:0019863 IgE binding; GO:0019865 immunoglobulin binding; GO:0043167 ion binding; GO:0043169 cation binding; GO:0044877 protein-containing complex binding; GO:0046872 metal ion binding; GO:0046914 tr…	PF00903	Glyoxalase/Bleomycin resistance protein/Dioxygenase superfamily	G	KOG2943	Predicted glyoxalase
Q94GQ6	Os03g0747500 protein OS=Oryza sativa subsp. japonica OX=39947 GN=LOC_Os03g53620 PE=1 SV=1	LOC_Os03g53620	21.273	17.8	2	2	2	2	15083000	cytoplasm
Q9AY67	Os03g0781200 protein OS=Oryza sativa subsp. japonica OX=39947 GN=Os03g0781200 PE=4 SV=1	Os03g0781200	8.2885	13.2	1	1	1	1	403200000	cytoplasm
Q9SXX7	Cytochrome c oxidase subunit 5C OS=Oryza sativa subsp. japonica OX=39947 GN=COX5C PE=3 SV=3	COX5C	6.9781	15.9	17	1	1	1	64480000000	cytoplasm

## Sheet: KEGG_level_annotation
Protein accession	Protein description	Gene name	MW [kDa]	Coverage [%]	MS/MS Counts	Peptides	Unique peptides	Razor + unique peptides	Intensity	Subcellular localization	KEGG KO No.	KEGG Gene	Biological Process	Cellular Component	Molecular Function	Pfam ID	Domain description	KOG category	KOG NO.	KOG description	KEGG pathway	map_ID	KEGG map level_1	KEGG map level_2
A0A0N7KGP4	Os03g0177400 protein OS=Oryza sativa subsp. japonica OX=39947 GN=Os03g0177400 PE=1 SV=1	Os03g0177400	42.235	5.5	1	1	1	1	211700000	cytoplasm	K03231	EEF1A; elongation factor 1-alpha	GO:0006412 translation; GO:0006414 translational elongation; GO:0006518 peptide metabolic process; GO:0006807 nitrogen compound metabolic process; GO:0008152 metabolic process; GO:0009058 biosynthetic process; GO:0009059 macromolecule biosynthetic process; GO:0009987 cellular process; GO:0010467 gene expression; GO:0019538 protein metabolic process; GO:0034641 cellular nitrogen compound metabolic…	GO:0005622 intracellular anatomical structure; GO:0005737 cytoplasm;	GO:0003676 nucleic acid binding; GO:0003723 RNA binding; GO:0003746 translation elongation factor activity; GO:0003824 catalytic activity; GO:0003924 GTPase activity; GO:0005488 binding; GO:0008135 translation factor activity, RNA binding; GO:0016462 pyrophosphatase activity; GO:0016787 hydrolase activity; GO:0016817 hydrolase activity, acting on acid anhydrides; GO:0016818 hydrolase activity, ac…	PF00009; PF03144; PF03143	Elongation factor Tu GTP binding domain; Elongation factor Tu domain 2; Elongation factor Tu C-terminal domain	J	KOG0052	Translation elongation factor EF-1 alpha/Tu	map03013 Nucleocytoplasmic transport	map03013	Genetic Information Processing	Translation
P0CH35	Ubiquitin-60S ribosomal protein L40-2 OS=Oryza sativa subsp. japonica OX=39947 GN=Ub-CEP52-2 PE=3 SV=1	Ub-CEP52-2	14.784	7	2	1	1	1	37782000	cytoplasm,nucleus	K02927	RP-L40e, RPL40, UBA52; ubiquitin-large subunit ribosomal protein L40e				PF00240	Ubiquitin family	J	KOG0003	Ubiquitin/60s ribosomal protein L40 fusion	map03010 Ribosome	map03010	Genetic Information Processing	Translation
P0CH35	Ubiquitin-60S ribosomal protein L40-2 OS=Oryza sativa subsp. japonica OX=39947 GN=Ub-CEP52-2 PE=3 SV=1	Ub-CEP52-2	14.784	7	2	1	1	1	37782000	cytoplasm,nucleus	K02927	RP-L40e, RPL40, UBA52; ubiquitin-large subunit ribosomal protein L40e				PF00240	Ubiquitin family	J	KOG0003	Ubiquitin/60s ribosomal protein L40 fusion	map04120 Ubiquitin mediated proteolysis	map04120	Genetic Information Processing	Folding, sorting and degradation
A0A0P0VAD7	Os01g0846000 protein OS=Oryza sativa subsp. japonica OX=39947 GN=Os01g0846000 PE=4 SV=1	Os01g0846000	20.694	4.3	1	1	1	1	0	cytoplasm	K07466	RFA1, RPA1, rpa; replication factor A1						L	KOG0851	Single-stranded DNA-binding replication protein A (RPA), large (70 kD) subunit and related ssDNA-binding proteins	map03030 DNA replication	map03030	Genetic Information Processing	Replication and repair
A0A0P0VAD7	Os01g0846000 protein OS=Oryza sativa subsp. japonica OX=39947 GN=Os01g0846000 PE=4 SV=1	Os01g0846000	20.694	4.3	1	1	1	1	0	cytoplasm	K07466	RFA1, RPA1, rpa; replication factor A1						L	KOG0851	Single-stranded DNA-binding replication protein A (RPA), large (70 kD) subunit and related ssDNA-binding proteins	map03420 Nucleotide excision repair	map03420	Genetic Information Processing	Replication and repair
A0A0P0VAD7	Os01g0846000 protein OS=Oryza sativa subsp. japonica OX=39947 GN=Os01g0846000 PE=4 SV=1	Os01g0846000	20.694	4.3	1	1	1	1	0	cytoplasm	K07466	RFA1, RPA1, rpa; replication factor A1						L	KOG0851	Single-stranded DNA-binding replication protein A (RPA), large (70 kD) subunit and related ssDNA-binding proteins	map03430 Mismatch repair	map03430	Genetic Information Processing	Replication and repair
A0A0P0VAD7	Os01g0846000 protein OS=Oryza sativa subsp. japonica OX=39947 GN=Os01g0846000 PE=4 SV=1	Os01g0846000	20.694	4.3	1	1	1	1	0	cytoplasm	K07466	RFA1, RPA1, rpa; replication factor A1						L	KOG0851	Single-stranded DNA-binding replication protein A (RPA), large (70 kD) subunit and related ssDNA-binding proteins	map03440 Homologous recombination	map03440	Genetic Information Processing	Replication and repair
A0A0P0VBW6	Fructose-bisphosphate aldolase OS=Oryza sativa subsp. japonica OX=39947 GN=Os01g0905800 PE=1 SV=1	Os01g0905800	21.973	18.2	3	3	3	3	104550000	cytoplasm	K01623	ALDO; fructose-bisphosphate aldolase, class I [EC:4.1.2.13]	GO:0005975 carbohydrate metabolic process; GO:0005984 disaccharide metabolic process; GO:0005985 sucrose metabolic process; GO:0005986 sucrose biosynthetic process; GO:0005996 monosaccharide metabolic process; GO:0006006 glucose metabolic process; GO:0006082 organic acid metabolic process; GO:0006090 pyruvate metabolic process; GO:0006091 generation of precursor metabolites and energy; GO:0006094…	GO:0005622 intracellular anatomical structure; GO:0005737 cytoplasm; GO:0005829 cytosol;	GO:0003824 catalytic activity; GO:0004332 fructose-bisphosphate aldolase activity; GO:0016829 lyase activity; GO:0016830 carbon-carbon lyase activity; GO:0016832 aldehyde-lyase activity;	PF00274	Fructose-bisphosphate aldolase class-I	G	KOG1557	Fructose-biphosphate aldolase	map00010 Glycolysis / Gluconeogenesis	map00010	Metabolism	Carbohydrate metabolism
A0A0P0VBW6	Fructose-bisphosphate aldolase OS=Oryza sativa subsp. japonica OX=39947 GN=Os01g0905800 PE=1 SV=1	Os01g0905800	21.973	18.2	3	3	3	3	104550000	cytoplasm	K01623	ALDO; fructose-bisphosphate aldolase, class I [EC:4.1.2.13]	GO:0005975 carbohydrate metabolic process; GO:0005984 disaccharide metabolic process; GO:0005985 sucrose metabolic process; GO:0005986 sucrose biosynthetic process; GO:0005996 monosaccharide metabolic process; GO:0006006 glucose metabolic process; GO:0006082 organic acid metabolic process; GO:0006090 pyruvate metabolic process; GO:0006091 generation of precursor metabolites and energy; GO:0006094…	GO:0005622 intracellular anatomical structure; GO:0005737 cytoplasm; GO:0005829 cytosol;	GO:0003824 catalytic activity; GO:0004332 fructose-bisphosphate aldolase activity; GO:0016829 lyase activity; GO:0016830 carbon-carbon lyase activity; GO:0016832 aldehyde-lyase activity;	PF00274	Fructose-bisphosphate aldolase class-I	G	KOG1557	Fructose-biphosphate aldolase	map00030 Pentose phosphate pathway	map00030	Metabolism	Carbohydrate metabolism
A0A0P0VBW6	Fructose-bisphosphate aldolase OS=Oryza sativa subsp. japonica OX=39947 GN=Os01g0905800 PE=1 SV=1	Os01g0905800	21.973	18.2	3	3	3	3	104550000	cytoplasm	K01623	ALDO; fructose-bisphosphate aldolase, class I [EC:4.1.2.13]	GO:0005975 carbohydrate metabolic process; GO:0005984 disaccharide metabolic process; GO:0005985 sucrose metabolic process; GO:0005986 sucrose biosynthetic process; GO:0005996 monosaccharide metabolic process; GO:0006006 glucose metabolic process; GO:0006082 organic acid metabolic process; GO:0006090 pyruvate metabolic process; GO:0006091 generation of precursor metabolites and energy; GO:0006094…	GO:0005622 intracellular anatomical structure; GO:0005737 cytoplasm; GO:0005829 cytosol;	GO:0003824 catalytic activity; GO:0004332 fructose-bisphosphate aldolase activity; GO:0016829 lyase activity; GO:0016830 carbon-carbon lyase activity; GO:0016832 aldehyde-lyase activity;	PF00274	Fructose-bisphosphate aldolase class-I	G	KOG1557	Fructose-biphosphate aldolase	map00051 Fructose and mannose metabolism	map00051	Metabolism	Carbohydrate metabolism
A0A0P0VBW6	Fructose-bisphosphate aldolase OS=Oryza sativa subsp. japonica OX=39947 GN=Os01g0905800 PE=1 SV=1	Os01g0905800	21.973	18.2	3	3	3	3	104550000	cytoplasm	K01623	ALDO; fructose-bisphosphate aldolase, class I [EC:4.1.2.13]	GO:0005975 carbohydrate metabolic process; GO:0005984 disaccharide metabolic process; GO:0005985 sucrose metabolic process; GO:0005986 sucrose biosynthetic process; GO:0005996 monosaccharide metabolic process; GO:0006006 glucose metabolic process; GO:0006082 organic acid metabolic process; GO:0006090 pyruvate metabolic process; GO:0006091 generation of precursor metabolites and energy; GO:0006094…	GO:0005622 intracellular anatomical structure; GO:0005737 cytoplasm; GO:0005829 cytosol;	GO:0003824 catalytic activity; GO:0004332 fructose-bisphosphate aldolase activity; GO:0016829 lyase activity; GO:0016830 carbon-carbon lyase activity; GO:0016832 aldehyde-lyase activity;	PF00274	Fructose-bisphosphate aldolase class-I	G	KOG1557	Fructose-biphosphate aldolase	map00710 Carbon fixation in photosynthetic organisms	map00710	Metabolism	Energy metabolism
A0A0P0VBW6	Fructose-bisphosphate aldolase OS=Oryza sativa subsp. japonica OX=39947 GN=Os01g0905800 PE=1 SV=1	Os01g0905800	21.973	18.2	3	3	3	3	104550000	cytoplasm	K01623	ALDO; fructose-bisphosphate aldolase, class I [EC:4.1.2.13]	GO:0005975 carbohydrate metabolic process; GO:0005984 disaccharide metabolic process; GO:0005985 sucrose metabolic process; GO:0005986 sucrose biosynthetic process; GO:0005996 monosaccharide metabolic process; GO:0006006 glucose metabolic process; GO:0006082 organic acid metabolic process; GO:0006090 pyruvate metabolic process; GO:0006091 generation of precursor metabolites and energy; GO:0006094…	GO:0005622 intracellular anatomical structure; GO:0005737 cytoplasm; GO:0005829 cytosol;	GO:0003824 catalytic activity; GO:0004332 fructose-bisphosphate aldolase activity; GO:0016829 lyase activity; GO:0016830 carbon-carbon lyase activity; GO:0016832 aldehyde-lyase activity;	PF00274	Fructose-bisphosphate aldolase class-I	G	KOG1557	Fructose-biphosphate aldolase	map01100 Metabolic pathways	map01100	Metabolism	Global and overview maps
A0A0P0VBW6	Fructose-bisphosphate aldolase OS=Oryza sativa subsp. japonica OX=39947 GN=Os01g0905800 PE=1 SV=1	Os01g0905800	21.973	18.2	3	3	3	3	104550000	cytoplasm	K01623	ALDO; fructose-bisphosphate aldolase, class I [EC:4.1.2.13]	GO:0005975 carbohydrate metabolic process; GO:0005984 disaccharide metabolic process; GO:0005985 sucrose metabolic process; GO:0005986 sucrose biosynthetic process; GO:0005996 monosaccharide metabolic process; GO:0006006 glucose metabolic process; GO:0006082 organic acid metabolic process; GO:0006090 pyruvate metabolic process; GO:0006091 generation of precursor metabolites and energy; GO:0006094…	GO:0005622 intracellular anatomical structure; GO:0005737 cytoplasm; GO:0005829 cytosol;	GO:0003824 catalytic activity; GO:0004332 fructose-bisphosphate aldolase activity; GO:0016829 lyase activity; GO:0016830 carbon-carbon lyase activity; GO:0016832 aldehyde-lyase activity;	PF00274	Fructose-bisphosphate aldolase class-I	G	KOG1557	Fructose-biphosphate aldolase	map01110 Biosynthesis of secondary metabolites	map01110	Metabolism	Global and overview maps
A0A0P0VBW6	Fructose-bisphosphate aldolase OS=Oryza sativa subsp. japonica OX=39947 GN=Os01g0905800 PE=1 SV=1	Os01g0905800	21.973	18.2	3	3	3	3	104550000	cytoplasm	K01623	ALDO; fructose-bisphosphate aldolase, class I [EC:4.1.2.13]	GO:0005975 carbohydrate metabolic process; GO:0005984 disaccharide metabolic process; GO:0005985 sucrose metabolic process; GO:0005986 sucrose biosynthetic process; GO:0005996 monosaccharide metabolic process; GO:0006006 glucose metabolic process; GO:0006082 organic acid metabolic process; GO:0006090 pyruvate metabolic process; GO:0006091 generation of precursor metabolites and energy; GO:0006094…	GO:0005622 intracellular anatomical structure; GO:0005737 cytoplasm; GO:0005829 cytosol;	GO:0003824 catalytic activity; GO:0004332 fructose-bisphosphate aldolase activity; GO:0016829 lyase activity; GO:0016830 carbon-carbon lyase activity; GO:0016832 aldehyde-lyase activity;	PF00274	Fructose-bisphosphate aldolase class-I	G	KOG1557	Fructose-biphosphate aldolase	map01200 Carbon metabolism	map01200	Metabolism	Global and overview maps
A0A0P0VBW6	Fructose-bisphosphate aldolase OS=Oryza sativa subsp. japonica OX=39947 GN=Os01g0905800 PE=1 SV=1	Os01g0905800	21.973	18.2	3	3	3	3	104550000	cytoplasm	K01623	ALDO; fructose-bisphosphate aldolase, class I [EC:4.1.2.13]	GO:0005975 carbohydrate metabolic process; GO:0005984 disaccharide metabolic process; GO:0005985 sucrose metabolic process; GO:0005986 sucrose biosynthetic process; GO:0005996 monosaccharide metabolic process; GO:0006006 glucose metabolic process; GO:0006082 organic acid metabolic process; GO:0006090 pyruvate metabolic process; GO:0006091 generation of precursor metabolites and energy; GO:0006094…	GO:0005622 intracellular anatomical structure; GO:0005737 cytoplasm; GO:0005829 cytosol;	GO:0003824 catalytic activity; GO:0004332 fructose-bisphosphate aldolase activity; GO:0016829 lyase activity; GO:0016830 carbon-carbon lyase activity; GO:0016832 aldehyde-lyase activity;	PF00274	Fructose-bisphosphate aldolase class-I	G	KOG1557	Fructose-biphosphate aldolase	map01230 Biosynthesis of amino acids	map01230	Metabolism	Global and overview maps
A0A0P0VG25	Os02g0202250 protein OS=Oryza sativa subsp. japonica OX=39947 GN=Os02g0202250 PE=1 SV=1	Os02g0202250	138.06	1.7	1	1	1	1	303330000	plasma membrane	K14310	NUP205, NUP192; nuclear pore complex protein Nup205	GO:0006810 transport; GO:0006913 nucleocytoplasmic transport; GO:0006996 organelle organization; GO:0006997 nucleus organization; GO:0006999 nuclear pore organization; GO:0009987 cellular process; GO:0016043 cellular component organization; GO:0043933 protein-containing complex organization; GO:0046907 intracellular transport; GO:0051169 nuclear transport; GO:0051179 localization; GO:0051234 esta…	GO:0005622 intracellular anatomical structure; GO:0005634 nucleus; GO:0005635 nuclear envelope; GO:0005643 nuclear pore; GO:0005737 cytoplasm; GO:0009507 chloroplast; GO:0009536 plastid; GO:0012505 endomembrane system; GO:0031967 organelle envelope; GO:0031975 envelope; GO:0032991 protein-containing complex; GO:0043226 organelle; GO:0043227 membrane-bounded organelle; GO:0043229 intracellular org…	GO:0005198 structural molecule activity; GO:0017056 structural constituent of nuclear pore;			S	KOG1835	Uncharacterized conserved protein	map03013 Nucleocytoplasmic transport	map03013	Genetic Information Processing	Translation
A0A0P0VIA4	Os02g0321900 protein (Fragment) OS=Oryza sativa subsp. japonica OX=39947 GN=Os02g0321900 PE=1 SV=1	Os02g0321900	10.186	16.9	1	1	1	1	3030800	cytoplasm	K02865	RP-L10Ae, RPL10A; large subunit ribosomal protein L10Ae	GO:0000470 maturation of LSU-rRNA; GO:0003002 regionalization; GO:0006139 nucleobase-containing compound metabolic process; GO:0006364 rRNA processing; GO:0006396 RNA processing; GO:0006412 translation; GO:0006518 peptide metabolic process; GO:0006725 cellular aromatic compound metabolic process; GO:0006807 nitrogen compound metabolic process; GO:0007275 multicellular organism development; GO:000…	GO:0005622 intracellular anatomical structure; GO:0005634 nucleus; GO:0005730 nucleolus; GO:0005737 cytoplasm; GO:0005829 cytosol; GO:0005840 ribosome; GO:0005844 polysome; GO:0005886 plasma membrane; GO:0005911 cell-cell junction; GO:0009506 plasmodesma; GO:0015934 large ribosomal subunit; GO:0016020 membrane; GO:0022625 cytosolic large ribosomal subunit; GO:0022626 cytosolic ribosome; GO:003005…	GO:0003676 nucleic acid binding; GO:0003723 RNA binding; GO:0003735 structural constituent of ribosome; GO:0005198 structural molecule activity; GO:0005488 binding; GO:0097159 organic cyclic compound binding; GO:1901363 heterocyclic compound binding;	PF00687	Ribosomal protein L1p/L10e family	J	KOG1570	60S ribosomal protein L10A	map03010 Ribosome	map03010	Genetic Information Processing	Translation
A0A0P0VZ55	Os03g0402800 protein OS=Oryza sativa subsp. japonica OX=39947 GN=Os03g0402800 PE=3 SV=1	Os03g0402800	12.501	6.8	1	1	1	1	0	chloroplast	K13464	JAZ; jasmonate ZIM domain-containing protein	GO:0006950 response to stress; GO:0009611 response to wounding; GO:0009889 regulation of biosynthetic process; GO:0009890 negative regulation of biosynthetic process; GO:0009892 negative regulation of metabolic process; GO:0009966 regulation of signal transduction; GO:0010556 regulation of macromolecule biosynthetic process; GO:0010558 negative regulation of macromolecule biosynthetic process; GO…	GO:0005622 intracellular anatomical structure; GO:0005634 nucleus; GO:0043226 organelle; GO:0043227 membrane-bounded organelle; GO:0043229 intracellular organelle; GO:0043231 intracellular membrane-bounded organelle;	GO:0003712 transcription coregulator activity; GO:0003714 transcription corepressor activity; GO:0140110 transcription regulator activity;	PF06200	tify domain				map04075 Plant hormone signal transduction	map04075	Environmental Information Processing	Signal transduction
A0A0P0XZP3	Protein disulfide-isomerase OS=Oryza sativa subsp. japonica OX=39947 GN=Os11g0199200 PE=1 SV=1	Os11g0199200	46.654	9.4	2	3	3	3	166550000	cytoskeleton	K09580	PDIA1, P4HB; protein disulfide-isomerase A1 [EC:5.3.4.1]	GO:0000003 reproduction; GO:0003006 developmental process involved in reproduction; GO:0006457 protein folding; GO:0006950 response to stress; GO:0006970 response to osmotic stress; GO:0007275 multicellular organism development; GO:0009314 response to radiation; GO:0009416 response to light stimulus; GO:0009628 response to abiotic stimulus; GO:0009642 response to light intensity; GO:0009644 respo…	GO:0000322 storage vacuole; GO:0000323 lytic vacuole; GO:0000325 plant-type vacuole; GO:0000326 protein storage vacuole; GO:0000327 lytic vacuole within protein storage vacuole; GO:0005618 cell wall; GO:0005622 intracellular anatomical structure; GO:0005737 cytoplasm; GO:0005773 vacuole; GO:0005774 vacuolar membrane; GO:0005783 endoplasmic reticulum; GO:0005788 endoplasmic reticulum lumen; GO:000…	GO:0003756 protein disulfide isomerase activity; GO:0003824 catalytic activity; GO:0016853 isomerase activity; GO:0016860 intramolecular oxidoreductase activity; GO:0016864 intramolecular oxidoreductase activity, transposing S-S bonds; GO:0140096 catalytic activity, acting on a protein;	PF00085; PF13848	Thioredoxin; Thioredoxin-like domain	O	KOG0190	Protein disulfide isomerase (prolyl 4-hydroxylase beta subunit)	map04141 Protein processing in endoplasmic reticulum	map04141	Genetic Information Processing	Folding, sorting and degradation
P93407	Superoxide dismutase [Cu-Zn], chloroplastic OS=Oryza sativa subsp. japonica OX=39947 GN=SODCP PE=1 SV=1	SODCP	21.301	35.5	7	5	5	5	1963900000	chloroplast	K04565	SOD1; superoxide dismutase, Cu-Zn family [EC:1.15.1.1]	GO:0000302 response to reactive oxygen species; GO:0000303 response to superoxide; GO:0000305 response to oxygen radical; GO:0001101 response to acid chemical; GO:0006801 superoxide metabolic process; GO:0006950 response to stress; GO:0006970 response to osmotic stress; GO:0006979 response to oxidative stress; GO:0008152 metabolic process; GO:0009314 response to radiation; GO:0009411 response to …	GO:0005576 extracellular region; GO:0005615 extracellular space; GO:0005622 intracellular anatomical structure; GO:0005737 cytoplasm; GO:0009507 chloroplast; GO:0009532 plastid stroma; GO:0009536 plastid; GO:0009570 chloroplast stroma; GO:0009579 thylakoid; GO:0043226 organelle; GO:0043227 membrane-bounded organelle; GO:0043229 intracellular organelle; GO:0043231 intracellular membrane-bounded or…	GO:0003824 catalytic activity; GO:0004784 superoxide dismutase activity; GO:0005488 binding; GO:0005507 copper ion binding; GO:0008270 zinc ion binding; GO:0016209 antioxidant activity; GO:0016491 oxidoreductase activity; GO:0016721 oxidoreductase activity, acting on superoxide radicals as acceptor; GO:0043167 ion binding; GO:0043169 cation binding; GO:0046872 metal ion binding; GO:0046914 transi…	PF00080	Copper/zinc superoxide dismutase (SODC)	P	KOG0441	Cu2+/Zn2+ superoxide dismutase SOD1	map04146 Peroxisome	map04146	Cellular Processes	Transport and catabolism
Q0DG35	Glutamate synthase 2 [NADH], chloroplastic OS=Oryza sativa subsp. japonica OX=39947 GN=Os05g0555600 PE=2 SV=2	Os05g0555600	239.45	0.5	1	1	1	1	33317000	chloroplast	K00264	GLT1; glutamate synthase (NADH) [EC:1.4.1.14]	GO:0006082 organic acid metabolic process; GO:0006520 cellular amino acid metabolic process; GO:0006536 glutamate metabolic process; GO:0006537 glutamate biosynthetic process; GO:0006541 glutamine metabolic process; GO:0006807 nitrogen compound metabolic process; GO:0008152 metabolic process; GO:0008652 cellular amino acid biosynthetic process; GO:0009058 biosynthetic process; GO:0009064 glutamin…	GO:0005622 intracellular anatomical structure; GO:0005737 cytoplasm; GO:0009507 chloroplast; GO:0009532 plastid stroma; GO:0009536 plastid; GO:0009570 chloroplast stroma; GO:0043226 organelle; GO:0043227 membrane-bounded organelle; GO:0043229 intracellular organelle; GO:0043231 intracellular membrane-bounded organelle;	GO:0003824 catalytic activity; GO:0015930 glutamate synthase activity; GO:0016040 glutamate synthase (NADH) activity; GO:0016491 oxidoreductase activity; GO:0016638 oxidoreductase activity, acting on the CH-NH2 group of donors; GO:0016639 oxidoreductase activity, acting on the CH-NH2 group of donors, NAD or NADP as acceptor; GO:0045181 glutamate synthase activity, NAD(P)H as acceptor;	PF00310; PF04898; PF01645; PF14691; PF07992	Glutamine amidotransferases class-II; Glutamate synthase central domain; Conserved region in glutamate synthase; Dihydroprymidine dehydrogenase domain II, 4Fe-4S cluster; Pyridine nucleotide-disulphide oxidoreductase	E	KOG0399	Glutamate synthase	map00250 Alanine, aspartate and glutamate metabolism	map00250	Metabolism	Amino acid metabolism
Q0DG35	Glutamate synthase 2 [NADH], chloroplastic OS=Oryza sativa subsp. japonica OX=39947 GN=Os05g0555600 PE=2 SV=2	Os05g0555600	239.45	0.5	1	1	1	1	33317000	chloroplast	K00264	GLT1; glutamate synthase (NADH) [EC:1.4.1.14]	GO:0006082 organic acid metabolic process; GO:0006520 cellular amino acid metabolic process; GO:0006536 glutamate metabolic process; GO:0006537 glutamate biosynthetic process; GO:0006541 glutamine metabolic process; GO:0006807 nitrogen compound metabolic process; GO:0008152 metabolic process; GO:0008652 cellular amino acid biosynthetic process; GO:0009058 biosynthetic process; GO:0009064 glutamin…	GO:0005622 intracellular anatomical structure; GO:0005737 cytoplasm; GO:0009507 chloroplast; GO:0009532 plastid stroma; GO:0009536 plastid; GO:0009570 chloroplast stroma; GO:0043226 organelle; GO:0043227 membrane-bounded organelle; GO:0043229 intracellular organelle; GO:0043231 intracellular membrane-bounded organelle;	GO:0003824 catalytic activity; GO:0015930 glutamate synthase activity; GO:0016040 glutamate synthase (NADH) activity; GO:0016491 oxidoreductase activity; GO:0016638 oxidoreductase activity, acting on the CH-NH2 group of donors; GO:0016639 oxidoreductase activity, acting on the CH-NH2 group of donors, NAD or NADP as acceptor; GO:0045181 glutamate synthase activity, NAD(P)H as acceptor;	PF00310; PF04898; PF01645; PF14691; PF07992	Glutamine amidotransferases class-II; Glutamate synthase central domain; Conserved region in glutamate synthase; Dihydroprymidine dehydrogenase domain II, 4Fe-4S cluster; Pyridine nucleotide-disulphide oxidoreductase	E	KOG0399	Glutamate synthase	map00910 Nitrogen metabolism	map00910	Metabolism	Energy metabolism
Q0DG35	Glutamate synthase 2 [NADH], chloroplastic OS=Oryza sativa subsp. japonica OX=39947 GN=Os05g0555600 PE=2 SV=2	Os05g0555600	239.45	0.5	1	1	1	1	33317000	chloroplast	K00264	GLT1; glutamate synthase (NADH) [EC:1.4.1.14]	GO:0006082 organic acid metabolic process; GO:0006520 cellular amino acid metabolic process; GO:0006536 glutamate metabolic process; GO:0006537 glutamate biosynthetic process; GO:0006541 glutamine metabolic process; GO:0006807 nitrogen compound metabolic process; GO:0008152 metabolic process; GO:0008652 cellular amino acid biosynthetic process; GO:0009058 biosynthetic process; GO:0009064 glutamin…	GO:0005622 intracellular anatomical structure; GO:0005737 cytoplasm; GO:0009507 chloroplast; GO:0009532 plastid stroma; GO:0009536 plastid; GO:0009570 chloroplast stroma; GO:0043226 organelle; GO:0043227 membrane-bounded organelle; GO:0043229 intracellular organelle; GO:0043231 intracellular membrane-bounded organelle;	GO:0003824 catalytic activity; GO:0015930 glutamate synthase activity; GO:0016040 glutamate synthase (NADH) activity; GO:0016491 oxidoreductase activity; GO:0016638 oxidoreductase activity, acting on the CH-NH2 group of donors; GO:0016639 oxidoreductase activity, acting on the CH-NH2 group of donors, NAD or NADP as acceptor; GO:0045181 glutamate synthase activity, NAD(P)H as acceptor;	PF00310; PF04898; PF01645; PF14691; PF07992	Glutamine amidotransferases class-II; Glutamate synthase central domain; Conserved region in glutamate synthase; Dihydroprymidine dehydrogenase domain II, 4Fe-4S cluster; Pyridine nucleotide-disulphide oxidoreductase	E	KOG0399	Glutamate synthase	map01100 Metabolic pathways	map01100	Metabolism	Global and overview maps
Q0DG35	Glutamate synthase 2 [NADH], chloroplastic OS=Oryza sativa subsp. japonica OX=39947 GN=Os05g0555600 PE=2 SV=2	Os05g0555600	239.45	0.5	1	1	1	1	33317000	chloroplast	K00264	GLT1; glutamate synthase (NADH) [EC:1.4.1.14]	GO:0006082 organic acid metabolic process; GO:0006520 cellular amino acid metabolic process; GO:0006536 glutamate metabolic process; GO:0006537 glutamate biosynthetic process; GO:0006541 glutamine metabolic process; GO:0006807 nitrogen compound metabolic process; GO:0008152 metabolic process; GO:0008652 cellular amino acid biosynthetic process; GO:0009058 biosynthetic process; GO:0009064 glutamin…	GO:0005622 intracellular anatomical structure; GO:0005737 cytoplasm; GO:0009507 chloroplast; GO:0009532 plastid stroma; GO:0009536 plastid; GO:0009570 chloroplast stroma; GO:0043226 organelle; GO:0043227 membrane-bounded organelle; GO:0043229 intracellular organelle; GO:0043231 intracellular membrane-bounded organelle;	GO:0003824 catalytic activity; GO:0015930 glutamate synthase activity; GO:0016040 glutamate synthase (NADH) activity; GO:0016491 oxidoreductase activity; GO:0016638 oxidoreductase activity, acting on the CH-NH2 group of donors; GO:0016639 oxidoreductase activity, acting on the CH-NH2 group of donors, NAD or NADP as acceptor; GO:0045181 glutamate synthase activity, NAD(P)H as acceptor;	PF00310; PF04898; PF01645; PF14691; PF07992	Glutamine amidotransferases class-II; Glutamate synthase central domain; Conserved region in glutamate synthase; Dihydroprymidine dehydrogenase domain II, 4Fe-4S cluster; Pyridine nucleotide-disulphide oxidoreductase	E	KOG0399	Glutamate synthase	map01110 Biosynthesis of secondary metabolites	map01110	Metabolism	Global and overview maps
Q0DG35	Glutamate synthase 2 [NADH], chloroplastic OS=Oryza sativa subsp. japonica OX=39947 GN=Os05g0555600 PE=2 SV=2	Os05g0555600	239.45	0.5	1	1	1	1	33317000	chloroplast	K00264	GLT1; glutamate synthase (NADH) [EC:1.4.1.14]	GO:0006082 organic acid metabolic process; GO:0006520 cellular amino acid metabolic process; GO:0006536 glutamate metabolic process; GO:0006537 glutamate biosynthetic process; GO:0006541 glutamine metabolic process; GO:0006807 nitrogen compound metabolic process; GO:0008152 metabolic process; GO:0008652 cellular amino acid biosynthetic process; GO:0009058 biosynthetic process; GO:0009064 glutamin…	GO:0005622 intracellular anatomical structure; GO:0005737 cytoplasm; GO:0009507 chloroplast; GO:0009532 plastid stroma; GO:0009536 plastid; GO:0009570 chloroplast stroma; GO:0043226 organelle; GO:0043227 membrane-bounded organelle; GO:0043229 intracellular organelle; GO:0043231 intracellular membrane-bounded organelle;	GO:0003824 catalytic activity; GO:0015930 glutamate synthase activity; GO:0016040 glutamate synthase (NADH) activity; GO:0016491 oxidoreductase activity; GO:0016638 oxidoreductase activity, acting on the CH-NH2 group of donors; GO:0016639 oxidoreductase activity, acting on the CH-NH2 group of donors, NAD or NADP as acceptor; GO:0045181 glutamate synthase activity, NAD(P)H as acceptor;	PF00310; PF04898; PF01645; PF14691; PF07992	Glutamine amidotransferases class-II; Glutamate synthase central domain; Conserved region in glutamate synthase; Dihydroprymidine dehydrogenase domain II, 4Fe-4S cluster; Pyridine nucleotide-disulphide oxidoreductase	E	KOG0399	Glutamate synthase	map01230 Biosynthesis of amino acids	map01230	Metabolism	Global and overview maps
Q0DJE6	Lactoylglutathione lyase OS=Oryza sativa subsp. japonica OX=39947 GN=Os05g0295800 PE=1 SV=1	Os05g0295800	21.329	25.4	3	3	3	3	141270000	nucleus	K01759	GLO1, gloA; lactoylglutathione lyase [EC:4.4.1.5]	GO:0001101 response to acid chemical; GO:0006950 response to stress; GO:0006970 response to osmotic stress; GO:0009414 response to water deprivation; GO:0009415 response to water; GO:0009628 response to abiotic stimulus; GO:0009651 response to salt stress; GO:0010035 response to inorganic substance; GO:0042221 response to chemical; GO:0050896 response to stimulus; GO:1901700 response to oxygen-co…		GO:0005488 binding; GO:0005515 protein binding; GO:0019904 protein domain specific binding;	PF00903	Glyoxalase/Bleomycin resistance protein/Dioxygenase superfamily	G	KOG2944	Glyoxalase	map00620 Pyruvate metabolism	map00620	Metabolism	Carbohydrate metabolism
Q0DJE6	Lactoylglutathione lyase OS=Oryza sativa subsp. japonica OX=39947 GN=Os05g0295800 PE=1 SV=1	Os05g0295800	21.329	25.4	3	3	3	3	141270000	nucleus	K01759	GLO1, gloA; lactoylglutathione lyase [EC:4.4.1.5]	GO:0001101 response to acid chemical; GO:0006950 response to stress; GO:0006970 response to osmotic stress; GO:0009414 response to water deprivation; GO:0009415 response to water; GO:0009628 response to abiotic stimulus; GO:0009651 response to salt stress; GO:0010035 response to inorganic substance; GO:0042221 response to chemical; GO:0050896 response to stimulus; GO:1901700 response to oxygen-co…		GO:0005488 binding; GO:0005515 protein binding; GO:0019904 protein domain specific binding;	PF00903	Glyoxalase/Bleomycin resistance protein/Dioxygenase superfamily	G	KOG2944	Glyoxalase	map01100 Metabolic pathways	map01100	Metabolism	Global and overview maps
Q0DRV6	Superoxide dismutase [Cu-Zn] 1 OS=Oryza sativa subsp. japonica OX=39947 GN=SODCC1 PE=1 SV=1	SODCC1	15.251	59.9	5	5	5	5	1608100000	cytoplasm	K04565	SOD1; superoxide dismutase, Cu-Zn family [EC:1.15.1.1]	GO:0000302 response to reactive oxygen species; GO:0000303 response to superoxide; GO:0000305 response to oxygen radical; GO:0006801 superoxide metabolic process; GO:0006950 response to stress; GO:0006979 response to oxidative stress; GO:0008152 metabolic process; GO:0009636 response to toxic substance; GO:0009987 cellular process; GO:0010035 response to inorganic substance; GO:0019430 removal of…	GO:0005576 extracellular region; GO:0005615 extracellular space; GO:0005622 intracellular anatomical structure; GO:0005737 cytoplasm;	GO:0003824 catalytic activity; GO:0004784 superoxide dismutase activity; GO:0005488 binding; GO:0005507 copper ion binding; GO:0008270 zinc ion binding; GO:0016209 antioxidant activity; GO:0016491 oxidoreductase activity; GO:0016721 oxidoreductase activity, acting on superoxide radicals as acceptor; GO:0043167 ion binding; GO:0043169 cation binding; GO:0046872 metal ion binding; GO:0046914 transi…	PF00080	Copper/zinc superoxide dismutase (SODC)	P	KOG0441	Cu2+/Zn2+ superoxide dismutase SOD1	map04146 Peroxisome	map04146	Cellular Processes	Transport and catabolism
Q10SR3	70 kDa heat shock protein OS=Oryza sativa subsp. japonica OX=39947 GN=LOC_Os03g02260 PE=1 SV=1	LOC_Os03g02260	72.564	1.3	1	1	1	1	3866200	mitochondria	K04043	dnaK, HSPA9; molecular chaperone DnaK						O	KOG0102	Molecular chaperones mortalin/PBP74/GRP75, HSP70 superfamily	map03018 RNA degradation	map03018	Genetic Information Processing	Folding, sorting and degradation
Q0J778	Terpene cyclase/mutase family member OS=Oryza sativa subsp. japonica OX=39947 GN=Os08g0223900 PE=1 SV=2	Os08g0223900	88.803	2.9	1	1	1	1	8188700000	cytoplasm	K01853	CAS1; cycloartenol synthase [EC:5.4.99.8]						I	KOG0497	Oxidosqualene-lanosterol cyclase and related proteins	map00100 Steroid biosynthesis	map00100	Metabolism	Lipid metabolism
Q0J778	Terpene cyclase/mutase family member OS=Oryza sativa subsp. japonica OX=39947 GN=Os08g0223900 PE=1 SV=2	Os08g0223900	88.803	2.9	1	1	1	1	8188700000	cytoplasm	K01853	CAS1; cycloartenol synthase [EC:5.4.99.8]						I	KOG0497	Oxidosqualene-lanosterol cyclase and related proteins	map01100 Metabolic pathways	map01100	Metabolism	Global and overview maps
Q0J778	Terpene cyclase/mutase family member OS=Oryza sativa subsp. japonica OX=39947 GN=Os08g0223900 PE=1 SV=2	Os08g0223900	88.803	2.9	1	1	1	1	8188700000	cytoplasm	K01853	CAS1; cycloartenol synthase [EC:5.4.99.8]						I	KOG0497	Oxidosqualene-lanosterol cyclase and related proteins	map01110 Biosynthesis of secondary metabolites	map01110	Metabolism	Global and overview maps
Q10NA1	Heat shock cognate 70 kDa protein, putative, expressed OS=Oryza sativa subsp. japonica OX=39947 GN=LOC_Os03g16920 PE=1 SV=1	LOC_Os03g16920	71.633	10.3	4	5	4	4	210410000	cytoplasm	K03283	HSPA1s; heat shock 70kDa protein 1/2/6/8						O	KOG0101	Molecular chaperones HSP70/HSC70, HSP70 superfamily	map03040 Spliceosome	map03040	Genetic Information Processing	Transcription
Q10NA1	Heat shock cognate 70 kDa protein, putative, expressed OS=Oryza sativa subsp. japonica OX=39947 GN=LOC_Os03g16920 PE=1 SV=1	LOC_Os03g16920	71.633	10.3	4	5	4	4	210410000	cytoplasm	K03283	HSPA1s; heat shock 70kDa protein 1/2/6/8						O	KOG0101	Molecular chaperones HSP70/HSC70, HSP70 superfamily	map04141 Protein processing in endoplasmic reticulum	map04141	Genetic Information Processing	Folding, sorting and degradation
Q10NA1	Heat shock cognate 70 kDa protein, putative, expressed OS=Oryza sativa subsp. japonica OX=39947 GN=LOC_Os03g16920 PE=1 SV=1	LOC_Os03g16920	71.633	10.3	4	5	4	4	210410000	cytoplasm	K03283	HSPA1s; heat shock 70kDa protein 1/2/6/8						O	KOG0101	Molecular chaperones HSP70/HSC70, HSP70 superfamily	map04144 Endocytosis	map04144	Cellular Processes	Transport and catabolism
Q2QNM1	DNA replication licensing factor MCM7 OS=Oryza sativa subsp. japonica OX=39947 GN=MCM7 PE=2 SV=1	MCM7	81.348	1.2	0	1	1	1	145140000	chloroplast	K02210	MCM7, CDC47; DNA replication licensing factor MCM7 [EC:5.6.2.3]	GO:0006139 nucleobase-containing compound metabolic process; GO:0006259 DNA metabolic process; GO:0006260 DNA replication; GO:0006261 DNA-dependent DNA replication; GO:0006268 DNA unwinding involved in DNA replication; GO:0006725 cellular aromatic compound metabolic process; GO:0006807 nitrogen compound metabolic process; GO:0006996 organelle organization; GO:0007154 cell communication; GO:000716…	GO:0000347 THO complex; GO:0005622 intracellular anatomical structure; GO:0005634 nucleus; GO:0005737 cytoplasm; GO:0032991 protein-containing complex; GO:0043226 organelle; GO:0043227 membrane-bounded organelle; GO:0043229 intracellular organelle; GO:0043231 intracellular membrane-bounded organelle;		PF14551; PF17207; PF00493; PF17855	MCM N-terminal domain; MCM OB domain; MCM P-loop domain; MCM AAA-lid domain	L	KOG0482	DNA replication licensing factor, MCM7 component	map03030 DNA replication	map03030	Genetic Information Processing	Replication and repair
Q2QV45	70 kDa heat shock protein OS=Oryza sativa subsp. japonica OX=39947 GN=LOC_Os12g14070 PE=1 SV=1	LOC_Os12g14070	74.086	14.9	7	9	9	9	413610000	chloroplast	K03283	HSPA1s; heat shock 70kDa protein 1/2/6/8	GO:0006605 protein targeting; GO:0006810 transport; GO:0006886 intracellular protein transport; GO:0006950 response to stress; GO:0008104 protein localization; GO:0009266 response to temperature stimulus; GO:0009408 response to heat; GO:0009628 response to abiotic stimulus; GO:0010035 response to inorganic substance; GO:0010038 response to metal ion; GO:0015031 protein transport; GO:0015833 pepti…	GO:0005576 extracellular region; GO:0005622 intracellular anatomical structure; GO:0005737 cytoplasm; GO:0009507 chloroplast; GO:0009526 plastid envelope; GO:0009532 plastid stroma; GO:0009536 plastid; GO:0009570 chloroplast stroma; GO:0009579 thylakoid; GO:0009941 chloroplast envelope; GO:0031967 organelle envelope; GO:0031975 envelope; GO:0043226 organelle; GO:0043227 membrane-bounded organelle…				O	KOG0102	Molecular chaperones mortalin/PBP74/GRP75, HSP70 superfamily	map03040 Spliceosome	map03040	Genetic Information Processing	Transcription
Q2QV45	70 kDa heat shock protein OS=Oryza sativa subsp. japonica OX=39947 GN=LOC_Os12g14070 PE=1 SV=1	LOC_Os12g14070	74.086	14.9	7	9	9	9	413610000	chloroplast	K03283	HSPA1s; heat shock 70kDa protein 1/2/6/8	GO:0006605 protein targeting; GO:0006810 transport; GO:0006886 intracellular protein transport; GO:0006950 response to stress; GO:0008104 protein localization; GO:0009266 response to temperature stimulus; GO:0009408 response to heat; GO:0009628 response to abiotic stimulus; GO:0010035 response to inorganic substance; GO:0010038 response to metal ion; GO:0015031 protein transport; GO:0015833 pepti…	GO:0005576 extracellular region; GO:0005622 intracellular anatomical structure; GO:0005737 cytoplasm; GO:0009507 chloroplast; GO:0009526 plastid envelope; GO:0009532 plastid stroma; GO:0009536 plastid; GO:0009570 chloroplast stroma; GO:0009579 thylakoid; GO:0009941 chloroplast envelope; GO:0031967 organelle envelope; GO:0031975 envelope; GO:0043226 organelle; GO:0043227 membrane-bounded organelle…				O	KOG0102	Molecular chaperones mortalin/PBP74/GRP75, HSP70 superfamily	map04141 Protein processing in endoplasmic reticulum	map04141	Genetic Information Processing	Folding, sorting and degradation
Q2QV45	70 kDa heat shock protein OS=Oryza sativa subsp. japonica OX=39947 GN=LOC_Os12g14070 PE=1 SV=1	LOC_Os12g14070	74.086	14.9	7	9	9	9	413610000	chloroplast	K03283	HSPA1s; heat shock 70kDa protein 1/2/6/8	GO:0006605 protein targeting; GO:0006810 transport; GO:0006886 intracellular protein transport; GO:0006950 response to stress; GO:0008104 protein localization; GO:0009266 response to temperature stimulus; GO:0009408 response to heat; GO:0009628 response to abiotic stimulus; GO:0010035 response to inorganic substance; GO:0010038 response to metal ion; GO:0015031 protein transport; GO:0015833 pepti…	GO:0005576 extracellular region; GO:0005622 intracellular anatomical structure; GO:0005737 cytoplasm; GO:0009507 chloroplast; GO:0009526 plastid envelope; GO:0009532 plastid stroma; GO:0009536 plastid; GO:0009570 chloroplast stroma; GO:0009579 thylakoid; GO:0009941 chloroplast envelope; GO:0031967 organelle envelope; GO:0031975 envelope; GO:0043226 organelle; GO:0043227 membrane-bounded organelle…				O	KOG0102	Molecular chaperones mortalin/PBP74/GRP75, HSP70 superfamily	map04144 Endocytosis	map04144	Cellular Processes	Transport and catabolism
Q2QZ79	Os11g0697050 protein OS=Oryza sativa subsp. japonica OX=39947 GN=LOC_Os11g47400 PE=4 SV=1	LOC_Os11g47400	34.152	3.4	1	1	1	1	0	nucleus	K07466	RFA1, RPA1, rpa; replication factor A1						L	KOG0851	Single-stranded DNA-binding replication protein A (RPA), large (70 kD) subunit and related ssDNA-binding proteins	map03030 DNA replication	map03030	Genetic Information Processing	Replication and repair
Q2QZ79	Os11g0697050 protein OS=Oryza sativa subsp. japonica OX=39947 GN=LOC_Os11g47400 PE=4 SV=1	LOC_Os11g47400	34.152	3.4	1	1	1	1	0	nucleus	K07466	RFA1, RPA1, rpa; replication factor A1						L	KOG0851	Single-stranded DNA-binding replication protein A (RPA), large (70 kD) subunit and related ssDNA-binding proteins	map03420 Nucleotide excision repair	map03420	Genetic Information Processing	Replication and repair
Q2QZ79	Os11g0697050 protein OS=Oryza sativa subsp. japonica OX=39947 GN=LOC_Os11g47400 PE=4 SV=1	LOC_Os11g47400	34.152	3.4	1	1	1	1	0	nucleus	K07466	RFA1, RPA1, rpa; replication factor A1						L	KOG0851	Single-stranded DNA-binding replication protein A (RPA), large (70 kD) subunit and related ssDNA-binding proteins	map03430 Mismatch repair	map03430	Genetic Information Processing	Replication and repair
Q2QZ79	Os11g0697050 protein OS=Oryza sativa subsp. japonica OX=39947 GN=LOC_Os11g47400 PE=4 SV=1	LOC_Os11g47400	34.152	3.4	1	1	1	1	0	nucleus	K07466	RFA1, RPA1, rpa; replication factor A1						L	KOG0851	Single-stranded DNA-binding replication protein A (RPA), large (70 kD) subunit and related ssDNA-binding proteins	map03440 Homologous recombination	map03440	Genetic Information Processing	Replication and repair
Q336Q3	Expressed protein OS=Oryza sativa subsp. japonica OX=39947 GN=LOC_Os10g41950 PE=2 SV=1	LOC_Os10g41950	11.868	7.3	1	1	1	1	0	chloroplast	K03861	PIGP, GPI19, DSCR5; phosphatidylinositol N-acetylglucosaminyltransferase subunit P	GO:0006464 cellular protein modification process; GO:0006497 protein lipidation; GO:0006505 GPI anchor metabolic process; GO:0006506 GPI anchor biosynthetic process; GO:0006629 lipid metabolic process; GO:0006643 membrane lipid metabolic process; GO:0006644 phospholipid metabolic process; GO:0006650 glycerophospholipid metabolic process; GO:0006661 phosphatidylinositol biosynthetic process; GO:00…	GO:0000506 glycosylphosphatidylinositol-N-acetylglucosaminyltransferase (GPI-GnT) complex; GO:0005622 intracellular anatomical structure; GO:0005634 nucleus; GO:0005635 nuclear envelope; GO:0005737 cytoplasm; GO:0005783 endoplasmic reticulum; GO:0005789 endoplasmic reticulum membrane; GO:0012505 endomembrane system; GO:0016020 membrane; GO:0016021 integral component of membrane; GO:0030176 integr…				S	KOG2257	N-acetylglucosaminyltransferase complex, subunit PIG-P, required for phosphatidylinositol biosynthesis	map00563 Glycosylphosphatidylinositol (GPI)-anchor biosynthesis	map00563	Metabolism	Glycan biosynthesis and metabolism
Q336Q3	Expressed protein OS=Oryza sativa subsp. japonica OX=39947 GN=LOC_Os10g41950 PE=2 SV=1	LOC_Os10g41950	11.868	7.3	1	1	1	1	0	chloroplast	K03861	PIGP, GPI19, DSCR5; phosphatidylinositol N-acetylglucosaminyltransferase subunit P	GO:0006464 cellular protein modification process; GO:0006497 protein lipidation; GO:0006505 GPI anchor metabolic process; GO:0006506 GPI anchor biosynthetic process; GO:0006629 lipid metabolic process; GO:0006643 membrane lipid metabolic process; GO:0006644 phospholipid metabolic process; GO:0006650 glycerophospholipid metabolic process; GO:0006661 phosphatidylinositol biosynthetic process; GO:00…	GO:0000506 glycosylphosphatidylinositol-N-acetylglucosaminyltransferase (GPI-GnT) complex; GO:0005622 intracellular anatomical structure; GO:0005634 nucleus; GO:0005635 nuclear envelope; GO:0005737 cytoplasm; GO:0005783 endoplasmic reticulum; GO:0005789 endoplasmic reticulum membrane; GO:0012505 endomembrane system; GO:0016020 membrane; GO:0016021 integral component of membrane; GO:0030176 integr…				S	KOG2257	N-acetylglucosaminyltransferase complex, subunit PIG-P, required for phosphatidylinositol biosynthesis	map01100 Metabolic pathways	map01100	Metabolism	Global and overview maps
Q53RJ5	Heat shock 70 kDa protein BIP2 OS=Oryza sativa subsp. japonica OX=39947 GN=BIP2 PE=2 SV=1	BIP2	73.373	1.6	1	1	1	1	50474000	chloroplast	K09490	HSPA5, BIP; endoplasmic reticulum chaperone BiP [EC:3.6.4.10]	GO:0000003 reproduction; GO:0000902 cell morphogenesis; GO:0000904 cell morphogenesis involved in differentiation; GO:0003006 developmental process involved in reproduction; GO:0009653 anatomical structure morphogenesis; GO:0009826 unidimensional cell growth; GO:0009856 pollination; GO:0009860 pollen tube growth; GO:0009932 cell tip growth; GO:0009987 cellular process; GO:0016043 cellular compone…	GO:0005622 intracellular anatomical structure; GO:0005634 nucleus; GO:0005654 nucleoplasm; GO:0005737 cytoplasm; GO:0005783 endoplasmic reticulum; GO:0005788 endoplasmic reticulum lumen; GO:0012505 endomembrane system; GO:0016592 mediator complex; GO:0031974 membrane-enclosed lumen; GO:0031981 nuclear lumen; GO:0032991 protein-containing complex; GO:0043226 organelle; GO:0043227 membrane-bounded …				O	KOG0100	Molecular chaperones GRP78/BiP/KAR2, HSP70 superfamily	map03060 Protein export	map03060	Genetic Information Processing	Folding, sorting and degradation
Q53RJ5	Heat shock 70 kDa protein BIP2 OS=Oryza sativa subsp. japonica OX=39947 GN=BIP2 PE=2 SV=1	BIP2	73.373	1.6	1	1	1	1	50474000	chloroplast	K09490	HSPA5, BIP; endoplasmic reticulum chaperone BiP [EC:3.6.4.10]	GO:0000003 reproduction; GO:0000902 cell morphogenesis; GO:0000904 cell morphogenesis involved in differentiation; GO:0003006 developmental process involved in reproduction; GO:0009653 anatomical structure morphogenesis; GO:0009826 unidimensional cell growth; GO:0009856 pollination; GO:0009860 pollen tube growth; GO:0009932 cell tip growth; GO:0009987 cellular process; GO:0016043 cellular compone…	GO:0005622 intracellular anatomical structure; GO:0005634 nucleus; GO:0005654 nucleoplasm; GO:0005737 cytoplasm; GO:0005783 endoplasmic reticulum; GO:0005788 endoplasmic reticulum lumen; GO:0012505 endomembrane system; GO:0016592 mediator complex; GO:0031974 membrane-enclosed lumen; GO:0031981 nuclear lumen; GO:0032991 protein-containing complex; GO:0043226 organelle; GO:0043227 membrane-bounded …				O	KOG0100	Molecular chaperones GRP78/BiP/KAR2, HSP70 superfamily	map04141 Protein processing in endoplasmic reticulum	map04141	Genetic Information Processing	Folding, sorting and degradation
Q5ZA49	Os06g0299200 protein OS=Oryza sativa subsp. japonica OX=39947 GN=Os06g0299200 PE=3 SV=1	Os06g0299200	32.334	3	0	1	1	1	23301000	chloroplast	K10251	HSD17B12, KAR, IFA38; 17beta-estradiol 17-dehydrogenase / very-long-chain 3-oxoacyl-CoA reductase [EC:1.1.1.62 1.1.1.330]				PF00106	short chain dehydrogenase				map00062 Fatty acid elongation	map00062	Metabolism	Lipid metabolism
Q5ZA49	Os06g0299200 protein OS=Oryza sativa subsp. japonica OX=39947 GN=Os06g0299200 PE=3 SV=1	Os06g0299200	32.334	3	0	1	1	1	23301000	chloroplast	K10251	HSD17B12, KAR, IFA38; 17beta-estradiol 17-dehydrogenase / very-long-chain 3-oxoacyl-CoA reductase [EC:1.1.1.62 1.1.1.330]				PF00106	short chain dehydrogenase				map01040 Biosynthesis of unsaturated fatty acids	map01040	Metabolism	Lipid metabolism
Q5ZA49	Os06g0299200 protein OS=Oryza sativa subsp. japonica OX=39947 GN=Os06g0299200 PE=3 SV=1	Os06g0299200	32.334	3	0	1	1	1	23301000	chloroplast	K10251	HSD17B12, KAR, IFA38; 17beta-estradiol 17-dehydrogenase / very-long-chain 3-oxoacyl-CoA reductase [EC:1.1.1.62 1.1.1.330]				PF00106	short chain dehydrogenase				map01100 Metabolic pathways	map01100	Metabolism	Global and overview maps
Q5ZA49	Os06g0299200 protein OS=Oryza sativa subsp. japonica OX=39947 GN=Os06g0299200 PE=3 SV=1	Os06g0299200	32.334	3	0	1	1	1	23301000	chloroplast	K10251	HSD17B12, KAR, IFA38; 17beta-estradiol 17-dehydrogenase / very-long-chain 3-oxoacyl-CoA reductase [EC:1.1.1.62 1.1.1.330]				PF00106	short chain dehydrogenase				map01110 Biosynthesis of secondary metabolites	map01110	Metabolism	Global and overview maps
Q5ZA49	Os06g0299200 protein OS=Oryza sativa subsp. japonica OX=39947 GN=Os06g0299200 PE=3 SV=1	Os06g0299200	32.334	3	0	1	1	1	23301000	chloroplast	K10251	HSD17B12, KAR, IFA38; 17beta-estradiol 17-dehydrogenase / very-long-chain 3-oxoacyl-CoA reductase [EC:1.1.1.62 1.1.1.330]				PF00106	short chain dehydrogenase				map01212 Fatty acid metabolism	map01212	Metabolism	Global and overview maps
Q65WW3	Os05g0474600 protein OS=Oryza sativa subsp. japonica OX=39947 GN=Os05g0474600 PE=1 SV=1	Os05g0474600	35.589	9.1	2	2	2	2	18130000	cytoplasm	K00002	AKR1A1, adh; alcohol dehydrogenase (NADP+) [EC:1.1.1.2]				PF00248	Aldo/keto reductase family	U	KOG2273	Membrane coat complex Retromer, subunit VPS5/SNX1, Sorting nexins, and related PX domain-containing proteins	map00010 Glycolysis / Gluconeogenesis	map00010	Metabolism	Carbohydrate metabolism
Q65WW3	Os05g0474600 protein OS=Oryza sativa subsp. japonica OX=39947 GN=Os05g0474600 PE=1 SV=1	Os05g0474600	35.589	9.1	2	2	2	2	18130000	cytoplasm	K00002	AKR1A1, adh; alcohol dehydrogenase (NADP+) [EC:1.1.1.2]				PF00248	Aldo/keto reductase family	U	KOG2273	Membrane coat complex Retromer, subunit VPS5/SNX1, Sorting nexins, and related PX domain-containing proteins	map00040 Pentose and glucuronate interconversions	map00040	Metabolism	Carbohydrate metabolism
Q65WW3	Os05g0474600 protein OS=Oryza sativa subsp. japonica OX=39947 GN=Os05g0474600 PE=1 SV=1	Os05g0474600	35.589	9.1	2	2	2	2	18130000	cytoplasm	K00002	AKR1A1, adh; alcohol dehydrogenase (NADP+) [EC:1.1.1.2]				PF00248	Aldo/keto reductase family	U	KOG2273	Membrane coat complex Retromer, subunit VPS5/SNX1, Sorting nexins, and related PX domain-containing proteins	map00053 Ascorbate and aldarate metabolism	map00053	Metabolism	Carbohydrate metabolism
Q65WW3	Os05g0474600 protein OS=Oryza sativa subsp. japonica OX=39947 GN=Os05g0474600 PE=1 SV=1	Os05g0474600	35.589	9.1	2	2	2	2	18130000	cytoplasm	K00002	AKR1A1, adh; alcohol dehydrogenase (NADP+) [EC:1.1.1.2]				PF00248	Aldo/keto reductase family	U	KOG2273	Membrane coat complex Retromer, subunit VPS5/SNX1, Sorting nexins, and related PX domain-containing proteins	map00561 Glycerolipid metabolism	map00561	Metabolism	Lipid metabolism
Q65WW3	Os05g0474600 protein OS=Oryza sativa subsp. japonica OX=39947 GN=Os05g0474600 PE=1 SV=1	Os05g0474600	35.589	9.1	2	2	2	2	18130000	cytoplasm	K00002	AKR1A1, adh; alcohol dehydrogenase (NADP+) [EC:1.1.1.2]				PF00248	Aldo/keto reductase family	U	KOG2273	Membrane coat complex Retromer, subunit VPS5/SNX1, Sorting nexins, and related PX domain-containing proteins	map00620 Pyruvate metabolism	map00620	Metabolism	Carbohydrate metabolism
Q65WW3	Os05g0474600 protein OS=Oryza sativa subsp. japonica OX=39947 GN=Os05g0474600 PE=1 SV=1	Os05g0474600	35.589	9.1	2	2	2	2	18130000	cytoplasm	K00002	AKR1A1, adh; alcohol dehydrogenase (NADP+) [EC:1.1.1.2]				PF00248	Aldo/keto reductase family	U	KOG2273	Membrane coat complex Retromer, subunit VPS5/SNX1, Sorting nexins, and related PX domain-containing proteins	map01100 Metabolic pathways	map01100	Metabolism	Global and overview maps
Q65WW3	Os05g0474600 protein OS=Oryza sativa subsp. japonica OX=39947 GN=Os05g0474600 PE=1 SV=1	Os05g0474600	35.589	9.1	2	2	2	2	18130000	cytoplasm	K00002	AKR1A1, adh; alcohol dehydrogenase (NADP+) [EC:1.1.1.2]				PF00248	Aldo/keto reductase family	U	KOG2273	Membrane coat complex Retromer, subunit VPS5/SNX1, Sorting nexins, and related PX domain-containing proteins	map01110 Biosynthesis of secondary metabolites	map01110	Metabolism	Global and overview maps
Q65WW3	Os05g0474600 protein OS=Oryza sativa subsp. japonica OX=39947 GN=Os05g0474600 PE=1 SV=1	Os05g0474600	35.589	9.1	2	2	2	2	18130000	cytoplasm	K00002	AKR1A1, adh; alcohol dehydrogenase (NADP+) [EC:1.1.1.2]				PF00248	Aldo/keto reductase family	U	KOG2273	Membrane coat complex Retromer, subunit VPS5/SNX1, Sorting nexins, and related PX domain-containing proteins	map01240 Biosynthesis of cofactors	map01240	Metabolism	Global and overview maps
Q65XA0	Probable glutathione S-transferase DHAR1, cytosolic OS=Oryza sativa subsp. japonica OX=39947 GN=DHAR1 PE=1 SV=1	DHAR1	23.57	28.2	8	4	4	4	414470000	cytoplasm	K21888	DHAR; glutathione dehydrogenase/transferase [EC:1.8.5.1 2.5.1.18]	GO:0000302 response to reactive oxygen species; GO:0001101 response to acid chemical; GO:0005975 carbohydrate metabolic process; GO:0005996 monosaccharide metabolic process; GO:0006082 organic acid metabolic process; GO:0006464 cellular protein modification process; GO:0006518 peptide metabolic process; GO:0006575 cellular modified amino acid metabolic process; GO:0006749 glutathione metabolic pr…	GO:0005576 extracellular region; GO:0005622 intracellular anatomical structure; GO:0005737 cytoplasm; GO:0005739 mitochondrion; GO:0005773 vacuole; GO:0005777 peroxisome; GO:0005829 cytosol; GO:0005886 plasma membrane; GO:0009507 chloroplast; GO:0009532 plastid stroma; GO:0009536 plastid; GO:0009570 chloroplast stroma; GO:0016020 membrane; GO:0042579 microbody; GO:0043226 organelle; GO:0043227 me…	GO:0003824 catalytic activity; GO:0004364 glutathione transferase activity; GO:0005488 binding; GO:0005507 copper ion binding; GO:0015036 disulfide oxidoreductase activity; GO:0015038 glutathione disulfide oxidoreductase activity; GO:0016209 antioxidant activity; GO:0016491 oxidoreductase activity; GO:0016667 oxidoreductase activity, acting on a sulfur group of donors; GO:0016672 oxidoreductase a…	PF13417; PF13410	Glutathione S-transferase, N-terminal domain; Glutathione S-transferase, C-terminal domain	P	KOG1422	Intracellular Cl- channel CLIC, contains GST domain	map00053 Ascorbate and aldarate metabolism	map00053	Metabolism	Carbohydrate metabolism
Q65XA0	Probable glutathione S-transferase DHAR1, cytosolic OS=Oryza sativa subsp. japonica OX=39947 GN=DHAR1 PE=1 SV=1	DHAR1	23.57	28.2	8	4	4	4	414470000	cytoplasm	K21888	DHAR; glutathione dehydrogenase/transferase [EC:1.8.5.1 2.5.1.18]	GO:0000302 response to reactive oxygen species; GO:0001101 response to acid chemical; GO:0005975 carbohydrate metabolic process; GO:0005996 monosaccharide metabolic process; GO:0006082 organic acid metabolic process; GO:0006464 cellular protein modification process; GO:0006518 peptide metabolic process; GO:0006575 cellular modified amino acid metabolic process; GO:0006749 glutathione metabolic pr…	GO:0005576 extracellular region; GO:0005622 intracellular anatomical structure; GO:0005737 cytoplasm; GO:0005739 mitochondrion; GO:0005773 vacuole; GO:0005777 peroxisome; GO:0005829 cytosol; GO:0005886 plasma membrane; GO:0009507 chloroplast; GO:0009532 plastid stroma; GO:0009536 plastid; GO:0009570 chloroplast stroma; GO:0016020 membrane; GO:0042579 microbody; GO:0043226 organelle; GO:0043227 me…	GO:0003824 catalytic activity; GO:0004364 glutathione transferase activity; GO:0005488 binding; GO:0005507 copper ion binding; GO:0015036 disulfide oxidoreductase activity; GO:0015038 glutathione disulfide oxidoreductase activity; GO:0016209 antioxidant activity; GO:0016491 oxidoreductase activity; GO:0016667 oxidoreductase activity, acting on a sulfur group of donors; GO:0016672 oxidoreductase a…	PF13417; PF13410	Glutathione S-transferase, N-terminal domain; Glutathione S-transferase, C-terminal domain	P	KOG1422	Intracellular Cl- channel CLIC, contains GST domain	map00480 Glutathione metabolism	map00480	Metabolism	Metabolism of other amino acids
Q65XA0	Probable glutathione S-transferase DHAR1, cytosolic OS=Oryza sativa subsp. japonica OX=39947 GN=DHAR1 PE=1 SV=1	DHAR1	23.57	28.2	8	4	4	4	414470000	cytoplasm	K21888	DHAR; glutathione dehydrogenase/transferase [EC:1.8.5.1 2.5.1.18]	GO:0000302 response to reactive oxygen species; GO:0001101 response to acid chemical; GO:0005975 carbohydrate metabolic process; GO:0005996 monosaccharide metabolic process; GO:0006082 organic acid metabolic process; GO:0006464 cellular protein modification process; GO:0006518 peptide metabolic process; GO:0006575 cellular modified amino acid metabolic process; GO:0006749 glutathione metabolic pr…	GO:0005576 extracellular region; GO:0005622 intracellular anatomical structure; GO:0005737 cytoplasm; GO:0005739 mitochondrion; GO:0005773 vacuole; GO:0005777 peroxisome; GO:0005829 cytosol; GO:0005886 plasma membrane; GO:0009507 chloroplast; GO:0009532 plastid stroma; GO:0009536 plastid; GO:0009570 chloroplast stroma; GO:0016020 membrane; GO:0042579 microbody; GO:0043226 organelle; GO:0043227 me…	GO:0003824 catalytic activity; GO:0004364 glutathione transferase activity; GO:0005488 binding; GO:0005507 copper ion binding; GO:0015036 disulfide oxidoreductase activity; GO:0015038 glutathione disulfide oxidoreductase activity; GO:0016209 antioxidant activity; GO:0016491 oxidoreductase activity; GO:0016667 oxidoreductase activity, acting on a sulfur group of donors; GO:0016672 oxidoreductase a…	PF13417; PF13410	Glutathione S-transferase, N-terminal domain; Glutathione S-transferase, C-terminal domain	P	KOG1422	Intracellular Cl- channel CLIC, contains GST domain	map01100 Metabolic pathways	map01100	Metabolism	Global and overview maps
Q67UF5	Protein disulfide isomerase-like 2-3 OS=Oryza sativa subsp. japonica OX=39947 GN=PDIL2-3 PE=2 SV=1	PDIL2-3	47.334	7.3	2	2	2	2	33060000	chloroplast	K09584	PDIA6, TXNDC7; protein disulfide-isomerase A6 [EC:5.3.4.1]	GO:0006457 protein folding; GO:0006950 response to stress; GO:0009987 cellular process; GO:0033554 cellular response to stress; GO:0034976 response to endoplasmic reticulum stress; GO:0050896 response to stimulus; GO:0051716 cellular response to stimulus;	GO:0005618 cell wall; GO:0005622 intracellular anatomical structure; GO:0005737 cytoplasm; GO:0005773 vacuole; GO:0005783 endoplasmic reticulum; GO:0005788 endoplasmic reticulum lumen; GO:0005794 Golgi apparatus; GO:0005886 plasma membrane; GO:0009505 plant-type cell wall; GO:0012505 endomembrane system; GO:0016020 membrane; GO:0030312 external encapsulating structure; GO:0031974 membrane-enclose…	GO:0003756 protein disulfide isomerase activity; GO:0003824 catalytic activity; GO:0016853 isomerase activity; GO:0016860 intramolecular oxidoreductase activity; GO:0016864 intramolecular oxidoreductase activity, transposing S-S bonds; GO:0140096 catalytic activity, acting on a protein;	PF00085	Thioredoxin	O	KOG0191	Thioredoxin/protein disulfide isomerase	map04141 Protein processing in endoplasmic reticulum	map04141	Genetic Information Processing	Folding, sorting and degradation
Q69Q02	4-alpha-glucanotransferase DPE2 OS=Oryza sativa subsp. japonica OX=39947 GN=DPE2 PE=2 SV=1	DPE2	108.29	1	1	1	1	1	0	chloroplast	K00705	malQ; 4-alpha-glucanotransferase [EC:2.4.1.25]	GO:0000023 maltose metabolic process; GO:0000025 maltose catabolic process; GO:0000272 polysaccharide catabolic process; GO:0005975 carbohydrate metabolic process; GO:0005976 polysaccharide metabolic process; GO:0005977 glycogen metabolic process; GO:0005982 starch metabolic process; GO:0005983 starch catabolic process; GO:0005984 disaccharide metabolic process; GO:0006073 cellular glucan metabol…	GO:0005622 intracellular anatomical structure; GO:0005737 cytoplasm; GO:0005829 cytosol;	GO:0003824 catalytic activity; GO:0004133 glycogen debranching enzyme activity; GO:0004134 4-alpha-glucanotransferase activity; GO:0005488 binding; GO:0010297 heteropolysaccharide binding; GO:0016740 transferase activity; GO:0016757 glycosyltransferase activity; GO:0016758 hexosyltransferase activity; GO:0030246 carbohydrate binding; GO:0030247 polysaccharide binding;	PF02446	4-alpha-glucanotransferase				map00500 Starch and sucrose metabolism	map00500	Metabolism	Carbohydrate metabolism
Q69Q02	4-alpha-glucanotransferase DPE2 OS=Oryza sativa subsp. japonica OX=39947 GN=DPE2 PE=2 SV=1	DPE2	108.29	1	1	1	1	1	0	chloroplast	K00705	malQ; 4-alpha-glucanotransferase [EC:2.4.1.25]	GO:0000023 maltose metabolic process; GO:0000025 maltose catabolic process; GO:0000272 polysaccharide catabolic process; GO:0005975 carbohydrate metabolic process; GO:0005976 polysaccharide metabolic process; GO:0005977 glycogen metabolic process; GO:0005982 starch metabolic process; GO:0005983 starch catabolic process; GO:0005984 disaccharide metabolic process; GO:0006073 cellular glucan metabol…	GO:0005622 intracellular anatomical structure; GO:0005737 cytoplasm; GO:0005829 cytosol;	GO:0003824 catalytic activity; GO:0004133 glycogen debranching enzyme activity; GO:0004134 4-alpha-glucanotransferase activity; GO:0005488 binding; GO:0010297 heteropolysaccharide binding; GO:0016740 transferase activity; GO:0016757 glycosyltransferase activity; GO:0016758 hexosyltransferase activity; GO:0030246 carbohydrate binding; GO:0030247 polysaccharide binding;	PF02446	4-alpha-glucanotransferase				map01100 Metabolic pathways	map01100	Metabolism	Global and overview maps
Q69Q02	4-alpha-glucanotransferase DPE2 OS=Oryza sativa subsp. japonica OX=39947 GN=DPE2 PE=2 SV=1	DPE2	108.29	1	1	1	1	1	0	chloroplast	K00705	malQ; 4-alpha-glucanotransferase [EC:2.4.1.25]	GO:0000023 maltose metabolic process; GO:0000025 maltose catabolic process; GO:0000272 polysaccharide catabolic process; GO:0005975 carbohydrate metabolic process; GO:0005976 polysaccharide metabolic process; GO:0005977 glycogen metabolic process; GO:0005982 starch metabolic process; GO:0005983 starch catabolic process; GO:0005984 disaccharide metabolic process; GO:0006073 cellular glucan metabol…	GO:0005622 intracellular anatomical structure; GO:0005737 cytoplasm; GO:0005829 cytosol;	GO:0003824 catalytic activity; GO:0004133 glycogen debranching enzyme activity; GO:0004134 4-alpha-glucanotransferase activity; GO:0005488 binding; GO:0010297 heteropolysaccharide binding; GO:0016740 transferase activity; GO:0016757 glycosyltransferase activity; GO:0016758 hexosyltransferase activity; GO:0030246 carbohydrate binding; GO:0030247 polysaccharide binding;	PF02446	4-alpha-glucanotransferase				map01110 Biosynthesis of secondary metabolites	map01110	Metabolism	Global and overview maps
Q69TW5	bZIP transcription factor 46 OS=Oryza sativa subsp. japonica OX=39947 GN=BZIP46 PE=1 SV=1	BZIP46	34.687	2.5	1	1	1	1	39551000	nucleus	K14432	ABF; ABA responsive element binding factor	GO:0001101 response to acid chemical; GO:0006355 regulation of transcription, DNA-templated; GO:0006950 response to stress; GO:0006970 response to osmotic stress; GO:0007154 cell communication; GO:0007165 signal transduction; GO:0009414 response to water deprivation; GO:0009415 response to water; GO:0009628 response to abiotic stimulus; GO:0009651 response to salt stress; GO:0009719 response to e…	GO:0005622 intracellular anatomical structure; GO:0005634 nucleus; GO:0043226 organelle; GO:0043227 membrane-bounded organelle; GO:0043229 intracellular organelle; GO:0043231 intracellular membrane-bounded organelle;	GO:0000976 transcription cis-regulatory region binding; GO:0001067 transcription regulatory region nucleic acid binding; GO:0003676 nucleic acid binding; GO:0003677 DNA binding; GO:0003690 double-stranded DNA binding; GO:0003700 DNA-binding transcription factor activity; GO:0005488 binding; GO:0043565 sequence-specific DNA binding; GO:0097159 organic cyclic compound binding; GO:0140110 transcript…						map04075 Plant hormone signal transduction	map04075	Environmental Information Processing	Signal transduction
Q6K670	Os02g0794600 protein OS=Oryza sativa subsp. japonica OX=39947 GN=Os02g0794600 PE=1 SV=1	Os02g0794600	8.4065	43	1	1	1	1	13546000	nucleus	K02260	COX17; cytochrome c oxidase assembly protein subunit 17						O	KOG3496	Cytochrome c oxidase assembly protein/Cu2+ chaperone COX17	map00190 Oxidative phosphorylation	map00190	Metabolism	Energy metabolism
Q6K670	Os02g0794600 protein OS=Oryza sativa subsp. japonica OX=39947 GN=Os02g0794600 PE=1 SV=1	Os02g0794600	8.4065	43	1	1	1	1	13546000	nucleus	K02260	COX17; cytochrome c oxidase assembly protein subunit 17						O	KOG3496	Cytochrome c oxidase assembly protein/Cu2+ chaperone COX17	map01100 Metabolic pathways	map01100	Metabolism	Global and overview maps
Q6Z0R3	Serine/threonine-protein phosphatase OS=Oryza sativa subsp. japonica OX=39947 GN=Os08g0455600 PE=1 SV=1	Os08g0455600	34.613	3.9	1	1	1	1	120830000	cytoplasm	K06269	PPP1C; serine/threonine-protein phosphatase PP1 catalytic subunit [EC:3.1.3.16]				PF00149	Calcineurin-like phosphoesterase	TR	KOG0374	Serine/threonine specific protein phosphatase PP1, catalytic subunit	map03015 mRNA surveillance pathway	map03015	Genetic Information Processing	Translation
Q6Z744	Dihydropyrimidine dehydrogenase (NADP(+)) OS=Oryza sativa subsp. japonica OX=39947 GN=Os02g0736400 PE=1 SV=1	Os02g0736400	45.308	5.3	1	1	1	1	5649600	chloroplast	K00207	DPYD; dihydropyrimidine dehydrogenase (NADP+) [EC:1.3.1.2]	GO:0006139 nucleobase-containing compound metabolic process; GO:0006206 pyrimidine nucleobase metabolic process; GO:0006208 pyrimidine nucleobase catabolic process; GO:0006212 uracil catabolic process; GO:0006725 cellular aromatic compound metabolic process; GO:0006807 nitrogen compound metabolic process; GO:0007154 cell communication; GO:0008152 metabolic process; GO:0009056 catabolic process; G…	GO:0005622 intracellular anatomical structure; GO:0005737 cytoplasm; GO:0009507 chloroplast; GO:0009532 plastid stroma; GO:0009536 plastid; GO:0009570 chloroplast stroma; GO:0043226 organelle; GO:0043227 membrane-bounded organelle; GO:0043229 intracellular organelle; GO:0043231 intracellular membrane-bounded organelle;	GO:0003824 catalytic activity; GO:0003954 NADH dehydrogenase activity; GO:0005488 binding; GO:0016491 oxidoreductase activity; GO:0016627 oxidoreductase activity, acting on the CH-CH group of donors; GO:0016628 oxidoreductase activity, acting on the CH-CH group of donors, NAD or NADP as acceptor; GO:0016651 oxidoreductase activity, acting on NAD(P)H; GO:0017113 dihydropyrimidine dehydrogenase (NA…	PF01180	Dihydroorotate dehydrogenase	F	KOG1799	Dihydropyrimidine dehydrogenase	map00240 Pyrimidine metabolism	map00240	Metabolism	Nucleotide metabolism
Q6Z744	Dihydropyrimidine dehydrogenase (NADP(+)) OS=Oryza sativa subsp. japonica OX=39947 GN=Os02g0736400 PE=1 SV=1	Os02g0736400	45.308	5.3	1	1	1	1	5649600	chloroplast	K00207	DPYD; dihydropyrimidine dehydrogenase (NADP+) [EC:1.3.1.2]	GO:0006139 nucleobase-containing compound metabolic process; GO:0006206 pyrimidine nucleobase metabolic process; GO:0006208 pyrimidine nucleobase catabolic process; GO:0006212 uracil catabolic process; GO:0006725 cellular aromatic compound metabolic process; GO:0006807 nitrogen compound metabolic process; GO:0007154 cell communication; GO:0008152 metabolic process; GO:0009056 catabolic process; G…	GO:0005622 intracellular anatomical structure; GO:0005737 cytoplasm; GO:0009507 chloroplast; GO:0009532 plastid stroma; GO:0009536 plastid; GO:0009570 chloroplast stroma; GO:0043226 organelle; GO:0043227 membrane-bounded organelle; GO:0043229 intracellular organelle; GO:0043231 intracellular membrane-bounded organelle;	GO:0003824 catalytic activity; GO:0003954 NADH dehydrogenase activity; GO:0005488 binding; GO:0016491 oxidoreductase activity; GO:0016627 oxidoreductase activity, acting on the CH-CH group of donors; GO:0016628 oxidoreductase activity, acting on the CH-CH group of donors, NAD or NADP as acceptor; GO:0016651 oxidoreductase activity, acting on NAD(P)H; GO:0017113 dihydropyrimidine dehydrogenase (NA…	PF01180	Dihydroorotate dehydrogenase	F	KOG1799	Dihydropyrimidine dehydrogenase	map00410 beta-Alanine metabolism	map00410	Metabolism	Metabolism of other amino acids
Q6Z744	Dihydropyrimidine dehydrogenase (NADP(+)) OS=Oryza sativa subsp. japonica OX=39947 GN=Os02g0736400 PE=1 SV=1	Os02g0736400	45.308	5.3	1	1	1	1	5649600	chloroplast	K00207	DPYD; dihydropyrimidine dehydrogenase (NADP+) [EC:1.3.1.2]	GO:0006139 nucleobase-containing compound metabolic process; GO:0006206 pyrimidine nucleobase metabolic process; GO:0006208 pyrimidine nucleobase catabolic process; GO:0006212 uracil catabolic process; GO:0006725 cellular aromatic compound metabolic process; GO:0006807 nitrogen compound metabolic process; GO:0007154 cell communication; GO:0008152 metabolic process; GO:0009056 catabolic process; G…	GO:0005622 intracellular anatomical structure; GO:0005737 cytoplasm; GO:0009507 chloroplast; GO:0009532 plastid stroma; GO:0009536 plastid; GO:0009570 chloroplast stroma; GO:0043226 organelle; GO:0043227 membrane-bounded organelle; GO:0043229 intracellular organelle; GO:0043231 intracellular membrane-bounded organelle;	GO:0003824 catalytic activity; GO:0003954 NADH dehydrogenase activity; GO:0005488 binding; GO:0016491 oxidoreductase activity; GO:0016627 oxidoreductase activity, acting on the CH-CH group of donors; GO:0016628 oxidoreductase activity, acting on the CH-CH group of donors, NAD or NADP as acceptor; GO:0016651 oxidoreductase activity, acting on NAD(P)H; GO:0017113 dihydropyrimidine dehydrogenase (NA…	PF01180	Dihydroorotate dehydrogenase	F	KOG1799	Dihydropyrimidine dehydrogenase	map00770 Pantothenate and CoA biosynthesis	map00770	Metabolism	Metabolism of cofactors and vitamins
Q6Z744	Dihydropyrimidine dehydrogenase (NADP(+)) OS=Oryza sativa subsp. japonica OX=39947 GN=Os02g0736400 PE=1 SV=1	Os02g0736400	45.308	5.3	1	1	1	1	5649600	chloroplast	K00207	DPYD; dihydropyrimidine dehydrogenase (NADP+) [EC:1.3.1.2]	GO:0006139 nucleobase-containing compound metabolic process; GO:0006206 pyrimidine nucleobase metabolic process; GO:0006208 pyrimidine nucleobase catabolic process; GO:0006212 uracil catabolic process; GO:0006725 cellular aromatic compound metabolic process; GO:0006807 nitrogen compound metabolic process; GO:0007154 cell communication; GO:0008152 metabolic process; GO:0009056 catabolic process; G…	GO:0005622 intracellular anatomical structure; GO:0005737 cytoplasm; GO:0009507 chloroplast; GO:0009532 plastid stroma; GO:0009536 plastid; GO:0009570 chloroplast stroma; GO:0043226 organelle; GO:0043227 membrane-bounded organelle; GO:0043229 intracellular organelle; GO:0043231 intracellular membrane-bounded organelle;	GO:0003824 catalytic activity; GO:0003954 NADH dehydrogenase activity; GO:0005488 binding; GO:0016491 oxidoreductase activity; GO:0016627 oxidoreductase activity, acting on the CH-CH group of donors; GO:0016628 oxidoreductase activity, acting on the CH-CH group of donors, NAD or NADP as acceptor; GO:0016651 oxidoreductase activity, acting on NAD(P)H; GO:0017113 dihydropyrimidine dehydrogenase (NA…	PF01180	Dihydroorotate dehydrogenase	F	KOG1799	Dihydropyrimidine dehydrogenase	map01100 Metabolic pathways	map01100	Metabolism	Global and overview maps
Q6Z7B0	Heat shock 70 kDa protein BIP1 OS=Oryza sativa subsp. japonica OX=39947 GN=BIP1 PE=1 SV=1	BIP1	73.389	10.5	11	7	6	7	307530000	endoplasmic reticulum	K09490	HSPA5, BIP; endoplasmic reticulum chaperone BiP [EC:3.6.4.10]	GO:0006457 protein folding; GO:0009987 cellular process; GO:0034975 protein folding in endoplasmic reticulum;	GO:0000325 plant-type vacuole; GO:0005622 intracellular anatomical structure; GO:0005737 cytoplasm; GO:0005773 vacuole; GO:0005774 vacuolar membrane; GO:0005783 endoplasmic reticulum; GO:0005788 endoplasmic reticulum lumen; GO:0009705 plant-type vacuole membrane; GO:0012505 endomembrane system; GO:0016020 membrane; GO:0031090 organelle membrane; GO:0031974 membrane-enclosed lumen; GO:0043226 orga…				O	KOG0100	Molecular chaperones GRP78/BiP/KAR2, HSP70 superfamily	map03060 Protein export	map03060	Genetic Information Processing	Folding, sorting and degradation
Q6Z7B0	Heat shock 70 kDa protein BIP1 OS=Oryza sativa subsp. japonica OX=39947 GN=BIP1 PE=1 SV=1	BIP1	73.389	10.5	11	7	6	7	307530000	endoplasmic reticulum	K09490	HSPA5, BIP; endoplasmic reticulum chaperone BiP [EC:3.6.4.10]	GO:0006457 protein folding; GO:0009987 cellular process; GO:0034975 protein folding in endoplasmic reticulum;	GO:0000325 plant-type vacuole; GO:0005622 intracellular anatomical structure; GO:0005737 cytoplasm; GO:0005773 vacuole; GO:0005774 vacuolar membrane; GO:0005783 endoplasmic reticulum; GO:0005788 endoplasmic reticulum lumen; GO:0009705 plant-type vacuole membrane; GO:0012505 endomembrane system; GO:0016020 membrane; GO:0031090 organelle membrane; GO:0031974 membrane-enclosed lumen; GO:0043226 orga…				O	KOG0100	Molecular chaperones GRP78/BiP/KAR2, HSP70 superfamily	map04141 Protein processing in endoplasmic reticulum	map04141	Genetic Information Processing	Folding, sorting and degradation
Q75M67	Co-chaperone protein p23 OS=Oryza sativa subsp. japonica OX=39947 GN=LOC_Os03g26460 PE=1 SV=1	LOC_Os03g26460	19.325	8.1	1	1	1	1	2719200	nucleus	K15730	PTGES3; cytosolic prostaglandin-E synthase [EC:5.3.99.3]				PF04969	CS domain	O	KOG3158	HSP90 co-chaperone p23	map00590 Arachidonic acid metabolism	map00590	Metabolism	Lipid metabolism
Q75M67	Co-chaperone protein p23 OS=Oryza sativa subsp. japonica OX=39947 GN=LOC_Os03g26460 PE=1 SV=1	LOC_Os03g26460	19.325	8.1	1	1	1	1	2719200	nucleus	K15730	PTGES3; cytosolic prostaglandin-E synthase [EC:5.3.99.3]				PF04969	CS domain	O	KOG3158	HSP90 co-chaperone p23	map01100 Metabolic pathways	map01100	Metabolism	Global and overview maps
Q7G065	Glucose-1-phosphate adenylyltransferase large subunit 2, cytosolic OS=Oryza sativa subsp. japonica OX=39947 GN=AGPL2 PE=1 SV=1	AGPL2	57.574	1.9	1	1	1	1	31463000	cytoplasm	K00975	glgC; glucose-1-phosphate adenylyltransferase [EC:2.7.7.27]	GO:0000271 polysaccharide biosynthetic process; GO:0005975 carbohydrate metabolic process; GO:0005976 polysaccharide metabolic process; GO:0005982 starch metabolic process; GO:0006073 cellular glucan metabolic process; GO:0008152 metabolic process; GO:0009058 biosynthetic process; GO:0009059 macromolecule biosynthetic process; GO:0009250 glucan biosynthetic process; GO:0009987 cellular process; G…	GO:0005622 intracellular anatomical structure; GO:0005737 cytoplasm; GO:0005829 cytosol; GO:0009501 amyloplast; GO:0009507 chloroplast; GO:0009536 plastid; GO:0010170 glucose-1-phosphate adenylyltransferase complex; GO:0032991 protein-containing complex; GO:0043226 organelle; GO:0043227 membrane-bounded organelle; GO:0043229 intracellular organelle; GO:0043231 intracellular membrane-bounded organ…	GO:0003824 catalytic activity; GO:0008878 glucose-1-phosphate adenylyltransferase activity; GO:0016740 transferase activity; GO:0016772 transferase activity, transferring phosphorus-containing groups; GO:0016779 nucleotidyltransferase activity; GO:0070566 adenylyltransferase activity;			M	KOG1322	GDP-mannose pyrophosphorylase/mannose-1-phosphate guanylyltransferase	map00500 Starch and sucrose metabolism	map00500	Metabolism	Carbohydrate metabolism
Q7G065	Glucose-1-phosphate adenylyltransferase large subunit 2, cytosolic OS=Oryza sativa subsp. japonica OX=39947 GN=AGPL2 PE=1 SV=1	AGPL2	57.574	1.9	1	1	1	1	31463000	cytoplasm	K00975	glgC; glucose-1-phosphate adenylyltransferase [EC:2.7.7.27]	GO:0000271 polysaccharide biosynthetic process; GO:0005975 carbohydrate metabolic process; GO:0005976 polysaccharide metabolic process; GO:0005982 starch metabolic process; GO:0006073 cellular glucan metabolic process; GO:0008152 metabolic process; GO:0009058 biosynthetic process; GO:0009059 macromolecule biosynthetic process; GO:0009250 glucan biosynthetic process; GO:0009987 cellular process; G…	GO:0005622 intracellular anatomical structure; GO:0005737 cytoplasm; GO:0005829 cytosol; GO:0009501 amyloplast; GO:0009507 chloroplast; GO:0009536 plastid; GO:0010170 glucose-1-phosphate adenylyltransferase complex; GO:0032991 protein-containing complex; GO:0043226 organelle; GO:0043227 membrane-bounded organelle; GO:0043229 intracellular organelle; GO:0043231 intracellular membrane-bounded organ…	GO:0003824 catalytic activity; GO:0008878 glucose-1-phosphate adenylyltransferase activity; GO:0016740 transferase activity; GO:0016772 transferase activity, transferring phosphorus-containing groups; GO:0016779 nucleotidyltransferase activity; GO:0070566 adenylyltransferase activity;			M	KOG1322	GDP-mannose pyrophosphorylase/mannose-1-phosphate guanylyltransferase	map00520 Amino sugar and nucleotide sugar metabolism	map00520	Metabolism	Carbohydrate metabolism
Q7G065	Glucose-1-phosphate adenylyltransferase large subunit 2, cytosolic OS=Oryza sativa subsp. japonica OX=39947 GN=AGPL2 PE=1 SV=1	AGPL2	57.574	1.9	1	1	1	1	31463000	cytoplasm	K00975	glgC; glucose-1-phosphate adenylyltransferase [EC:2.7.7.27]	GO:0000271 polysaccharide biosynthetic process; GO:0005975 carbohydrate metabolic process; GO:0005976 polysaccharide metabolic process; GO:0005982 starch metabolic process; GO:0006073 cellular glucan metabolic process; GO:0008152 metabolic process; GO:0009058 biosynthetic process; GO:0009059 macromolecule biosynthetic process; GO:0009250 glucan biosynthetic process; GO:0009987 cellular process; G…	GO:0005622 intracellular anatomical structure; GO:0005737 cytoplasm; GO:0005829 cytosol; GO:0009501 amyloplast; GO:0009507 chloroplast; GO:0009536 plastid; GO:0010170 glucose-1-phosphate adenylyltransferase complex; GO:0032991 protein-containing complex; GO:0043226 organelle; GO:0043227 membrane-bounded organelle; GO:0043229 intracellular organelle; GO:0043231 intracellular membrane-bounded organ…	GO:0003824 catalytic activity; GO:0008878 glucose-1-phosphate adenylyltransferase activity; GO:0016740 transferase activity; GO:0016772 transferase activity, transferring phosphorus-containing groups; GO:0016779 nucleotidyltransferase activity; GO:0070566 adenylyltransferase activity;			M	KOG1322	GDP-mannose pyrophosphorylase/mannose-1-phosphate guanylyltransferase	map01100 Metabolic pathways	map01100	Metabolism	Global and overview maps
Q7G065	Glucose-1-phosphate adenylyltransferase large subunit 2, cytosolic OS=Oryza sativa subsp. japonica OX=39947 GN=AGPL2 PE=1 SV=1	AGPL2	57.574	1.9	1	1	1	1	31463000	cytoplasm	K00975	glgC; glucose-1-phosphate adenylyltransferase [EC:2.7.7.27]	GO:0000271 polysaccharide biosynthetic process; GO:0005975 carbohydrate metabolic process; GO:0005976 polysaccharide metabolic process; GO:0005982 starch metabolic process; GO:0006073 cellular glucan metabolic process; GO:0008152 metabolic process; GO:0009058 biosynthetic process; GO:0009059 macromolecule biosynthetic process; GO:0009250 glucan biosynthetic process; GO:0009987 cellular process; G…	GO:0005622 intracellular anatomical structure; GO:0005737 cytoplasm; GO:0005829 cytosol; GO:0009501 amyloplast; GO:0009507 chloroplast; GO:0009536 plastid; GO:0010170 glucose-1-phosphate adenylyltransferase complex; GO:0032991 protein-containing complex; GO:0043226 organelle; GO:0043227 membrane-bounded organelle; GO:0043229 intracellular organelle; GO:0043231 intracellular membrane-bounded organ…	GO:0003824 catalytic activity; GO:0008878 glucose-1-phosphate adenylyltransferase activity; GO:0016740 transferase activity; GO:0016772 transferase activity, transferring phosphorus-containing groups; GO:0016779 nucleotidyltransferase activity; GO:0070566 adenylyltransferase activity;			M	KOG1322	GDP-mannose pyrophosphorylase/mannose-1-phosphate guanylyltransferase	map01110 Biosynthesis of secondary metabolites	map01110	Metabolism	Global and overview maps
Q7G065	Glucose-1-phosphate adenylyltransferase large subunit 2, cytosolic OS=Oryza sativa subsp. japonica OX=39947 GN=AGPL2 PE=1 SV=1	AGPL2	57.574	1.9	1	1	1	1	31463000	cytoplasm	K00975	glgC; glucose-1-phosphate adenylyltransferase [EC:2.7.7.27]	GO:0000271 polysaccharide biosynthetic process; GO:0005975 carbohydrate metabolic process; GO:0005976 polysaccharide metabolic process; GO:0005982 starch metabolic process; GO:0006073 cellular glucan metabolic process; GO:0008152 metabolic process; GO:0009058 biosynthetic process; GO:0009059 macromolecule biosynthetic process; GO:0009250 glucan biosynthetic process; GO:0009987 cellular process; G…	GO:0005622 intracellular anatomical structure; GO:0005737 cytoplasm; GO:0005829 cytosol; GO:0009501 amyloplast; GO:0009507 chloroplast; GO:0009536 plastid; GO:0010170 glucose-1-phosphate adenylyltransferase complex; GO:0032991 protein-containing complex; GO:0043226 organelle; GO:0043227 membrane-bounded organelle; GO:0043229 intracellular organelle; GO:0043231 intracellular membrane-bounded organ…	GO:0003824 catalytic activity; GO:0008878 glucose-1-phosphate adenylyltransferase activity; GO:0016740 transferase activity; GO:0016772 transferase activity, transferring phosphorus-containing groups; GO:0016779 nucleotidyltransferase activity; GO:0070566 adenylyltransferase activity;			M	KOG1322	GDP-mannose pyrophosphorylase/mannose-1-phosphate guanylyltransferase	map01250 Biosynthesis of nucleotide sugars	map01250	Metabolism	Global and overview maps
Q7XVM2	Dihydrolipoyllysine-residue succinyltransferase OS=Oryza sativa subsp. japonica OX=39947 GN=Os04g0394200 PE=1 SV=1	Os04g0394200	48.283	3.2	0	1	1	1	4723400	mitochondria	K00658	DLST, sucB; 2-oxoglutarate dehydrogenase E2 component (dihydrolipoamide succinyltransferase) [EC:2.3.1.61]		GO:0005622 intracellular anatomical structure; GO:0005737 cytoplasm; GO:0005739 mitochondrion; GO:0016020 membrane; GO:0043226 organelle; GO:0043227 membrane-bounded organelle; GO:0043229 intracellular organelle; GO:0043231 intracellular membrane-bounded organelle;	GO:0005488 binding; GO:0008270 zinc ion binding; GO:0043167 ion binding; GO:0043169 cation binding; GO:0046872 metal ion binding; GO:0046914 transition metal ion binding;	PF00364	Biotin-requiring enzyme	C	KOG0559	Dihydrolipoamide succinyltransferase (2-oxoglutarate dehydrogenase, E2 subunit)	map00020 Citrate cycle (TCA cycle)	map00020	Metabolism	Carbohydrate metabolism
Q7XVM2	Dihydrolipoyllysine-residue succinyltransferase OS=Oryza sativa subsp. japonica OX=39947 GN=Os04g0394200 PE=1 SV=1	Os04g0394200	48.283	3.2	0	1	1	1	4723400	mitochondria	K00658	DLST, sucB; 2-oxoglutarate dehydrogenase E2 component (dihydrolipoamide succinyltransferase) [EC:2.3.1.61]		GO:0005622 intracellular anatomical structure; GO:0005737 cytoplasm; GO:0005739 mitochondrion; GO:0016020 membrane; GO:0043226 organelle; GO:0043227 membrane-bounded organelle; GO:0043229 intracellular organelle; GO:0043231 intracellular membrane-bounded organelle;	GO:0005488 binding; GO:0008270 zinc ion binding; GO:0043167 ion binding; GO:0043169 cation binding; GO:0046872 metal ion binding; GO:0046914 transition metal ion binding;	PF00364	Biotin-requiring enzyme	C	KOG0559	Dihydrolipoamide succinyltransferase (2-oxoglutarate dehydrogenase, E2 subunit)	map00310 Lysine degradation	map00310	Metabolism	Amino acid metabolism
Q7XVM2	Dihydrolipoyllysine-residue succinyltransferase OS=Oryza sativa subsp. japonica OX=39947 GN=Os04g0394200 PE=1 SV=1	Os04g0394200	48.283	3.2	0	1	1	1	4723400	mitochondria	K00658	DLST, sucB; 2-oxoglutarate dehydrogenase E2 component (dihydrolipoamide succinyltransferase) [EC:2.3.1.61]		GO:0005622 intracellular anatomical structure; GO:0005737 cytoplasm; GO:0005739 mitochondrion; GO:0016020 membrane; GO:0043226 organelle; GO:0043227 membrane-bounded organelle; GO:0043229 intracellular organelle; GO:0043231 intracellular membrane-bounded organelle;	GO:0005488 binding; GO:0008270 zinc ion binding; GO:0043167 ion binding; GO:0043169 cation binding; GO:0046872 metal ion binding; GO:0046914 transition metal ion binding;	PF00364	Biotin-requiring enzyme	C	KOG0559	Dihydrolipoamide succinyltransferase (2-oxoglutarate dehydrogenase, E2 subunit)	map00380 Tryptophan metabolism	map00380	Metabolism	Amino acid metabolism
Q7XVM2	Dihydrolipoyllysine-residue succinyltransferase OS=Oryza sativa subsp. japonica OX=39947 GN=Os04g0394200 PE=1 SV=1	Os04g0394200	48.283	3.2	0	1	1	1	4723400	mitochondria	K00658	DLST, sucB; 2-oxoglutarate dehydrogenase E2 component (dihydrolipoamide succinyltransferase) [EC:2.3.1.61]		GO:0005622 intracellular anatomical structure; GO:0005737 cytoplasm; GO:0005739 mitochondrion; GO:0016020 membrane; GO:0043226 organelle; GO:0043227 membrane-bounded organelle; GO:0043229 intracellular organelle; GO:0043231 intracellular membrane-bounded organelle;	GO:0005488 binding; GO:0008270 zinc ion binding; GO:0043167 ion binding; GO:0043169 cation binding; GO:0046872 metal ion binding; GO:0046914 transition metal ion binding;	PF00364	Biotin-requiring enzyme	C	KOG0559	Dihydrolipoamide succinyltransferase (2-oxoglutarate dehydrogenase, E2 subunit)	map01100 Metabolic pathways	map01100	Metabolism	Global and overview maps
Q7XVM2	Dihydrolipoyllysine-residue succinyltransferase OS=Oryza sativa subsp. japonica OX=39947 GN=Os04g0394200 PE=1 SV=1	Os04g0394200	48.283	3.2	0	1	1	1	4723400	mitochondria	K00658	DLST, sucB; 2-oxoglutarate dehydrogenase E2 component (dihydrolipoamide succinyltransferase) [EC:2.3.1.61]		GO:0005622 intracellular anatomical structure; GO:0005737 cytoplasm; GO:0005739 mitochondrion; GO:0016020 membrane; GO:0043226 organelle; GO:0043227 membrane-bounded organelle; GO:0043229 intracellular organelle; GO:0043231 intracellular membrane-bounded organelle;	GO:0005488 binding; GO:0008270 zinc ion binding; GO:0043167 ion binding; GO:0043169 cation binding; GO:0046872 metal ion binding; GO:0046914 transition metal ion binding;	PF00364	Biotin-requiring enzyme	C	KOG0559	Dihydrolipoamide succinyltransferase (2-oxoglutarate dehydrogenase, E2 subunit)	map01110 Biosynthesis of secondary metabolites	map01110	Metabolism	Global and overview maps
Q7XVM2	Dihydrolipoyllysine-residue succinyltransferase OS=Oryza sativa subsp. japonica OX=39947 GN=Os04g0394200 PE=1 SV=1	Os04g0394200	48.283	3.2	0	1	1	1	4723400	mitochondria	K00658	DLST, sucB; 2-oxoglutarate dehydrogenase E2 component (dihydrolipoamide succinyltransferase) [EC:2.3.1.61]		GO:0005622 intracellular anatomical structure; GO:0005737 cytoplasm; GO:0005739 mitochondrion; GO:0016020 membrane; GO:0043226 organelle; GO:0043227 membrane-bounded organelle; GO:0043229 intracellular organelle; GO:0043231 intracellular membrane-bounded organelle;	GO:0005488 binding; GO:0008270 zinc ion binding; GO:0043167 ion binding; GO:0043169 cation binding; GO:0046872 metal ion binding; GO:0046914 transition metal ion binding;	PF00364	Biotin-requiring enzyme	C	KOG0559	Dihydrolipoamide succinyltransferase (2-oxoglutarate dehydrogenase, E2 subunit)	map01200 Carbon metabolism	map01200	Metabolism	Global and overview maps
Q8H8U5	Protein IN2-1 homolog B OS=Oryza sativa subsp. japonica OX=39947 GN=GSTZ5 PE=2 SV=1	GSTZ5	27.361	27.9	5	5	5	5	255330000	cytoskeleton	K00799	GST, gst; glutathione S-transferase [EC:2.5.1.18]	GO:0006464 cellular protein modification process; GO:0006518 peptide metabolic process; GO:0006575 cellular modified amino acid metabolic process; GO:0006749 glutathione metabolic process; GO:0006790 sulfur compound metabolic process; GO:0006807 nitrogen compound metabolic process; GO:0008152 metabolic process; GO:0009987 cellular process; GO:0010035 response to inorganic substance; GO:0010038 re…	GO:0005622 intracellular anatomical structure; GO:0005737 cytoplasm; GO:0005829 cytosol; GO:0009507 chloroplast; GO:0009532 plastid stroma; GO:0009536 plastid; GO:0009570 chloroplast stroma; GO:0043226 organelle; GO:0043227 membrane-bounded organelle; GO:0043229 intracellular organelle; GO:0043231 intracellular membrane-bounded organelle;	GO:0003824 catalytic activity; GO:0004364 glutathione transferase activity; GO:0016740 transferase activity; GO:0016765 transferase activity, transferring alkyl or aryl (other than methyl) groups;	PF13417; PF13410	Glutathione S-transferase, N-terminal domain; Glutathione S-transferase, C-terminal domain	O	KOG0406	Glutathione S-transferase	map00480 Glutathione metabolism	map00480	Metabolism	Metabolism of other amino acids
Q8H8U5	Protein IN2-1 homolog B OS=Oryza sativa subsp. japonica OX=39947 GN=GSTZ5 PE=2 SV=1	GSTZ5	27.361	27.9	5	5	5	5	255330000	cytoskeleton	K00799	GST, gst; glutathione S-transferase [EC:2.5.1.18]	GO:0006464 cellular protein modification process; GO:0006518 peptide metabolic process; GO:0006575 cellular modified amino acid metabolic process; GO:0006749 glutathione metabolic process; GO:0006790 sulfur compound metabolic process; GO:0006807 nitrogen compound metabolic process; GO:0008152 metabolic process; GO:0009987 cellular process; GO:0010035 response to inorganic substance; GO:0010038 re…	GO:0005622 intracellular anatomical structure; GO:0005737 cytoplasm; GO:0005829 cytosol; GO:0009507 chloroplast; GO:0009532 plastid stroma; GO:0009536 plastid; GO:0009570 chloroplast stroma; GO:0043226 organelle; GO:0043227 membrane-bounded organelle; GO:0043229 intracellular organelle; GO:0043231 intracellular membrane-bounded organelle;	GO:0003824 catalytic activity; GO:0004364 glutathione transferase activity; GO:0016740 transferase activity; GO:0016765 transferase activity, transferring alkyl or aryl (other than methyl) groups;	PF13417; PF13410	Glutathione S-transferase, N-terminal domain; Glutathione S-transferase, C-terminal domain	O	KOG0406	Glutathione S-transferase	map01100 Metabolic pathways	map01100	Metabolism	Global and overview maps
Q948T6	Lactoylglutathione lyase OS=Oryza sativa subsp. japonica OX=39947 GN=GLYI-11 PE=1 SV=2	GLYI-11	32.553	42.3	10	10	10	10	1151800000	cytoplasm	K01759	GLO1, gloA; lactoylglutathione lyase [EC:4.4.1.5]	GO:0006081 cellular aldehyde metabolic process; GO:0006082 organic acid metabolic process; GO:0006089 lactate metabolic process; GO:0006950 response to stress; GO:0006970 response to osmotic stress; GO:0006979 response to oxidative stress; GO:0008152 metabolic process; GO:0009056 catabolic process; GO:0009438 methylglyoxal metabolic process; GO:0009628 response to abiotic stimulus; GO:0009651 res…	GO:0005622 intracellular anatomical structure; GO:0005737 cytoplasm; GO:0005773 vacuole; GO:0005777 peroxisome; GO:0005829 cytosol; GO:0005886 plasma membrane; GO:0009507 chloroplast; GO:0009526 plastid envelope; GO:0009536 plastid; GO:0009941 chloroplast envelope; GO:0016020 membrane; GO:0031967 organelle envelope; GO:0031975 envelope; GO:0042579 microbody; GO:0043226 organelle; GO:0043227 membr…	GO:0003824 catalytic activity; GO:0004462 lactoylglutathione lyase activity; GO:0005488 binding; GO:0016151 nickel cation binding; GO:0016829 lyase activity; GO:0016846 carbon-sulfur lyase activity; GO:0019863 IgE binding; GO:0019865 immunoglobulin binding; GO:0043167 ion binding; GO:0043169 cation binding; GO:0044877 protein-containing complex binding; GO:0046872 metal ion binding; GO:0046914 tr…	PF00903	Glyoxalase/Bleomycin resistance protein/Dioxygenase superfamily	G	KOG2943	Predicted glyoxalase	map00620 Pyruvate metabolism	map00620	Metabolism	Carbohydrate metabolism
Q948T6	Lactoylglutathione lyase OS=Oryza sativa subsp. japonica OX=39947 GN=GLYI-11 PE=1 SV=2	GLYI-11	32.553	42.3	10	10	10	10	1151800000	cytoplasm	K01759	GLO1, gloA; lactoylglutathione lyase [EC:4.4.1.5]	GO:0006081 cellular aldehyde metabolic process; GO:0006082 organic acid metabolic process; GO:0006089 lactate metabolic process; GO:0006950 response to stress; GO:0006970 response to osmotic stress; GO:0006979 response to oxidative stress; GO:0008152 metabolic process; GO:0009056 catabolic process; GO:0009438 methylglyoxal metabolic process; GO:0009628 response to abiotic stimulus; GO:0009651 res…	GO:0005622 intracellular anatomical structure; GO:0005737 cytoplasm; GO:0005773 vacuole; GO:0005777 peroxisome; GO:0005829 cytosol; GO:0005886 plasma membrane; GO:0009507 chloroplast; GO:0009526 plastid envelope; GO:0009536 plastid; GO:0009941 chloroplast envelope; GO:0016020 membrane; GO:0031967 organelle envelope; GO:0031975 envelope; GO:0042579 microbody; GO:0043226 organelle; GO:0043227 membr…	GO:0003824 catalytic activity; GO:0004462 lactoylglutathione lyase activity; GO:0005488 binding; GO:0016151 nickel cation binding; GO:0016829 lyase activity; GO:0016846 carbon-sulfur lyase activity; GO:0019863 IgE binding; GO:0019865 immunoglobulin binding; GO:0043167 ion binding; GO:0043169 cation binding; GO:0044877 protein-containing complex binding; GO:0046872 metal ion binding; GO:0046914 tr…	PF00903	Glyoxalase/Bleomycin resistance protein/Dioxygenase superfamily	G	KOG2943	Predicted glyoxalase	map01100 Metabolic pathways	map01100	Metabolism	Global and overview maps
