# Supplementary material for: Protein composition analysis of human plasma-derived and recombinant human serum albumin preparations based on 4D label-free proteomics
Source: PeerJ. 2025 Jun 30;13:e19624. doi: 10.7717/peerj.19624 (PMC12225626; doi:10.7717/peerj.19624)
Supplement: Supplemental Information 2 — Supplemental Figures: Figure S1A: Peptide length, peptides per protein, distribution of coverage (%) and MW (kDa) of the LC-MS/MS analysis of rHSA from company A. Figure S2B: Peptide length, peptides per protein, distribution of coverage (%) and MW(kDa) of the LC-MS/MS analysis of rHSA from company B. Figure S3C: Peptide length, peptides per protein, distribution of coverage (%) and MW(kDa) of the LC-MS/MS analysis of pHSA from company C. Figure S4D: Peptide length, peptides per protein, distribution of coverage (%) and MW(kDa) of the LC-MS/MS analysis of pHSA from company D. Figure S5E: Peptide length, peptides per protein, distribution of coverage (%) and MW(kDa) of the LC-MS/MS analysis of pHSA from company E. Figure S6F: Peptide length, peptides per protein, distribution of coverage (%) and MW(kDa) of the LC-MS/MS analysis of pHSA from company F. Figure S7G: Peptide length, peptides per protein, distribution of coverage (%) and MW(kDa) of the LC-MS/MS analysis of pHSA from company G. Figure S8H: Peptide length, peptides per protein, distribution of coverage (%) and MW(kDa) of the LC-MS/MS analysis of pHSA from company H. Figure S9: GO enrichment analysis of the APs in pHSA. Figure S10: Subcellular localization prediction of the APs in pHSA. Figure S11: COG/KOG enrichment analysis of the APs in pHSA. Figure S12: KEGG pathway enrichment analysis of the APs in pHSA. Supplemental Tables: Table S1A: The protein and peptide identified in rHSA from company A. Table S2B: The protein and peptide identified in rHSA from company B. Table S3C: The protein and peptide identified in pHSA from company C. Table S4D: The protein and peptide identified in pHSA from company D. Table S5E: The protein and peptide identified in pHSA from company E. Table S6F: The protein and peptide identified in pHSA from company F. Table S7G: The protein and peptide identified in pHSA from company G. Table S8H: The protein and peptide identified in pHSA from company H. Table S9: The relative abunda [file peerj-13-19624-s002.zip › Supplementary/Supplementary File/Supplementary File2/2-Functional_classification/KEGG_map_Classify.xlsx]

## Sheet: ident Classification
KEGG map level_1	KEGG map level_2	Number of proteins	Related proteins
Cellular Processes	Transport and catabolism	4	P93407;Q2QV45;Q0DRV6;Q10NA1
Environmental Information Processing	Signal transduction	2	Q69TW5;A0A0P0VZ55
Genetic Information Processing	Folding, sorting and degradation	8	Q10SR3;Q10NA1;P0CH35;A0A0P0XZP3;Q6Z7B0;Q2QV45;Q67UF5;Q53RJ5
Genetic Information Processing	Replication and repair	3	Q2QNM1;A0A0P0VAD7;Q2QZ79
Genetic Information Processing	Transcription	2	Q2QV45;Q10NA1
Genetic Information Processing	Translation	5	P0CH35;A0A0P0VG25;A0A0N7KGP4;A0A0P0VIA4;Q6Z0R3
Metabolism	Amino acid metabolism	2	Q7XVM2;Q0DG35
Metabolism	Carbohydrate metabolism	8	Q948T6;Q0DJE6;Q7XVM2;Q65WW3;Q65XA0;A0A0P0VBW6;Q7G065;Q69Q02
Metabolism	Energy metabolism	3	Q6K670;A0A0P0VBW6;Q0DG35
Metabolism	Global and overview maps	16	Q6Z744;Q948T6;Q0DJE6;Q7XVM2;Q75M67;Q6K670;Q65WW3;A0A0P0VBW6;Q7G065;Q65XA0;Q336Q3;Q5ZA49;Q8H8U5;Q0J778;Q0DG35;Q69Q02
Metabolism	Glycan biosynthesis and metabolism	1	Q336Q3
Metabolism	Lipid metabolism	4	Q65WW3;Q0J778;Q5ZA49;Q75M67
Metabolism	Metabolism of cofactors and vitamins	1	Q6Z744
Metabolism	Metabolism of other amino acids	3	Q6Z744;Q8H8U5;Q65XA0
Metabolism	Nucleotide metabolism	1	Q6Z744

## Sheet: ident list
KEGG KO No.	map_ID	KEGG map level_2	KEGG map level_1	Protein accession	Protein description	Gene name	MW [kDa]	Coverage [%]	MS/MS Counts	Peptides
K04565	map04146	Transport and catabolism	Cellular Processes	Q0DRV6	Superoxide dismutase [Cu-Zn] 1 OS=Oryza sativa subsp. japonica OX=39947 GN=SODCC1 PE=1 SV=1	SODCC1	15.251	59.9	5	5
K04565	map04146	Transport and catabolism	Cellular Processes	P93407	Superoxide dismutase [Cu-Zn], chloroplastic OS=Oryza sativa subsp. japonica OX=39947 GN=SODCP PE=1 SV=1	SODCP	21.301	35.5	7	5
K03283	map04144	Transport and catabolism	Cellular Processes	Q10NA1	Heat shock cognate 70 kDa protein, putative, expressed OS=Oryza sativa subsp. japonica OX=39947 GN=LOC_Os03g16920 PE=1 SV=1	LOC_Os03g16920	71.633	10.3	4	5
K03283	map04144	Transport and catabolism	Cellular Processes	Q2QV45	70 kDa heat shock protein OS=Oryza sativa subsp. japonica OX=39947 GN=LOC_Os12g14070 PE=1 SV=1	LOC_Os12g14070	74.086	14.9	7	9
K13464	map04075	Signal transduction	Environmental Information Processing	A0A0P0VZ55	Os03g0402800 protein OS=Oryza sativa subsp. japonica OX=39947 GN=Os03g0402800 PE=3 SV=1	Os03g0402800	12.501	6.8	1	1
K14432	map04075	Signal transduction	Environmental Information Processing	Q69TW5	bZIP transcription factor 46 OS=Oryza sativa subsp. japonica OX=39947 GN=BZIP46 PE=1 SV=1	BZIP46	34.687	2.5	1	1
K03283	map03040	Transcription	Genetic Information Processing	Q10NA1	Heat shock cognate 70 kDa protein, putative, expressed OS=Oryza sativa subsp. japonica OX=39947 GN=LOC_Os03g16920 PE=1 SV=1	LOC_Os03g16920	71.633	10.3	4	5
K03283	map04141	Folding, sorting and degradation	Genetic Information Processing	Q10NA1	Heat shock cognate 70 kDa protein, putative, expressed OS=Oryza sativa subsp. japonica OX=39947 GN=LOC_Os03g16920 PE=1 SV=1	LOC_Os03g16920	71.633	10.3	4	5
K02210	map03030	Replication and repair	Genetic Information Processing	Q2QNM1	DNA replication licensing factor MCM7 OS=Oryza sativa subsp. japonica OX=39947 GN=MCM7 PE=2 SV=1	MCM7	81.348	1.2	0	1
K03283	map03040	Transcription	Genetic Information Processing	Q2QV45	70 kDa heat shock protein OS=Oryza sativa subsp. japonica OX=39947 GN=LOC_Os12g14070 PE=1 SV=1	LOC_Os12g14070	74.086	14.9	7	9
K03283	map04141	Folding, sorting and degradation	Genetic Information Processing	Q2QV45	70 kDa heat shock protein OS=Oryza sativa subsp. japonica OX=39947 GN=LOC_Os12g14070 PE=1 SV=1	LOC_Os12g14070	74.086	14.9	7	9
K03231	map03013	Translation	Genetic Information Processing	A0A0N7KGP4	Os03g0177400 protein OS=Oryza sativa subsp. japonica OX=39947 GN=Os03g0177400 PE=1 SV=1	Os03g0177400	42.235	5.5	1	1
K07466	map03420	Replication and repair	Genetic Information Processing	Q2QZ79	Os11g0697050 protein OS=Oryza sativa subsp. japonica OX=39947 GN=LOC_Os11g47400 PE=4 SV=1	LOC_Os11g47400	34.152	3.4	1	1
K07466	map03430	Replication and repair	Genetic Information Processing	Q2QZ79	Os11g0697050 protein OS=Oryza sativa subsp. japonica OX=39947 GN=LOC_Os11g47400 PE=4 SV=1	LOC_Os11g47400	34.152	3.4	1	1
K07466	map03440	Replication and repair	Genetic Information Processing	Q2QZ79	Os11g0697050 protein OS=Oryza sativa subsp. japonica OX=39947 GN=LOC_Os11g47400 PE=4 SV=1	LOC_Os11g47400	34.152	3.4	1	1
K09490	map03060	Folding, sorting and degradation	Genetic Information Processing	Q53RJ5	Heat shock 70 kDa protein BIP2 OS=Oryza sativa subsp. japonica OX=39947 GN=BIP2 PE=2 SV=1	BIP2	73.373	1.6	1	1
K09584	map04141	Folding, sorting and degradation	Genetic Information Processing	Q67UF5	Protein disulfide isomerase-like 2-3 OS=Oryza sativa subsp. japonica OX=39947 GN=PDIL2-3 PE=2 SV=1	PDIL2-3	47.334	7.3	2	2
K06269	map03015	Translation	Genetic Information Processing	Q6Z0R3	Serine/threonine-protein phosphatase OS=Oryza sativa subsp. japonica OX=39947 GN=Os08g0455600 PE=1 SV=1	Os08g0455600	34.613	3.9	1	1
K09490	map03060	Folding, sorting and degradation	Genetic Information Processing	Q6Z7B0	Heat shock 70 kDa protein BIP1 OS=Oryza sativa subsp. japonica OX=39947 GN=BIP1 PE=1 SV=1	BIP1	73.389	10.5	11	7
K09490	map04141	Folding, sorting and degradation	Genetic Information Processing	Q6Z7B0	Heat shock 70 kDa protein BIP1 OS=Oryza sativa subsp. japonica OX=39947 GN=BIP1 PE=1 SV=1	BIP1	73.389	10.5	11	7
K04043	map03018	Folding, sorting and degradation	Genetic Information Processing	Q10SR3	70 kDa heat shock protein OS=Oryza sativa subsp. japonica OX=39947 GN=LOC_Os03g02260 PE=1 SV=1	LOC_Os03g02260	72.564	1.3	1	1
K07466	map03030	Replication and repair	Genetic Information Processing	Q2QZ79	Os11g0697050 protein OS=Oryza sativa subsp. japonica OX=39947 GN=LOC_Os11g47400 PE=4 SV=1	LOC_Os11g47400	34.152	3.4	1	1
K09490	map04141	Folding, sorting and degradation	Genetic Information Processing	Q53RJ5	Heat shock 70 kDa protein BIP2 OS=Oryza sativa subsp. japonica OX=39947 GN=BIP2 PE=2 SV=1	BIP2	73.373	1.6	1	1
K09580	map04141	Folding, sorting and degradation	Genetic Information Processing	A0A0P0XZP3	Protein disulfide-isomerase OS=Oryza sativa subsp. japonica OX=39947 GN=Os11g0199200 PE=1 SV=1	Os11g0199200	46.654	9.4	2	3
K07466	map03440	Replication and repair	Genetic Information Processing	A0A0P0VAD7	Os01g0846000 protein OS=Oryza sativa subsp. japonica OX=39947 GN=Os01g0846000 PE=4 SV=1	Os01g0846000	20.694	4.3	1	1
K07466	map03030	Replication and repair	Genetic Information Processing	A0A0P0VAD7	Os01g0846000 protein OS=Oryza sativa subsp. japonica OX=39947 GN=Os01g0846000 PE=4 SV=1	Os01g0846000	20.694	4.3	1	1
K14310	map03013	Translation	Genetic Information Processing	A0A0P0VG25	Os02g0202250 protein OS=Oryza sativa subsp. japonica OX=39947 GN=Os02g0202250 PE=1 SV=1	Os02g0202250	138.06	1.7	1	1
K02865	map03010	Translation	Genetic Information Processing	A0A0P0VIA4	Os02g0321900 protein (Fragment) OS=Oryza sativa subsp. japonica OX=39947 GN=Os02g0321900 PE=1 SV=1	Os02g0321900	10.186	16.9	1	1
K02927	map04120	Folding, sorting and degradation	Genetic Information Processing	P0CH35	Ubiquitin-60S ribosomal protein L40-2 OS=Oryza sativa subsp. japonica OX=39947 GN=Ub-CEP52-2 PE=3 SV=1	Ub-CEP52-2	14.784	7	2	1
K02927	map03010	Translation	Genetic Information Processing	P0CH35	Ubiquitin-60S ribosomal protein L40-2 OS=Oryza sativa subsp. japonica OX=39947 GN=Ub-CEP52-2 PE=3 SV=1	Ub-CEP52-2	14.784	7	2	1
K07466	map03430	Replication and repair	Genetic Information Processing	A0A0P0VAD7	Os01g0846000 protein OS=Oryza sativa subsp. japonica OX=39947 GN=Os01g0846000 PE=4 SV=1	Os01g0846000	20.694	4.3	1	1
K07466	map03420	Replication and repair	Genetic Information Processing	A0A0P0VAD7	Os01g0846000 protein OS=Oryza sativa subsp. japonica OX=39947 GN=Os01g0846000 PE=4 SV=1	Os01g0846000	20.694	4.3	1	1
K02260	map00190	Energy metabolism	Metabolism	Q6K670	Os02g0794600 protein OS=Oryza sativa subsp. japonica OX=39947 GN=Os02g0794600 PE=1 SV=1	Os02g0794600	8.4065	43	1	1
K02260	map01100	Global and overview maps	Metabolism	Q6K670	Os02g0794600 protein OS=Oryza sativa subsp. japonica OX=39947 GN=Os02g0794600 PE=1 SV=1	Os02g0794600	8.4065	43	1	1
K00705	map01110	Global and overview maps	Metabolism	Q69Q02	4-alpha-glucanotransferase DPE2 OS=Oryza sativa subsp. japonica OX=39947 GN=DPE2 PE=2 SV=1	DPE2	108.29	1	1	1
K00705	map01100	Global and overview maps	Metabolism	Q69Q02	4-alpha-glucanotransferase DPE2 OS=Oryza sativa subsp. japonica OX=39947 GN=DPE2 PE=2 SV=1	DPE2	108.29	1	1	1
K00705	map00500	Carbohydrate metabolism	Metabolism	Q69Q02	4-alpha-glucanotransferase DPE2 OS=Oryza sativa subsp. japonica OX=39947 GN=DPE2 PE=2 SV=1	DPE2	108.29	1	1	1
K00207	map00240	Nucleotide metabolism	Metabolism	Q6Z744	Dihydropyrimidine dehydrogenase (NADP(+)) OS=Oryza sativa subsp. japonica OX=39947 GN=Os02g0736400 PE=1 SV=1	Os02g0736400	45.308	5.3	1	1
K00207	map00410	Metabolism of other amino acids	Metabolism	Q6Z744	Dihydropyrimidine dehydrogenase (NADP(+)) OS=Oryza sativa subsp. japonica OX=39947 GN=Os02g0736400 PE=1 SV=1	Os02g0736400	45.308	5.3	1	1
K00207	map00770	Metabolism of cofactors and vitamins	Metabolism	Q6Z744	Dihydropyrimidine dehydrogenase (NADP(+)) OS=Oryza sativa subsp. japonica OX=39947 GN=Os02g0736400 PE=1 SV=1	Os02g0736400	45.308	5.3	1	1
K21888	map01100	Global and overview maps	Metabolism	Q65XA0	Probable glutathione S-transferase DHAR1, cytosolic OS=Oryza sativa subsp. japonica OX=39947 GN=DHAR1 PE=1 SV=1	DHAR1	23.57	28.2	8	4
K00207	map01100	Global and overview maps	Metabolism	Q6Z744	Dihydropyrimidine dehydrogenase (NADP(+)) OS=Oryza sativa subsp. japonica OX=39947 GN=Os02g0736400 PE=1 SV=1	Os02g0736400	45.308	5.3	1	1
K00264	map01110	Global and overview maps	Metabolism	Q0DG35	Glutamate synthase 2 [NADH], chloroplastic OS=Oryza sativa subsp. japonica OX=39947 GN=Os05g0555600 PE=2 SV=2	Os05g0555600	239.45	0.5	1	1
K15730	map00590	Lipid metabolism	Metabolism	Q75M67	Co-chaperone protein p23 OS=Oryza sativa subsp. japonica OX=39947 GN=LOC_Os03g26460 PE=1 SV=1	LOC_Os03g26460	19.325	8.1	1	1
K15730	map01100	Global and overview maps	Metabolism	Q75M67	Co-chaperone protein p23 OS=Oryza sativa subsp. japonica OX=39947 GN=LOC_Os03g26460 PE=1 SV=1	LOC_Os03g26460	19.325	8.1	1	1
K00975	map00500	Carbohydrate metabolism	Metabolism	Q7G065	Glucose-1-phosphate adenylyltransferase large subunit 2, cytosolic OS=Oryza sativa subsp. japonica OX=39947 GN=AGPL2 PE=1 SV=1	AGPL2	57.574	1.9	1	1
K00975	map00520	Carbohydrate metabolism	Metabolism	Q7G065	Glucose-1-phosphate adenylyltransferase large subunit 2, cytosolic OS=Oryza sativa subsp. japonica OX=39947 GN=AGPL2 PE=1 SV=1	AGPL2	57.574	1.9	1	1
K00975	map01100	Global and overview maps	Metabolism	Q7G065	Glucose-1-phosphate adenylyltransferase large subunit 2, cytosolic OS=Oryza sativa subsp. japonica OX=39947 GN=AGPL2 PE=1 SV=1	AGPL2	57.574	1.9	1	1
K00975	map01110	Global and overview maps	Metabolism	Q7G065	Glucose-1-phosphate adenylyltransferase large subunit 2, cytosolic OS=Oryza sativa subsp. japonica OX=39947 GN=AGPL2 PE=1 SV=1	AGPL2	57.574	1.9	1	1
K00975	map01250	Global and overview maps	Metabolism	Q7G065	Glucose-1-phosphate adenylyltransferase large subunit 2, cytosolic OS=Oryza sativa subsp. japonica OX=39947 GN=AGPL2 PE=1 SV=1	AGPL2	57.574	1.9	1	1
K00658	map00020	Carbohydrate metabolism	Metabolism	Q7XVM2	Dihydrolipoyllysine-residue succinyltransferase OS=Oryza sativa subsp. japonica OX=39947 GN=Os04g0394200 PE=1 SV=1	Os04g0394200	48.283	3.2	0	1
K00658	map00310	Amino acid metabolism	Metabolism	Q7XVM2	Dihydrolipoyllysine-residue succinyltransferase OS=Oryza sativa subsp. japonica OX=39947 GN=Os04g0394200 PE=1 SV=1	Os04g0394200	48.283	3.2	0	1
K00658	map00380	Amino acid metabolism	Metabolism	Q7XVM2	Dihydrolipoyllysine-residue succinyltransferase OS=Oryza sativa subsp. japonica OX=39947 GN=Os04g0394200 PE=1 SV=1	Os04g0394200	48.283	3.2	0	1
K00658	map01100	Global and overview maps	Metabolism	Q7XVM2	Dihydrolipoyllysine-residue succinyltransferase OS=Oryza sativa subsp. japonica OX=39947 GN=Os04g0394200 PE=1 SV=1	Os04g0394200	48.283	3.2	0	1
K00658	map01110	Global and overview maps	Metabolism	Q7XVM2	Dihydrolipoyllysine-residue succinyltransferase OS=Oryza sativa subsp. japonica OX=39947 GN=Os04g0394200 PE=1 SV=1	Os04g0394200	48.283	3.2	0	1
K00658	map01200	Global and overview maps	Metabolism	Q7XVM2	Dihydrolipoyllysine-residue succinyltransferase OS=Oryza sativa subsp. japonica OX=39947 GN=Os04g0394200 PE=1 SV=1	Os04g0394200	48.283	3.2	0	1
K00799	map00480	Metabolism of other amino acids	Metabolism	Q8H8U5	Protein IN2-1 homolog B OS=Oryza sativa subsp. japonica OX=39947 GN=GSTZ5 PE=2 SV=1	GSTZ5	27.361	27.9	5	5
K00799	map01100	Global and overview maps	Metabolism	Q8H8U5	Protein IN2-1 homolog B OS=Oryza sativa subsp. japonica OX=39947 GN=GSTZ5 PE=2 SV=1	GSTZ5	27.361	27.9	5	5
K21888	map00480	Metabolism of other amino acids	Metabolism	Q65XA0	Probable glutathione S-transferase DHAR1, cytosolic OS=Oryza sativa subsp. japonica OX=39947 GN=DHAR1 PE=1 SV=1	DHAR1	23.57	28.2	8	4
K21888	map00053	Carbohydrate metabolism	Metabolism	Q65XA0	Probable glutathione S-transferase DHAR1, cytosolic OS=Oryza sativa subsp. japonica OX=39947 GN=DHAR1 PE=1 SV=1	DHAR1	23.57	28.2	8	4
K00002	map01110	Global and overview maps	Metabolism	Q65WW3	Os05g0474600 protein OS=Oryza sativa subsp. japonica OX=39947 GN=Os05g0474600 PE=1 SV=1	Os05g0474600	35.589	9.1	2	2
K00264	map01100	Global and overview maps	Metabolism	Q0DG35	Glutamate synthase 2 [NADH], chloroplastic OS=Oryza sativa subsp. japonica OX=39947 GN=Os05g0555600 PE=2 SV=2	Os05g0555600	239.45	0.5	1	1
K00264	map01230	Global and overview maps	Metabolism	Q0DG35	Glutamate synthase 2 [NADH], chloroplastic OS=Oryza sativa subsp. japonica OX=39947 GN=Os05g0555600 PE=2 SV=2	Os05g0555600	239.45	0.5	1	1
K01759	map00620	Carbohydrate metabolism	Metabolism	Q0DJE6	Lactoylglutathione lyase OS=Oryza sativa subsp. japonica OX=39947 GN=Os05g0295800 PE=1 SV=1	Os05g0295800	21.329	25.4	3	3
K01759	map01100	Global and overview maps	Metabolism	Q0DJE6	Lactoylglutathione lyase OS=Oryza sativa subsp. japonica OX=39947 GN=Os05g0295800 PE=1 SV=1	Os05g0295800	21.329	25.4	3	3
K00264	map00910	Energy metabolism	Metabolism	Q0DG35	Glutamate synthase 2 [NADH], chloroplastic OS=Oryza sativa subsp. japonica OX=39947 GN=Os05g0555600 PE=2 SV=2	Os05g0555600	239.45	0.5	1	1
K00264	map00250	Amino acid metabolism	Metabolism	Q0DG35	Glutamate synthase 2 [NADH], chloroplastic OS=Oryza sativa subsp. japonica OX=39947 GN=Os05g0555600 PE=2 SV=2	Os05g0555600	239.45	0.5	1	1
K01853	map00100	Lipid metabolism	Metabolism	Q0J778	Terpene cyclase/mutase family member OS=Oryza sativa subsp. japonica OX=39947 GN=Os08g0223900 PE=1 SV=2	Os08g0223900	88.803	2.9	1	1
K01853	map01100	Global and overview maps	Metabolism	Q0J778	Terpene cyclase/mutase family member OS=Oryza sativa subsp. japonica OX=39947 GN=Os08g0223900 PE=1 SV=2	Os08g0223900	88.803	2.9	1	1
K01853	map01110	Global and overview maps	Metabolism	Q0J778	Terpene cyclase/mutase family member OS=Oryza sativa subsp. japonica OX=39947 GN=Os08g0223900 PE=1 SV=2	Os08g0223900	88.803	2.9	1	1
K01623	map01230	Global and overview maps	Metabolism	A0A0P0VBW6	Fructose-bisphosphate aldolase OS=Oryza sativa subsp. japonica OX=39947 GN=Os01g0905800 PE=1 SV=1	Os01g0905800	21.973	18.2	3	3
K01623	map01200	Global and overview maps	Metabolism	A0A0P0VBW6	Fructose-bisphosphate aldolase OS=Oryza sativa subsp. japonica OX=39947 GN=Os01g0905800 PE=1 SV=1	Os01g0905800	21.973	18.2	3	3
K01623	map01110	Global and overview maps	Metabolism	A0A0P0VBW6	Fructose-bisphosphate aldolase OS=Oryza sativa subsp. japonica OX=39947 GN=Os01g0905800 PE=1 SV=1	Os01g0905800	21.973	18.2	3	3
K01623	map01100	Global and overview maps	Metabolism	A0A0P0VBW6	Fructose-bisphosphate aldolase OS=Oryza sativa subsp. japonica OX=39947 GN=Os01g0905800 PE=1 SV=1	Os01g0905800	21.973	18.2	3	3
K01623	map00710	Energy metabolism	Metabolism	A0A0P0VBW6	Fructose-bisphosphate aldolase OS=Oryza sativa subsp. japonica OX=39947 GN=Os01g0905800 PE=1 SV=1	Os01g0905800	21.973	18.2	3	3
K01623	map00051	Carbohydrate metabolism	Metabolism	A0A0P0VBW6	Fructose-bisphosphate aldolase OS=Oryza sativa subsp. japonica OX=39947 GN=Os01g0905800 PE=1 SV=1	Os01g0905800	21.973	18.2	3	3
K00002	map01240	Global and overview maps	Metabolism	Q65WW3	Os05g0474600 protein OS=Oryza sativa subsp. japonica OX=39947 GN=Os05g0474600 PE=1 SV=1	Os05g0474600	35.589	9.1	2	2
K01623	map00030	Carbohydrate metabolism	Metabolism	A0A0P0VBW6	Fructose-bisphosphate aldolase OS=Oryza sativa subsp. japonica OX=39947 GN=Os01g0905800 PE=1 SV=1	Os01g0905800	21.973	18.2	3	3
K03861	map00563	Glycan biosynthesis and metabolism	Metabolism	Q336Q3	Expressed protein OS=Oryza sativa subsp. japonica OX=39947 GN=LOC_Os10g41950 PE=2 SV=1	LOC_Os10g41950	11.868	7.3	1	1
K03861	map01100	Global and overview maps	Metabolism	Q336Q3	Expressed protein OS=Oryza sativa subsp. japonica OX=39947 GN=LOC_Os10g41950 PE=2 SV=1	LOC_Os10g41950	11.868	7.3	1	1
K01759	map00620	Carbohydrate metabolism	Metabolism	Q948T6	Lactoylglutathione lyase OS=Oryza sativa subsp. japonica OX=39947 GN=GLYI-11 PE=1 SV=2	GLYI-11	32.553	42.3	10	10
K10251	map00062	Lipid metabolism	Metabolism	Q5ZA49	Os06g0299200 protein OS=Oryza sativa subsp. japonica OX=39947 GN=Os06g0299200 PE=3 SV=1	Os06g0299200	32.334	3	0	1
K10251	map01040	Lipid metabolism	Metabolism	Q5ZA49	Os06g0299200 protein OS=Oryza sativa subsp. japonica OX=39947 GN=Os06g0299200 PE=3 SV=1	Os06g0299200	32.334	3	0	1
K10251	map01100	Global and overview maps	Metabolism	Q5ZA49	Os06g0299200 protein OS=Oryza sativa subsp. japonica OX=39947 GN=Os06g0299200 PE=3 SV=1	Os06g0299200	32.334	3	0	1
K10251	map01110	Global and overview maps	Metabolism	Q5ZA49	Os06g0299200 protein OS=Oryza sativa subsp. japonica OX=39947 GN=Os06g0299200 PE=3 SV=1	Os06g0299200	32.334	3	0	1
K10251	map01212	Global and overview maps	Metabolism	Q5ZA49	Os06g0299200 protein OS=Oryza sativa subsp. japonica OX=39947 GN=Os06g0299200 PE=3 SV=1	Os06g0299200	32.334	3	0	1
K00002	map00010	Carbohydrate metabolism	Metabolism	Q65WW3	Os05g0474600 protein OS=Oryza sativa subsp. japonica OX=39947 GN=Os05g0474600 PE=1 SV=1	Os05g0474600	35.589	9.1	2	2
K00002	map00040	Carbohydrate metabolism	Metabolism	Q65WW3	Os05g0474600 protein OS=Oryza sativa subsp. japonica OX=39947 GN=Os05g0474600 PE=1 SV=1	Os05g0474600	35.589	9.1	2	2
K00002	map00053	Carbohydrate metabolism	Metabolism	Q65WW3	Os05g0474600 protein OS=Oryza sativa subsp. japonica OX=39947 GN=Os05g0474600 PE=1 SV=1	Os05g0474600	35.589	9.1	2	2
K00002	map00561	Lipid metabolism	Metabolism	Q65WW3	Os05g0474600 protein OS=Oryza sativa subsp. japonica OX=39947 GN=Os05g0474600 PE=1 SV=1	Os05g0474600	35.589	9.1	2	2
K00002	map00620	Carbohydrate metabolism	Metabolism	Q65WW3	Os05g0474600 protein OS=Oryza sativa subsp. japonica OX=39947 GN=Os05g0474600 PE=1 SV=1	Os05g0474600	35.589	9.1	2	2
K00002	map01100	Global and overview maps	Metabolism	Q65WW3	Os05g0474600 protein OS=Oryza sativa subsp. japonica OX=39947 GN=Os05g0474600 PE=1 SV=1	Os05g0474600	35.589	9.1	2	2
K01623	map00010	Carbohydrate metabolism	Metabolism	A0A0P0VBW6	Fructose-bisphosphate aldolase OS=Oryza sativa subsp. japonica OX=39947 GN=Os01g0905800 PE=1 SV=1	Os01g0905800	21.973	18.2	3	3
K01759	map01100	Global and overview maps	Metabolism	Q948T6	Lactoylglutathione lyase OS=Oryza sativa subsp. japonica OX=39947 GN=GLYI-11 PE=1 SV=2	GLYI-11	32.553	42.3	10	10
