# Supplementary material for: Protein composition analysis of human plasma-derived and recombinant human serum albumin preparations based on 4D label-free proteomics
Source: PeerJ. 2025 Jun 30;13:e19624. doi: 10.7717/peerj.19624 (PMC12225626; doi:10.7717/peerj.19624)
Supplement: Supplemental Information 2 — Supplemental Figures: Figure S1A: Peptide length, peptides per protein, distribution of coverage (%) and MW (kDa) of the LC-MS/MS analysis of rHSA from company A. Figure S2B: Peptide length, peptides per protein, distribution of coverage (%) and MW(kDa) of the LC-MS/MS analysis of rHSA from company B. Figure S3C: Peptide length, peptides per protein, distribution of coverage (%) and MW(kDa) of the LC-MS/MS analysis of pHSA from company C. Figure S4D: Peptide length, peptides per protein, distribution of coverage (%) and MW(kDa) of the LC-MS/MS analysis of pHSA from company D. Figure S5E: Peptide length, peptides per protein, distribution of coverage (%) and MW(kDa) of the LC-MS/MS analysis of pHSA from company E. Figure S6F: Peptide length, peptides per protein, distribution of coverage (%) and MW(kDa) of the LC-MS/MS analysis of pHSA from company F. Figure S7G: Peptide length, peptides per protein, distribution of coverage (%) and MW(kDa) of the LC-MS/MS analysis of pHSA from company G. Figure S8H: Peptide length, peptides per protein, distribution of coverage (%) and MW(kDa) of the LC-MS/MS analysis of pHSA from company H. Figure S9: GO enrichment analysis of the APs in pHSA. Figure S10: Subcellular localization prediction of the APs in pHSA. Figure S11: COG/KOG enrichment analysis of the APs in pHSA. Figure S12: KEGG pathway enrichment analysis of the APs in pHSA. Supplemental Tables: Table S1A: The protein and peptide identified in rHSA from company A. Table S2B: The protein and peptide identified in rHSA from company B. Table S3C: The protein and peptide identified in pHSA from company C. Table S4D: The protein and peptide identified in pHSA from company D. Table S5E: The protein and peptide identified in pHSA from company E. Table S6F: The protein and peptide identified in pHSA from company F. Table S7G: The protein and peptide identified in pHSA from company G. Table S8H: The protein and peptide identified in pHSA from company H. Table S9: The relative abunda [file peerj-13-19624-s002.zip › Supplementary/Supplementary File/Supplementary File2/2-Functional_classification/Subcellular_Classify.xlsx]

## Sheet: ident Classification
Subcellular localization	Number of proteins
chloroplast	48
nucleus	39
cytoplasm	33
mitochondria	10
plasma membrane	9
extracellular	6
other	4
cytoskeleton	3

## Sheet: ident list
Subcellular localization	Protein accession	Protein description	Gene name	MW [kDa]	Coverage [%]	MS/MS Counts	Peptides	Unique peptides	Razor + unique peptides	Intensity
chloroplast	A0A0N7KQ58	Os08g0520850 protein OS=Oryza sativa subsp. japonica OX=39947 GN=Os08g0520850 PE=4 SV=1	Os08g0520850	12.707	18.4	1	1	1	1	2282000
	Q53RJ5	Heat shock 70 kDa protein BIP2 OS=Oryza sativa subsp. japonica OX=39947 GN=BIP2 PE=2 SV=1	BIP2	73.373	1.6	1	1	1	1	50474000
	Q5JNJ5	Early nodulin-like protein 1 OS=Oryza sativa subsp. japonica OX=39947 GN=ENODL1 PE=1 SV=1	ENODL1	24.922	5.5	1	1	1	1	1027000000
	Q5NAQ1	Os01g0224300 protein OS=Oryza sativa subsp. japonica OX=39947 GN=Os01g0224300 PE=1 SV=1	Os01g0224300	7.3383	30	1	1	1	1	630990
	Q5VML4	Os06g0150400 protein OS=Oryza sativa subsp. japonica OX=39947 GN=Os06g0150400 PE=1 SV=1	Os06g0150400	33.661	14.7	7	5	5	5	33970000
	Q5ZA49	Os06g0299200 protein OS=Oryza sativa subsp. japonica OX=39947 GN=Os06g0299200 PE=3 SV=1	Os06g0299200	32.334	3	0	1	1	1	23301000
	Q67UF5	Protein disulfide isomerase-like 2-3 OS=Oryza sativa subsp. japonica OX=39947 GN=PDIL2-3 PE=2 SV=1	PDIL2-3	47.334	7.3	2	2	2	2	33060000
	Q69Q02	4-alpha-glucanotransferase DPE2 OS=Oryza sativa subsp. japonica OX=39947 GN=DPE2 PE=2 SV=1	DPE2	108.29	1	1	1	1	1	0
	Q6EUH6	Os02g0663900 protein OS=Oryza sativa subsp. japonica OX=39947 GN=Os02g0663900 PE=4 SV=1	Os02g0663900	72.46	1.2	3	1	1	1	0
	Q6F3A5	Beta-Ig-H3 domain-containing protein, putative, expressed OS=Oryza sativa subsp. japonica OX=39947 GN=LOC_Os03g57460 PE=1 SV=1	LOC_Os03g57460	50.688	4.2	1	1	1	1	13690000
	Q6K8Z2	Os02g0795200 protein OS=Oryza sativa subsp. japonica OX=39947 GN=Os02g0795200 PE=2 SV=1	Os02g0795200	37.48	2.3	1	1	1	1	0
	Q6Z0F9	Os08g0340900 protein OS=Oryza sativa subsp. japonica OX=39947 GN=Os08g0340900 PE=2 SV=1	Os08g0340900	90.389	2.9	1	1	1	1	54692000
	Q6Z744	Dihydropyrimidine dehydrogenase (NADP(+)) OS=Oryza sativa subsp. japonica OX=39947 GN=Os02g0736400 PE=1 SV=1	Os02g0736400	45.308	5.3	1	1	1	1	5649600
	Q6ZE15	Os07g0137600 protein OS=Oryza sativa subsp. japonica OX=39947 GN=Os07g0137600 PE=2 SV=1	Os07g0137600	12.465	7.1	3	1	1	1	0
	Q6ZFH9	Glycerophosphodiester phosphodiesterase OS=Oryza sativa subsp. japonica OX=39947 GN=Os08g0503200 PE=1 SV=1	Os08g0503200	83.578	3.3	1	1	1	1	1211500
	Q6ZFJ0	Os08g0502400 protein OS=Oryza sativa subsp. japonica OX=39947 GN=Os08g0502400 PE=1 SV=1	Os08g0502400	28.353	3.3	1	1	1	1	25766000
	Q6ZGV3	Os02g0717900 protein OS=Oryza sativa subsp. japonica OX=39947 GN=Os02g0717900 PE=1 SV=1	Os02g0717900	21.986	4.1	1	1	1	1	16901000
	Q6ZIG6	Os02g0186400 protein OS=Oryza sativa subsp. japonica OX=39947 GN=Os02g0186400 PE=1 SV=1	Os02g0186400	86.146	2.5	1	1	1	1	5049100
	Q7Y0E6	Ubiquinone biosynthesis protein OS=Oryza sativa subsp. japonica OX=39947 GN=LOC_Os03g29180 PE=1 SV=1	LOC_Os03g29180	34.403	7.1	1	1	1	1	972290
	Q8H4B9	Os07g0516200 protein OS=Oryza sativa subsp. japonica OX=39947 GN=Os07g0516200 PE=1 SV=1	Os07g0516200	18.818	12.8	2	2	2	2	63417000
	Q8H5Q4	Os07g0244400 protein OS=Oryza sativa subsp. japonica OX=39947 GN=Os07g0244400 PE=4 SV=1	Os07g0244400	46.663	1.8	2	1	1	1	0
	Q8H625	Os06g0104100 protein OS=Oryza sativa subsp. japonica OX=39947 GN=Os06g0104100 PE=1 SV=1	Os06g0104100	33.591	2.6	1	1	1	1	0
	Q53ME4	Leucine Rich Repeat family protein, expressed OS=Oryza sativa subsp. japonica OX=39947 GN=LOC_Os11g12620 PE=3 SV=1	LOC_Os11g12620	110.93	0.8	1	1	1	1	29732000
	Q337E1	Os10g0506800 protein OS=Oryza sativa subsp. japonica OX=39947 GN=LOC_Os10g36250 PE=1 SV=2	LOC_Os10g36250	87.543	2.6	1	1	1	1	5242400
	Q655Y7	Os06g0664400 protein OS=Oryza sativa subsp. japonica OX=39947 GN=Os06g0664400 PE=1 SV=1	Os06g0664400	46.795	1.6	1	1	1	1	3151200
	Q2QXB0	Os12g0163600 protein OS=Oryza sativa subsp. japonica OX=39947 GN=LOC_Os12g06650 PE=2 SV=1	LOC_Os12g06650	64.535	1.7	1	1	1	1	6891600
	A0A0P0VJT6	Os02g0530100 protein OS=Oryza sativa subsp. japonica OX=39947 GN=Os02g0530100 PE=1 SV=1	Os02g0530100	13.094	22	3	2	2	2	60364000
	A0A0P0VTY6	Flavin-containing monooxygenase OS=Oryza sativa subsp. japonica OX=39947 GN=Os03g0182000 PE=3 SV=1	Os03g0182000	61.089	3.8	1	1	1	1	12194000
	A0A0P0VUB4	Os03g0197300 protein OS=Oryza sativa subsp. japonica OX=39947 GN=Os03g0197300 PE=1 SV=1	Os03g0197300	70.839	1.4	0	1	1	1	2023500
	Q336Q3	Expressed protein OS=Oryza sativa subsp. japonica OX=39947 GN=LOC_Os10g41950 PE=2 SV=1	LOC_Os10g41950	11.868	7.3	1	1	1	1	0
	A0A0P0WFK3	Os04g0636600 protein OS=Oryza sativa subsp. japonica OX=39947 GN=Os04g0636600 PE=1 SV=1	Os04g0636600	40.501	5.1	1	1	1	1	2567700
	A0A0P0WIN7	Os05g0181000 protein OS=Oryza sativa subsp. japonica OX=39947 GN=Os05g0181000 PE=1 SV=1	Os05g0181000	94.123	3	1	1	1	1	19186000
	A0A0P0XB68	Os08g0122800 protein OS=Oryza sativa subsp. japonica OX=39947 GN=Os08g0122800 PE=4 SV=1	Os08g0122800	12.495	7.9	1	2	2	2	369540
	A0A0P0XN98	Os09g0482300 protein OS=Oryza sativa subsp. japonica OX=39947 GN=Os09g0482300 PE=1 SV=1	Os09g0482300	13.853	51.5	3	3	3	3	163850000
	A3AHG5	Late embryogenesis abundant protein 17 OS=Oryza sativa subsp. japonica OX=39947 GN=LEA17 PE=2 SV=1	LEA17	36.791	15.7	3	3	3	3	34891000
	Q0DAE4	Glutaredoxin-C8 OS=Oryza sativa subsp. japonica OX=39947 GN=GRXC8 PE=2 SV=2	GRXC8	14.761	6.6	1	1	1	1	8477500
	P55142	Glutaredoxin-C6 OS=Oryza sativa subsp. japonica OX=39947 GN=GRXC6 PE=1 SV=2	GRXC6	11.774	8.9	1	1	1	1	26777000
	A0A0P0VZ55	Os03g0402800 protein OS=Oryza sativa subsp. japonica OX=39947 GN=Os03g0402800 PE=3 SV=1	Os03g0402800	12.501	6.8	1	1	1	1	0
	Q0DG35	Glutamate synthase 2 [NADH], chloroplastic OS=Oryza sativa subsp. japonica OX=39947 GN=Os05g0555600 PE=2 SV=2	Os05g0555600	239.45	0.5	1	1	1	1	33317000
	P93407	Superoxide dismutase [Cu-Zn], chloroplastic OS=Oryza sativa subsp. japonica OX=39947 GN=SODCP PE=1 SV=1	SODCP	21.301	35.5	7	5	5	5	1963900000
	Q2QX63	DnaJ C terminal region family protein, expressed OS=Oryza sativa subsp. japonica OX=39947 GN=LOC_Os12g07060 PE=1 SV=1	LOC_Os12g07060	45.697	1.9	1	1	1	1	0
	Q2QNM1	DNA replication licensing factor MCM7 OS=Oryza sativa subsp. japonica OX=39947 GN=MCM7 PE=2 SV=1	MCM7	81.348	1.2	0	1	1	1	145140000
	Q2QLS7	Os12g0630200 protein OS=Oryza sativa subsp. japonica OX=39947 GN=LOC_Os12g43450 PE=1 SV=1	LOC_Os12g43450	25.008	13.4	2	2	2	2	21560000
	Q2QV45	70 kDa heat shock protein OS=Oryza sativa subsp. japonica OX=39947 GN=LOC_Os12g14070 PE=1 SV=1	LOC_Os12g14070	74.086	14.9	7	9	9	9	413610000
	Q0J4T9	Os08g0490600 protein OS=Oryza sativa subsp. japonica OX=39947 GN=Os08g0490600 PE=1 SV=1	Os08g0490600	18.918	5	0	1	1	1	4767500
	Q0DZS7	Os02g0601100 protein OS=Oryza sativa subsp. japonica OX=39947 GN=Os02g0601100 PE=1 SV=1	Os02g0601100	12.837	16.9	1	1	1	1	3511200
	Q0DTS5	Os03g0227900 protein OS=Oryza sativa subsp. japonica OX=39947 GN=Os03g0227900 PE=1 SV=2	Os03g0227900	51.394	4.2	1	1	1	1	241900
	Q109B0	Class II metallothionein-like protein 1A OS=Oryza sativa subsp. japonica OX=39947 GN=MT21A PE=2 SV=1	MT21A	8.4933	24.1	2	1	1	1	43674000
cytoplasm	Q10FQ7	Glyoxalase family protein, expressed OS=Oryza sativa subsp. japonica OX=39947 GN=LOC_Os03g45720 PE=1 SV=1	LOC_Os03g45720	15.174	9.9	1	1	1	1	74235000
	Q6K793	Os02g0510600 protein OS=Oryza sativa subsp. japonica OX=39947 GN=Os02g0510600 PE=3 SV=1	Os02g0510600	35.456	2.2	1	1	1	1	10214000
	Q10NA1	Heat shock cognate 70 kDa protein, putative, expressed OS=Oryza sativa subsp. japonica OX=39947 GN=LOC_Os03g16920 PE=1 SV=1	LOC_Os03g16920	71.633	10.3	4	5	4	4	210410000
	Q5Z9Y8	Os06g0341300 protein OS=Oryza sativa subsp. japonica OX=39947 GN=Os06g0341300 PE=1 SV=1	Os06g0341300	27.921	32.9	7	6	6	6	440660000
	Q65WW3	Os05g0474600 protein OS=Oryza sativa subsp. japonica OX=39947 GN=Os05g0474600 PE=1 SV=1	Os05g0474600	35.589	9.1	2	2	2	2	18130000
	Q65XA0	Probable glutathione S-transferase DHAR1, cytosolic OS=Oryza sativa subsp. japonica OX=39947 GN=DHAR1 PE=1 SV=1	DHAR1	23.57	28.2	8	4	4	4	414470000
	Q6Z0R3	Serine/threonine-protein phosphatase OS=Oryza sativa subsp. japonica OX=39947 GN=Os08g0455600 PE=1 SV=1	Os08g0455600	34.613	3.9	1	1	1	1	120830000
	Q94GQ6	Os03g0747500 protein OS=Oryza sativa subsp. japonica OX=39947 GN=LOC_Os03g53620 PE=1 SV=1	LOC_Os03g53620	21.273	17.8	2	2	2	2	15083000
	Q7XCN0	Expressed protein OS=Oryza sativa subsp. japonica OX=39947 GN=LOC_Os10g39430 PE=1 SV=1	LOC_Os10g39430	87.593	1.6	1	1	1	1	11946000000
	Q8S7R5	Os10g0122300 protein OS=Oryza sativa subsp. japonica OX=39947 GN=LOC_Os10g03360 PE=3 SV=1	LOC_Os10g03360	45.293	1.7	1	1	1	1	29372000
	Q948T6	Lactoylglutathione lyase OS=Oryza sativa subsp. japonica OX=39947 GN=GLYI-11 PE=1 SV=2	GLYI-11	32.553	42.3	10	10	10	10	1151800000
	Q9AY67	Os03g0781200 protein OS=Oryza sativa subsp. japonica OX=39947 GN=Os03g0781200 PE=4 SV=1	Os03g0781200	8.2885	13.2	1	1	1	1	403200000
	Q9SXX7	Cytochrome c oxidase subunit 5C OS=Oryza sativa subsp. japonica OX=39947 GN=COX5C PE=3 SV=3	COX5C	6.9781	15.9	17	1	1	1	64480000000
	Q0J778	Terpene cyclase/mutase family member OS=Oryza sativa subsp. japonica OX=39947 GN=Os08g0223900 PE=1 SV=2	Os08g0223900	88.803	2.9	1	1	1	1	8188700000
	Q7G065	Glucose-1-phosphate adenylyltransferase large subunit 2, cytosolic OS=Oryza sativa subsp. japonica OX=39947 GN=AGPL2 PE=1 SV=1	AGPL2	57.574	1.9	1	1	1	1	31463000
	Q0E0J8	Os02g0543900 protein OS=Oryza sativa subsp. japonica OX=39947 GN=Os02g0543900 PE=2 SV=2	Os02g0543900	41.437	2.2	1	1	1	1	0
	Q8H8B0	Os03g0159600 protein OS=Oryza sativa subsp. japonica OX=39947 GN=LOC_Os03g06360 PE=1 SV=1	LOC_Os03g06360	27.19	17.4	3	2	2	2	78927000
	Q0D840	Thioredoxin H1 OS=Oryza sativa subsp. japonica OX=39947 GN=TRXH PE=1 SV=1	TRXH	13.156	8.2	1	1	1	1	7734300
	A0A0N7KMN9	Os06g0701100 protein OS=Oryza sativa subsp. japonica OX=39947 GN=Os06g0701100 PE=1 SV=1	Os06g0701100	45.666	4	0	1	1	1	2100500
	A0A0N7KQ92	Os08g0548800 protein OS=Oryza sativa subsp. japonica OX=39947 GN=Os08g0548800 PE=4 SV=1	Os08g0548800	38.46	3.8	1	1	1	1	3014500
	A0A0N7KRA5	Os09g0567366 protein OS=Oryza sativa subsp. japonica OX=39947 GN=Os09g0567366 PE=1 SV=1	Os09g0567366	23.827	11.2	2	1	1	1	32908000
	A0A0P0VAD7	Os01g0846000 protein OS=Oryza sativa subsp. japonica OX=39947 GN=Os01g0846000 PE=4 SV=1	Os01g0846000	20.694	4.3	1	1	1	1	0
	Q0DRV6	Superoxide dismutase [Cu-Zn] 1 OS=Oryza sativa subsp. japonica OX=39947 GN=SODCC1 PE=1 SV=1	SODCC1	15.251	59.9	5	5	5	5	1608100000
	A0A0P0VBW6	Fructose-bisphosphate aldolase OS=Oryza sativa subsp. japonica OX=39947 GN=Os01g0905800 PE=1 SV=1	Os01g0905800	21.973	18.2	3	3	3	3	104550000
	A0A0P0VHW2	Os02g0297550 protein OS=Oryza sativa subsp. japonica OX=39947 GN=Os02g0297550 PE=4 SV=1	Os02g0297550	9.6283	20.5	1	1	1	1	29584000
	A0A0N7KGP4	Os03g0177400 protein OS=Oryza sativa subsp. japonica OX=39947 GN=Os03g0177400 PE=1 SV=1	Os03g0177400	42.235	5.5	1	1	1	1	211700000
	A0A0P0VLE4	Os02g0597300 protein OS=Oryza sativa subsp. japonica OX=39947 GN=Os02g0597300 PE=4 SV=1	Os02g0597300	86.193	3.3	0	1	1	1	46124
	A0A0P0VW37	Os03g0277500 protein OS=Oryza sativa subsp. japonica OX=39947 GN=Os03g0277500 PE=1 SV=1	Os03g0277500	17.67	20.4	4	2	2	2	627200000
	A0A0P0XA75	Os07g0644400 protein (Fragment) OS=Oryza sativa subsp. japonica OX=39947 GN=Os07g0644400 PE=4 SV=1	Os07g0644400	45.191	1.9	1	1	1	1	0
	A0A0P0XB22	Os08g0110800 protein OS=Oryza sativa subsp. japonica OX=39947 GN=Os08g0110800 PE=1 SV=1	Os08g0110800	32.852	17.1	3	3	3	3	12057000
	A0A0P0XGK1	Os08g0434566 protein OS=Oryza sativa subsp. japonica OX=39947 GN=Os08g0434566 PE=4 SV=1	Os08g0434566	14.007	17.9	1	1	1	1	9938900
	A0A0P0XZ99	Os11g0175300 protein OS=Oryza sativa subsp. japonica OX=39947 GN=Os11g0175300 PE=4 SV=1	Os11g0175300	45.473	5	1	1	1	1	320040000
	A0A0P0VIA4	Os02g0321900 protein (Fragment) OS=Oryza sativa subsp. japonica OX=39947 GN=Os02g0321900 PE=1 SV=1	Os02g0321900	10.186	16.9	1	1	1	1	3030800
cytoskeleton	Q10DV7	Actin-1 OS=Oryza sativa subsp. japonica OX=39947 GN=ACT1 PE=2 SV=1	ACT1	41.812	14.1	3	3	3	3	41348000
	Q8H8U5	Protein IN2-1 homolog B OS=Oryza sativa subsp. japonica OX=39947 GN=GSTZ5 PE=2 SV=1	GSTZ5	27.361	27.9	5	5	5	5	255330000
	A0A0P0XZP3	Protein disulfide-isomerase OS=Oryza sativa subsp. japonica OX=39947 GN=Os11g0199200 PE=1 SV=1	Os11g0199200	46.654	9.4	2	3	3	3	166550000
extracellular	A0A0P0WFK4	Os04g0643550 protein OS=Oryza sativa subsp. japonica OX=39947 GN=Os04g0643550 PE=4 SV=1	Os04g0643550	16.848	5.2	1	1	1	1	0
	A3C0C6	Peptidylprolyl isomerase OS=Oryza sativa subsp. japonica OX=39947 GN=Os09g0501850 PE=1 SV=1	Os09g0501850	16.29	7.8	1	1	1	1	10521000
	Q7XBA6	Non-specific lipid-transfer protein OS=Oryza sativa subsp. japonica OX=39947 GN=Os11g0115400 PE=1 SV=1	Os11g0115400	11.317	11.2	1	1	1	1	20516000
	Q10MT7	Gamma interferon inducible lysosomal thiol reductase family protein, expressed OS=Oryza sativa subsp. japonica OX=39947 GN=LOC_Os03g18454 PE=1 SV=1	LOC_Os03g18454	28.591	5.1	1	1	1	1	4003400
	Q8H4M5	Os07g0213600 protein OS=Oryza sativa subsp. japonica OX=39947 GN=Os07g0213600 PE=1 SV=1	Os07g0213600	15.891	24.7	4	2	2	2	70606000
	Q8S7U3	Late embryogenesis abundant protein, expressed OS=Oryza sativa subsp. japonica OX=39947 GN=LOC_Os03g07180 PE=1 SV=1	LOC_Os03g07180	41.859	5.8	1	2	2	2	7201300
mitochondria	Q7XVM2	Dihydrolipoyllysine-residue succinyltransferase OS=Oryza sativa subsp. japonica OX=39947 GN=Os04g0394200 PE=1 SV=1	Os04g0394200	48.283	3.2	0	1	1	1	4723400
	Q5NBN5	Os01g0276300 protein OS=Oryza sativa subsp. japonica OX=39947 GN=Os01g0276300 PE=1 SV=1	Os01g0276300	24.485	22.8	3	3	3	3	50976000
	Q75GI7	Expressed protein OS=Oryza sativa subsp. japonica OX=39947 GN=LOC_Os03g51640 PE=2 SV=1	LOC_Os03g51640	45.501	6.1	1	1	1	1	158420
	Q6Z730	Eukaryotic translation initiation factor 3 subunit J OS=Oryza sativa subsp. japonica OX=39947 GN=Os02g0122300 PE=1 SV=1	Os02g0122300	25.789	9.5	1	1	1	1	1091000
	Q5VRM0	Acyl-CoA-binding domain-containing protein 2 OS=Oryza sativa subsp. japonica OX=39947 GN=ACBP2 PE=1 SV=1	ACBP2	10.248	14.3	1	1	1	1	10781000
	Q0IT64	Os11g0303200 protein OS=Oryza sativa subsp. japonica OX=39947 GN=Os11g0303200 PE=4 SV=1	Os11g0303200	14.404	18.3	1	1	1	1	2372500000
	A0A0P0WV14	Os06g0245050 protein OS=Oryza sativa subsp. japonica OX=39947 GN=Os06g0245050 PE=4 SV=1	Os06g0245050	10.098	9.3	0	1	1	1	898730
	B7EXZ6	Os04g0479500 protein OS=Oryza sativa subsp. japonica OX=39947 GN=Os04g0479500 PE=2 SV=1	Os04g0479500	26.165	4.4	1	1	1	1	8080700
	A0A0P0XUW7	Os10g0422583 protein OS=Oryza sativa subsp. japonica OX=39947 GN=Os10g0422583 PE=4 SV=1	Os10g0422583	13.418	13	0	1	1	1	110530
	Q10SR3	70 kDa heat shock protein OS=Oryza sativa subsp. japonica OX=39947 GN=LOC_Os03g02260 PE=1 SV=1	LOC_Os03g02260	72.564	1.3	1	1	1	1	3866200
nucleus	Q0J0Q5	Os09g0502100 protein OS=Oryza sativa subsp. japonica OX=39947 GN=Os09g0502100 PE=1 SV=2	Os09g0502100	43.704	14.2	4	4	4	4	182420000
	Q2QMT7	B3 domain-containing protein Os12g0591400 OS=Oryza sativa subsp. japonica OX=39947 GN=Os12g0591300 PE=2 SV=1	Os12g0591300	75.285	3	1	1	1	1	3778600
	Q2QZ79	Os11g0697050 protein OS=Oryza sativa subsp. japonica OX=39947 GN=LOC_Os11g47400 PE=4 SV=1	LOC_Os11g47400	34.152	3.4	1	1	1	1	0
	Q2R181	Expressed protein OS=Oryza sativa subsp. japonica OX=39947 GN=LOC_Os11g40070 PE=4 SV=2	LOC_Os11g40070	26.48	3	2	1	1	1	108950000
	Q337E2	Expressed protein OS=Oryza sativa subsp. japonica OX=39947 GN=LOC_Os10g36180 PE=1 SV=1	LOC_Os10g36180	45.581	37	19	9	9	9	608950000
	Q5N6V0	B3 domain-containing protein Os01g0905400 OS=Oryza sativa subsp. japonica OX=39947 GN=Os01g0905400 PE=2 SV=1	Os01g0905400	75.402	1.3	2	1	1	1	3008000
	Q657B3	Zinc finger CCCH domain-containing protein 7 OS=Oryza sativa subsp. japonica OX=39947 GN=Os01g0572100 PE=2 SV=1	Os01g0572100	74.437	1.1	0	1	1	1	6344200
	Q69TW5	bZIP transcription factor 46 OS=Oryza sativa subsp. japonica OX=39947 GN=BZIP46 PE=1 SV=1	BZIP46	34.687	2.5	1	1	1	1	39551000
	Q6H7J8	Os02g0633100 protein OS=Oryza sativa subsp. japonica OX=39947 GN=Os02g0633100 PE=1 SV=1	Os02g0633100	205.21	1	0	2	2	2	21089000
	Q8W0D1	Os01g0721900 protein OS=Oryza sativa subsp. japonica OX=39947 GN=Os01g0721900 PE=1 SV=1	Os01g0721900	40.425	14.5	5	3	2	3	23632000
	Q6K670	Os02g0794600 protein OS=Oryza sativa subsp. japonica OX=39947 GN=Os02g0794600 PE=1 SV=1	Os02g0794600	8.4065	43	1	1	1	1	13546000
	Q6Z0I0	Os08g0327700 protein OS=Oryza sativa subsp. japonica OX=39947 GN=Os08g0327700 PE=1 SV=1	Os08g0327700	15.163	6.7	1	1	1	1	7996500
	Q75HZ0	LEA5 OS=Oryza sativa subsp. japonica OX=39947 GN=Os05g0584200 PE=1 SV=1	Os05g0584200	16.546	5.3	1	1	1	1	0
	Q75M67	Co-chaperone protein p23 OS=Oryza sativa subsp. japonica OX=39947 GN=LOC_Os03g26460 PE=1 SV=1	LOC_Os03g26460	19.325	8.1	1	1	1	1	2719200
	Q7X8Y3	Os04g0638800 protein OS=Oryza sativa subsp. japonica OX=39947 GN=Os04g0638800 PE=2 SV=1	Os04g0638800	32.014	6.6	1	1	1	1	3056100
	Q8H7M6	Os03g0190800 protein OS=Oryza sativa subsp. japonica OX=39947 GN=LOC_Os03g09080 PE=1 SV=1	LOC_Os03g09080	42.027	2.7	1	1	1	1	28829000
	Q7XUC9	Histone H4 OS=Oryza sativa subsp. japonica OX=39947 GN=LOC_Os03g02780 PE=1 SV=2	LOC_Os03g02780	11.409	13.6	1	1	1	1	2466900
	Q0E2C9	Os02g0250600 protein OS=Oryza sativa subsp. japonica OX=39947 GN=Os02g0250600 PE=1 SV=1	Os02g0250600	47.315	36.7	14	14	14	14	657570000
	Q6K4S7	Os02g0285300 protein OS=Oryza sativa subsp. japonica OX=39947 GN=Os02g0285300 PE=1 SV=1	Os02g0285300	24.048	6.5	1	1	1	1	0
	Q0DJE6	Lactoylglutathione lyase OS=Oryza sativa subsp. japonica OX=39947 GN=Os05g0295800 PE=1 SV=1	Os05g0295800	21.329	25.4	3	3	3	3	141270000
	A0A0P0WG85	Os04g0663100 protein OS=Oryza sativa subsp. japonica OX=39947 GN=Os04g0663100 PE=1 SV=1	Os04g0663100	98.48	2.7	1	1	1	1	2029700
	Q0DC52	Os06g0483900 protein OS=Oryza sativa subsp. japonica OX=39947 GN=Os06g0483900 PE=4 SV=1	Os06g0483900	36.713	2.7	1	1	1	1	0
	A0A0P0V0Q5	Os01g0226200 protein OS=Oryza sativa subsp. japonica OX=39947 GN=Os01g0226200 PE=4 SV=1	Os01g0226200	43.032	1.9	1	1	1	1	0
	Q0DGH0	Os05g0533100 protein OS=Oryza sativa subsp. japonica OX=39947 GN=Os05g0533100 PE=1 SV=1	Os05g0533100	32.413	18.9	3	3	2	2	24533000
	A0A0P0VRB1	Os02g0816900 protein OS=Oryza sativa subsp. japonica OX=39947 GN=Os02g0816900 PE=1 SV=1	Os02g0816900	144.87	0.8	1	1	1	1	349180000
	A0A0P0VYG1	Os03g0356700 protein OS=Oryza sativa subsp. japonica OX=39947 GN=Os03g0356700 PE=1 SV=1	Os03g0356700	46.012	2.4	1	1	1	1	8830500
	A0A0P0W000	Os03g0596900 protein OS=Oryza sativa subsp. japonica OX=39947 GN=Os03g0596900 PE=1 SV=1	Os03g0596900	40.562	15.4	7	4	4	4	102390000
	A0A0P0WE64	Os04g0592400 protein OS=Oryza sativa subsp. japonica OX=39947 GN=Os04g0592400 PE=1 SV=1	Os04g0592400	46.758	2.9	1	1	1	1	10304000
	A0A0P0WHK5	Os05g0119400 protein OS=Oryza sativa subsp. japonica OX=39947 GN=Os05g0119400 PE=4 SV=1	Os05g0119400	95.383	1	1	1	1	1	0
	A0A0P0WJL0	Os05g0233100 protein OS=Oryza sativa subsp. japonica OX=39947 GN=Os05g0233100 PE=4 SV=1	Os05g0233100	34.549	2.6	0	1	1	1	3125200
	A0A0P0VKB4	Os02g0558400 protein OS=Oryza sativa subsp. japonica OX=39947 GN=Os02g0558400 PE=3 SV=1	Os02g0558400	107.62	0.8	2	1	1	1	175660000
	A0A0P0XGI2	Os08g0442900 protein OS=Oryza sativa subsp. japonica OX=39947 GN=Os08g0442900 PE=4 SV=1	Os08g0442900	13.939	8.6	0	1	1	1	204630
	A0A0P0XR38	Os09g0549500 protein OS=Oryza sativa subsp. japonica OX=39947 GN=Os09g0549500 PE=4 SV=1	Os09g0549500	29.5	2.9	0	1	1	1	1551100
	A0A0P0XVT4	Os10g0453851 protein OS=Oryza sativa subsp. japonica OX=39947 GN=Os10g0453851 PE=4 SV=1	Os10g0453851	36.061	2.4	1	1	1	1	0
	A0A0P0YCW8	Os12g0626150 protein OS=Oryza sativa subsp. japonica OX=39947 GN=Os12g0626150 PE=4 SV=1	Os12g0626150	16.485	5.2	1	1	1	1	0
	A0A0P0YD55	Os12g0626500 protein OS=Oryza sativa subsp. japonica OX=39947 GN=Os12g0626500 PE=1 SV=1	Os12g0626500	21.892	35.9	9	4	4	4	451640000
	B9FUY6	Os07g0685850 protein OS=Oryza sativa subsp. japonica OX=39947 GN=Os07g0685850 PE=1 SV=1	Os07g0685850	14.521	9.5	1	1	1	1	1764500
	P0C5A4	Late embryogenesis abundant protein 19 OS=Oryza sativa subsp. japonica OX=39947 GN=LEA19 PE=2 SV=1	LEA19	20.514	25	5	5	5	5	121760000
	A0A0P0X7E2	Os07g0555200 protein (Fragment) OS=Oryza sativa subsp. japonica OX=39947 GN=Os07g0555200 PE=1 SV=1	Os07g0555200	138.35	2.2	2	2	2	2	19952000
other | cytoplasm,nucleus	P0CH35	Ubiquitin-60S ribosomal protein L40-2 OS=Oryza sativa subsp. japonica OX=39947 GN=Ub-CEP52-2 PE=3 SV=1	Ub-CEP52-2	14.784	7	2	1	1	1	37782000
other | endoplasmic reticulum	Q6Z7B0	Heat shock 70 kDa protein BIP1 OS=Oryza sativa subsp. japonica OX=39947 GN=BIP1 PE=1 SV=1	BIP1	73.389	10.5	11	7	6	7	307530000
other | vacuolar membrane	Q5N8V9	Os01g0899700 protein OS=Oryza sativa subsp. japonica OX=39947 GN=Os01g0899700 PE=2 SV=1	Os01g0899700	45.096	1.9	0	1	1	1	18257000
	A0A0P0XT55	WAT1-related protein OS=Oryza sativa subsp. japonica OX=39947 GN=Os10g0199500 PE=3 SV=1	Os10g0199500	25.554	3.5	1	1	1	1	0
plasma membrane	A0A0P0VG25	Os02g0202250 protein OS=Oryza sativa subsp. japonica OX=39947 GN=Os02g0202250 PE=1 SV=1	Os02g0202250	138.06	1.7	1	1	1	1	303330000
	A0A0P0VR14	Os02g0798700 protein OS=Oryza sativa subsp. japonica OX=39947 GN=Os02g0798700 PE=1 SV=1	Os02g0798700	74.193	1.2	2	1	1	1	0
	A0A0P0WET4	Os04g0616500 protein OS=Oryza sativa subsp. japonica OX=39947 GN=Os04g0616500 PE=4 SV=1	Os04g0616500	111.78	2.2	1	1	1	1	7021000
	Q0DSY0	Os03g0281600 protein (Fragment) OS=Oryza sativa subsp. japonica OX=39947 GN=Os03g0281600 PE=1 SV=1	Os03g0281600	91.214	2.5	1	1	1	1	2139400
	Q2QUP1	DnaJ protein ERDJ7 OS=Oryza sativa subsp. japonica OX=39947 GN=ERDJ7 PE=3 SV=1	ERDJ7	36.162	2.6	1	1	1	1	0
	Q2R2Z4	GDT1-like protein 2, chloroplastic OS=Oryza sativa subsp. japonica OX=39947 GN=Os11g0544500 PE=2 SV=1	Os11g0544500	36.727	3.5	1	1	1	1	0
	Q6YVM4	Probable cellulose synthase A catalytic subunit 6 [UDP-forming] OS=Oryza sativa subsp. japonica OX=39947 GN=CESA6 PE=2 SV=1	CESA6	122.41	1.8	1	1	1	1	265340
	Q6ZBK6	Os08g0519400 protein OS=Oryza sativa subsp. japonica OX=39947 GN=Os08g0519400 PE=1 SV=1	Os08g0519400	50.857	3.1	1	1	1	1	9402500
	A0A0N7KRS2	Os10g0411100 protein OS=Oryza sativa subsp. japonica OX=39947 GN=Os10g0411100 PE=4 SV=1	Os10g0411100	46.275	2.2	1	1	1	1	198980
