# Supplementary material for: Protein composition analysis of human plasma-derived and recombinant human serum albumin preparations based on 4D label-free proteomics
Source: PeerJ. 2025 Jun 30;13:e19624. doi: 10.7717/peerj.19624 (PMC12225626; doi:10.7717/peerj.19624)
Supplement: Supplemental Information 2 — Supplemental Figures: Figure S1A: Peptide length, peptides per protein, distribution of coverage (%) and MW (kDa) of the LC-MS/MS analysis of rHSA from company A. Figure S2B: Peptide length, peptides per protein, distribution of coverage (%) and MW(kDa) of the LC-MS/MS analysis of rHSA from company B. Figure S3C: Peptide length, peptides per protein, distribution of coverage (%) and MW(kDa) of the LC-MS/MS analysis of pHSA from company C. Figure S4D: Peptide length, peptides per protein, distribution of coverage (%) and MW(kDa) of the LC-MS/MS analysis of pHSA from company D. Figure S5E: Peptide length, peptides per protein, distribution of coverage (%) and MW(kDa) of the LC-MS/MS analysis of pHSA from company E. Figure S6F: Peptide length, peptides per protein, distribution of coverage (%) and MW(kDa) of the LC-MS/MS analysis of pHSA from company F. Figure S7G: Peptide length, peptides per protein, distribution of coverage (%) and MW(kDa) of the LC-MS/MS analysis of pHSA from company G. Figure S8H: Peptide length, peptides per protein, distribution of coverage (%) and MW(kDa) of the LC-MS/MS analysis of pHSA from company H. Figure S9: GO enrichment analysis of the APs in pHSA. Figure S10: Subcellular localization prediction of the APs in pHSA. Figure S11: COG/KOG enrichment analysis of the APs in pHSA. Figure S12: KEGG pathway enrichment analysis of the APs in pHSA. Supplemental Tables: Table S1A: The protein and peptide identified in rHSA from company A. Table S2B: The protein and peptide identified in rHSA from company B. Table S3C: The protein and peptide identified in pHSA from company C. Table S4D: The protein and peptide identified in pHSA from company D. Table S5E: The protein and peptide identified in pHSA from company E. Table S6F: The protein and peptide identified in pHSA from company F. Table S7G: The protein and peptide identified in pHSA from company G. Table S8H: The protein and peptide identified in pHSA from company H. Table S9: The relative abunda [file peerj-13-19624-s002.zip › Supplementary/Supplementary File/Supplementary File2/3-Functional_enrichment/GO_enrich_all.csv]

GO Terms Level 1	GO Terms Description	GO Terms Level	GO Terms ID	Mapping	Background	All Mapping	All Background	Fold Enrichment	Fisher's exact test p value	-log10(p value)	Related proteins
Cellular Component	endoplasmic reticulum lumen	5	GO:0005788	4	44	64	12981	18.44	6.290642225263849e-05	4.2	A0A0P0XZP3 Q53RJ5 Q67UF5 Q6Z7B0
Cellular Component	anchored component of plasma membrane	4	GO:0046658	4	137	64	12981	5.92	0.004624208265573061	2.33	Q5JNJ5 Q6K4S7 Q6ZFH9 Q6ZFJ0
Cellular Component	anchored component of membrane	3	GO:0031225	4	149	64	12981	5.45	0.006214688959374015	2.21	Q5JNJ5 Q6K4S7 Q6ZFH9 Q6ZFJ0
Cellular Component	chloroplast stroma	3	GO:0009570	9	773	64	12981	2.36	0.013038278638441895	1.88	A0A0P0XZP3 P93407 Q0DG35 Q10DV7 Q2QV45 Q65XA0 Q6Z744 Q8H4B9 Q8H8U5
Cellular Component	plastid stroma	2	GO:0009532	9	785	64	12981	2.33	0.014307319075974791	1.84	A0A0P0XZP3 P93407 Q0DG35 Q10DV7 Q2QV45 Q65XA0 Q6Z744 Q8H4B9 Q8H8U5
Cellular Component	apoplast	3	GO:0048046	4	240	64	12981	3.38	0.03053345028149384	1.52	P93407 Q2QV45 Q65XA0 Q75HZ0
Cellular Component	vacuole	5	GO:0005773	10	1021	64	12981	1.99	0.032113540509947074	1.49	A0A0P0VRB1 A0A0P0XZP3 Q0DAE4 Q65XA0 Q67UF5 Q6F3A5 Q6K4S7 Q6Z7B0 Q8H4B9 Q948T6
Cellular Component	cytoskeleton	5	GO:0005856	5	377	64	12981	2.69	0.03796784007975459	1.42	A0A0P0VRB1 A0A0P0VYG1 A0A0P0WG85 Q10DV7 Q6K4S7
Cellular Component	actin cytoskeleton	6	GO:0015629	2	65	64	12981	6.24	0.04080130207994996	1.39	A0A0P0VRB1 A0A0P0VYG1
Cellular Component	cytoplasm	2	GO:0005737	49	8477	64	12981	1.17	0.06500295402022131	1.19	A0A0N7KGP4 A0A0N7KMN9 A0A0P0VBW6 A0A0P0VG25 A0A0P0VIA4 A0A0P0VJT6 A0A0P0VRB1 A0A0P0VYG1 A0A0P0WG85 A0A0P0X7E2 A0A0P0XB22 A0A0P0XZ99 A0A0P0XZP3 A3C0C6 Q0DAE4 P0C5A4 P93407 Q0D840 Q0DG35 Q0DRV6 Q0DZS7 Q109B0 Q10DV7 Q2QNM1 Q2QUP1 Q2QV45 Q2R2Z4 Q336Q3 Q337E2 Q53RJ5 Q5JNJ5 Q5NBN5 Q5VRM0 Q65XA0 Q67UF5 Q69Q02 Q6F3A5 Q6K4S7 Q6K8Z2 Q6YVM4 Q6Z0I0 Q6Z744 Q6Z7B0 Q75HZ0 Q7G065 Q7XVM2 Q8H4B9 Q8H8U5 Q948T6
Cellular Component	intracellular anatomical structure	2	GO:0005622	60	11114	64	12981	1.09	0.07227143088318894	1.14	A0A0N7KGP4 A0A0N7KMN9 A0A0P0VBW6 A0A0P0VG25 A0A0P0VIA4 A0A0P0VJT6 A0A0P0VRB1 A0A0P0VYG1 A0A0P0VZ55 A0A0P0WG85 A0A0P0X7E2 A0A0P0XB22 A0A0P0XR38 A0A0P0XZ99 A0A0P0XZP3 A3AHG5 A3C0C6 B9FUY6 Q0DAE4 P0C5A4 P93407 Q0D840 Q0DG35 Q0DRV6 Q0DZS7 Q109B0 Q10DV7 Q2QMT7 Q2QNM1 Q2QUP1 Q2QV45 Q2QXB0 Q2R2Z4 Q336Q3 Q337E2 Q53RJ5 Q5JNJ5 Q5NBN5 Q5VRM0 Q65XA0 Q67UF5 Q69Q02 Q69TW5 Q6EUH6 Q6F3A5 Q6K4S7 Q6K8Z2 Q6YVM4 Q6Z…
Cellular Component	extracellular region	2	GO:0005576	5	481	64	12981	2.11	0.0880159040123188	1.06	P93407 Q0DRV6 Q2QV45 Q65XA0 Q75HZ0
Cellular Component	organelle subcompartment	2	GO:0031984	2	1160	64	12981	0.35	0.12279404328276516	0.91	Q2QUP1 Q336Q3
Cellular Component	chloroplast envelope	5	GO:0009941	6	621	64	12981	1.96	0.1278041688541316	0.89	A0A0P0WG85 Q10DV7 Q2QV45 Q2R2Z4 Q8H4B9 Q948T6
Cellular Component	extracellular space	2	GO:0005615	2	127	64	12981	3.19	0.12964354356746144	0.89	P93407 Q0DRV6
Cellular Component	plastid envelope	4	GO:0009526	6	645	64	12981	1.89	0.13536977221167645	0.87	A0A0P0WG85 Q10DV7 Q2QV45 Q2R2Z4 Q8H4B9 Q948T6
Cellular Component	cytosol	2	GO:0005829	16	2315	64	12981	1.4	0.14035819464769717	0.85	A0A0P0VBW6 A0A0P0VIA4 A0A0P0WG85 A0A0P0X7E2 A0A0P0XZ99 P0C5A4 Q0DZS7 Q5NBN5 Q5VRM0 Q65XA0 Q69Q02 Q6Z0I0 Q75HZ0 Q7G065 Q8H8U5 Q948T6
Cellular Component	endoplasmic reticulum	5	GO:0005783	8	981	64	12981	1.65	0.14840977505617226	0.83	A0A0P0XZP3 A3C0C6 Q0DAE4 Q2QUP1 Q336Q3 Q53RJ5 Q67UF5 Q6Z7B0
Cellular Component	polymeric cytoskeletal fiber	5	GO:0099513	2	141	64	12981	2.88	0.1532711774959705	0.81	A0A0P0VYG1 Q6K4S7
Cellular Component	plant-type cell wall	4	GO:0009505	3	283	64	12981	2.15	0.1633554476697835	0.79	A0A0P0XZP3 Q67UF5 Q6ZFH9
Cellular Component	organelle envelope	3	GO:0031967	8	1035	64	12981	1.57	0.16688757420230088	0.78	A0A0P0VG25 A0A0P0WG85 Q10DV7 Q2QV45 Q2R2Z4 Q336Q3 Q8H4B9 Q948T6
Cellular Component	envelope	2	GO:0031975	8	1036	64	12981	1.57	0.16727875151842023	0.78	A0A0P0VG25 A0A0P0WG85 Q10DV7 Q2QV45 Q2R2Z4 Q336Q3 Q8H4B9 Q948T6
Cellular Component	supramolecular complex	2	GO:0099080	2	153	64	12981	2.65	0.1741432800805507	0.76	A0A0P0VYG1 Q6K4S7
Cellular Component	supramolecular polymer	3	GO:0099081	2	153	64	12981	2.65	0.1741432800805507	0.76	A0A0P0VYG1 Q6K4S7
Cellular Component	supramolecular fiber	4	GO:0099512	2	153	64	12981	2.65	0.1741432800805507	0.76	A0A0P0VYG1 Q6K4S7
Cellular Component	nuclear envelope	4	GO:0005635	2	154	64	12981	2.63	0.17590394361872805	0.75	A0A0P0VG25 Q336Q3
Cellular Component	chloroplast	6	GO:0009507	15	2238	64	12981	1.36	0.18569435034591766	0.73	A0A0P0VG25 A0A0P0WG85 A0A0P0XZP3 P93407 Q0DG35 Q10DV7 Q2QV45 Q2R2Z4 Q65XA0 Q6K4S7 Q6Z744 Q7G065 Q8H4B9 Q8H8U5 Q948T6
Cellular Component	plastid	5	GO:0009536	15	2348	64	12981	1.3	0.25620808098823783	0.59	A0A0P0VG25 A0A0P0WG85 A0A0P0XZP3 P93407 Q0DG35 Q10DV7 Q2QV45 Q2R2Z4 Q65XA0 Q6K4S7 Q6Z744 Q7G065 Q8H4B9 Q8H8U5 Q948T6
Cellular Component	intrinsic component of plasma membrane	3	GO:0031226	4	449	64	12981	1.81	0.2846707541510889	0.55	Q5JNJ5 Q6K4S7 Q6ZFH9 Q6ZFJ0
Cellular Component	plasma membrane	3	GO:0005886	17	2752	64	12981	1.25	0.28512769833272084	0.54	A0A0P0V0Q5 A0A0P0VIA4 A0A0P0WG85 A0A0P0XZ99 A0A0P0XZP3 Q10DV7 Q53ME4 Q5JNJ5 Q5VRM0 Q65XA0 Q67UF5 Q6K4S7 Q6YVM4 Q6ZFH9 Q6ZFJ0 Q75HZ0 Q948T6
Cellular Component	plant-type vacuole	6	GO:0000325	2	223	64	12981	1.82	0.30115353930670247	0.52	A0A0P0XZP3 Q6Z7B0
Cellular Component	thylakoid	3	GO:0009579	4	514	64	12981	1.58	0.32225904897396995	0.49	A0A0P0XZP3 P93407 Q2QV45 Q8H4B9
Cellular Component	catalytic complex	2	GO:1902494	2	952	64	12981	0.43	0.32923347790751706	0.48	Q336Q3 Q7G065
Cellular Component	microbody	5	GO:0042579	2	259	64	12981	1.57	0.36620402858499107	0.44	Q65XA0 Q948T6
Cellular Component	peroxisome	6	GO:0005777	2	259	64	12981	1.57	0.36620402858499107	0.44	Q65XA0 Q948T6
Cellular Component	microtubule cytoskeleton	6	GO:0015630	2	272	64	12981	1.49	0.3891880709091806	0.41	A0A0P0WG85 Q6K4S7
Cellular Component	organelle membrane	3	GO:0031090	4	1343	64	12981	0.6	0.4076742636442511	0.39	A0A0P0XZP3 Q2R2Z4 Q5JNJ5 Q6Z7B0
Cellular Component	protein-containing complex	1	GO:0032991	9	2467	64	12981	0.74	0.42334513405535307	0.37	A0A0P0VG25 A0A0P0VIA4 A0A0P0WG85 A0A0P0XR38 Q2QNM1 Q336Q3 Q53RJ5 Q7G065 Q7XUC9
Cellular Component	bounding membrane of organelle	4	GO:0098588	3	989	64	12981	0.62	0.48420704950936877	0.31	A0A0P0XZP3 Q5JNJ5 Q6Z7B0
Cellular Component	cell periphery	2	GO:0071944	18	3225	64	12981	1.13	0.5620606394880784	0.25	A0A0P0V0Q5 A0A0P0VIA4 A0A0P0WG85 A0A0P0XZ99 A0A0P0XZP3 Q10DV7 Q53ME4 Q5JNJ5 Q5VRM0 Q65XA0 Q67UF5 Q6K4S7 Q6K8Z2 Q6YVM4 Q6ZFH9 Q6ZFJ0 Q75HZ0 Q948T6
Cellular Component	vesicle	4	GO:0031982	2	714	64	12981	0.57	0.5840248408838866	0.23	A0A0P0VRB1 Q5JNJ5
Cellular Component	nucleoplasm	2	GO:0005654	2	770	64	12981	0.53	0.5899443683400523	0.23	Q2QMT7 Q53RJ5
Cellular Component	intrinsic component of membrane	2	GO:0031224	5	861	64	12981	1.18	0.6143760767939064	0.21	Q336Q3 Q5JNJ5 Q6K4S7 Q6ZFH9 Q6ZFJ0
Cellular Component	mitochondrion	5	GO:0005739	4	1119	64	12981	0.73	0.6564466514135987	0.18	Q10DV7 Q65XA0 Q7XVM2 Q8H4B9
Cellular Component	nuclear lumen	5	GO:0031981	5	1386	64	12981	0.73	0.682763470204063	0.17	A0A0N7KMN9 A0A0P0VIA4 Q2QMT7 Q53RJ5 Q7XUC9
Cellular Component	endoplasmic reticulum membrane	4	GO:0005789	2	363	64	12981	1.12	0.7000872295633236	0.15	Q2QUP1 Q336Q3
Cellular Component	endoplasmic reticulum subcompartment	3	GO:0098827	2	369	64	12981	1.1	0.704151567734125	0.15	Q2QUP1 Q336Q3
Cellular Component	ribonucleoprotein complex	2	GO:1990904	2	662	64	12981	0.61	0.7726564496172381	0.11	A0A0P0VIA4 A0A0P0XR38
Cellular Component	cytoplasmic vesicle	6	GO:0031410	2	673	64	12981	0.6	0.7738158145788886	0.11	A0A0P0VRB1 Q5JNJ5
Cellular Component	intracellular vesicle	5	GO:0097708	2	676	64	12981	0.6	0.7741646580212287	0.11	A0A0P0VRB1 Q5JNJ5
Cellular Component	organelle	2	GO:0043226	47	9692	64	12981	0.98	0.7752212027483025	0.11	A0A0N7KMN9 A0A0P0VG25 A0A0P0VIA4 A0A0P0VRB1 A0A0P0VYG1 A0A0P0VZ55 A0A0P0WG85 A0A0P0X7E2 A0A0P0XB22 A0A0P0XR38 A0A0P0XZ99 A0A0P0XZP3 A3AHG5 A3C0C6 B9FUY6 Q0DAE4 P0C5A4 P93407 Q0DG35 Q109B0 Q10DV7 Q2QMT7 Q2QNM1 Q2QUP1 Q2QV45 Q2QXB0 Q2R2Z4 Q336Q3 Q53RJ5 Q5JNJ5 Q65XA0 Q67UF5 Q69TW5 Q6EUH6 Q6F3A5 Q6K4S7 Q6YVM4 Q6Z0F9 Q6Z744 Q6Z7B0 Q7G065 Q7XUC9 Q7XVM2 Q8H4B9 Q8H5Q4 Q8H8U5 Q948T6
Cellular Component	nucleus	5	GO:0005634	19	4168	64	12981	0.92	0.7886136733373659	0.1	A0A0N7KMN9 A0A0P0VG25 A0A0P0VIA4 A0A0P0VZ55 A0A0P0WG85 A0A0P0X7E2 A0A0P0XB22 A0A0P0XR38 A0A0P0XZ99 A3AHG5 B9FUY6 P0C5A4 Q109B0 Q2QMT7 Q2QNM1 Q336Q3 Q53RJ5 Q69TW5 Q7XUC9
Cellular Component	intracellular organelle	3	GO:0043229	47	9663	64	12981	0.99	0.8858146524342545	0.05	A0A0N7KMN9 A0A0P0VG25 A0A0P0VIA4 A0A0P0VRB1 A0A0P0VYG1 A0A0P0VZ55 A0A0P0WG85 A0A0P0X7E2 A0A0P0XB22 A0A0P0XR38 A0A0P0XZ99 A0A0P0XZP3 A3AHG5 A3C0C6 B9FUY6 Q0DAE4 P0C5A4 P93407 Q0DG35 Q109B0 Q10DV7 Q2QMT7 Q2QNM1 Q2QUP1 Q2QV45 Q2QXB0 Q2R2Z4 Q336Q3 Q53RJ5 Q5JNJ5 Q65XA0 Q67UF5 Q69TW5 Q6EUH6 Q6F3A5 Q6K4S7 Q6YVM4 Q6Z0F9 Q6Z744 Q6Z7B0 Q7G065 Q7XUC9 Q7XVM2 Q8H4B9 Q8H5Q4 Q8H8U5 Q948T6
Cellular Component	membrane	2	GO:0016020	23	4889	64	12981	0.95	0.8972147004531833	0.05	A0A0P0V0Q5 A0A0P0VIA4 A0A0P0WG85 A0A0P0XZ99 A0A0P0XZP3 Q109B0 Q10DV7 Q2QUP1 Q2R2Z4 Q336Q3 Q53ME4 Q5JNJ5 Q5VRM0 Q65XA0 Q67UF5 Q6K4S7 Q6YVM4 Q6Z7B0 Q6ZFH9 Q6ZFJ0 Q75HZ0 Q7XVM2 Q948T6
Cellular Component	cell wall	3	GO:0005618	3	641	64	12981	0.95	1.0	-0.0	A0A0P0XZP3 Q67UF5 Q6ZFH9
Cellular Component	nucleolus	5	GO:0005730	2	576	64	12981	0.7	1.0	-0.0	A0A0N7KMN9 A0A0P0VIA4
Cellular Component	vacuolar membrane	5	GO:0005774	2	563	64	12981	0.72	1.0	-0.0	A0A0P0XZP3 Q6Z7B0
Cellular Component	Golgi apparatus	5	GO:0005794	4	904	64	12981	0.9	1.0	-0.0	A0A0P0XZP3 Q0DAE4 Q67UF5 Q6YVM4
Cellular Component	cell-cell junction	4	GO:0005911	4	870	64	12981	0.93	1.0	-0.0	A0A0P0VIA4 Q10DV7 Q6K4S7 Q6ZFH9
Cellular Component	plasmodesma	5	GO:0009506	4	855	64	12981	0.95	1.0	-0.0	A0A0P0VIA4 Q10DV7 Q6K4S7 Q6ZFH9
Cellular Component	endomembrane system	2	GO:0012505	10	2074	64	12981	0.98	1.0	-0.0	A0A0P0VG25 A0A0P0XZP3 A3C0C6 Q0DAE4 Q2QUP1 Q336Q3 Q53RJ5 Q67UF5 Q6YVM4 Q6Z7B0
Cellular Component	symplast	2	GO:0055044	4	855	64	12981	0.95	1.0	-0.0	A0A0P0VIA4 Q10DV7 Q6K4S7 Q6ZFH9
Cellular Component	membrane-enclosed lumen	2	GO:0031974	8	1601	64	12981	1.01	1.0	-0.0	A0A0N7KMN9 A0A0P0VIA4 A0A0P0XZP3 Q2QMT7 Q53RJ5 Q67UF5 Q6Z7B0 Q7XUC9
Cellular Component	transferase complex	3	GO:1990234	2	532	64	12981	0.76	1.0	-0.0	Q336Q3 Q7G065
Cellular Component	organelle lumen	3	GO:0043233	8	1601	64	12981	1.01	1.0	-0.0	A0A0N7KMN9 A0A0P0VIA4 A0A0P0XZP3 Q2QMT7 Q53RJ5 Q67UF5 Q6Z7B0 Q7XUC9
Cellular Component	intracellular non-membrane-bounded organelle	4	GO:0043232	8	1655	64	12981	0.98	1.0	-0.0	A0A0N7KMN9 A0A0P0VIA4 A0A0P0VRB1 A0A0P0VYG1 A0A0P0WG85 Q10DV7 Q6K4S7 Q7XUC9
Cellular Component	intracellular membrane-bounded organelle	4	GO:0043231	45	9179	64	12981	0.99	1.0	-0.0	A0A0N7KMN9 A0A0P0VG25 A0A0P0VIA4 A0A0P0VRB1 A0A0P0VZ55 A0A0P0WG85 A0A0P0X7E2 A0A0P0XB22 A0A0P0XR38 A0A0P0XZ99 A0A0P0XZP3 A3AHG5 A3C0C6 B9FUY6 Q0DAE4 P0C5A4 P93407 Q0DG35 Q109B0 Q10DV7 Q2QMT7 Q2QNM1 Q2QUP1 Q2QV45 Q2QXB0 Q2R2Z4 Q336Q3 Q53RJ5 Q65XA0 Q67UF5 Q69TW5 Q6EUH6 Q6F3A5 Q6K4S7 Q6YVM4 Q6Z0F9 Q6Z744 Q6Z7B0 Q7G065 Q7XUC9 Q7XVM2 Q8H4B9 Q8H5Q4 Q8H8U5 Q948T6
Cellular Component	non-membrane-bounded organelle	3	GO:0043228	8	1655	64	12981	0.98	1.0	-0.0	A0A0N7KMN9 A0A0P0VIA4 A0A0P0VRB1 A0A0P0VYG1 A0A0P0WG85 Q10DV7 Q6K4S7 Q7XUC9
Cellular Component	membrane-bounded organelle	3	GO:0043227	46	9373	64	12981	1.0	1.0	-0.0	A0A0N7KMN9 A0A0P0VG25 A0A0P0VIA4 A0A0P0VRB1 A0A0P0VZ55 A0A0P0WG85 A0A0P0X7E2 A0A0P0XB22 A0A0P0XR38 A0A0P0XZ99 A0A0P0XZP3 A3AHG5 A3C0C6 B9FUY6 Q0DAE4 P0C5A4 P93407 Q0DG35 Q109B0 Q10DV7 Q2QMT7 Q2QNM1 Q2QUP1 Q2QV45 Q2QXB0 Q2R2Z4 Q336Q3 Q53RJ5 Q5JNJ5 Q65XA0 Q67UF5 Q69TW5 Q6EUH6 Q6F3A5 Q6K4S7 Q6YVM4 Q6Z0F9 Q6Z744 Q6Z7B0 Q7G065 Q7XUC9 Q7XVM2 Q8H4B9 Q8H5Q4 Q8H8U5 Q948T6
Cellular Component	external encapsulating structure	2	GO:0030312	3	642	64	12981	0.95	1.0	-0.0	A0A0P0XZP3 Q67UF5 Q6ZFH9
Cellular Component	intracellular organelle lumen	4	GO:0070013	8	1600	64	12981	1.01	1.0	-0.0	A0A0N7KMN9 A0A0P0VIA4 A0A0P0XZP3 Q2QMT7 Q53RJ5 Q67UF5 Q6Z7B0 Q7XUC9
Cellular Component	cell junction	2	GO:0030054	4	878	64	12981	0.92	1.0	-0.0	A0A0P0VIA4 Q10DV7 Q6K4S7 Q6ZFH9
Molecular Function	quaternary ammonium group binding	2	GO:0050997	2	4	46	11132	121.0	9.970623382828918e-05	4.0	Q5VRM0 Q6Z0I0
Molecular Function	phosphatidylcholine binding	3	GO:0031210	2	4	46	11132	121.0	9.970623382828918e-05	4.0	Q5VRM0 Q6Z0I0
Molecular Function	cation binding	3	GO:0043169	10	616	46	11132	3.93	0.00016654774162425085	3.78	A0A0P0VJT6 P93407 Q0DRV6 Q5VRM0 Q65XA0 Q6K4S7 Q6Z0I0 Q6ZFH9 Q7XVM2 Q948T6
Molecular Function	transition metal ion binding	5	GO:0046914	7	376	46	11132	4.51	0.0008138816083275218	3.09	A0A0P0VJT6 P93407 Q0DRV6 Q65XA0 Q6K4S7 Q7XVM2 Q948T6
Molecular Function	ammonium ion binding	4	GO:0070405	2	12	46	11132	40.33	0.0010738892489980097	2.97	Q5VRM0 Q6Z0I0
Molecular Function	superoxide dismutase activity	2	GO:0004784	2	13	46	11132	37.23	0.0012658058295434752	2.9	P93407 Q0DRV6
Molecular Function	copper ion binding	6	GO:0005507	4	126	46	11132	7.68	0.0017682863266344166	2.75	P93407 Q0DRV6 Q65XA0 Q6K4S7
Molecular Function	metal ion binding	4	GO:0046872	8	581	46	11132	3.33	0.0023575799930637617	2.63	A0A0P0VJT6 P93407 Q0DRV6 Q65XA0 Q6K4S7 Q6ZFH9 Q7XVM2 Q948T6
Molecular Function	antioxidant activity	1	GO:0016209	4	138	46	11132	7.01	0.0024647736385604896	2.61	P93407 Q0D840 Q0DRV6 Q65XA0
Molecular Function	ion binding	2	GO:0043167	11	1080	46	11132	2.46	0.0037664409893976053	2.42	A0A0P0VJT6 A0A0P0VRB1 P93407 Q0DRV6 Q5VRM0 Q65XA0 Q6K4S7 Q6Z0I0 Q6ZFH9 Q7XVM2 Q948T6
Molecular Function	sulfur compound binding	2	GO:1901681	2	23	46	11132	21.04	0.003999255310080015	2.4	Q5VRM0 Q65XA0
Molecular Function	glutathione transferase activity	4	GO:0004364	2	25	46	11132	19.36	0.0047173790525911466	2.33	Q65XA0 Q8H8U5
Molecular Function	binding	1	GO:0005488	30	5046	46	11132	1.44	0.007339604686293481	2.13	A0A0N7KGP4 A0A0P0VIA4 A0A0P0VJT6 A0A0P0VRB1 A0A0P0VYG1 A0A0P0X7E2 A0A0P0XB22 A0A0P0XR38 A3C0C6 P93407 Q0DJE6 Q0DRV6 Q0DZS7 Q2QMT7 Q2QXB0 Q53ME4 Q5VRM0 Q65XA0 Q69Q02 Q69TW5 Q6EUH6 Q6K4S7 Q6Z0F9 Q6Z0I0 Q6Z744 Q6ZFH9 Q7XUC9 Q7XVM2 Q8H5Q4 Q948T6
Molecular Function	protein disulfide isomerase activity	3	GO:0003756	2	33	46	11132	14.67	0.008130353999354835	2.09	A0A0P0XZP3 Q67UF5
Molecular Function	phospholipid binding	3	GO:0005543	3	133	46	11132	5.46	0.017413924793671435	1.76	Q5VRM0 Q6K4S7 Q6Z0I0
Molecular Function	actin filament binding	3	GO:0051015	2	62	46	11132	7.81	0.026998098912018847	1.57	A0A0P0VRB1 A0A0P0VYG1
Molecular Function	disulfide oxidoreductase activity	4	GO:0015036	2	63	46	11132	7.68	0.027810990285069625	1.56	Q0D840 Q65XA0
Molecular Function	metal cluster binding	2	GO:0051540	2	66	46	11132	7.33	0.030308266277269746	1.52	Q0DZS7 Q6Z744
Molecular Function	iron-sulfur cluster binding	3	GO:0051536	2	66	46	11132	7.33	0.030308266277269746	1.52	Q0DZS7 Q6Z744
Molecular Function	intramolecular oxidoreductase activity	3	GO:0016860	2	67	46	11132	7.22	0.031159923166153635	1.51	A0A0P0XZP3 Q67UF5
Molecular Function	zinc ion binding	6	GO:0008270	3	180	46	11132	4.03	0.03799681392302672	1.42	P93407 Q0DRV6 Q7XVM2
Molecular Function	lipid binding	2	GO:0008289	3	180	46	11132	4.03	0.03799681392302672	1.42	Q5VRM0 Q6K4S7 Q6Z0I0
Molecular Function	actin binding	4	GO:0003779	2	82	46	11132	5.9	0.04502179795532886	1.35	A0A0P0VRB1 A0A0P0VYG1
Molecular Function	carbohydrate binding	2	GO:0030246	2	83	46	11132	5.83	0.04601452328828132	1.34	Q69Q02 Q6Z0I0
Molecular Function	isomerase activity	2	GO:0016853	3	201	46	11132	3.61	0.049946544618896804	1.3	A0A0P0XZP3 A3C0C6 Q67UF5
Molecular Function	cytoskeletal protein binding	3	GO:0008092	3	232	46	11132	3.13	0.0705290629301101	1.15	A0A0P0VRB1 A0A0P0VYG1 Q6K4S7
Molecular Function	catalytic activity, acting on a protein	2	GO:0140096	3	1901	46	11132	0.38	0.07385907539137126	1.13	A0A0P0XZP3 A3C0C6 Q67UF5
Molecular Function	transferase activity	2	GO:0016740	6	2761	46	11132	0.53	0.08502879148468998	1.07	Q65XA0 Q69Q02 Q6YVM4 Q7G065 Q8H8U5 Q8S7R5
Molecular Function	anion binding	3	GO:0043168	5	571	46	11132	2.12	0.08512015347270488	1.07	A0A0P0VRB1 Q5VRM0 Q65XA0 Q6K4S7 Q6Z0I0
Molecular Function	amide binding	2	GO:0033218	2	120	46	11132	4.03	0.08779845401962012	1.06	Q5VRM0 Q65XA0
Molecular Function	oxidoreductase activity, acting on NAD(P)H	3	GO:0016651	2	124	46	11132	3.9	0.09282266075550659	1.03	Q0D840 Q6Z744
Molecular Function	calcium ion binding	5	GO:0005509	2	129	46	11132	3.75	0.0992190835665105	1.0	Q6K4S7 Q6ZFH9
Molecular Function	protein-containing complex binding	2	GO:0044877	3	275	46	11132	2.64	0.10436856067709008	0.98	A0A0P0VRB1 A0A0P0VYG1 Q948T6
Molecular Function	transcription cis-regulatory region binding	5	GO:0000976	2	136	46	11132	3.56	0.10837725320409772	0.97	A0A0P0XB22 Q69TW5
Molecular Function	structural molecule activity	1	GO:0005198	3	288	46	11132	2.52	0.11567969826586465	0.94	A0A0P0VG25 A0A0P0VIA4 Q10DV7
Molecular Function	sequence-specific double-stranded DNA binding	6	GO:1990837	2	169	46	11132	2.86	0.15418678107790393	0.81	A0A0P0XB22 Q69TW5
Molecular Function	endonuclease activity	5	GO:0004519	4	507	46	11132	1.91	0.1559857824089996	0.81	Q2QXB0 Q6EUH6 Q6Z0F9 Q8H5Q4
Molecular Function	RNA binding	4	GO:0003723	8	1241	46	11132	1.56	0.16342624975986106	0.79	A0A0N7KGP4 A0A0P0VIA4 A0A0P0X7E2 A0A0P0XR38 Q2QXB0 Q6EUH6 Q6Z0F9 Q8H5Q4
Molecular Function	heterocyclic compound binding	2	GO:1901363	15	2657	46	11132	1.37	0.1671524470266083	0.78	A0A0N7KGP4 A0A0P0VIA4 A0A0P0VRB1 A0A0P0X7E2 A0A0P0XB22 A0A0P0XR38 A3C0C6 Q2QMT7 Q2QXB0 Q5VRM0 Q69TW5 Q6EUH6 Q6Z0F9 Q7XUC9 Q8H5Q4
Molecular Function	adenyl ribonucleotide binding	5	GO:0032559	2	179	46	11132	2.7	0.1687428100599441	0.77	A0A0P0VRB1 Q5VRM0
Molecular Function	adenyl nucleotide binding	5	GO:0030554	2	179	46	11132	2.7	0.1687428100599441	0.77	A0A0P0VRB1 Q5VRM0
Molecular Function	organic cyclic compound binding	2	GO:0097159	15	2674	46	11132	1.36	0.16959594510170178	0.77	A0A0N7KGP4 A0A0P0VIA4 A0A0P0VRB1 A0A0P0X7E2 A0A0P0XB22 A0A0P0XR38 A3C0C6 Q2QMT7 Q2QXB0 Q5VRM0 Q69TW5 Q6EUH6 Q6Z0F9 Q7XUC9 Q8H5Q4
Molecular Function	oxidoreductase activity	2	GO:0016491	7	1031	46	11132	1.64	0.19371155638168341	0.71	A0A0P0VTY6 P93407 Q0D840 Q0DG35 Q0DRV6 Q65XA0 Q6Z744
Molecular Function	lyase activity	2	GO:0016829	2	229	46	11132	2.11	0.24421096721317503	0.61	A0A0P0VBW6 Q948T6
Molecular Function	purine ribonucleotide binding	4	GO:0032555	2	236	46	11132	2.05	0.2549724879843809	0.59	A0A0P0VRB1 Q5VRM0
Molecular Function	purine nucleotide binding	4	GO:0017076	2	236	46	11132	2.05	0.2549724879843809	0.59	A0A0P0VRB1 Q5VRM0
Molecular Function	ribonucleotide binding	3	GO:0032553	2	247	46	11132	1.96	0.2719103399402291	0.57	A0A0P0VRB1 Q5VRM0
Molecular Function	double-stranded DNA binding	5	GO:0003690	2	259	46	11132	1.87	0.2903884642555581	0.54	A0A0P0XB22 Q69TW5
Molecular Function	nuclease activity	4	GO:0004518	4	598	46	11132	1.62	0.3112434013885742	0.51	Q2QXB0 Q6EUH6 Q6Z0F9 Q8H5Q4
Molecular Function	DNA-binding transcription factor activity	2	GO:0003700	2	1132	46	11132	0.43	0.3217531319654658	0.49	A0A0P0XB22 Q69TW5
Molecular Function	carbohydrate derivative binding	2	GO:0097367	2	289	46	11132	1.67	0.3363206598404665	0.47	A0A0P0VRB1 Q5VRM0
Molecular Function	nucleic acid binding	3	GO:0003676	12	2251	46	11132	1.29	0.3559752960073941	0.45	A0A0N7KGP4 A0A0P0VIA4 A0A0P0X7E2 A0A0P0XB22 A0A0P0XR38 Q2QMT7 Q2QXB0 Q69TW5 Q6EUH6 Q6Z0F9 Q7XUC9 Q8H5Q4
Molecular Function	transcription regulator activity	1	GO:0140110	3	1240	46	11132	0.59	0.47853786612610594	0.32	A0A0P0VZ55 A0A0P0XB22 Q69TW5
Molecular Function	hexosyltransferase activity	4	GO:0016758	2	352	46	11132	1.38	0.657017307961313	0.18	Q69Q02 Q6YVM4
Molecular Function	nucleoside phosphate binding	3	GO:1901265	2	367	46	11132	1.32	0.664164056027778	0.18	A0A0P0VRB1 Q5VRM0
Molecular Function	nucleotide binding	3	GO:0000166	2	367	46	11132	1.32	0.664164056027778	0.18	A0A0P0VRB1 Q5VRM0
Molecular Function	glycosyltransferase activity	3	GO:0016757	2	412	46	11132	1.17	0.6878782669045306	0.16	Q69Q02 Q6YVM4
Molecular Function	protein binding	2	GO:0005515	7	2076	46	11132	0.82	0.7045889413993807	0.15	A0A0P0VRB1 A0A0P0VYG1 Q0DJE6 Q0DZS7 Q53ME4 Q6K4S7 Q7XUC9
Molecular Function	sequence-specific DNA binding	5	GO:0043565	3	604	46	11132	1.2	0.7378787984883809	0.13	A0A0P0XB22 Q2QMT7 Q69TW5
Molecular Function	nucleoside-triphosphatase activity	6	GO:0017111	3	679	46	11132	1.07	0.7582592541383271	0.12	A0A0N7KGP4 A0A0N7KMN9 A0A0P0VRB1
Molecular Function	hydrolase activity, acting on ester bonds	3	GO:0016788	5	1077	46	11132	1.12	0.800475942384451	0.1	Q2QXB0 Q6EUH6 Q6Z0F9 Q6ZFH9 Q8H5Q4
Molecular Function	catalytic activity	1	GO:0003824	27	6685	46	11132	0.98	0.8806973706867967	0.06	A0A0N7KGP4 A0A0N7KMN9 A0A0P0VBW6 A0A0P0VRB1 A0A0P0VTY6 A0A0P0XZ99 A0A0P0XZP3 A3C0C6 P93407 Q0D840 Q0DG35 Q0DRV6 Q2QXB0 Q65XA0 Q67UF5 Q69Q02 Q6EUH6 Q6YVM4 Q6Z0F9 Q6Z744 Q6ZFH9 Q7G065 Q8H4B9 Q8H5Q4 Q8H8U5 Q8S7R5 Q948T6
Molecular Function	small molecule binding	2	GO:0036094	2	483	46	11132	1.0	1.0	-0.0	A0A0P0VRB1 Q5VRM0
Molecular Function	ATP hydrolysis activity	7	GO:0016887	2	583	46	11132	0.83	1.0	-0.0	A0A0N7KMN9 A0A0P0VRB1
Molecular Function	hydrolase activity	2	GO:0016787	10	2489	46	11132	0.97	1.0	-0.0	A0A0N7KGP4 A0A0N7KMN9 A0A0P0VRB1 A0A0P0XZ99 Q2QXB0 Q6EUH6 Q6Z0F9 Q6ZFH9 Q8H4B9 Q8H5Q4
Molecular Function	pyrophosphatase activity	5	GO:0016462	3	712	46	11132	1.02	1.0	-0.0	A0A0N7KGP4 A0A0N7KMN9 A0A0P0VRB1
Molecular Function	DNA binding	4	GO:0003677	4	1090	46	11132	0.89	1.0	-0.0	A0A0P0XB22 Q2QMT7 Q69TW5 Q7XUC9
Molecular Function	hydrolase activity, acting on acid anhydrides	3	GO:0016817	3	721	46	11132	1.01	1.0	-0.0	A0A0N7KGP4 A0A0N7KMN9 A0A0P0VRB1
Biological Process	response to freezing	4	GO:0050826	4	25	58	12875	35.52	4.37037531666833e-06	5.36	A3AHG5 B9FUY6 P0C5A4 Q5VRM0
Biological Process	response to inorganic substance	3	GO:0010035	16	1086	58	12875	3.27	1.5731002612790432e-05	4.8	A0A0P0XZ99 A0A0P0XZP3 P0C5A4 P93407 Q0DG35 Q0DJE6 Q0DRV6 Q2QV45 Q337E2 Q65XA0 Q69TW5 Q6K4S7 Q6Z0I0 Q8H4B9 Q8H8U5 Q948T6
Biological Process	response to cold	3	GO:0009409	9	441	58	12875	4.53	0.00014334003855429137	3.84	A3AHG5 B9FUY6 P0C5A4 Q0D840 Q2QMT7 Q337E2 Q5VRM0 Q6K4S7 Q6Z0I0
Biological Process	protein glutathionylation	5	GO:0010731	2	6	58	12875	73.99	0.0002957265561855345	3.53	Q65XA0 Q8H8U5
Biological Process	response to metal ion	4	GO:0010038	9	558	58	12875	3.58	0.0008065967552238574	3.09	A0A0P0XZP3 P93407 Q0DG35 Q2QV45 Q65XA0 Q6K4S7 Q8H4B9 Q8H8U5 Q948T6
Biological Process	response to temperature stimulus	3	GO:0009266	10	679	58	12875	3.27	0.0008153367717386598	3.09	A3AHG5 B9FUY6 P0C5A4 Q0D840 Q2QMT7 Q2QV45 Q337E2 Q5VRM0 Q6K4S7 Q6Z0I0
Biological Process	protein folding in endoplasmic reticulum	3	GO:0034975	2	12	58	12875	37.0	0.0012787629874444918	2.89	A0A0P0XZP3 Q6Z7B0
Biological Process	response to stress	2	GO:0006950	25	3065	58	12875	1.81	0.0016283221349095117	2.79	A0A0P0VBW6 A0A0P0VTY6 A0A0P0VUB4 A0A0P0VZ55 A0A0P0XZ99 A0A0P0XZP3 A3AHG5 B9FUY6 P0C5A4 P93407 Q0D840 Q0DJE6 Q0DRV6 Q2QMT7 Q2QV45 Q337E2 Q5VRM0 Q65XA0 Q67UF5 Q69TW5 Q6K4S7 Q6Z0I0 Q6ZFH9 Q75HZ0 Q948T6
Biological Process	response to mannitol	5	GO:0010555	2	16	58	12875	27.75	0.0022982636637362756	2.64	Q337E2 Q6K4S7
Biological Process	response to reactive oxygen species	4	GO:0000302	5	208	58	12875	5.34	0.002399159413586591	2.62	A0A0P0XZ99 P93407 Q0DRV6 Q337E2 Q65XA0
Biological Process	cellular response to reactive oxygen species	5	GO:0034614	3	63	58	12875	10.57	0.00284451556112935	2.55	P93407 Q0DRV6 Q65XA0
Biological Process	response to oxidative stress	3	GO:0006979	7	427	58	12875	3.64	0.002934414903059856	2.53	A0A0P0XZ99 P93407 Q0D840 Q0DRV6 Q337E2 Q65XA0 Q948T6
Biological Process	cellular response to oxidative stress	4	GO:0034599	4	139	58	12875	6.39	0.00351543147108312	2.45	P93407 Q0D840 Q0DRV6 Q65XA0
Biological Process	cellular response to superoxide	6	GO:0071451	2	20	58	12875	22.2	0.003597086988634782	2.44	P93407 Q0DRV6
Biological Process	cellular response to oxygen radical	5	GO:0071450	2	20	58	12875	22.2	0.003597086988634782	2.44	P93407 Q0DRV6
Biological Process	removal of superoxide radicals	4	GO:0019430	2	20	58	12875	22.2	0.003597086988634782	2.44	P93407 Q0DRV6
Biological Process	cellular oxidant detoxification	3	GO:0098869	4	140	58	12875	6.34	0.003606820218432599	2.44	P93407 Q0D840 Q0DRV6 Q65XA0
Biological Process	cellular detoxification	2	GO:1990748	4	142	58	12875	6.25	0.003794426823843809	2.42	P93407 Q0D840 Q0DRV6 Q65XA0
Biological Process	regulation of primary metabolic process	4	GO:0080090	3	2518	58	12875	0.26	0.004047450602217121	2.39	A0A0P0VZ55 A0A0P0XB22 Q69TW5
Biological Process	response to abiotic stimulus	2	GO:0009628	19	2202	58	12875	1.92	0.004235811181329763	2.37	A0A0P0VBW6 A0A0P0VTY6 A0A0P0VYG1 A0A0P0XZP3 A3AHG5 B9FUY6 P0C5A4 P93407 Q0D840 Q0DJE6 Q2QMT7 Q2QV45 Q337E2 Q5VRM0 Q69TW5 Q6K4S7 Q6Z0I0 Q75HZ0 Q948T6
Biological Process	response to superoxide	5	GO:0000303	2	24	58	12875	18.5	0.005165251030228612	2.29	P93407 Q0DRV6
Biological Process	superoxide metabolic process	4	GO:0006801	2	25	58	12875	17.76	0.005598231351600121	2.25	P93407 Q0DRV6
Biological Process	disaccharide metabolic process	4	GO:0005984	3	82	58	12875	8.12	0.005972296776791564	2.22	A0A0P0VBW6 A0A0P0XZ99 Q69Q02
Biological Process	protein folding	2	GO:0006457	4	163	58	12875	5.45	0.00617837566120404	2.21	A0A0P0XZP3 A3C0C6 Q67UF5 Q6Z7B0
Biological Process	cellular response to toxic substance	4	GO:0097237	4	164	58	12875	5.41	0.006311874016189829	2.2	P93407 Q0D840 Q0DRV6 Q65XA0
Biological Process	response to cadmium ion	5	GO:0046686	6	372	58	12875	3.58	0.006378150753378498	2.2	A0A0P0XZP3 Q0DG35 Q2QV45 Q8H4B9 Q8H8U5 Q948T6
Biological Process	cellular response to carbohydrate stimulus	5	GO:0071322	3	88	58	12875	7.57	0.007261039495392672	2.14	P93407 Q2QNM1 Q6K4S7
Biological Process	response to oxygen radical	4	GO:0000305	2	29	58	12875	15.31	0.007489425626686345	2.13	P93407 Q0DRV6
Biological Process	detoxification	1	GO:0098754	4	174	58	12875	5.1	0.007753813661545297	2.11	P93407 Q0D840 Q0DRV6 Q65XA0
Biological Process	regulation of cellular metabolic process	4	GO:0031323	4	2649	58	12875	0.34	0.0082430712176504	2.08	A0A0P0VZ55 A0A0P0XB22 A0A0P0XZP3 Q69TW5
Biological Process	response to light intensity	5	GO:0009642	4	181	58	12875	4.91	0.008882903644857445	2.05	A0A0P0XZP3 P93407 Q5VRM0 Q75HZ0
Biological Process	lipoprotein biosynthetic process	5	GO:0042158	2	32	58	12875	13.87	0.009070954272104654	2.04	Q336Q3 Q6K4S7
Biological Process	response to copper ion	5	GO:0046688	2	32	58	12875	13.87	0.009070954272104654	2.04	P93407 Q6K4S7
Biological Process	protein lipidation	5	GO:0006497	2	32	58	12875	13.87	0.009070954272104654	2.04	Q336Q3 Q6K4S7
Biological Process	regulation of protein depolymerization	6	GO:1901879	2	33	58	12875	13.45	0.009628433257284208	2.02	A0A0P0VYG1 Q6K4S7
Biological Process	response to water deprivation	3	GO:0009414	6	408	58	12875	3.26	0.00984229113393899	2.01	P0C5A4 Q0DJE6 Q337E2 Q69TW5 Q6K4S7 Q6Z0I0
Biological Process	cellular carbohydrate metabolic process	3	GO:0044262	6	410	58	12875	3.25	0.01006761571428799	2.0	A0A0P0VBW6 A0A0P0XZ99 Q69Q02 Q6YVM4 Q6ZFH9 Q7G065
Biological Process	response to water	3	GO:0009415	6	410	58	12875	3.25	0.01006761571428799	2.0	P0C5A4 Q0DJE6 Q337E2 Q69TW5 Q6K4S7 Q6Z0I0
Biological Process	disaccharide catabolic process	5	GO:0046352	2	36	58	12875	12.33	0.011389793180748875	1.94	A0A0P0XZ99 Q69Q02
Biological Process	response to carbohydrate	4	GO:0009743	4	196	58	12875	4.53	0.011653012736263034	1.93	P93407 Q2QNM1 Q337E2 Q6K4S7
Biological Process	oligosaccharide metabolic process	4	GO:0009311	3	107	58	12875	6.22	0.012367906250273234	1.91	A0A0P0VBW6 A0A0P0XZ99 Q69Q02
Biological Process	cellular response to salt stress	5	GO:0071472	2	38	58	12875	11.68	0.012636738434109092	1.9	P93407 Q6K4S7
Biological Process	glutathione metabolic process	4	GO:0006749	2	38	58	12875	11.68	0.012636738434109092	1.9	Q65XA0 Q8H8U5
Biological Process	response to osmotic stress	3	GO:0006970	8	708	58	12875	2.51	0.01349293978655837	1.87	A0A0P0XZP3 P93407 Q0DJE6 Q337E2 Q69TW5 Q6K4S7 Q6Z0I0 Q948T6
Biological Process	cellular glucan metabolic process	5	GO:0006073	4	206	58	12875	4.31	0.013778224061420657	1.86	Q69Q02 Q6YVM4 Q6ZFH9 Q7G065
Biological Process	oligosaccharide catabolic process	5	GO:0009313	2	40	58	12875	11.1	0.013940561058496531	1.86	A0A0P0XZ99 Q69Q02
Biological Process	response to ozone	4	GO:0010193	2	40	58	12875	11.1	0.013940561058496531	1.86	P93407 Q65XA0
Biological Process	reactive oxygen species metabolic process	3	GO:0072593	3	112	58	12875	5.95	0.013979833355232445	1.85	P93407 Q0DRV6 Q65XA0
Biological Process	response to toxic substance	3	GO:0009636	5	318	58	12875	3.49	0.014023932395748584	1.85	A0A0P0XZ99 P93407 Q0D840 Q0DRV6 Q65XA0
Biological Process	carbohydrate metabolic process	3	GO:0005975	7	575	58	12875	2.7	0.014268695163868491	1.85	A0A0P0VBW6 A0A0P0XZ99 Q65XA0 Q69Q02 Q6YVM4 Q6ZFH9 Q7G065
Biological Process	negative regulation of protein polymerization	7	GO:0032272	2	41	58	12875	10.83	0.014613461232748922	1.84	A0A0P0VYG1 Q6K4S7
Biological Process	lipoprotein metabolic process	4	GO:0042157	2	41	58	12875	10.83	0.014613461232748922	1.84	Q336Q3 Q6K4S7
Biological Process	glucan metabolic process	5	GO:0044042	4	212	58	12875	4.19	0.015164627464097037	1.82	Q69Q02 Q6YVM4 Q6ZFH9 Q7G065
Biological Process	regulation of macromolecule metabolic process	4	GO:0060255	5	2724	58	12875	0.41	0.015418499306186453	1.81	A0A0N7KMN9 A0A0P0VZ55 A0A0P0XB22 P93407 Q69TW5
Biological Process	positive regulation of response to salt stress	5	GO:1901002	2	45	58	12875	9.87	0.01744186003947694	1.76	A3AHG5 B9FUY6
Biological Process	response to salt stress	4	GO:0009651	7	606	58	12875	2.56	0.018540519008795595	1.73	A0A0P0XZP3 P93407 Q0DJE6 Q337E2 Q69TW5 Q6K4S7 Q948T6
Biological Process	regulation of metabolic process	3	GO:0019222	6	3010	58	12875	0.44	0.01862578024847915	1.73	A0A0N7KMN9 A0A0P0VZ55 A0A0P0XB22 A0A0P0XZP3 P93407 Q69TW5
Biological Process	regulation of cellular biosynthetic process	5	GO:0031326	3	2080	58	12875	0.32	0.01905826336182083	1.72	A0A0P0VZ55 A0A0P0XB22 Q69TW5
Biological Process	regulation of biosynthetic process	4	GO:0009889	3	2109	58	12875	0.32	0.019181560411427677	1.72	A0A0P0VZ55 A0A0P0XB22 Q69TW5
Biological Process	phosphorus metabolic process	3	GO:0006793	2	1744	58	12875	0.25	0.019667049836678545	1.71	A0A0P0VBW6 Q336Q3
Biological Process	regulation of transcription, DNA-templated	6	GO:0006355	2	1752	58	12875	0.25	0.019696935091453257	1.71	A0A0P0XB22 Q69TW5
Biological Process	phosphate-containing compound metabolic process	4	GO:0006796	2	1723	58	12875	0.26	0.019697798906873995	1.71	A0A0P0VBW6 Q336Q3
Biological Process	response to symbiont	3	GO:0009608	2	49	58	12875	9.06	0.02048281846968362	1.69	Q337E2 Q65XA0
Biological Process	sucrose metabolic process	5	GO:0005985	2	49	58	12875	9.06	0.02048281846968362	1.69	A0A0P0VBW6 A0A0P0XZ99
Biological Process	cellular response to oxygen-containing compound	4	GO:1901701	7	625	58	12875	2.49	0.021568491573878856	1.67	P93407 Q0DRV6 Q2QNM1 Q337E2 Q65XA0 Q69TW5 Q6K4S7
Biological Process	negative regulation of cytoskeleton organization	7	GO:0051494	2	51	58	12875	8.71	0.02208042320947475	1.66	A0A0P0VYG1 Q6K4S7
Biological Process	cellular response to osmotic stress	4	GO:0071470	2	54	58	12875	8.22	0.024570392516661845	1.61	P93407 Q6K4S7
Biological Process	response to decreased oxygen levels	4	GO:0036293	3	140	58	12875	4.76	0.025139149192609383	1.6	A0A0P0VBW6 A0A0P0VTY6 Q5VRM0
Biological Process	regulation of gene expression	5	GO:0010468	4	2284	58	12875	0.39	0.025266295253397568	1.6	A0A0N7KMN9 A0A0P0XB22 P93407 Q69TW5
Biological Process	response to oxygen levels	3	GO:0070482	3	141	58	12875	4.72	0.025605221693133957	1.59	A0A0P0VBW6 A0A0P0VTY6 Q5VRM0
Biological Process	regulation of response to water deprivation	5	GO:2000070	2	56	58	12875	7.93	0.026291298841244117	1.58	A3AHG5 B9FUY6
Biological Process	regulation of macromolecule biosynthetic process	5	GO:0010556	3	1995	58	12875	0.33	0.02759140879112352	1.56	A0A0P0VZ55 A0A0P0XB22 Q69TW5
Biological Process	response to chemical	2	GO:0042221	21	3072	58	12875	1.52	0.03102971138005415	1.51	A0A0P0VTY6 A0A0P0WG85 A0A0P0X7E2 A0A0P0XZ99 A0A0P0XZP3 P0C5A4 P93407 Q0D840 Q0DG35 Q0DJE6 Q0DRV6 Q2QNM1 Q2QV45 Q337E2 Q65XA0 Q69TW5 Q6K4S7 Q6Z0I0 Q8H4B9 Q8H8U5 Q948T6
Biological Process	peptide metabolic process	4	GO:0006518	5	394	58	12875	2.82	0.03187154787820475	1.5	A0A0N7KGP4 A0A0N7KMN9 A0A0P0VIA4 Q65XA0 Q8H8U5
Biological Process	response to stimulus	1	GO:0050896	33	5496	58	12875	1.33	0.03290830669422094	1.48	A0A0P0VBW6 A0A0P0VTY6 A0A0P0VUB4 A0A0P0VYG1 A0A0P0VZ55 A0A0P0WG85 A0A0P0X7E2 A0A0P0XZ99 A0A0P0XZP3 A3AHG5 B9FUY6 P0C5A4 P93407 Q0D840 Q0DG35 Q0DJE6 Q0DRV6 Q2QMT7 Q2QNM1 Q2QV45 Q337E2 Q5VRM0 Q65XA0 Q67UF5 Q69TW5 Q6K4S7 Q6Z0I0 Q6Z744 Q6ZFH9 Q75HZ0 Q8H4B9 Q8H8U5 Q948T6
Biological Process	cellular response to antibiotic	4	GO:0071236	2	66	58	12875	6.73	0.0355907657777137	1.45	P93407 Q65XA0
Biological Process	regulation of response to salt stress	6	GO:1901000	2	66	58	12875	6.73	0.0355907657777137	1.45	A3AHG5 B9FUY6
Biological Process	cellular polysaccharide metabolic process	4	GO:0044264	4	278	58	12875	3.19	0.03634274341471532	1.44	Q69Q02 Q6YVM4 Q6ZFH9 Q7G065
Biological Process	regulation of cellular process	3	GO:0050794	12	4398	58	12875	0.61	0.0363769308352469	1.44	A0A0P0VTY6 A0A0P0VYG1 A0A0P0VZ55 A0A0P0XB22 A0A0P0XR38 A0A0P0XZP3 Q0D840 Q2QNM1 Q337E2 Q65XA0 Q69TW5 Q6K4S7
Biological Process	response to zinc ion	5	GO:0010043	2	67	58	12875	6.63	0.03658161687160148	1.44	A0A0P0XZP3 Q65XA0
Biological Process	regulation of protein polymerization	6	GO:0032271	2	68	58	12875	6.53	0.03758308295355327	1.43	A0A0P0VYG1 Q6K4S7
Biological Process	regulation of RNA metabolic process	5	GO:0051252	3	1903	58	12875	0.35	0.039560750121583055	1.4	A0A0P0VZ55 A0A0P0XB22 Q69TW5
Biological Process	cellulose metabolic process	7	GO:0030243	2	70	58	12875	6.34	0.03961741240241596	1.4	Q6YVM4 Q6ZFH9
Biological Process	beta-glucan metabolic process	6	GO:0051273	2	75	58	12875	5.92	0.044881243489553205	1.35	Q6YVM4 Q6ZFH9
Biological Process	regulation of response to osmotic stress	5	GO:0047484	2	77	58	12875	5.77	0.04705570371473695	1.33	A3AHG5 B9FUY6
Biological Process	carbohydrate catabolic process	4	GO:0016052	3	181	58	12875	3.68	0.048028608364021876	1.32	A0A0P0VBW6 A0A0P0XZ99 Q69Q02
Biological Process	cellular macromolecule biosynthetic process	4	GO:0034645	9	1037	58	12875	1.93	0.04873751734582689	1.31	A0A0N7KGP4 A0A0N7KMN9 A0A0P0VIA4 A0A0P0XB22 Q2QNM1 Q336Q3 Q6K4S7 Q6YVM4 Q7G065
Biological Process	positive regulation of response to stimulus	4	GO:0048584	5	447	58	12875	2.48	0.050282816412781865	1.3	A0A0P0VTY6 A3AHG5 B9FUY6 Q65XA0 Q69TW5
Biological Process	response to oxygen-containing compound	3	GO:1901700	13	1737	58	12875	1.66	0.053625891713081617	1.27	A0A0P0WG85 A0A0P0X7E2 A0A0P0XZ99 P0C5A4 P93407 Q0DJE6 Q0DRV6 Q2QNM1 Q337E2 Q65XA0 Q69TW5 Q6K4S7 Q6Z0I0
Biological Process	response to iron ion	5	GO:0010039	2	83	58	12875	5.35	0.05380442726142696	1.27	P93407 Q6K4S7
Biological Process	regulation of RNA biosynthetic process	6	GO:2001141	3	1791	58	12875	0.37	0.056011656756337985	1.25	A0A0P0VZ55 A0A0P0XB22 Q69TW5
Biological Process	regulation of supramolecular fiber organization	5	GO:1902903	2	87	58	12875	5.1	0.05848315956514395	1.23	A0A0P0VYG1 Q6K4S7
Biological Process	cellular modified amino acid metabolic process	3	GO:0006575	2	89	58	12875	4.99	0.06087399903302197	1.22	Q65XA0 Q8H8U5
Biological Process	starch metabolic process	6	GO:0005982	2	90	58	12875	4.93	0.06208194471232443	1.21	Q69Q02 Q7G065
Biological Process	polysaccharide metabolic process	4	GO:0005976	4	333	58	12875	2.67	0.0627550600582845	1.2	Q69Q02 Q6YVM4 Q6ZFH9 Q7G065
Biological Process	cellular carbohydrate catabolic process	4	GO:0044275	2	92	58	12875	4.83	0.06452240648431505	1.19	A0A0P0XZ99 Q69Q02
Biological Process	response to hydrogen peroxide	4	GO:0042542	2	97	58	12875	4.58	0.07076247241705905	1.15	A0A0P0XZ99 Q65XA0
Biological Process	cellular carbohydrate biosynthetic process	4	GO:0034637	3	217	58	12875	3.07	0.07422811696852688	1.13	A0A0P0VBW6 Q6YVM4 Q7G065
Biological Process	response to acid chemical	3	GO:0001101	10	1297	58	12875	1.71	0.07824243674122378	1.11	A0A0P0WG85 A0A0P0X7E2 P0C5A4 P93407 Q0DJE6 Q337E2 Q65XA0 Q69TW5 Q6K4S7 Q6Z0I0
Biological Process	actin filament-based process	2	GO:0030029	2	103	58	12875	4.31	0.07849929547688146	1.11	A0A0P0VRB1 A0A0P0VYG1
Biological Process	monosaccharide metabolic process	3	GO:0005996	2	104	58	12875	4.27	0.07981388682926642	1.1	A0A0P0VBW6 Q65XA0
Biological Process	response to endoplasmic reticulum stress	4	GO:0034976	2	107	58	12875	4.15	0.08379897098832603	1.08	A0A0P0XZP3 Q67UF5
Biological Process	response to high light intensity	6	GO:0009644	2	110	58	12875	4.04	0.08784422055039884	1.06	A0A0P0XZP3 Q75HZ0
Biological Process	cellular amide metabolic process	4	GO:0043603	5	528	58	12875	2.1	0.08851227960681403	1.05	A0A0N7KGP4 A0A0N7KMN9 A0A0P0VIA4 Q65XA0 Q8H8U5
Biological Process	regulation of cytoskeleton organization	6	GO:0051493	2	111	58	12875	4.0	0.08920561288947505	1.05	A0A0P0VYG1 Q6K4S7
Biological Process	response to cytokinin	4	GO:0009735	3	235	58	12875	2.83	0.08927926722504581	1.05	A0A0P0XZP3 Q0DG35 Q6K4S7
Biological Process	macromolecule biosynthetic process	4	GO:0009059	9	1104	58	12875	1.81	0.0925617475414797	1.03	A0A0N7KGP4 A0A0N7KMN9 A0A0P0VIA4 A0A0P0XB22 Q2QNM1 Q336Q3 Q6K4S7 Q6YVM4 Q7G065
Biological Process	glucan biosynthetic process	6	GO:0009250	2	117	58	12875	3.79	0.09750443503960604	1.01	Q6YVM4 Q7G065
Biological Process	response to hypoxia	3	GO:0001666	2	118	58	12875	3.76	0.09890856143610238	1.0	A0A0P0VTY6 Q5VRM0
Biological Process	cell tip growth	4	GO:0009932	2	121	58	12875	3.67	0.10315533570205779	0.99	Q53RJ5 Q6ZFH9
Biological Process	metabolic process	1	GO:0008152	29	7802	58	12875	0.83	0.10662854014027479	0.97	A0A0N7KGP4 A0A0N7KMN9 A0A0P0VBW6 A0A0P0VIA4 A0A0P0VTY6 A0A0P0XB22 A0A0P0XR38 A0A0P0XZ99 A3C0C6 P93407 Q0D840 Q0DG35 Q0DRV6 Q2QNM1 Q2QXB0 Q336Q3 Q65XA0 Q69Q02 Q6EUH6 Q6K4S7 Q6YVM4 Q6Z0F9 Q6Z744 Q6ZFH9 Q7G065 Q8H4B9 Q8H5Q4 Q8H8U5 Q948T6
Biological Process	cellular response to chemical stimulus	3	GO:0070887	9	1190	58	12875	1.68	0.10821012830443769	0.97	A0A0P0VTY6 P93407 Q0D840 Q0DRV6 Q2QNM1 Q337E2 Q65XA0 Q69TW5 Q6K4S7
Biological Process	response to fungus	3	GO:0009620	4	407	58	12875	2.18	0.11059348606272346	0.96	A0A0P0VTY6 A0A0P0VUB4 Q65XA0 Q75HZ0
Biological Process	organic substance metabolic process	2	GO:0071704	25	6900	58	12875	0.8	0.11468511225179098	0.94	A0A0N7KGP4 A0A0N7KMN9 A0A0P0VBW6 A0A0P0VIA4 A0A0P0XB22 A0A0P0XR38 A0A0P0XZ99 A3C0C6 Q0DG35 Q2QNM1 Q2QXB0 Q336Q3 Q65XA0 Q69Q02 Q6EUH6 Q6K4S7 Q6YVM4 Q6Z0F9 Q6Z744 Q6ZFH9 Q7G065 Q8H4B9 Q8H5Q4 Q8H8U5 Q948T6
Biological Process	DNA conformation change	6	GO:0071103	2	129	58	12875	3.44	0.11471878232866664	0.94	Q2QNM1 Q7XUC9
Biological Process	cytoskeleton organization	5	GO:0007010	3	267	58	12875	2.49	0.11888404105278526	0.92	A0A0P0VYG1 Q10DV7 Q6K4S7
Biological Process	negative regulation of organelle organization	6	GO:0010639	2	136	58	12875	3.26	0.1250982607430195	0.9	A0A0P0VYG1 Q6K4S7
Biological Process	defense response to fungus	4	GO:0050832	3	275	58	12875	2.42	0.12680043121742315	0.9	A0A0P0VTY6 A0A0P0VUB4 Q75HZ0
Biological Process	supramolecular fiber organization	4	GO:0097435	2	139	58	12875	3.19	0.12961488824694523	0.89	A0A0P0VYG1 Q6K4S7
Biological Process	carbohydrate biosynthetic process	4	GO:0016051	3	285	58	12875	2.34	0.1369584046148865	0.86	A0A0P0VBW6 Q6YVM4 Q7G065
Biological Process	regulation of cell growth	4	GO:0001558	2	147	58	12875	3.02	0.14184155733673598	0.85	A0A0P0VYG1 Q6K4S7
Biological Process	organonitrogen compound biosynthetic process	4	GO:1901566	8	1077	58	12875	1.65	0.1479087848626368	0.83	A0A0N7KGP4 A0A0N7KMN9 A0A0P0VBW6 A0A0P0VIA4 Q0DG35 Q336Q3 Q6K4S7 Q8H4B9
Biological Process	regulation of growth	3	GO:0040008	3	301	58	12875	2.21	0.1537740825874541	0.81	A0A0P0VYG1 Q53ME4 Q6K4S7
Biological Process	protein metabolic process	3	GO:0019538	8	2799	58	12875	0.63	0.15384959336999876	0.81	A0A0N7KGP4 A0A0N7KMN9 A0A0P0VIA4 A3C0C6 Q336Q3 Q65XA0 Q6K4S7 Q8H8U5
Biological Process	cellular response to stress	3	GO:0033554	8	1100	58	12875	1.61	0.15458664493560462	0.81	A0A0P0VTY6 A0A0P0XZP3 P93407 Q0D840 Q0DRV6 Q65XA0 Q67UF5 Q6K4S7
Biological Process	response to wounding	3	GO:0009611	3	303	58	12875	2.2	0.15592163106598522	0.81	A0A0P0VZ55 Q337E2 Q75HZ0
Biological Process	translation	4	GO:0006412	3	307	58	12875	2.17	0.16024548345739734	0.8	A0A0N7KGP4 A0A0N7KMN9 A0A0P0VIA4
Biological Process	abscisic acid-activated signaling pathway	4	GO:0009738	2	162	58	12875	2.74	0.16538574395291517	0.78	Q337E2 Q69TW5
Biological Process	peptide biosynthetic process	5	GO:0043043	3	322	58	12875	2.07	0.17678291540308907	0.75	A0A0N7KGP4 A0A0N7KMN9 A0A0P0VIA4
Biological Process	positive regulation of signal transduction	5	GO:0009967	2	171	58	12875	2.6	0.17983093645049084	0.75	Q65XA0 Q69TW5
Biological Process	response to antibiotic	3	GO:0046677	3	326	58	12875	2.04	0.1812736524873837	0.74	A0A0P0XZ99 P93407 Q65XA0
Biological Process	cellular amino acid biosynthetic process	4	GO:0008652	2	172	58	12875	2.58	0.18144837027192937	0.74	Q0DG35 Q8H4B9
Biological Process	biological regulation	1	GO:0065007	20	5643	58	12875	0.79	0.1844376494273498	0.73	A0A0N7KMN9 A0A0P0VJT6 A0A0P0VTY6 A0A0P0VYG1 A0A0P0VZ55 A0A0P0XB22 A0A0P0XR38 A0A0P0XZP3 A3AHG5 B9FUY6 P0C5A4 P93407 Q0D840 Q2QMT7 Q2QNM1 Q337E2 Q53ME4 Q65XA0 Q69TW5 Q6K4S7
Biological Process	nitrogen compound metabolic process	2	GO:0006807	20	5574	58	12875	0.8	0.18634835592336157	0.73	A0A0N7KGP4 A0A0N7KMN9 A0A0P0VBW6 A0A0P0VIA4 A0A0P0XB22 A0A0P0XR38 A0A0P0XZ99 A3C0C6 Q0DG35 Q2QNM1 Q2QXB0 Q336Q3 Q65XA0 Q6EUH6 Q6K4S7 Q6Z0F9 Q6Z744 Q8H4B9 Q8H5Q4 Q8H8U5
Biological Process	positive regulation of signaling	4	GO:0023056	2	176	58	12875	2.52	0.18794045272105686	0.73	Q65XA0 Q69TW5
Biological Process	cellular polysaccharide biosynthetic process	5	GO:0033692	2	177	58	12875	2.51	0.18956880237596108	0.72	Q6YVM4 Q7G065
Biological Process	cellular amino acid metabolic process	3	GO:0006520	3	339	58	12875	1.96	0.19608182902394575	0.71	A0A0P0XZ99 Q0DG35 Q8H4B9
Biological Process	positive regulation of cell communication	5	GO:0010647	2	183	58	12875	2.43	0.1993797875474105	0.7	Q65XA0 Q69TW5
Biological Process	protein modification process	4	GO:0036211	5	1958	58	12875	0.57	0.19961175985433463	0.7	A3C0C6 Q336Q3 Q65XA0 Q6K4S7 Q8H8U5
Biological Process	anatomical structure development	2	GO:0048856	9	2920	58	12875	0.68	0.21210685700771054	0.67	A0A0P0VIA4 A0A0P0XZ99 A0A0P0XZP3 Q337E2 Q53ME4 Q53RJ5 Q5NBN5 Q6Z0I0 Q6ZFH9
Biological Process	polysaccharide biosynthetic process	5	GO:0000271	2	192	58	12875	2.31	0.2142102673228427	0.67	Q6YVM4 Q7G065
Biological Process	regulation of developmental growth	4	GO:0048638	2	196	58	12875	2.27	0.22083784730547396	0.66	Q53ME4 Q6K4S7
Biological Process	regulation of biological process	2	GO:0050789	18	5047	58	12875	0.79	0.2263670577454608	0.65	A0A0N7KMN9 A0A0P0VTY6 A0A0P0VYG1 A0A0P0VZ55 A0A0P0XB22 A0A0P0XR38 A0A0P0XZP3 A3AHG5 B9FUY6 P93407 Q0D840 Q2QMT7 Q2QNM1 Q337E2 Q53ME4 Q65XA0 Q69TW5 Q6K4S7
Biological Process	cellular response to abscisic acid stimulus	5	GO:0071215	2	203	58	12875	2.19	0.23247847676752884	0.63	Q337E2 Q69TW5
Biological Process	regulation of cellular component biogenesis	4	GO:0044087	2	204	58	12875	2.18	0.23414514935373168	0.63	A0A0P0VYG1 Q6K4S7
Biological Process	cellular response to alcohol	5	GO:0097306	2	205	58	12875	2.17	0.235812629941884	0.63	Q337E2 Q69TW5
Biological Process	anatomical structure morphogenesis	2	GO:0009653	2	1106	58	12875	0.4	0.23596772426727863	0.63	Q53RJ5 Q6ZFH9
Biological Process	cellular response to nutrient levels	4	GO:0031669	2	209	58	12875	2.12	0.2424898316366147	0.62	Q6K4S7 Q6Z744
Biological Process	developmental growth	2	GO:0048589	3	381	58	12875	1.75	0.2457491019532746	0.61	Q0DG35 Q53RJ5 Q6ZFH9
Biological Process	cellular response to abiotic stimulus	3	GO:0071214	2	211	58	12875	2.1	0.24583224895265912	0.61	P93407 Q6K4S7
Biological Process	cellular response to environmental stimulus	3	GO:0104004	2	211	58	12875	2.1	0.24583224895265912	0.61	P93407 Q6K4S7
Biological Process	cellular component organization	3	GO:0016043	8	2665	58	12875	0.67	0.2543351315700207	0.59	A0A0P0VG25 A0A0P0VYG1 Q10DV7 Q2QNM1 Q53RJ5 Q6K4S7 Q6ZFH9 Q7XUC9
Biological Process	cell division	2	GO:0051301	2	226	58	12875	1.96	0.2709479228454009	0.57	Q6K8Z2 Q6YVM4
Biological Process	carboxylic acid metabolic process	5	GO:0019752	6	890	58	12875	1.5	0.2930233096466473	0.53	A0A0P0VBW6 A0A0P0XZ99 Q0DG35 Q65XA0 Q8H4B9 Q948T6
Biological Process	primary metabolic process	2	GO:0044238	24	6272	58	12875	0.85	0.29327319568663346	0.53	A0A0N7KGP4 A0A0N7KMN9 A0A0P0VBW6 A0A0P0VIA4 A0A0P0XB22 A0A0P0XR38 A0A0P0XZ99 A3C0C6 Q0DG35 Q2QNM1 Q2QXB0 Q336Q3 Q65XA0 Q69Q02 Q6EUH6 Q6K4S7 Q6YVM4 Q6Z0F9 Q6Z744 Q6ZFH9 Q7G065 Q8H4B9 Q8H5Q4 Q8H8U5
Biological Process	cellular metabolic process	2	GO:0044237	27	6887	58	12875	0.87	0.29459377882354415	0.53	A0A0N7KGP4 A0A0N7KMN9 A0A0P0VBW6 A0A0P0VIA4 A0A0P0XB22 A0A0P0XR38 A0A0P0XZ99 A3C0C6 P93407 Q0DG35 Q0DRV6 Q2QNM1 Q2QXB0 Q336Q3 Q65XA0 Q69Q02 Q6EUH6 Q6K4S7 Q6YVM4 Q6Z0F9 Q6Z744 Q6ZFH9 Q7G065 Q8H4B9 Q8H5Q4 Q8H8U5 Q948T6
Biological Process	cellular homeostasis	2	GO:0019725	2	243	58	12875	1.83	0.29940685188254185	0.52	A0A0P0VJT6 Q0D840
Biological Process	unidimensional cell growth	3	GO:0009826	2	249	58	12875	1.78	0.3094219993297245	0.51	Q53RJ5 Q6ZFH9
Biological Process	organonitrogen compound metabolic process	3	GO:1901564	13	3746	58	12875	0.77	0.31125125372815293	0.51	A0A0N7KGP4 A0A0N7KMN9 A0A0P0VBW6 A0A0P0VIA4 A0A0P0XZ99 A3C0C6 Q0DG35 Q336Q3 Q65XA0 Q6K4S7 Q6Z744 Q8H4B9 Q8H8U5
Biological Process	sulfur compound metabolic process	3	GO:0006790	2	252	58	12875	1.76	0.31442047295065423	0.5	Q65XA0 Q8H8U5
Biological Process	oxoacid metabolic process	4	GO:0043436	6	945	58	12875	1.41	0.31787476373208456	0.5	A0A0P0VBW6 A0A0P0XZ99 Q0DG35 Q65XA0 Q8H4B9 Q948T6
Biological Process	organic acid metabolic process	3	GO:0006082	6	947	58	12875	1.41	0.31888100500876304	0.5	A0A0P0VBW6 A0A0P0XZ99 Q0DG35 Q65XA0 Q8H4B9 Q948T6
Biological Process	RNA modification	5	GO:0009451	4	559	58	12875	1.59	0.31945094620583603	0.5	Q2QXB0 Q6EUH6 Q6Z0F9 Q8H5Q4
Biological Process	response to nutrient levels	4	GO:0031667	2	256	58	12875	1.73	0.321074026621332	0.49	Q6K4S7 Q6Z744
Biological Process	multicellular organism development	2	GO:0007275	8	2536	58	12875	0.7	0.3211224742760848	0.49	A0A0P0VIA4 A0A0P0XZ99 A0A0P0XZP3 Q337E2 Q53ME4 Q5NBN5 Q6Z0I0 Q6ZFH9
Biological Process	cellular response to extracellular stimulus	3	GO:0031668	2	257	58	12875	1.73	0.3227352623490227	0.49	Q6K4S7 Q6Z744
Biological Process	cellular developmental process	2	GO:0048869	2	1014	58	12875	0.44	0.323649853832063	0.49	Q53RJ5 Q6ZFH9
Biological Process	regulation of response to stress	4	GO:0080134	4	575	58	12875	1.54	0.32979306221476223	0.48	A0A0P0VTY6 A0A0P0VZ55 A3AHG5 B9FUY6
Biological Process	multicellular organismal process	1	GO:0032501	9	2772	58	12875	0.72	0.3364465149537164	0.47	A0A0P0VIA4 A0A0P0XZ99 A0A0P0XZP3 Q337E2 Q53ME4 Q53RJ5 Q5NBN5 Q6Z0I0 Q6ZFH9
Biological Process	response to other organism	2	GO:0051707	7	1098	58	12875	1.42	0.3401323933720337	0.47	A0A0P0VTY6 A0A0P0VUB4 A0A0P0X7E2 Q337E2 Q65XA0 Q6K4S7 Q75HZ0
Biological Process	cellular response to external stimulus	3	GO:0071496	2	268	58	12875	1.66	0.3409432114999111	0.47	Q6K4S7 Q6Z744
Biological Process	response to abscisic acid	4	GO:0009737	4	592	58	12875	1.5	0.3414455015369239	0.47	A0A0P0WG85 A0A0P0X7E2 Q337E2 Q69TW5
Biological Process	response to external biotic stimulus	3	GO:0043207	7	1104	58	12875	1.41	0.3418493748449761	0.47	A0A0P0VTY6 A0A0P0VUB4 A0A0P0X7E2 Q337E2 Q65XA0 Q6K4S7 Q75HZ0
Biological Process	response to biotic stimulus	2	GO:0009607	7	1107	58	12875	1.4	0.3427327569000803	0.47	A0A0P0VTY6 A0A0P0VUB4 A0A0P0X7E2 Q337E2 Q65XA0 Q6K4S7 Q75HZ0
Biological Process	cell morphogenesis involved in differentiation	4	GO:0000904	2	273	58	12875	1.63	0.3491743697088632	0.46	Q53RJ5 Q6ZFH9
Biological Process	cellular component organization or biogenesis	2	GO:0071840	10	2976	58	12875	0.75	0.3497405850078219	0.46	A0A0P0VG25 A0A0P0VIA4 A0A0P0VYG1 Q10DV7 Q2QNM1 Q53RJ5 Q6K4S7 Q6YVM4 Q6ZFH9 Q7XUC9
Biological Process	floral organ development	3	GO:0048437	2	275	58	12875	1.61	0.35245797083583796	0.45	Q53ME4 Q5NBN5
Biological Process	response to alcohol	4	GO:0097305	4	616	58	12875	1.44	0.35891676556780416	0.45	A0A0P0WG85 A0A0P0X7E2 Q337E2 Q69TW5
Biological Process	cellular nitrogen compound catabolic process	4	GO:0044270	2	286	58	12875	1.55	0.3704181732129653	0.43	A0A0P0VBW6 Q6Z744
Biological Process	heterocycle catabolic process	4	GO:0046700	2	286	58	12875	1.55	0.3704181732129653	0.43	A0A0P0VBW6 Q6Z744
Biological Process	plant-type cell wall organization or biogenesis	3	GO:0071669	2	293	58	12875	1.52	0.38175127954395865	0.42	Q6YVM4 Q6ZFH9
Biological Process	metal ion transport	6	GO:0030001	2	302	58	12875	1.47	0.39620061533076434	0.4	A0A0P0VJT6 Q109B0
Biological Process	response to extracellular stimulus	3	GO:0009991	2	305	58	12875	1.46	0.40098466827042517	0.4	Q6K4S7 Q6Z744
Biological Process	generation of precursor metabolites and energy	3	GO:0006091	2	305	58	12875	1.46	0.40098466827042517	0.4	A0A0P0VBW6 Q69Q02
Biological Process	developmental growth involved in morphogenesis	3	GO:0060560	2	308	58	12875	1.44	0.40575180312873943	0.39	Q53RJ5 Q6ZFH9
Biological Process	response to external stimulus	2	GO:0009605	9	1537	58	12875	1.3	0.41364447976809793	0.38	A0A0P0VTY6 A0A0P0VUB4 A0A0P0VYG1 A0A0P0X7E2 Q337E2 Q65XA0 Q6K4S7 Q6Z744 Q75HZ0
Biological Process	macromolecule metabolic process	3	GO:0043170	19	5005	58	12875	0.84	0.4181030404154673	0.38	A0A0N7KGP4 A0A0N7KMN9 A0A0P0VIA4 A0A0P0XB22 A0A0P0XR38 A3C0C6 Q2QNM1 Q2QXB0 Q336Q3 Q65XA0 Q69Q02 Q6EUH6 Q6K4S7 Q6YVM4 Q6Z0F9 Q6ZFH9 Q7G065 Q8H5Q4 Q8H8U5
Biological Process	negative regulation of biological process	3	GO:0048519	5	1695	58	12875	0.65	0.43409058831549485	0.36	A0A0P0VYG1 A0A0P0VZ55 A0A0P0XZP3 P93407 Q6K4S7
Biological Process	regulation of multicellular organismal process	3	GO:0051239	2	872	58	12875	0.51	0.4353763069708403	0.36	Q2QMT7 Q337E2
Biological Process	aromatic compound biosynthetic process	4	GO:0019438	2	859	58	12875	0.52	0.4355311687178747	0.36	A0A0P0VBW6 A0A0P0XB22
Biological Process	amide biosynthetic process	5	GO:0043604	3	415	58	12875	1.6	0.4362316426606099	0.36	A0A0N7KGP4 A0A0N7KMN9 A0A0P0VIA4
Biological Process	cellular component assembly	4	GO:0022607	2	908	58	12875	0.49	0.4371954607249644	0.36	A0A0P0VYG1 Q7XUC9
Biological Process	organic substance transport	4	GO:0071702	2	911	58	12875	0.49	0.43749075141014326	0.36	Q2QV45 Q5VRM0
Biological Process	organic cyclic compound biosynthetic process	4	GO:1901362	2	941	58	12875	0.47	0.44159542996610746	0.35	A0A0P0VBW6 A0A0P0XB22
Biological Process	developmental process	1	GO:0032502	11	3064	58	12875	0.8	0.44258912229977454	0.35	A0A0P0VIA4 A0A0P0XR38 A0A0P0XZ99 A0A0P0XZP3 Q0DG35 Q337E2 Q53ME4 Q53RJ5 Q5NBN5 Q6Z0I0 Q6ZFH9
Biological Process	cellular response to acid chemical	4	GO:0071229	3	435	58	12875	1.53	0.4477383665563521	0.35	P93407 Q337E2 Q69TW5
Biological Process	growth	1	GO:0040007	3	461	58	12875	1.44	0.46454028642028466	0.33	Q0DG35 Q53RJ5 Q6ZFH9
Biological Process	cellular macromolecule metabolic process	3	GO:0044260	14	3719	58	12875	0.84	0.47091635575318536	0.33	A0A0N7KGP4 A0A0N7KMN9 A0A0P0VIA4 A0A0P0XB22 A3C0C6 Q2QNM1 Q336Q3 Q65XA0 Q69Q02 Q6K4S7 Q6YVM4 Q6ZFH9 Q7G065 Q8H8U5
Biological Process	transport	3	GO:0006810	7	2109	58	12875	0.74	0.47728825457045715	0.32	A0A0P0VG25 A0A0P0VJT6 Q0D840 Q109B0 Q2QV45 Q5VRM0 Q6K4S7
Biological Process	carboxylic acid biosynthetic process	5	GO:0046394	3	495	58	12875	1.35	0.48897787050114444	0.31	A0A0P0VBW6 Q0DG35 Q8H4B9
Biological Process	organic acid biosynthetic process	4	GO:0016053	3	495	58	12875	1.35	0.48897787050114444	0.31	A0A0P0VBW6 Q0DG35 Q8H4B9
Biological Process	localization	1	GO:0051179	8	2326	58	12875	0.76	0.4946104408565898	0.31	A0A0P0VG25 A0A0P0VJT6 A0A0P0VRB1 Q0D840 Q109B0 Q2QV45 Q5VRM0 Q6K4S7
Biological Process	macromolecule modification	4	GO:0043412	9	2578	58	12875	0.77	0.5101190717533766	0.29	A3C0C6 Q2QXB0 Q336Q3 Q65XA0 Q6EUH6 Q6K4S7 Q6Z0F9 Q8H5Q4 Q8H8U5
Biological Process	signal transduction	2	GO:0007165	4	1327	58	12875	0.67	0.517583759024699	0.29	A0A0P0VTY6 Q2QNM1 Q337E2 Q69TW5
Biological Process	signaling	1	GO:0023052	4	1341	58	12875	0.66	0.5178861192766735	0.29	A0A0P0VTY6 Q2QNM1 Q337E2 Q69TW5
Biological Process	regulation of biological quality	2	GO:0065008	4	1368	58	12875	0.65	0.5193347314451073	0.28	A0A0P0VJT6 A0A0P0VYG1 P0C5A4 Q0D840
Biological Process	nucleic acid phosphodiester bond hydrolysis	5	GO:0090305	4	666	58	12875	1.33	0.5433317201518904	0.26	Q2QXB0 Q6EUH6 Q6Z0F9 Q8H5Q4
Biological Process	reproductive process	1	GO:0022414	5	1575	58	12875	0.7	0.5459632786615116	0.26	A0A0P0XZP3 Q53ME4 Q53RJ5 Q5NBN5 Q6Z0I0
Biological Process	reproduction	1	GO:0000003	5	1589	58	12875	0.7	0.5466606582459868	0.26	A0A0P0XZP3 Q53ME4 Q53RJ5 Q5NBN5 Q6Z0I0
Biological Process	defense response to other organism	3	GO:0098542	4	714	58	12875	1.24	0.5629429678947411	0.25	A0A0P0VTY6 A0A0P0VUB4 Q6K4S7 Q75HZ0
Biological Process	response to light stimulus	4	GO:0009416	4	743	58	12875	1.2	0.5766874949473635	0.24	A0A0P0XZP3 P93407 Q5VRM0 Q75HZ0
Biological Process	heterocycle biosynthetic process	4	GO:0018130	2	767	58	12875	0.58	0.5827910419667957	0.23	A0A0P0VBW6 A0A0P0XB22
Biological Process	cell differentiation	3	GO:0030154	2	831	58	12875	0.53	0.5871711989368509	0.23	Q53RJ5 Q6ZFH9
Biological Process	ion transport	4	GO:0006811	2	834	58	12875	0.53	0.5875933835141205	0.23	A0A0P0VJT6 Q109B0
Biological Process	cellular response to organic substance	4	GO:0071310	5	888	58	12875	1.25	0.5981125294383602	0.22	P93407 Q2QNM1 Q337E2 Q69TW5 Q6K4S7
Biological Process	defense response	3	GO:0006952	5	916	58	12875	1.21	0.6055278725101724	0.22	A0A0P0VTY6 A0A0P0VUB4 Q6K4S7 Q6ZFH9 Q75HZ0
Biological Process	cellular biosynthetic process	3	GO:0044249	12	2312	58	12875	1.15	0.6062629508045395	0.22	A0A0N7KGP4 A0A0N7KMN9 A0A0P0VBW6 A0A0P0VIA4 A0A0P0XB22 Q0DG35 Q2QNM1 Q336Q3 Q6K4S7 Q6YVM4 Q7G065 Q8H4B9
Biological Process	plant organ development	3	GO:0099402	6	1099	58	12875	1.21	0.6337975983050385	0.2	A0A0P0VIA4 A0A0P0XZ99 Q337E2 Q53ME4 Q5NBN5 Q6ZFH9
Biological Process	organic cyclic compound metabolic process	3	GO:1901360	11	2934	58	12875	0.83	0.6375052758030779	0.2	A0A0N7KMN9 A0A0P0VBW6 A0A0P0VIA4 A0A0P0XB22 A0A0P0XR38 Q2QNM1 Q2QXB0 Q6EUH6 Q6Z0F9 Q6Z744 Q8H5Q4
Biological Process	regulation of response to stimulus	3	GO:0048583	6	1150	58	12875	1.16	0.6438571245572327	0.19	A0A0P0VTY6 A0A0P0VZ55 A3AHG5 B9FUY6 Q65XA0 Q69TW5
Biological Process	organic cyclic compound catabolic process	4	GO:1901361	2	316	58	12875	1.4	0.6542341427852305	0.18	A0A0P0VBW6 Q6Z744
Biological Process	negative regulation of cellular process	4	GO:0048523	4	1236	58	12875	0.72	0.655148850946736	0.18	A0A0P0VYG1 A0A0P0VZ55 A0A0P0XZP3 Q6K4S7
Biological Process	positive regulation of cellular process	4	GO:0048522	4	1250	58	12875	0.71	0.6556471792735559	0.18	A0A0P0XB22 Q65XA0 Q69TW5 Q6K4S7
Biological Process	cellular component biogenesis	3	GO:0044085	4	1290	58	12875	0.69	0.6584249444524065	0.18	A0A0P0VIA4 A0A0P0VYG1 Q6YVM4 Q7XUC9
Biological Process	cellular response to lipid	5	GO:0071396	2	328	58	12875	1.35	0.6601778642240219	0.18	Q337E2 Q69TW5
Biological Process	regulation of organelle organization	5	GO:0033043	2	355	58	12875	1.25	0.674793482186627	0.17	A0A0P0VYG1 Q6K4S7
Biological Process	cell growth	2	GO:0016049	2	357	58	12875	1.24	0.6759325007189153	0.17	Q53RJ5 Q6ZFH9
Biological Process	organophosphate biosynthetic process	4	GO:0090407	2	367	58	12875	1.21	0.681722697243256	0.17	A0A0P0VBW6 Q336Q3
Biological Process	regulation of defense response	5	GO:0031347	2	368	58	12875	1.21	0.682309824946204	0.17	A0A0P0VTY6 A0A0P0VZ55
Biological Process	carbohydrate derivative biosynthetic process	4	GO:1901137	2	371	58	12875	1.2	0.6840793584533922	0.16	A0A0P0VBW6 Q336Q3
Biological Process	RNA metabolic process	5	GO:0016070	8	1588	58	12875	1.12	0.6891417737257287	0.16	A0A0N7KMN9 A0A0P0VIA4 A0A0P0XB22 A0A0P0XR38 Q2QXB0 Q6EUH6 Q6Z0F9 Q8H5Q4
Biological Process	organelle organization	4	GO:0006996	6	1708	58	12875	0.78	0.6970088686727026	0.16	A0A0P0VG25 A0A0P0VYG1 Q10DV7 Q2QNM1 Q6K4S7 Q7XUC9
Biological Process	flower development	4	GO:0009908	2	400	58	12875	1.11	0.7016985108700455	0.15	Q53ME4 Q5NBN5
Biological Process	cell morphogenesis	3	GO:0000902	2	401	58	12875	1.11	0.7023191453415678	0.15	Q53RJ5 Q6ZFH9
Biological Process	reproductive shoot system development	3	GO:0090567	2	422	58	12875	1.05	0.7154784589998087	0.15	Q53ME4 Q5NBN5
Biological Process	defense response to bacterium	4	GO:0042742	2	424	58	12875	1.05	0.7167411051549006	0.14	A0A0P0VTY6 Q6K4S7
Biological Process	establishment of localization	2	GO:0051234	8	2164	58	12875	0.82	0.7241204105040573	0.14	A0A0P0VG25 A0A0P0VJT6 A0A0P0VRB1 Q0D840 Q109B0 Q2QV45 Q5VRM0 Q6K4S7
Biological Process	organic substance biosynthetic process	3	GO:1901576	12	2410	58	12875	1.11	0.735258666102948	0.13	A0A0N7KGP4 A0A0N7KMN9 A0A0P0VBW6 A0A0P0VIA4 A0A0P0XB22 Q0DG35 Q2QNM1 Q336Q3 Q6K4S7 Q6YVM4 Q7G065 Q8H4B9
Biological Process	response to bacterium	3	GO:0009617	3	551	58	12875	1.21	0.7381619979216756	0.13	A0A0P0VTY6 Q337E2 Q6K4S7
Biological Process	regulation of signal transduction	4	GO:0009966	3	574	58	12875	1.16	0.7441108076045508	0.13	A0A0P0VZ55 Q65XA0 Q69TW5
Biological Process	cellular aromatic compound metabolic process	3	GO:0006725	11	2832	58	12875	0.86	0.7503965267683923	0.12	A0A0N7KMN9 A0A0P0VBW6 A0A0P0VIA4 A0A0P0XB22 A0A0P0XR38 Q2QNM1 Q2QXB0 Q6EUH6 Q6Z0F9 Q6Z744 Q8H5Q4
Biological Process	regulation of signaling	3	GO:0023051	3	603	58	12875	1.1	0.7526190033346264	0.12	A0A0P0VZ55 Q65XA0 Q69TW5
Biological Process	regulation of cell communication	4	GO:0010646	3	606	58	12875	1.1	0.7535543959298994	0.12	A0A0P0VZ55 Q65XA0 Q69TW5
Biological Process	carbohydrate derivative metabolic process	3	GO:1901135	2	665	58	12875	0.67	0.7694273508671996	0.11	A0A0P0VBW6 Q336Q3
Biological Process	seed development	3	GO:0048316	2	658	58	12875	0.67	0.7694739336586981	0.11	A0A0P0XZP3 Q6Z0I0
Biological Process	protein-containing complex organization	4	GO:0043933	2	681	58	12875	0.65	0.7696226421193497	0.11	A0A0P0VG25 Q7XUC9
Biological Process	cellular response to endogenous stimulus	3	GO:0071495	2	688	58	12875	0.65	0.7698362416578989	0.11	Q337E2 Q69TW5
Biological Process	RNA processing	6	GO:0006396	2	692	58	12875	0.64	0.769992353283403	0.11	A0A0P0VIA4 A0A0P0XR38
Biological Process	fruit development	4	GO:0010154	2	695	58	12875	0.64	0.7701254463981348	0.11	A0A0P0XZP3 Q6Z0I0
Biological Process	macromolecule localization	2	GO:0033036	2	743	58	12875	0.6	0.7740067709990563	0.11	Q2QV45 Q5VRM0
Biological Process	response to radiation	3	GO:0009314	4	805	58	12875	1.1	0.7832316587220847	0.11	A0A0P0XZP3 P93407 Q5VRM0 Q75HZ0
Biological Process	shoot system development	4	GO:0048367	4	830	58	12875	1.07	0.7880397192380166	0.1	Q337E2 Q53ME4 Q5NBN5 Q6ZFH9
Biological Process	response to lipid	4	GO:0033993	4	836	58	12875	1.06	0.7892720603858884	0.1	A0A0P0WG85 A0A0P0X7E2 Q337E2 Q69TW5
Biological Process	negative regulation of metabolic process	4	GO:0009892	3	948	58	12875	0.7	0.7990321913301953	0.1	A0A0P0VZ55 A0A0P0XZP3 P93407
Biological Process	reproductive structure development	3	GO:0048608	4	1131	58	12875	0.79	0.8162398259467679	0.09	A0A0P0XZP3 Q53ME4 Q5NBN5 Q6Z0I0
Biological Process	reproductive system development	4	GO:0061458	4	1131	58	12875	0.79	0.8162398259467679	0.09	A0A0P0XZP3 Q53ME4 Q5NBN5 Q6Z0I0
Biological Process	cellular catabolic process	3	GO:0044248	6	1203	58	12875	1.11	0.8194360041228463	0.09	A0A0P0VBW6 A0A0P0XZ99 Q65XA0 Q69Q02 Q6Z744 Q948T6
Biological Process	developmental process involved in reproduction	2	GO:0003006	5	1330	58	12875	0.83	0.8300085717764335	0.08	A0A0P0XZP3 Q53ME4 Q53RJ5 Q5NBN5 Q6Z0I0
Biological Process	small molecule metabolic process	2	GO:0044281	7	1430	58	12875	1.09	0.8329769509833342	0.08	A0A0P0VBW6 A0A0P0XZ99 Q0DG35 Q65XA0 Q6Z744 Q8H4B9 Q948T6
Biological Process	cell communication	2	GO:0007154	6	1573	58	12875	0.85	0.8408720042971378	0.08	A0A0P0VTY6 Q2QNM1 Q337E2 Q69TW5 Q6K4S7 Q6Z744
Biological Process	response to hormone	3	GO:0009725	8	1673	58	12875	1.06	0.8443391252624599	0.07	A0A0P0WG85 A0A0P0X7E2 A0A0P0XZP3 Q0DG35 Q337E2 Q65XA0 Q69TW5 Q6K4S7
Biological Process	response to endogenous stimulus	2	GO:0009719	8	1725	58	12875	1.03	0.8479069556569505	0.07	A0A0P0WG85 A0A0P0X7E2 A0A0P0XZP3 Q0DG35 Q337E2 Q65XA0 Q69TW5 Q6K4S7
Biological Process	system development	3	GO:0048731	8	1974	58	12875	0.9	0.8564750409069753	0.07	A0A0P0VIA4 A0A0P0XZ99 A0A0P0XZP3 Q337E2 Q53ME4 Q5NBN5 Q6Z0I0 Q6ZFH9
Biological Process	response to organic substance	3	GO:0010033	10	2140	58	12875	1.04	0.8600843741873928	0.07	A0A0P0WG85 A0A0P0X7E2 A0A0P0XZP3 P93407 Q0DG35 Q2QNM1 Q337E2 Q65XA0 Q69TW5 Q6K4S7
Biological Process	biosynthetic process	2	GO:0009058	12	2551	58	12875	1.04	0.8689001237076662	0.06	A0A0N7KGP4 A0A0N7KMN9 A0A0P0VBW6 A0A0P0VIA4 A0A0P0XB22 Q0DG35 Q2QNM1 Q336Q3 Q6K4S7 Q6YVM4 Q7G065 Q8H4B9
Biological Process	cellular response to stimulus	2	GO:0051716	12	2558	58	12875	1.04	0.869129019777872	0.06	A0A0P0VTY6 A0A0P0XZP3 P93407 Q0D840 Q0DRV6 Q2QNM1 Q337E2 Q65XA0 Q67UF5 Q69TW5 Q6K4S7 Q6Z744
Biological Process	heterocycle metabolic process	3	GO:0046483	11	2704	58	12875	0.9	0.8715601540569539	0.06	A0A0N7KMN9 A0A0P0VBW6 A0A0P0VIA4 A0A0P0XB22 A0A0P0XR38 Q2QNM1 Q2QXB0 Q6EUH6 Q6Z0F9 Q6Z744 Q8H5Q4
Biological Process	cellular nitrogen compound metabolic process	3	GO:0034641	14	3001	58	12875	1.04	0.8765995709471499	0.06	A0A0N7KGP4 A0A0N7KMN9 A0A0P0VBW6 A0A0P0VIA4 A0A0P0XB22 A0A0P0XR38 Q2QNM1 Q2QXB0 Q65XA0 Q6EUH6 Q6Z0F9 Q6Z744 Q8H5Q4 Q8H8U5
Biological Process	cellular process	1	GO:0009987	42	9476	58	12875	0.98	0.8813441177837982	0.05	A0A0N7KGP4 A0A0N7KMN9 A0A0P0VBW6 A0A0P0VG25 A0A0P0VIA4 A0A0P0VJT6 A0A0P0VRB1 A0A0P0VTY6 A0A0P0VYG1 A0A0P0XB22 A0A0P0XR38 A0A0P0XZ99 A0A0P0XZP3 A3C0C6 P93407 Q0D840 Q0DG35 Q0DRV6 Q10DV7 Q2QNM1 Q2QXB0 Q336Q3 Q337E2 Q53RJ5 Q65XA0 Q67UF5 Q69Q02 Q69TW5 Q6EUH6 Q6K4S7 Q6K8Z2 Q6YVM4 Q6Z0F9 Q6Z744 Q6Z7B0 Q6ZFH9 Q7G065 Q7XUC9 Q8H4B9 Q8H5Q4 Q8H8U5 Q948T6
Biological Process	cation transport	5	GO:0006812	2	506	58	12875	0.88	1.0	-0.0	A0A0P0VJT6 Q109B0
Biological Process	tissue development	3	GO:0009888	3	747	58	12875	0.89	1.0	-0.0	A0A0P0XZP3 Q53ME4 Q6ZFH9
Biological Process	homeostatic process	3	GO:0042592	2	550	58	12875	0.81	1.0	-0.0	A0A0P0VJT6 Q0D840
Biological Process	gene expression	4	GO:0010467	5	1282	58	12875	0.87	1.0	-0.0	A0A0N7KGP4 A0A0N7KMN9 A0A0P0VIA4 A0A0P0XB22 A0A0P0XR38
Biological Process	cellular nitrogen compound biosynthetic process	4	GO:0044271	5	1124	58	12875	0.99	1.0	-0.0	A0A0N7KGP4 A0A0N7KMN9 A0A0P0VBW6 A0A0P0VIA4 A0A0P0XB22
Biological Process	cellular component morphogenesis	3	GO:0032989	2	469	58	12875	0.95	1.0	-0.0	Q53RJ5 Q6ZFH9
Biological Process	cellular response to hormone stimulus	4	GO:0032870	2	635	58	12875	0.7	1.0	-0.0	Q337E2 Q69TW5
Biological Process	monocarboxylic acid metabolic process	6	GO:0032787	2	466	58	12875	0.95	1.0	-0.0	A0A0P0VBW6 Q948T6
Biological Process	organophosphate metabolic process	3	GO:0019637	2	574	58	12875	0.77	1.0	-0.0	A0A0P0VBW6 Q336Q3
Biological Process	organic substance catabolic process	3	GO:1901575	5	1238	58	12875	0.9	1.0	-0.0	A0A0P0VBW6 A0A0P0XZ99 Q69Q02 Q6Z744 Q948T6
Biological Process	post-embryonic development	2	GO:0009791	6	1436	58	12875	0.93	1.0	-0.0	A0A0P0VIA4 A0A0P0XZP3 Q53ME4 Q5NBN5 Q6Z0I0 Q6ZFH9
Biological Process	hormone-mediated signaling pathway	3	GO:0009755	2	518	58	12875	0.86	1.0	-0.0	Q337E2 Q69TW5
Biological Process	nucleobase-containing compound metabolic process	3	GO:0006139	11	2417	58	12875	1.01	1.0	-0.0	A0A0N7KMN9 A0A0P0VBW6 A0A0P0VIA4 A0A0P0XB22 A0A0P0XR38 Q2QNM1 Q2QXB0 Q6EUH6 Q6Z0F9 Q6Z744 Q8H5Q4
Biological Process	cell wall organization or biogenesis	2	GO:0071554	2	477	58	12875	0.93	1.0	-0.0	Q6YVM4 Q6ZFH9
Biological Process	intracellular transport	3	GO:0046907	2	595	58	12875	0.75	1.0	-0.0	A0A0P0VG25 Q2QV45
Biological Process	root development	4	GO:0048364	2	562	58	12875	0.79	1.0	-0.0	A0A0P0XZ99 Q6ZFH9
Biological Process	cell development	3	GO:0048468	2	472	58	12875	0.94	1.0	-0.0	Q53RJ5 Q6ZFH9
Biological Process	positive regulation of biological process	3	GO:0048518	7	1668	58	12875	0.93	1.0	-0.0	A0A0P0VTY6 A0A0P0XB22 A3AHG5 B9FUY6 Q65XA0 Q69TW5 Q6K4S7
Biological Process	regulation of developmental process	3	GO:0050793	4	1040	58	12875	0.85	1.0	-0.0	Q2QMT7 Q337E2 Q53ME4 Q6K4S7
Biological Process	regulation of cellular component organization	4	GO:0051128	2	636	58	12875	0.7	1.0	-0.0	A0A0P0VYG1 Q6K4S7
Biological Process	chromosome organization	5	GO:0051276	2	611	58	12875	0.73	1.0	-0.0	Q2QNM1 Q7XUC9
Biological Process	cellular localization	2	GO:0051641	3	802	58	12875	0.83	1.0	-0.0	A0A0P0VG25 A0A0P0VRB1 Q2QV45
Biological Process	establishment of localization in cell	3	GO:0051649	2	651	58	12875	0.68	1.0	-0.0	A0A0P0VG25 Q2QV45
Biological Process	nucleic acid metabolic process	4	GO:0090304	9	2051	58	12875	0.97	1.0	-0.0	A0A0N7KMN9 A0A0P0VIA4 A0A0P0XB22 A0A0P0XR38 Q2QNM1 Q2QXB0 Q6EUH6 Q6Z0F9 Q8H5Q4
Biological Process	catabolic process	2	GO:0009056	6	1376	58	12875	0.97	1.0	-0.0	A0A0P0VBW6 A0A0P0XZ99 Q65XA0 Q69Q02 Q6Z744 Q948T6
Biological Process	small molecule biosynthetic process	3	GO:0044283	3	665	58	12875	1.0	1.0	-0.0	A0A0P0VBW6 Q0DG35 Q8H4B9
Biological Process	root system development	4	GO:0022622	2	562	58	12875	0.79	1.0	-0.0	A0A0P0XZ99 Q6ZFH9
