# Supplementary material for: Protein composition analysis of human plasma-derived and recombinant human serum albumin preparations based on 4D label-free proteomics
Source: PeerJ. 2025 Jun 30;13:e19624. doi: 10.7717/peerj.19624 (PMC12225626; doi:10.7717/peerj.19624)
Supplement: Supplemental Information 2 — Supplemental Figures: Figure S1A: Peptide length, peptides per protein, distribution of coverage (%) and MW (kDa) of the LC-MS/MS analysis of rHSA from company A. Figure S2B: Peptide length, peptides per protein, distribution of coverage (%) and MW(kDa) of the LC-MS/MS analysis of rHSA from company B. Figure S3C: Peptide length, peptides per protein, distribution of coverage (%) and MW(kDa) of the LC-MS/MS analysis of pHSA from company C. Figure S4D: Peptide length, peptides per protein, distribution of coverage (%) and MW(kDa) of the LC-MS/MS analysis of pHSA from company D. Figure S5E: Peptide length, peptides per protein, distribution of coverage (%) and MW(kDa) of the LC-MS/MS analysis of pHSA from company E. Figure S6F: Peptide length, peptides per protein, distribution of coverage (%) and MW(kDa) of the LC-MS/MS analysis of pHSA from company F. Figure S7G: Peptide length, peptides per protein, distribution of coverage (%) and MW(kDa) of the LC-MS/MS analysis of pHSA from company G. Figure S8H: Peptide length, peptides per protein, distribution of coverage (%) and MW(kDa) of the LC-MS/MS analysis of pHSA from company H. Figure S9: GO enrichment analysis of the APs in pHSA. Figure S10: Subcellular localization prediction of the APs in pHSA. Figure S11: COG/KOG enrichment analysis of the APs in pHSA. Figure S12: KEGG pathway enrichment analysis of the APs in pHSA. Supplemental Tables: Table S1A: The protein and peptide identified in rHSA from company A. Table S2B: The protein and peptide identified in rHSA from company B. Table S3C: The protein and peptide identified in pHSA from company C. Table S4D: The protein and peptide identified in pHSA from company D. Table S5E: The protein and peptide identified in pHSA from company E. Table S6F: The protein and peptide identified in pHSA from company F. Table S7G: The protein and peptide identified in pHSA from company G. Table S8H: The protein and peptide identified in pHSA from company H. Table S9: The relative abunda [file peerj-13-19624-s002.zip › Supplementary/Supplementary File/Supplementary File2/3-Functional_enrichment/GO_enrichment.xlsx]

## Sheet: ident
GO Terms Level 1	GO Terms Description	GO Terms Level	GO Terms ID	Mapping	Background	All Mapping	All Background	Fold Enrichment	Fisher's exact test p value	-log10(p value)	Related proteins
Cellular Component	endoplasmic reticulum lumen	5	GO:0005788	4	44	64	12981	18.44	6.29064e-05	4.2	A0A0P0XZP3 Q53RJ5 Q67UF5 Q6Z7B0
	anchored component of plasma membrane	4	GO:0046658	4	137	64	12981	5.92	0.00462421	2.33	Q5JNJ5 Q6K4S7 Q6ZFH9 Q6ZFJ0
	anchored component of membrane	3	GO:0031225	4	149	64	12981	5.45	0.00621469	2.21	Q5JNJ5 Q6K4S7 Q6ZFH9 Q6ZFJ0
	chloroplast stroma	3	GO:0009570	9	773	64	12981	2.36	0.0130383	1.88	A0A0P0XZP3 P93407 Q0DG35 Q10DV7 Q2QV45 Q65XA0 Q6Z744 Q8H4B9 Q8H8U5
	plastid stroma	2	GO:0009532	9	785	64	12981	2.33	0.0143073	1.84	A0A0P0XZP3 P93407 Q0DG35 Q10DV7 Q2QV45 Q65XA0 Q6Z744 Q8H4B9 Q8H8U5
	apoplast	3	GO:0048046	4	240	64	12981	3.38	0.0305335	1.52	P93407 Q2QV45 Q65XA0 Q75HZ0
	vacuole	5	GO:0005773	10	1021	64	12981	1.99	0.0321135	1.49	A0A0P0VRB1 A0A0P0XZP3 Q0DAE4 Q65XA0 Q67UF5 Q6F3A5 Q6K4S7 Q6Z7B0 Q8H4B9 Q948T6
	cytoskeleton	5	GO:0005856	5	377	64	12981	2.69	0.0379678	1.42	A0A0P0VRB1 A0A0P0VYG1 A0A0P0WG85 Q10DV7 Q6K4S7
Molecular Function	quaternary ammonium group binding	2	GO:0050997	2	4	46	11132	121	9.97062e-05	4	Q5VRM0 Q6Z0I0
	phosphatidylcholine binding	3	GO:0031210	2	4	46	11132	121	9.97062e-05	4	Q5VRM0 Q6Z0I0
	cation binding	3	GO:0043169	10	616	46	11132	3.93	0.000166548	3.78	A0A0P0VJT6 P93407 Q0DRV6 Q5VRM0 Q65XA0 Q6K4S7 Q6Z0I0 Q6ZFH9 Q7XVM2 Q948T6
	transition metal ion binding	5	GO:0046914	7	376	46	11132	4.51	0.000813882	3.09	A0A0P0VJT6 P93407 Q0DRV6 Q65XA0 Q6K4S7 Q7XVM2 Q948T6
	ammonium ion binding	4	GO:0070405	2	12	46	11132	40.33	0.00107389	2.97	Q5VRM0 Q6Z0I0
	superoxide dismutase activity	2	GO:0004784	2	13	46	11132	37.23	0.00126581	2.9	P93407 Q0DRV6
	copper ion binding	6	GO:0005507	4	126	46	11132	7.68	0.00176829	2.75	P93407 Q0DRV6 Q65XA0 Q6K4S7
	metal ion binding	4	GO:0046872	8	581	46	11132	3.33	0.00235758	2.63	A0A0P0VJT6 P93407 Q0DRV6 Q65XA0 Q6K4S7 Q6ZFH9 Q7XVM2 Q948T6
Biological Process	cellular response to superoxide	6	GO:0071451	2	20	58	12875	22.2	0.00359709	2.44	P93407 Q0DRV6
	regulation of protein depolymerization	6	GO:1901879	2	33	58	12875	13.45	0.00962843	2.02	A0A0P0VYG1 Q6K4S7
	negative regulation of protein polymerization	7	GO:0032272	2	41	58	12875	10.83	0.0146135	1.84	A0A0P0VYG1 Q6K4S7
	negative regulation of cytoskeleton organization	7	GO:0051494	2	51	58	12875	8.71	0.0220804	1.66	A0A0P0VYG1 Q6K4S7
	regulation of response to salt stress	6	GO:1901000	2	66	58	12875	6.73	0.0355908	1.45	A3AHG5 B9FUY6
	regulation of protein polymerization	6	GO:0032271	2	68	58	12875	6.53	0.0375831	1.43	A0A0P0VYG1 Q6K4S7
	cellulose metabolic process	7	GO:0030243	2	70	58	12875	6.34	0.0396174	1.4	Q6YVM4 Q6ZFH9
	beta-glucan metabolic process	6	GO:0051273	2	75	58	12875	5.92	0.0448812	1.35	Q6YVM4 Q6ZFH9

## Sheet: ident GO2Protein
GO Terms Level 1	GO Terms ID	GO Terms Level	GO Terms Description	Fold Enrichment	Fisher's exact test p value	Protein accession	Protein description	Gene name	MW [kDa]	Coverage [%]	MS/MS Counts	Peptides	Unique peptides	Razor + unique peptides	Intensity
Biological Process	GO:0006950	2	response to stress	1.81	0.00162832	Q337E2	Expressed protein OS=Oryza sativa subsp. japonica OX=39947 GN=LOC_Os10g36180 PE=1 SV=1	LOC_Os10g36180	45.581	37	19	9	9	9	608950000
Biological Process	GO:0071470	4	cellular response to osmotic stress	8.22	0.0245704	P93407	Superoxide dismutase [Cu-Zn], chloroplastic OS=Oryza sativa subsp. japonica OX=39947 GN=SODCP PE=1 SV=1	SODCP	21.301	35.5	7	5	5	5	1963900000
Biological Process	GO:0051494	7	negative regulation of cytoskeleton organization	8.71	0.0220804	Q6K4S7	Os02g0285300 protein OS=Oryza sativa subsp. japonica OX=39947 GN=Os02g0285300 PE=1 SV=1	Os02g0285300	24.048	6.5	1	1	1	1	0
Biological Process	GO:0051494	7	negative regulation of cytoskeleton organization	8.71	0.0220804	A0A0P0VYG1	Os03g0356700 protein OS=Oryza sativa subsp. japonica OX=39947 GN=Os03g0356700 PE=1 SV=1	Os03g0356700	46.012	2.4	1	1	1	1	8830500
Biological Process	GO:1901701	4	cellular response to oxygen-containing compound	2.49	0.0215685	Q6K4S7	Os02g0285300 protein OS=Oryza sativa subsp. japonica OX=39947 GN=Os02g0285300 PE=1 SV=1	Os02g0285300	24.048	6.5	1	1	1	1	0
Biological Process	GO:1901701	4	cellular response to oxygen-containing compound	2.49	0.0215685	Q69TW5	bZIP transcription factor 46 OS=Oryza sativa subsp. japonica OX=39947 GN=BZIP46 PE=1 SV=1	BZIP46	34.687	2.5	1	1	1	1	39551000
Biological Process	GO:1901701	4	cellular response to oxygen-containing compound	2.49	0.0215685	Q65XA0	Probable glutathione S-transferase DHAR1, cytosolic OS=Oryza sativa subsp. japonica OX=39947 GN=DHAR1 PE=1 SV=1	DHAR1	23.57	28.2	8	4	4	4	414470000
Biological Process	GO:0071470	4	cellular response to osmotic stress	8.22	0.0245704	Q6K4S7	Os02g0285300 protein OS=Oryza sativa subsp. japonica OX=39947 GN=Os02g0285300 PE=1 SV=1	Os02g0285300	24.048	6.5	1	1	1	1	0
Biological Process	GO:1901701	4	cellular response to oxygen-containing compound	2.49	0.0215685	Q337E2	Expressed protein OS=Oryza sativa subsp. japonica OX=39947 GN=LOC_Os10g36180 PE=1 SV=1	LOC_Os10g36180	45.581	37	19	9	9	9	608950000
Biological Process	GO:1901701	4	cellular response to oxygen-containing compound	2.49	0.0215685	Q0DRV6	Superoxide dismutase [Cu-Zn] 1 OS=Oryza sativa subsp. japonica OX=39947 GN=SODCC1 PE=1 SV=1	SODCC1	15.251	59.9	5	5	5	5	1608100000
Biological Process	GO:1901701	4	cellular response to oxygen-containing compound	2.49	0.0215685	P93407	Superoxide dismutase [Cu-Zn], chloroplastic OS=Oryza sativa subsp. japonica OX=39947 GN=SODCP PE=1 SV=1	SODCP	21.301	35.5	7	5	5	5	1963900000
Biological Process	GO:0005985	5	sucrose metabolic process	9.06	0.0204828	A0A0P0XZ99	Os11g0175300 protein OS=Oryza sativa subsp. japonica OX=39947 GN=Os11g0175300 PE=4 SV=1	Os11g0175300	45.473	5	1	1	1	1	320040000
Biological Process	GO:0005985	5	sucrose metabolic process	9.06	0.0204828	A0A0P0VBW6	Fructose-bisphosphate aldolase OS=Oryza sativa subsp. japonica OX=39947 GN=Os01g0905800 PE=1 SV=1	Os01g0905800	21.973	18.2	3	3	3	3	104550000
Biological Process	GO:0009608	3	response to symbiont	9.06	0.0204828	Q65XA0	Probable glutathione S-transferase DHAR1, cytosolic OS=Oryza sativa subsp. japonica OX=39947 GN=DHAR1 PE=1 SV=1	DHAR1	23.57	28.2	8	4	4	4	414470000
Biological Process	GO:0009608	3	response to symbiont	9.06	0.0204828	Q337E2	Expressed protein OS=Oryza sativa subsp. japonica OX=39947 GN=LOC_Os10g36180 PE=1 SV=1	LOC_Os10g36180	45.581	37	19	9	9	9	608950000
Biological Process	GO:1901701	4	cellular response to oxygen-containing compound	2.49	0.0215685	Q2QNM1	DNA replication licensing factor MCM7 OS=Oryza sativa subsp. japonica OX=39947 GN=MCM7 PE=2 SV=1	MCM7	81.348	1.2	0	1	1	1	145140000
Biological Process	GO:0009651	4	response to salt stress	2.56	0.0185405	Q948T6	Lactoylglutathione lyase OS=Oryza sativa subsp. japonica OX=39947 GN=GLYI-11 PE=1 SV=2	GLYI-11	32.553	42.3	10	10	10	10	1151800000
Biological Process	GO:0036293	4	response to decreased oxygen levels	4.76	0.0251391	A0A0P0VBW6	Fructose-bisphosphate aldolase OS=Oryza sativa subsp. japonica OX=39947 GN=Os01g0905800 PE=1 SV=1	Os01g0905800	21.973	18.2	3	3	3	3	104550000
Biological Process	GO:0036293	4	response to decreased oxygen levels	4.76	0.0251391	Q5VRM0	Acyl-CoA-binding domain-containing protein 2 OS=Oryza sativa subsp. japonica OX=39947 GN=ACBP2 PE=1 SV=1	ACBP2	10.248	14.3	1	1	1	1	10781000
Biological Process	GO:0042221	2	response to chemical	1.52	0.0310297	Q0DG35	Glutamate synthase 2 [NADH], chloroplastic OS=Oryza sativa subsp. japonica OX=39947 GN=Os05g0555600 PE=2 SV=2	Os05g0555600	239.45	0.5	1	1	1	1	33317000
Biological Process	GO:0042221	2	response to chemical	1.52	0.0310297	Q0D840	Thioredoxin H1 OS=Oryza sativa subsp. japonica OX=39947 GN=TRXH PE=1 SV=1	TRXH	13.156	8.2	1	1	1	1	7734300
Biological Process	GO:0042221	2	response to chemical	1.52	0.0310297	P93407	Superoxide dismutase [Cu-Zn], chloroplastic OS=Oryza sativa subsp. japonica OX=39947 GN=SODCP PE=1 SV=1	SODCP	21.301	35.5	7	5	5	5	1963900000
Biological Process	GO:0042221	2	response to chemical	1.52	0.0310297	P0C5A4	Late embryogenesis abundant protein 19 OS=Oryza sativa subsp. japonica OX=39947 GN=LEA19 PE=2 SV=1	LEA19	20.514	25	5	5	5	5	121760000
Biological Process	GO:0042221	2	response to chemical	1.52	0.0310297	A0A0P0XZP3	Protein disulfide-isomerase OS=Oryza sativa subsp. japonica OX=39947 GN=Os11g0199200 PE=1 SV=1	Os11g0199200	46.654	9.4	2	3	3	3	166550000
Biological Process	GO:0042221	2	response to chemical	1.52	0.0310297	A0A0P0XZ99	Os11g0175300 protein OS=Oryza sativa subsp. japonica OX=39947 GN=Os11g0175300 PE=4 SV=1	Os11g0175300	45.473	5	1	1	1	1	320040000
Biological Process	GO:0036293	4	response to decreased oxygen levels	4.76	0.0251391	A0A0P0VTY6	Flavin-containing monooxygenase OS=Oryza sativa subsp. japonica OX=39947 GN=Os03g0182000 PE=3 SV=1	Os03g0182000	61.089	3.8	1	1	1	1	12194000
Biological Process	GO:0042221	2	response to chemical	1.52	0.0310297	A0A0P0X7E2	Os07g0555200 protein (Fragment) OS=Oryza sativa subsp. japonica OX=39947 GN=Os07g0555200 PE=1 SV=1	Os07g0555200	138.35	2.2	2	2	2	2	19952000
Biological Process	GO:0042221	2	response to chemical	1.52	0.0310297	A0A0P0VTY6	Flavin-containing monooxygenase OS=Oryza sativa subsp. japonica OX=39947 GN=Os03g0182000 PE=3 SV=1	Os03g0182000	61.089	3.8	1	1	1	1	12194000
Biological Process	GO:2000070	5	regulation of response to water deprivation	7.93	0.0262913	B9FUY6	Os07g0685850 protein OS=Oryza sativa subsp. japonica OX=39947 GN=Os07g0685850 PE=1 SV=1	Os07g0685850	14.521	9.5	1	1	1	1	1764500
Biological Process	GO:2000070	5	regulation of response to water deprivation	7.93	0.0262913	A3AHG5	Late embryogenesis abundant protein 17 OS=Oryza sativa subsp. japonica OX=39947 GN=LEA17 PE=2 SV=1	LEA17	36.791	15.7	3	3	3	3	34891000
Biological Process	GO:0070482	3	response to oxygen levels	4.72	0.0256052	Q5VRM0	Acyl-CoA-binding domain-containing protein 2 OS=Oryza sativa subsp. japonica OX=39947 GN=ACBP2 PE=1 SV=1	ACBP2	10.248	14.3	1	1	1	1	10781000
Biological Process	GO:0070482	3	response to oxygen levels	4.72	0.0256052	A0A0P0VTY6	Flavin-containing monooxygenase OS=Oryza sativa subsp. japonica OX=39947 GN=Os03g0182000 PE=3 SV=1	Os03g0182000	61.089	3.8	1	1	1	1	12194000
Biological Process	GO:0070482	3	response to oxygen levels	4.72	0.0256052	A0A0P0VBW6	Fructose-bisphosphate aldolase OS=Oryza sativa subsp. japonica OX=39947 GN=Os01g0905800 PE=1 SV=1	Os01g0905800	21.973	18.2	3	3	3	3	104550000
Biological Process	GO:0042221	2	response to chemical	1.52	0.0310297	A0A0P0WG85	Os04g0663100 protein OS=Oryza sativa subsp. japonica OX=39947 GN=Os04g0663100 PE=1 SV=1	Os04g0663100	98.48	2.7	1	1	1	1	2029700
Biological Process	GO:0042221	2	response to chemical	1.52	0.0310297	Q0DJE6	Lactoylglutathione lyase OS=Oryza sativa subsp. japonica OX=39947 GN=Os05g0295800 PE=1 SV=1	Os05g0295800	21.329	25.4	3	3	3	3	141270000
Biological Process	GO:0009651	4	response to salt stress	2.56	0.0185405	Q6K4S7	Os02g0285300 protein OS=Oryza sativa subsp. japonica OX=39947 GN=Os02g0285300 PE=1 SV=1	Os02g0285300	24.048	6.5	1	1	1	1	0
Biological Process	GO:0009651	4	response to salt stress	2.56	0.0185405	Q337E2	Expressed protein OS=Oryza sativa subsp. japonica OX=39947 GN=LOC_Os10g36180 PE=1 SV=1	LOC_Os10g36180	45.581	37	19	9	9	9	608950000
Biological Process	GO:0005975	3	carbohydrate metabolic process	2.7	0.0142687	A0A0P0XZ99	Os11g0175300 protein OS=Oryza sativa subsp. japonica OX=39947 GN=Os11g0175300 PE=4 SV=1	Os11g0175300	45.473	5	1	1	1	1	320040000
Biological Process	GO:0005975	3	carbohydrate metabolic process	2.7	0.0142687	A0A0P0VBW6	Fructose-bisphosphate aldolase OS=Oryza sativa subsp. japonica OX=39947 GN=Os01g0905800 PE=1 SV=1	Os01g0905800	21.973	18.2	3	3	3	3	104550000
Biological Process	GO:0009636	3	response to toxic substance	3.49	0.0140239	Q65XA0	Probable glutathione S-transferase DHAR1, cytosolic OS=Oryza sativa subsp. japonica OX=39947 GN=DHAR1 PE=1 SV=1	DHAR1	23.57	28.2	8	4	4	4	414470000
Biological Process	GO:0009636	3	response to toxic substance	3.49	0.0140239	Q0DRV6	Superoxide dismutase [Cu-Zn] 1 OS=Oryza sativa subsp. japonica OX=39947 GN=SODCC1 PE=1 SV=1	SODCC1	15.251	59.9	5	5	5	5	1608100000
Biological Process	GO:0009636	3	response to toxic substance	3.49	0.0140239	Q0D840	Thioredoxin H1 OS=Oryza sativa subsp. japonica OX=39947 GN=TRXH PE=1 SV=1	TRXH	13.156	8.2	1	1	1	1	7734300
Biological Process	GO:0009636	3	response to toxic substance	3.49	0.0140239	P93407	Superoxide dismutase [Cu-Zn], chloroplastic OS=Oryza sativa subsp. japonica OX=39947 GN=SODCP PE=1 SV=1	SODCP	21.301	35.5	7	5	5	5	1963900000
Biological Process	GO:0005975	3	carbohydrate metabolic process	2.7	0.0142687	Q65XA0	Probable glutathione S-transferase DHAR1, cytosolic OS=Oryza sativa subsp. japonica OX=39947 GN=DHAR1 PE=1 SV=1	DHAR1	23.57	28.2	8	4	4	4	414470000
Biological Process	GO:0009636	3	response to toxic substance	3.49	0.0140239	A0A0P0XZ99	Os11g0175300 protein OS=Oryza sativa subsp. japonica OX=39947 GN=Os11g0175300 PE=4 SV=1	Os11g0175300	45.473	5	1	1	1	1	320040000
Biological Process	GO:0072593	3	reactive oxygen species metabolic process	5.95	0.0139798	Q0DRV6	Superoxide dismutase [Cu-Zn] 1 OS=Oryza sativa subsp. japonica OX=39947 GN=SODCC1 PE=1 SV=1	SODCC1	15.251	59.9	5	5	5	5	1608100000
Biological Process	GO:0072593	3	reactive oxygen species metabolic process	5.95	0.0139798	P93407	Superoxide dismutase [Cu-Zn], chloroplastic OS=Oryza sativa subsp. japonica OX=39947 GN=SODCP PE=1 SV=1	SODCP	21.301	35.5	7	5	5	5	1963900000
Biological Process	GO:0010193	4	response to ozone	11.1	0.0139406	Q65XA0	Probable glutathione S-transferase DHAR1, cytosolic OS=Oryza sativa subsp. japonica OX=39947 GN=DHAR1 PE=1 SV=1	DHAR1	23.57	28.2	8	4	4	4	414470000
Biological Process	GO:0010193	4	response to ozone	11.1	0.0139406	P93407	Superoxide dismutase [Cu-Zn], chloroplastic OS=Oryza sativa subsp. japonica OX=39947 GN=SODCP PE=1 SV=1	SODCP	21.301	35.5	7	5	5	5	1963900000
Biological Process	GO:0009313	5	oligosaccharide catabolic process	11.1	0.0139406	Q69Q02	4-alpha-glucanotransferase DPE2 OS=Oryza sativa subsp. japonica OX=39947 GN=DPE2 PE=2 SV=1	DPE2	108.29	1	1	1	1	1	0
Biological Process	GO:0009313	5	oligosaccharide catabolic process	11.1	0.0139406	A0A0P0XZ99	Os11g0175300 protein OS=Oryza sativa subsp. japonica OX=39947 GN=Os11g0175300 PE=4 SV=1	Os11g0175300	45.473	5	1	1	1	1	320040000
Biological Process	GO:0072593	3	reactive oxygen species metabolic process	5.95	0.0139798	Q65XA0	Probable glutathione S-transferase DHAR1, cytosolic OS=Oryza sativa subsp. japonica OX=39947 GN=DHAR1 PE=1 SV=1	DHAR1	23.57	28.2	8	4	4	4	414470000
Biological Process	GO:0009651	4	response to salt stress	2.56	0.0185405	Q69TW5	bZIP transcription factor 46 OS=Oryza sativa subsp. japonica OX=39947 GN=BZIP46 PE=1 SV=1	BZIP46	34.687	2.5	1	1	1	1	39551000
Biological Process	GO:0005975	3	carbohydrate metabolic process	2.7	0.0142687	Q69Q02	4-alpha-glucanotransferase DPE2 OS=Oryza sativa subsp. japonica OX=39947 GN=DPE2 PE=2 SV=1	DPE2	108.29	1	1	1	1	1	0
Biological Process	GO:0005975	3	carbohydrate metabolic process	2.7	0.0142687	Q6ZFH9	Glycerophosphodiester phosphodiesterase OS=Oryza sativa subsp. japonica OX=39947 GN=Os08g0503200 PE=1 SV=1	Os08g0503200	83.578	3.3	1	1	1	1	1211500
Biological Process	GO:0009651	4	response to salt stress	2.56	0.0185405	Q0DJE6	Lactoylglutathione lyase OS=Oryza sativa subsp. japonica OX=39947 GN=Os05g0295800 PE=1 SV=1	Os05g0295800	21.329	25.4	3	3	3	3	141270000
Biological Process	GO:0009651	4	response to salt stress	2.56	0.0185405	P93407	Superoxide dismutase [Cu-Zn], chloroplastic OS=Oryza sativa subsp. japonica OX=39947 GN=SODCP PE=1 SV=1	SODCP	21.301	35.5	7	5	5	5	1963900000
Biological Process	GO:0009651	4	response to salt stress	2.56	0.0185405	A0A0P0XZP3	Protein disulfide-isomerase OS=Oryza sativa subsp. japonica OX=39947 GN=Os11g0199200 PE=1 SV=1	Os11g0199200	46.654	9.4	2	3	3	3	166550000
Biological Process	GO:1901002	5	positive regulation of response to salt stress	9.87	0.0174419	B9FUY6	Os07g0685850 protein OS=Oryza sativa subsp. japonica OX=39947 GN=Os07g0685850 PE=1 SV=1	Os07g0685850	14.521	9.5	1	1	1	1	1764500
Biological Process	GO:1901002	5	positive regulation of response to salt stress	9.87	0.0174419	A3AHG5	Late embryogenesis abundant protein 17 OS=Oryza sativa subsp. japonica OX=39947 GN=LEA17 PE=2 SV=1	LEA17	36.791	15.7	3	3	3	3	34891000
Biological Process	GO:0044042	5	glucan metabolic process	4.19	0.0151646	Q7G065	Glucose-1-phosphate adenylyltransferase large subunit 2, cytosolic OS=Oryza sativa subsp. japonica OX=39947 GN=AGPL2 PE=1 SV=1	AGPL2	57.574	1.9	1	1	1	1	31463000
Biological Process	GO:0005975	3	carbohydrate metabolic process	2.7	0.0142687	Q6YVM4	Probable cellulose synthase A catalytic subunit 6 [UDP-forming] OS=Oryza sativa subsp. japonica OX=39947 GN=CESA6 PE=2 SV=1	CESA6	122.41	1.8	1	1	1	1	265340
Biological Process	GO:0044042	5	glucan metabolic process	4.19	0.0151646	Q6ZFH9	Glycerophosphodiester phosphodiesterase OS=Oryza sativa subsp. japonica OX=39947 GN=Os08g0503200 PE=1 SV=1	Os08g0503200	83.578	3.3	1	1	1	1	1211500
Biological Process	GO:0044042	5	glucan metabolic process	4.19	0.0151646	Q69Q02	4-alpha-glucanotransferase DPE2 OS=Oryza sativa subsp. japonica OX=39947 GN=DPE2 PE=2 SV=1	DPE2	108.29	1	1	1	1	1	0
Biological Process	GO:0042157	4	lipoprotein metabolic process	10.83	0.0146135	Q6K4S7	Os02g0285300 protein OS=Oryza sativa subsp. japonica OX=39947 GN=Os02g0285300 PE=1 SV=1	Os02g0285300	24.048	6.5	1	1	1	1	0
Biological Process	GO:0042157	4	lipoprotein metabolic process	10.83	0.0146135	Q336Q3	Expressed protein OS=Oryza sativa subsp. japonica OX=39947 GN=LOC_Os10g41950 PE=2 SV=1	LOC_Os10g41950	11.868	7.3	1	1	1	1	0
Biological Process	GO:0032272	7	negative regulation of protein polymerization	10.83	0.0146135	Q6K4S7	Os02g0285300 protein OS=Oryza sativa subsp. japonica OX=39947 GN=Os02g0285300 PE=1 SV=1	Os02g0285300	24.048	6.5	1	1	1	1	0
Biological Process	GO:0032272	7	negative regulation of protein polymerization	10.83	0.0146135	A0A0P0VYG1	Os03g0356700 protein OS=Oryza sativa subsp. japonica OX=39947 GN=Os03g0356700 PE=1 SV=1	Os03g0356700	46.012	2.4	1	1	1	1	8830500
Biological Process	GO:0005975	3	carbohydrate metabolic process	2.7	0.0142687	Q7G065	Glucose-1-phosphate adenylyltransferase large subunit 2, cytosolic OS=Oryza sativa subsp. japonica OX=39947 GN=AGPL2 PE=1 SV=1	AGPL2	57.574	1.9	1	1	1	1	31463000
Biological Process	GO:0044042	5	glucan metabolic process	4.19	0.0151646	Q6YVM4	Probable cellulose synthase A catalytic subunit 6 [UDP-forming] OS=Oryza sativa subsp. japonica OX=39947 GN=CESA6 PE=2 SV=1	CESA6	122.41	1.8	1	1	1	1	265340
Biological Process	GO:0042221	2	response to chemical	1.52	0.0310297	Q0DRV6	Superoxide dismutase [Cu-Zn] 1 OS=Oryza sativa subsp. japonica OX=39947 GN=SODCC1 PE=1 SV=1	SODCC1	15.251	59.9	5	5	5	5	1608100000
Biological Process	GO:0042221	2	response to chemical	1.52	0.0310297	Q2QNM1	DNA replication licensing factor MCM7 OS=Oryza sativa subsp. japonica OX=39947 GN=MCM7 PE=2 SV=1	MCM7	81.348	1.2	0	1	1	1	145140000
Biological Process	GO:0042221	2	response to chemical	1.52	0.0310297	Q2QV45	70 kDa heat shock protein OS=Oryza sativa subsp. japonica OX=39947 GN=LOC_Os12g14070 PE=1 SV=1	LOC_Os12g14070	74.086	14.9	7	9	9	9	413610000
Biological Process	GO:0044264	4	cellular polysaccharide metabolic process	3.19	0.0363427	Q69Q02	4-alpha-glucanotransferase DPE2 OS=Oryza sativa subsp. japonica OX=39947 GN=DPE2 PE=2 SV=1	DPE2	108.29	1	1	1	1	1	0
Biological Process	GO:1901000	6	regulation of response to salt stress	6.73	0.0355908	B9FUY6	Os07g0685850 protein OS=Oryza sativa subsp. japonica OX=39947 GN=Os07g0685850 PE=1 SV=1	Os07g0685850	14.521	9.5	1	1	1	1	1764500
Biological Process	GO:1901000	6	regulation of response to salt stress	6.73	0.0355908	A3AHG5	Late embryogenesis abundant protein 17 OS=Oryza sativa subsp. japonica OX=39947 GN=LEA17 PE=2 SV=1	LEA17	36.791	15.7	3	3	3	3	34891000
Biological Process	GO:0071236	4	cellular response to antibiotic	6.73	0.0355908	Q65XA0	Probable glutathione S-transferase DHAR1, cytosolic OS=Oryza sativa subsp. japonica OX=39947 GN=DHAR1 PE=1 SV=1	DHAR1	23.57	28.2	8	4	4	4	414470000
Biological Process	GO:0071236	4	cellular response to antibiotic	6.73	0.0355908	P93407	Superoxide dismutase [Cu-Zn], chloroplastic OS=Oryza sativa subsp. japonica OX=39947 GN=SODCP PE=1 SV=1	SODCP	21.301	35.5	7	5	5	5	1963900000
Biological Process	GO:0050896	1	response to stimulus	1.33	0.0329083	Q948T6	Lactoylglutathione lyase OS=Oryza sativa subsp. japonica OX=39947 GN=GLYI-11 PE=1 SV=2	GLYI-11	32.553	42.3	10	10	10	10	1151800000
Biological Process	GO:0044264	4	cellular polysaccharide metabolic process	3.19	0.0363427	Q6YVM4	Probable cellulose synthase A catalytic subunit 6 [UDP-forming] OS=Oryza sativa subsp. japonica OX=39947 GN=CESA6 PE=2 SV=1	CESA6	122.41	1.8	1	1	1	1	265340
Biological Process	GO:0050896	1	response to stimulus	1.33	0.0329083	Q8H8U5	Protein IN2-1 homolog B OS=Oryza sativa subsp. japonica OX=39947 GN=GSTZ5 PE=2 SV=1	GSTZ5	27.361	27.9	5	5	5	5	255330000
Biological Process	GO:0050896	1	response to stimulus	1.33	0.0329083	Q75HZ0	LEA5 OS=Oryza sativa subsp. japonica OX=39947 GN=Os05g0584200 PE=1 SV=1	Os05g0584200	16.546	5.3	1	1	1	1	0
Biological Process	GO:0050896	1	response to stimulus	1.33	0.0329083	Q6ZFH9	Glycerophosphodiester phosphodiesterase OS=Oryza sativa subsp. japonica OX=39947 GN=Os08g0503200 PE=1 SV=1	Os08g0503200	83.578	3.3	1	1	1	1	1211500
Biological Process	GO:0050896	1	response to stimulus	1.33	0.0329083	Q6Z744	Dihydropyrimidine dehydrogenase (NADP(+)) OS=Oryza sativa subsp. japonica OX=39947 GN=Os02g0736400 PE=1 SV=1	Os02g0736400	45.308	5.3	1	1	1	1	5649600
Biological Process	GO:0050896	1	response to stimulus	1.33	0.0329083	Q6Z0I0	Os08g0327700 protein OS=Oryza sativa subsp. japonica OX=39947 GN=Os08g0327700 PE=1 SV=1	Os08g0327700	15.163	6.7	1	1	1	1	7996500
Biological Process	GO:0050896	1	response to stimulus	1.33	0.0329083	Q6K4S7	Os02g0285300 protein OS=Oryza sativa subsp. japonica OX=39947 GN=Os02g0285300 PE=1 SV=1	Os02g0285300	24.048	6.5	1	1	1	1	0
Biological Process	GO:0050896	1	response to stimulus	1.33	0.0329083	Q69TW5	bZIP transcription factor 46 OS=Oryza sativa subsp. japonica OX=39947 GN=BZIP46 PE=1 SV=1	BZIP46	34.687	2.5	1	1	1	1	39551000
Biological Process	GO:0050896	1	response to stimulus	1.33	0.0329083	Q8H4B9	Os07g0516200 protein OS=Oryza sativa subsp. japonica OX=39947 GN=Os07g0516200 PE=1 SV=1	Os07g0516200	18.818	12.8	2	2	2	2	63417000
Biological Process	GO:0050896	1	response to stimulus	1.33	0.0329083	Q67UF5	Protein disulfide isomerase-like 2-3 OS=Oryza sativa subsp. japonica OX=39947 GN=PDIL2-3 PE=2 SV=1	PDIL2-3	47.334	7.3	2	2	2	2	33060000
Biological Process	GO:0044264	4	cellular polysaccharide metabolic process	3.19	0.0363427	Q6ZFH9	Glycerophosphodiester phosphodiesterase OS=Oryza sativa subsp. japonica OX=39947 GN=Os08g0503200 PE=1 SV=1	Os08g0503200	83.578	3.3	1	1	1	1	1211500
Biological Process	GO:0010043	5	response to zinc ion	6.63	0.0365816	A0A0P0XZP3	Protein disulfide-isomerase OS=Oryza sativa subsp. japonica OX=39947 GN=Os11g0199200 PE=1 SV=1	Os11g0199200	46.654	9.4	2	3	3	3	166550000
Biological Process	GO:0034645	4	cellular macromolecule biosynthetic process	1.93	0.0487375	A0A0N7KMN9	Os06g0701100 protein OS=Oryza sativa subsp. japonica OX=39947 GN=Os06g0701100 PE=1 SV=1	Os06g0701100	45.666	4	0	1	1	1	2100500
Biological Process	GO:0034645	4	cellular macromolecule biosynthetic process	1.93	0.0487375	A0A0N7KGP4	Os03g0177400 protein OS=Oryza sativa subsp. japonica OX=39947 GN=Os03g0177400 PE=1 SV=1	Os03g0177400	42.235	5.5	1	1	1	1	211700000
Biological Process	GO:0016052	4	carbohydrate catabolic process	3.68	0.0480286	Q69Q02	4-alpha-glucanotransferase DPE2 OS=Oryza sativa subsp. japonica OX=39947 GN=DPE2 PE=2 SV=1	DPE2	108.29	1	1	1	1	1	0
Biological Process	GO:0016052	4	carbohydrate catabolic process	3.68	0.0480286	A0A0P0XZ99	Os11g0175300 protein OS=Oryza sativa subsp. japonica OX=39947 GN=Os11g0175300 PE=4 SV=1	Os11g0175300	45.473	5	1	1	1	1	320040000
Biological Process	GO:0016052	4	carbohydrate catabolic process	3.68	0.0480286	A0A0P0VBW6	Fructose-bisphosphate aldolase OS=Oryza sativa subsp. japonica OX=39947 GN=Os01g0905800 PE=1 SV=1	Os01g0905800	21.973	18.2	3	3	3	3	104550000
Biological Process	GO:0047484	5	regulation of response to osmotic stress	5.77	0.0470557	B9FUY6	Os07g0685850 protein OS=Oryza sativa subsp. japonica OX=39947 GN=Os07g0685850 PE=1 SV=1	Os07g0685850	14.521	9.5	1	1	1	1	1764500
Biological Process	GO:0044264	4	cellular polysaccharide metabolic process	3.19	0.0363427	Q7G065	Glucose-1-phosphate adenylyltransferase large subunit 2, cytosolic OS=Oryza sativa subsp. japonica OX=39947 GN=AGPL2 PE=1 SV=1	AGPL2	57.574	1.9	1	1	1	1	31463000
Biological Process	GO:0047484	5	regulation of response to osmotic stress	5.77	0.0470557	A3AHG5	Late embryogenesis abundant protein 17 OS=Oryza sativa subsp. japonica OX=39947 GN=LEA17 PE=2 SV=1	LEA17	36.791	15.7	3	3	3	3	34891000
Biological Process	GO:0051273	6	beta-glucan metabolic process	5.92	0.0448812	Q6YVM4	Probable cellulose synthase A catalytic subunit 6 [UDP-forming] OS=Oryza sativa subsp. japonica OX=39947 GN=CESA6 PE=2 SV=1	CESA6	122.41	1.8	1	1	1	1	265340
Biological Process	GO:0030243	7	cellulose metabolic process	6.34	0.0396174	Q6ZFH9	Glycerophosphodiester phosphodiesterase OS=Oryza sativa subsp. japonica OX=39947 GN=Os08g0503200 PE=1 SV=1	Os08g0503200	83.578	3.3	1	1	1	1	1211500
Biological Process	GO:0030243	7	cellulose metabolic process	6.34	0.0396174	Q6YVM4	Probable cellulose synthase A catalytic subunit 6 [UDP-forming] OS=Oryza sativa subsp. japonica OX=39947 GN=CESA6 PE=2 SV=1	CESA6	122.41	1.8	1	1	1	1	265340
Biological Process	GO:0032271	6	regulation of protein polymerization	6.53	0.0375831	Q6K4S7	Os02g0285300 protein OS=Oryza sativa subsp. japonica OX=39947 GN=Os02g0285300 PE=1 SV=1	Os02g0285300	24.048	6.5	1	1	1	1	0
Biological Process	GO:0032271	6	regulation of protein polymerization	6.53	0.0375831	A0A0P0VYG1	Os03g0356700 protein OS=Oryza sativa subsp. japonica OX=39947 GN=Os03g0356700 PE=1 SV=1	Os03g0356700	46.012	2.4	1	1	1	1	8830500
Biological Process	GO:0010043	5	response to zinc ion	6.63	0.0365816	Q65XA0	Probable glutathione S-transferase DHAR1, cytosolic OS=Oryza sativa subsp. japonica OX=39947 GN=DHAR1 PE=1 SV=1	DHAR1	23.57	28.2	8	4	4	4	414470000
Biological Process	GO:0051273	6	beta-glucan metabolic process	5.92	0.0448812	Q6ZFH9	Glycerophosphodiester phosphodiesterase OS=Oryza sativa subsp. japonica OX=39947 GN=Os08g0503200 PE=1 SV=1	Os08g0503200	83.578	3.3	1	1	1	1	1211500
Biological Process	GO:0050896	1	response to stimulus	1.33	0.0329083	Q65XA0	Probable glutathione S-transferase DHAR1, cytosolic OS=Oryza sativa subsp. japonica OX=39947 GN=DHAR1 PE=1 SV=1	DHAR1	23.57	28.2	8	4	4	4	414470000
Biological Process	GO:0050896	1	response to stimulus	1.33	0.0329083	Q5VRM0	Acyl-CoA-binding domain-containing protein 2 OS=Oryza sativa subsp. japonica OX=39947 GN=ACBP2 PE=1 SV=1	ACBP2	10.248	14.3	1	1	1	1	10781000
Biological Process	GO:0050896	1	response to stimulus	1.33	0.0329083	Q337E2	Expressed protein OS=Oryza sativa subsp. japonica OX=39947 GN=LOC_Os10g36180 PE=1 SV=1	LOC_Os10g36180	45.581	37	19	9	9	9	608950000
Biological Process	GO:0050896	1	response to stimulus	1.33	0.0329083	A0A0P0VBW6	Fructose-bisphosphate aldolase OS=Oryza sativa subsp. japonica OX=39947 GN=Os01g0905800 PE=1 SV=1	Os01g0905800	21.973	18.2	3	3	3	3	104550000
Biological Process	GO:0006518	4	peptide metabolic process	2.82	0.0318715	Q8H8U5	Protein IN2-1 homolog B OS=Oryza sativa subsp. japonica OX=39947 GN=GSTZ5 PE=2 SV=1	GSTZ5	27.361	27.9	5	5	5	5	255330000
Biological Process	GO:0006518	4	peptide metabolic process	2.82	0.0318715	Q65XA0	Probable glutathione S-transferase DHAR1, cytosolic OS=Oryza sativa subsp. japonica OX=39947 GN=DHAR1 PE=1 SV=1	DHAR1	23.57	28.2	8	4	4	4	414470000
Biological Process	GO:0006518	4	peptide metabolic process	2.82	0.0318715	A0A0P0VIA4	Os02g0321900 protein (Fragment) OS=Oryza sativa subsp. japonica OX=39947 GN=Os02g0321900 PE=1 SV=1	Os02g0321900	10.186	16.9	1	1	1	1	3030800
Biological Process	GO:0006518	4	peptide metabolic process	2.82	0.0318715	A0A0N7KMN9	Os06g0701100 protein OS=Oryza sativa subsp. japonica OX=39947 GN=Os06g0701100 PE=1 SV=1	Os06g0701100	45.666	4	0	1	1	1	2100500
Biological Process	GO:0006518	4	peptide metabolic process	2.82	0.0318715	A0A0N7KGP4	Os03g0177400 protein OS=Oryza sativa subsp. japonica OX=39947 GN=Os03g0177400 PE=1 SV=1	Os03g0177400	42.235	5.5	1	1	1	1	211700000
Biological Process	GO:0050896	1	response to stimulus	1.33	0.0329083	A0A0P0VTY6	Flavin-containing monooxygenase OS=Oryza sativa subsp. japonica OX=39947 GN=Os03g0182000 PE=3 SV=1	Os03g0182000	61.089	3.8	1	1	1	1	12194000
Biological Process	GO:0042221	2	response to chemical	1.52	0.0310297	Q948T6	Lactoylglutathione lyase OS=Oryza sativa subsp. japonica OX=39947 GN=GLYI-11 PE=1 SV=2	GLYI-11	32.553	42.3	10	10	10	10	1151800000
Biological Process	GO:0042221	2	response to chemical	1.52	0.0310297	Q8H4B9	Os07g0516200 protein OS=Oryza sativa subsp. japonica OX=39947 GN=Os07g0516200 PE=1 SV=1	Os07g0516200	18.818	12.8	2	2	2	2	63417000
Biological Process	GO:0042221	2	response to chemical	1.52	0.0310297	Q6Z0I0	Os08g0327700 protein OS=Oryza sativa subsp. japonica OX=39947 GN=Os08g0327700 PE=1 SV=1	Os08g0327700	15.163	6.7	1	1	1	1	7996500
Biological Process	GO:0042221	2	response to chemical	1.52	0.0310297	Q6K4S7	Os02g0285300 protein OS=Oryza sativa subsp. japonica OX=39947 GN=Os02g0285300 PE=1 SV=1	Os02g0285300	24.048	6.5	1	1	1	1	0
Biological Process	GO:0042221	2	response to chemical	1.52	0.0310297	Q69TW5	bZIP transcription factor 46 OS=Oryza sativa subsp. japonica OX=39947 GN=BZIP46 PE=1 SV=1	BZIP46	34.687	2.5	1	1	1	1	39551000
Biological Process	GO:0042221	2	response to chemical	1.52	0.0310297	Q65XA0	Probable glutathione S-transferase DHAR1, cytosolic OS=Oryza sativa subsp. japonica OX=39947 GN=DHAR1 PE=1 SV=1	DHAR1	23.57	28.2	8	4	4	4	414470000
Biological Process	GO:0042221	2	response to chemical	1.52	0.0310297	Q337E2	Expressed protein OS=Oryza sativa subsp. japonica OX=39947 GN=LOC_Os10g36180 PE=1 SV=1	LOC_Os10g36180	45.581	37	19	9	9	9	608950000
Biological Process	GO:0042221	2	response to chemical	1.52	0.0310297	Q8H8U5	Protein IN2-1 homolog B OS=Oryza sativa subsp. japonica OX=39947 GN=GSTZ5 PE=2 SV=1	GSTZ5	27.361	27.9	5	5	5	5	255330000
Biological Process	GO:0050896	1	response to stimulus	1.33	0.0329083	A0A0P0VUB4	Os03g0197300 protein OS=Oryza sativa subsp. japonica OX=39947 GN=Os03g0197300 PE=1 SV=1	Os03g0197300	70.839	1.4	0	1	1	1	2023500
Biological Process	GO:0050896	1	response to stimulus	1.33	0.0329083	A0A0P0VYG1	Os03g0356700 protein OS=Oryza sativa subsp. japonica OX=39947 GN=Os03g0356700 PE=1 SV=1	Os03g0356700	46.012	2.4	1	1	1	1	8830500
Biological Process	GO:0050896	1	response to stimulus	1.33	0.0329083	A0A0P0VZ55	Os03g0402800 protein OS=Oryza sativa subsp. japonica OX=39947 GN=Os03g0402800 PE=3 SV=1	Os03g0402800	12.501	6.8	1	1	1	1	0
Biological Process	GO:0050896	1	response to stimulus	1.33	0.0329083	Q2QV45	70 kDa heat shock protein OS=Oryza sativa subsp. japonica OX=39947 GN=LOC_Os12g14070 PE=1 SV=1	LOC_Os12g14070	74.086	14.9	7	9	9	9	413610000
Biological Process	GO:0050896	1	response to stimulus	1.33	0.0329083	Q2QNM1	DNA replication licensing factor MCM7 OS=Oryza sativa subsp. japonica OX=39947 GN=MCM7 PE=2 SV=1	MCM7	81.348	1.2	0	1	1	1	145140000
Biological Process	GO:0050896	1	response to stimulus	1.33	0.0329083	Q2QMT7	B3 domain-containing protein Os12g0591400 OS=Oryza sativa subsp. japonica OX=39947 GN=Os12g0591300 PE=2 SV=1	Os12g0591300	75.285	3	1	1	1	1	3778600
Biological Process	GO:0050896	1	response to stimulus	1.33	0.0329083	Q0DRV6	Superoxide dismutase [Cu-Zn] 1 OS=Oryza sativa subsp. japonica OX=39947 GN=SODCC1 PE=1 SV=1	SODCC1	15.251	59.9	5	5	5	5	1608100000
Biological Process	GO:0050896	1	response to stimulus	1.33	0.0329083	Q0DJE6	Lactoylglutathione lyase OS=Oryza sativa subsp. japonica OX=39947 GN=Os05g0295800 PE=1 SV=1	Os05g0295800	21.329	25.4	3	3	3	3	141270000
Biological Process	GO:0050896	1	response to stimulus	1.33	0.0329083	Q0DG35	Glutamate synthase 2 [NADH], chloroplastic OS=Oryza sativa subsp. japonica OX=39947 GN=Os05g0555600 PE=2 SV=2	Os05g0555600	239.45	0.5	1	1	1	1	33317000
Biological Process	GO:0050896	1	response to stimulus	1.33	0.0329083	Q0D840	Thioredoxin H1 OS=Oryza sativa subsp. japonica OX=39947 GN=TRXH PE=1 SV=1	TRXH	13.156	8.2	1	1	1	1	7734300
Biological Process	GO:0050896	1	response to stimulus	1.33	0.0329083	P93407	Superoxide dismutase [Cu-Zn], chloroplastic OS=Oryza sativa subsp. japonica OX=39947 GN=SODCP PE=1 SV=1	SODCP	21.301	35.5	7	5	5	5	1963900000
Biological Process	GO:0050896	1	response to stimulus	1.33	0.0329083	P0C5A4	Late embryogenesis abundant protein 19 OS=Oryza sativa subsp. japonica OX=39947 GN=LEA19 PE=2 SV=1	LEA19	20.514	25	5	5	5	5	121760000
Biological Process	GO:0050896	1	response to stimulus	1.33	0.0329083	B9FUY6	Os07g0685850 protein OS=Oryza sativa subsp. japonica OX=39947 GN=Os07g0685850 PE=1 SV=1	Os07g0685850	14.521	9.5	1	1	1	1	1764500
Biological Process	GO:0050896	1	response to stimulus	1.33	0.0329083	A3AHG5	Late embryogenesis abundant protein 17 OS=Oryza sativa subsp. japonica OX=39947 GN=LEA17 PE=2 SV=1	LEA17	36.791	15.7	3	3	3	3	34891000
Biological Process	GO:0050896	1	response to stimulus	1.33	0.0329083	A0A0P0XZP3	Protein disulfide-isomerase OS=Oryza sativa subsp. japonica OX=39947 GN=Os11g0199200 PE=1 SV=1	Os11g0199200	46.654	9.4	2	3	3	3	166550000
Biological Process	GO:0050896	1	response to stimulus	1.33	0.0329083	A0A0P0XZ99	Os11g0175300 protein OS=Oryza sativa subsp. japonica OX=39947 GN=Os11g0175300 PE=4 SV=1	Os11g0175300	45.473	5	1	1	1	1	320040000
Biological Process	GO:0050896	1	response to stimulus	1.33	0.0329083	A0A0P0X7E2	Os07g0555200 protein (Fragment) OS=Oryza sativa subsp. japonica OX=39947 GN=Os07g0555200 PE=1 SV=1	Os07g0555200	138.35	2.2	2	2	2	2	19952000
Biological Process	GO:0050896	1	response to stimulus	1.33	0.0329083	A0A0P0WG85	Os04g0663100 protein OS=Oryza sativa subsp. japonica OX=39947 GN=Os04g0663100 PE=1 SV=1	Os04g0663100	98.48	2.7	1	1	1	1	2029700
Biological Process	GO:0006073	5	cellular glucan metabolic process	4.31	0.0137782	Q7G065	Glucose-1-phosphate adenylyltransferase large subunit 2, cytosolic OS=Oryza sativa subsp. japonica OX=39947 GN=AGPL2 PE=1 SV=1	AGPL2	57.574	1.9	1	1	1	1	31463000
Biological Process	GO:0006073	5	cellular glucan metabolic process	4.31	0.0137782	Q6ZFH9	Glycerophosphodiester phosphodiesterase OS=Oryza sativa subsp. japonica OX=39947 GN=Os08g0503200 PE=1 SV=1	Os08g0503200	83.578	3.3	1	1	1	1	1211500
Biological Process	GO:0006073	5	cellular glucan metabolic process	4.31	0.0137782	Q6YVM4	Probable cellulose synthase A catalytic subunit 6 [UDP-forming] OS=Oryza sativa subsp. japonica OX=39947 GN=CESA6 PE=2 SV=1	CESA6	122.41	1.8	1	1	1	1	265340
Biological Process	GO:0006073	5	cellular glucan metabolic process	4.31	0.0137782	Q69Q02	4-alpha-glucanotransferase DPE2 OS=Oryza sativa subsp. japonica OX=39947 GN=DPE2 PE=2 SV=1	DPE2	108.29	1	1	1	1	1	0
Biological Process	GO:0009628	2	response to abiotic stimulus	1.92	0.00423581	Q0D840	Thioredoxin H1 OS=Oryza sativa subsp. japonica OX=39947 GN=TRXH PE=1 SV=1	TRXH	13.156	8.2	1	1	1	1	7734300
Biological Process	GO:0009628	2	response to abiotic stimulus	1.92	0.00423581	P93407	Superoxide dismutase [Cu-Zn], chloroplastic OS=Oryza sativa subsp. japonica OX=39947 GN=SODCP PE=1 SV=1	SODCP	21.301	35.5	7	5	5	5	1963900000
Biological Process	GO:0009628	2	response to abiotic stimulus	1.92	0.00423581	P0C5A4	Late embryogenesis abundant protein 19 OS=Oryza sativa subsp. japonica OX=39947 GN=LEA19 PE=2 SV=1	LEA19	20.514	25	5	5	5	5	121760000
Biological Process	GO:0009628	2	response to abiotic stimulus	1.92	0.00423581	B9FUY6	Os07g0685850 protein OS=Oryza sativa subsp. japonica OX=39947 GN=Os07g0685850 PE=1 SV=1	Os07g0685850	14.521	9.5	1	1	1	1	1764500
Biological Process	GO:0009628	2	response to abiotic stimulus	1.92	0.00423581	A3AHG5	Late embryogenesis abundant protein 17 OS=Oryza sativa subsp. japonica OX=39947 GN=LEA17 PE=2 SV=1	LEA17	36.791	15.7	3	3	3	3	34891000
Biological Process	GO:0009628	2	response to abiotic stimulus	1.92	0.00423581	A0A0P0XZP3	Protein disulfide-isomerase OS=Oryza sativa subsp. japonica OX=39947 GN=Os11g0199200 PE=1 SV=1	Os11g0199200	46.654	9.4	2	3	3	3	166550000
Biological Process	GO:0009628	2	response to abiotic stimulus	1.92	0.00423581	Q0DJE6	Lactoylglutathione lyase OS=Oryza sativa subsp. japonica OX=39947 GN=Os05g0295800 PE=1 SV=1	Os05g0295800	21.329	25.4	3	3	3	3	141270000
Biological Process	GO:0009628	2	response to abiotic stimulus	1.92	0.00423581	A0A0P0VYG1	Os03g0356700 protein OS=Oryza sativa subsp. japonica OX=39947 GN=Os03g0356700 PE=1 SV=1	Os03g0356700	46.012	2.4	1	1	1	1	8830500
Biological Process	GO:0009628	2	response to abiotic stimulus	1.92	0.00423581	A0A0P0VBW6	Fructose-bisphosphate aldolase OS=Oryza sativa subsp. japonica OX=39947 GN=Os01g0905800 PE=1 SV=1	Os01g0905800	21.973	18.2	3	3	3	3	104550000
Biological Process	GO:1990748	2	cellular detoxification	6.25	0.00379443	Q65XA0	Probable glutathione S-transferase DHAR1, cytosolic OS=Oryza sativa subsp. japonica OX=39947 GN=DHAR1 PE=1 SV=1	DHAR1	23.57	28.2	8	4	4	4	414470000
Biological Process	GO:1990748	2	cellular detoxification	6.25	0.00379443	Q0DRV6	Superoxide dismutase [Cu-Zn] 1 OS=Oryza sativa subsp. japonica OX=39947 GN=SODCC1 PE=1 SV=1	SODCC1	15.251	59.9	5	5	5	5	1608100000
Biological Process	GO:1990748	2	cellular detoxification	6.25	0.00379443	Q0D840	Thioredoxin H1 OS=Oryza sativa subsp. japonica OX=39947 GN=TRXH PE=1 SV=1	TRXH	13.156	8.2	1	1	1	1	7734300
Biological Process	GO:1990748	2	cellular detoxification	6.25	0.00379443	P93407	Superoxide dismutase [Cu-Zn], chloroplastic OS=Oryza sativa subsp. japonica OX=39947 GN=SODCP PE=1 SV=1	SODCP	21.301	35.5	7	5	5	5	1963900000
Biological Process	GO:0098869	3	cellular oxidant detoxification	6.34	0.00360682	Q65XA0	Probable glutathione S-transferase DHAR1, cytosolic OS=Oryza sativa subsp. japonica OX=39947 GN=DHAR1 PE=1 SV=1	DHAR1	23.57	28.2	8	4	4	4	414470000
Biological Process	GO:0009628	2	response to abiotic stimulus	1.92	0.00423581	A0A0P0VTY6	Flavin-containing monooxygenase OS=Oryza sativa subsp. japonica OX=39947 GN=Os03g0182000 PE=3 SV=1	Os03g0182000	61.089	3.8	1	1	1	1	12194000
Biological Process	GO:0098869	3	cellular oxidant detoxification	6.34	0.00360682	Q0DRV6	Superoxide dismutase [Cu-Zn] 1 OS=Oryza sativa subsp. japonica OX=39947 GN=SODCC1 PE=1 SV=1	SODCC1	15.251	59.9	5	5	5	5	1608100000
Biological Process	GO:0009628	2	response to abiotic stimulus	1.92	0.00423581	Q2QMT7	B3 domain-containing protein Os12g0591400 OS=Oryza sativa subsp. japonica OX=39947 GN=Os12g0591300 PE=2 SV=1	Os12g0591300	75.285	3	1	1	1	1	3778600
Biological Process	GO:0009628	2	response to abiotic stimulus	1.92	0.00423581	Q337E2	Expressed protein OS=Oryza sativa subsp. japonica OX=39947 GN=LOC_Os10g36180 PE=1 SV=1	LOC_Os10g36180	45.581	37	19	9	9	9	608950000
Biological Process	GO:0006457	2	protein folding	5.45	0.00617838	A0A0P0XZP3	Protein disulfide-isomerase OS=Oryza sativa subsp. japonica OX=39947 GN=Os11g0199200 PE=1 SV=1	Os11g0199200	46.654	9.4	2	3	3	3	166550000
Biological Process	GO:0005984	4	disaccharide metabolic process	8.12	0.0059723	Q69Q02	4-alpha-glucanotransferase DPE2 OS=Oryza sativa subsp. japonica OX=39947 GN=DPE2 PE=2 SV=1	DPE2	108.29	1	1	1	1	1	0
Biological Process	GO:0005984	4	disaccharide metabolic process	8.12	0.0059723	A0A0P0XZ99	Os11g0175300 protein OS=Oryza sativa subsp. japonica OX=39947 GN=Os11g0175300 PE=4 SV=1	Os11g0175300	45.473	5	1	1	1	1	320040000
Biological Process	GO:0005984	4	disaccharide metabolic process	8.12	0.0059723	A0A0P0VBW6	Fructose-bisphosphate aldolase OS=Oryza sativa subsp. japonica OX=39947 GN=Os01g0905800 PE=1 SV=1	Os01g0905800	21.973	18.2	3	3	3	3	104550000
Biological Process	GO:0006801	4	superoxide metabolic process	17.76	0.00559823	Q0DRV6	Superoxide dismutase [Cu-Zn] 1 OS=Oryza sativa subsp. japonica OX=39947 GN=SODCC1 PE=1 SV=1	SODCC1	15.251	59.9	5	5	5	5	1608100000
Biological Process	GO:0006801	4	superoxide metabolic process	17.76	0.00559823	P93407	Superoxide dismutase [Cu-Zn], chloroplastic OS=Oryza sativa subsp. japonica OX=39947 GN=SODCP PE=1 SV=1	SODCP	21.301	35.5	7	5	5	5	1963900000
Biological Process	GO:0009628	2	response to abiotic stimulus	1.92	0.00423581	Q2QV45	70 kDa heat shock protein OS=Oryza sativa subsp. japonica OX=39947 GN=LOC_Os12g14070 PE=1 SV=1	LOC_Os12g14070	74.086	14.9	7	9	9	9	413610000
Biological Process	GO:0000303	5	response to superoxide	18.5	0.00516525	Q0DRV6	Superoxide dismutase [Cu-Zn] 1 OS=Oryza sativa subsp. japonica OX=39947 GN=SODCC1 PE=1 SV=1	SODCC1	15.251	59.9	5	5	5	5	1608100000
Biological Process	GO:0009628	2	response to abiotic stimulus	1.92	0.00423581	Q948T6	Lactoylglutathione lyase OS=Oryza sativa subsp. japonica OX=39947 GN=GLYI-11 PE=1 SV=2	GLYI-11	32.553	42.3	10	10	10	10	1151800000
Biological Process	GO:0009628	2	response to abiotic stimulus	1.92	0.00423581	Q75HZ0	LEA5 OS=Oryza sativa subsp. japonica OX=39947 GN=Os05g0584200 PE=1 SV=1	Os05g0584200	16.546	5.3	1	1	1	1	0
Biological Process	GO:0009628	2	response to abiotic stimulus	1.92	0.00423581	Q6Z0I0	Os08g0327700 protein OS=Oryza sativa subsp. japonica OX=39947 GN=Os08g0327700 PE=1 SV=1	Os08g0327700	15.163	6.7	1	1	1	1	7996500
Biological Process	GO:0009628	2	response to abiotic stimulus	1.92	0.00423581	Q6K4S7	Os02g0285300 protein OS=Oryza sativa subsp. japonica OX=39947 GN=Os02g0285300 PE=1 SV=1	Os02g0285300	24.048	6.5	1	1	1	1	0
Biological Process	GO:0009628	2	response to abiotic stimulus	1.92	0.00423581	Q69TW5	bZIP transcription factor 46 OS=Oryza sativa subsp. japonica OX=39947 GN=BZIP46 PE=1 SV=1	BZIP46	34.687	2.5	1	1	1	1	39551000
Biological Process	GO:0009628	2	response to abiotic stimulus	1.92	0.00423581	Q5VRM0	Acyl-CoA-binding domain-containing protein 2 OS=Oryza sativa subsp. japonica OX=39947 GN=ACBP2 PE=1 SV=1	ACBP2	10.248	14.3	1	1	1	1	10781000
Biological Process	GO:0000303	5	response to superoxide	18.5	0.00516525	P93407	Superoxide dismutase [Cu-Zn], chloroplastic OS=Oryza sativa subsp. japonica OX=39947 GN=SODCP PE=1 SV=1	SODCP	21.301	35.5	7	5	5	5	1963900000
Biological Process	GO:0098869	3	cellular oxidant detoxification	6.34	0.00360682	Q0D840	Thioredoxin H1 OS=Oryza sativa subsp. japonica OX=39947 GN=TRXH PE=1 SV=1	TRXH	13.156	8.2	1	1	1	1	7734300
Biological Process	GO:0098869	3	cellular oxidant detoxification	6.34	0.00360682	P93407	Superoxide dismutase [Cu-Zn], chloroplastic OS=Oryza sativa subsp. japonica OX=39947 GN=SODCP PE=1 SV=1	SODCP	21.301	35.5	7	5	5	5	1963900000
Biological Process	GO:0019430	4	removal of superoxide radicals	22.2	0.00359709	Q0DRV6	Superoxide dismutase [Cu-Zn] 1 OS=Oryza sativa subsp. japonica OX=39947 GN=SODCC1 PE=1 SV=1	SODCC1	15.251	59.9	5	5	5	5	1608100000
Biological Process	GO:0000302	4	response to reactive oxygen species	5.34	0.00239916	Q65XA0	Probable glutathione S-transferase DHAR1, cytosolic OS=Oryza sativa subsp. japonica OX=39947 GN=DHAR1 PE=1 SV=1	DHAR1	23.57	28.2	8	4	4	4	414470000
Biological Process	GO:0000302	4	response to reactive oxygen species	5.34	0.00239916	Q337E2	Expressed protein OS=Oryza sativa subsp. japonica OX=39947 GN=LOC_Os10g36180 PE=1 SV=1	LOC_Os10g36180	45.581	37	19	9	9	9	608950000
Biological Process	GO:0000302	4	response to reactive oxygen species	5.34	0.00239916	Q0DRV6	Superoxide dismutase [Cu-Zn] 1 OS=Oryza sativa subsp. japonica OX=39947 GN=SODCC1 PE=1 SV=1	SODCC1	15.251	59.9	5	5	5	5	1608100000
Biological Process	GO:0000302	4	response to reactive oxygen species	5.34	0.00239916	P93407	Superoxide dismutase [Cu-Zn], chloroplastic OS=Oryza sativa subsp. japonica OX=39947 GN=SODCP PE=1 SV=1	SODCP	21.301	35.5	7	5	5	5	1963900000
Biological Process	GO:0000302	4	response to reactive oxygen species	5.34	0.00239916	A0A0P0XZ99	Os11g0175300 protein OS=Oryza sativa subsp. japonica OX=39947 GN=Os11g0175300 PE=4 SV=1	Os11g0175300	45.473	5	1	1	1	1	320040000
Biological Process	GO:0010555	5	response to mannitol	27.75	0.00229826	Q6K4S7	Os02g0285300 protein OS=Oryza sativa subsp. japonica OX=39947 GN=Os02g0285300 PE=1 SV=1	Os02g0285300	24.048	6.5	1	1	1	1	0
Biological Process	GO:0034614	5	cellular response to reactive oxygen species	10.57	0.00284452	P93407	Superoxide dismutase [Cu-Zn], chloroplastic OS=Oryza sativa subsp. japonica OX=39947 GN=SODCP PE=1 SV=1	SODCP	21.301	35.5	7	5	5	5	1963900000
Biological Process	GO:0010555	5	response to mannitol	27.75	0.00229826	Q337E2	Expressed protein OS=Oryza sativa subsp. japonica OX=39947 GN=LOC_Os10g36180 PE=1 SV=1	LOC_Os10g36180	45.581	37	19	9	9	9	608950000
Biological Process	GO:0006950	2	response to stress	1.81	0.00162832	Q75HZ0	LEA5 OS=Oryza sativa subsp. japonica OX=39947 GN=Os05g0584200 PE=1 SV=1	Os05g0584200	16.546	5.3	1	1	1	1	0
Biological Process	GO:0006950	2	response to stress	1.81	0.00162832	Q6ZFH9	Glycerophosphodiester phosphodiesterase OS=Oryza sativa subsp. japonica OX=39947 GN=Os08g0503200 PE=1 SV=1	Os08g0503200	83.578	3.3	1	1	1	1	1211500
Biological Process	GO:0006950	2	response to stress	1.81	0.00162832	Q6Z0I0	Os08g0327700 protein OS=Oryza sativa subsp. japonica OX=39947 GN=Os08g0327700 PE=1 SV=1	Os08g0327700	15.163	6.7	1	1	1	1	7996500
Biological Process	GO:0006950	2	response to stress	1.81	0.00162832	Q6K4S7	Os02g0285300 protein OS=Oryza sativa subsp. japonica OX=39947 GN=Os02g0285300 PE=1 SV=1	Os02g0285300	24.048	6.5	1	1	1	1	0
Biological Process	GO:0006950	2	response to stress	1.81	0.00162832	Q69TW5	bZIP transcription factor 46 OS=Oryza sativa subsp. japonica OX=39947 GN=BZIP46 PE=1 SV=1	BZIP46	34.687	2.5	1	1	1	1	39551000
Biological Process	GO:0006950	2	response to stress	1.81	0.00162832	Q67UF5	Protein disulfide isomerase-like 2-3 OS=Oryza sativa subsp. japonica OX=39947 GN=PDIL2-3 PE=2 SV=1	PDIL2-3	47.334	7.3	2	2	2	2	33060000
Biological Process	GO:0006950	2	response to stress	1.81	0.00162832	Q948T6	Lactoylglutathione lyase OS=Oryza sativa subsp. japonica OX=39947 GN=GLYI-11 PE=1 SV=2	GLYI-11	32.553	42.3	10	10	10	10	1151800000
Biological Process	GO:0034614	5	cellular response to reactive oxygen species	10.57	0.00284452	Q0DRV6	Superoxide dismutase [Cu-Zn] 1 OS=Oryza sativa subsp. japonica OX=39947 GN=SODCC1 PE=1 SV=1	SODCC1	15.251	59.9	5	5	5	5	1608100000
Biological Process	GO:0034614	5	cellular response to reactive oxygen species	10.57	0.00284452	Q65XA0	Probable glutathione S-transferase DHAR1, cytosolic OS=Oryza sativa subsp. japonica OX=39947 GN=DHAR1 PE=1 SV=1	DHAR1	23.57	28.2	8	4	4	4	414470000
Biological Process	GO:0006979	3	response to oxidative stress	3.64	0.00293441	A0A0P0XZ99	Os11g0175300 protein OS=Oryza sativa subsp. japonica OX=39947 GN=Os11g0175300 PE=4 SV=1	Os11g0175300	45.473	5	1	1	1	1	320040000
Biological Process	GO:0019430	4	removal of superoxide radicals	22.2	0.00359709	P93407	Superoxide dismutase [Cu-Zn], chloroplastic OS=Oryza sativa subsp. japonica OX=39947 GN=SODCP PE=1 SV=1	SODCP	21.301	35.5	7	5	5	5	1963900000
Biological Process	GO:0071450	5	cellular response to oxygen radical	22.2	0.00359709	Q0DRV6	Superoxide dismutase [Cu-Zn] 1 OS=Oryza sativa subsp. japonica OX=39947 GN=SODCC1 PE=1 SV=1	SODCC1	15.251	59.9	5	5	5	5	1608100000
Biological Process	GO:0071450	5	cellular response to oxygen radical	22.2	0.00359709	P93407	Superoxide dismutase [Cu-Zn], chloroplastic OS=Oryza sativa subsp. japonica OX=39947 GN=SODCP PE=1 SV=1	SODCP	21.301	35.5	7	5	5	5	1963900000
Biological Process	GO:0071451	6	cellular response to superoxide	22.2	0.00359709	Q0DRV6	Superoxide dismutase [Cu-Zn] 1 OS=Oryza sativa subsp. japonica OX=39947 GN=SODCC1 PE=1 SV=1	SODCC1	15.251	59.9	5	5	5	5	1608100000
Biological Process	GO:0071451	6	cellular response to superoxide	22.2	0.00359709	P93407	Superoxide dismutase [Cu-Zn], chloroplastic OS=Oryza sativa subsp. japonica OX=39947 GN=SODCP PE=1 SV=1	SODCP	21.301	35.5	7	5	5	5	1963900000
Biological Process	GO:0034599	4	cellular response to oxidative stress	6.39	0.00351543	Q65XA0	Probable glutathione S-transferase DHAR1, cytosolic OS=Oryza sativa subsp. japonica OX=39947 GN=DHAR1 PE=1 SV=1	DHAR1	23.57	28.2	8	4	4	4	414470000
Biological Process	GO:0034599	4	cellular response to oxidative stress	6.39	0.00351543	Q0DRV6	Superoxide dismutase [Cu-Zn] 1 OS=Oryza sativa subsp. japonica OX=39947 GN=SODCC1 PE=1 SV=1	SODCC1	15.251	59.9	5	5	5	5	1608100000
Biological Process	GO:0034599	4	cellular response to oxidative stress	6.39	0.00351543	Q0D840	Thioredoxin H1 OS=Oryza sativa subsp. japonica OX=39947 GN=TRXH PE=1 SV=1	TRXH	13.156	8.2	1	1	1	1	7734300
Biological Process	GO:0034599	4	cellular response to oxidative stress	6.39	0.00351543	P93407	Superoxide dismutase [Cu-Zn], chloroplastic OS=Oryza sativa subsp. japonica OX=39947 GN=SODCP PE=1 SV=1	SODCP	21.301	35.5	7	5	5	5	1963900000
Biological Process	GO:0006979	3	response to oxidative stress	3.64	0.00293441	Q948T6	Lactoylglutathione lyase OS=Oryza sativa subsp. japonica OX=39947 GN=GLYI-11 PE=1 SV=2	GLYI-11	32.553	42.3	10	10	10	10	1151800000
Biological Process	GO:0006979	3	response to oxidative stress	3.64	0.00293441	Q65XA0	Probable glutathione S-transferase DHAR1, cytosolic OS=Oryza sativa subsp. japonica OX=39947 GN=DHAR1 PE=1 SV=1	DHAR1	23.57	28.2	8	4	4	4	414470000
Biological Process	GO:0006979	3	response to oxidative stress	3.64	0.00293441	Q337E2	Expressed protein OS=Oryza sativa subsp. japonica OX=39947 GN=LOC_Os10g36180 PE=1 SV=1	LOC_Os10g36180	45.581	37	19	9	9	9	608950000
Biological Process	GO:0006979	3	response to oxidative stress	3.64	0.00293441	Q0DRV6	Superoxide dismutase [Cu-Zn] 1 OS=Oryza sativa subsp. japonica OX=39947 GN=SODCC1 PE=1 SV=1	SODCC1	15.251	59.9	5	5	5	5	1608100000
Biological Process	GO:0006979	3	response to oxidative stress	3.64	0.00293441	Q0D840	Thioredoxin H1 OS=Oryza sativa subsp. japonica OX=39947 GN=TRXH PE=1 SV=1	TRXH	13.156	8.2	1	1	1	1	7734300
Biological Process	GO:0006979	3	response to oxidative stress	3.64	0.00293441	P93407	Superoxide dismutase [Cu-Zn], chloroplastic OS=Oryza sativa subsp. japonica OX=39947 GN=SODCP PE=1 SV=1	SODCP	21.301	35.5	7	5	5	5	1963900000
Biological Process	GO:0006457	2	protein folding	5.45	0.00617838	A3C0C6	Peptidylprolyl isomerase OS=Oryza sativa subsp. japonica OX=39947 GN=Os09g0501850 PE=1 SV=1	Os09g0501850	16.29	7.8	1	1	1	1	10521000
Biological Process	GO:0034645	4	cellular macromolecule biosynthetic process	1.93	0.0487375	A0A0P0VIA4	Os02g0321900 protein (Fragment) OS=Oryza sativa subsp. japonica OX=39947 GN=Os02g0321900 PE=1 SV=1	Os02g0321900	10.186	16.9	1	1	1	1	3030800
Biological Process	GO:0006457	2	protein folding	5.45	0.00617838	Q67UF5	Protein disulfide isomerase-like 2-3 OS=Oryza sativa subsp. japonica OX=39947 GN=PDIL2-3 PE=2 SV=1	PDIL2-3	47.334	7.3	2	2	2	2	33060000
Biological Process	GO:0097237	4	cellular response to toxic substance	5.41	0.00631187	P93407	Superoxide dismutase [Cu-Zn], chloroplastic OS=Oryza sativa subsp. japonica OX=39947 GN=SODCP PE=1 SV=1	SODCP	21.301	35.5	7	5	5	5	1963900000
Biological Process	GO:0009743	4	response to carbohydrate	4.53	0.011653	P93407	Superoxide dismutase [Cu-Zn], chloroplastic OS=Oryza sativa subsp. japonica OX=39947 GN=SODCP PE=1 SV=1	SODCP	21.301	35.5	7	5	5	5	1963900000
Biological Process	GO:0046352	5	disaccharide catabolic process	12.33	0.0113898	Q69Q02	4-alpha-glucanotransferase DPE2 OS=Oryza sativa subsp. japonica OX=39947 GN=DPE2 PE=2 SV=1	DPE2	108.29	1	1	1	1	1	0
Biological Process	GO:0046352	5	disaccharide catabolic process	12.33	0.0113898	A0A0P0XZ99	Os11g0175300 protein OS=Oryza sativa subsp. japonica OX=39947 GN=Os11g0175300 PE=4 SV=1	Os11g0175300	45.473	5	1	1	1	1	320040000
Biological Process	GO:0009415	3	response to water	3.25	0.0100676	Q6Z0I0	Os08g0327700 protein OS=Oryza sativa subsp. japonica OX=39947 GN=Os08g0327700 PE=1 SV=1	Os08g0327700	15.163	6.7	1	1	1	1	7996500
Biological Process	GO:0009415	3	response to water	3.25	0.0100676	Q6K4S7	Os02g0285300 protein OS=Oryza sativa subsp. japonica OX=39947 GN=Os02g0285300 PE=1 SV=1	Os02g0285300	24.048	6.5	1	1	1	1	0
Biological Process	GO:0009415	3	response to water	3.25	0.0100676	Q69TW5	bZIP transcription factor 46 OS=Oryza sativa subsp. japonica OX=39947 GN=BZIP46 PE=1 SV=1	BZIP46	34.687	2.5	1	1	1	1	39551000
Biological Process	GO:0009743	4	response to carbohydrate	4.53	0.011653	Q2QNM1	DNA replication licensing factor MCM7 OS=Oryza sativa subsp. japonica OX=39947 GN=MCM7 PE=2 SV=1	MCM7	81.348	1.2	0	1	1	1	145140000
Biological Process	GO:0009415	3	response to water	3.25	0.0100676	Q337E2	Expressed protein OS=Oryza sativa subsp. japonica OX=39947 GN=LOC_Os10g36180 PE=1 SV=1	LOC_Os10g36180	45.581	37	19	9	9	9	608950000
Biological Process	GO:0009415	3	response to water	3.25	0.0100676	P0C5A4	Late embryogenesis abundant protein 19 OS=Oryza sativa subsp. japonica OX=39947 GN=LEA19 PE=2 SV=1	LEA19	20.514	25	5	5	5	5	121760000
Biological Process	GO:0044262	3	cellular carbohydrate metabolic process	3.25	0.0100676	Q7G065	Glucose-1-phosphate adenylyltransferase large subunit 2, cytosolic OS=Oryza sativa subsp. japonica OX=39947 GN=AGPL2 PE=1 SV=1	AGPL2	57.574	1.9	1	1	1	1	31463000
Biological Process	GO:0044262	3	cellular carbohydrate metabolic process	3.25	0.0100676	Q6ZFH9	Glycerophosphodiester phosphodiesterase OS=Oryza sativa subsp. japonica OX=39947 GN=Os08g0503200 PE=1 SV=1	Os08g0503200	83.578	3.3	1	1	1	1	1211500
Biological Process	GO:0044262	3	cellular carbohydrate metabolic process	3.25	0.0100676	Q6YVM4	Probable cellulose synthase A catalytic subunit 6 [UDP-forming] OS=Oryza sativa subsp. japonica OX=39947 GN=CESA6 PE=2 SV=1	CESA6	122.41	1.8	1	1	1	1	265340
Biological Process	GO:0044262	3	cellular carbohydrate metabolic process	3.25	0.0100676	Q69Q02	4-alpha-glucanotransferase DPE2 OS=Oryza sativa subsp. japonica OX=39947 GN=DPE2 PE=2 SV=1	DPE2	108.29	1	1	1	1	1	0
Biological Process	GO:0044262	3	cellular carbohydrate metabolic process	3.25	0.0100676	A0A0P0XZ99	Os11g0175300 protein OS=Oryza sativa subsp. japonica OX=39947 GN=Os11g0175300 PE=4 SV=1	Os11g0175300	45.473	5	1	1	1	1	320040000
Biological Process	GO:0009415	3	response to water	3.25	0.0100676	Q0DJE6	Lactoylglutathione lyase OS=Oryza sativa subsp. japonica OX=39947 GN=Os05g0295800 PE=1 SV=1	Os05g0295800	21.329	25.4	3	3	3	3	141270000
Biological Process	GO:0044262	3	cellular carbohydrate metabolic process	3.25	0.0100676	A0A0P0VBW6	Fructose-bisphosphate aldolase OS=Oryza sativa subsp. japonica OX=39947 GN=Os01g0905800 PE=1 SV=1	Os01g0905800	21.973	18.2	3	3	3	3	104550000
Biological Process	GO:0009743	4	response to carbohydrate	4.53	0.011653	Q337E2	Expressed protein OS=Oryza sativa subsp. japonica OX=39947 GN=LOC_Os10g36180 PE=1 SV=1	LOC_Os10g36180	45.581	37	19	9	9	9	608950000
Biological Process	GO:0009311	4	oligosaccharide metabolic process	6.22	0.0123679	A0A0P0VBW6	Fructose-bisphosphate aldolase OS=Oryza sativa subsp. japonica OX=39947 GN=Os01g0905800 PE=1 SV=1	Os01g0905800	21.973	18.2	3	3	3	3	104550000
Biological Process	GO:0006970	3	response to osmotic stress	2.51	0.0134929	Q948T6	Lactoylglutathione lyase OS=Oryza sativa subsp. japonica OX=39947 GN=GLYI-11 PE=1 SV=2	GLYI-11	32.553	42.3	10	10	10	10	1151800000
Biological Process	GO:0006970	3	response to osmotic stress	2.51	0.0134929	Q6Z0I0	Os08g0327700 protein OS=Oryza sativa subsp. japonica OX=39947 GN=Os08g0327700 PE=1 SV=1	Os08g0327700	15.163	6.7	1	1	1	1	7996500
Biological Process	GO:0006970	3	response to osmotic stress	2.51	0.0134929	Q6K4S7	Os02g0285300 protein OS=Oryza sativa subsp. japonica OX=39947 GN=Os02g0285300 PE=1 SV=1	Os02g0285300	24.048	6.5	1	1	1	1	0
Biological Process	GO:0006970	3	response to osmotic stress	2.51	0.0134929	Q69TW5	bZIP transcription factor 46 OS=Oryza sativa subsp. japonica OX=39947 GN=BZIP46 PE=1 SV=1	BZIP46	34.687	2.5	1	1	1	1	39551000
Biological Process	GO:0006970	3	response to osmotic stress	2.51	0.0134929	Q337E2	Expressed protein OS=Oryza sativa subsp. japonica OX=39947 GN=LOC_Os10g36180 PE=1 SV=1	LOC_Os10g36180	45.581	37	19	9	9	9	608950000
Biological Process	GO:0006970	3	response to osmotic stress	2.51	0.0134929	Q0DJE6	Lactoylglutathione lyase OS=Oryza sativa subsp. japonica OX=39947 GN=Os05g0295800 PE=1 SV=1	Os05g0295800	21.329	25.4	3	3	3	3	141270000
Biological Process	GO:0009743	4	response to carbohydrate	4.53	0.011653	Q6K4S7	Os02g0285300 protein OS=Oryza sativa subsp. japonica OX=39947 GN=Os02g0285300 PE=1 SV=1	Os02g0285300	24.048	6.5	1	1	1	1	0
Biological Process	GO:0006970	3	response to osmotic stress	2.51	0.0134929	P93407	Superoxide dismutase [Cu-Zn], chloroplastic OS=Oryza sativa subsp. japonica OX=39947 GN=SODCP PE=1 SV=1	SODCP	21.301	35.5	7	5	5	5	1963900000
Biological Process	GO:0006749	4	glutathione metabolic process	11.68	0.0126367	Q8H8U5	Protein IN2-1 homolog B OS=Oryza sativa subsp. japonica OX=39947 GN=GSTZ5 PE=2 SV=1	GSTZ5	27.361	27.9	5	5	5	5	255330000
Biological Process	GO:0006749	4	glutathione metabolic process	11.68	0.0126367	Q65XA0	Probable glutathione S-transferase DHAR1, cytosolic OS=Oryza sativa subsp. japonica OX=39947 GN=DHAR1 PE=1 SV=1	DHAR1	23.57	28.2	8	4	4	4	414470000
Biological Process	GO:0071472	5	cellular response to salt stress	11.68	0.0126367	Q6K4S7	Os02g0285300 protein OS=Oryza sativa subsp. japonica OX=39947 GN=Os02g0285300 PE=1 SV=1	Os02g0285300	24.048	6.5	1	1	1	1	0
Biological Process	GO:0071472	5	cellular response to salt stress	11.68	0.0126367	P93407	Superoxide dismutase [Cu-Zn], chloroplastic OS=Oryza sativa subsp. japonica OX=39947 GN=SODCP PE=1 SV=1	SODCP	21.301	35.5	7	5	5	5	1963900000
Biological Process	GO:0009311	4	oligosaccharide metabolic process	6.22	0.0123679	Q69Q02	4-alpha-glucanotransferase DPE2 OS=Oryza sativa subsp. japonica OX=39947 GN=DPE2 PE=2 SV=1	DPE2	108.29	1	1	1	1	1	0
Biological Process	GO:0009311	4	oligosaccharide metabolic process	6.22	0.0123679	A0A0P0XZ99	Os11g0175300 protein OS=Oryza sativa subsp. japonica OX=39947 GN=Os11g0175300 PE=4 SV=1	Os11g0175300	45.473	5	1	1	1	1	320040000
Biological Process	GO:0006970	3	response to osmotic stress	2.51	0.0134929	A0A0P0XZP3	Protein disulfide-isomerase OS=Oryza sativa subsp. japonica OX=39947 GN=Os11g0199200 PE=1 SV=1	Os11g0199200	46.654	9.4	2	3	3	3	166550000
Biological Process	GO:0009414	3	response to water deprivation	3.26	0.00984229	Q6Z0I0	Os08g0327700 protein OS=Oryza sativa subsp. japonica OX=39947 GN=Os08g0327700 PE=1 SV=1	Os08g0327700	15.163	6.7	1	1	1	1	7996500
Biological Process	GO:0009414	3	response to water deprivation	3.26	0.00984229	Q6K4S7	Os02g0285300 protein OS=Oryza sativa subsp. japonica OX=39947 GN=Os02g0285300 PE=1 SV=1	Os02g0285300	24.048	6.5	1	1	1	1	0
Biological Process	GO:0009414	3	response to water deprivation	3.26	0.00984229	Q69TW5	bZIP transcription factor 46 OS=Oryza sativa subsp. japonica OX=39947 GN=BZIP46 PE=1 SV=1	BZIP46	34.687	2.5	1	1	1	1	39551000
Biological Process	GO:0000305	4	response to oxygen radical	15.31	0.00748943	Q0DRV6	Superoxide dismutase [Cu-Zn] 1 OS=Oryza sativa subsp. japonica OX=39947 GN=SODCC1 PE=1 SV=1	SODCC1	15.251	59.9	5	5	5	5	1608100000
Biological Process	GO:0000305	4	response to oxygen radical	15.31	0.00748943	P93407	Superoxide dismutase [Cu-Zn], chloroplastic OS=Oryza sativa subsp. japonica OX=39947 GN=SODCP PE=1 SV=1	SODCP	21.301	35.5	7	5	5	5	1963900000
Biological Process	GO:0071322	5	cellular response to carbohydrate stimulus	7.57	0.00726104	Q6K4S7	Os02g0285300 protein OS=Oryza sativa subsp. japonica OX=39947 GN=Os02g0285300 PE=1 SV=1	Os02g0285300	24.048	6.5	1	1	1	1	0
Biological Process	GO:0071322	5	cellular response to carbohydrate stimulus	7.57	0.00726104	Q2QNM1	DNA replication licensing factor MCM7 OS=Oryza sativa subsp. japonica OX=39947 GN=MCM7 PE=2 SV=1	MCM7	81.348	1.2	0	1	1	1	145140000
Biological Process	GO:0071322	5	cellular response to carbohydrate stimulus	7.57	0.00726104	P93407	Superoxide dismutase [Cu-Zn], chloroplastic OS=Oryza sativa subsp. japonica OX=39947 GN=SODCP PE=1 SV=1	SODCP	21.301	35.5	7	5	5	5	1963900000
Biological Process	GO:0046686	5	response to cadmium ion	3.58	0.00637815	Q948T6	Lactoylglutathione lyase OS=Oryza sativa subsp. japonica OX=39947 GN=GLYI-11 PE=1 SV=2	GLYI-11	32.553	42.3	10	10	10	10	1151800000
Biological Process	GO:0098754	1	detoxification	5.1	0.00775381	P93407	Superoxide dismutase [Cu-Zn], chloroplastic OS=Oryza sativa subsp. japonica OX=39947 GN=SODCP PE=1 SV=1	SODCP	21.301	35.5	7	5	5	5	1963900000
Biological Process	GO:0046686	5	response to cadmium ion	3.58	0.00637815	Q8H8U5	Protein IN2-1 homolog B OS=Oryza sativa subsp. japonica OX=39947 GN=GSTZ5 PE=2 SV=1	GSTZ5	27.361	27.9	5	5	5	5	255330000
Biological Process	GO:0046686	5	response to cadmium ion	3.58	0.00637815	Q2QV45	70 kDa heat shock protein OS=Oryza sativa subsp. japonica OX=39947 GN=LOC_Os12g14070 PE=1 SV=1	LOC_Os12g14070	74.086	14.9	7	9	9	9	413610000
Biological Process	GO:0046686	5	response to cadmium ion	3.58	0.00637815	Q0DG35	Glutamate synthase 2 [NADH], chloroplastic OS=Oryza sativa subsp. japonica OX=39947 GN=Os05g0555600 PE=2 SV=2	Os05g0555600	239.45	0.5	1	1	1	1	33317000
Biological Process	GO:0046686	5	response to cadmium ion	3.58	0.00637815	A0A0P0XZP3	Protein disulfide-isomerase OS=Oryza sativa subsp. japonica OX=39947 GN=Os11g0199200 PE=1 SV=1	Os11g0199200	46.654	9.4	2	3	3	3	166550000
Biological Process	GO:0097237	4	cellular response to toxic substance	5.41	0.00631187	Q65XA0	Probable glutathione S-transferase DHAR1, cytosolic OS=Oryza sativa subsp. japonica OX=39947 GN=DHAR1 PE=1 SV=1	DHAR1	23.57	28.2	8	4	4	4	414470000
Biological Process	GO:0097237	4	cellular response to toxic substance	5.41	0.00631187	Q0DRV6	Superoxide dismutase [Cu-Zn] 1 OS=Oryza sativa subsp. japonica OX=39947 GN=SODCC1 PE=1 SV=1	SODCC1	15.251	59.9	5	5	5	5	1608100000
Biological Process	GO:0097237	4	cellular response to toxic substance	5.41	0.00631187	Q0D840	Thioredoxin H1 OS=Oryza sativa subsp. japonica OX=39947 GN=TRXH PE=1 SV=1	TRXH	13.156	8.2	1	1	1	1	7734300
Biological Process	GO:0046686	5	response to cadmium ion	3.58	0.00637815	Q8H4B9	Os07g0516200 protein OS=Oryza sativa subsp. japonica OX=39947 GN=Os07g0516200 PE=1 SV=1	Os07g0516200	18.818	12.8	2	2	2	2	63417000
Biological Process	GO:0098754	1	detoxification	5.1	0.00775381	Q0D840	Thioredoxin H1 OS=Oryza sativa subsp. japonica OX=39947 GN=TRXH PE=1 SV=1	TRXH	13.156	8.2	1	1	1	1	7734300
Biological Process	GO:0098754	1	detoxification	5.1	0.00775381	Q0DRV6	Superoxide dismutase [Cu-Zn] 1 OS=Oryza sativa subsp. japonica OX=39947 GN=SODCC1 PE=1 SV=1	SODCC1	15.251	59.9	5	5	5	5	1608100000
Biological Process	GO:0098754	1	detoxification	5.1	0.00775381	Q65XA0	Probable glutathione S-transferase DHAR1, cytosolic OS=Oryza sativa subsp. japonica OX=39947 GN=DHAR1 PE=1 SV=1	DHAR1	23.57	28.2	8	4	4	4	414470000
Biological Process	GO:0009414	3	response to water deprivation	3.26	0.00984229	Q337E2	Expressed protein OS=Oryza sativa subsp. japonica OX=39947 GN=LOC_Os10g36180 PE=1 SV=1	LOC_Os10g36180	45.581	37	19	9	9	9	608950000
Biological Process	GO:0009414	3	response to water deprivation	3.26	0.00984229	Q0DJE6	Lactoylglutathione lyase OS=Oryza sativa subsp. japonica OX=39947 GN=Os05g0295800 PE=1 SV=1	Os05g0295800	21.329	25.4	3	3	3	3	141270000
Biological Process	GO:0009414	3	response to water deprivation	3.26	0.00984229	P0C5A4	Late embryogenesis abundant protein 19 OS=Oryza sativa subsp. japonica OX=39947 GN=LEA19 PE=2 SV=1	LEA19	20.514	25	5	5	5	5	121760000
Biological Process	GO:1901879	6	regulation of protein depolymerization	13.45	0.00962843	Q6K4S7	Os02g0285300 protein OS=Oryza sativa subsp. japonica OX=39947 GN=Os02g0285300 PE=1 SV=1	Os02g0285300	24.048	6.5	1	1	1	1	0
Biological Process	GO:1901879	6	regulation of protein depolymerization	13.45	0.00962843	A0A0P0VYG1	Os03g0356700 protein OS=Oryza sativa subsp. japonica OX=39947 GN=Os03g0356700 PE=1 SV=1	Os03g0356700	46.012	2.4	1	1	1	1	8830500
Biological Process	GO:0006497	5	protein lipidation	13.87	0.00907095	Q6K4S7	Os02g0285300 protein OS=Oryza sativa subsp. japonica OX=39947 GN=Os02g0285300 PE=1 SV=1	Os02g0285300	24.048	6.5	1	1	1	1	0
Biological Process	GO:0006497	5	protein lipidation	13.87	0.00907095	Q336Q3	Expressed protein OS=Oryza sativa subsp. japonica OX=39947 GN=LOC_Os10g41950 PE=2 SV=1	LOC_Os10g41950	11.868	7.3	1	1	1	1	0
Biological Process	GO:0046688	5	response to copper ion	13.87	0.00907095	Q6K4S7	Os02g0285300 protein OS=Oryza sativa subsp. japonica OX=39947 GN=Os02g0285300 PE=1 SV=1	Os02g0285300	24.048	6.5	1	1	1	1	0
Biological Process	GO:0046688	5	response to copper ion	13.87	0.00907095	P93407	Superoxide dismutase [Cu-Zn], chloroplastic OS=Oryza sativa subsp. japonica OX=39947 GN=SODCP PE=1 SV=1	SODCP	21.301	35.5	7	5	5	5	1963900000
Biological Process	GO:0042158	5	lipoprotein biosynthetic process	13.87	0.00907095	Q6K4S7	Os02g0285300 protein OS=Oryza sativa subsp. japonica OX=39947 GN=Os02g0285300 PE=1 SV=1	Os02g0285300	24.048	6.5	1	1	1	1	0
Biological Process	GO:0042158	5	lipoprotein biosynthetic process	13.87	0.00907095	Q336Q3	Expressed protein OS=Oryza sativa subsp. japonica OX=39947 GN=LOC_Os10g41950 PE=2 SV=1	LOC_Os10g41950	11.868	7.3	1	1	1	1	0
Biological Process	GO:0009642	5	response to light intensity	4.91	0.0088829	Q75HZ0	LEA5 OS=Oryza sativa subsp. japonica OX=39947 GN=Os05g0584200 PE=1 SV=1	Os05g0584200	16.546	5.3	1	1	1	1	0
Biological Process	GO:0009642	5	response to light intensity	4.91	0.0088829	Q5VRM0	Acyl-CoA-binding domain-containing protein 2 OS=Oryza sativa subsp. japonica OX=39947 GN=ACBP2 PE=1 SV=1	ACBP2	10.248	14.3	1	1	1	1	10781000
Biological Process	GO:0009642	5	response to light intensity	4.91	0.0088829	P93407	Superoxide dismutase [Cu-Zn], chloroplastic OS=Oryza sativa subsp. japonica OX=39947 GN=SODCP PE=1 SV=1	SODCP	21.301	35.5	7	5	5	5	1963900000
Biological Process	GO:0009642	5	response to light intensity	4.91	0.0088829	A0A0P0XZP3	Protein disulfide-isomerase OS=Oryza sativa subsp. japonica OX=39947 GN=Os11g0199200 PE=1 SV=1	Os11g0199200	46.654	9.4	2	3	3	3	166550000
Biological Process	GO:0006457	2	protein folding	5.45	0.00617838	Q6Z7B0	Heat shock 70 kDa protein BIP1 OS=Oryza sativa subsp. japonica OX=39947 GN=BIP1 PE=1 SV=1	BIP1	73.389	10.5	11	7	6	7	307530000
Biological Process	GO:0006950	2	response to stress	1.81	0.00162832	Q65XA0	Probable glutathione S-transferase DHAR1, cytosolic OS=Oryza sativa subsp. japonica OX=39947 GN=DHAR1 PE=1 SV=1	DHAR1	23.57	28.2	8	4	4	4	414470000
Biological Process	GO:0034645	4	cellular macromolecule biosynthetic process	1.93	0.0487375	A0A0P0XB22	Os08g0110800 protein OS=Oryza sativa subsp. japonica OX=39947 GN=Os08g0110800 PE=1 SV=1	Os08g0110800	32.852	17.1	3	3	3	3	12057000
Biological Process	GO:0034645	4	cellular macromolecule biosynthetic process	1.93	0.0487375	Q336Q3	Expressed protein OS=Oryza sativa subsp. japonica OX=39947 GN=LOC_Os10g41950 PE=2 SV=1	LOC_Os10g41950	11.868	7.3	1	1	1	1	0
Biological Process	GO:0043436	4	oxoacid metabolic process	1.41	0.317875	Q65XA0	Probable glutathione S-transferase DHAR1, cytosolic OS=Oryza sativa subsp. japonica OX=39947 GN=DHAR1 PE=1 SV=1	DHAR1	23.57	28.2	8	4	4	4	414470000
Biological Process	GO:0043436	4	oxoacid metabolic process	1.41	0.317875	Q0DG35	Glutamate synthase 2 [NADH], chloroplastic OS=Oryza sativa subsp. japonica OX=39947 GN=Os05g0555600 PE=2 SV=2	Os05g0555600	239.45	0.5	1	1	1	1	33317000
Biological Process	GO:0043436	4	oxoacid metabolic process	1.41	0.317875	A0A0P0XZ99	Os11g0175300 protein OS=Oryza sativa subsp. japonica OX=39947 GN=Os11g0175300 PE=4 SV=1	Os11g0175300	45.473	5	1	1	1	1	320040000
Biological Process	GO:0043436	4	oxoacid metabolic process	1.41	0.317875	A0A0P0VBW6	Fructose-bisphosphate aldolase OS=Oryza sativa subsp. japonica OX=39947 GN=Os01g0905800 PE=1 SV=1	Os01g0905800	21.973	18.2	3	3	3	3	104550000
Biological Process	GO:0006790	3	sulfur compound metabolic process	1.76	0.31442	Q8H8U5	Protein IN2-1 homolog B OS=Oryza sativa subsp. japonica OX=39947 GN=GSTZ5 PE=2 SV=1	GSTZ5	27.361	27.9	5	5	5	5	255330000
Biological Process	GO:0006790	3	sulfur compound metabolic process	1.76	0.31442	Q65XA0	Probable glutathione S-transferase DHAR1, cytosolic OS=Oryza sativa subsp. japonica OX=39947 GN=DHAR1 PE=1 SV=1	DHAR1	23.57	28.2	8	4	4	4	414470000
Biological Process	GO:0043436	4	oxoacid metabolic process	1.41	0.317875	Q8H4B9	Os07g0516200 protein OS=Oryza sativa subsp. japonica OX=39947 GN=Os07g0516200 PE=1 SV=1	Os07g0516200	18.818	12.8	2	2	2	2	63417000
Biological Process	GO:0009826	3	unidimensional cell growth	1.78	0.309422	Q6ZFH9	Glycerophosphodiester phosphodiesterase OS=Oryza sativa subsp. japonica OX=39947 GN=Os08g0503200 PE=1 SV=1	Os08g0503200	83.578	3.3	1	1	1	1	1211500
Biological Process	GO:0019725	2	cellular homeostasis	1.83	0.299407	Q0D840	Thioredoxin H1 OS=Oryza sativa subsp. japonica OX=39947 GN=TRXH PE=1 SV=1	TRXH	13.156	8.2	1	1	1	1	7734300
Biological Process	GO:0019725	2	cellular homeostasis	1.83	0.299407	A0A0P0VJT6	Os02g0530100 protein OS=Oryza sativa subsp. japonica OX=39947 GN=Os02g0530100 PE=1 SV=1	Os02g0530100	13.094	22	3	2	2	2	60364000
Biological Process	GO:0019752	5	carboxylic acid metabolic process	1.5	0.293023	Q948T6	Lactoylglutathione lyase OS=Oryza sativa subsp. japonica OX=39947 GN=GLYI-11 PE=1 SV=2	GLYI-11	32.553	42.3	10	10	10	10	1151800000
Biological Process	GO:0019752	5	carboxylic acid metabolic process	1.5	0.293023	Q8H4B9	Os07g0516200 protein OS=Oryza sativa subsp. japonica OX=39947 GN=Os07g0516200 PE=1 SV=1	Os07g0516200	18.818	12.8	2	2	2	2	63417000
Biological Process	GO:0019752	5	carboxylic acid metabolic process	1.5	0.293023	Q65XA0	Probable glutathione S-transferase DHAR1, cytosolic OS=Oryza sativa subsp. japonica OX=39947 GN=DHAR1 PE=1 SV=1	DHAR1	23.57	28.2	8	4	4	4	414470000
Biological Process	GO:0019752	5	carboxylic acid metabolic process	1.5	0.293023	Q0DG35	Glutamate synthase 2 [NADH], chloroplastic OS=Oryza sativa subsp. japonica OX=39947 GN=Os05g0555600 PE=2 SV=2	Os05g0555600	239.45	0.5	1	1	1	1	33317000
Biological Process	GO:0009826	3	unidimensional cell growth	1.78	0.309422	Q53RJ5	Heat shock 70 kDa protein BIP2 OS=Oryza sativa subsp. japonica OX=39947 GN=BIP2 PE=2 SV=1	BIP2	73.373	1.6	1	1	1	1	50474000
Biological Process	GO:0019752	5	carboxylic acid metabolic process	1.5	0.293023	A0A0P0XZ99	Os11g0175300 protein OS=Oryza sativa subsp. japonica OX=39947 GN=Os11g0175300 PE=4 SV=1	Os11g0175300	45.473	5	1	1	1	1	320040000
Biological Process	GO:0043436	4	oxoacid metabolic process	1.41	0.317875	Q948T6	Lactoylglutathione lyase OS=Oryza sativa subsp. japonica OX=39947 GN=GLYI-11 PE=1 SV=2	GLYI-11	32.553	42.3	10	10	10	10	1151800000
Biological Process	GO:0006082	3	organic acid metabolic process	1.41	0.318881	A0A0P0XZ99	Os11g0175300 protein OS=Oryza sativa subsp. japonica OX=39947 GN=Os11g0175300 PE=4 SV=1	Os11g0175300	45.473	5	1	1	1	1	320040000
Biological Process	GO:0080134	4	regulation of response to stress	1.54	0.329793	A0A0P0VZ55	Os03g0402800 protein OS=Oryza sativa subsp. japonica OX=39947 GN=Os03g0402800 PE=3 SV=1	Os03g0402800	12.501	6.8	1	1	1	1	0
Biological Process	GO:0080134	4	regulation of response to stress	1.54	0.329793	A0A0P0VTY6	Flavin-containing monooxygenase OS=Oryza sativa subsp. japonica OX=39947 GN=Os03g0182000 PE=3 SV=1	Os03g0182000	61.089	3.8	1	1	1	1	12194000
Biological Process	GO:0031668	3	cellular response to extracellular stimulus	1.73	0.322735	Q6Z744	Dihydropyrimidine dehydrogenase (NADP(+)) OS=Oryza sativa subsp. japonica OX=39947 GN=Os02g0736400 PE=1 SV=1	Os02g0736400	45.308	5.3	1	1	1	1	5649600
Biological Process	GO:0031668	3	cellular response to extracellular stimulus	1.73	0.322735	Q6K4S7	Os02g0285300 protein OS=Oryza sativa subsp. japonica OX=39947 GN=Os02g0285300 PE=1 SV=1	Os02g0285300	24.048	6.5	1	1	1	1	0
Biological Process	GO:0031667	4	response to nutrient levels	1.73	0.321074	Q6Z744	Dihydropyrimidine dehydrogenase (NADP(+)) OS=Oryza sativa subsp. japonica OX=39947 GN=Os02g0736400 PE=1 SV=1	Os02g0736400	45.308	5.3	1	1	1	1	5649600
Biological Process	GO:0031667	4	response to nutrient levels	1.73	0.321074	Q6K4S7	Os02g0285300 protein OS=Oryza sativa subsp. japonica OX=39947 GN=Os02g0285300 PE=1 SV=1	Os02g0285300	24.048	6.5	1	1	1	1	0
Biological Process	GO:0006082	3	organic acid metabolic process	1.41	0.318881	A0A0P0VBW6	Fructose-bisphosphate aldolase OS=Oryza sativa subsp. japonica OX=39947 GN=Os01g0905800 PE=1 SV=1	Os01g0905800	21.973	18.2	3	3	3	3	104550000
Biological Process	GO:0009451	5	RNA modification	1.59	0.319451	Q8H5Q4	Os07g0244400 protein OS=Oryza sativa subsp. japonica OX=39947 GN=Os07g0244400 PE=4 SV=1	Os07g0244400	46.663	1.8	2	1	1	1	0
Biological Process	GO:0009451	5	RNA modification	1.59	0.319451	Q6EUH6	Os02g0663900 protein OS=Oryza sativa subsp. japonica OX=39947 GN=Os02g0663900 PE=4 SV=1	Os02g0663900	72.46	1.2	3	1	1	1	0
Biological Process	GO:0009451	5	RNA modification	1.59	0.319451	Q2QXB0	Os12g0163600 protein OS=Oryza sativa subsp. japonica OX=39947 GN=LOC_Os12g06650 PE=2 SV=1	LOC_Os12g06650	64.535	1.7	1	1	1	1	6891600
Biological Process	GO:0006082	3	organic acid metabolic process	1.41	0.318881	Q948T6	Lactoylglutathione lyase OS=Oryza sativa subsp. japonica OX=39947 GN=GLYI-11 PE=1 SV=2	GLYI-11	32.553	42.3	10	10	10	10	1151800000
Biological Process	GO:0006082	3	organic acid metabolic process	1.41	0.318881	Q8H4B9	Os07g0516200 protein OS=Oryza sativa subsp. japonica OX=39947 GN=Os07g0516200 PE=1 SV=1	Os07g0516200	18.818	12.8	2	2	2	2	63417000
Biological Process	GO:0006082	3	organic acid metabolic process	1.41	0.318881	Q65XA0	Probable glutathione S-transferase DHAR1, cytosolic OS=Oryza sativa subsp. japonica OX=39947 GN=DHAR1 PE=1 SV=1	DHAR1	23.57	28.2	8	4	4	4	414470000
Biological Process	GO:0006082	3	organic acid metabolic process	1.41	0.318881	Q0DG35	Glutamate synthase 2 [NADH], chloroplastic OS=Oryza sativa subsp. japonica OX=39947 GN=Os05g0555600 PE=2 SV=2	Os05g0555600	239.45	0.5	1	1	1	1	33317000
Biological Process	GO:0009451	5	RNA modification	1.59	0.319451	Q6Z0F9	Os08g0340900 protein OS=Oryza sativa subsp. japonica OX=39947 GN=Os08g0340900 PE=2 SV=1	Os08g0340900	90.389	2.9	1	1	1	1	54692000
Biological Process	GO:0080134	4	regulation of response to stress	1.54	0.329793	A3AHG5	Late embryogenesis abundant protein 17 OS=Oryza sativa subsp. japonica OX=39947 GN=LEA17 PE=2 SV=1	LEA17	36.791	15.7	3	3	3	3	34891000
Biological Process	GO:0019752	5	carboxylic acid metabolic process	1.5	0.293023	A0A0P0VBW6	Fructose-bisphosphate aldolase OS=Oryza sativa subsp. japonica OX=39947 GN=Os01g0905800 PE=1 SV=1	Os01g0905800	21.973	18.2	3	3	3	3	104550000
Biological Process	GO:0051301	2	cell division	1.96	0.270948	Q6K8Z2	Os02g0795200 protein OS=Oryza sativa subsp. japonica OX=39947 GN=Os02g0795200 PE=2 SV=1	Os02g0795200	37.48	2.3	1	1	1	1	0
Biological Process	GO:0000271	5	polysaccharide biosynthetic process	2.31	0.21421	Q6YVM4	Probable cellulose synthase A catalytic subunit 6 [UDP-forming] OS=Oryza sativa subsp. japonica OX=39947 GN=CESA6 PE=2 SV=1	CESA6	122.41	1.8	1	1	1	1	265340
Biological Process	GO:0010647	5	positive regulation of cell communication	2.43	0.19938	Q69TW5	bZIP transcription factor 46 OS=Oryza sativa subsp. japonica OX=39947 GN=BZIP46 PE=1 SV=1	BZIP46	34.687	2.5	1	1	1	1	39551000
Biological Process	GO:0010647	5	positive regulation of cell communication	2.43	0.19938	Q65XA0	Probable glutathione S-transferase DHAR1, cytosolic OS=Oryza sativa subsp. japonica OX=39947 GN=DHAR1 PE=1 SV=1	DHAR1	23.57	28.2	8	4	4	4	414470000
Biological Process	GO:0006520	3	cellular amino acid metabolic process	1.96	0.196082	Q8H4B9	Os07g0516200 protein OS=Oryza sativa subsp. japonica OX=39947 GN=Os07g0516200 PE=1 SV=1	Os07g0516200	18.818	12.8	2	2	2	2	63417000
Biological Process	GO:0006520	3	cellular amino acid metabolic process	1.96	0.196082	Q0DG35	Glutamate synthase 2 [NADH], chloroplastic OS=Oryza sativa subsp. japonica OX=39947 GN=Os05g0555600 PE=2 SV=2	Os05g0555600	239.45	0.5	1	1	1	1	33317000
Biological Process	GO:0006520	3	cellular amino acid metabolic process	1.96	0.196082	A0A0P0XZ99	Os11g0175300 protein OS=Oryza sativa subsp. japonica OX=39947 GN=Os11g0175300 PE=4 SV=1	Os11g0175300	45.473	5	1	1	1	1	320040000
Biological Process	GO:0000271	5	polysaccharide biosynthetic process	2.31	0.21421	Q7G065	Glucose-1-phosphate adenylyltransferase large subunit 2, cytosolic OS=Oryza sativa subsp. japonica OX=39947 GN=AGPL2 PE=1 SV=1	AGPL2	57.574	1.9	1	1	1	1	31463000
Biological Process	GO:0033692	5	cellular polysaccharide biosynthetic process	2.51	0.189569	Q7G065	Glucose-1-phosphate adenylyltransferase large subunit 2, cytosolic OS=Oryza sativa subsp. japonica OX=39947 GN=AGPL2 PE=1 SV=1	AGPL2	57.574	1.9	1	1	1	1	31463000
Biological Process	GO:0023056	4	positive regulation of signaling	2.52	0.18794	Q69TW5	bZIP transcription factor 46 OS=Oryza sativa subsp. japonica OX=39947 GN=BZIP46 PE=1 SV=1	BZIP46	34.687	2.5	1	1	1	1	39551000
Biological Process	GO:0023056	4	positive regulation of signaling	2.52	0.18794	Q65XA0	Probable glutathione S-transferase DHAR1, cytosolic OS=Oryza sativa subsp. japonica OX=39947 GN=DHAR1 PE=1 SV=1	DHAR1	23.57	28.2	8	4	4	4	414470000
Biological Process	GO:0008652	4	cellular amino acid biosynthetic process	2.58	0.181448	Q8H4B9	Os07g0516200 protein OS=Oryza sativa subsp. japonica OX=39947 GN=Os07g0516200 PE=1 SV=1	Os07g0516200	18.818	12.8	2	2	2	2	63417000
Biological Process	GO:0008652	4	cellular amino acid biosynthetic process	2.58	0.181448	Q0DG35	Glutamate synthase 2 [NADH], chloroplastic OS=Oryza sativa subsp. japonica OX=39947 GN=Os05g0555600 PE=2 SV=2	Os05g0555600	239.45	0.5	1	1	1	1	33317000
Biological Process	GO:0046677	3	response to antibiotic	2.04	0.181274	Q65XA0	Probable glutathione S-transferase DHAR1, cytosolic OS=Oryza sativa subsp. japonica OX=39947 GN=DHAR1 PE=1 SV=1	DHAR1	23.57	28.2	8	4	4	4	414470000
Biological Process	GO:0046677	3	response to antibiotic	2.04	0.181274	P93407	Superoxide dismutase [Cu-Zn], chloroplastic OS=Oryza sativa subsp. japonica OX=39947 GN=SODCP PE=1 SV=1	SODCP	21.301	35.5	7	5	5	5	1963900000
Biological Process	GO:0033692	5	cellular polysaccharide biosynthetic process	2.51	0.189569	Q6YVM4	Probable cellulose synthase A catalytic subunit 6 [UDP-forming] OS=Oryza sativa subsp. japonica OX=39947 GN=CESA6 PE=2 SV=1	CESA6	122.41	1.8	1	1	1	1	265340
Biological Process	GO:0051301	2	cell division	1.96	0.270948	Q6YVM4	Probable cellulose synthase A catalytic subunit 6 [UDP-forming] OS=Oryza sativa subsp. japonica OX=39947 GN=CESA6 PE=2 SV=1	CESA6	122.41	1.8	1	1	1	1	265340
Biological Process	GO:0048638	4	regulation of developmental growth	2.27	0.220838	Q53ME4	Leucine Rich Repeat family protein, expressed OS=Oryza sativa subsp. japonica OX=39947 GN=LOC_Os11g12620 PE=3 SV=1	LOC_Os11g12620	110.93	0.8	1	1	1	1	29732000
Biological Process	GO:0071215	5	cellular response to abscisic acid stimulus	2.19	0.232478	Q337E2	Expressed protein OS=Oryza sativa subsp. japonica OX=39947 GN=LOC_Os10g36180 PE=1 SV=1	LOC_Os10g36180	45.581	37	19	9	9	9	608950000
Biological Process	GO:0104004	3	cellular response to environmental stimulus	2.1	0.245832	Q6K4S7	Os02g0285300 protein OS=Oryza sativa subsp. japonica OX=39947 GN=Os02g0285300 PE=1 SV=1	Os02g0285300	24.048	6.5	1	1	1	1	0
Biological Process	GO:0104004	3	cellular response to environmental stimulus	2.1	0.245832	P93407	Superoxide dismutase [Cu-Zn], chloroplastic OS=Oryza sativa subsp. japonica OX=39947 GN=SODCP PE=1 SV=1	SODCP	21.301	35.5	7	5	5	5	1963900000
Biological Process	GO:0071214	3	cellular response to abiotic stimulus	2.1	0.245832	Q6K4S7	Os02g0285300 protein OS=Oryza sativa subsp. japonica OX=39947 GN=Os02g0285300 PE=1 SV=1	Os02g0285300	24.048	6.5	1	1	1	1	0
Biological Process	GO:0071214	3	cellular response to abiotic stimulus	2.1	0.245832	P93407	Superoxide dismutase [Cu-Zn], chloroplastic OS=Oryza sativa subsp. japonica OX=39947 GN=SODCP PE=1 SV=1	SODCP	21.301	35.5	7	5	5	5	1963900000
Biological Process	GO:0048589	2	developmental growth	1.75	0.245749	Q6ZFH9	Glycerophosphodiester phosphodiesterase OS=Oryza sativa subsp. japonica OX=39947 GN=Os08g0503200 PE=1 SV=1	Os08g0503200	83.578	3.3	1	1	1	1	1211500
Biological Process	GO:0048589	2	developmental growth	1.75	0.245749	Q53RJ5	Heat shock 70 kDa protein BIP2 OS=Oryza sativa subsp. japonica OX=39947 GN=BIP2 PE=2 SV=1	BIP2	73.373	1.6	1	1	1	1	50474000
Biological Process	GO:0048638	4	regulation of developmental growth	2.27	0.220838	Q6K4S7	Os02g0285300 protein OS=Oryza sativa subsp. japonica OX=39947 GN=Os02g0285300 PE=1 SV=1	Os02g0285300	24.048	6.5	1	1	1	1	0
Biological Process	GO:0048589	2	developmental growth	1.75	0.245749	Q0DG35	Glutamate synthase 2 [NADH], chloroplastic OS=Oryza sativa subsp. japonica OX=39947 GN=Os05g0555600 PE=2 SV=2	Os05g0555600	239.45	0.5	1	1	1	1	33317000
Biological Process	GO:0031669	4	cellular response to nutrient levels	2.12	0.24249	Q6K4S7	Os02g0285300 protein OS=Oryza sativa subsp. japonica OX=39947 GN=Os02g0285300 PE=1 SV=1	Os02g0285300	24.048	6.5	1	1	1	1	0
Biological Process	GO:0097306	5	cellular response to alcohol	2.17	0.235813	Q69TW5	bZIP transcription factor 46 OS=Oryza sativa subsp. japonica OX=39947 GN=BZIP46 PE=1 SV=1	BZIP46	34.687	2.5	1	1	1	1	39551000
Biological Process	GO:0097306	5	cellular response to alcohol	2.17	0.235813	Q337E2	Expressed protein OS=Oryza sativa subsp. japonica OX=39947 GN=LOC_Os10g36180 PE=1 SV=1	LOC_Os10g36180	45.581	37	19	9	9	9	608950000
Biological Process	GO:0044087	4	regulation of cellular component biogenesis	2.18	0.234145	Q6K4S7	Os02g0285300 protein OS=Oryza sativa subsp. japonica OX=39947 GN=Os02g0285300 PE=1 SV=1	Os02g0285300	24.048	6.5	1	1	1	1	0
Biological Process	GO:0044087	4	regulation of cellular component biogenesis	2.18	0.234145	A0A0P0VYG1	Os03g0356700 protein OS=Oryza sativa subsp. japonica OX=39947 GN=Os03g0356700 PE=1 SV=1	Os03g0356700	46.012	2.4	1	1	1	1	8830500
Biological Process	GO:0071215	5	cellular response to abscisic acid stimulus	2.19	0.232478	Q69TW5	bZIP transcription factor 46 OS=Oryza sativa subsp. japonica OX=39947 GN=BZIP46 PE=1 SV=1	BZIP46	34.687	2.5	1	1	1	1	39551000
Biological Process	GO:0031669	4	cellular response to nutrient levels	2.12	0.24249	Q6Z744	Dihydropyrimidine dehydrogenase (NADP(+)) OS=Oryza sativa subsp. japonica OX=39947 GN=Os02g0736400 PE=1 SV=1	Os02g0736400	45.308	5.3	1	1	1	1	5649600
Biological Process	GO:0080134	4	regulation of response to stress	1.54	0.329793	B9FUY6	Os07g0685850 protein OS=Oryza sativa subsp. japonica OX=39947 GN=Os07g0685850 PE=1 SV=1	Os07g0685850	14.521	9.5	1	1	1	1	1764500
Biological Process	GO:0051707	2	response to other organism	1.42	0.340132	A0A0P0VTY6	Flavin-containing monooxygenase OS=Oryza sativa subsp. japonica OX=39947 GN=Os03g0182000 PE=3 SV=1	Os03g0182000	61.089	3.8	1	1	1	1	12194000
Biological Process	GO:0051707	2	response to other organism	1.42	0.340132	A0A0P0VUB4	Os03g0197300 protein OS=Oryza sativa subsp. japonica OX=39947 GN=Os03g0197300 PE=1 SV=1	Os03g0197300	70.839	1.4	0	1	1	1	2023500
Biological Process	GO:0009605	2	response to external stimulus	1.3	0.413644	A0A0P0X7E2	Os07g0555200 protein (Fragment) OS=Oryza sativa subsp. japonica OX=39947 GN=Os07g0555200 PE=1 SV=1	Os07g0555200	138.35	2.2	2	2	2	2	19952000
Biological Process	GO:0009605	2	response to external stimulus	1.3	0.413644	A0A0P0VYG1	Os03g0356700 protein OS=Oryza sativa subsp. japonica OX=39947 GN=Os03g0356700 PE=1 SV=1	Os03g0356700	46.012	2.4	1	1	1	1	8830500
Biological Process	GO:0009605	2	response to external stimulus	1.3	0.413644	A0A0P0VUB4	Os03g0197300 protein OS=Oryza sativa subsp. japonica OX=39947 GN=Os03g0197300 PE=1 SV=1	Os03g0197300	70.839	1.4	0	1	1	1	2023500
Biological Process	GO:0009605	2	response to external stimulus	1.3	0.413644	A0A0P0VTY6	Flavin-containing monooxygenase OS=Oryza sativa subsp. japonica OX=39947 GN=Os03g0182000 PE=3 SV=1	Os03g0182000	61.089	3.8	1	1	1	1	12194000
Biological Process	GO:0060560	3	developmental growth involved in morphogenesis	1.44	0.405752	Q6ZFH9	Glycerophosphodiester phosphodiesterase OS=Oryza sativa subsp. japonica OX=39947 GN=Os08g0503200 PE=1 SV=1	Os08g0503200	83.578	3.3	1	1	1	1	1211500
Biological Process	GO:0060560	3	developmental growth involved in morphogenesis	1.44	0.405752	Q53RJ5	Heat shock 70 kDa protein BIP2 OS=Oryza sativa subsp. japonica OX=39947 GN=BIP2 PE=2 SV=1	BIP2	73.373	1.6	1	1	1	1	50474000
Biological Process	GO:0009605	2	response to external stimulus	1.3	0.413644	Q337E2	Expressed protein OS=Oryza sativa subsp. japonica OX=39947 GN=LOC_Os10g36180 PE=1 SV=1	LOC_Os10g36180	45.581	37	19	9	9	9	608950000
Biological Process	GO:0006091	3	generation of precursor metabolites and energy	1.46	0.400985	Q69Q02	4-alpha-glucanotransferase DPE2 OS=Oryza sativa subsp. japonica OX=39947 GN=DPE2 PE=2 SV=1	DPE2	108.29	1	1	1	1	1	0
Biological Process	GO:0009991	3	response to extracellular stimulus	1.46	0.400985	Q6Z744	Dihydropyrimidine dehydrogenase (NADP(+)) OS=Oryza sativa subsp. japonica OX=39947 GN=Os02g0736400 PE=1 SV=1	Os02g0736400	45.308	5.3	1	1	1	1	5649600
Biological Process	GO:0009991	3	response to extracellular stimulus	1.46	0.400985	Q6K4S7	Os02g0285300 protein OS=Oryza sativa subsp. japonica OX=39947 GN=Os02g0285300 PE=1 SV=1	Os02g0285300	24.048	6.5	1	1	1	1	0
Biological Process	GO:0030001	6	metal ion transport	1.47	0.396201	Q109B0	Class II metallothionein-like protein 1A OS=Oryza sativa subsp. japonica OX=39947 GN=MT21A PE=2 SV=1	MT21A	8.4933	24.1	2	1	1	1	43674000
Biological Process	GO:0030001	6	metal ion transport	1.47	0.396201	A0A0P0VJT6	Os02g0530100 protein OS=Oryza sativa subsp. japonica OX=39947 GN=Os02g0530100 PE=1 SV=1	Os02g0530100	13.094	22	3	2	2	2	60364000
Biological Process	GO:0071669	3	plant-type cell wall organization or biogenesis	1.52	0.381751	Q6ZFH9	Glycerophosphodiester phosphodiesterase OS=Oryza sativa subsp. japonica OX=39947 GN=Os08g0503200 PE=1 SV=1	Os08g0503200	83.578	3.3	1	1	1	1	1211500
Biological Process	GO:0071669	3	plant-type cell wall organization or biogenesis	1.52	0.381751	Q6YVM4	Probable cellulose synthase A catalytic subunit 6 [UDP-forming] OS=Oryza sativa subsp. japonica OX=39947 GN=CESA6 PE=2 SV=1	CESA6	122.41	1.8	1	1	1	1	265340
Biological Process	GO:0006091	3	generation of precursor metabolites and energy	1.46	0.400985	A0A0P0VBW6	Fructose-bisphosphate aldolase OS=Oryza sativa subsp. japonica OX=39947 GN=Os01g0905800 PE=1 SV=1	Os01g0905800	21.973	18.2	3	3	3	3	104550000
Biological Process	GO:0046700	4	heterocycle catabolic process	1.55	0.370418	Q6Z744	Dihydropyrimidine dehydrogenase (NADP(+)) OS=Oryza sativa subsp. japonica OX=39947 GN=Os02g0736400 PE=1 SV=1	Os02g0736400	45.308	5.3	1	1	1	1	5649600
Biological Process	GO:0009605	2	response to external stimulus	1.3	0.413644	Q65XA0	Probable glutathione S-transferase DHAR1, cytosolic OS=Oryza sativa subsp. japonica OX=39947 GN=DHAR1 PE=1 SV=1	DHAR1	23.57	28.2	8	4	4	4	414470000
Biological Process	GO:0009605	2	response to external stimulus	1.3	0.413644	Q6Z744	Dihydropyrimidine dehydrogenase (NADP(+)) OS=Oryza sativa subsp. japonica OX=39947 GN=Os02g0736400 PE=1 SV=1	Os02g0736400	45.308	5.3	1	1	1	1	5649600
Biological Process	GO:0016053	4	organic acid biosynthetic process	1.35	0.488978	A0A0P0VBW6	Fructose-bisphosphate aldolase OS=Oryza sativa subsp. japonica OX=39947 GN=Os01g0905800 PE=1 SV=1	Os01g0905800	21.973	18.2	3	3	3	3	104550000
Biological Process	GO:0046394	5	carboxylic acid biosynthetic process	1.35	0.488978	Q8H4B9	Os07g0516200 protein OS=Oryza sativa subsp. japonica OX=39947 GN=Os07g0516200 PE=1 SV=1	Os07g0516200	18.818	12.8	2	2	2	2	63417000
Biological Process	GO:0046394	5	carboxylic acid biosynthetic process	1.35	0.488978	Q0DG35	Glutamate synthase 2 [NADH], chloroplastic OS=Oryza sativa subsp. japonica OX=39947 GN=Os05g0555600 PE=2 SV=2	Os05g0555600	239.45	0.5	1	1	1	1	33317000
Biological Process	GO:0046394	5	carboxylic acid biosynthetic process	1.35	0.488978	A0A0P0VBW6	Fructose-bisphosphate aldolase OS=Oryza sativa subsp. japonica OX=39947 GN=Os01g0905800 PE=1 SV=1	Os01g0905800	21.973	18.2	3	3	3	3	104550000
Biological Process	GO:0040007	1	growth	1.44	0.46454	Q6ZFH9	Glycerophosphodiester phosphodiesterase OS=Oryza sativa subsp. japonica OX=39947 GN=Os08g0503200 PE=1 SV=1	Os08g0503200	83.578	3.3	1	1	1	1	1211500
Biological Process	GO:0040007	1	growth	1.44	0.46454	Q53RJ5	Heat shock 70 kDa protein BIP2 OS=Oryza sativa subsp. japonica OX=39947 GN=BIP2 PE=2 SV=1	BIP2	73.373	1.6	1	1	1	1	50474000
Biological Process	GO:0009605	2	response to external stimulus	1.3	0.413644	Q6K4S7	Os02g0285300 protein OS=Oryza sativa subsp. japonica OX=39947 GN=Os02g0285300 PE=1 SV=1	Os02g0285300	24.048	6.5	1	1	1	1	0
Biological Process	GO:0040007	1	growth	1.44	0.46454	Q0DG35	Glutamate synthase 2 [NADH], chloroplastic OS=Oryza sativa subsp. japonica OX=39947 GN=Os05g0555600 PE=2 SV=2	Os05g0555600	239.45	0.5	1	1	1	1	33317000
Biological Process	GO:0071229	4	cellular response to acid chemical	1.53	0.447738	Q337E2	Expressed protein OS=Oryza sativa subsp. japonica OX=39947 GN=LOC_Os10g36180 PE=1 SV=1	LOC_Os10g36180	45.581	37	19	9	9	9	608950000
Biological Process	GO:0071229	4	cellular response to acid chemical	1.53	0.447738	P93407	Superoxide dismutase [Cu-Zn], chloroplastic OS=Oryza sativa subsp. japonica OX=39947 GN=SODCP PE=1 SV=1	SODCP	21.301	35.5	7	5	5	5	1963900000
Biological Process	GO:0043604	5	amide biosynthetic process	1.6	0.436232	A0A0P0VIA4	Os02g0321900 protein (Fragment) OS=Oryza sativa subsp. japonica OX=39947 GN=Os02g0321900 PE=1 SV=1	Os02g0321900	10.186	16.9	1	1	1	1	3030800
Biological Process	GO:0043604	5	amide biosynthetic process	1.6	0.436232	A0A0N7KMN9	Os06g0701100 protein OS=Oryza sativa subsp. japonica OX=39947 GN=Os06g0701100 PE=1 SV=1	Os06g0701100	45.666	4	0	1	1	1	2100500
Biological Process	GO:0043604	5	amide biosynthetic process	1.6	0.436232	A0A0N7KGP4	Os03g0177400 protein OS=Oryza sativa subsp. japonica OX=39947 GN=Os03g0177400 PE=1 SV=1	Os03g0177400	42.235	5.5	1	1	1	1	211700000
Biological Process	GO:0009605	2	response to external stimulus	1.3	0.413644	Q75HZ0	LEA5 OS=Oryza sativa subsp. japonica OX=39947 GN=Os05g0584200 PE=1 SV=1	Os05g0584200	16.546	5.3	1	1	1	1	0
Biological Process	GO:0071229	4	cellular response to acid chemical	1.53	0.447738	Q69TW5	bZIP transcription factor 46 OS=Oryza sativa subsp. japonica OX=39947 GN=BZIP46 PE=1 SV=1	BZIP46	34.687	2.5	1	1	1	1	39551000
Biological Process	GO:0046700	4	heterocycle catabolic process	1.55	0.370418	A0A0P0VBW6	Fructose-bisphosphate aldolase OS=Oryza sativa subsp. japonica OX=39947 GN=Os01g0905800 PE=1 SV=1	Os01g0905800	21.973	18.2	3	3	3	3	104550000
Biological Process	GO:0044270	4	cellular nitrogen compound catabolic process	1.55	0.370418	Q6Z744	Dihydropyrimidine dehydrogenase (NADP(+)) OS=Oryza sativa subsp. japonica OX=39947 GN=Os02g0736400 PE=1 SV=1	Os02g0736400	45.308	5.3	1	1	1	1	5649600
Biological Process	GO:0044270	4	cellular nitrogen compound catabolic process	1.55	0.370418	A0A0P0VBW6	Fructose-bisphosphate aldolase OS=Oryza sativa subsp. japonica OX=39947 GN=Os01g0905800 PE=1 SV=1	Os01g0905800	21.973	18.2	3	3	3	3	104550000
Biological Process	GO:0043207	3	response to external biotic stimulus	1.41	0.341849	A0A0P0X7E2	Os07g0555200 protein (Fragment) OS=Oryza sativa subsp. japonica OX=39947 GN=Os07g0555200 PE=1 SV=1	Os07g0555200	138.35	2.2	2	2	2	2	19952000
Biological Process	GO:0043207	3	response to external biotic stimulus	1.41	0.341849	A0A0P0VUB4	Os03g0197300 protein OS=Oryza sativa subsp. japonica OX=39947 GN=Os03g0197300 PE=1 SV=1	Os03g0197300	70.839	1.4	0	1	1	1	2023500
Biological Process	GO:0043207	3	response to external biotic stimulus	1.41	0.341849	A0A0P0VTY6	Flavin-containing monooxygenase OS=Oryza sativa subsp. japonica OX=39947 GN=Os03g0182000 PE=3 SV=1	Os03g0182000	61.089	3.8	1	1	1	1	12194000
Biological Process	GO:0009737	4	response to abscisic acid	1.5	0.341446	Q69TW5	bZIP transcription factor 46 OS=Oryza sativa subsp. japonica OX=39947 GN=BZIP46 PE=1 SV=1	BZIP46	34.687	2.5	1	1	1	1	39551000
Biological Process	GO:0009737	4	response to abscisic acid	1.5	0.341446	Q337E2	Expressed protein OS=Oryza sativa subsp. japonica OX=39947 GN=LOC_Os10g36180 PE=1 SV=1	LOC_Os10g36180	45.581	37	19	9	9	9	608950000
Biological Process	GO:0009737	4	response to abscisic acid	1.5	0.341446	A0A0P0X7E2	Os07g0555200 protein (Fragment) OS=Oryza sativa subsp. japonica OX=39947 GN=Os07g0555200 PE=1 SV=1	Os07g0555200	138.35	2.2	2	2	2	2	19952000
Biological Process	GO:0043207	3	response to external biotic stimulus	1.41	0.341849	Q337E2	Expressed protein OS=Oryza sativa subsp. japonica OX=39947 GN=LOC_Os10g36180 PE=1 SV=1	LOC_Os10g36180	45.581	37	19	9	9	9	608950000
Biological Process	GO:0009737	4	response to abscisic acid	1.5	0.341446	A0A0P0WG85	Os04g0663100 protein OS=Oryza sativa subsp. japonica OX=39947 GN=Os04g0663100 PE=1 SV=1	Os04g0663100	98.48	2.7	1	1	1	1	2029700
Biological Process	GO:0071496	3	cellular response to external stimulus	1.66	0.340943	Q6K4S7	Os02g0285300 protein OS=Oryza sativa subsp. japonica OX=39947 GN=Os02g0285300 PE=1 SV=1	Os02g0285300	24.048	6.5	1	1	1	1	0
Biological Process	GO:0051707	2	response to other organism	1.42	0.340132	Q75HZ0	LEA5 OS=Oryza sativa subsp. japonica OX=39947 GN=Os05g0584200 PE=1 SV=1	Os05g0584200	16.546	5.3	1	1	1	1	0
Biological Process	GO:0051707	2	response to other organism	1.42	0.340132	Q6K4S7	Os02g0285300 protein OS=Oryza sativa subsp. japonica OX=39947 GN=Os02g0285300 PE=1 SV=1	Os02g0285300	24.048	6.5	1	1	1	1	0
Biological Process	GO:0051707	2	response to other organism	1.42	0.340132	Q65XA0	Probable glutathione S-transferase DHAR1, cytosolic OS=Oryza sativa subsp. japonica OX=39947 GN=DHAR1 PE=1 SV=1	DHAR1	23.57	28.2	8	4	4	4	414470000
Biological Process	GO:0051707	2	response to other organism	1.42	0.340132	Q337E2	Expressed protein OS=Oryza sativa subsp. japonica OX=39947 GN=LOC_Os10g36180 PE=1 SV=1	LOC_Os10g36180	45.581	37	19	9	9	9	608950000
Biological Process	GO:0051707	2	response to other organism	1.42	0.340132	A0A0P0X7E2	Os07g0555200 protein (Fragment) OS=Oryza sativa subsp. japonica OX=39947 GN=Os07g0555200 PE=1 SV=1	Os07g0555200	138.35	2.2	2	2	2	2	19952000
Biological Process	GO:0071496	3	cellular response to external stimulus	1.66	0.340943	Q6Z744	Dihydropyrimidine dehydrogenase (NADP(+)) OS=Oryza sativa subsp. japonica OX=39947 GN=Os02g0736400 PE=1 SV=1	Os02g0736400	45.308	5.3	1	1	1	1	5649600
Biological Process	GO:0043207	3	response to external biotic stimulus	1.41	0.341849	Q65XA0	Probable glutathione S-transferase DHAR1, cytosolic OS=Oryza sativa subsp. japonica OX=39947 GN=DHAR1 PE=1 SV=1	DHAR1	23.57	28.2	8	4	4	4	414470000
Biological Process	GO:0043207	3	response to external biotic stimulus	1.41	0.341849	Q6K4S7	Os02g0285300 protein OS=Oryza sativa subsp. japonica OX=39947 GN=Os02g0285300 PE=1 SV=1	Os02g0285300	24.048	6.5	1	1	1	1	0
Biological Process	GO:0043207	3	response to external biotic stimulus	1.41	0.341849	Q75HZ0	LEA5 OS=Oryza sativa subsp. japonica OX=39947 GN=Os05g0584200 PE=1 SV=1	Os05g0584200	16.546	5.3	1	1	1	1	0
Biological Process	GO:0097305	4	response to alcohol	1.44	0.358917	Q69TW5	bZIP transcription factor 46 OS=Oryza sativa subsp. japonica OX=39947 GN=BZIP46 PE=1 SV=1	BZIP46	34.687	2.5	1	1	1	1	39551000
Biological Process	GO:0097305	4	response to alcohol	1.44	0.358917	Q337E2	Expressed protein OS=Oryza sativa subsp. japonica OX=39947 GN=LOC_Os10g36180 PE=1 SV=1	LOC_Os10g36180	45.581	37	19	9	9	9	608950000
Biological Process	GO:0097305	4	response to alcohol	1.44	0.358917	A0A0P0X7E2	Os07g0555200 protein (Fragment) OS=Oryza sativa subsp. japonica OX=39947 GN=Os07g0555200 PE=1 SV=1	Os07g0555200	138.35	2.2	2	2	2	2	19952000
Biological Process	GO:0097305	4	response to alcohol	1.44	0.358917	A0A0P0WG85	Os04g0663100 protein OS=Oryza sativa subsp. japonica OX=39947 GN=Os04g0663100 PE=1 SV=1	Os04g0663100	98.48	2.7	1	1	1	1	2029700
Biological Process	GO:0048437	3	floral organ development	1.61	0.352458	Q5NBN5	Os01g0276300 protein OS=Oryza sativa subsp. japonica OX=39947 GN=Os01g0276300 PE=1 SV=1	Os01g0276300	24.485	22.8	3	3	3	3	50976000
Biological Process	GO:0048437	3	floral organ development	1.61	0.352458	Q53ME4	Leucine Rich Repeat family protein, expressed OS=Oryza sativa subsp. japonica OX=39947 GN=LOC_Os11g12620 PE=3 SV=1	LOC_Os11g12620	110.93	0.8	1	1	1	1	29732000
Biological Process	GO:0000904	4	cell morphogenesis involved in differentiation	1.63	0.349174	Q6ZFH9	Glycerophosphodiester phosphodiesterase OS=Oryza sativa subsp. japonica OX=39947 GN=Os08g0503200 PE=1 SV=1	Os08g0503200	83.578	3.3	1	1	1	1	1211500
Biological Process	GO:0000904	4	cell morphogenesis involved in differentiation	1.63	0.349174	Q53RJ5	Heat shock 70 kDa protein BIP2 OS=Oryza sativa subsp. japonica OX=39947 GN=BIP2 PE=2 SV=1	BIP2	73.373	1.6	1	1	1	1	50474000
Biological Process	GO:0009607	2	response to biotic stimulus	1.4	0.342733	Q75HZ0	LEA5 OS=Oryza sativa subsp. japonica OX=39947 GN=Os05g0584200 PE=1 SV=1	Os05g0584200	16.546	5.3	1	1	1	1	0
Biological Process	GO:0009607	2	response to biotic stimulus	1.4	0.342733	Q6K4S7	Os02g0285300 protein OS=Oryza sativa subsp. japonica OX=39947 GN=Os02g0285300 PE=1 SV=1	Os02g0285300	24.048	6.5	1	1	1	1	0
Biological Process	GO:0009607	2	response to biotic stimulus	1.4	0.342733	Q65XA0	Probable glutathione S-transferase DHAR1, cytosolic OS=Oryza sativa subsp. japonica OX=39947 GN=DHAR1 PE=1 SV=1	DHAR1	23.57	28.2	8	4	4	4	414470000
Biological Process	GO:0009607	2	response to biotic stimulus	1.4	0.342733	Q337E2	Expressed protein OS=Oryza sativa subsp. japonica OX=39947 GN=LOC_Os10g36180 PE=1 SV=1	LOC_Os10g36180	45.581	37	19	9	9	9	608950000
Biological Process	GO:0009607	2	response to biotic stimulus	1.4	0.342733	A0A0P0X7E2	Os07g0555200 protein (Fragment) OS=Oryza sativa subsp. japonica OX=39947 GN=Os07g0555200 PE=1 SV=1	Os07g0555200	138.35	2.2	2	2	2	2	19952000
Biological Process	GO:0009607	2	response to biotic stimulus	1.4	0.342733	A0A0P0VUB4	Os03g0197300 protein OS=Oryza sativa subsp. japonica OX=39947 GN=Os03g0197300 PE=1 SV=1	Os03g0197300	70.839	1.4	0	1	1	1	2023500
Biological Process	GO:0009607	2	response to biotic stimulus	1.4	0.342733	A0A0P0VTY6	Flavin-containing monooxygenase OS=Oryza sativa subsp. japonica OX=39947 GN=Os03g0182000 PE=3 SV=1	Os03g0182000	61.089	3.8	1	1	1	1	12194000
Biological Process	GO:0046677	3	response to antibiotic	2.04	0.181274	A0A0P0XZ99	Os11g0175300 protein OS=Oryza sativa subsp. japonica OX=39947 GN=Os11g0175300 PE=4 SV=1	Os11g0175300	45.473	5	1	1	1	1	320040000
Biological Process	GO:0009967	5	positive regulation of signal transduction	2.6	0.179831	Q69TW5	bZIP transcription factor 46 OS=Oryza sativa subsp. japonica OX=39947 GN=BZIP46 PE=1 SV=1	BZIP46	34.687	2.5	1	1	1	1	39551000
Biological Process	GO:0009967	5	positive regulation of signal transduction	2.6	0.179831	Q65XA0	Probable glutathione S-transferase DHAR1, cytosolic OS=Oryza sativa subsp. japonica OX=39947 GN=DHAR1 PE=1 SV=1	DHAR1	23.57	28.2	8	4	4	4	414470000
Biological Process	GO:0043043	5	peptide biosynthetic process	2.07	0.176783	A0A0P0VIA4	Os02g0321900 protein (Fragment) OS=Oryza sativa subsp. japonica OX=39947 GN=Os02g0321900 PE=1 SV=1	Os02g0321900	10.186	16.9	1	1	1	1	3030800
Biological Process	GO:0030029	2	actin filament-based process	4.31	0.0784993	A0A0P0VRB1	Os02g0816900 protein OS=Oryza sativa subsp. japonica OX=39947 GN=Os02g0816900 PE=1 SV=1	Os02g0816900	144.87	0.8	1	1	1	1	349180000
Biological Process	GO:0001101	3	response to acid chemical	1.71	0.0782424	Q6Z0I0	Os08g0327700 protein OS=Oryza sativa subsp. japonica OX=39947 GN=Os08g0327700 PE=1 SV=1	Os08g0327700	15.163	6.7	1	1	1	1	7996500
Biological Process	GO:0001101	3	response to acid chemical	1.71	0.0782424	Q6K4S7	Os02g0285300 protein OS=Oryza sativa subsp. japonica OX=39947 GN=Os02g0285300 PE=1 SV=1	Os02g0285300	24.048	6.5	1	1	1	1	0
Biological Process	GO:0001101	3	response to acid chemical	1.71	0.0782424	Q69TW5	bZIP transcription factor 46 OS=Oryza sativa subsp. japonica OX=39947 GN=BZIP46 PE=1 SV=1	BZIP46	34.687	2.5	1	1	1	1	39551000
Biological Process	GO:0001101	3	response to acid chemical	1.71	0.0782424	Q65XA0	Probable glutathione S-transferase DHAR1, cytosolic OS=Oryza sativa subsp. japonica OX=39947 GN=DHAR1 PE=1 SV=1	DHAR1	23.57	28.2	8	4	4	4	414470000
Biological Process	GO:0001101	3	response to acid chemical	1.71	0.0782424	Q337E2	Expressed protein OS=Oryza sativa subsp. japonica OX=39947 GN=LOC_Os10g36180 PE=1 SV=1	LOC_Os10g36180	45.581	37	19	9	9	9	608950000
Biological Process	GO:0030029	2	actin filament-based process	4.31	0.0784993	A0A0P0VYG1	Os03g0356700 protein OS=Oryza sativa subsp. japonica OX=39947 GN=Os03g0356700 PE=1 SV=1	Os03g0356700	46.012	2.4	1	1	1	1	8830500
Biological Process	GO:0001101	3	response to acid chemical	1.71	0.0782424	Q0DJE6	Lactoylglutathione lyase OS=Oryza sativa subsp. japonica OX=39947 GN=Os05g0295800 PE=1 SV=1	Os05g0295800	21.329	25.4	3	3	3	3	141270000
Biological Process	GO:0001101	3	response to acid chemical	1.71	0.0782424	P0C5A4	Late embryogenesis abundant protein 19 OS=Oryza sativa subsp. japonica OX=39947 GN=LEA19 PE=2 SV=1	LEA19	20.514	25	5	5	5	5	121760000
Biological Process	GO:0001101	3	response to acid chemical	1.71	0.0782424	A0A0P0X7E2	Os07g0555200 protein (Fragment) OS=Oryza sativa subsp. japonica OX=39947 GN=Os07g0555200 PE=1 SV=1	Os07g0555200	138.35	2.2	2	2	2	2	19952000
Biological Process	GO:0001101	3	response to acid chemical	1.71	0.0782424	A0A0P0WG85	Os04g0663100 protein OS=Oryza sativa subsp. japonica OX=39947 GN=Os04g0663100 PE=1 SV=1	Os04g0663100	98.48	2.7	1	1	1	1	2029700
Biological Process	GO:0034637	4	cellular carbohydrate biosynthetic process	3.07	0.0742281	Q7G065	Glucose-1-phosphate adenylyltransferase large subunit 2, cytosolic OS=Oryza sativa subsp. japonica OX=39947 GN=AGPL2 PE=1 SV=1	AGPL2	57.574	1.9	1	1	1	1	31463000
Biological Process	GO:0034637	4	cellular carbohydrate biosynthetic process	3.07	0.0742281	Q6YVM4	Probable cellulose synthase A catalytic subunit 6 [UDP-forming] OS=Oryza sativa subsp. japonica OX=39947 GN=CESA6 PE=2 SV=1	CESA6	122.41	1.8	1	1	1	1	265340
Biological Process	GO:0034637	4	cellular carbohydrate biosynthetic process	3.07	0.0742281	A0A0P0VBW6	Fructose-bisphosphate aldolase OS=Oryza sativa subsp. japonica OX=39947 GN=Os01g0905800 PE=1 SV=1	Os01g0905800	21.973	18.2	3	3	3	3	104550000
Biological Process	GO:0001101	3	response to acid chemical	1.71	0.0782424	P93407	Superoxide dismutase [Cu-Zn], chloroplastic OS=Oryza sativa subsp. japonica OX=39947 GN=SODCP PE=1 SV=1	SODCP	21.301	35.5	7	5	5	5	1963900000
Biological Process	GO:0042542	4	response to hydrogen peroxide	4.58	0.0707625	Q65XA0	Probable glutathione S-transferase DHAR1, cytosolic OS=Oryza sativa subsp. japonica OX=39947 GN=DHAR1 PE=1 SV=1	DHAR1	23.57	28.2	8	4	4	4	414470000
Biological Process	GO:0005996	3	monosaccharide metabolic process	4.27	0.0798139	A0A0P0VBW6	Fructose-bisphosphate aldolase OS=Oryza sativa subsp. japonica OX=39947 GN=Os01g0905800 PE=1 SV=1	Os01g0905800	21.973	18.2	3	3	3	3	104550000
Biological Process	GO:0034976	4	response to endoplasmic reticulum stress	4.15	0.083799	A0A0P0XZP3	Protein disulfide-isomerase OS=Oryza sativa subsp. japonica OX=39947 GN=Os11g0199200 PE=1 SV=1	Os11g0199200	46.654	9.4	2	3	3	3	166550000
Biological Process	GO:0009059	4	macromolecule biosynthetic process	1.81	0.0925617	A0A0N7KGP4	Os03g0177400 protein OS=Oryza sativa subsp. japonica OX=39947 GN=Os03g0177400 PE=1 SV=1	Os03g0177400	42.235	5.5	1	1	1	1	211700000
Biological Process	GO:0009735	4	response to cytokinin	2.83	0.0892793	Q6K4S7	Os02g0285300 protein OS=Oryza sativa subsp. japonica OX=39947 GN=Os02g0285300 PE=1 SV=1	Os02g0285300	24.048	6.5	1	1	1	1	0
Biological Process	GO:0009735	4	response to cytokinin	2.83	0.0892793	Q0DG35	Glutamate synthase 2 [NADH], chloroplastic OS=Oryza sativa subsp. japonica OX=39947 GN=Os05g0555600 PE=2 SV=2	Os05g0555600	239.45	0.5	1	1	1	1	33317000
Biological Process	GO:0009735	4	response to cytokinin	2.83	0.0892793	A0A0P0XZP3	Protein disulfide-isomerase OS=Oryza sativa subsp. japonica OX=39947 GN=Os11g0199200 PE=1 SV=1	Os11g0199200	46.654	9.4	2	3	3	3	166550000
Biological Process	GO:0051493	6	regulation of cytoskeleton organization	4	0.0892056	Q6K4S7	Os02g0285300 protein OS=Oryza sativa subsp. japonica OX=39947 GN=Os02g0285300 PE=1 SV=1	Os02g0285300	24.048	6.5	1	1	1	1	0
Biological Process	GO:0051493	6	regulation of cytoskeleton organization	4	0.0892056	A0A0P0VYG1	Os03g0356700 protein OS=Oryza sativa subsp. japonica OX=39947 GN=Os03g0356700 PE=1 SV=1	Os03g0356700	46.012	2.4	1	1	1	1	8830500
Biological Process	GO:0005996	3	monosaccharide metabolic process	4.27	0.0798139	Q65XA0	Probable glutathione S-transferase DHAR1, cytosolic OS=Oryza sativa subsp. japonica OX=39947 GN=DHAR1 PE=1 SV=1	DHAR1	23.57	28.2	8	4	4	4	414470000
Biological Process	GO:0043603	4	cellular amide metabolic process	2.1	0.0885123	Q8H8U5	Protein IN2-1 homolog B OS=Oryza sativa subsp. japonica OX=39947 GN=GSTZ5 PE=2 SV=1	GSTZ5	27.361	27.9	5	5	5	5	255330000
Biological Process	GO:0043603	4	cellular amide metabolic process	2.1	0.0885123	A0A0P0VIA4	Os02g0321900 protein (Fragment) OS=Oryza sativa subsp. japonica OX=39947 GN=Os02g0321900 PE=1 SV=1	Os02g0321900	10.186	16.9	1	1	1	1	3030800
Biological Process	GO:0043603	4	cellular amide metabolic process	2.1	0.0885123	A0A0N7KMN9	Os06g0701100 protein OS=Oryza sativa subsp. japonica OX=39947 GN=Os06g0701100 PE=1 SV=1	Os06g0701100	45.666	4	0	1	1	1	2100500
Biological Process	GO:0043603	4	cellular amide metabolic process	2.1	0.0885123	A0A0N7KGP4	Os03g0177400 protein OS=Oryza sativa subsp. japonica OX=39947 GN=Os03g0177400 PE=1 SV=1	Os03g0177400	42.235	5.5	1	1	1	1	211700000
Biological Process	GO:0009644	6	response to high light intensity	4.04	0.0878442	Q75HZ0	LEA5 OS=Oryza sativa subsp. japonica OX=39947 GN=Os05g0584200 PE=1 SV=1	Os05g0584200	16.546	5.3	1	1	1	1	0
Biological Process	GO:0009644	6	response to high light intensity	4.04	0.0878442	A0A0P0XZP3	Protein disulfide-isomerase OS=Oryza sativa subsp. japonica OX=39947 GN=Os11g0199200 PE=1 SV=1	Os11g0199200	46.654	9.4	2	3	3	3	166550000
Biological Process	GO:0034976	4	response to endoplasmic reticulum stress	4.15	0.083799	Q67UF5	Protein disulfide isomerase-like 2-3 OS=Oryza sativa subsp. japonica OX=39947 GN=PDIL2-3 PE=2 SV=1	PDIL2-3	47.334	7.3	2	2	2	2	33060000
Biological Process	GO:0043603	4	cellular amide metabolic process	2.1	0.0885123	Q65XA0	Probable glutathione S-transferase DHAR1, cytosolic OS=Oryza sativa subsp. japonica OX=39947 GN=DHAR1 PE=1 SV=1	DHAR1	23.57	28.2	8	4	4	4	414470000
Biological Process	GO:0042542	4	response to hydrogen peroxide	4.58	0.0707625	A0A0P0XZ99	Os11g0175300 protein OS=Oryza sativa subsp. japonica OX=39947 GN=Os11g0175300 PE=4 SV=1	Os11g0175300	45.473	5	1	1	1	1	320040000
Biological Process	GO:0044275	4	cellular carbohydrate catabolic process	4.83	0.0645224	Q69Q02	4-alpha-glucanotransferase DPE2 OS=Oryza sativa subsp. japonica OX=39947 GN=DPE2 PE=2 SV=1	DPE2	108.29	1	1	1	1	1	0
Biological Process	GO:0044275	4	cellular carbohydrate catabolic process	4.83	0.0645224	A0A0P0XZ99	Os11g0175300 protein OS=Oryza sativa subsp. japonica OX=39947 GN=Os11g0175300 PE=4 SV=1	Os11g0175300	45.473	5	1	1	1	1	320040000
Biological Process	GO:1901700	3	response to oxygen-containing compound	1.66	0.0536259	Q0DJE6	Lactoylglutathione lyase OS=Oryza sativa subsp. japonica OX=39947 GN=Os05g0295800 PE=1 SV=1	Os05g0295800	21.329	25.4	3	3	3	3	141270000
Biological Process	GO:1901700	3	response to oxygen-containing compound	1.66	0.0536259	P93407	Superoxide dismutase [Cu-Zn], chloroplastic OS=Oryza sativa subsp. japonica OX=39947 GN=SODCP PE=1 SV=1	SODCP	21.301	35.5	7	5	5	5	1963900000
Biological Process	GO:1901700	3	response to oxygen-containing compound	1.66	0.0536259	P0C5A4	Late embryogenesis abundant protein 19 OS=Oryza sativa subsp. japonica OX=39947 GN=LEA19 PE=2 SV=1	LEA19	20.514	25	5	5	5	5	121760000
Biological Process	GO:1901700	3	response to oxygen-containing compound	1.66	0.0536259	A0A0P0XZ99	Os11g0175300 protein OS=Oryza sativa subsp. japonica OX=39947 GN=Os11g0175300 PE=4 SV=1	Os11g0175300	45.473	5	1	1	1	1	320040000
Biological Process	GO:1901700	3	response to oxygen-containing compound	1.66	0.0536259	A0A0P0X7E2	Os07g0555200 protein (Fragment) OS=Oryza sativa subsp. japonica OX=39947 GN=Os07g0555200 PE=1 SV=1	Os07g0555200	138.35	2.2	2	2	2	2	19952000
Biological Process	GO:1901700	3	response to oxygen-containing compound	1.66	0.0536259	A0A0P0WG85	Os04g0663100 protein OS=Oryza sativa subsp. japonica OX=39947 GN=Os04g0663100 PE=1 SV=1	Os04g0663100	98.48	2.7	1	1	1	1	2029700
Biological Process	GO:1901700	3	response to oxygen-containing compound	1.66	0.0536259	Q0DRV6	Superoxide dismutase [Cu-Zn] 1 OS=Oryza sativa subsp. japonica OX=39947 GN=SODCC1 PE=1 SV=1	SODCC1	15.251	59.9	5	5	5	5	1608100000
Biological Process	GO:0048584	4	positive regulation of response to stimulus	2.48	0.0502828	Q69TW5	bZIP transcription factor 46 OS=Oryza sativa subsp. japonica OX=39947 GN=BZIP46 PE=1 SV=1	BZIP46	34.687	2.5	1	1	1	1	39551000
Biological Process	GO:0048584	4	positive regulation of response to stimulus	2.48	0.0502828	B9FUY6	Os07g0685850 protein OS=Oryza sativa subsp. japonica OX=39947 GN=Os07g0685850 PE=1 SV=1	Os07g0685850	14.521	9.5	1	1	1	1	1764500
Biological Process	GO:0048584	4	positive regulation of response to stimulus	2.48	0.0502828	A3AHG5	Late embryogenesis abundant protein 17 OS=Oryza sativa subsp. japonica OX=39947 GN=LEA17 PE=2 SV=1	LEA17	36.791	15.7	3	3	3	3	34891000
Biological Process	GO:0048584	4	positive regulation of response to stimulus	2.48	0.0502828	A0A0P0VTY6	Flavin-containing monooxygenase OS=Oryza sativa subsp. japonica OX=39947 GN=Os03g0182000 PE=3 SV=1	Os03g0182000	61.089	3.8	1	1	1	1	12194000
Biological Process	GO:0034645	4	cellular macromolecule biosynthetic process	1.93	0.0487375	Q7G065	Glucose-1-phosphate adenylyltransferase large subunit 2, cytosolic OS=Oryza sativa subsp. japonica OX=39947 GN=AGPL2 PE=1 SV=1	AGPL2	57.574	1.9	1	1	1	1	31463000
Biological Process	GO:0034645	4	cellular macromolecule biosynthetic process	1.93	0.0487375	Q6YVM4	Probable cellulose synthase A catalytic subunit 6 [UDP-forming] OS=Oryza sativa subsp. japonica OX=39947 GN=CESA6 PE=2 SV=1	CESA6	122.41	1.8	1	1	1	1	265340
Biological Process	GO:0034645	4	cellular macromolecule biosynthetic process	1.93	0.0487375	Q6K4S7	Os02g0285300 protein OS=Oryza sativa subsp. japonica OX=39947 GN=Os02g0285300 PE=1 SV=1	Os02g0285300	24.048	6.5	1	1	1	1	0
Biological Process	GO:0048584	4	positive regulation of response to stimulus	2.48	0.0502828	Q65XA0	Probable glutathione S-transferase DHAR1, cytosolic OS=Oryza sativa subsp. japonica OX=39947 GN=DHAR1 PE=1 SV=1	DHAR1	23.57	28.2	8	4	4	4	414470000
Biological Process	GO:1901700	3	response to oxygen-containing compound	1.66	0.0536259	Q2QNM1	DNA replication licensing factor MCM7 OS=Oryza sativa subsp. japonica OX=39947 GN=MCM7 PE=2 SV=1	MCM7	81.348	1.2	0	1	1	1	145140000
Biological Process	GO:1901700	3	response to oxygen-containing compound	1.66	0.0536259	Q337E2	Expressed protein OS=Oryza sativa subsp. japonica OX=39947 GN=LOC_Os10g36180 PE=1 SV=1	LOC_Os10g36180	45.581	37	19	9	9	9	608950000
Biological Process	GO:1901700	3	response to oxygen-containing compound	1.66	0.0536259	Q65XA0	Probable glutathione S-transferase DHAR1, cytosolic OS=Oryza sativa subsp. japonica OX=39947 GN=DHAR1 PE=1 SV=1	DHAR1	23.57	28.2	8	4	4	4	414470000
Biological Process	GO:0005976	4	polysaccharide metabolic process	2.67	0.0627551	Q7G065	Glucose-1-phosphate adenylyltransferase large subunit 2, cytosolic OS=Oryza sativa subsp. japonica OX=39947 GN=AGPL2 PE=1 SV=1	AGPL2	57.574	1.9	1	1	1	1	31463000
Biological Process	GO:0005976	4	polysaccharide metabolic process	2.67	0.0627551	Q6ZFH9	Glycerophosphodiester phosphodiesterase OS=Oryza sativa subsp. japonica OX=39947 GN=Os08g0503200 PE=1 SV=1	Os08g0503200	83.578	3.3	1	1	1	1	1211500
Biological Process	GO:0005976	4	polysaccharide metabolic process	2.67	0.0627551	Q6YVM4	Probable cellulose synthase A catalytic subunit 6 [UDP-forming] OS=Oryza sativa subsp. japonica OX=39947 GN=CESA6 PE=2 SV=1	CESA6	122.41	1.8	1	1	1	1	265340
Biological Process	GO:0005976	4	polysaccharide metabolic process	2.67	0.0627551	Q69Q02	4-alpha-glucanotransferase DPE2 OS=Oryza sativa subsp. japonica OX=39947 GN=DPE2 PE=2 SV=1	DPE2	108.29	1	1	1	1	1	0
Biological Process	GO:0005982	6	starch metabolic process	4.93	0.0620819	Q7G065	Glucose-1-phosphate adenylyltransferase large subunit 2, cytosolic OS=Oryza sativa subsp. japonica OX=39947 GN=AGPL2 PE=1 SV=1	AGPL2	57.574	1.9	1	1	1	1	31463000
Biological Process	GO:0005982	6	starch metabolic process	4.93	0.0620819	Q69Q02	4-alpha-glucanotransferase DPE2 OS=Oryza sativa subsp. japonica OX=39947 GN=DPE2 PE=2 SV=1	DPE2	108.29	1	1	1	1	1	0
Biological Process	GO:0006575	3	cellular modified amino acid metabolic process	4.99	0.060874	Q8H8U5	Protein IN2-1 homolog B OS=Oryza sativa subsp. japonica OX=39947 GN=GSTZ5 PE=2 SV=1	GSTZ5	27.361	27.9	5	5	5	5	255330000
Biological Process	GO:0006575	3	cellular modified amino acid metabolic process	4.99	0.060874	Q65XA0	Probable glutathione S-transferase DHAR1, cytosolic OS=Oryza sativa subsp. japonica OX=39947 GN=DHAR1 PE=1 SV=1	DHAR1	23.57	28.2	8	4	4	4	414470000
Biological Process	GO:1902903	5	regulation of supramolecular fiber organization	5.1	0.0584832	Q6K4S7	Os02g0285300 protein OS=Oryza sativa subsp. japonica OX=39947 GN=Os02g0285300 PE=1 SV=1	Os02g0285300	24.048	6.5	1	1	1	1	0
Biological Process	GO:1902903	5	regulation of supramolecular fiber organization	5.1	0.0584832	A0A0P0VYG1	Os03g0356700 protein OS=Oryza sativa subsp. japonica OX=39947 GN=Os03g0356700 PE=1 SV=1	Os03g0356700	46.012	2.4	1	1	1	1	8830500
Biological Process	GO:0010039	5	response to iron ion	5.35	0.0538044	Q6K4S7	Os02g0285300 protein OS=Oryza sativa subsp. japonica OX=39947 GN=Os02g0285300 PE=1 SV=1	Os02g0285300	24.048	6.5	1	1	1	1	0
Biological Process	GO:0010039	5	response to iron ion	5.35	0.0538044	P93407	Superoxide dismutase [Cu-Zn], chloroplastic OS=Oryza sativa subsp. japonica OX=39947 GN=SODCP PE=1 SV=1	SODCP	21.301	35.5	7	5	5	5	1963900000
Biological Process	GO:1901700	3	response to oxygen-containing compound	1.66	0.0536259	Q6Z0I0	Os08g0327700 protein OS=Oryza sativa subsp. japonica OX=39947 GN=Os08g0327700 PE=1 SV=1	Os08g0327700	15.163	6.7	1	1	1	1	7996500
Biological Process	GO:1901700	3	response to oxygen-containing compound	1.66	0.0536259	Q6K4S7	Os02g0285300 protein OS=Oryza sativa subsp. japonica OX=39947 GN=Os02g0285300 PE=1 SV=1	Os02g0285300	24.048	6.5	1	1	1	1	0
Biological Process	GO:1901700	3	response to oxygen-containing compound	1.66	0.0536259	Q69TW5	bZIP transcription factor 46 OS=Oryza sativa subsp. japonica OX=39947 GN=BZIP46 PE=1 SV=1	BZIP46	34.687	2.5	1	1	1	1	39551000
Biological Process	GO:0009059	4	macromolecule biosynthetic process	1.81	0.0925617	A0A0N7KMN9	Os06g0701100 protein OS=Oryza sativa subsp. japonica OX=39947 GN=Os06g0701100 PE=1 SV=1	Os06g0701100	45.666	4	0	1	1	1	2100500
Biological Process	GO:0034645	4	cellular macromolecule biosynthetic process	1.93	0.0487375	Q2QNM1	DNA replication licensing factor MCM7 OS=Oryza sativa subsp. japonica OX=39947 GN=MCM7 PE=2 SV=1	MCM7	81.348	1.2	0	1	1	1	145140000
Biological Process	GO:0009059	4	macromolecule biosynthetic process	1.81	0.0925617	A0A0P0VIA4	Os02g0321900 protein (Fragment) OS=Oryza sativa subsp. japonica OX=39947 GN=Os02g0321900 PE=1 SV=1	Os02g0321900	10.186	16.9	1	1	1	1	3030800
Biological Process	GO:0009059	4	macromolecule biosynthetic process	1.81	0.0925617	Q2QNM1	DNA replication licensing factor MCM7 OS=Oryza sativa subsp. japonica OX=39947 GN=MCM7 PE=2 SV=1	MCM7	81.348	1.2	0	1	1	1	145140000
Biological Process	GO:0040008	3	regulation of growth	2.21	0.153774	Q6K4S7	Os02g0285300 protein OS=Oryza sativa subsp. japonica OX=39947 GN=Os02g0285300 PE=1 SV=1	Os02g0285300	24.048	6.5	1	1	1	1	0
Biological Process	GO:0040008	3	regulation of growth	2.21	0.153774	Q53ME4	Leucine Rich Repeat family protein, expressed OS=Oryza sativa subsp. japonica OX=39947 GN=LOC_Os11g12620 PE=3 SV=1	LOC_Os11g12620	110.93	0.8	1	1	1	1	29732000
Biological Process	GO:0040008	3	regulation of growth	2.21	0.153774	A0A0P0VYG1	Os03g0356700 protein OS=Oryza sativa subsp. japonica OX=39947 GN=Os03g0356700 PE=1 SV=1	Os03g0356700	46.012	2.4	1	1	1	1	8830500
Biological Process	GO:1901566	4	organonitrogen compound biosynthetic process	1.65	0.147909	Q8H4B9	Os07g0516200 protein OS=Oryza sativa subsp. japonica OX=39947 GN=Os07g0516200 PE=1 SV=1	Os07g0516200	18.818	12.8	2	2	2	2	63417000
Biological Process	GO:1901566	4	organonitrogen compound biosynthetic process	1.65	0.147909	Q6K4S7	Os02g0285300 protein OS=Oryza sativa subsp. japonica OX=39947 GN=Os02g0285300 PE=1 SV=1	Os02g0285300	24.048	6.5	1	1	1	1	0
Biological Process	GO:1901566	4	organonitrogen compound biosynthetic process	1.65	0.147909	Q336Q3	Expressed protein OS=Oryza sativa subsp. japonica OX=39947 GN=LOC_Os10g41950 PE=2 SV=1	LOC_Os10g41950	11.868	7.3	1	1	1	1	0
Biological Process	GO:0033554	3	cellular response to stress	1.61	0.154587	A0A0P0VTY6	Flavin-containing monooxygenase OS=Oryza sativa subsp. japonica OX=39947 GN=Os03g0182000 PE=3 SV=1	Os03g0182000	61.089	3.8	1	1	1	1	12194000
Biological Process	GO:1901566	4	organonitrogen compound biosynthetic process	1.65	0.147909	Q0DG35	Glutamate synthase 2 [NADH], chloroplastic OS=Oryza sativa subsp. japonica OX=39947 GN=Os05g0555600 PE=2 SV=2	Os05g0555600	239.45	0.5	1	1	1	1	33317000
Biological Process	GO:1901566	4	organonitrogen compound biosynthetic process	1.65	0.147909	A0A0P0VBW6	Fructose-bisphosphate aldolase OS=Oryza sativa subsp. japonica OX=39947 GN=Os01g0905800 PE=1 SV=1	Os01g0905800	21.973	18.2	3	3	3	3	104550000
Biological Process	GO:1901566	4	organonitrogen compound biosynthetic process	1.65	0.147909	A0A0N7KMN9	Os06g0701100 protein OS=Oryza sativa subsp. japonica OX=39947 GN=Os06g0701100 PE=1 SV=1	Os06g0701100	45.666	4	0	1	1	1	2100500
Biological Process	GO:1901566	4	organonitrogen compound biosynthetic process	1.65	0.147909	A0A0N7KGP4	Os03g0177400 protein OS=Oryza sativa subsp. japonica OX=39947 GN=Os03g0177400 PE=1 SV=1	Os03g0177400	42.235	5.5	1	1	1	1	211700000
Biological Process	GO:0001558	4	regulation of cell growth	3.02	0.141842	Q6K4S7	Os02g0285300 protein OS=Oryza sativa subsp. japonica OX=39947 GN=Os02g0285300 PE=1 SV=1	Os02g0285300	24.048	6.5	1	1	1	1	0
Biological Process	GO:0001558	4	regulation of cell growth	3.02	0.141842	A0A0P0VYG1	Os03g0356700 protein OS=Oryza sativa subsp. japonica OX=39947 GN=Os03g0356700 PE=1 SV=1	Os03g0356700	46.012	2.4	1	1	1	1	8830500
Biological Process	GO:0016051	4	carbohydrate biosynthetic process	2.34	0.136958	Q7G065	Glucose-1-phosphate adenylyltransferase large subunit 2, cytosolic OS=Oryza sativa subsp. japonica OX=39947 GN=AGPL2 PE=1 SV=1	AGPL2	57.574	1.9	1	1	1	1	31463000
Biological Process	GO:1901566	4	organonitrogen compound biosynthetic process	1.65	0.147909	A0A0P0VIA4	Os02g0321900 protein (Fragment) OS=Oryza sativa subsp. japonica OX=39947 GN=Os02g0321900 PE=1 SV=1	Os02g0321900	10.186	16.9	1	1	1	1	3030800
Biological Process	GO:0016051	4	carbohydrate biosynthetic process	2.34	0.136958	Q6YVM4	Probable cellulose synthase A catalytic subunit 6 [UDP-forming] OS=Oryza sativa subsp. japonica OX=39947 GN=CESA6 PE=2 SV=1	CESA6	122.41	1.8	1	1	1	1	265340
Biological Process	GO:0033554	3	cellular response to stress	1.61	0.154587	A0A0P0XZP3	Protein disulfide-isomerase OS=Oryza sativa subsp. japonica OX=39947 GN=Os11g0199200 PE=1 SV=1	Os11g0199200	46.654	9.4	2	3	3	3	166550000
Biological Process	GO:0033554	3	cellular response to stress	1.61	0.154587	Q0D840	Thioredoxin H1 OS=Oryza sativa subsp. japonica OX=39947 GN=TRXH PE=1 SV=1	TRXH	13.156	8.2	1	1	1	1	7734300
Biological Process	GO:0043043	5	peptide biosynthetic process	2.07	0.176783	A0A0N7KMN9	Os06g0701100 protein OS=Oryza sativa subsp. japonica OX=39947 GN=Os06g0701100 PE=1 SV=1	Os06g0701100	45.666	4	0	1	1	1	2100500
Biological Process	GO:0043043	5	peptide biosynthetic process	2.07	0.176783	A0A0N7KGP4	Os03g0177400 protein OS=Oryza sativa subsp. japonica OX=39947 GN=Os03g0177400 PE=1 SV=1	Os03g0177400	42.235	5.5	1	1	1	1	211700000
Biological Process	GO:0009738	4	abscisic acid-activated signaling pathway	2.74	0.165386	Q69TW5	bZIP transcription factor 46 OS=Oryza sativa subsp. japonica OX=39947 GN=BZIP46 PE=1 SV=1	BZIP46	34.687	2.5	1	1	1	1	39551000
Biological Process	GO:0009738	4	abscisic acid-activated signaling pathway	2.74	0.165386	Q337E2	Expressed protein OS=Oryza sativa subsp. japonica OX=39947 GN=LOC_Os10g36180 PE=1 SV=1	LOC_Os10g36180	45.581	37	19	9	9	9	608950000
Biological Process	GO:0006412	4	translation	2.17	0.160245	A0A0P0VIA4	Os02g0321900 protein (Fragment) OS=Oryza sativa subsp. japonica OX=39947 GN=Os02g0321900 PE=1 SV=1	Os02g0321900	10.186	16.9	1	1	1	1	3030800
Biological Process	GO:0006412	4	translation	2.17	0.160245	A0A0N7KMN9	Os06g0701100 protein OS=Oryza sativa subsp. japonica OX=39947 GN=Os06g0701100 PE=1 SV=1	Os06g0701100	45.666	4	0	1	1	1	2100500
Biological Process	GO:0033554	3	cellular response to stress	1.61	0.154587	P93407	Superoxide dismutase [Cu-Zn], chloroplastic OS=Oryza sativa subsp. japonica OX=39947 GN=SODCP PE=1 SV=1	SODCP	21.301	35.5	7	5	5	5	1963900000
Biological Process	GO:0006412	4	translation	2.17	0.160245	A0A0N7KGP4	Os03g0177400 protein OS=Oryza sativa subsp. japonica OX=39947 GN=Os03g0177400 PE=1 SV=1	Os03g0177400	42.235	5.5	1	1	1	1	211700000
Biological Process	GO:0009611	3	response to wounding	2.2	0.155922	Q337E2	Expressed protein OS=Oryza sativa subsp. japonica OX=39947 GN=LOC_Os10g36180 PE=1 SV=1	LOC_Os10g36180	45.581	37	19	9	9	9	608950000
Biological Process	GO:0009611	3	response to wounding	2.2	0.155922	A0A0P0VZ55	Os03g0402800 protein OS=Oryza sativa subsp. japonica OX=39947 GN=Os03g0402800 PE=3 SV=1	Os03g0402800	12.501	6.8	1	1	1	1	0
Biological Process	GO:0033554	3	cellular response to stress	1.61	0.154587	Q6K4S7	Os02g0285300 protein OS=Oryza sativa subsp. japonica OX=39947 GN=Os02g0285300 PE=1 SV=1	Os02g0285300	24.048	6.5	1	1	1	1	0
Biological Process	GO:0033554	3	cellular response to stress	1.61	0.154587	Q67UF5	Protein disulfide isomerase-like 2-3 OS=Oryza sativa subsp. japonica OX=39947 GN=PDIL2-3 PE=2 SV=1	PDIL2-3	47.334	7.3	2	2	2	2	33060000
Biological Process	GO:0033554	3	cellular response to stress	1.61	0.154587	Q65XA0	Probable glutathione S-transferase DHAR1, cytosolic OS=Oryza sativa subsp. japonica OX=39947 GN=DHAR1 PE=1 SV=1	DHAR1	23.57	28.2	8	4	4	4	414470000
Biological Process	GO:0033554	3	cellular response to stress	1.61	0.154587	Q0DRV6	Superoxide dismutase [Cu-Zn] 1 OS=Oryza sativa subsp. japonica OX=39947 GN=SODCC1 PE=1 SV=1	SODCC1	15.251	59.9	5	5	5	5	1608100000
Biological Process	GO:0009611	3	response to wounding	2.2	0.155922	Q75HZ0	LEA5 OS=Oryza sativa subsp. japonica OX=39947 GN=Os05g0584200 PE=1 SV=1	Os05g0584200	16.546	5.3	1	1	1	1	0
Biological Process	GO:0016051	4	carbohydrate biosynthetic process	2.34	0.136958	A0A0P0VBW6	Fructose-bisphosphate aldolase OS=Oryza sativa subsp. japonica OX=39947 GN=Os01g0905800 PE=1 SV=1	Os01g0905800	21.973	18.2	3	3	3	3	104550000
Biological Process	GO:0097435	4	supramolecular fiber organization	3.19	0.129615	Q6K4S7	Os02g0285300 protein OS=Oryza sativa subsp. japonica OX=39947 GN=Os02g0285300 PE=1 SV=1	Os02g0285300	24.048	6.5	1	1	1	1	0
Biological Process	GO:0097435	4	supramolecular fiber organization	3.19	0.129615	A0A0P0VYG1	Os03g0356700 protein OS=Oryza sativa subsp. japonica OX=39947 GN=Os03g0356700 PE=1 SV=1	Os03g0356700	46.012	2.4	1	1	1	1	8830500
Biological Process	GO:0070887	3	cellular response to chemical stimulus	1.68	0.10821	Q0DRV6	Superoxide dismutase [Cu-Zn] 1 OS=Oryza sativa subsp. japonica OX=39947 GN=SODCC1 PE=1 SV=1	SODCC1	15.251	59.9	5	5	5	5	1608100000
Biological Process	GO:0070887	3	cellular response to chemical stimulus	1.68	0.10821	Q0D840	Thioredoxin H1 OS=Oryza sativa subsp. japonica OX=39947 GN=TRXH PE=1 SV=1	TRXH	13.156	8.2	1	1	1	1	7734300
Biological Process	GO:0070887	3	cellular response to chemical stimulus	1.68	0.10821	P93407	Superoxide dismutase [Cu-Zn], chloroplastic OS=Oryza sativa subsp. japonica OX=39947 GN=SODCP PE=1 SV=1	SODCP	21.301	35.5	7	5	5	5	1963900000
Biological Process	GO:0070887	3	cellular response to chemical stimulus	1.68	0.10821	A0A0P0VTY6	Flavin-containing monooxygenase OS=Oryza sativa subsp. japonica OX=39947 GN=Os03g0182000 PE=3 SV=1	Os03g0182000	61.089	3.8	1	1	1	1	12194000
Biological Process	GO:0009932	4	cell tip growth	3.67	0.103155	Q6ZFH9	Glycerophosphodiester phosphodiesterase OS=Oryza sativa subsp. japonica OX=39947 GN=Os08g0503200 PE=1 SV=1	Os08g0503200	83.578	3.3	1	1	1	1	1211500
Biological Process	GO:0009932	4	cell tip growth	3.67	0.103155	Q53RJ5	Heat shock 70 kDa protein BIP2 OS=Oryza sativa subsp. japonica OX=39947 GN=BIP2 PE=2 SV=1	BIP2	73.373	1.6	1	1	1	1	50474000
Biological Process	GO:0070887	3	cellular response to chemical stimulus	1.68	0.10821	Q2QNM1	DNA replication licensing factor MCM7 OS=Oryza sativa subsp. japonica OX=39947 GN=MCM7 PE=2 SV=1	MCM7	81.348	1.2	0	1	1	1	145140000
Biological Process	GO:0001666	3	response to hypoxia	3.76	0.0989086	Q5VRM0	Acyl-CoA-binding domain-containing protein 2 OS=Oryza sativa subsp. japonica OX=39947 GN=ACBP2 PE=1 SV=1	ACBP2	10.248	14.3	1	1	1	1	10781000
Biological Process	GO:0009250	6	glucan biosynthetic process	3.79	0.0975044	Q7G065	Glucose-1-phosphate adenylyltransferase large subunit 2, cytosolic OS=Oryza sativa subsp. japonica OX=39947 GN=AGPL2 PE=1 SV=1	AGPL2	57.574	1.9	1	1	1	1	31463000
Biological Process	GO:0009250	6	glucan biosynthetic process	3.79	0.0975044	Q6YVM4	Probable cellulose synthase A catalytic subunit 6 [UDP-forming] OS=Oryza sativa subsp. japonica OX=39947 GN=CESA6 PE=2 SV=1	CESA6	122.41	1.8	1	1	1	1	265340
Biological Process	GO:0009059	4	macromolecule biosynthetic process	1.81	0.0925617	Q7G065	Glucose-1-phosphate adenylyltransferase large subunit 2, cytosolic OS=Oryza sativa subsp. japonica OX=39947 GN=AGPL2 PE=1 SV=1	AGPL2	57.574	1.9	1	1	1	1	31463000
Biological Process	GO:0009059	4	macromolecule biosynthetic process	1.81	0.0925617	Q6YVM4	Probable cellulose synthase A catalytic subunit 6 [UDP-forming] OS=Oryza sativa subsp. japonica OX=39947 GN=CESA6 PE=2 SV=1	CESA6	122.41	1.8	1	1	1	1	265340
Biological Process	GO:0009059	4	macromolecule biosynthetic process	1.81	0.0925617	Q6K4S7	Os02g0285300 protein OS=Oryza sativa subsp. japonica OX=39947 GN=Os02g0285300 PE=1 SV=1	Os02g0285300	24.048	6.5	1	1	1	1	0
Biological Process	GO:0009059	4	macromolecule biosynthetic process	1.81	0.0925617	Q336Q3	Expressed protein OS=Oryza sativa subsp. japonica OX=39947 GN=LOC_Os10g41950 PE=2 SV=1	LOC_Os10g41950	11.868	7.3	1	1	1	1	0
Biological Process	GO:0001666	3	response to hypoxia	3.76	0.0989086	A0A0P0VTY6	Flavin-containing monooxygenase OS=Oryza sativa subsp. japonica OX=39947 GN=Os03g0182000 PE=3 SV=1	Os03g0182000	61.089	3.8	1	1	1	1	12194000
Biological Process	GO:0070887	3	cellular response to chemical stimulus	1.68	0.10821	Q337E2	Expressed protein OS=Oryza sativa subsp. japonica OX=39947 GN=LOC_Os10g36180 PE=1 SV=1	LOC_Os10g36180	45.581	37	19	9	9	9	608950000
Biological Process	GO:0070887	3	cellular response to chemical stimulus	1.68	0.10821	Q65XA0	Probable glutathione S-transferase DHAR1, cytosolic OS=Oryza sativa subsp. japonica OX=39947 GN=DHAR1 PE=1 SV=1	DHAR1	23.57	28.2	8	4	4	4	414470000
Biological Process	GO:0070887	3	cellular response to chemical stimulus	1.68	0.10821	Q69TW5	bZIP transcription factor 46 OS=Oryza sativa subsp. japonica OX=39947 GN=BZIP46 PE=1 SV=1	BZIP46	34.687	2.5	1	1	1	1	39551000
Biological Process	GO:0050832	4	defense response to fungus	2.42	0.1268	Q75HZ0	LEA5 OS=Oryza sativa subsp. japonica OX=39947 GN=Os05g0584200 PE=1 SV=1	Os05g0584200	16.546	5.3	1	1	1	1	0
Biological Process	GO:0050832	4	defense response to fungus	2.42	0.1268	A0A0P0VUB4	Os03g0197300 protein OS=Oryza sativa subsp. japonica OX=39947 GN=Os03g0197300 PE=1 SV=1	Os03g0197300	70.839	1.4	0	1	1	1	2023500
Biological Process	GO:0050832	4	defense response to fungus	2.42	0.1268	A0A0P0VTY6	Flavin-containing monooxygenase OS=Oryza sativa subsp. japonica OX=39947 GN=Os03g0182000 PE=3 SV=1	Os03g0182000	61.089	3.8	1	1	1	1	12194000
Biological Process	GO:0010639	6	negative regulation of organelle organization	3.26	0.125098	Q6K4S7	Os02g0285300 protein OS=Oryza sativa subsp. japonica OX=39947 GN=Os02g0285300 PE=1 SV=1	Os02g0285300	24.048	6.5	1	1	1	1	0
Biological Process	GO:0010639	6	negative regulation of organelle organization	3.26	0.125098	A0A0P0VYG1	Os03g0356700 protein OS=Oryza sativa subsp. japonica OX=39947 GN=Os03g0356700 PE=1 SV=1	Os03g0356700	46.012	2.4	1	1	1	1	8830500
Biological Process	GO:0007010	5	cytoskeleton organization	2.49	0.118884	Q6K4S7	Os02g0285300 protein OS=Oryza sativa subsp. japonica OX=39947 GN=Os02g0285300 PE=1 SV=1	Os02g0285300	24.048	6.5	1	1	1	1	0
Biological Process	GO:0007010	5	cytoskeleton organization	2.49	0.118884	Q10DV7	Actin-1 OS=Oryza sativa subsp. japonica OX=39947 GN=ACT1 PE=2 SV=1	ACT1	41.812	14.1	3	3	3	3	41348000
Biological Process	GO:0007010	5	cytoskeleton organization	2.49	0.118884	A0A0P0VYG1	Os03g0356700 protein OS=Oryza sativa subsp. japonica OX=39947 GN=Os03g0356700 PE=1 SV=1	Os03g0356700	46.012	2.4	1	1	1	1	8830500
Biological Process	GO:0071103	6	DNA conformation change	3.44	0.114719	Q7XUC9	Histone H4 OS=Oryza sativa subsp. japonica OX=39947 GN=LOC_Os03g02780 PE=1 SV=2	LOC_Os03g02780	11.409	13.6	1	1	1	1	2466900
Biological Process	GO:0071103	6	DNA conformation change	3.44	0.114719	Q2QNM1	DNA replication licensing factor MCM7 OS=Oryza sativa subsp. japonica OX=39947 GN=MCM7 PE=2 SV=1	MCM7	81.348	1.2	0	1	1	1	145140000
Biological Process	GO:0009620	3	response to fungus	2.18	0.110593	Q75HZ0	LEA5 OS=Oryza sativa subsp. japonica OX=39947 GN=Os05g0584200 PE=1 SV=1	Os05g0584200	16.546	5.3	1	1	1	1	0
Biological Process	GO:0009620	3	response to fungus	2.18	0.110593	Q65XA0	Probable glutathione S-transferase DHAR1, cytosolic OS=Oryza sativa subsp. japonica OX=39947 GN=DHAR1 PE=1 SV=1	DHAR1	23.57	28.2	8	4	4	4	414470000
Biological Process	GO:0009620	3	response to fungus	2.18	0.110593	A0A0P0VUB4	Os03g0197300 protein OS=Oryza sativa subsp. japonica OX=39947 GN=Os03g0197300 PE=1 SV=1	Os03g0197300	70.839	1.4	0	1	1	1	2023500
Biological Process	GO:0009620	3	response to fungus	2.18	0.110593	A0A0P0VTY6	Flavin-containing monooxygenase OS=Oryza sativa subsp. japonica OX=39947 GN=Os03g0182000 PE=3 SV=1	Os03g0182000	61.089	3.8	1	1	1	1	12194000
Biological Process	GO:0070887	3	cellular response to chemical stimulus	1.68	0.10821	Q6K4S7	Os02g0285300 protein OS=Oryza sativa subsp. japonica OX=39947 GN=Os02g0285300 PE=1 SV=1	Os02g0285300	24.048	6.5	1	1	1	1	0
Biological Process	GO:0009059	4	macromolecule biosynthetic process	1.81	0.0925617	A0A0P0XB22	Os08g0110800 protein OS=Oryza sativa subsp. japonica OX=39947 GN=Os08g0110800 PE=1 SV=1	Os08g0110800	32.852	17.1	3	3	3	3	12057000
Biological Process	GO:0006950	2	response to stress	1.81	0.00162832	Q5VRM0	Acyl-CoA-binding domain-containing protein 2 OS=Oryza sativa subsp. japonica OX=39947 GN=ACBP2 PE=1 SV=1	ACBP2	10.248	14.3	1	1	1	1	10781000
Biological Process	GO:0016053	4	organic acid biosynthetic process	1.35	0.488978	Q8H4B9	Os07g0516200 protein OS=Oryza sativa subsp. japonica OX=39947 GN=Os07g0516200 PE=1 SV=1	Os07g0516200	18.818	12.8	2	2	2	2	63417000
Biological Process	GO:0006950	2	response to stress	1.81	0.00162832	Q2QV45	70 kDa heat shock protein OS=Oryza sativa subsp. japonica OX=39947 GN=LOC_Os12g14070 PE=1 SV=1	LOC_Os12g14070	74.086	14.9	7	9	9	9	413610000
Biological Process	GO:0010731	5	protein glutathionylation	73.99	0.000295727	Q8H8U5	Protein IN2-1 homolog B OS=Oryza sativa subsp. japonica OX=39947 GN=GSTZ5 PE=2 SV=1	GSTZ5	27.361	27.9	5	5	5	5	255330000
Biological Process	GO:0010731	5	protein glutathionylation	73.99	0.000295727	Q65XA0	Probable glutathione S-transferase DHAR1, cytosolic OS=Oryza sativa subsp. japonica OX=39947 GN=DHAR1 PE=1 SV=1	DHAR1	23.57	28.2	8	4	4	4	414470000
Biological Process	GO:0009409	3	response to cold	4.53	0.00014334	Q6Z0I0	Os08g0327700 protein OS=Oryza sativa subsp. japonica OX=39947 GN=Os08g0327700 PE=1 SV=1	Os08g0327700	15.163	6.7	1	1	1	1	7996500
Biological Process	GO:0009409	3	response to cold	4.53	0.00014334	Q6K4S7	Os02g0285300 protein OS=Oryza sativa subsp. japonica OX=39947 GN=Os02g0285300 PE=1 SV=1	Os02g0285300	24.048	6.5	1	1	1	1	0
Biological Process	GO:0009409	3	response to cold	4.53	0.00014334	Q5VRM0	Acyl-CoA-binding domain-containing protein 2 OS=Oryza sativa subsp. japonica OX=39947 GN=ACBP2 PE=1 SV=1	ACBP2	10.248	14.3	1	1	1	1	10781000
Biological Process	GO:0009409	3	response to cold	4.53	0.00014334	Q337E2	Expressed protein OS=Oryza sativa subsp. japonica OX=39947 GN=LOC_Os10g36180 PE=1 SV=1	LOC_Os10g36180	45.581	37	19	9	9	9	608950000
Biological Process	GO:0009409	3	response to cold	4.53	0.00014334	Q2QMT7	B3 domain-containing protein Os12g0591400 OS=Oryza sativa subsp. japonica OX=39947 GN=Os12g0591300 PE=2 SV=1	Os12g0591300	75.285	3	1	1	1	1	3778600
Biological Process	GO:0009409	3	response to cold	4.53	0.00014334	Q0D840	Thioredoxin H1 OS=Oryza sativa subsp. japonica OX=39947 GN=TRXH PE=1 SV=1	TRXH	13.156	8.2	1	1	1	1	7734300
Biological Process	GO:0009409	3	response to cold	4.53	0.00014334	P0C5A4	Late embryogenesis abundant protein 19 OS=Oryza sativa subsp. japonica OX=39947 GN=LEA19 PE=2 SV=1	LEA19	20.514	25	5	5	5	5	121760000
Biological Process	GO:0009409	3	response to cold	4.53	0.00014334	B9FUY6	Os07g0685850 protein OS=Oryza sativa subsp. japonica OX=39947 GN=Os07g0685850 PE=1 SV=1	Os07g0685850	14.521	9.5	1	1	1	1	1764500
Biological Process	GO:0009409	3	response to cold	4.53	0.00014334	A3AHG5	Late embryogenesis abundant protein 17 OS=Oryza sativa subsp. japonica OX=39947 GN=LEA17 PE=2 SV=1	LEA17	36.791	15.7	3	3	3	3	34891000
Biological Process	GO:0010035	3	response to inorganic substance	3.27	1.5731e-05	Q948T6	Lactoylglutathione lyase OS=Oryza sativa subsp. japonica OX=39947 GN=GLYI-11 PE=1 SV=2	GLYI-11	32.553	42.3	10	10	10	10	1151800000
Biological Process	GO:0010035	3	response to inorganic substance	3.27	1.5731e-05	Q8H8U5	Protein IN2-1 homolog B OS=Oryza sativa subsp. japonica OX=39947 GN=GSTZ5 PE=2 SV=1	GSTZ5	27.361	27.9	5	5	5	5	255330000
Biological Process	GO:0010035	3	response to inorganic substance	3.27	1.5731e-05	Q8H4B9	Os07g0516200 protein OS=Oryza sativa subsp. japonica OX=39947 GN=Os07g0516200 PE=1 SV=1	Os07g0516200	18.818	12.8	2	2	2	2	63417000
Biological Process	GO:0010035	3	response to inorganic substance	3.27	1.5731e-05	Q6Z0I0	Os08g0327700 protein OS=Oryza sativa subsp. japonica OX=39947 GN=Os08g0327700 PE=1 SV=1	Os08g0327700	15.163	6.7	1	1	1	1	7996500
Biological Process	GO:0010035	3	response to inorganic substance	3.27	1.5731e-05	Q6K4S7	Os02g0285300 protein OS=Oryza sativa subsp. japonica OX=39947 GN=Os02g0285300 PE=1 SV=1	Os02g0285300	24.048	6.5	1	1	1	1	0
Biological Process	GO:0010035	3	response to inorganic substance	3.27	1.5731e-05	Q69TW5	bZIP transcription factor 46 OS=Oryza sativa subsp. japonica OX=39947 GN=BZIP46 PE=1 SV=1	BZIP46	34.687	2.5	1	1	1	1	39551000
Biological Process	GO:0016053	4	organic acid biosynthetic process	1.35	0.488978	Q0DG35	Glutamate synthase 2 [NADH], chloroplastic OS=Oryza sativa subsp. japonica OX=39947 GN=Os05g0555600 PE=2 SV=2	Os05g0555600	239.45	0.5	1	1	1	1	33317000
Biological Process	GO:0050826	4	response to freezing	35.52	4.37038e-06	A3AHG5	Late embryogenesis abundant protein 17 OS=Oryza sativa subsp. japonica OX=39947 GN=LEA17 PE=2 SV=1	LEA17	36.791	15.7	3	3	3	3	34891000
Biological Process	GO:0050826	4	response to freezing	35.52	4.37038e-06	B9FUY6	Os07g0685850 protein OS=Oryza sativa subsp. japonica OX=39947 GN=Os07g0685850 PE=1 SV=1	Os07g0685850	14.521	9.5	1	1	1	1	1764500
Biological Process	GO:0050826	4	response to freezing	35.52	4.37038e-06	Q5VRM0	Acyl-CoA-binding domain-containing protein 2 OS=Oryza sativa subsp. japonica OX=39947 GN=ACBP2 PE=1 SV=1	ACBP2	10.248	14.3	1	1	1	1	10781000
Biological Process	GO:0010035	3	response to inorganic substance	3.27	1.5731e-05	A0A0P0XZ99	Os11g0175300 protein OS=Oryza sativa subsp. japonica OX=39947 GN=Os11g0175300 PE=4 SV=1	Os11g0175300	45.473	5	1	1	1	1	320040000
Biological Process	GO:0010035	3	response to inorganic substance	3.27	1.5731e-05	A0A0P0XZP3	Protein disulfide-isomerase OS=Oryza sativa subsp. japonica OX=39947 GN=Os11g0199200 PE=1 SV=1	Os11g0199200	46.654	9.4	2	3	3	3	166550000
Biological Process	GO:0010038	4	response to metal ion	3.58	0.000806597	A0A0P0XZP3	Protein disulfide-isomerase OS=Oryza sativa subsp. japonica OX=39947 GN=Os11g0199200 PE=1 SV=1	Os11g0199200	46.654	9.4	2	3	3	3	166550000
Biological Process	GO:0010035	3	response to inorganic substance	3.27	1.5731e-05	P0C5A4	Late embryogenesis abundant protein 19 OS=Oryza sativa subsp. japonica OX=39947 GN=LEA19 PE=2 SV=1	LEA19	20.514	25	5	5	5	5	121760000
Biological Process	GO:0010035	3	response to inorganic substance	3.27	1.5731e-05	Q0DG35	Glutamate synthase 2 [NADH], chloroplastic OS=Oryza sativa subsp. japonica OX=39947 GN=Os05g0555600 PE=2 SV=2	Os05g0555600	239.45	0.5	1	1	1	1	33317000
Biological Process	GO:0010035	3	response to inorganic substance	3.27	1.5731e-05	Q0DJE6	Lactoylglutathione lyase OS=Oryza sativa subsp. japonica OX=39947 GN=Os05g0295800 PE=1 SV=1	Os05g0295800	21.329	25.4	3	3	3	3	141270000
Biological Process	GO:0010035	3	response to inorganic substance	3.27	1.5731e-05	Q0DRV6	Superoxide dismutase [Cu-Zn] 1 OS=Oryza sativa subsp. japonica OX=39947 GN=SODCC1 PE=1 SV=1	SODCC1	15.251	59.9	5	5	5	5	1608100000
Biological Process	GO:0010035	3	response to inorganic substance	3.27	1.5731e-05	Q2QV45	70 kDa heat shock protein OS=Oryza sativa subsp. japonica OX=39947 GN=LOC_Os12g14070 PE=1 SV=1	LOC_Os12g14070	74.086	14.9	7	9	9	9	413610000
Biological Process	GO:0010035	3	response to inorganic substance	3.27	1.5731e-05	Q337E2	Expressed protein OS=Oryza sativa subsp. japonica OX=39947 GN=LOC_Os10g36180 PE=1 SV=1	LOC_Os10g36180	45.581	37	19	9	9	9	608950000
Biological Process	GO:0010035	3	response to inorganic substance	3.27	1.5731e-05	Q65XA0	Probable glutathione S-transferase DHAR1, cytosolic OS=Oryza sativa subsp. japonica OX=39947 GN=DHAR1 PE=1 SV=1	DHAR1	23.57	28.2	8	4	4	4	414470000
Biological Process	GO:0010035	3	response to inorganic substance	3.27	1.5731e-05	P93407	Superoxide dismutase [Cu-Zn], chloroplastic OS=Oryza sativa subsp. japonica OX=39947 GN=SODCP PE=1 SV=1	SODCP	21.301	35.5	7	5	5	5	1963900000
Biological Process	GO:0010038	4	response to metal ion	3.58	0.000806597	P93407	Superoxide dismutase [Cu-Zn], chloroplastic OS=Oryza sativa subsp. japonica OX=39947 GN=SODCP PE=1 SV=1	SODCP	21.301	35.5	7	5	5	5	1963900000
Biological Process	GO:0050826	4	response to freezing	35.52	4.37038e-06	P0C5A4	Late embryogenesis abundant protein 19 OS=Oryza sativa subsp. japonica OX=39947 GN=LEA19 PE=2 SV=1	LEA19	20.514	25	5	5	5	5	121760000
Biological Process	GO:0010038	4	response to metal ion	3.58	0.000806597	Q2QV45	70 kDa heat shock protein OS=Oryza sativa subsp. japonica OX=39947 GN=LOC_Os12g14070 PE=1 SV=1	LOC_Os12g14070	74.086	14.9	7	9	9	9	413610000
Biological Process	GO:0010038	4	response to metal ion	3.58	0.000806597	Q0DG35	Glutamate synthase 2 [NADH], chloroplastic OS=Oryza sativa subsp. japonica OX=39947 GN=Os05g0555600 PE=2 SV=2	Os05g0555600	239.45	0.5	1	1	1	1	33317000
Biological Process	GO:0006950	2	response to stress	1.81	0.00162832	Q0DRV6	Superoxide dismutase [Cu-Zn] 1 OS=Oryza sativa subsp. japonica OX=39947 GN=SODCC1 PE=1 SV=1	SODCC1	15.251	59.9	5	5	5	5	1608100000
Biological Process	GO:0006950	2	response to stress	1.81	0.00162832	Q0D840	Thioredoxin H1 OS=Oryza sativa subsp. japonica OX=39947 GN=TRXH PE=1 SV=1	TRXH	13.156	8.2	1	1	1	1	7734300
Biological Process	GO:0006950	2	response to stress	1.81	0.00162832	P93407	Superoxide dismutase [Cu-Zn], chloroplastic OS=Oryza sativa subsp. japonica OX=39947 GN=SODCP PE=1 SV=1	SODCP	21.301	35.5	7	5	5	5	1963900000
Biological Process	GO:0006950	2	response to stress	1.81	0.00162832	P0C5A4	Late embryogenesis abundant protein 19 OS=Oryza sativa subsp. japonica OX=39947 GN=LEA19 PE=2 SV=1	LEA19	20.514	25	5	5	5	5	121760000
Biological Process	GO:0006950	2	response to stress	1.81	0.00162832	B9FUY6	Os07g0685850 protein OS=Oryza sativa subsp. japonica OX=39947 GN=Os07g0685850 PE=1 SV=1	Os07g0685850	14.521	9.5	1	1	1	1	1764500
Biological Process	GO:0006950	2	response to stress	1.81	0.00162832	A3AHG5	Late embryogenesis abundant protein 17 OS=Oryza sativa subsp. japonica OX=39947 GN=LEA17 PE=2 SV=1	LEA17	36.791	15.7	3	3	3	3	34891000
Biological Process	GO:0006950	2	response to stress	1.81	0.00162832	A0A0P0XZP3	Protein disulfide-isomerase OS=Oryza sativa subsp. japonica OX=39947 GN=Os11g0199200 PE=1 SV=1	Os11g0199200	46.654	9.4	2	3	3	3	166550000
Biological Process	GO:0006950	2	response to stress	1.81	0.00162832	A0A0P0XZ99	Os11g0175300 protein OS=Oryza sativa subsp. japonica OX=39947 GN=Os11g0175300 PE=4 SV=1	Os11g0175300	45.473	5	1	1	1	1	320040000
Biological Process	GO:0006950	2	response to stress	1.81	0.00162832	A0A0P0VZ55	Os03g0402800 protein OS=Oryza sativa subsp. japonica OX=39947 GN=Os03g0402800 PE=3 SV=1	Os03g0402800	12.501	6.8	1	1	1	1	0
Biological Process	GO:0006950	2	response to stress	1.81	0.00162832	A0A0P0VUB4	Os03g0197300 protein OS=Oryza sativa subsp. japonica OX=39947 GN=Os03g0197300 PE=1 SV=1	Os03g0197300	70.839	1.4	0	1	1	1	2023500
Biological Process	GO:0006950	2	response to stress	1.81	0.00162832	A0A0P0VTY6	Flavin-containing monooxygenase OS=Oryza sativa subsp. japonica OX=39947 GN=Os03g0182000 PE=3 SV=1	Os03g0182000	61.089	3.8	1	1	1	1	12194000
Biological Process	GO:0006950	2	response to stress	1.81	0.00162832	A0A0P0VBW6	Fructose-bisphosphate aldolase OS=Oryza sativa subsp. japonica OX=39947 GN=Os01g0905800 PE=1 SV=1	Os01g0905800	21.973	18.2	3	3	3	3	104550000
Biological Process	GO:0034975	3	protein folding in endoplasmic reticulum	37	0.00127876	Q6Z7B0	Heat shock 70 kDa protein BIP1 OS=Oryza sativa subsp. japonica OX=39947 GN=BIP1 PE=1 SV=1	BIP1	73.389	10.5	11	7	6	7	307530000
Biological Process	GO:0034975	3	protein folding in endoplasmic reticulum	37	0.00127876	A0A0P0XZP3	Protein disulfide-isomerase OS=Oryza sativa subsp. japonica OX=39947 GN=Os11g0199200 PE=1 SV=1	Os11g0199200	46.654	9.4	2	3	3	3	166550000
Biological Process	GO:0006950	2	response to stress	1.81	0.00162832	Q0DJE6	Lactoylglutathione lyase OS=Oryza sativa subsp. japonica OX=39947 GN=Os05g0295800 PE=1 SV=1	Os05g0295800	21.329	25.4	3	3	3	3	141270000
Biological Process	GO:0009266	3	response to temperature stimulus	3.27	0.000815337	Q6K4S7	Os02g0285300 protein OS=Oryza sativa subsp. japonica OX=39947 GN=Os02g0285300 PE=1 SV=1	Os02g0285300	24.048	6.5	1	1	1	1	0
Biological Process	GO:0010038	4	response to metal ion	3.58	0.000806597	Q65XA0	Probable glutathione S-transferase DHAR1, cytosolic OS=Oryza sativa subsp. japonica OX=39947 GN=DHAR1 PE=1 SV=1	DHAR1	23.57	28.2	8	4	4	4	414470000
Biological Process	GO:0009266	3	response to temperature stimulus	3.27	0.000815337	Q6Z0I0	Os08g0327700 protein OS=Oryza sativa subsp. japonica OX=39947 GN=Os08g0327700 PE=1 SV=1	Os08g0327700	15.163	6.7	1	1	1	1	7996500
Biological Process	GO:0010038	4	response to metal ion	3.58	0.000806597	Q6K4S7	Os02g0285300 protein OS=Oryza sativa subsp. japonica OX=39947 GN=Os02g0285300 PE=1 SV=1	Os02g0285300	24.048	6.5	1	1	1	1	0
Biological Process	GO:0010038	4	response to metal ion	3.58	0.000806597	Q8H4B9	Os07g0516200 protein OS=Oryza sativa subsp. japonica OX=39947 GN=Os07g0516200 PE=1 SV=1	Os07g0516200	18.818	12.8	2	2	2	2	63417000
Biological Process	GO:0010038	4	response to metal ion	3.58	0.000806597	Q8H8U5	Protein IN2-1 homolog B OS=Oryza sativa subsp. japonica OX=39947 GN=GSTZ5 PE=2 SV=1	GSTZ5	27.361	27.9	5	5	5	5	255330000
Biological Process	GO:0010038	4	response to metal ion	3.58	0.000806597	Q948T6	Lactoylglutathione lyase OS=Oryza sativa subsp. japonica OX=39947 GN=GLYI-11 PE=1 SV=2	GLYI-11	32.553	42.3	10	10	10	10	1151800000
Biological Process	GO:0009266	3	response to temperature stimulus	3.27	0.000815337	A3AHG5	Late embryogenesis abundant protein 17 OS=Oryza sativa subsp. japonica OX=39947 GN=LEA17 PE=2 SV=1	LEA17	36.791	15.7	3	3	3	3	34891000
Biological Process	GO:0006950	2	response to stress	1.81	0.00162832	Q2QMT7	B3 domain-containing protein Os12g0591400 OS=Oryza sativa subsp. japonica OX=39947 GN=Os12g0591300 PE=2 SV=1	Os12g0591300	75.285	3	1	1	1	1	3778600
Biological Process	GO:0009266	3	response to temperature stimulus	3.27	0.000815337	P0C5A4	Late embryogenesis abundant protein 19 OS=Oryza sativa subsp. japonica OX=39947 GN=LEA19 PE=2 SV=1	LEA19	20.514	25	5	5	5	5	121760000
Biological Process	GO:0009266	3	response to temperature stimulus	3.27	0.000815337	Q0D840	Thioredoxin H1 OS=Oryza sativa subsp. japonica OX=39947 GN=TRXH PE=1 SV=1	TRXH	13.156	8.2	1	1	1	1	7734300
Biological Process	GO:0009266	3	response to temperature stimulus	3.27	0.000815337	Q2QMT7	B3 domain-containing protein Os12g0591400 OS=Oryza sativa subsp. japonica OX=39947 GN=Os12g0591300 PE=2 SV=1	Os12g0591300	75.285	3	1	1	1	1	3778600
Biological Process	GO:0009266	3	response to temperature stimulus	3.27	0.000815337	B9FUY6	Os07g0685850 protein OS=Oryza sativa subsp. japonica OX=39947 GN=Os07g0685850 PE=1 SV=1	Os07g0685850	14.521	9.5	1	1	1	1	1764500
Biological Process	GO:0009266	3	response to temperature stimulus	3.27	0.000815337	Q2QV45	70 kDa heat shock protein OS=Oryza sativa subsp. japonica OX=39947 GN=LOC_Os12g14070 PE=1 SV=1	LOC_Os12g14070	74.086	14.9	7	9	9	9	413610000
Biological Process	GO:0009266	3	response to temperature stimulus	3.27	0.000815337	Q337E2	Expressed protein OS=Oryza sativa subsp. japonica OX=39947 GN=LOC_Os10g36180 PE=1 SV=1	LOC_Os10g36180	45.581	37	19	9	9	9	608950000
Biological Process	GO:0009266	3	response to temperature stimulus	3.27	0.000815337	Q5VRM0	Acyl-CoA-binding domain-containing protein 2 OS=Oryza sativa subsp. japonica OX=39947 GN=ACBP2 PE=1 SV=1	ACBP2	10.248	14.3	1	1	1	1	10781000
Cellular Component	GO:0009526	4	plastid envelope	1.89	0.13537	Q10DV7	Actin-1 OS=Oryza sativa subsp. japonica OX=39947 GN=ACT1 PE=2 SV=1	ACT1	41.812	14.1	3	3	3	3	41348000
Cellular Component	GO:0009526	4	plastid envelope	1.89	0.13537	A0A0P0WG85	Os04g0663100 protein OS=Oryza sativa subsp. japonica OX=39947 GN=Os04g0663100 PE=1 SV=1	Os04g0663100	98.48	2.7	1	1	1	1	2029700
Cellular Component	GO:0005615	2	extracellular space	3.19	0.129644	Q0DRV6	Superoxide dismutase [Cu-Zn] 1 OS=Oryza sativa subsp. japonica OX=39947 GN=SODCC1 PE=1 SV=1	SODCC1	15.251	59.9	5	5	5	5	1608100000
Cellular Component	GO:0005615	2	extracellular space	3.19	0.129644	P93407	Superoxide dismutase [Cu-Zn], chloroplastic OS=Oryza sativa subsp. japonica OX=39947 GN=SODCP PE=1 SV=1	SODCP	21.301	35.5	7	5	5	5	1963900000
Cellular Component	GO:0009941	5	chloroplast envelope	1.96	0.127804	Q2R2Z4	GDT1-like protein 2, chloroplastic OS=Oryza sativa subsp. japonica OX=39947 GN=Os11g0544500 PE=2 SV=1	Os11g0544500	36.727	3.5	1	1	1	1	0
Cellular Component	GO:0009941	5	chloroplast envelope	1.96	0.127804	Q8H4B9	Os07g0516200 protein OS=Oryza sativa subsp. japonica OX=39947 GN=Os07g0516200 PE=1 SV=1	Os07g0516200	18.818	12.8	2	2	2	2	63417000
Cellular Component	GO:0009941	5	chloroplast envelope	1.96	0.127804	Q2QV45	70 kDa heat shock protein OS=Oryza sativa subsp. japonica OX=39947 GN=LOC_Os12g14070 PE=1 SV=1	LOC_Os12g14070	74.086	14.9	7	9	9	9	413610000
Cellular Component	GO:0009941	5	chloroplast envelope	1.96	0.127804	Q10DV7	Actin-1 OS=Oryza sativa subsp. japonica OX=39947 GN=ACT1 PE=2 SV=1	ACT1	41.812	14.1	3	3	3	3	41348000
Cellular Component	GO:0009941	5	chloroplast envelope	1.96	0.127804	A0A0P0WG85	Os04g0663100 protein OS=Oryza sativa subsp. japonica OX=39947 GN=Os04g0663100 PE=1 SV=1	Os04g0663100	98.48	2.7	1	1	1	1	2029700
Cellular Component	GO:0005576	2	extracellular region	2.11	0.0880159	Q75HZ0	LEA5 OS=Oryza sativa subsp. japonica OX=39947 GN=Os05g0584200 PE=1 SV=1	Os05g0584200	16.546	5.3	1	1	1	1	0
Cellular Component	GO:0005576	2	extracellular region	2.11	0.0880159	Q65XA0	Probable glutathione S-transferase DHAR1, cytosolic OS=Oryza sativa subsp. japonica OX=39947 GN=DHAR1 PE=1 SV=1	DHAR1	23.57	28.2	8	4	4	4	414470000
Cellular Component	GO:0009941	5	chloroplast envelope	1.96	0.127804	Q948T6	Lactoylglutathione lyase OS=Oryza sativa subsp. japonica OX=39947 GN=GLYI-11 PE=1 SV=2	GLYI-11	32.553	42.3	10	10	10	10	1151800000
Cellular Component	GO:0009526	4	plastid envelope	1.89	0.13537	Q2QV45	70 kDa heat shock protein OS=Oryza sativa subsp. japonica OX=39947 GN=LOC_Os12g14070 PE=1 SV=1	LOC_Os12g14070	74.086	14.9	7	9	9	9	413610000
Cellular Component	GO:0009526	4	plastid envelope	1.89	0.13537	Q948T6	Lactoylglutathione lyase OS=Oryza sativa subsp. japonica OX=39947 GN=GLYI-11 PE=1 SV=2	GLYI-11	32.553	42.3	10	10	10	10	1151800000
Cellular Component	GO:0009526	4	plastid envelope	1.89	0.13537	Q8H4B9	Os07g0516200 protein OS=Oryza sativa subsp. japonica OX=39947 GN=Os07g0516200 PE=1 SV=1	Os07g0516200	18.818	12.8	2	2	2	2	63417000
Cellular Component	GO:0005829	2	cytosol	1.4	0.140358	A0A0P0VBW6	Fructose-bisphosphate aldolase OS=Oryza sativa subsp. japonica OX=39947 GN=Os01g0905800 PE=1 SV=1	Os01g0905800	21.973	18.2	3	3	3	3	104550000
Cellular Component	GO:0005829	2	cytosol	1.4	0.140358	A0A0P0VIA4	Os02g0321900 protein (Fragment) OS=Oryza sativa subsp. japonica OX=39947 GN=Os02g0321900 PE=1 SV=1	Os02g0321900	10.186	16.9	1	1	1	1	3030800
Cellular Component	GO:0005829	2	cytosol	1.4	0.140358	A0A0P0WG85	Os04g0663100 protein OS=Oryza sativa subsp. japonica OX=39947 GN=Os04g0663100 PE=1 SV=1	Os04g0663100	98.48	2.7	1	1	1	1	2029700
Cellular Component	GO:0005829	2	cytosol	1.4	0.140358	A0A0P0XZ99	Os11g0175300 protein OS=Oryza sativa subsp. japonica OX=39947 GN=Os11g0175300 PE=4 SV=1	Os11g0175300	45.473	5	1	1	1	1	320040000
Cellular Component	GO:0005829	2	cytosol	1.4	0.140358	P0C5A4	Late embryogenesis abundant protein 19 OS=Oryza sativa subsp. japonica OX=39947 GN=LEA19 PE=2 SV=1	LEA19	20.514	25	5	5	5	5	121760000
Cellular Component	GO:0005829	2	cytosol	1.4	0.140358	Q0DZS7	Os02g0601100 protein OS=Oryza sativa subsp. japonica OX=39947 GN=Os02g0601100 PE=1 SV=1	Os02g0601100	12.837	16.9	1	1	1	1	3511200
Cellular Component	GO:0005829	2	cytosol	1.4	0.140358	Q5NBN5	Os01g0276300 protein OS=Oryza sativa subsp. japonica OX=39947 GN=Os01g0276300 PE=1 SV=1	Os01g0276300	24.485	22.8	3	3	3	3	50976000
Cellular Component	GO:0005829	2	cytosol	1.4	0.140358	Q5VRM0	Acyl-CoA-binding domain-containing protein 2 OS=Oryza sativa subsp. japonica OX=39947 GN=ACBP2 PE=1 SV=1	ACBP2	10.248	14.3	1	1	1	1	10781000
Cellular Component	GO:0005829	2	cytosol	1.4	0.140358	Q65XA0	Probable glutathione S-transferase DHAR1, cytosolic OS=Oryza sativa subsp. japonica OX=39947 GN=DHAR1 PE=1 SV=1	DHAR1	23.57	28.2	8	4	4	4	414470000
Cellular Component	GO:0005829	2	cytosol	1.4	0.140358	Q69Q02	4-alpha-glucanotransferase DPE2 OS=Oryza sativa subsp. japonica OX=39947 GN=DPE2 PE=2 SV=1	DPE2	108.29	1	1	1	1	1	0
Cellular Component	GO:0005576	2	extracellular region	2.11	0.0880159	Q2QV45	70 kDa heat shock protein OS=Oryza sativa subsp. japonica OX=39947 GN=LOC_Os12g14070 PE=1 SV=1	LOC_Os12g14070	74.086	14.9	7	9	9	9	413610000
Cellular Component	GO:0005829	2	cytosol	1.4	0.140358	Q6Z0I0	Os08g0327700 protein OS=Oryza sativa subsp. japonica OX=39947 GN=Os08g0327700 PE=1 SV=1	Os08g0327700	15.163	6.7	1	1	1	1	7996500
Cellular Component	GO:0009526	4	plastid envelope	1.89	0.13537	Q2R2Z4	GDT1-like protein 2, chloroplastic OS=Oryza sativa subsp. japonica OX=39947 GN=Os11g0544500 PE=2 SV=1	Os11g0544500	36.727	3.5	1	1	1	1	0
Cellular Component	GO:0005829	2	cytosol	1.4	0.140358	A0A0P0X7E2	Os07g0555200 protein (Fragment) OS=Oryza sativa subsp. japonica OX=39947 GN=Os07g0555200 PE=1 SV=1	Os07g0555200	138.35	2.2	2	2	2	2	19952000
Cellular Component	GO:0005622	2	intracellular anatomical structure	1.09	0.0722714	Q6K8Z2	Os02g0795200 protein OS=Oryza sativa subsp. japonica OX=39947 GN=Os02g0795200 PE=2 SV=1	Os02g0795200	37.48	2.3	1	1	1	1	0
Cellular Component	GO:0005576	2	extracellular region	2.11	0.0880159	P93407	Superoxide dismutase [Cu-Zn], chloroplastic OS=Oryza sativa subsp. japonica OX=39947 GN=SODCP PE=1 SV=1	SODCP	21.301	35.5	7	5	5	5	1963900000
Cellular Component	GO:0005829	2	cytosol	1.4	0.140358	Q75HZ0	LEA5 OS=Oryza sativa subsp. japonica OX=39947 GN=Os05g0584200 PE=1 SV=1	Os05g0584200	16.546	5.3	1	1	1	1	0
Cellular Component	GO:0005622	2	intracellular anatomical structure	1.09	0.0722714	Q2QXB0	Os12g0163600 protein OS=Oryza sativa subsp. japonica OX=39947 GN=LOC_Os12g06650 PE=2 SV=1	LOC_Os12g06650	64.535	1.7	1	1	1	1	6891600
Cellular Component	GO:0005622	2	intracellular anatomical structure	1.09	0.0722714	Q2R2Z4	GDT1-like protein 2, chloroplastic OS=Oryza sativa subsp. japonica OX=39947 GN=Os11g0544500 PE=2 SV=1	Os11g0544500	36.727	3.5	1	1	1	1	0
Cellular Component	GO:0005622	2	intracellular anatomical structure	1.09	0.0722714	Q336Q3	Expressed protein OS=Oryza sativa subsp. japonica OX=39947 GN=LOC_Os10g41950 PE=2 SV=1	LOC_Os10g41950	11.868	7.3	1	1	1	1	0
Cellular Component	GO:0005622	2	intracellular anatomical structure	1.09	0.0722714	Q337E2	Expressed protein OS=Oryza sativa subsp. japonica OX=39947 GN=LOC_Os10g36180 PE=1 SV=1	LOC_Os10g36180	45.581	37	19	9	9	9	608950000
Cellular Component	GO:0005622	2	intracellular anatomical structure	1.09	0.0722714	Q53RJ5	Heat shock 70 kDa protein BIP2 OS=Oryza sativa subsp. japonica OX=39947 GN=BIP2 PE=2 SV=1	BIP2	73.373	1.6	1	1	1	1	50474000
Cellular Component	GO:0005622	2	intracellular anatomical structure	1.09	0.0722714	Q5JNJ5	Early nodulin-like protein 1 OS=Oryza sativa subsp. japonica OX=39947 GN=ENODL1 PE=1 SV=1	ENODL1	24.922	5.5	1	1	1	1	1027000000
Cellular Component	GO:0005622	2	intracellular anatomical structure	1.09	0.0722714	Q5NBN5	Os01g0276300 protein OS=Oryza sativa subsp. japonica OX=39947 GN=Os01g0276300 PE=1 SV=1	Os01g0276300	24.485	22.8	3	3	3	3	50976000
Cellular Component	GO:0005622	2	intracellular anatomical structure	1.09	0.0722714	Q5VRM0	Acyl-CoA-binding domain-containing protein 2 OS=Oryza sativa subsp. japonica OX=39947 GN=ACBP2 PE=1 SV=1	ACBP2	10.248	14.3	1	1	1	1	10781000
Cellular Component	GO:0005622	2	intracellular anatomical structure	1.09	0.0722714	Q65XA0	Probable glutathione S-transferase DHAR1, cytosolic OS=Oryza sativa subsp. japonica OX=39947 GN=DHAR1 PE=1 SV=1	DHAR1	23.57	28.2	8	4	4	4	414470000
Cellular Component	GO:0005622	2	intracellular anatomical structure	1.09	0.0722714	Q67UF5	Protein disulfide isomerase-like 2-3 OS=Oryza sativa subsp. japonica OX=39947 GN=PDIL2-3 PE=2 SV=1	PDIL2-3	47.334	7.3	2	2	2	2	33060000
Cellular Component	GO:0005622	2	intracellular anatomical structure	1.09	0.0722714	Q69Q02	4-alpha-glucanotransferase DPE2 OS=Oryza sativa subsp. japonica OX=39947 GN=DPE2 PE=2 SV=1	DPE2	108.29	1	1	1	1	1	0
Cellular Component	GO:0005622	2	intracellular anatomical structure	1.09	0.0722714	Q69TW5	bZIP transcription factor 46 OS=Oryza sativa subsp. japonica OX=39947 GN=BZIP46 PE=1 SV=1	BZIP46	34.687	2.5	1	1	1	1	39551000
Cellular Component	GO:0005622	2	intracellular anatomical structure	1.09	0.0722714	Q6EUH6	Os02g0663900 protein OS=Oryza sativa subsp. japonica OX=39947 GN=Os02g0663900 PE=4 SV=1	Os02g0663900	72.46	1.2	3	1	1	1	0
Cellular Component	GO:0005622	2	intracellular anatomical structure	1.09	0.0722714	Q6F3A5	Beta-Ig-H3 domain-containing protein, putative, expressed OS=Oryza sativa subsp. japonica OX=39947 GN=LOC_Os03g57460 PE=1 SV=1	LOC_Os03g57460	50.688	4.2	1	1	1	1	13690000
Cellular Component	GO:0005622	2	intracellular anatomical structure	1.09	0.0722714	Q6K4S7	Os02g0285300 protein OS=Oryza sativa subsp. japonica OX=39947 GN=Os02g0285300 PE=1 SV=1	Os02g0285300	24.048	6.5	1	1	1	1	0
Cellular Component	GO:0005622	2	intracellular anatomical structure	1.09	0.0722714	Q6YVM4	Probable cellulose synthase A catalytic subunit 6 [UDP-forming] OS=Oryza sativa subsp. japonica OX=39947 GN=CESA6 PE=2 SV=1	CESA6	122.41	1.8	1	1	1	1	265340
Cellular Component	GO:0005622	2	intracellular anatomical structure	1.09	0.0722714	Q6Z0F9	Os08g0340900 protein OS=Oryza sativa subsp. japonica OX=39947 GN=Os08g0340900 PE=2 SV=1	Os08g0340900	90.389	2.9	1	1	1	1	54692000
Cellular Component	GO:0005622	2	intracellular anatomical structure	1.09	0.0722714	Q6Z0I0	Os08g0327700 protein OS=Oryza sativa subsp. japonica OX=39947 GN=Os08g0327700 PE=1 SV=1	Os08g0327700	15.163	6.7	1	1	1	1	7996500
Cellular Component	GO:0005622	2	intracellular anatomical structure	1.09	0.0722714	Q6Z744	Dihydropyrimidine dehydrogenase (NADP(+)) OS=Oryza sativa subsp. japonica OX=39947 GN=Os02g0736400 PE=1 SV=1	Os02g0736400	45.308	5.3	1	1	1	1	5649600
Cellular Component	GO:0005622	2	intracellular anatomical structure	1.09	0.0722714	Q6Z7B0	Heat shock 70 kDa protein BIP1 OS=Oryza sativa subsp. japonica OX=39947 GN=BIP1 PE=1 SV=1	BIP1	73.389	10.5	11	7	6	7	307530000
Cellular Component	GO:0005622	2	intracellular anatomical structure	1.09	0.0722714	Q75HZ0	LEA5 OS=Oryza sativa subsp. japonica OX=39947 GN=Os05g0584200 PE=1 SV=1	Os05g0584200	16.546	5.3	1	1	1	1	0
Cellular Component	GO:0005622	2	intracellular anatomical structure	1.09	0.0722714	Q7G065	Glucose-1-phosphate adenylyltransferase large subunit 2, cytosolic OS=Oryza sativa subsp. japonica OX=39947 GN=AGPL2 PE=1 SV=1	AGPL2	57.574	1.9	1	1	1	1	31463000
Cellular Component	GO:0005622	2	intracellular anatomical structure	1.09	0.0722714	Q7XUC9	Histone H4 OS=Oryza sativa subsp. japonica OX=39947 GN=LOC_Os03g02780 PE=1 SV=2	LOC_Os03g02780	11.409	13.6	1	1	1	1	2466900
Cellular Component	GO:0005622	2	intracellular anatomical structure	1.09	0.0722714	Q7XVM2	Dihydrolipoyllysine-residue succinyltransferase OS=Oryza sativa subsp. japonica OX=39947 GN=Os04g0394200 PE=1 SV=1	Os04g0394200	48.283	3.2	0	1	1	1	4723400
Cellular Component	GO:0005622	2	intracellular anatomical structure	1.09	0.0722714	Q8H4B9	Os07g0516200 protein OS=Oryza sativa subsp. japonica OX=39947 GN=Os07g0516200 PE=1 SV=1	Os07g0516200	18.818	12.8	2	2	2	2	63417000
Cellular Component	GO:0005622	2	intracellular anatomical structure	1.09	0.0722714	Q8H5Q4	Os07g0244400 protein OS=Oryza sativa subsp. japonica OX=39947 GN=Os07g0244400 PE=4 SV=1	Os07g0244400	46.663	1.8	2	1	1	1	0
Cellular Component	GO:0005622	2	intracellular anatomical structure	1.09	0.0722714	Q8H8U5	Protein IN2-1 homolog B OS=Oryza sativa subsp. japonica OX=39947 GN=GSTZ5 PE=2 SV=1	GSTZ5	27.361	27.9	5	5	5	5	255330000
Cellular Component	GO:0005622	2	intracellular anatomical structure	1.09	0.0722714	Q948T6	Lactoylglutathione lyase OS=Oryza sativa subsp. japonica OX=39947 GN=GLYI-11 PE=1 SV=2	GLYI-11	32.553	42.3	10	10	10	10	1151800000
Cellular Component	GO:0005576	2	extracellular region	2.11	0.0880159	Q0DRV6	Superoxide dismutase [Cu-Zn] 1 OS=Oryza sativa subsp. japonica OX=39947 GN=SODCC1 PE=1 SV=1	SODCC1	15.251	59.9	5	5	5	5	1608100000
Cellular Component	GO:0005829	2	cytosol	1.4	0.140358	Q7G065	Glucose-1-phosphate adenylyltransferase large subunit 2, cytosolic OS=Oryza sativa subsp. japonica OX=39947 GN=AGPL2 PE=1 SV=1	AGPL2	57.574	1.9	1	1	1	1	31463000
Cellular Component	GO:0099080	2	supramolecular complex	2.65	0.174143	Q6K4S7	Os02g0285300 protein OS=Oryza sativa subsp. japonica OX=39947 GN=Os02g0285300 PE=1 SV=1	Os02g0285300	24.048	6.5	1	1	1	1	0
Cellular Component	GO:0005829	2	cytosol	1.4	0.140358	Q948T6	Lactoylglutathione lyase OS=Oryza sativa subsp. japonica OX=39947 GN=GLYI-11 PE=1 SV=2	GLYI-11	32.553	42.3	10	10	10	10	1151800000
Cellular Component	GO:0099081	3	supramolecular polymer	2.65	0.174143	Q6K4S7	Os02g0285300 protein OS=Oryza sativa subsp. japonica OX=39947 GN=Os02g0285300 PE=1 SV=1	Os02g0285300	24.048	6.5	1	1	1	1	0
Cellular Component	GO:0099512	4	supramolecular fiber	2.65	0.174143	A0A0P0VYG1	Os03g0356700 protein OS=Oryza sativa subsp. japonica OX=39947 GN=Os03g0356700 PE=1 SV=1	Os03g0356700	46.012	2.4	1	1	1	1	8830500
Cellular Component	GO:0099512	4	supramolecular fiber	2.65	0.174143	Q6K4S7	Os02g0285300 protein OS=Oryza sativa subsp. japonica OX=39947 GN=Os02g0285300 PE=1 SV=1	Os02g0285300	24.048	6.5	1	1	1	1	0
Cellular Component	GO:0005635	4	nuclear envelope	2.63	0.175904	A0A0P0VG25	Os02g0202250 protein OS=Oryza sativa subsp. japonica OX=39947 GN=Os02g0202250 PE=1 SV=1	Os02g0202250	138.06	1.7	1	1	1	1	303330000
Cellular Component	GO:0005635	4	nuclear envelope	2.63	0.175904	Q336Q3	Expressed protein OS=Oryza sativa subsp. japonica OX=39947 GN=LOC_Os10g41950 PE=2 SV=1	LOC_Os10g41950	11.868	7.3	1	1	1	1	0
Cellular Component	GO:0009507	6	chloroplast	1.36	0.185694	A0A0P0VG25	Os02g0202250 protein OS=Oryza sativa subsp. japonica OX=39947 GN=Os02g0202250 PE=1 SV=1	Os02g0202250	138.06	1.7	1	1	1	1	303330000
Cellular Component	GO:0009507	6	chloroplast	1.36	0.185694	A0A0P0WG85	Os04g0663100 protein OS=Oryza sativa subsp. japonica OX=39947 GN=Os04g0663100 PE=1 SV=1	Os04g0663100	98.48	2.7	1	1	1	1	2029700
Cellular Component	GO:0009507	6	chloroplast	1.36	0.185694	A0A0P0XZP3	Protein disulfide-isomerase OS=Oryza sativa subsp. japonica OX=39947 GN=Os11g0199200 PE=1 SV=1	Os11g0199200	46.654	9.4	2	3	3	3	166550000
Cellular Component	GO:0009507	6	chloroplast	1.36	0.185694	P93407	Superoxide dismutase [Cu-Zn], chloroplastic OS=Oryza sativa subsp. japonica OX=39947 GN=SODCP PE=1 SV=1	SODCP	21.301	35.5	7	5	5	5	1963900000
Cellular Component	GO:0009507	6	chloroplast	1.36	0.185694	Q0DG35	Glutamate synthase 2 [NADH], chloroplastic OS=Oryza sativa subsp. japonica OX=39947 GN=Os05g0555600 PE=2 SV=2	Os05g0555600	239.45	0.5	1	1	1	1	33317000
Cellular Component	GO:0009507	6	chloroplast	1.36	0.185694	Q10DV7	Actin-1 OS=Oryza sativa subsp. japonica OX=39947 GN=ACT1 PE=2 SV=1	ACT1	41.812	14.1	3	3	3	3	41348000
Cellular Component	GO:0009507	6	chloroplast	1.36	0.185694	Q2QV45	70 kDa heat shock protein OS=Oryza sativa subsp. japonica OX=39947 GN=LOC_Os12g14070 PE=1 SV=1	LOC_Os12g14070	74.086	14.9	7	9	9	9	413610000
Cellular Component	GO:0009507	6	chloroplast	1.36	0.185694	Q2R2Z4	GDT1-like protein 2, chloroplastic OS=Oryza sativa subsp. japonica OX=39947 GN=Os11g0544500 PE=2 SV=1	Os11g0544500	36.727	3.5	1	1	1	1	0
Cellular Component	GO:0099081	3	supramolecular polymer	2.65	0.174143	A0A0P0VYG1	Os03g0356700 protein OS=Oryza sativa subsp. japonica OX=39947 GN=Os03g0356700 PE=1 SV=1	Os03g0356700	46.012	2.4	1	1	1	1	8830500
Cellular Component	GO:0009507	6	chloroplast	1.36	0.185694	Q65XA0	Probable glutathione S-transferase DHAR1, cytosolic OS=Oryza sativa subsp. japonica OX=39947 GN=DHAR1 PE=1 SV=1	DHAR1	23.57	28.2	8	4	4	4	414470000
Cellular Component	GO:0009507	6	chloroplast	1.36	0.185694	Q6Z744	Dihydropyrimidine dehydrogenase (NADP(+)) OS=Oryza sativa subsp. japonica OX=39947 GN=Os02g0736400 PE=1 SV=1	Os02g0736400	45.308	5.3	1	1	1	1	5649600
Cellular Component	GO:0009507	6	chloroplast	1.36	0.185694	Q7G065	Glucose-1-phosphate adenylyltransferase large subunit 2, cytosolic OS=Oryza sativa subsp. japonica OX=39947 GN=AGPL2 PE=1 SV=1	AGPL2	57.574	1.9	1	1	1	1	31463000
Cellular Component	GO:0009507	6	chloroplast	1.36	0.185694	Q8H4B9	Os07g0516200 protein OS=Oryza sativa subsp. japonica OX=39947 GN=Os07g0516200 PE=1 SV=1	Os07g0516200	18.818	12.8	2	2	2	2	63417000
Cellular Component	GO:0009507	6	chloroplast	1.36	0.185694	Q8H8U5	Protein IN2-1 homolog B OS=Oryza sativa subsp. japonica OX=39947 GN=GSTZ5 PE=2 SV=1	GSTZ5	27.361	27.9	5	5	5	5	255330000
Cellular Component	GO:0009507	6	chloroplast	1.36	0.185694	Q948T6	Lactoylglutathione lyase OS=Oryza sativa subsp. japonica OX=39947 GN=GLYI-11 PE=1 SV=2	GLYI-11	32.553	42.3	10	10	10	10	1151800000
Cellular Component	GO:0009536	5	plastid	1.3	0.256208	A0A0P0VG25	Os02g0202250 protein OS=Oryza sativa subsp. japonica OX=39947 GN=Os02g0202250 PE=1 SV=1	Os02g0202250	138.06	1.7	1	1	1	1	303330000
Cellular Component	GO:0009536	5	plastid	1.3	0.256208	A0A0P0WG85	Os04g0663100 protein OS=Oryza sativa subsp. japonica OX=39947 GN=Os04g0663100 PE=1 SV=1	Os04g0663100	98.48	2.7	1	1	1	1	2029700
Cellular Component	GO:0009536	5	plastid	1.3	0.256208	A0A0P0XZP3	Protein disulfide-isomerase OS=Oryza sativa subsp. japonica OX=39947 GN=Os11g0199200 PE=1 SV=1	Os11g0199200	46.654	9.4	2	3	3	3	166550000
Cellular Component	GO:0009536	5	plastid	1.3	0.256208	P93407	Superoxide dismutase [Cu-Zn], chloroplastic OS=Oryza sativa subsp. japonica OX=39947 GN=SODCP PE=1 SV=1	SODCP	21.301	35.5	7	5	5	5	1963900000
Cellular Component	GO:0009536	5	plastid	1.3	0.256208	Q0DG35	Glutamate synthase 2 [NADH], chloroplastic OS=Oryza sativa subsp. japonica OX=39947 GN=Os05g0555600 PE=2 SV=2	Os05g0555600	239.45	0.5	1	1	1	1	33317000
Cellular Component	GO:0009536	5	plastid	1.3	0.256208	Q10DV7	Actin-1 OS=Oryza sativa subsp. japonica OX=39947 GN=ACT1 PE=2 SV=1	ACT1	41.812	14.1	3	3	3	3	41348000
Cellular Component	GO:0009536	5	plastid	1.3	0.256208	Q2QV45	70 kDa heat shock protein OS=Oryza sativa subsp. japonica OX=39947 GN=LOC_Os12g14070 PE=1 SV=1	LOC_Os12g14070	74.086	14.9	7	9	9	9	413610000
Cellular Component	GO:0009536	5	plastid	1.3	0.256208	Q2R2Z4	GDT1-like protein 2, chloroplastic OS=Oryza sativa subsp. japonica OX=39947 GN=Os11g0544500 PE=2 SV=1	Os11g0544500	36.727	3.5	1	1	1	1	0
Cellular Component	GO:0009507	6	chloroplast	1.36	0.185694	Q6K4S7	Os02g0285300 protein OS=Oryza sativa subsp. japonica OX=39947 GN=Os02g0285300 PE=1 SV=1	Os02g0285300	24.048	6.5	1	1	1	1	0
Cellular Component	GO:0005829	2	cytosol	1.4	0.140358	Q8H8U5	Protein IN2-1 homolog B OS=Oryza sativa subsp. japonica OX=39947 GN=GSTZ5 PE=2 SV=1	GSTZ5	27.361	27.9	5	5	5	5	255330000
Cellular Component	GO:0005622	2	intracellular anatomical structure	1.09	0.0722714	Q2QV45	70 kDa heat shock protein OS=Oryza sativa subsp. japonica OX=39947 GN=LOC_Os12g14070 PE=1 SV=1	LOC_Os12g14070	74.086	14.9	7	9	9	9	413610000
Cellular Component	GO:0031975	2	envelope	1.57	0.167279	Q948T6	Lactoylglutathione lyase OS=Oryza sativa subsp. japonica OX=39947 GN=GLYI-11 PE=1 SV=2	GLYI-11	32.553	42.3	10	10	10	10	1151800000
Cellular Component	GO:0005783	5	endoplasmic reticulum	1.65	0.14841	A0A0P0XZP3	Protein disulfide-isomerase OS=Oryza sativa subsp. japonica OX=39947 GN=Os11g0199200 PE=1 SV=1	Os11g0199200	46.654	9.4	2	3	3	3	166550000
Cellular Component	GO:0005783	5	endoplasmic reticulum	1.65	0.14841	A3C0C6	Peptidylprolyl isomerase OS=Oryza sativa subsp. japonica OX=39947 GN=Os09g0501850 PE=1 SV=1	Os09g0501850	16.29	7.8	1	1	1	1	10521000
Cellular Component	GO:0005783	5	endoplasmic reticulum	1.65	0.14841	Q0DAE4	Glutaredoxin-C8 OS=Oryza sativa subsp. japonica OX=39947 GN=GRXC8 PE=2 SV=2	GRXC8	14.761	6.6	1	1	1	1	8477500
Cellular Component	GO:0005783	5	endoplasmic reticulum	1.65	0.14841	Q2QUP1	DnaJ protein ERDJ7 OS=Oryza sativa subsp. japonica OX=39947 GN=ERDJ7 PE=3 SV=1	ERDJ7	36.162	2.6	1	1	1	1	0
Cellular Component	GO:0005783	5	endoplasmic reticulum	1.65	0.14841	Q336Q3	Expressed protein OS=Oryza sativa subsp. japonica OX=39947 GN=LOC_Os10g41950 PE=2 SV=1	LOC_Os10g41950	11.868	7.3	1	1	1	1	0
Cellular Component	GO:0005783	5	endoplasmic reticulum	1.65	0.14841	Q53RJ5	Heat shock 70 kDa protein BIP2 OS=Oryza sativa subsp. japonica OX=39947 GN=BIP2 PE=2 SV=1	BIP2	73.373	1.6	1	1	1	1	50474000
Cellular Component	GO:0005783	5	endoplasmic reticulum	1.65	0.14841	Q67UF5	Protein disulfide isomerase-like 2-3 OS=Oryza sativa subsp. japonica OX=39947 GN=PDIL2-3 PE=2 SV=1	PDIL2-3	47.334	7.3	2	2	2	2	33060000
Cellular Component	GO:0005783	5	endoplasmic reticulum	1.65	0.14841	Q6Z7B0	Heat shock 70 kDa protein BIP1 OS=Oryza sativa subsp. japonica OX=39947 GN=BIP1 PE=1 SV=1	BIP1	73.389	10.5	11	7	6	7	307530000
Cellular Component	GO:0099513	5	polymeric cytoskeletal fiber	2.88	0.153271	A0A0P0VYG1	Os03g0356700 protein OS=Oryza sativa subsp. japonica OX=39947 GN=Os03g0356700 PE=1 SV=1	Os03g0356700	46.012	2.4	1	1	1	1	8830500
Cellular Component	GO:0099513	5	polymeric cytoskeletal fiber	2.88	0.153271	Q6K4S7	Os02g0285300 protein OS=Oryza sativa subsp. japonica OX=39947 GN=Os02g0285300 PE=1 SV=1	Os02g0285300	24.048	6.5	1	1	1	1	0
Cellular Component	GO:0009505	4	plant-type cell wall	2.15	0.163355	A0A0P0XZP3	Protein disulfide-isomerase OS=Oryza sativa subsp. japonica OX=39947 GN=Os11g0199200 PE=1 SV=1	Os11g0199200	46.654	9.4	2	3	3	3	166550000
Cellular Component	GO:0009505	4	plant-type cell wall	2.15	0.163355	Q67UF5	Protein disulfide isomerase-like 2-3 OS=Oryza sativa subsp. japonica OX=39947 GN=PDIL2-3 PE=2 SV=1	PDIL2-3	47.334	7.3	2	2	2	2	33060000
Cellular Component	GO:0009505	4	plant-type cell wall	2.15	0.163355	Q6ZFH9	Glycerophosphodiester phosphodiesterase OS=Oryza sativa subsp. japonica OX=39947 GN=Os08g0503200 PE=1 SV=1	Os08g0503200	83.578	3.3	1	1	1	1	1211500
Cellular Component	GO:0099080	2	supramolecular complex	2.65	0.174143	A0A0P0VYG1	Os03g0356700 protein OS=Oryza sativa subsp. japonica OX=39947 GN=Os03g0356700 PE=1 SV=1	Os03g0356700	46.012	2.4	1	1	1	1	8830500
Cellular Component	GO:0031967	3	organelle envelope	1.57	0.166888	A0A0P0VG25	Os02g0202250 protein OS=Oryza sativa subsp. japonica OX=39947 GN=Os02g0202250 PE=1 SV=1	Os02g0202250	138.06	1.7	1	1	1	1	303330000
Cellular Component	GO:0031967	3	organelle envelope	1.57	0.166888	Q10DV7	Actin-1 OS=Oryza sativa subsp. japonica OX=39947 GN=ACT1 PE=2 SV=1	ACT1	41.812	14.1	3	3	3	3	41348000
Cellular Component	GO:0031967	3	organelle envelope	1.57	0.166888	Q2QV45	70 kDa heat shock protein OS=Oryza sativa subsp. japonica OX=39947 GN=LOC_Os12g14070 PE=1 SV=1	LOC_Os12g14070	74.086	14.9	7	9	9	9	413610000
Cellular Component	GO:0031967	3	organelle envelope	1.57	0.166888	Q2R2Z4	GDT1-like protein 2, chloroplastic OS=Oryza sativa subsp. japonica OX=39947 GN=Os11g0544500 PE=2 SV=1	Os11g0544500	36.727	3.5	1	1	1	1	0
Cellular Component	GO:0031967	3	organelle envelope	1.57	0.166888	Q336Q3	Expressed protein OS=Oryza sativa subsp. japonica OX=39947 GN=LOC_Os10g41950 PE=2 SV=1	LOC_Os10g41950	11.868	7.3	1	1	1	1	0
Cellular Component	GO:0031967	3	organelle envelope	1.57	0.166888	Q8H4B9	Os07g0516200 protein OS=Oryza sativa subsp. japonica OX=39947 GN=Os07g0516200 PE=1 SV=1	Os07g0516200	18.818	12.8	2	2	2	2	63417000
Cellular Component	GO:0031967	3	organelle envelope	1.57	0.166888	Q948T6	Lactoylglutathione lyase OS=Oryza sativa subsp. japonica OX=39947 GN=GLYI-11 PE=1 SV=2	GLYI-11	32.553	42.3	10	10	10	10	1151800000
Cellular Component	GO:0031975	2	envelope	1.57	0.167279	A0A0P0VG25	Os02g0202250 protein OS=Oryza sativa subsp. japonica OX=39947 GN=Os02g0202250 PE=1 SV=1	Os02g0202250	138.06	1.7	1	1	1	1	303330000
Cellular Component	GO:0031975	2	envelope	1.57	0.167279	A0A0P0WG85	Os04g0663100 protein OS=Oryza sativa subsp. japonica OX=39947 GN=Os04g0663100 PE=1 SV=1	Os04g0663100	98.48	2.7	1	1	1	1	2029700
Cellular Component	GO:0031975	2	envelope	1.57	0.167279	Q10DV7	Actin-1 OS=Oryza sativa subsp. japonica OX=39947 GN=ACT1 PE=2 SV=1	ACT1	41.812	14.1	3	3	3	3	41348000
Cellular Component	GO:0031975	2	envelope	1.57	0.167279	Q2QV45	70 kDa heat shock protein OS=Oryza sativa subsp. japonica OX=39947 GN=LOC_Os12g14070 PE=1 SV=1	LOC_Os12g14070	74.086	14.9	7	9	9	9	413610000
Cellular Component	GO:0031975	2	envelope	1.57	0.167279	Q2R2Z4	GDT1-like protein 2, chloroplastic OS=Oryza sativa subsp. japonica OX=39947 GN=Os11g0544500 PE=2 SV=1	Os11g0544500	36.727	3.5	1	1	1	1	0
Cellular Component	GO:0031975	2	envelope	1.57	0.167279	Q336Q3	Expressed protein OS=Oryza sativa subsp. japonica OX=39947 GN=LOC_Os10g41950 PE=2 SV=1	LOC_Os10g41950	11.868	7.3	1	1	1	1	0
Cellular Component	GO:0031975	2	envelope	1.57	0.167279	Q8H4B9	Os07g0516200 protein OS=Oryza sativa subsp. japonica OX=39947 GN=Os07g0516200 PE=1 SV=1	Os07g0516200	18.818	12.8	2	2	2	2	63417000
Cellular Component	GO:0031967	3	organelle envelope	1.57	0.166888	A0A0P0WG85	Os04g0663100 protein OS=Oryza sativa subsp. japonica OX=39947 GN=Os04g0663100 PE=1 SV=1	Os04g0663100	98.48	2.7	1	1	1	1	2029700
Cellular Component	GO:0005622	2	intracellular anatomical structure	1.09	0.0722714	Q2QUP1	DnaJ protein ERDJ7 OS=Oryza sativa subsp. japonica OX=39947 GN=ERDJ7 PE=3 SV=1	ERDJ7	36.162	2.6	1	1	1	1	0
Cellular Component	GO:0005737	2	cytoplasm	1.17	0.065003	Q7G065	Glucose-1-phosphate adenylyltransferase large subunit 2, cytosolic OS=Oryza sativa subsp. japonica OX=39947 GN=AGPL2 PE=1 SV=1	AGPL2	57.574	1.9	1	1	1	1	31463000
Cellular Component	GO:0005622	2	intracellular anatomical structure	1.09	0.0722714	Q2QMT7	B3 domain-containing protein Os12g0591400 OS=Oryza sativa subsp. japonica OX=39947 GN=Os12g0591300 PE=2 SV=1	Os12g0591300	75.285	3	1	1	1	1	3778600
Cellular Component	GO:0005773	5	vacuole	1.99	0.0321135	A0A0P0VRB1	Os02g0816900 protein OS=Oryza sativa subsp. japonica OX=39947 GN=Os02g0816900 PE=1 SV=1	Os02g0816900	144.87	0.8	1	1	1	1	349180000
Cellular Component	GO:0005773	5	vacuole	1.99	0.0321135	A0A0P0XZP3	Protein disulfide-isomerase OS=Oryza sativa subsp. japonica OX=39947 GN=Os11g0199200 PE=1 SV=1	Os11g0199200	46.654	9.4	2	3	3	3	166550000
Cellular Component	GO:0005773	5	vacuole	1.99	0.0321135	Q0DAE4	Glutaredoxin-C8 OS=Oryza sativa subsp. japonica OX=39947 GN=GRXC8 PE=2 SV=2	GRXC8	14.761	6.6	1	1	1	1	8477500
Cellular Component	GO:0005773	5	vacuole	1.99	0.0321135	Q65XA0	Probable glutathione S-transferase DHAR1, cytosolic OS=Oryza sativa subsp. japonica OX=39947 GN=DHAR1 PE=1 SV=1	DHAR1	23.57	28.2	8	4	4	4	414470000
Cellular Component	GO:0005773	5	vacuole	1.99	0.0321135	Q67UF5	Protein disulfide isomerase-like 2-3 OS=Oryza sativa subsp. japonica OX=39947 GN=PDIL2-3 PE=2 SV=1	PDIL2-3	47.334	7.3	2	2	2	2	33060000
Cellular Component	GO:0005773	5	vacuole	1.99	0.0321135	Q6F3A5	Beta-Ig-H3 domain-containing protein, putative, expressed OS=Oryza sativa subsp. japonica OX=39947 GN=LOC_Os03g57460 PE=1 SV=1	LOC_Os03g57460	50.688	4.2	1	1	1	1	13690000
Cellular Component	GO:0005773	5	vacuole	1.99	0.0321135	Q6K4S7	Os02g0285300 protein OS=Oryza sativa subsp. japonica OX=39947 GN=Os02g0285300 PE=1 SV=1	Os02g0285300	24.048	6.5	1	1	1	1	0
Cellular Component	GO:0005773	5	vacuole	1.99	0.0321135	Q6Z7B0	Heat shock 70 kDa protein BIP1 OS=Oryza sativa subsp. japonica OX=39947 GN=BIP1 PE=1 SV=1	BIP1	73.389	10.5	11	7	6	7	307530000
Cellular Component	GO:0005773	5	vacuole	1.99	0.0321135	Q8H4B9	Os07g0516200 protein OS=Oryza sativa subsp. japonica OX=39947 GN=Os07g0516200 PE=1 SV=1	Os07g0516200	18.818	12.8	2	2	2	2	63417000
Cellular Component	GO:0005773	5	vacuole	1.99	0.0321135	Q948T6	Lactoylglutathione lyase OS=Oryza sativa subsp. japonica OX=39947 GN=GLYI-11 PE=1 SV=2	GLYI-11	32.553	42.3	10	10	10	10	1151800000
Cellular Component	GO:0005856	5	cytoskeleton	2.69	0.0379678	A0A0P0VRB1	Os02g0816900 protein OS=Oryza sativa subsp. japonica OX=39947 GN=Os02g0816900 PE=1 SV=1	Os02g0816900	144.87	0.8	1	1	1	1	349180000
Cellular Component	GO:0005856	5	cytoskeleton	2.69	0.0379678	A0A0P0VYG1	Os03g0356700 protein OS=Oryza sativa subsp. japonica OX=39947 GN=Os03g0356700 PE=1 SV=1	Os03g0356700	46.012	2.4	1	1	1	1	8830500
Cellular Component	GO:0005856	5	cytoskeleton	2.69	0.0379678	A0A0P0WG85	Os04g0663100 protein OS=Oryza sativa subsp. japonica OX=39947 GN=Os04g0663100 PE=1 SV=1	Os04g0663100	98.48	2.7	1	1	1	1	2029700
Cellular Component	GO:0048046	3	apoplast	3.38	0.0305335	Q75HZ0	LEA5 OS=Oryza sativa subsp. japonica OX=39947 GN=Os05g0584200 PE=1 SV=1	Os05g0584200	16.546	5.3	1	1	1	1	0
Cellular Component	GO:0005856	5	cytoskeleton	2.69	0.0379678	Q10DV7	Actin-1 OS=Oryza sativa subsp. japonica OX=39947 GN=ACT1 PE=2 SV=1	ACT1	41.812	14.1	3	3	3	3	41348000
Cellular Component	GO:0015629	6	actin cytoskeleton	6.24	0.0408013	A0A0P0VRB1	Os02g0816900 protein OS=Oryza sativa subsp. japonica OX=39947 GN=Os02g0816900 PE=1 SV=1	Os02g0816900	144.87	0.8	1	1	1	1	349180000
Cellular Component	GO:0015629	6	actin cytoskeleton	6.24	0.0408013	A0A0P0VYG1	Os03g0356700 protein OS=Oryza sativa subsp. japonica OX=39947 GN=Os03g0356700 PE=1 SV=1	Os03g0356700	46.012	2.4	1	1	1	1	8830500
Cellular Component	GO:0005737	2	cytoplasm	1.17	0.065003	A0A0N7KGP4	Os03g0177400 protein OS=Oryza sativa subsp. japonica OX=39947 GN=Os03g0177400 PE=1 SV=1	Os03g0177400	42.235	5.5	1	1	1	1	211700000
Cellular Component	GO:0005737	2	cytoplasm	1.17	0.065003	A0A0N7KMN9	Os06g0701100 protein OS=Oryza sativa subsp. japonica OX=39947 GN=Os06g0701100 PE=1 SV=1	Os06g0701100	45.666	4	0	1	1	1	2100500
Cellular Component	GO:0005737	2	cytoplasm	1.17	0.065003	A0A0P0VBW6	Fructose-bisphosphate aldolase OS=Oryza sativa subsp. japonica OX=39947 GN=Os01g0905800 PE=1 SV=1	Os01g0905800	21.973	18.2	3	3	3	3	104550000
Cellular Component	GO:0005737	2	cytoplasm	1.17	0.065003	A0A0P0VG25	Os02g0202250 protein OS=Oryza sativa subsp. japonica OX=39947 GN=Os02g0202250 PE=1 SV=1	Os02g0202250	138.06	1.7	1	1	1	1	303330000
Cellular Component	GO:0005737	2	cytoplasm	1.17	0.065003	A0A0P0VIA4	Os02g0321900 protein (Fragment) OS=Oryza sativa subsp. japonica OX=39947 GN=Os02g0321900 PE=1 SV=1	Os02g0321900	10.186	16.9	1	1	1	1	3030800
Cellular Component	GO:0005737	2	cytoplasm	1.17	0.065003	A0A0P0VJT6	Os02g0530100 protein OS=Oryza sativa subsp. japonica OX=39947 GN=Os02g0530100 PE=1 SV=1	Os02g0530100	13.094	22	3	2	2	2	60364000
Cellular Component	GO:0005737	2	cytoplasm	1.17	0.065003	A0A0P0VRB1	Os02g0816900 protein OS=Oryza sativa subsp. japonica OX=39947 GN=Os02g0816900 PE=1 SV=1	Os02g0816900	144.87	0.8	1	1	1	1	349180000
Cellular Component	GO:0005737	2	cytoplasm	1.17	0.065003	A0A0P0VYG1	Os03g0356700 protein OS=Oryza sativa subsp. japonica OX=39947 GN=Os03g0356700 PE=1 SV=1	Os03g0356700	46.012	2.4	1	1	1	1	8830500
Cellular Component	GO:0005737	2	cytoplasm	1.17	0.065003	A0A0P0WG85	Os04g0663100 protein OS=Oryza sativa subsp. japonica OX=39947 GN=Os04g0663100 PE=1 SV=1	Os04g0663100	98.48	2.7	1	1	1	1	2029700
Cellular Component	GO:0005737	2	cytoplasm	1.17	0.065003	A0A0P0X7E2	Os07g0555200 protein (Fragment) OS=Oryza sativa subsp. japonica OX=39947 GN=Os07g0555200 PE=1 SV=1	Os07g0555200	138.35	2.2	2	2	2	2	19952000
Cellular Component	GO:0005737	2	cytoplasm	1.17	0.065003	A0A0P0XB22	Os08g0110800 protein OS=Oryza sativa subsp. japonica OX=39947 GN=Os08g0110800 PE=1 SV=1	Os08g0110800	32.852	17.1	3	3	3	3	12057000
Cellular Component	GO:0005856	5	cytoskeleton	2.69	0.0379678	Q6K4S7	Os02g0285300 protein OS=Oryza sativa subsp. japonica OX=39947 GN=Os02g0285300 PE=1 SV=1	Os02g0285300	24.048	6.5	1	1	1	1	0
Cellular Component	GO:0048046	3	apoplast	3.38	0.0305335	Q65XA0	Probable glutathione S-transferase DHAR1, cytosolic OS=Oryza sativa subsp. japonica OX=39947 GN=DHAR1 PE=1 SV=1	DHAR1	23.57	28.2	8	4	4	4	414470000
Cellular Component	GO:0048046	3	apoplast	3.38	0.0305335	Q2QV45	70 kDa heat shock protein OS=Oryza sativa subsp. japonica OX=39947 GN=LOC_Os12g14070 PE=1 SV=1	LOC_Os12g14070	74.086	14.9	7	9	9	9	413610000
Cellular Component	GO:0048046	3	apoplast	3.38	0.0305335	P93407	Superoxide dismutase [Cu-Zn], chloroplastic OS=Oryza sativa subsp. japonica OX=39947 GN=SODCP PE=1 SV=1	SODCP	21.301	35.5	7	5	5	5	1963900000
Cellular Component	GO:0005788	5	endoplasmic reticulum lumen	18.44	6.29064e-05	Q53RJ5	Heat shock 70 kDa protein BIP2 OS=Oryza sativa subsp. japonica OX=39947 GN=BIP2 PE=2 SV=1	BIP2	73.373	1.6	1	1	1	1	50474000
Cellular Component	GO:0005788	5	endoplasmic reticulum lumen	18.44	6.29064e-05	Q67UF5	Protein disulfide isomerase-like 2-3 OS=Oryza sativa subsp. japonica OX=39947 GN=PDIL2-3 PE=2 SV=1	PDIL2-3	47.334	7.3	2	2	2	2	33060000
Cellular Component	GO:0005788	5	endoplasmic reticulum lumen	18.44	6.29064e-05	Q6Z7B0	Heat shock 70 kDa protein BIP1 OS=Oryza sativa subsp. japonica OX=39947 GN=BIP1 PE=1 SV=1	BIP1	73.389	10.5	11	7	6	7	307530000
Cellular Component	GO:0046658	4	anchored component of plasma membrane	5.92	0.00462421	Q5JNJ5	Early nodulin-like protein 1 OS=Oryza sativa subsp. japonica OX=39947 GN=ENODL1 PE=1 SV=1	ENODL1	24.922	5.5	1	1	1	1	1027000000
Cellular Component	GO:0046658	4	anchored component of plasma membrane	5.92	0.00462421	Q6K4S7	Os02g0285300 protein OS=Oryza sativa subsp. japonica OX=39947 GN=Os02g0285300 PE=1 SV=1	Os02g0285300	24.048	6.5	1	1	1	1	0
Cellular Component	GO:0046658	4	anchored component of plasma membrane	5.92	0.00462421	Q6ZFH9	Glycerophosphodiester phosphodiesterase OS=Oryza sativa subsp. japonica OX=39947 GN=Os08g0503200 PE=1 SV=1	Os08g0503200	83.578	3.3	1	1	1	1	1211500
Cellular Component	GO:0046658	4	anchored component of plasma membrane	5.92	0.00462421	Q6ZFJ0	Os08g0502400 protein OS=Oryza sativa subsp. japonica OX=39947 GN=Os08g0502400 PE=1 SV=1	Os08g0502400	28.353	3.3	1	1	1	1	25766000
Cellular Component	GO:0031225	3	anchored component of membrane	5.45	0.00621469	Q5JNJ5	Early nodulin-like protein 1 OS=Oryza sativa subsp. japonica OX=39947 GN=ENODL1 PE=1 SV=1	ENODL1	24.922	5.5	1	1	1	1	1027000000
Cellular Component	GO:0031225	3	anchored component of membrane	5.45	0.00621469	Q6K4S7	Os02g0285300 protein OS=Oryza sativa subsp. japonica OX=39947 GN=Os02g0285300 PE=1 SV=1	Os02g0285300	24.048	6.5	1	1	1	1	0
Cellular Component	GO:0031225	3	anchored component of membrane	5.45	0.00621469	Q6ZFH9	Glycerophosphodiester phosphodiesterase OS=Oryza sativa subsp. japonica OX=39947 GN=Os08g0503200 PE=1 SV=1	Os08g0503200	83.578	3.3	1	1	1	1	1211500
Cellular Component	GO:0031225	3	anchored component of membrane	5.45	0.00621469	Q6ZFJ0	Os08g0502400 protein OS=Oryza sativa subsp. japonica OX=39947 GN=Os08g0502400 PE=1 SV=1	Os08g0502400	28.353	3.3	1	1	1	1	25766000
Cellular Component	GO:0009570	3	chloroplast stroma	2.36	0.0130383	A0A0P0XZP3	Protein disulfide-isomerase OS=Oryza sativa subsp. japonica OX=39947 GN=Os11g0199200 PE=1 SV=1	Os11g0199200	46.654	9.4	2	3	3	3	166550000
Cellular Component	GO:0009570	3	chloroplast stroma	2.36	0.0130383	P93407	Superoxide dismutase [Cu-Zn], chloroplastic OS=Oryza sativa subsp. japonica OX=39947 GN=SODCP PE=1 SV=1	SODCP	21.301	35.5	7	5	5	5	1963900000
Cellular Component	GO:0009570	3	chloroplast stroma	2.36	0.0130383	Q0DG35	Glutamate synthase 2 [NADH], chloroplastic OS=Oryza sativa subsp. japonica OX=39947 GN=Os05g0555600 PE=2 SV=2	Os05g0555600	239.45	0.5	1	1	1	1	33317000
Cellular Component	GO:0009570	3	chloroplast stroma	2.36	0.0130383	Q10DV7	Actin-1 OS=Oryza sativa subsp. japonica OX=39947 GN=ACT1 PE=2 SV=1	ACT1	41.812	14.1	3	3	3	3	41348000
Cellular Component	GO:0009570	3	chloroplast stroma	2.36	0.0130383	Q2QV45	70 kDa heat shock protein OS=Oryza sativa subsp. japonica OX=39947 GN=LOC_Os12g14070 PE=1 SV=1	LOC_Os12g14070	74.086	14.9	7	9	9	9	413610000
Cellular Component	GO:0009570	3	chloroplast stroma	2.36	0.0130383	Q65XA0	Probable glutathione S-transferase DHAR1, cytosolic OS=Oryza sativa subsp. japonica OX=39947 GN=DHAR1 PE=1 SV=1	DHAR1	23.57	28.2	8	4	4	4	414470000
Cellular Component	GO:0009570	3	chloroplast stroma	2.36	0.0130383	Q6Z744	Dihydropyrimidine dehydrogenase (NADP(+)) OS=Oryza sativa subsp. japonica OX=39947 GN=Os02g0736400 PE=1 SV=1	Os02g0736400	45.308	5.3	1	1	1	1	5649600
Cellular Component	GO:0009570	3	chloroplast stroma	2.36	0.0130383	Q8H4B9	Os07g0516200 protein OS=Oryza sativa subsp. japonica OX=39947 GN=Os07g0516200 PE=1 SV=1	Os07g0516200	18.818	12.8	2	2	2	2	63417000
Cellular Component	GO:0009570	3	chloroplast stroma	2.36	0.0130383	Q8H8U5	Protein IN2-1 homolog B OS=Oryza sativa subsp. japonica OX=39947 GN=GSTZ5 PE=2 SV=1	GSTZ5	27.361	27.9	5	5	5	5	255330000
Cellular Component	GO:0009532	2	plastid stroma	2.33	0.0143073	A0A0P0XZP3	Protein disulfide-isomerase OS=Oryza sativa subsp. japonica OX=39947 GN=Os11g0199200 PE=1 SV=1	Os11g0199200	46.654	9.4	2	3	3	3	166550000
Cellular Component	GO:0009532	2	plastid stroma	2.33	0.0143073	P93407	Superoxide dismutase [Cu-Zn], chloroplastic OS=Oryza sativa subsp. japonica OX=39947 GN=SODCP PE=1 SV=1	SODCP	21.301	35.5	7	5	5	5	1963900000
Cellular Component	GO:0009532	2	plastid stroma	2.33	0.0143073	Q0DG35	Glutamate synthase 2 [NADH], chloroplastic OS=Oryza sativa subsp. japonica OX=39947 GN=Os05g0555600 PE=2 SV=2	Os05g0555600	239.45	0.5	1	1	1	1	33317000
Cellular Component	GO:0009532	2	plastid stroma	2.33	0.0143073	Q10DV7	Actin-1 OS=Oryza sativa subsp. japonica OX=39947 GN=ACT1 PE=2 SV=1	ACT1	41.812	14.1	3	3	3	3	41348000
Cellular Component	GO:0009532	2	plastid stroma	2.33	0.0143073	Q2QV45	70 kDa heat shock protein OS=Oryza sativa subsp. japonica OX=39947 GN=LOC_Os12g14070 PE=1 SV=1	LOC_Os12g14070	74.086	14.9	7	9	9	9	413610000
Cellular Component	GO:0009532	2	plastid stroma	2.33	0.0143073	Q65XA0	Probable glutathione S-transferase DHAR1, cytosolic OS=Oryza sativa subsp. japonica OX=39947 GN=DHAR1 PE=1 SV=1	DHAR1	23.57	28.2	8	4	4	4	414470000
Cellular Component	GO:0009532	2	plastid stroma	2.33	0.0143073	Q6Z744	Dihydropyrimidine dehydrogenase (NADP(+)) OS=Oryza sativa subsp. japonica OX=39947 GN=Os02g0736400 PE=1 SV=1	Os02g0736400	45.308	5.3	1	1	1	1	5649600
Cellular Component	GO:0009532	2	plastid stroma	2.33	0.0143073	Q8H4B9	Os07g0516200 protein OS=Oryza sativa subsp. japonica OX=39947 GN=Os07g0516200 PE=1 SV=1	Os07g0516200	18.818	12.8	2	2	2	2	63417000
Cellular Component	GO:0009532	2	plastid stroma	2.33	0.0143073	Q8H8U5	Protein IN2-1 homolog B OS=Oryza sativa subsp. japonica OX=39947 GN=GSTZ5 PE=2 SV=1	GSTZ5	27.361	27.9	5	5	5	5	255330000
Cellular Component	GO:0005737	2	cytoplasm	1.17	0.065003	A0A0P0XZ99	Os11g0175300 protein OS=Oryza sativa subsp. japonica OX=39947 GN=Os11g0175300 PE=4 SV=1	Os11g0175300	45.473	5	1	1	1	1	320040000
Cellular Component	GO:0005622	2	intracellular anatomical structure	1.09	0.0722714	Q2QNM1	DNA replication licensing factor MCM7 OS=Oryza sativa subsp. japonica OX=39947 GN=MCM7 PE=2 SV=1	MCM7	81.348	1.2	0	1	1	1	145140000
Cellular Component	GO:0005737	2	cytoplasm	1.17	0.065003	A0A0P0XZP3	Protein disulfide-isomerase OS=Oryza sativa subsp. japonica OX=39947 GN=Os11g0199200 PE=1 SV=1	Os11g0199200	46.654	9.4	2	3	3	3	166550000
Cellular Component	GO:0005737	2	cytoplasm	1.17	0.065003	Q0DAE4	Glutaredoxin-C8 OS=Oryza sativa subsp. japonica OX=39947 GN=GRXC8 PE=2 SV=2	GRXC8	14.761	6.6	1	1	1	1	8477500
Cellular Component	GO:0005737	2	cytoplasm	1.17	0.065003	Q948T6	Lactoylglutathione lyase OS=Oryza sativa subsp. japonica OX=39947 GN=GLYI-11 PE=1 SV=2	GLYI-11	32.553	42.3	10	10	10	10	1151800000
Cellular Component	GO:0005622	2	intracellular anatomical structure	1.09	0.0722714	A0A0N7KGP4	Os03g0177400 protein OS=Oryza sativa subsp. japonica OX=39947 GN=Os03g0177400 PE=1 SV=1	Os03g0177400	42.235	5.5	1	1	1	1	211700000
Cellular Component	GO:0005622	2	intracellular anatomical structure	1.09	0.0722714	A0A0N7KMN9	Os06g0701100 protein OS=Oryza sativa subsp. japonica OX=39947 GN=Os06g0701100 PE=1 SV=1	Os06g0701100	45.666	4	0	1	1	1	2100500
Cellular Component	GO:0005622	2	intracellular anatomical structure	1.09	0.0722714	A0A0P0VBW6	Fructose-bisphosphate aldolase OS=Oryza sativa subsp. japonica OX=39947 GN=Os01g0905800 PE=1 SV=1	Os01g0905800	21.973	18.2	3	3	3	3	104550000
Cellular Component	GO:0005622	2	intracellular anatomical structure	1.09	0.0722714	A0A0P0VG25	Os02g0202250 protein OS=Oryza sativa subsp. japonica OX=39947 GN=Os02g0202250 PE=1 SV=1	Os02g0202250	138.06	1.7	1	1	1	1	303330000
Cellular Component	GO:0005622	2	intracellular anatomical structure	1.09	0.0722714	A0A0P0VIA4	Os02g0321900 protein (Fragment) OS=Oryza sativa subsp. japonica OX=39947 GN=Os02g0321900 PE=1 SV=1	Os02g0321900	10.186	16.9	1	1	1	1	3030800
Cellular Component	GO:0005622	2	intracellular anatomical structure	1.09	0.0722714	A0A0P0VJT6	Os02g0530100 protein OS=Oryza sativa subsp. japonica OX=39947 GN=Os02g0530100 PE=1 SV=1	Os02g0530100	13.094	22	3	2	2	2	60364000
Cellular Component	GO:0005622	2	intracellular anatomical structure	1.09	0.0722714	A0A0P0VRB1	Os02g0816900 protein OS=Oryza sativa subsp. japonica OX=39947 GN=Os02g0816900 PE=1 SV=1	Os02g0816900	144.87	0.8	1	1	1	1	349180000
Cellular Component	GO:0005622	2	intracellular anatomical structure	1.09	0.0722714	A0A0P0VYG1	Os03g0356700 protein OS=Oryza sativa subsp. japonica OX=39947 GN=Os03g0356700 PE=1 SV=1	Os03g0356700	46.012	2.4	1	1	1	1	8830500
Cellular Component	GO:0005622	2	intracellular anatomical structure	1.09	0.0722714	A0A0P0VZ55	Os03g0402800 protein OS=Oryza sativa subsp. japonica OX=39947 GN=Os03g0402800 PE=3 SV=1	Os03g0402800	12.501	6.8	1	1	1	1	0
Cellular Component	GO:0005622	2	intracellular anatomical structure	1.09	0.0722714	A0A0P0WG85	Os04g0663100 protein OS=Oryza sativa subsp. japonica OX=39947 GN=Os04g0663100 PE=1 SV=1	Os04g0663100	98.48	2.7	1	1	1	1	2029700
Cellular Component	GO:0005622	2	intracellular anatomical structure	1.09	0.0722714	A0A0P0X7E2	Os07g0555200 protein (Fragment) OS=Oryza sativa subsp. japonica OX=39947 GN=Os07g0555200 PE=1 SV=1	Os07g0555200	138.35	2.2	2	2	2	2	19952000
Cellular Component	GO:0005622	2	intracellular anatomical structure	1.09	0.0722714	A0A0P0XB22	Os08g0110800 protein OS=Oryza sativa subsp. japonica OX=39947 GN=Os08g0110800 PE=1 SV=1	Os08g0110800	32.852	17.1	3	3	3	3	12057000
Cellular Component	GO:0005737	2	cytoplasm	1.17	0.065003	Q8H8U5	Protein IN2-1 homolog B OS=Oryza sativa subsp. japonica OX=39947 GN=GSTZ5 PE=2 SV=1	GSTZ5	27.361	27.9	5	5	5	5	255330000
Cellular Component	GO:0005622	2	intracellular anatomical structure	1.09	0.0722714	A0A0P0XR38	Os09g0549500 protein OS=Oryza sativa subsp. japonica OX=39947 GN=Os09g0549500 PE=4 SV=1	Os09g0549500	29.5	2.9	0	1	1	1	1551100
Cellular Component	GO:0005622	2	intracellular anatomical structure	1.09	0.0722714	A0A0P0XZP3	Protein disulfide-isomerase OS=Oryza sativa subsp. japonica OX=39947 GN=Os11g0199200 PE=1 SV=1	Os11g0199200	46.654	9.4	2	3	3	3	166550000
Cellular Component	GO:0005622	2	intracellular anatomical structure	1.09	0.0722714	A3AHG5	Late embryogenesis abundant protein 17 OS=Oryza sativa subsp. japonica OX=39947 GN=LEA17 PE=2 SV=1	LEA17	36.791	15.7	3	3	3	3	34891000
Cellular Component	GO:0005622	2	intracellular anatomical structure	1.09	0.0722714	A3C0C6	Peptidylprolyl isomerase OS=Oryza sativa subsp. japonica OX=39947 GN=Os09g0501850 PE=1 SV=1	Os09g0501850	16.29	7.8	1	1	1	1	10521000
Cellular Component	GO:0005622	2	intracellular anatomical structure	1.09	0.0722714	B9FUY6	Os07g0685850 protein OS=Oryza sativa subsp. japonica OX=39947 GN=Os07g0685850 PE=1 SV=1	Os07g0685850	14.521	9.5	1	1	1	1	1764500
Cellular Component	GO:0005622	2	intracellular anatomical structure	1.09	0.0722714	Q0DAE4	Glutaredoxin-C8 OS=Oryza sativa subsp. japonica OX=39947 GN=GRXC8 PE=2 SV=2	GRXC8	14.761	6.6	1	1	1	1	8477500
Cellular Component	GO:0005622	2	intracellular anatomical structure	1.09	0.0722714	P0C5A4	Late embryogenesis abundant protein 19 OS=Oryza sativa subsp. japonica OX=39947 GN=LEA19 PE=2 SV=1	LEA19	20.514	25	5	5	5	5	121760000
Cellular Component	GO:0005622	2	intracellular anatomical structure	1.09	0.0722714	P93407	Superoxide dismutase [Cu-Zn], chloroplastic OS=Oryza sativa subsp. japonica OX=39947 GN=SODCP PE=1 SV=1	SODCP	21.301	35.5	7	5	5	5	1963900000
Cellular Component	GO:0005622	2	intracellular anatomical structure	1.09	0.0722714	Q0D840	Thioredoxin H1 OS=Oryza sativa subsp. japonica OX=39947 GN=TRXH PE=1 SV=1	TRXH	13.156	8.2	1	1	1	1	7734300
Cellular Component	GO:0005622	2	intracellular anatomical structure	1.09	0.0722714	Q0DG35	Glutamate synthase 2 [NADH], chloroplastic OS=Oryza sativa subsp. japonica OX=39947 GN=Os05g0555600 PE=2 SV=2	Os05g0555600	239.45	0.5	1	1	1	1	33317000
Cellular Component	GO:0005622	2	intracellular anatomical structure	1.09	0.0722714	Q0DRV6	Superoxide dismutase [Cu-Zn] 1 OS=Oryza sativa subsp. japonica OX=39947 GN=SODCC1 PE=1 SV=1	SODCC1	15.251	59.9	5	5	5	5	1608100000
Cellular Component	GO:0005622	2	intracellular anatomical structure	1.09	0.0722714	Q0DZS7	Os02g0601100 protein OS=Oryza sativa subsp. japonica OX=39947 GN=Os02g0601100 PE=1 SV=1	Os02g0601100	12.837	16.9	1	1	1	1	3511200
Cellular Component	GO:0005622	2	intracellular anatomical structure	1.09	0.0722714	Q109B0	Class II metallothionein-like protein 1A OS=Oryza sativa subsp. japonica OX=39947 GN=MT21A PE=2 SV=1	MT21A	8.4933	24.1	2	1	1	1	43674000
Cellular Component	GO:0005622	2	intracellular anatomical structure	1.09	0.0722714	Q10DV7	Actin-1 OS=Oryza sativa subsp. japonica OX=39947 GN=ACT1 PE=2 SV=1	ACT1	41.812	14.1	3	3	3	3	41348000
Cellular Component	GO:0005622	2	intracellular anatomical structure	1.09	0.0722714	A0A0P0XZ99	Os11g0175300 protein OS=Oryza sativa subsp. japonica OX=39947 GN=Os11g0175300 PE=4 SV=1	Os11g0175300	45.473	5	1	1	1	1	320040000
Cellular Component	GO:0005737	2	cytoplasm	1.17	0.065003	Q8H4B9	Os07g0516200 protein OS=Oryza sativa subsp. japonica OX=39947 GN=Os07g0516200 PE=1 SV=1	Os07g0516200	18.818	12.8	2	2	2	2	63417000
Cellular Component	GO:0005737	2	cytoplasm	1.17	0.065003	Q7XVM2	Dihydrolipoyllysine-residue succinyltransferase OS=Oryza sativa subsp. japonica OX=39947 GN=Os04g0394200 PE=1 SV=1	Os04g0394200	48.283	3.2	0	1	1	1	4723400
Cellular Component	GO:0009536	5	plastid	1.3	0.256208	Q65XA0	Probable glutathione S-transferase DHAR1, cytosolic OS=Oryza sativa subsp. japonica OX=39947 GN=DHAR1 PE=1 SV=1	DHAR1	23.57	28.2	8	4	4	4	414470000
Cellular Component	GO:0005737	2	cytoplasm	1.17	0.065003	P0C5A4	Late embryogenesis abundant protein 19 OS=Oryza sativa subsp. japonica OX=39947 GN=LEA19 PE=2 SV=1	LEA19	20.514	25	5	5	5	5	121760000
Cellular Component	GO:0005737	2	cytoplasm	1.17	0.065003	P93407	Superoxide dismutase [Cu-Zn], chloroplastic OS=Oryza sativa subsp. japonica OX=39947 GN=SODCP PE=1 SV=1	SODCP	21.301	35.5	7	5	5	5	1963900000
Cellular Component	GO:0005737	2	cytoplasm	1.17	0.065003	Q0D840	Thioredoxin H1 OS=Oryza sativa subsp. japonica OX=39947 GN=TRXH PE=1 SV=1	TRXH	13.156	8.2	1	1	1	1	7734300
Cellular Component	GO:0005737	2	cytoplasm	1.17	0.065003	Q0DG35	Glutamate synthase 2 [NADH], chloroplastic OS=Oryza sativa subsp. japonica OX=39947 GN=Os05g0555600 PE=2 SV=2	Os05g0555600	239.45	0.5	1	1	1	1	33317000
Cellular Component	GO:0005737	2	cytoplasm	1.17	0.065003	Q0DRV6	Superoxide dismutase [Cu-Zn] 1 OS=Oryza sativa subsp. japonica OX=39947 GN=SODCC1 PE=1 SV=1	SODCC1	15.251	59.9	5	5	5	5	1608100000
Cellular Component	GO:0005737	2	cytoplasm	1.17	0.065003	Q0DZS7	Os02g0601100 protein OS=Oryza sativa subsp. japonica OX=39947 GN=Os02g0601100 PE=1 SV=1	Os02g0601100	12.837	16.9	1	1	1	1	3511200
Cellular Component	GO:0005737	2	cytoplasm	1.17	0.065003	Q109B0	Class II metallothionein-like protein 1A OS=Oryza sativa subsp. japonica OX=39947 GN=MT21A PE=2 SV=1	MT21A	8.4933	24.1	2	1	1	1	43674000
Cellular Component	GO:0005737	2	cytoplasm	1.17	0.065003	Q10DV7	Actin-1 OS=Oryza sativa subsp. japonica OX=39947 GN=ACT1 PE=2 SV=1	ACT1	41.812	14.1	3	3	3	3	41348000
Cellular Component	GO:0005737	2	cytoplasm	1.17	0.065003	Q2QNM1	DNA replication licensing factor MCM7 OS=Oryza sativa subsp. japonica OX=39947 GN=MCM7 PE=2 SV=1	MCM7	81.348	1.2	0	1	1	1	145140000
Cellular Component	GO:0005737	2	cytoplasm	1.17	0.065003	Q2QUP1	DnaJ protein ERDJ7 OS=Oryza sativa subsp. japonica OX=39947 GN=ERDJ7 PE=3 SV=1	ERDJ7	36.162	2.6	1	1	1	1	0
Cellular Component	GO:0005737	2	cytoplasm	1.17	0.065003	Q2QV45	70 kDa heat shock protein OS=Oryza sativa subsp. japonica OX=39947 GN=LOC_Os12g14070 PE=1 SV=1	LOC_Os12g14070	74.086	14.9	7	9	9	9	413610000
Cellular Component	GO:0005737	2	cytoplasm	1.17	0.065003	Q2R2Z4	GDT1-like protein 2, chloroplastic OS=Oryza sativa subsp. japonica OX=39947 GN=Os11g0544500 PE=2 SV=1	Os11g0544500	36.727	3.5	1	1	1	1	0
Cellular Component	GO:0005737	2	cytoplasm	1.17	0.065003	Q336Q3	Expressed protein OS=Oryza sativa subsp. japonica OX=39947 GN=LOC_Os10g41950 PE=2 SV=1	LOC_Os10g41950	11.868	7.3	1	1	1	1	0
Cellular Component	GO:0005737	2	cytoplasm	1.17	0.065003	Q337E2	Expressed protein OS=Oryza sativa subsp. japonica OX=39947 GN=LOC_Os10g36180 PE=1 SV=1	LOC_Os10g36180	45.581	37	19	9	9	9	608950000
Cellular Component	GO:0005737	2	cytoplasm	1.17	0.065003	Q53RJ5	Heat shock 70 kDa protein BIP2 OS=Oryza sativa subsp. japonica OX=39947 GN=BIP2 PE=2 SV=1	BIP2	73.373	1.6	1	1	1	1	50474000
Cellular Component	GO:0005737	2	cytoplasm	1.17	0.065003	Q5JNJ5	Early nodulin-like protein 1 OS=Oryza sativa subsp. japonica OX=39947 GN=ENODL1 PE=1 SV=1	ENODL1	24.922	5.5	1	1	1	1	1027000000
Cellular Component	GO:0005737	2	cytoplasm	1.17	0.065003	Q5NBN5	Os01g0276300 protein OS=Oryza sativa subsp. japonica OX=39947 GN=Os01g0276300 PE=1 SV=1	Os01g0276300	24.485	22.8	3	3	3	3	50976000
Cellular Component	GO:0005737	2	cytoplasm	1.17	0.065003	Q5VRM0	Acyl-CoA-binding domain-containing protein 2 OS=Oryza sativa subsp. japonica OX=39947 GN=ACBP2 PE=1 SV=1	ACBP2	10.248	14.3	1	1	1	1	10781000
Cellular Component	GO:0005737	2	cytoplasm	1.17	0.065003	Q65XA0	Probable glutathione S-transferase DHAR1, cytosolic OS=Oryza sativa subsp. japonica OX=39947 GN=DHAR1 PE=1 SV=1	DHAR1	23.57	28.2	8	4	4	4	414470000
Cellular Component	GO:0005737	2	cytoplasm	1.17	0.065003	Q67UF5	Protein disulfide isomerase-like 2-3 OS=Oryza sativa subsp. japonica OX=39947 GN=PDIL2-3 PE=2 SV=1	PDIL2-3	47.334	7.3	2	2	2	2	33060000
Cellular Component	GO:0005737	2	cytoplasm	1.17	0.065003	Q69Q02	4-alpha-glucanotransferase DPE2 OS=Oryza sativa subsp. japonica OX=39947 GN=DPE2 PE=2 SV=1	DPE2	108.29	1	1	1	1	1	0
Cellular Component	GO:0005737	2	cytoplasm	1.17	0.065003	Q6F3A5	Beta-Ig-H3 domain-containing protein, putative, expressed OS=Oryza sativa subsp. japonica OX=39947 GN=LOC_Os03g57460 PE=1 SV=1	LOC_Os03g57460	50.688	4.2	1	1	1	1	13690000
Cellular Component	GO:0005737	2	cytoplasm	1.17	0.065003	Q6K4S7	Os02g0285300 protein OS=Oryza sativa subsp. japonica OX=39947 GN=Os02g0285300 PE=1 SV=1	Os02g0285300	24.048	6.5	1	1	1	1	0
Cellular Component	GO:0005737	2	cytoplasm	1.17	0.065003	Q6K8Z2	Os02g0795200 protein OS=Oryza sativa subsp. japonica OX=39947 GN=Os02g0795200 PE=2 SV=1	Os02g0795200	37.48	2.3	1	1	1	1	0
Cellular Component	GO:0005737	2	cytoplasm	1.17	0.065003	Q6YVM4	Probable cellulose synthase A catalytic subunit 6 [UDP-forming] OS=Oryza sativa subsp. japonica OX=39947 GN=CESA6 PE=2 SV=1	CESA6	122.41	1.8	1	1	1	1	265340
Cellular Component	GO:0005737	2	cytoplasm	1.17	0.065003	Q6Z0I0	Os08g0327700 protein OS=Oryza sativa subsp. japonica OX=39947 GN=Os08g0327700 PE=1 SV=1	Os08g0327700	15.163	6.7	1	1	1	1	7996500
Cellular Component	GO:0005737	2	cytoplasm	1.17	0.065003	Q6Z744	Dihydropyrimidine dehydrogenase (NADP(+)) OS=Oryza sativa subsp. japonica OX=39947 GN=Os02g0736400 PE=1 SV=1	Os02g0736400	45.308	5.3	1	1	1	1	5649600
Cellular Component	GO:0005737	2	cytoplasm	1.17	0.065003	Q6Z7B0	Heat shock 70 kDa protein BIP1 OS=Oryza sativa subsp. japonica OX=39947 GN=BIP1 PE=1 SV=1	BIP1	73.389	10.5	11	7	6	7	307530000
Cellular Component	GO:0005737	2	cytoplasm	1.17	0.065003	Q75HZ0	LEA5 OS=Oryza sativa subsp. japonica OX=39947 GN=Os05g0584200 PE=1 SV=1	Os05g0584200	16.546	5.3	1	1	1	1	0
Cellular Component	GO:0005737	2	cytoplasm	1.17	0.065003	A3C0C6	Peptidylprolyl isomerase OS=Oryza sativa subsp. japonica OX=39947 GN=Os09g0501850 PE=1 SV=1	Os09g0501850	16.29	7.8	1	1	1	1	10521000
Cellular Component	GO:0009536	5	plastid	1.3	0.256208	Q6K4S7	Os02g0285300 protein OS=Oryza sativa subsp. japonica OX=39947 GN=Os02g0285300 PE=1 SV=1	Os02g0285300	24.048	6.5	1	1	1	1	0
Cellular Component	GO:0042579	5	microbody	1.57	0.366204	Q948T6	Lactoylglutathione lyase OS=Oryza sativa subsp. japonica OX=39947 GN=GLYI-11 PE=1 SV=2	GLYI-11	32.553	42.3	10	10	10	10	1151800000
Cellular Component	GO:0009536	5	plastid	1.3	0.256208	Q7G065	Glucose-1-phosphate adenylyltransferase large subunit 2, cytosolic OS=Oryza sativa subsp. japonica OX=39947 GN=AGPL2 PE=1 SV=1	AGPL2	57.574	1.9	1	1	1	1	31463000
Cellular Component	GO:0005886	3	plasma membrane	1.25	0.285128	Q6ZFH9	Glycerophosphodiester phosphodiesterase OS=Oryza sativa subsp. japonica OX=39947 GN=Os08g0503200 PE=1 SV=1	Os08g0503200	83.578	3.3	1	1	1	1	1211500
Cellular Component	GO:0005886	3	plasma membrane	1.25	0.285128	Q6ZFJ0	Os08g0502400 protein OS=Oryza sativa subsp. japonica OX=39947 GN=Os08g0502400 PE=1 SV=1	Os08g0502400	28.353	3.3	1	1	1	1	25766000
Cellular Component	GO:0005886	3	plasma membrane	1.25	0.285128	Q75HZ0	LEA5 OS=Oryza sativa subsp. japonica OX=39947 GN=Os05g0584200 PE=1 SV=1	Os05g0584200	16.546	5.3	1	1	1	1	0
Cellular Component	GO:0005886	3	plasma membrane	1.25	0.285128	Q948T6	Lactoylglutathione lyase OS=Oryza sativa subsp. japonica OX=39947 GN=GLYI-11 PE=1 SV=2	GLYI-11	32.553	42.3	10	10	10	10	1151800000
Cellular Component	GO:0000325	6	plant-type vacuole	1.82	0.301154	A0A0P0XZP3	Protein disulfide-isomerase OS=Oryza sativa subsp. japonica OX=39947 GN=Os11g0199200 PE=1 SV=1	Os11g0199200	46.654	9.4	2	3	3	3	166550000
Cellular Component	GO:0000325	6	plant-type vacuole	1.82	0.301154	Q6Z7B0	Heat shock 70 kDa protein BIP1 OS=Oryza sativa subsp. japonica OX=39947 GN=BIP1 PE=1 SV=1	BIP1	73.389	10.5	11	7	6	7	307530000
Cellular Component	GO:0009579	3	thylakoid	1.58	0.322259	A0A0P0XZP3	Protein disulfide-isomerase OS=Oryza sativa subsp. japonica OX=39947 GN=Os11g0199200 PE=1 SV=1	Os11g0199200	46.654	9.4	2	3	3	3	166550000
Cellular Component	GO:0005886	3	plasma membrane	1.25	0.285128	Q6YVM4	Probable cellulose synthase A catalytic subunit 6 [UDP-forming] OS=Oryza sativa subsp. japonica OX=39947 GN=CESA6 PE=2 SV=1	CESA6	122.41	1.8	1	1	1	1	265340
Cellular Component	GO:0009579	3	thylakoid	1.58	0.322259	P93407	Superoxide dismutase [Cu-Zn], chloroplastic OS=Oryza sativa subsp. japonica OX=39947 GN=SODCP PE=1 SV=1	SODCP	21.301	35.5	7	5	5	5	1963900000
Cellular Component	GO:0009579	3	thylakoid	1.58	0.322259	Q8H4B9	Os07g0516200 protein OS=Oryza sativa subsp. japonica OX=39947 GN=Os07g0516200 PE=1 SV=1	Os07g0516200	18.818	12.8	2	2	2	2	63417000
Cellular Component	GO:0042579	5	microbody	1.57	0.366204	Q65XA0	Probable glutathione S-transferase DHAR1, cytosolic OS=Oryza sativa subsp. japonica OX=39947 GN=DHAR1 PE=1 SV=1	DHAR1	23.57	28.2	8	4	4	4	414470000
Cellular Component	GO:0005777	6	peroxisome	1.57	0.366204	Q65XA0	Probable glutathione S-transferase DHAR1, cytosolic OS=Oryza sativa subsp. japonica OX=39947 GN=DHAR1 PE=1 SV=1	DHAR1	23.57	28.2	8	4	4	4	414470000
Cellular Component	GO:0005777	6	peroxisome	1.57	0.366204	Q948T6	Lactoylglutathione lyase OS=Oryza sativa subsp. japonica OX=39947 GN=GLYI-11 PE=1 SV=2	GLYI-11	32.553	42.3	10	10	10	10	1151800000
Cellular Component	GO:0015630	6	microtubule cytoskeleton	1.49	0.389188	A0A0P0WG85	Os04g0663100 protein OS=Oryza sativa subsp. japonica OX=39947 GN=Os04g0663100 PE=1 SV=1	Os04g0663100	98.48	2.7	1	1	1	1	2029700
Cellular Component	GO:0015630	6	microtubule cytoskeleton	1.49	0.389188	Q6K4S7	Os02g0285300 protein OS=Oryza sativa subsp. japonica OX=39947 GN=Os02g0285300 PE=1 SV=1	Os02g0285300	24.048	6.5	1	1	1	1	0
Cellular Component	GO:0009536	5	plastid	1.3	0.256208	Q6Z744	Dihydropyrimidine dehydrogenase (NADP(+)) OS=Oryza sativa subsp. japonica OX=39947 GN=Os02g0736400 PE=1 SV=1	Os02g0736400	45.308	5.3	1	1	1	1	5649600
Cellular Component	GO:0009579	3	thylakoid	1.58	0.322259	Q2QV45	70 kDa heat shock protein OS=Oryza sativa subsp. japonica OX=39947 GN=LOC_Os12g14070 PE=1 SV=1	LOC_Os12g14070	74.086	14.9	7	9	9	9	413610000
Cellular Component	GO:0005886	3	plasma membrane	1.25	0.285128	Q6K4S7	Os02g0285300 protein OS=Oryza sativa subsp. japonica OX=39947 GN=Os02g0285300 PE=1 SV=1	Os02g0285300	24.048	6.5	1	1	1	1	0
Cellular Component	GO:0005788	5	endoplasmic reticulum lumen	18.44	6.29064e-05	A0A0P0XZP3	Protein disulfide-isomerase OS=Oryza sativa subsp. japonica OX=39947 GN=Os11g0199200 PE=1 SV=1	Os11g0199200	46.654	9.4	2	3	3	3	166550000
Cellular Component	GO:0005886	3	plasma membrane	1.25	0.285128	Q65XA0	Probable glutathione S-transferase DHAR1, cytosolic OS=Oryza sativa subsp. japonica OX=39947 GN=DHAR1 PE=1 SV=1	DHAR1	23.57	28.2	8	4	4	4	414470000
Cellular Component	GO:0009536	5	plastid	1.3	0.256208	Q8H4B9	Os07g0516200 protein OS=Oryza sativa subsp. japonica OX=39947 GN=Os07g0516200 PE=1 SV=1	Os07g0516200	18.818	12.8	2	2	2	2	63417000
Cellular Component	GO:0009536	5	plastid	1.3	0.256208	Q8H8U5	Protein IN2-1 homolog B OS=Oryza sativa subsp. japonica OX=39947 GN=GSTZ5 PE=2 SV=1	GSTZ5	27.361	27.9	5	5	5	5	255330000
Cellular Component	GO:0009536	5	plastid	1.3	0.256208	Q948T6	Lactoylglutathione lyase OS=Oryza sativa subsp. japonica OX=39947 GN=GLYI-11 PE=1 SV=2	GLYI-11	32.553	42.3	10	10	10	10	1151800000
Cellular Component	GO:0031226	3	intrinsic component of plasma membrane	1.81	0.284671	Q5JNJ5	Early nodulin-like protein 1 OS=Oryza sativa subsp. japonica OX=39947 GN=ENODL1 PE=1 SV=1	ENODL1	24.922	5.5	1	1	1	1	1027000000
Cellular Component	GO:0031226	3	intrinsic component of plasma membrane	1.81	0.284671	Q6K4S7	Os02g0285300 protein OS=Oryza sativa subsp. japonica OX=39947 GN=Os02g0285300 PE=1 SV=1	Os02g0285300	24.048	6.5	1	1	1	1	0
Cellular Component	GO:0031226	3	intrinsic component of plasma membrane	1.81	0.284671	Q6ZFH9	Glycerophosphodiester phosphodiesterase OS=Oryza sativa subsp. japonica OX=39947 GN=Os08g0503200 PE=1 SV=1	Os08g0503200	83.578	3.3	1	1	1	1	1211500
Cellular Component	GO:0031226	3	intrinsic component of plasma membrane	1.81	0.284671	Q6ZFJ0	Os08g0502400 protein OS=Oryza sativa subsp. japonica OX=39947 GN=Os08g0502400 PE=1 SV=1	Os08g0502400	28.353	3.3	1	1	1	1	25766000
Cellular Component	GO:0005886	3	plasma membrane	1.25	0.285128	A0A0P0V0Q5	Os01g0226200 protein OS=Oryza sativa subsp. japonica OX=39947 GN=Os01g0226200 PE=4 SV=1	Os01g0226200	43.032	1.9	1	1	1	1	0
Cellular Component	GO:0005886	3	plasma membrane	1.25	0.285128	Q67UF5	Protein disulfide isomerase-like 2-3 OS=Oryza sativa subsp. japonica OX=39947 GN=PDIL2-3 PE=2 SV=1	PDIL2-3	47.334	7.3	2	2	2	2	33060000
Cellular Component	GO:0005886	3	plasma membrane	1.25	0.285128	A0A0P0WG85	Os04g0663100 protein OS=Oryza sativa subsp. japonica OX=39947 GN=Os04g0663100 PE=1 SV=1	Os04g0663100	98.48	2.7	1	1	1	1	2029700
Cellular Component	GO:0005886	3	plasma membrane	1.25	0.285128	A0A0P0XZ99	Os11g0175300 protein OS=Oryza sativa subsp. japonica OX=39947 GN=Os11g0175300 PE=4 SV=1	Os11g0175300	45.473	5	1	1	1	1	320040000
Cellular Component	GO:0005886	3	plasma membrane	1.25	0.285128	A0A0P0XZP3	Protein disulfide-isomerase OS=Oryza sativa subsp. japonica OX=39947 GN=Os11g0199200 PE=1 SV=1	Os11g0199200	46.654	9.4	2	3	3	3	166550000
Cellular Component	GO:0005886	3	plasma membrane	1.25	0.285128	Q10DV7	Actin-1 OS=Oryza sativa subsp. japonica OX=39947 GN=ACT1 PE=2 SV=1	ACT1	41.812	14.1	3	3	3	3	41348000
Cellular Component	GO:0005886	3	plasma membrane	1.25	0.285128	Q53ME4	Leucine Rich Repeat family protein, expressed OS=Oryza sativa subsp. japonica OX=39947 GN=LOC_Os11g12620 PE=3 SV=1	LOC_Os11g12620	110.93	0.8	1	1	1	1	29732000
Cellular Component	GO:0005886	3	plasma membrane	1.25	0.285128	Q5JNJ5	Early nodulin-like protein 1 OS=Oryza sativa subsp. japonica OX=39947 GN=ENODL1 PE=1 SV=1	ENODL1	24.922	5.5	1	1	1	1	1027000000
Cellular Component	GO:0005886	3	plasma membrane	1.25	0.285128	A0A0P0VIA4	Os02g0321900 protein (Fragment) OS=Oryza sativa subsp. japonica OX=39947 GN=Os02g0321900 PE=1 SV=1	Os02g0321900	10.186	16.9	1	1	1	1	3030800
Cellular Component	GO:0005886	3	plasma membrane	1.25	0.285128	Q5VRM0	Acyl-CoA-binding domain-containing protein 2 OS=Oryza sativa subsp. japonica OX=39947 GN=ACBP2 PE=1 SV=1	ACBP2	10.248	14.3	1	1	1	1	10781000
Molecular Function	GO:0003723	4	RNA binding	1.56	0.163426	Q6Z0F9	Os08g0340900 protein OS=Oryza sativa subsp. japonica OX=39947 GN=Os08g0340900 PE=2 SV=1	Os08g0340900	90.389	2.9	1	1	1	1	54692000
Molecular Function	GO:0003723	4	RNA binding	1.56	0.163426	Q6EUH6	Os02g0663900 protein OS=Oryza sativa subsp. japonica OX=39947 GN=Os02g0663900 PE=4 SV=1	Os02g0663900	72.46	1.2	3	1	1	1	0
Molecular Function	GO:0003723	4	RNA binding	1.56	0.163426	Q2QXB0	Os12g0163600 protein OS=Oryza sativa subsp. japonica OX=39947 GN=LOC_Os12g06650 PE=2 SV=1	LOC_Os12g06650	64.535	1.7	1	1	1	1	6891600
Molecular Function	GO:0003723	4	RNA binding	1.56	0.163426	A0A0P0VIA4	Os02g0321900 protein (Fragment) OS=Oryza sativa subsp. japonica OX=39947 GN=Os02g0321900 PE=1 SV=1	Os02g0321900	10.186	16.9	1	1	1	1	3030800
Molecular Function	GO:0003723	4	RNA binding	1.56	0.163426	A0A0P0X7E2	Os07g0555200 protein (Fragment) OS=Oryza sativa subsp. japonica OX=39947 GN=Os07g0555200 PE=1 SV=1	Os07g0555200	138.35	2.2	2	2	2	2	19952000
Molecular Function	GO:0003723	4	RNA binding	1.56	0.163426	Q8H5Q4	Os07g0244400 protein OS=Oryza sativa subsp. japonica OX=39947 GN=Os07g0244400 PE=4 SV=1	Os07g0244400	46.663	1.8	2	1	1	1	0
Molecular Function	GO:0003723	4	RNA binding	1.56	0.163426	A0A0N7KGP4	Os03g0177400 protein OS=Oryza sativa subsp. japonica OX=39947 GN=Os03g0177400 PE=1 SV=1	Os03g0177400	42.235	5.5	1	1	1	1	211700000
Molecular Function	GO:0004519	5	endonuclease activity	1.91	0.155986	Q8H5Q4	Os07g0244400 protein OS=Oryza sativa subsp. japonica OX=39947 GN=Os07g0244400 PE=4 SV=1	Os07g0244400	46.663	1.8	2	1	1	1	0
Molecular Function	GO:0004519	5	endonuclease activity	1.91	0.155986	Q6Z0F9	Os08g0340900 protein OS=Oryza sativa subsp. japonica OX=39947 GN=Os08g0340900 PE=2 SV=1	Os08g0340900	90.389	2.9	1	1	1	1	54692000
Molecular Function	GO:0003723	4	RNA binding	1.56	0.163426	A0A0P0XR38	Os09g0549500 protein OS=Oryza sativa subsp. japonica OX=39947 GN=Os09g0549500 PE=4 SV=1	Os09g0549500	29.5	2.9	0	1	1	1	1551100
Molecular Function	GO:1901363	2	heterocyclic compound binding	1.37	0.167152	A0A0N7KGP4	Os03g0177400 protein OS=Oryza sativa subsp. japonica OX=39947 GN=Os03g0177400 PE=1 SV=1	Os03g0177400	42.235	5.5	1	1	1	1	211700000
Molecular Function	GO:1901363	2	heterocyclic compound binding	1.37	0.167152	A0A0P0X7E2	Os07g0555200 protein (Fragment) OS=Oryza sativa subsp. japonica OX=39947 GN=Os07g0555200 PE=1 SV=1	Os07g0555200	138.35	2.2	2	2	2	2	19952000
Molecular Function	GO:1901363	2	heterocyclic compound binding	1.37	0.167152	A0A0P0VRB1	Os02g0816900 protein OS=Oryza sativa subsp. japonica OX=39947 GN=Os02g0816900 PE=1 SV=1	Os02g0816900	144.87	0.8	1	1	1	1	349180000
Molecular Function	GO:1901363	2	heterocyclic compound binding	1.37	0.167152	A0A0P0XB22	Os08g0110800 protein OS=Oryza sativa subsp. japonica OX=39947 GN=Os08g0110800 PE=1 SV=1	Os08g0110800	32.852	17.1	3	3	3	3	12057000
Molecular Function	GO:1901363	2	heterocyclic compound binding	1.37	0.167152	A0A0P0XR38	Os09g0549500 protein OS=Oryza sativa subsp. japonica OX=39947 GN=Os09g0549500 PE=4 SV=1	Os09g0549500	29.5	2.9	0	1	1	1	1551100
Molecular Function	GO:1901363	2	heterocyclic compound binding	1.37	0.167152	A3C0C6	Peptidylprolyl isomerase OS=Oryza sativa subsp. japonica OX=39947 GN=Os09g0501850 PE=1 SV=1	Os09g0501850	16.29	7.8	1	1	1	1	10521000
Molecular Function	GO:1901363	2	heterocyclic compound binding	1.37	0.167152	Q2QMT7	B3 domain-containing protein Os12g0591400 OS=Oryza sativa subsp. japonica OX=39947 GN=Os12g0591300 PE=2 SV=1	Os12g0591300	75.285	3	1	1	1	1	3778600
Molecular Function	GO:0004519	5	endonuclease activity	1.91	0.155986	Q6EUH6	Os02g0663900 protein OS=Oryza sativa subsp. japonica OX=39947 GN=Os02g0663900 PE=4 SV=1	Os02g0663900	72.46	1.2	3	1	1	1	0
Molecular Function	GO:1901363	2	heterocyclic compound binding	1.37	0.167152	Q2QXB0	Os12g0163600 protein OS=Oryza sativa subsp. japonica OX=39947 GN=LOC_Os12g06650 PE=2 SV=1	LOC_Os12g06650	64.535	1.7	1	1	1	1	6891600
Molecular Function	GO:1901363	2	heterocyclic compound binding	1.37	0.167152	Q5VRM0	Acyl-CoA-binding domain-containing protein 2 OS=Oryza sativa subsp. japonica OX=39947 GN=ACBP2 PE=1 SV=1	ACBP2	10.248	14.3	1	1	1	1	10781000
Molecular Function	GO:1901363	2	heterocyclic compound binding	1.37	0.167152	Q69TW5	bZIP transcription factor 46 OS=Oryza sativa subsp. japonica OX=39947 GN=BZIP46 PE=1 SV=1	BZIP46	34.687	2.5	1	1	1	1	39551000
Molecular Function	GO:1901363	2	heterocyclic compound binding	1.37	0.167152	Q6EUH6	Os02g0663900 protein OS=Oryza sativa subsp. japonica OX=39947 GN=Os02g0663900 PE=4 SV=1	Os02g0663900	72.46	1.2	3	1	1	1	0
Molecular Function	GO:1901363	2	heterocyclic compound binding	1.37	0.167152	Q6Z0F9	Os08g0340900 protein OS=Oryza sativa subsp. japonica OX=39947 GN=Os08g0340900 PE=2 SV=1	Os08g0340900	90.389	2.9	1	1	1	1	54692000
Molecular Function	GO:1901363	2	heterocyclic compound binding	1.37	0.167152	A0A0P0VIA4	Os02g0321900 protein (Fragment) OS=Oryza sativa subsp. japonica OX=39947 GN=Os02g0321900 PE=1 SV=1	Os02g0321900	10.186	16.9	1	1	1	1	3030800
Molecular Function	GO:0004519	5	endonuclease activity	1.91	0.155986	Q2QXB0	Os12g0163600 protein OS=Oryza sativa subsp. japonica OX=39947 GN=LOC_Os12g06650 PE=2 SV=1	LOC_Os12g06650	64.535	1.7	1	1	1	1	6891600
Molecular Function	GO:0044877	2	protein-containing complex binding	2.64	0.104369	A0A0P0VYG1	Os03g0356700 protein OS=Oryza sativa subsp. japonica OX=39947 GN=Os03g0356700 PE=1 SV=1	Os03g0356700	46.012	2.4	1	1	1	1	8830500
Molecular Function	GO:1990837	6	sequence-specific double-stranded DNA binding	2.86	0.154187	A0A0P0XB22	Os08g0110800 protein OS=Oryza sativa subsp. japonica OX=39947 GN=Os08g0110800 PE=1 SV=1	Os08g0110800	32.852	17.1	3	3	3	3	12057000
Molecular Function	GO:0016853	2	isomerase activity	3.61	0.0499465	Q67UF5	Protein disulfide isomerase-like 2-3 OS=Oryza sativa subsp. japonica OX=39947 GN=PDIL2-3 PE=2 SV=1	PDIL2-3	47.334	7.3	2	2	2	2	33060000
Molecular Function	GO:0008092	3	cytoskeletal protein binding	3.13	0.0705291	A0A0P0VRB1	Os02g0816900 protein OS=Oryza sativa subsp. japonica OX=39947 GN=Os02g0816900 PE=1 SV=1	Os02g0816900	144.87	0.8	1	1	1	1	349180000
Molecular Function	GO:0008092	3	cytoskeletal protein binding	3.13	0.0705291	A0A0P0VYG1	Os03g0356700 protein OS=Oryza sativa subsp. japonica OX=39947 GN=Os03g0356700 PE=1 SV=1	Os03g0356700	46.012	2.4	1	1	1	1	8830500
Molecular Function	GO:0008092	3	cytoskeletal protein binding	3.13	0.0705291	Q6K4S7	Os02g0285300 protein OS=Oryza sativa subsp. japonica OX=39947 GN=Os02g0285300 PE=1 SV=1	Os02g0285300	24.048	6.5	1	1	1	1	0
Molecular Function	GO:0043168	3	anion binding	2.12	0.0851202	A0A0P0VRB1	Os02g0816900 protein OS=Oryza sativa subsp. japonica OX=39947 GN=Os02g0816900 PE=1 SV=1	Os02g0816900	144.87	0.8	1	1	1	1	349180000
Molecular Function	GO:0043168	3	anion binding	2.12	0.0851202	Q5VRM0	Acyl-CoA-binding domain-containing protein 2 OS=Oryza sativa subsp. japonica OX=39947 GN=ACBP2 PE=1 SV=1	ACBP2	10.248	14.3	1	1	1	1	10781000
Molecular Function	GO:0043168	3	anion binding	2.12	0.0851202	Q65XA0	Probable glutathione S-transferase DHAR1, cytosolic OS=Oryza sativa subsp. japonica OX=39947 GN=DHAR1 PE=1 SV=1	DHAR1	23.57	28.2	8	4	4	4	414470000
Molecular Function	GO:0043168	3	anion binding	2.12	0.0851202	Q6K4S7	Os02g0285300 protein OS=Oryza sativa subsp. japonica OX=39947 GN=Os02g0285300 PE=1 SV=1	Os02g0285300	24.048	6.5	1	1	1	1	0
Molecular Function	GO:0043168	3	anion binding	2.12	0.0851202	Q6Z0I0	Os08g0327700 protein OS=Oryza sativa subsp. japonica OX=39947 GN=Os08g0327700 PE=1 SV=1	Os08g0327700	15.163	6.7	1	1	1	1	7996500
Molecular Function	GO:0033218	2	amide binding	4.03	0.0877985	Q5VRM0	Acyl-CoA-binding domain-containing protein 2 OS=Oryza sativa subsp. japonica OX=39947 GN=ACBP2 PE=1 SV=1	ACBP2	10.248	14.3	1	1	1	1	10781000
Molecular Function	GO:0033218	2	amide binding	4.03	0.0877985	Q65XA0	Probable glutathione S-transferase DHAR1, cytosolic OS=Oryza sativa subsp. japonica OX=39947 GN=DHAR1 PE=1 SV=1	DHAR1	23.57	28.2	8	4	4	4	414470000
Molecular Function	GO:0016651	3	oxidoreductase activity, acting on NAD(P)H	3.9	0.0928227	Q0D840	Thioredoxin H1 OS=Oryza sativa subsp. japonica OX=39947 GN=TRXH PE=1 SV=1	TRXH	13.156	8.2	1	1	1	1	7734300
Molecular Function	GO:0016651	3	oxidoreductase activity, acting on NAD(P)H	3.9	0.0928227	Q6Z744	Dihydropyrimidine dehydrogenase (NADP(+)) OS=Oryza sativa subsp. japonica OX=39947 GN=Os02g0736400 PE=1 SV=1	Os02g0736400	45.308	5.3	1	1	1	1	5649600
Molecular Function	GO:0005509	5	calcium ion binding	3.75	0.0992191	Q6K4S7	Os02g0285300 protein OS=Oryza sativa subsp. japonica OX=39947 GN=Os02g0285300 PE=1 SV=1	Os02g0285300	24.048	6.5	1	1	1	1	0
Molecular Function	GO:0005509	5	calcium ion binding	3.75	0.0992191	Q6ZFH9	Glycerophosphodiester phosphodiesterase OS=Oryza sativa subsp. japonica OX=39947 GN=Os08g0503200 PE=1 SV=1	Os08g0503200	83.578	3.3	1	1	1	1	1211500
Molecular Function	GO:0044877	2	protein-containing complex binding	2.64	0.104369	A0A0P0VRB1	Os02g0816900 protein OS=Oryza sativa subsp. japonica OX=39947 GN=Os02g0816900 PE=1 SV=1	Os02g0816900	144.87	0.8	1	1	1	1	349180000
Molecular Function	GO:1901363	2	heterocyclic compound binding	1.37	0.167152	Q7XUC9	Histone H4 OS=Oryza sativa subsp. japonica OX=39947 GN=LOC_Os03g02780 PE=1 SV=2	LOC_Os03g02780	11.409	13.6	1	1	1	1	2466900
Molecular Function	GO:0044877	2	protein-containing complex binding	2.64	0.104369	Q948T6	Lactoylglutathione lyase OS=Oryza sativa subsp. japonica OX=39947 GN=GLYI-11 PE=1 SV=2	GLYI-11	32.553	42.3	10	10	10	10	1151800000
Molecular Function	GO:0000976	5	transcription cis-regulatory region binding	3.56	0.108377	A0A0P0XB22	Os08g0110800 protein OS=Oryza sativa subsp. japonica OX=39947 GN=Os08g0110800 PE=1 SV=1	Os08g0110800	32.852	17.1	3	3	3	3	12057000
Molecular Function	GO:0000976	5	transcription cis-regulatory region binding	3.56	0.108377	Q69TW5	bZIP transcription factor 46 OS=Oryza sativa subsp. japonica OX=39947 GN=BZIP46 PE=1 SV=1	BZIP46	34.687	2.5	1	1	1	1	39551000
Molecular Function	GO:0005198	1	structural molecule activity	2.52	0.11568	A0A0P0VG25	Os02g0202250 protein OS=Oryza sativa subsp. japonica OX=39947 GN=Os02g0202250 PE=1 SV=1	Os02g0202250	138.06	1.7	1	1	1	1	303330000
Molecular Function	GO:0005198	1	structural molecule activity	2.52	0.11568	A0A0P0VIA4	Os02g0321900 protein (Fragment) OS=Oryza sativa subsp. japonica OX=39947 GN=Os02g0321900 PE=1 SV=1	Os02g0321900	10.186	16.9	1	1	1	1	3030800
Molecular Function	GO:0005198	1	structural molecule activity	2.52	0.11568	Q10DV7	Actin-1 OS=Oryza sativa subsp. japonica OX=39947 GN=ACT1 PE=2 SV=1	ACT1	41.812	14.1	3	3	3	3	41348000
Molecular Function	GO:1990837	6	sequence-specific double-stranded DNA binding	2.86	0.154187	Q69TW5	bZIP transcription factor 46 OS=Oryza sativa subsp. japonica OX=39947 GN=BZIP46 PE=1 SV=1	BZIP46	34.687	2.5	1	1	1	1	39551000
Molecular Function	GO:1901363	2	heterocyclic compound binding	1.37	0.167152	Q8H5Q4	Os07g0244400 protein OS=Oryza sativa subsp. japonica OX=39947 GN=Os07g0244400 PE=4 SV=1	Os07g0244400	46.663	1.8	2	1	1	1	0
Molecular Function	GO:0097159	2	organic cyclic compound binding	1.36	0.169596	A0A0P0X7E2	Os07g0555200 protein (Fragment) OS=Oryza sativa subsp. japonica OX=39947 GN=Os07g0555200 PE=1 SV=1	Os07g0555200	138.35	2.2	2	2	2	2	19952000
Molecular Function	GO:0032559	5	adenyl ribonucleotide binding	2.7	0.168743	Q5VRM0	Acyl-CoA-binding domain-containing protein 2 OS=Oryza sativa subsp. japonica OX=39947 GN=ACBP2 PE=1 SV=1	ACBP2	10.248	14.3	1	1	1	1	10781000
Molecular Function	GO:0017076	4	purine nucleotide binding	2.05	0.254972	A0A0P0VRB1	Os02g0816900 protein OS=Oryza sativa subsp. japonica OX=39947 GN=Os02g0816900 PE=1 SV=1	Os02g0816900	144.87	0.8	1	1	1	1	349180000
Molecular Function	GO:0017076	4	purine nucleotide binding	2.05	0.254972	Q5VRM0	Acyl-CoA-binding domain-containing protein 2 OS=Oryza sativa subsp. japonica OX=39947 GN=ACBP2 PE=1 SV=1	ACBP2	10.248	14.3	1	1	1	1	10781000
Molecular Function	GO:0032553	3	ribonucleotide binding	1.96	0.27191	A0A0P0VRB1	Os02g0816900 protein OS=Oryza sativa subsp. japonica OX=39947 GN=Os02g0816900 PE=1 SV=1	Os02g0816900	144.87	0.8	1	1	1	1	349180000
Molecular Function	GO:0032553	3	ribonucleotide binding	1.96	0.27191	Q5VRM0	Acyl-CoA-binding domain-containing protein 2 OS=Oryza sativa subsp. japonica OX=39947 GN=ACBP2 PE=1 SV=1	ACBP2	10.248	14.3	1	1	1	1	10781000
Molecular Function	GO:0003690	5	double-stranded DNA binding	1.87	0.290388	A0A0P0XB22	Os08g0110800 protein OS=Oryza sativa subsp. japonica OX=39947 GN=Os08g0110800 PE=1 SV=1	Os08g0110800	32.852	17.1	3	3	3	3	12057000
Molecular Function	GO:0003690	5	double-stranded DNA binding	1.87	0.290388	Q69TW5	bZIP transcription factor 46 OS=Oryza sativa subsp. japonica OX=39947 GN=BZIP46 PE=1 SV=1	BZIP46	34.687	2.5	1	1	1	1	39551000
Molecular Function	GO:0004518	4	nuclease activity	1.62	0.311243	Q2QXB0	Os12g0163600 protein OS=Oryza sativa subsp. japonica OX=39947 GN=LOC_Os12g06650 PE=2 SV=1	LOC_Os12g06650	64.535	1.7	1	1	1	1	6891600
Molecular Function	GO:0004518	4	nuclease activity	1.62	0.311243	Q6EUH6	Os02g0663900 protein OS=Oryza sativa subsp. japonica OX=39947 GN=Os02g0663900 PE=4 SV=1	Os02g0663900	72.46	1.2	3	1	1	1	0
Molecular Function	GO:0004518	4	nuclease activity	1.62	0.311243	Q6Z0F9	Os08g0340900 protein OS=Oryza sativa subsp. japonica OX=39947 GN=Os08g0340900 PE=2 SV=1	Os08g0340900	90.389	2.9	1	1	1	1	54692000
Molecular Function	GO:0004518	4	nuclease activity	1.62	0.311243	Q8H5Q4	Os07g0244400 protein OS=Oryza sativa subsp. japonica OX=39947 GN=Os07g0244400 PE=4 SV=1	Os07g0244400	46.663	1.8	2	1	1	1	0
Molecular Function	GO:0097367	2	carbohydrate derivative binding	1.67	0.336321	A0A0P0VRB1	Os02g0816900 protein OS=Oryza sativa subsp. japonica OX=39947 GN=Os02g0816900 PE=1 SV=1	Os02g0816900	144.87	0.8	1	1	1	1	349180000
Molecular Function	GO:0032555	4	purine ribonucleotide binding	2.05	0.254972	Q5VRM0	Acyl-CoA-binding domain-containing protein 2 OS=Oryza sativa subsp. japonica OX=39947 GN=ACBP2 PE=1 SV=1	ACBP2	10.248	14.3	1	1	1	1	10781000
Molecular Function	GO:0097367	2	carbohydrate derivative binding	1.67	0.336321	Q5VRM0	Acyl-CoA-binding domain-containing protein 2 OS=Oryza sativa subsp. japonica OX=39947 GN=ACBP2 PE=1 SV=1	ACBP2	10.248	14.3	1	1	1	1	10781000
Molecular Function	GO:0003676	3	nucleic acid binding	1.29	0.355975	A0A0P0VIA4	Os02g0321900 protein (Fragment) OS=Oryza sativa subsp. japonica OX=39947 GN=Os02g0321900 PE=1 SV=1	Os02g0321900	10.186	16.9	1	1	1	1	3030800
Molecular Function	GO:0003676	3	nucleic acid binding	1.29	0.355975	A0A0P0X7E2	Os07g0555200 protein (Fragment) OS=Oryza sativa subsp. japonica OX=39947 GN=Os07g0555200 PE=1 SV=1	Os07g0555200	138.35	2.2	2	2	2	2	19952000
Molecular Function	GO:0003676	3	nucleic acid binding	1.29	0.355975	A0A0P0XB22	Os08g0110800 protein OS=Oryza sativa subsp. japonica OX=39947 GN=Os08g0110800 PE=1 SV=1	Os08g0110800	32.852	17.1	3	3	3	3	12057000
Molecular Function	GO:0003676	3	nucleic acid binding	1.29	0.355975	A0A0P0XR38	Os09g0549500 protein OS=Oryza sativa subsp. japonica OX=39947 GN=Os09g0549500 PE=4 SV=1	Os09g0549500	29.5	2.9	0	1	1	1	1551100
Molecular Function	GO:0003676	3	nucleic acid binding	1.29	0.355975	Q2QMT7	B3 domain-containing protein Os12g0591400 OS=Oryza sativa subsp. japonica OX=39947 GN=Os12g0591300 PE=2 SV=1	Os12g0591300	75.285	3	1	1	1	1	3778600
Molecular Function	GO:0003676	3	nucleic acid binding	1.29	0.355975	Q2QXB0	Os12g0163600 protein OS=Oryza sativa subsp. japonica OX=39947 GN=LOC_Os12g06650 PE=2 SV=1	LOC_Os12g06650	64.535	1.7	1	1	1	1	6891600
Molecular Function	GO:0003676	3	nucleic acid binding	1.29	0.355975	Q69TW5	bZIP transcription factor 46 OS=Oryza sativa subsp. japonica OX=39947 GN=BZIP46 PE=1 SV=1	BZIP46	34.687	2.5	1	1	1	1	39551000
Molecular Function	GO:0003676	3	nucleic acid binding	1.29	0.355975	Q6EUH6	Os02g0663900 protein OS=Oryza sativa subsp. japonica OX=39947 GN=Os02g0663900 PE=4 SV=1	Os02g0663900	72.46	1.2	3	1	1	1	0
Molecular Function	GO:0003676	3	nucleic acid binding	1.29	0.355975	Q6Z0F9	Os08g0340900 protein OS=Oryza sativa subsp. japonica OX=39947 GN=Os08g0340900 PE=2 SV=1	Os08g0340900	90.389	2.9	1	1	1	1	54692000
Molecular Function	GO:0003676	3	nucleic acid binding	1.29	0.355975	Q7XUC9	Histone H4 OS=Oryza sativa subsp. japonica OX=39947 GN=LOC_Os03g02780 PE=1 SV=2	LOC_Os03g02780	11.409	13.6	1	1	1	1	2466900
Molecular Function	GO:0003676	3	nucleic acid binding	1.29	0.355975	Q8H5Q4	Os07g0244400 protein OS=Oryza sativa subsp. japonica OX=39947 GN=Os07g0244400 PE=4 SV=1	Os07g0244400	46.663	1.8	2	1	1	1	0
Molecular Function	GO:0003676	3	nucleic acid binding	1.29	0.355975	A0A0N7KGP4	Os03g0177400 protein OS=Oryza sativa subsp. japonica OX=39947 GN=Os03g0177400 PE=1 SV=1	Os03g0177400	42.235	5.5	1	1	1	1	211700000
Molecular Function	GO:0032559	5	adenyl ribonucleotide binding	2.7	0.168743	A0A0P0VRB1	Os02g0816900 protein OS=Oryza sativa subsp. japonica OX=39947 GN=Os02g0816900 PE=1 SV=1	Os02g0816900	144.87	0.8	1	1	1	1	349180000
Molecular Function	GO:0032555	4	purine ribonucleotide binding	2.05	0.254972	A0A0P0VRB1	Os02g0816900 protein OS=Oryza sativa subsp. japonica OX=39947 GN=Os02g0816900 PE=1 SV=1	Os02g0816900	144.87	0.8	1	1	1	1	349180000
Molecular Function	GO:0016829	2	lyase activity	2.11	0.244211	A0A0P0VBW6	Fructose-bisphosphate aldolase OS=Oryza sativa subsp. japonica OX=39947 GN=Os01g0905800 PE=1 SV=1	Os01g0905800	21.973	18.2	3	3	3	3	104550000
Molecular Function	GO:0030554	5	adenyl nucleotide binding	2.7	0.168743	A0A0P0VRB1	Os02g0816900 protein OS=Oryza sativa subsp. japonica OX=39947 GN=Os02g0816900 PE=1 SV=1	Os02g0816900	144.87	0.8	1	1	1	1	349180000
Molecular Function	GO:0030554	5	adenyl nucleotide binding	2.7	0.168743	Q5VRM0	Acyl-CoA-binding domain-containing protein 2 OS=Oryza sativa subsp. japonica OX=39947 GN=ACBP2 PE=1 SV=1	ACBP2	10.248	14.3	1	1	1	1	10781000
Molecular Function	GO:0097159	2	organic cyclic compound binding	1.36	0.169596	A0A0N7KGP4	Os03g0177400 protein OS=Oryza sativa subsp. japonica OX=39947 GN=Os03g0177400 PE=1 SV=1	Os03g0177400	42.235	5.5	1	1	1	1	211700000
Molecular Function	GO:0097159	2	organic cyclic compound binding	1.36	0.169596	A0A0P0VIA4	Os02g0321900 protein (Fragment) OS=Oryza sativa subsp. japonica OX=39947 GN=Os02g0321900 PE=1 SV=1	Os02g0321900	10.186	16.9	1	1	1	1	3030800
Molecular Function	GO:0097159	2	organic cyclic compound binding	1.36	0.169596	A0A0P0VRB1	Os02g0816900 protein OS=Oryza sativa subsp. japonica OX=39947 GN=Os02g0816900 PE=1 SV=1	Os02g0816900	144.87	0.8	1	1	1	1	349180000
Molecular Function	GO:0016853	2	isomerase activity	3.61	0.0499465	A3C0C6	Peptidylprolyl isomerase OS=Oryza sativa subsp. japonica OX=39947 GN=Os09g0501850 PE=1 SV=1	Os09g0501850	16.29	7.8	1	1	1	1	10521000
Molecular Function	GO:0097159	2	organic cyclic compound binding	1.36	0.169596	A0A0P0XB22	Os08g0110800 protein OS=Oryza sativa subsp. japonica OX=39947 GN=Os08g0110800 PE=1 SV=1	Os08g0110800	32.852	17.1	3	3	3	3	12057000
Molecular Function	GO:0097159	2	organic cyclic compound binding	1.36	0.169596	A0A0P0XR38	Os09g0549500 protein OS=Oryza sativa subsp. japonica OX=39947 GN=Os09g0549500 PE=4 SV=1	Os09g0549500	29.5	2.9	0	1	1	1	1551100
Molecular Function	GO:0097159	2	organic cyclic compound binding	1.36	0.169596	A3C0C6	Peptidylprolyl isomerase OS=Oryza sativa subsp. japonica OX=39947 GN=Os09g0501850 PE=1 SV=1	Os09g0501850	16.29	7.8	1	1	1	1	10521000
Molecular Function	GO:0097159	2	organic cyclic compound binding	1.36	0.169596	Q2QMT7	B3 domain-containing protein Os12g0591400 OS=Oryza sativa subsp. japonica OX=39947 GN=Os12g0591300 PE=2 SV=1	Os12g0591300	75.285	3	1	1	1	1	3778600
Molecular Function	GO:0097159	2	organic cyclic compound binding	1.36	0.169596	Q2QXB0	Os12g0163600 protein OS=Oryza sativa subsp. japonica OX=39947 GN=LOC_Os12g06650 PE=2 SV=1	LOC_Os12g06650	64.535	1.7	1	1	1	1	6891600
Molecular Function	GO:0016829	2	lyase activity	2.11	0.244211	Q948T6	Lactoylglutathione lyase OS=Oryza sativa subsp. japonica OX=39947 GN=GLYI-11 PE=1 SV=2	GLYI-11	32.553	42.3	10	10	10	10	1151800000
Molecular Function	GO:0097159	2	organic cyclic compound binding	1.36	0.169596	Q5VRM0	Acyl-CoA-binding domain-containing protein 2 OS=Oryza sativa subsp. japonica OX=39947 GN=ACBP2 PE=1 SV=1	ACBP2	10.248	14.3	1	1	1	1	10781000
Molecular Function	GO:0097159	2	organic cyclic compound binding	1.36	0.169596	Q6EUH6	Os02g0663900 protein OS=Oryza sativa subsp. japonica OX=39947 GN=Os02g0663900 PE=4 SV=1	Os02g0663900	72.46	1.2	3	1	1	1	0
Molecular Function	GO:0097159	2	organic cyclic compound binding	1.36	0.169596	Q6Z0F9	Os08g0340900 protein OS=Oryza sativa subsp. japonica OX=39947 GN=Os08g0340900 PE=2 SV=1	Os08g0340900	90.389	2.9	1	1	1	1	54692000
Molecular Function	GO:0097159	2	organic cyclic compound binding	1.36	0.169596	Q7XUC9	Histone H4 OS=Oryza sativa subsp. japonica OX=39947 GN=LOC_Os03g02780 PE=1 SV=2	LOC_Os03g02780	11.409	13.6	1	1	1	1	2466900
Molecular Function	GO:0097159	2	organic cyclic compound binding	1.36	0.169596	Q8H5Q4	Os07g0244400 protein OS=Oryza sativa subsp. japonica OX=39947 GN=Os07g0244400 PE=4 SV=1	Os07g0244400	46.663	1.8	2	1	1	1	0
Molecular Function	GO:0016491	2	oxidoreductase activity	1.64	0.193712	A0A0P0VTY6	Flavin-containing monooxygenase OS=Oryza sativa subsp. japonica OX=39947 GN=Os03g0182000 PE=3 SV=1	Os03g0182000	61.089	3.8	1	1	1	1	12194000
Molecular Function	GO:0016491	2	oxidoreductase activity	1.64	0.193712	P93407	Superoxide dismutase [Cu-Zn], chloroplastic OS=Oryza sativa subsp. japonica OX=39947 GN=SODCP PE=1 SV=1	SODCP	21.301	35.5	7	5	5	5	1963900000
Molecular Function	GO:0016491	2	oxidoreductase activity	1.64	0.193712	Q0D840	Thioredoxin H1 OS=Oryza sativa subsp. japonica OX=39947 GN=TRXH PE=1 SV=1	TRXH	13.156	8.2	1	1	1	1	7734300
Molecular Function	GO:0016491	2	oxidoreductase activity	1.64	0.193712	Q0DG35	Glutamate synthase 2 [NADH], chloroplastic OS=Oryza sativa subsp. japonica OX=39947 GN=Os05g0555600 PE=2 SV=2	Os05g0555600	239.45	0.5	1	1	1	1	33317000
Molecular Function	GO:0016491	2	oxidoreductase activity	1.64	0.193712	Q0DRV6	Superoxide dismutase [Cu-Zn] 1 OS=Oryza sativa subsp. japonica OX=39947 GN=SODCC1 PE=1 SV=1	SODCC1	15.251	59.9	5	5	5	5	1608100000
Molecular Function	GO:0016491	2	oxidoreductase activity	1.64	0.193712	Q65XA0	Probable glutathione S-transferase DHAR1, cytosolic OS=Oryza sativa subsp. japonica OX=39947 GN=DHAR1 PE=1 SV=1	DHAR1	23.57	28.2	8	4	4	4	414470000
Molecular Function	GO:0016491	2	oxidoreductase activity	1.64	0.193712	Q6Z744	Dihydropyrimidine dehydrogenase (NADP(+)) OS=Oryza sativa subsp. japonica OX=39947 GN=Os02g0736400 PE=1 SV=1	Os02g0736400	45.308	5.3	1	1	1	1	5649600
Molecular Function	GO:0097159	2	organic cyclic compound binding	1.36	0.169596	Q69TW5	bZIP transcription factor 46 OS=Oryza sativa subsp. japonica OX=39947 GN=BZIP46 PE=1 SV=1	BZIP46	34.687	2.5	1	1	1	1	39551000
Molecular Function	GO:0016853	2	isomerase activity	3.61	0.0499465	A0A0P0XZP3	Protein disulfide-isomerase OS=Oryza sativa subsp. japonica OX=39947 GN=Os11g0199200 PE=1 SV=1	Os11g0199200	46.654	9.4	2	3	3	3	166550000
Molecular Function	GO:0008270	6	zinc ion binding	4.03	0.0379968	Q0DRV6	Superoxide dismutase [Cu-Zn] 1 OS=Oryza sativa subsp. japonica OX=39947 GN=SODCC1 PE=1 SV=1	SODCC1	15.251	59.9	5	5	5	5	1608100000
Molecular Function	GO:0030246	2	carbohydrate binding	5.83	0.0460145	Q69Q02	4-alpha-glucanotransferase DPE2 OS=Oryza sativa subsp. japonica OX=39947 GN=DPE2 PE=2 SV=1	DPE2	108.29	1	1	1	1	1	0
Molecular Function	GO:0005507	6	copper ion binding	7.68	0.00176829	Q6K4S7	Os02g0285300 protein OS=Oryza sativa subsp. japonica OX=39947 GN=Os02g0285300 PE=1 SV=1	Os02g0285300	24.048	6.5	1	1	1	1	0
Molecular Function	GO:0046872	4	metal ion binding	3.33	0.00235758	A0A0P0VJT6	Os02g0530100 protein OS=Oryza sativa subsp. japonica OX=39947 GN=Os02g0530100 PE=1 SV=1	Os02g0530100	13.094	22	3	2	2	2	60364000
Molecular Function	GO:0046872	4	metal ion binding	3.33	0.00235758	P93407	Superoxide dismutase [Cu-Zn], chloroplastic OS=Oryza sativa subsp. japonica OX=39947 GN=SODCP PE=1 SV=1	SODCP	21.301	35.5	7	5	5	5	1963900000
Molecular Function	GO:0046872	4	metal ion binding	3.33	0.00235758	Q0DRV6	Superoxide dismutase [Cu-Zn] 1 OS=Oryza sativa subsp. japonica OX=39947 GN=SODCC1 PE=1 SV=1	SODCC1	15.251	59.9	5	5	5	5	1608100000
Molecular Function	GO:0046872	4	metal ion binding	3.33	0.00235758	Q65XA0	Probable glutathione S-transferase DHAR1, cytosolic OS=Oryza sativa subsp. japonica OX=39947 GN=DHAR1 PE=1 SV=1	DHAR1	23.57	28.2	8	4	4	4	414470000
Molecular Function	GO:0046872	4	metal ion binding	3.33	0.00235758	Q6K4S7	Os02g0285300 protein OS=Oryza sativa subsp. japonica OX=39947 GN=Os02g0285300 PE=1 SV=1	Os02g0285300	24.048	6.5	1	1	1	1	0
Molecular Function	GO:0046872	4	metal ion binding	3.33	0.00235758	Q6ZFH9	Glycerophosphodiester phosphodiesterase OS=Oryza sativa subsp. japonica OX=39947 GN=Os08g0503200 PE=1 SV=1	Os08g0503200	83.578	3.3	1	1	1	1	1211500
Molecular Function	GO:0046872	4	metal ion binding	3.33	0.00235758	Q7XVM2	Dihydrolipoyllysine-residue succinyltransferase OS=Oryza sativa subsp. japonica OX=39947 GN=Os04g0394200 PE=1 SV=1	Os04g0394200	48.283	3.2	0	1	1	1	4723400
Molecular Function	GO:0046872	4	metal ion binding	3.33	0.00235758	Q948T6	Lactoylglutathione lyase OS=Oryza sativa subsp. japonica OX=39947 GN=GLYI-11 PE=1 SV=2	GLYI-11	32.553	42.3	10	10	10	10	1151800000
Molecular Function	GO:0016209	1	antioxidant activity	7.01	0.00246477	P93407	Superoxide dismutase [Cu-Zn], chloroplastic OS=Oryza sativa subsp. japonica OX=39947 GN=SODCP PE=1 SV=1	SODCP	21.301	35.5	7	5	5	5	1963900000
Molecular Function	GO:0016209	1	antioxidant activity	7.01	0.00246477	Q0D840	Thioredoxin H1 OS=Oryza sativa subsp. japonica OX=39947 GN=TRXH PE=1 SV=1	TRXH	13.156	8.2	1	1	1	1	7734300
Molecular Function	GO:0016209	1	antioxidant activity	7.01	0.00246477	Q0DRV6	Superoxide dismutase [Cu-Zn] 1 OS=Oryza sativa subsp. japonica OX=39947 GN=SODCC1 PE=1 SV=1	SODCC1	15.251	59.9	5	5	5	5	1608100000
Molecular Function	GO:0016209	1	antioxidant activity	7.01	0.00246477	Q65XA0	Probable glutathione S-transferase DHAR1, cytosolic OS=Oryza sativa subsp. japonica OX=39947 GN=DHAR1 PE=1 SV=1	DHAR1	23.57	28.2	8	4	4	4	414470000
Molecular Function	GO:0043167	2	ion binding	2.46	0.00376644	A0A0P0VJT6	Os02g0530100 protein OS=Oryza sativa subsp. japonica OX=39947 GN=Os02g0530100 PE=1 SV=1	Os02g0530100	13.094	22	3	2	2	2	60364000
Molecular Function	GO:0043167	2	ion binding	2.46	0.00376644	A0A0P0VRB1	Os02g0816900 protein OS=Oryza sativa subsp. japonica OX=39947 GN=Os02g0816900 PE=1 SV=1	Os02g0816900	144.87	0.8	1	1	1	1	349180000
Molecular Function	GO:0043167	2	ion binding	2.46	0.00376644	P93407	Superoxide dismutase [Cu-Zn], chloroplastic OS=Oryza sativa subsp. japonica OX=39947 GN=SODCP PE=1 SV=1	SODCP	21.301	35.5	7	5	5	5	1963900000
Molecular Function	GO:0043167	2	ion binding	2.46	0.00376644	Q0DRV6	Superoxide dismutase [Cu-Zn] 1 OS=Oryza sativa subsp. japonica OX=39947 GN=SODCC1 PE=1 SV=1	SODCC1	15.251	59.9	5	5	5	5	1608100000
Molecular Function	GO:0043167	2	ion binding	2.46	0.00376644	Q5VRM0	Acyl-CoA-binding domain-containing protein 2 OS=Oryza sativa subsp. japonica OX=39947 GN=ACBP2 PE=1 SV=1	ACBP2	10.248	14.3	1	1	1	1	10781000
Molecular Function	GO:0043167	2	ion binding	2.46	0.00376644	Q65XA0	Probable glutathione S-transferase DHAR1, cytosolic OS=Oryza sativa subsp. japonica OX=39947 GN=DHAR1 PE=1 SV=1	DHAR1	23.57	28.2	8	4	4	4	414470000
Molecular Function	GO:0043167	2	ion binding	2.46	0.00376644	Q6K4S7	Os02g0285300 protein OS=Oryza sativa subsp. japonica OX=39947 GN=Os02g0285300 PE=1 SV=1	Os02g0285300	24.048	6.5	1	1	1	1	0
Molecular Function	GO:0043167	2	ion binding	2.46	0.00376644	Q6Z0I0	Os08g0327700 protein OS=Oryza sativa subsp. japonica OX=39947 GN=Os08g0327700 PE=1 SV=1	Os08g0327700	15.163	6.7	1	1	1	1	7996500
Molecular Function	GO:0043167	2	ion binding	2.46	0.00376644	Q6ZFH9	Glycerophosphodiester phosphodiesterase OS=Oryza sativa subsp. japonica OX=39947 GN=Os08g0503200 PE=1 SV=1	Os08g0503200	83.578	3.3	1	1	1	1	1211500
Molecular Function	GO:0043167	2	ion binding	2.46	0.00376644	Q7XVM2	Dihydrolipoyllysine-residue succinyltransferase OS=Oryza sativa subsp. japonica OX=39947 GN=Os04g0394200 PE=1 SV=1	Os04g0394200	48.283	3.2	0	1	1	1	4723400
Molecular Function	GO:0005507	6	copper ion binding	7.68	0.00176829	Q65XA0	Probable glutathione S-transferase DHAR1, cytosolic OS=Oryza sativa subsp. japonica OX=39947 GN=DHAR1 PE=1 SV=1	DHAR1	23.57	28.2	8	4	4	4	414470000
Molecular Function	GO:0005507	6	copper ion binding	7.68	0.00176829	Q0DRV6	Superoxide dismutase [Cu-Zn] 1 OS=Oryza sativa subsp. japonica OX=39947 GN=SODCC1 PE=1 SV=1	SODCC1	15.251	59.9	5	5	5	5	1608100000
Molecular Function	GO:0005507	6	copper ion binding	7.68	0.00176829	P93407	Superoxide dismutase [Cu-Zn], chloroplastic OS=Oryza sativa subsp. japonica OX=39947 GN=SODCP PE=1 SV=1	SODCP	21.301	35.5	7	5	5	5	1963900000
Molecular Function	GO:0004784	2	superoxide dismutase activity	37.23	0.00126581	Q0DRV6	Superoxide dismutase [Cu-Zn] 1 OS=Oryza sativa subsp. japonica OX=39947 GN=SODCC1 PE=1 SV=1	SODCC1	15.251	59.9	5	5	5	5	1608100000
Molecular Function	GO:0050997	2	quaternary ammonium group binding	121	9.97062e-05	Q5VRM0	Acyl-CoA-binding domain-containing protein 2 OS=Oryza sativa subsp. japonica OX=39947 GN=ACBP2 PE=1 SV=1	ACBP2	10.248	14.3	1	1	1	1	10781000
Molecular Function	GO:0050997	2	quaternary ammonium group binding	121	9.97062e-05	Q6Z0I0	Os08g0327700 protein OS=Oryza sativa subsp. japonica OX=39947 GN=Os08g0327700 PE=1 SV=1	Os08g0327700	15.163	6.7	1	1	1	1	7996500
Molecular Function	GO:0031210	3	phosphatidylcholine binding	121	9.97062e-05	Q5VRM0	Acyl-CoA-binding domain-containing protein 2 OS=Oryza sativa subsp. japonica OX=39947 GN=ACBP2 PE=1 SV=1	ACBP2	10.248	14.3	1	1	1	1	10781000
Molecular Function	GO:0031210	3	phosphatidylcholine binding	121	9.97062e-05	Q6Z0I0	Os08g0327700 protein OS=Oryza sativa subsp. japonica OX=39947 GN=Os08g0327700 PE=1 SV=1	Os08g0327700	15.163	6.7	1	1	1	1	7996500
Molecular Function	GO:0043169	3	cation binding	3.93	0.000166548	A0A0P0VJT6	Os02g0530100 protein OS=Oryza sativa subsp. japonica OX=39947 GN=Os02g0530100 PE=1 SV=1	Os02g0530100	13.094	22	3	2	2	2	60364000
Molecular Function	GO:0043169	3	cation binding	3.93	0.000166548	P93407	Superoxide dismutase [Cu-Zn], chloroplastic OS=Oryza sativa subsp. japonica OX=39947 GN=SODCP PE=1 SV=1	SODCP	21.301	35.5	7	5	5	5	1963900000
Molecular Function	GO:0043169	3	cation binding	3.93	0.000166548	Q0DRV6	Superoxide dismutase [Cu-Zn] 1 OS=Oryza sativa subsp. japonica OX=39947 GN=SODCC1 PE=1 SV=1	SODCC1	15.251	59.9	5	5	5	5	1608100000
Molecular Function	GO:0043169	3	cation binding	3.93	0.000166548	Q5VRM0	Acyl-CoA-binding domain-containing protein 2 OS=Oryza sativa subsp. japonica OX=39947 GN=ACBP2 PE=1 SV=1	ACBP2	10.248	14.3	1	1	1	1	10781000
Molecular Function	GO:0043169	3	cation binding	3.93	0.000166548	Q65XA0	Probable glutathione S-transferase DHAR1, cytosolic OS=Oryza sativa subsp. japonica OX=39947 GN=DHAR1 PE=1 SV=1	DHAR1	23.57	28.2	8	4	4	4	414470000
Molecular Function	GO:0043169	3	cation binding	3.93	0.000166548	Q6K4S7	Os02g0285300 protein OS=Oryza sativa subsp. japonica OX=39947 GN=Os02g0285300 PE=1 SV=1	Os02g0285300	24.048	6.5	1	1	1	1	0
Molecular Function	GO:0043169	3	cation binding	3.93	0.000166548	Q6Z0I0	Os08g0327700 protein OS=Oryza sativa subsp. japonica OX=39947 GN=Os08g0327700 PE=1 SV=1	Os08g0327700	15.163	6.7	1	1	1	1	7996500
Molecular Function	GO:0043167	2	ion binding	2.46	0.00376644	Q948T6	Lactoylglutathione lyase OS=Oryza sativa subsp. japonica OX=39947 GN=GLYI-11 PE=1 SV=2	GLYI-11	32.553	42.3	10	10	10	10	1151800000
Molecular Function	GO:0043169	3	cation binding	3.93	0.000166548	Q6ZFH9	Glycerophosphodiester phosphodiesterase OS=Oryza sativa subsp. japonica OX=39947 GN=Os08g0503200 PE=1 SV=1	Os08g0503200	83.578	3.3	1	1	1	1	1211500
Molecular Function	GO:0043169	3	cation binding	3.93	0.000166548	Q948T6	Lactoylglutathione lyase OS=Oryza sativa subsp. japonica OX=39947 GN=GLYI-11 PE=1 SV=2	GLYI-11	32.553	42.3	10	10	10	10	1151800000
Molecular Function	GO:0046914	5	transition metal ion binding	4.51	0.000813882	A0A0P0VJT6	Os02g0530100 protein OS=Oryza sativa subsp. japonica OX=39947 GN=Os02g0530100 PE=1 SV=1	Os02g0530100	13.094	22	3	2	2	2	60364000
Molecular Function	GO:0046914	5	transition metal ion binding	4.51	0.000813882	P93407	Superoxide dismutase [Cu-Zn], chloroplastic OS=Oryza sativa subsp. japonica OX=39947 GN=SODCP PE=1 SV=1	SODCP	21.301	35.5	7	5	5	5	1963900000
Molecular Function	GO:0046914	5	transition metal ion binding	4.51	0.000813882	Q0DRV6	Superoxide dismutase [Cu-Zn] 1 OS=Oryza sativa subsp. japonica OX=39947 GN=SODCC1 PE=1 SV=1	SODCC1	15.251	59.9	5	5	5	5	1608100000
Molecular Function	GO:0046914	5	transition metal ion binding	4.51	0.000813882	Q65XA0	Probable glutathione S-transferase DHAR1, cytosolic OS=Oryza sativa subsp. japonica OX=39947 GN=DHAR1 PE=1 SV=1	DHAR1	23.57	28.2	8	4	4	4	414470000
Molecular Function	GO:0046914	5	transition metal ion binding	4.51	0.000813882	Q6K4S7	Os02g0285300 protein OS=Oryza sativa subsp. japonica OX=39947 GN=Os02g0285300 PE=1 SV=1	Os02g0285300	24.048	6.5	1	1	1	1	0
Molecular Function	GO:0046914	5	transition metal ion binding	4.51	0.000813882	Q7XVM2	Dihydrolipoyllysine-residue succinyltransferase OS=Oryza sativa subsp. japonica OX=39947 GN=Os04g0394200 PE=1 SV=1	Os04g0394200	48.283	3.2	0	1	1	1	4723400
Molecular Function	GO:0046914	5	transition metal ion binding	4.51	0.000813882	Q948T6	Lactoylglutathione lyase OS=Oryza sativa subsp. japonica OX=39947 GN=GLYI-11 PE=1 SV=2	GLYI-11	32.553	42.3	10	10	10	10	1151800000
Molecular Function	GO:0070405	4	ammonium ion binding	40.33	0.00107389	Q5VRM0	Acyl-CoA-binding domain-containing protein 2 OS=Oryza sativa subsp. japonica OX=39947 GN=ACBP2 PE=1 SV=1	ACBP2	10.248	14.3	1	1	1	1	10781000
Molecular Function	GO:0070405	4	ammonium ion binding	40.33	0.00107389	Q6Z0I0	Os08g0327700 protein OS=Oryza sativa subsp. japonica OX=39947 GN=Os08g0327700 PE=1 SV=1	Os08g0327700	15.163	6.7	1	1	1	1	7996500
Molecular Function	GO:0004784	2	superoxide dismutase activity	37.23	0.00126581	P93407	Superoxide dismutase [Cu-Zn], chloroplastic OS=Oryza sativa subsp. japonica OX=39947 GN=SODCP PE=1 SV=1	SODCP	21.301	35.5	7	5	5	5	1963900000
Molecular Function	GO:0043169	3	cation binding	3.93	0.000166548	Q7XVM2	Dihydrolipoyllysine-residue succinyltransferase OS=Oryza sativa subsp. japonica OX=39947 GN=Os04g0394200 PE=1 SV=1	Os04g0394200	48.283	3.2	0	1	1	1	4723400
Molecular Function	GO:1901681	2	sulfur compound binding	21.04	0.00399926	Q5VRM0	Acyl-CoA-binding domain-containing protein 2 OS=Oryza sativa subsp. japonica OX=39947 GN=ACBP2 PE=1 SV=1	ACBP2	10.248	14.3	1	1	1	1	10781000
Molecular Function	GO:1901681	2	sulfur compound binding	21.04	0.00399926	Q65XA0	Probable glutathione S-transferase DHAR1, cytosolic OS=Oryza sativa subsp. japonica OX=39947 GN=DHAR1 PE=1 SV=1	DHAR1	23.57	28.2	8	4	4	4	414470000
Molecular Function	GO:0004364	4	glutathione transferase activity	19.36	0.00471738	Q65XA0	Probable glutathione S-transferase DHAR1, cytosolic OS=Oryza sativa subsp. japonica OX=39947 GN=DHAR1 PE=1 SV=1	DHAR1	23.57	28.2	8	4	4	4	414470000
Molecular Function	GO:0005488	1	binding	1.44	0.0073396	Q7XVM2	Dihydrolipoyllysine-residue succinyltransferase OS=Oryza sativa subsp. japonica OX=39947 GN=Os04g0394200 PE=1 SV=1	Os04g0394200	48.283	3.2	0	1	1	1	4723400
Molecular Function	GO:0005488	1	binding	1.44	0.0073396	Q8H5Q4	Os07g0244400 protein OS=Oryza sativa subsp. japonica OX=39947 GN=Os07g0244400 PE=4 SV=1	Os07g0244400	46.663	1.8	2	1	1	1	0
Molecular Function	GO:0005488	1	binding	1.44	0.0073396	Q948T6	Lactoylglutathione lyase OS=Oryza sativa subsp. japonica OX=39947 GN=GLYI-11 PE=1 SV=2	GLYI-11	32.553	42.3	10	10	10	10	1151800000
Molecular Function	GO:0003756	3	protein disulfide isomerase activity	14.67	0.00813035	A0A0P0XZP3	Protein disulfide-isomerase OS=Oryza sativa subsp. japonica OX=39947 GN=Os11g0199200 PE=1 SV=1	Os11g0199200	46.654	9.4	2	3	3	3	166550000
Molecular Function	GO:0003756	3	protein disulfide isomerase activity	14.67	0.00813035	Q67UF5	Protein disulfide isomerase-like 2-3 OS=Oryza sativa subsp. japonica OX=39947 GN=PDIL2-3 PE=2 SV=1	PDIL2-3	47.334	7.3	2	2	2	2	33060000
Molecular Function	GO:0005543	3	phospholipid binding	5.46	0.0174139	Q5VRM0	Acyl-CoA-binding domain-containing protein 2 OS=Oryza sativa subsp. japonica OX=39947 GN=ACBP2 PE=1 SV=1	ACBP2	10.248	14.3	1	1	1	1	10781000
Molecular Function	GO:0005543	3	phospholipid binding	5.46	0.0174139	Q6K4S7	Os02g0285300 protein OS=Oryza sativa subsp. japonica OX=39947 GN=Os02g0285300 PE=1 SV=1	Os02g0285300	24.048	6.5	1	1	1	1	0
Molecular Function	GO:0005543	3	phospholipid binding	5.46	0.0174139	Q6Z0I0	Os08g0327700 protein OS=Oryza sativa subsp. japonica OX=39947 GN=Os08g0327700 PE=1 SV=1	Os08g0327700	15.163	6.7	1	1	1	1	7996500
Molecular Function	GO:0051015	3	actin filament binding	7.81	0.0269981	A0A0P0VRB1	Os02g0816900 protein OS=Oryza sativa subsp. japonica OX=39947 GN=Os02g0816900 PE=1 SV=1	Os02g0816900	144.87	0.8	1	1	1	1	349180000
Molecular Function	GO:0015036	4	disulfide oxidoreductase activity	7.68	0.027811	Q0D840	Thioredoxin H1 OS=Oryza sativa subsp. japonica OX=39947 GN=TRXH PE=1 SV=1	TRXH	13.156	8.2	1	1	1	1	7734300
Molecular Function	GO:0015036	4	disulfide oxidoreductase activity	7.68	0.027811	Q65XA0	Probable glutathione S-transferase DHAR1, cytosolic OS=Oryza sativa subsp. japonica OX=39947 GN=DHAR1 PE=1 SV=1	DHAR1	23.57	28.2	8	4	4	4	414470000
Molecular Function	GO:0005488	1	binding	1.44	0.0073396	Q7XUC9	Histone H4 OS=Oryza sativa subsp. japonica OX=39947 GN=LOC_Os03g02780 PE=1 SV=2	LOC_Os03g02780	11.409	13.6	1	1	1	1	2466900
Molecular Function	GO:0051540	2	metal cluster binding	7.33	0.0303083	Q0DZS7	Os02g0601100 protein OS=Oryza sativa subsp. japonica OX=39947 GN=Os02g0601100 PE=1 SV=1	Os02g0601100	12.837	16.9	1	1	1	1	3511200
Molecular Function	GO:0051536	3	iron-sulfur cluster binding	7.33	0.0303083	Q0DZS7	Os02g0601100 protein OS=Oryza sativa subsp. japonica OX=39947 GN=Os02g0601100 PE=1 SV=1	Os02g0601100	12.837	16.9	1	1	1	1	3511200
Molecular Function	GO:0051536	3	iron-sulfur cluster binding	7.33	0.0303083	Q6Z744	Dihydropyrimidine dehydrogenase (NADP(+)) OS=Oryza sativa subsp. japonica OX=39947 GN=Os02g0736400 PE=1 SV=1	Os02g0736400	45.308	5.3	1	1	1	1	5649600
Molecular Function	GO:0016860	3	intramolecular oxidoreductase activity	7.22	0.0311599	A0A0P0XZP3	Protein disulfide-isomerase OS=Oryza sativa subsp. japonica OX=39947 GN=Os11g0199200 PE=1 SV=1	Os11g0199200	46.654	9.4	2	3	3	3	166550000
Molecular Function	GO:0016860	3	intramolecular oxidoreductase activity	7.22	0.0311599	Q67UF5	Protein disulfide isomerase-like 2-3 OS=Oryza sativa subsp. japonica OX=39947 GN=PDIL2-3 PE=2 SV=1	PDIL2-3	47.334	7.3	2	2	2	2	33060000
Molecular Function	GO:0008270	6	zinc ion binding	4.03	0.0379968	P93407	Superoxide dismutase [Cu-Zn], chloroplastic OS=Oryza sativa subsp. japonica OX=39947 GN=SODCP PE=1 SV=1	SODCP	21.301	35.5	7	5	5	5	1963900000
Molecular Function	GO:0008270	6	zinc ion binding	4.03	0.0379968	Q7XVM2	Dihydrolipoyllysine-residue succinyltransferase OS=Oryza sativa subsp. japonica OX=39947 GN=Os04g0394200 PE=1 SV=1	Os04g0394200	48.283	3.2	0	1	1	1	4723400
Molecular Function	GO:0008289	2	lipid binding	4.03	0.0379968	Q5VRM0	Acyl-CoA-binding domain-containing protein 2 OS=Oryza sativa subsp. japonica OX=39947 GN=ACBP2 PE=1 SV=1	ACBP2	10.248	14.3	1	1	1	1	10781000
Molecular Function	GO:0008289	2	lipid binding	4.03	0.0379968	Q6K4S7	Os02g0285300 protein OS=Oryza sativa subsp. japonica OX=39947 GN=Os02g0285300 PE=1 SV=1	Os02g0285300	24.048	6.5	1	1	1	1	0
Molecular Function	GO:0008289	2	lipid binding	4.03	0.0379968	Q6Z0I0	Os08g0327700 protein OS=Oryza sativa subsp. japonica OX=39947 GN=Os08g0327700 PE=1 SV=1	Os08g0327700	15.163	6.7	1	1	1	1	7996500
Molecular Function	GO:0003779	4	actin binding	5.9	0.0450218	A0A0P0VRB1	Os02g0816900 protein OS=Oryza sativa subsp. japonica OX=39947 GN=Os02g0816900 PE=1 SV=1	Os02g0816900	144.87	0.8	1	1	1	1	349180000
Molecular Function	GO:0003779	4	actin binding	5.9	0.0450218	A0A0P0VYG1	Os03g0356700 protein OS=Oryza sativa subsp. japonica OX=39947 GN=Os03g0356700 PE=1 SV=1	Os03g0356700	46.012	2.4	1	1	1	1	8830500
Molecular Function	GO:0051540	2	metal cluster binding	7.33	0.0303083	Q6Z744	Dihydropyrimidine dehydrogenase (NADP(+)) OS=Oryza sativa subsp. japonica OX=39947 GN=Os02g0736400 PE=1 SV=1	Os02g0736400	45.308	5.3	1	1	1	1	5649600
Molecular Function	GO:0030246	2	carbohydrate binding	5.83	0.0460145	Q6Z0I0	Os08g0327700 protein OS=Oryza sativa subsp. japonica OX=39947 GN=Os08g0327700 PE=1 SV=1	Os08g0327700	15.163	6.7	1	1	1	1	7996500
Molecular Function	GO:0005488	1	binding	1.44	0.0073396	Q6ZFH9	Glycerophosphodiester phosphodiesterase OS=Oryza sativa subsp. japonica OX=39947 GN=Os08g0503200 PE=1 SV=1	Os08g0503200	83.578	3.3	1	1	1	1	1211500
Molecular Function	GO:0005488	1	binding	1.44	0.0073396	Q6Z0I0	Os08g0327700 protein OS=Oryza sativa subsp. japonica OX=39947 GN=Os08g0327700 PE=1 SV=1	Os08g0327700	15.163	6.7	1	1	1	1	7996500
Molecular Function	GO:0004364	4	glutathione transferase activity	19.36	0.00471738	Q8H8U5	Protein IN2-1 homolog B OS=Oryza sativa subsp. japonica OX=39947 GN=GSTZ5 PE=2 SV=1	GSTZ5	27.361	27.9	5	5	5	5	255330000
Molecular Function	GO:0005488	1	binding	1.44	0.0073396	A0A0N7KGP4	Os03g0177400 protein OS=Oryza sativa subsp. japonica OX=39947 GN=Os03g0177400 PE=1 SV=1	Os03g0177400	42.235	5.5	1	1	1	1	211700000
Molecular Function	GO:0005488	1	binding	1.44	0.0073396	A0A0P0VIA4	Os02g0321900 protein (Fragment) OS=Oryza sativa subsp. japonica OX=39947 GN=Os02g0321900 PE=1 SV=1	Os02g0321900	10.186	16.9	1	1	1	1	3030800
Molecular Function	GO:0005488	1	binding	1.44	0.0073396	A0A0P0VJT6	Os02g0530100 protein OS=Oryza sativa subsp. japonica OX=39947 GN=Os02g0530100 PE=1 SV=1	Os02g0530100	13.094	22	3	2	2	2	60364000
Molecular Function	GO:0005488	1	binding	1.44	0.0073396	A0A0P0VRB1	Os02g0816900 protein OS=Oryza sativa subsp. japonica OX=39947 GN=Os02g0816900 PE=1 SV=1	Os02g0816900	144.87	0.8	1	1	1	1	349180000
Molecular Function	GO:0005488	1	binding	1.44	0.0073396	A0A0P0VYG1	Os03g0356700 protein OS=Oryza sativa subsp. japonica OX=39947 GN=Os03g0356700 PE=1 SV=1	Os03g0356700	46.012	2.4	1	1	1	1	8830500
Molecular Function	GO:0005488	1	binding	1.44	0.0073396	A0A0P0X7E2	Os07g0555200 protein (Fragment) OS=Oryza sativa subsp. japonica OX=39947 GN=Os07g0555200 PE=1 SV=1	Os07g0555200	138.35	2.2	2	2	2	2	19952000
Molecular Function	GO:0005488	1	binding	1.44	0.0073396	A0A0P0XB22	Os08g0110800 protein OS=Oryza sativa subsp. japonica OX=39947 GN=Os08g0110800 PE=1 SV=1	Os08g0110800	32.852	17.1	3	3	3	3	12057000
Molecular Function	GO:0005488	1	binding	1.44	0.0073396	A0A0P0XR38	Os09g0549500 protein OS=Oryza sativa subsp. japonica OX=39947 GN=Os09g0549500 PE=4 SV=1	Os09g0549500	29.5	2.9	0	1	1	1	1551100
Molecular Function	GO:0005488	1	binding	1.44	0.0073396	A3C0C6	Peptidylprolyl isomerase OS=Oryza sativa subsp. japonica OX=39947 GN=Os09g0501850 PE=1 SV=1	Os09g0501850	16.29	7.8	1	1	1	1	10521000
Molecular Function	GO:0005488	1	binding	1.44	0.0073396	P93407	Superoxide dismutase [Cu-Zn], chloroplastic OS=Oryza sativa subsp. japonica OX=39947 GN=SODCP PE=1 SV=1	SODCP	21.301	35.5	7	5	5	5	1963900000
Molecular Function	GO:0005488	1	binding	1.44	0.0073396	Q6Z744	Dihydropyrimidine dehydrogenase (NADP(+)) OS=Oryza sativa subsp. japonica OX=39947 GN=Os02g0736400 PE=1 SV=1	Os02g0736400	45.308	5.3	1	1	1	1	5649600
Molecular Function	GO:0005488	1	binding	1.44	0.0073396	Q0DJE6	Lactoylglutathione lyase OS=Oryza sativa subsp. japonica OX=39947 GN=Os05g0295800 PE=1 SV=1	Os05g0295800	21.329	25.4	3	3	3	3	141270000
Molecular Function	GO:0005488	1	binding	1.44	0.0073396	Q0DZS7	Os02g0601100 protein OS=Oryza sativa subsp. japonica OX=39947 GN=Os02g0601100 PE=1 SV=1	Os02g0601100	12.837	16.9	1	1	1	1	3511200
Molecular Function	GO:0005488	1	binding	1.44	0.0073396	Q2QMT7	B3 domain-containing protein Os12g0591400 OS=Oryza sativa subsp. japonica OX=39947 GN=Os12g0591300 PE=2 SV=1	Os12g0591300	75.285	3	1	1	1	1	3778600
Molecular Function	GO:0005488	1	binding	1.44	0.0073396	Q2QXB0	Os12g0163600 protein OS=Oryza sativa subsp. japonica OX=39947 GN=LOC_Os12g06650 PE=2 SV=1	LOC_Os12g06650	64.535	1.7	1	1	1	1	6891600
Molecular Function	GO:0005488	1	binding	1.44	0.0073396	Q53ME4	Leucine Rich Repeat family protein, expressed OS=Oryza sativa subsp. japonica OX=39947 GN=LOC_Os11g12620 PE=3 SV=1	LOC_Os11g12620	110.93	0.8	1	1	1	1	29732000
Molecular Function	GO:0005488	1	binding	1.44	0.0073396	Q5VRM0	Acyl-CoA-binding domain-containing protein 2 OS=Oryza sativa subsp. japonica OX=39947 GN=ACBP2 PE=1 SV=1	ACBP2	10.248	14.3	1	1	1	1	10781000
Molecular Function	GO:0005488	1	binding	1.44	0.0073396	Q65XA0	Probable glutathione S-transferase DHAR1, cytosolic OS=Oryza sativa subsp. japonica OX=39947 GN=DHAR1 PE=1 SV=1	DHAR1	23.57	28.2	8	4	4	4	414470000
Molecular Function	GO:0005488	1	binding	1.44	0.0073396	Q69Q02	4-alpha-glucanotransferase DPE2 OS=Oryza sativa subsp. japonica OX=39947 GN=DPE2 PE=2 SV=1	DPE2	108.29	1	1	1	1	1	0
Molecular Function	GO:0005488	1	binding	1.44	0.0073396	Q69TW5	bZIP transcription factor 46 OS=Oryza sativa subsp. japonica OX=39947 GN=BZIP46 PE=1 SV=1	BZIP46	34.687	2.5	1	1	1	1	39551000
Molecular Function	GO:0005488	1	binding	1.44	0.0073396	Q6EUH6	Os02g0663900 protein OS=Oryza sativa subsp. japonica OX=39947 GN=Os02g0663900 PE=4 SV=1	Os02g0663900	72.46	1.2	3	1	1	1	0
Molecular Function	GO:0005488	1	binding	1.44	0.0073396	Q6K4S7	Os02g0285300 protein OS=Oryza sativa subsp. japonica OX=39947 GN=Os02g0285300 PE=1 SV=1	Os02g0285300	24.048	6.5	1	1	1	1	0
Molecular Function	GO:0005488	1	binding	1.44	0.0073396	Q6Z0F9	Os08g0340900 protein OS=Oryza sativa subsp. japonica OX=39947 GN=Os08g0340900 PE=2 SV=1	Os08g0340900	90.389	2.9	1	1	1	1	54692000
Molecular Function	GO:0005488	1	binding	1.44	0.0073396	Q0DRV6	Superoxide dismutase [Cu-Zn] 1 OS=Oryza sativa subsp. japonica OX=39947 GN=SODCC1 PE=1 SV=1	SODCC1	15.251	59.9	5	5	5	5	1608100000
Molecular Function	GO:0051015	3	actin filament binding	7.81	0.0269981	A0A0P0VYG1	Os03g0356700 protein OS=Oryza sativa subsp. japonica OX=39947 GN=Os03g0356700 PE=1 SV=1	Os03g0356700	46.012	2.4	1	1	1	1	8830500
