# Supplementary material for: Protein composition analysis of human plasma-derived and recombinant human serum albumin preparations based on 4D label-free proteomics
Source: PeerJ. 2025 Jun 30;13:e19624. doi: 10.7717/peerj.19624 (PMC12225626; doi:10.7717/peerj.19624)
Supplement: Supplemental Information 2 — Supplemental Figures: Figure S1A: Peptide length, peptides per protein, distribution of coverage (%) and MW (kDa) of the LC-MS/MS analysis of rHSA from company A. Figure S2B: Peptide length, peptides per protein, distribution of coverage (%) and MW(kDa) of the LC-MS/MS analysis of rHSA from company B. Figure S3C: Peptide length, peptides per protein, distribution of coverage (%) and MW(kDa) of the LC-MS/MS analysis of pHSA from company C. Figure S4D: Peptide length, peptides per protein, distribution of coverage (%) and MW(kDa) of the LC-MS/MS analysis of pHSA from company D. Figure S5E: Peptide length, peptides per protein, distribution of coverage (%) and MW(kDa) of the LC-MS/MS analysis of pHSA from company E. Figure S6F: Peptide length, peptides per protein, distribution of coverage (%) and MW(kDa) of the LC-MS/MS analysis of pHSA from company F. Figure S7G: Peptide length, peptides per protein, distribution of coverage (%) and MW(kDa) of the LC-MS/MS analysis of pHSA from company G. Figure S8H: Peptide length, peptides per protein, distribution of coverage (%) and MW(kDa) of the LC-MS/MS analysis of pHSA from company H. Figure S9: GO enrichment analysis of the APs in pHSA. Figure S10: Subcellular localization prediction of the APs in pHSA. Figure S11: COG/KOG enrichment analysis of the APs in pHSA. Figure S12: KEGG pathway enrichment analysis of the APs in pHSA. Supplemental Tables: Table S1A: The protein and peptide identified in rHSA from company A. Table S2B: The protein and peptide identified in rHSA from company B. Table S3C: The protein and peptide identified in pHSA from company C. Table S4D: The protein and peptide identified in pHSA from company D. Table S5E: The protein and peptide identified in pHSA from company E. Table S6F: The protein and peptide identified in pHSA from company F. Table S7G: The protein and peptide identified in pHSA from company G. Table S8H: The protein and peptide identified in pHSA from company H. Table S9: The relative abunda [file peerj-13-19624-s002.zip › Supplementary/Supplementary File/Supplementary File2/3-Functional_enrichment/Protein_domain_enrichment.xlsx]

## Sheet: ident
Domain description	Mapping	Background	All Mapping	All Background	Fold Enrichment	Fisher's exact test p value	-log10(p value)	Related proteins
Fasciclin domain	3	24	60	15070	31.4	0.000114422	3.94	Q0J4T9 Q6F3A5 Q6ZFJ0
Copper/zinc superoxide dismutase (SODC)	2	7	60	15070	71.76	0.000323183	3.49	P93407 Q0DRV6
Thioredoxin	3	76	60	15070	9.91	0.0034317	2.46	A0A0P0XZP3 Q0D840 Q67UF5
Protease inhibitor/seed storage/LTP family	2	35	60	15070	14.35	0.00852432	2.07	Q7XBA6 Q8H4M5
Aldo/keto reductase family	2	40	60	15070	12.56	0.0110335	1.96	A0A0N7KRA5 Q65WW3
Glutaredoxin	2	47	60	15070	10.69	0.0150217	1.82	Q0DAE4 P55142
Heavy-metal-associated domain	2	59	60	15070	8.51	0.0230644	1.64	A0A0P0VJT6 Q6K793
Glutathione S-transferase, N-terminal domain	2	72	60	15070	6.98	0.0333428	1.48	Q65XA0 Q8H8U5
Glutathione S-transferase, C-terminal domain	2	76	60	15070	6.61	0.0368054	1.43	Q65XA0 Q8H8U5

## Sheet: ident Domain2Protein
Domain description	Fisher's exact test p value	Fold Enrichment	Protein accession	Protein description	Gene name	MW [kDa]	Coverage [%]	MS/MS Counts	Peptides	Unique peptides	Razor + unique peptides	Intensity
Aldo/keto reductase family	0.0110335	12.56	A0A0N7KRA5	Os09g0567366 protein OS=Oryza sativa subsp. japonica OX=39947 GN=Os09g0567366 PE=1 SV=1	Os09g0567366	23.827	11.2	2	1	1	1	32908000
Aldo/keto reductase family	0.0110335	12.56	Q65WW3	Os05g0474600 protein OS=Oryza sativa subsp. japonica OX=39947 GN=Os05g0474600 PE=1 SV=1	Os05g0474600	35.589	9.1	2	2	2	2	18130000
Copper/zinc superoxide dismutase (SODC)	0.000323183	71.76	P93407	Superoxide dismutase [Cu-Zn], chloroplastic OS=Oryza sativa subsp. japonica OX=39947 GN=SODCP PE=1 SV=1	SODCP	21.301	35.5	7	5	5	5	1963900000
Copper/zinc superoxide dismutase (SODC)	0.000323183	71.76	Q0DRV6	Superoxide dismutase [Cu-Zn] 1 OS=Oryza sativa subsp. japonica OX=39947 GN=SODCC1 PE=1 SV=1	SODCC1	15.251	59.9	5	5	5	5	1608100000
DnaJ domain	0.0549772	5.29	Q2QUP1	DnaJ protein ERDJ7 OS=Oryza sativa subsp. japonica OX=39947 GN=ERDJ7 PE=3 SV=1	ERDJ7	36.162	2.6	1	1	1	1	0
DnaJ domain	0.0549772	5.29	Q2QX63	DnaJ C terminal region family protein, expressed OS=Oryza sativa subsp. japonica OX=39947 GN=LOC_Os12g07060 PE=1 SV=1	LOC_Os12g07060	45.697	1.9	1	1	1	1	0
Fasciclin domain	0.000114422	31.4	Q0J4T9	Os08g0490600 protein OS=Oryza sativa subsp. japonica OX=39947 GN=Os08g0490600 PE=1 SV=1	Os08g0490600	18.918	5	0	1	1	1	4767500
Fasciclin domain	0.000114422	31.4	Q6F3A5	Beta-Ig-H3 domain-containing protein, putative, expressed OS=Oryza sativa subsp. japonica OX=39947 GN=LOC_Os03g57460 PE=1 SV=1	LOC_Os03g57460	50.688	4.2	1	1	1	1	13690000
Fasciclin domain	0.000114422	31.4	Q6ZFJ0	Os08g0502400 protein OS=Oryza sativa subsp. japonica OX=39947 GN=Os08g0502400 PE=1 SV=1	Os08g0502400	28.353	3.3	1	1	1	1	25766000
Glutaredoxin	0.0150217	10.69	Q0DAE4	Glutaredoxin-C8 OS=Oryza sativa subsp. japonica OX=39947 GN=GRXC8 PE=2 SV=2	GRXC8	14.761	6.6	1	1	1	1	8477500
Glutaredoxin	0.0150217	10.69	P55142	Glutaredoxin-C6 OS=Oryza sativa subsp. japonica OX=39947 GN=GRXC6 PE=1 SV=2	GRXC6	11.774	8.9	1	1	1	1	26777000
Glutathione S-transferase, C-terminal domain	0.0368054	6.61	Q65XA0	Probable glutathione S-transferase DHAR1, cytosolic OS=Oryza sativa subsp. japonica OX=39947 GN=DHAR1 PE=1 SV=1	DHAR1	23.57	28.2	8	4	4	4	414470000
Glutathione S-transferase, C-terminal domain	0.0368054	6.61	Q8H8U5	Protein IN2-1 homolog B OS=Oryza sativa subsp. japonica OX=39947 GN=GSTZ5 PE=2 SV=1	GSTZ5	27.361	27.9	5	5	5	5	255330000
Glutathione S-transferase, N-terminal domain	0.0333428	6.98	Q65XA0	Probable glutathione S-transferase DHAR1, cytosolic OS=Oryza sativa subsp. japonica OX=39947 GN=DHAR1 PE=1 SV=1	DHAR1	23.57	28.2	8	4	4	4	414470000
Glutathione S-transferase, N-terminal domain	0.0333428	6.98	Q8H8U5	Protein IN2-1 homolog B OS=Oryza sativa subsp. japonica OX=39947 GN=GSTZ5 PE=2 SV=1	GSTZ5	27.361	27.9	5	5	5	5	255330000
Heavy-metal-associated domain	0.0230644	8.51	A0A0P0VJT6	Os02g0530100 protein OS=Oryza sativa subsp. japonica OX=39947 GN=Os02g0530100 PE=1 SV=1	Os02g0530100	13.094	22	3	2	2	2	60364000
Heavy-metal-associated domain	0.0230644	8.51	Q6K793	Os02g0510600 protein OS=Oryza sativa subsp. japonica OX=39947 GN=Os02g0510600 PE=3 SV=1	Os02g0510600	35.456	2.2	1	1	1	1	10214000
Protease inhibitor/seed storage/LTP family	0.00852432	14.35	Q7XBA6	Non-specific lipid-transfer protein OS=Oryza sativa subsp. japonica OX=39947 GN=Os11g0115400 PE=1 SV=1	Os11g0115400	11.317	11.2	1	1	1	1	20516000
Protease inhibitor/seed storage/LTP family	0.00852432	14.35	Q8H4M5	Os07g0213600 protein OS=Oryza sativa subsp. japonica OX=39947 GN=Os07g0213600 PE=1 SV=1	Os07g0213600	15.891	24.7	4	2	2	2	70606000
Thioredoxin	0.0034317	9.91	A0A0P0XZP3	Protein disulfide-isomerase OS=Oryza sativa subsp. japonica OX=39947 GN=Os11g0199200 PE=1 SV=1	Os11g0199200	46.654	9.4	2	3	3	3	166550000
Thioredoxin	0.0034317	9.91	Q0D840	Thioredoxin H1 OS=Oryza sativa subsp. japonica OX=39947 GN=TRXH PE=1 SV=1	TRXH	13.156	8.2	1	1	1	1	7734300
Thioredoxin	0.0034317	9.91	Q67UF5	Protein disulfide isomerase-like 2-3 OS=Oryza sativa subsp. japonica OX=39947 GN=PDIL2-3 PE=2 SV=1	PDIL2-3	47.334	7.3	2	2	2	2	33060000
