# Supplementary material for: Protein composition analysis of human plasma-derived and recombinant human serum albumin preparations based on 4D label-free proteomics
Source: PeerJ. 2025 Jun 30;13:e19624. doi: 10.7717/peerj.19624 (PMC12225626; doi:10.7717/peerj.19624)
Supplement: Supplemental Information 2 — Supplemental Figures: Figure S1A: Peptide length, peptides per protein, distribution of coverage (%) and MW (kDa) of the LC-MS/MS analysis of rHSA from company A. Figure S2B: Peptide length, peptides per protein, distribution of coverage (%) and MW(kDa) of the LC-MS/MS analysis of rHSA from company B. Figure S3C: Peptide length, peptides per protein, distribution of coverage (%) and MW(kDa) of the LC-MS/MS analysis of pHSA from company C. Figure S4D: Peptide length, peptides per protein, distribution of coverage (%) and MW(kDa) of the LC-MS/MS analysis of pHSA from company D. Figure S5E: Peptide length, peptides per protein, distribution of coverage (%) and MW(kDa) of the LC-MS/MS analysis of pHSA from company E. Figure S6F: Peptide length, peptides per protein, distribution of coverage (%) and MW(kDa) of the LC-MS/MS analysis of pHSA from company F. Figure S7G: Peptide length, peptides per protein, distribution of coverage (%) and MW(kDa) of the LC-MS/MS analysis of pHSA from company G. Figure S8H: Peptide length, peptides per protein, distribution of coverage (%) and MW(kDa) of the LC-MS/MS analysis of pHSA from company H. Figure S9: GO enrichment analysis of the APs in pHSA. Figure S10: Subcellular localization prediction of the APs in pHSA. Figure S11: COG/KOG enrichment analysis of the APs in pHSA. Figure S12: KEGG pathway enrichment analysis of the APs in pHSA. Supplemental Tables: Table S1A: The protein and peptide identified in rHSA from company A. Table S2B: The protein and peptide identified in rHSA from company B. Table S3C: The protein and peptide identified in pHSA from company C. Table S4D: The protein and peptide identified in pHSA from company D. Table S5E: The protein and peptide identified in pHSA from company E. Table S6F: The protein and peptide identified in pHSA from company F. Table S7G: The protein and peptide identified in pHSA from company G. Table S8H: The protein and peptide identified in pHSA from company H. Table S9: The relative abunda [file peerj-13-19624-s002.zip › Supplementary/Supplementary File/Supplementary File2/3-Functional_enrichment/ident-BP.txt]

GO Terms Level 1	GO Terms Description	GO Terms Level	GO Terms ID	Mapping	Background	All Mapping	All Background	Fold Enrichment	Fisher's exact test p value	-log10(p value)	Related proteins	Log2 Fold enrichment
Biological Process	cellular response to superoxide	6	GO:0071451	2	20	58	12875	22.2	0.003597086988634782	2.44	P93407 Q0DRV6	4.472487771462744
Biological Process	regulation of protein depolymerization	6	GO:1901879	2	33	58	12875	13.45	0.009628433257284208	2.02	A0A0P0VYG1 Q6K4S7	3.7495342676692616
Biological Process	negative regulation of protein polymerization	7	GO:0032272	2	41	58	12875	10.83	0.014613461232748922	1.84	A0A0P0VYG1 Q6K4S7	3.4369613378336026
Biological Process	negative regulation of cytoskeleton organization	7	GO:0051494	2	51	58	12875	8.71	0.02208042320947475	1.66	A0A0P0VYG1 Q6K4S7	3.12267271882414
Biological Process	regulation of response to salt stress	6	GO:1901000	2	66	58	12875	6.73	0.0355907657777137	1.45	A3AHG5 B9FUY6	2.7506065048355923
Biological Process	regulation of protein polymerization	6	GO:0032271	2	68	58	12875	6.53	0.03758308295355327	1.43	A0A0P0VYG1 Q6K4S7	2.7070829917717063
Biological Process	cellulose metabolic process	7	GO:0030243	2	70	58	12875	6.34	0.03961741240241596	1.4	Q6YVM4 Q6ZFH9	2.6644828403646823
Biological Process	beta-glucan metabolic process	6	GO:0051273	2	75	58	12875	5.92	0.044881243489553205	1.35	Q6YVM4 Q6ZFH9	2.565597175854225
