# Supplementary material for: Protein composition analysis of human plasma-derived and recombinant human serum albumin preparations based on 4D label-free proteomics
Source: PeerJ. 2025 Jun 30;13:e19624. doi: 10.7717/peerj.19624 (PMC12225626; doi:10.7717/peerj.19624)
Supplement: Supplemental Information 2 — Supplemental Figures: Figure S1A: Peptide length, peptides per protein, distribution of coverage (%) and MW (kDa) of the LC-MS/MS analysis of rHSA from company A. Figure S2B: Peptide length, peptides per protein, distribution of coverage (%) and MW(kDa) of the LC-MS/MS analysis of rHSA from company B. Figure S3C: Peptide length, peptides per protein, distribution of coverage (%) and MW(kDa) of the LC-MS/MS analysis of pHSA from company C. Figure S4D: Peptide length, peptides per protein, distribution of coverage (%) and MW(kDa) of the LC-MS/MS analysis of pHSA from company D. Figure S5E: Peptide length, peptides per protein, distribution of coverage (%) and MW(kDa) of the LC-MS/MS analysis of pHSA from company E. Figure S6F: Peptide length, peptides per protein, distribution of coverage (%) and MW(kDa) of the LC-MS/MS analysis of pHSA from company F. Figure S7G: Peptide length, peptides per protein, distribution of coverage (%) and MW(kDa) of the LC-MS/MS analysis of pHSA from company G. Figure S8H: Peptide length, peptides per protein, distribution of coverage (%) and MW(kDa) of the LC-MS/MS analysis of pHSA from company H. Figure S9: GO enrichment analysis of the APs in pHSA. Figure S10: Subcellular localization prediction of the APs in pHSA. Figure S11: COG/KOG enrichment analysis of the APs in pHSA. Figure S12: KEGG pathway enrichment analysis of the APs in pHSA. Supplemental Tables: Table S1A: The protein and peptide identified in rHSA from company A. Table S2B: The protein and peptide identified in rHSA from company B. Table S3C: The protein and peptide identified in pHSA from company C. Table S4D: The protein and peptide identified in pHSA from company D. Table S5E: The protein and peptide identified in pHSA from company E. Table S6F: The protein and peptide identified in pHSA from company F. Table S7G: The protein and peptide identified in pHSA from company G. Table S8H: The protein and peptide identified in pHSA from company H. Table S9: The relative abunda [file peerj-13-19624-s002.zip › Supplementary/Supplementary File/Supplementary File2/3-Functional_enrichment/ident-CC.txt]

GO Terms Level 1	GO Terms Description	GO Terms Level	GO Terms ID	Mapping	Background	All Mapping	All Background	Fold Enrichment	Fisher's exact test p value	-log10(p value)	Related proteins	Log2 Fold enrichment
Cellular Component	endoplasmic reticulum lumen	5	GO:0005788	4	44	64	12981	18.44	6.290642225263849e-05	4.2	A0A0P0XZP3 Q53RJ5 Q67UF5 Q6Z7B0	4.204766750654613
Cellular Component	anchored component of plasma membrane	4	GO:0046658	4	137	64	12981	5.92	0.004624208265573061	2.33	Q5JNJ5 Q6K4S7 Q6ZFH9 Q6ZFJ0	2.565597175854225
Cellular Component	anchored component of membrane	3	GO:0031225	4	149	64	12981	5.45	0.006214688959374015	2.21	Q5JNJ5 Q6K4S7 Q6ZFH9 Q6ZFJ0	2.4462562298895643
Cellular Component	chloroplast stroma	3	GO:0009570	9	773	64	12981	2.36	0.013038278638441895	1.88	A0A0P0XZP3 P93407 Q0DG35 Q10DV7 Q2QV45 Q65XA0 Q6Z744 Q8H4B9 Q8H8U5	1.2387868595871165
Cellular Component	plastid stroma	2	GO:0009532	9	785	64	12981	2.33	0.014307319075974791	1.84	A0A0P0XZP3 P93407 Q0DG35 Q10DV7 Q2QV45 Q65XA0 Q6Z744 Q8H4B9 Q8H8U5	1.2203299548795556
Cellular Component	apoplast	3	GO:0048046	4	240	64	12981	3.38	0.03053345028149384	1.52	P93407 Q2QV45 Q65XA0 Q75HZ0	1.7570232465074596
Cellular Component	vacuole	5	GO:0005773	10	1021	64	12981	1.99	0.032113540509947074	1.49	A0A0P0VRB1 A0A0P0XZP3 Q0DAE4 Q65XA0 Q67UF5 Q6F3A5 Q6K4S7 Q6Z7B0 Q8H4B9 Q948T6	0.9927684307689242
Cellular Component	cytoskeleton	5	GO:0005856	5	377	64	12981	2.69	0.03796784007975459	1.42	A0A0P0VRB1 A0A0P0VYG1 A0A0P0WG85 Q10DV7 Q6K4S7	1.4276061727818994
Cellular Component	actin cytoskeleton	6	GO:0015629	2	65	64	12981	6.24	0.04080130207994996	1.39	A0A0P0VRB1 A0A0P0VYG1	2.6415460290875235
