# Supplementary material for: Protein composition analysis of human plasma-derived and recombinant human serum albumin preparations based on 4D label-free proteomics
Source: PeerJ. 2025 Jun 30;13:e19624. doi: 10.7717/peerj.19624 (PMC12225626; doi:10.7717/peerj.19624)
Supplement: Supplemental Information 2 — Supplemental Figures: Figure S1A: Peptide length, peptides per protein, distribution of coverage (%) and MW (kDa) of the LC-MS/MS analysis of rHSA from company A. Figure S2B: Peptide length, peptides per protein, distribution of coverage (%) and MW(kDa) of the LC-MS/MS analysis of rHSA from company B. Figure S3C: Peptide length, peptides per protein, distribution of coverage (%) and MW(kDa) of the LC-MS/MS analysis of pHSA from company C. Figure S4D: Peptide length, peptides per protein, distribution of coverage (%) and MW(kDa) of the LC-MS/MS analysis of pHSA from company D. Figure S5E: Peptide length, peptides per protein, distribution of coverage (%) and MW(kDa) of the LC-MS/MS analysis of pHSA from company E. Figure S6F: Peptide length, peptides per protein, distribution of coverage (%) and MW(kDa) of the LC-MS/MS analysis of pHSA from company F. Figure S7G: Peptide length, peptides per protein, distribution of coverage (%) and MW(kDa) of the LC-MS/MS analysis of pHSA from company G. Figure S8H: Peptide length, peptides per protein, distribution of coverage (%) and MW(kDa) of the LC-MS/MS analysis of pHSA from company H. Figure S9: GO enrichment analysis of the APs in pHSA. Figure S10: Subcellular localization prediction of the APs in pHSA. Figure S11: COG/KOG enrichment analysis of the APs in pHSA. Figure S12: KEGG pathway enrichment analysis of the APs in pHSA. Supplemental Tables: Table S1A: The protein and peptide identified in rHSA from company A. Table S2B: The protein and peptide identified in rHSA from company B. Table S3C: The protein and peptide identified in pHSA from company C. Table S4D: The protein and peptide identified in pHSA from company D. Table S5E: The protein and peptide identified in pHSA from company E. Table S6F: The protein and peptide identified in pHSA from company F. Table S7G: The protein and peptide identified in pHSA from company G. Table S8H: The protein and peptide identified in pHSA from company H. Table S9: The relative abunda [file peerj-13-19624-s002.zip › Supplementary/Supplementary File/Supplementary File2/3-Functional_enrichment/ident-MF.txt]

GO Terms Level 1	GO Terms Description	GO Terms Level	GO Terms ID	Mapping	Background	All Mapping	All Background	Fold Enrichment	Fisher's exact test p value	-log10(p value)	Related proteins	Log2 Fold enrichment
Molecular Function	quaternary ammonium group binding	2	GO:0050997	2	4	46	11132	121.0	9.970623382828918e-05	4.0	Q5VRM0 Q6Z0I0	6.918863237274595
Molecular Function	phosphatidylcholine binding	3	GO:0031210	2	4	46	11132	121.0	9.970623382828918e-05	4.0	Q5VRM0 Q6Z0I0	6.918863237274595
Molecular Function	cation binding	3	GO:0043169	10	616	46	11132	3.93	0.00016654774162425085	3.78	A0A0P0VJT6 P93407 Q0DRV6 Q5VRM0 Q65XA0 Q6K4S7 Q6Z0I0 Q6ZFH9 Q7XVM2 Q948T6	1.9745293124838819
Molecular Function	transition metal ion binding	5	GO:0046914	7	376	46	11132	4.51	0.0008138816083275218	3.09	A0A0P0VJT6 P93407 Q0DRV6 Q65XA0 Q6K4S7 Q7XVM2 Q948T6	2.1731274334806563
Molecular Function	ammonium ion binding	4	GO:0070405	2	12	46	11132	40.33	0.0010738892489980097	2.97	Q5VRM0 Q6Z0I0	5.333781500631152
Molecular Function	superoxide dismutase activity	2	GO:0004784	2	13	46	11132	37.23	0.0012658058295434752	2.9	P93407 Q0DRV6	5.218393711076788
Molecular Function	copper ion binding	6	GO:0005507	4	126	46	11132	7.68	0.0017682863266344166	2.75	P93407 Q0DRV6 Q65XA0 Q6K4S7	2.9411063109464313
Molecular Function	metal ion binding	4	GO:0046872	8	581	46	11132	3.33	0.0023575799930637617	2.63	A0A0P0VJT6 P93407 Q0DRV6 Q65XA0 Q6K4S7 Q6ZFH9 Q7XVM2 Q948T6	1.7355221772965375
Molecular Function	antioxidant activity	1	GO:0016209	4	138	46	11132	7.01	0.0024647736385604896	2.61	P93407 Q0D840 Q0DRV6 Q65XA0	2.8094144442358986
Molecular Function	ion binding	2	GO:0043167	11	1080	46	11132	2.46	0.0037664409893976053	2.42	A0A0P0VJT6 A0A0P0VRB1 P93407 Q0DRV6 Q5VRM0 Q65XA0 Q6K4S7 Q6Z0I0 Q6ZFH9 Q7XVM2 Q948T6	1.298658315564515
Molecular Function	sulfur compound binding	2	GO:1901681	2	23	46	11132	21.04	0.003999255310080015	2.4	Q5VRM0 Q65XA0	4.395062799517578
Molecular Function	glutathione transferase activity	4	GO:0004364	2	25	46	11132	19.36	0.0047173790525911466	2.33	Q65XA0 Q8H8U5	4.275007047499869
Molecular Function	protein disulfide isomerase activity	3	GO:0003756	2	33	46	11132	14.67	0.008130353999354835	2.09	A0A0P0XZP3 Q67UF5	3.8747969658986654
Molecular Function	phospholipid binding	3	GO:0005543	3	133	46	11132	5.46	0.017413924793671435	1.76	Q5VRM0 Q6K4S7 Q6Z0I0	2.4489009511451276
Molecular Function	actin filament binding	3	GO:0051015	2	62	46	11132	7.81	0.026998098912018847	1.57	A0A0P0VRB1 A0A0P0VYG1	2.9653225483672547
Molecular Function	disulfide oxidoreductase activity	4	GO:0015036	2	63	46	11132	7.68	0.027810990285069625	1.56	Q0D840 Q65XA0	2.9411063109464313
Molecular Function	metal cluster binding	2	GO:0051540	2	66	46	11132	7.33	0.030308266277269746	1.52	Q0DZS7 Q6Z744	2.873813198359087
Molecular Function	iron-sulfur cluster binding	3	GO:0051536	2	66	46	11132	7.33	0.030308266277269746	1.52	Q0DZS7 Q6Z744	2.873813198359087
Molecular Function	intramolecular oxidoreductase activity	3	GO:0016860	2	67	46	11132	7.22	0.031159923166153635	1.51	A0A0P0XZP3 Q67UF5	2.851998837112446
Molecular Function	zinc ion binding	6	GO:0008270	3	180	46	11132	4.03	0.03799681392302672	1.42	P93407 Q0DRV6 Q7XVM2	2.0107798387532427
