# Supplementary material for: Protein composition analysis of human plasma-derived and recombinant human serum albumin preparations based on 4D label-free proteomics
Source: PeerJ. 2025 Jun 30;13:e19624. doi: 10.7717/peerj.19624 (PMC12225626; doi:10.7717/peerj.19624)
Supplement: Supplemental Information 2 — Supplemental Figures: Figure S1A: Peptide length, peptides per protein, distribution of coverage (%) and MW (kDa) of the LC-MS/MS analysis of rHSA from company A. Figure S2B: Peptide length, peptides per protein, distribution of coverage (%) and MW(kDa) of the LC-MS/MS analysis of rHSA from company B. Figure S3C: Peptide length, peptides per protein, distribution of coverage (%) and MW(kDa) of the LC-MS/MS analysis of pHSA from company C. Figure S4D: Peptide length, peptides per protein, distribution of coverage (%) and MW(kDa) of the LC-MS/MS analysis of pHSA from company D. Figure S5E: Peptide length, peptides per protein, distribution of coverage (%) and MW(kDa) of the LC-MS/MS analysis of pHSA from company E. Figure S6F: Peptide length, peptides per protein, distribution of coverage (%) and MW(kDa) of the LC-MS/MS analysis of pHSA from company F. Figure S7G: Peptide length, peptides per protein, distribution of coverage (%) and MW(kDa) of the LC-MS/MS analysis of pHSA from company G. Figure S8H: Peptide length, peptides per protein, distribution of coverage (%) and MW(kDa) of the LC-MS/MS analysis of pHSA from company H. Figure S9: GO enrichment analysis of the APs in pHSA. Figure S10: Subcellular localization prediction of the APs in pHSA. Figure S11: COG/KOG enrichment analysis of the APs in pHSA. Figure S12: KEGG pathway enrichment analysis of the APs in pHSA. Supplemental Tables: Table S1A: The protein and peptide identified in rHSA from company A. Table S2B: The protein and peptide identified in rHSA from company B. Table S3C: The protein and peptide identified in pHSA from company C. Table S4D: The protein and peptide identified in pHSA from company D. Table S5E: The protein and peptide identified in pHSA from company E. Table S6F: The protein and peptide identified in pHSA from company F. Table S7G: The protein and peptide identified in pHSA from company G. Table S8H: The protein and peptide identified in pHSA from company H. Table S9: The relative abunda [file peerj-13-19624-s002.zip › Supplementary/Supplementary File/Supplementary File2/3-Functional_enrichment/ident-domain.txt]

Domain description	Mapping	Background	All Mapping	All Background	Fold Enrichment	Fisher's exact test p value	-log10(p value)	Related proteins	Log2 Fold enrichment
Copper/zinc superoxide dismutase (SODC)	2	7	60	15070	71.76	0.00032318294780275456	3.49	P93407 Q0DRV6	6.1651079851445365
Fasciclin domain	3	24	60	15070	31.4	0.0001144222480500477	3.94	Q0J4T9 Q6F3A5 Q6ZFJ0	4.972692654004264
Protease inhibitor/seed storage/LTP family	2	35	60	15070	14.35	0.008524321979356219	2.07	Q7XBA6 Q8H4M5	3.8429788317883253
Aldo/keto reductase family	2	40	60	15070	12.56	0.011033465798529549	1.96	A0A0N7KRA5 Q65WW3	3.6507645591169022
Glutaredoxin	2	47	60	15070	10.69	0.015021748155212641	1.82	Q0DAE4 P55142	3.418189947945766
Thioredoxin	3	76	60	15070	9.91	0.0034316953368224235	2.46	A0A0P0XZP3 Q0D840 Q67UF5	3.3088850574117634
Heavy-metal-associated domain	2	59	60	15070	8.51	0.023064396572397672	1.64	A0A0P0VJT6 Q6K793	3.089159131911238
Glutathione S-transferase, N-terminal domain	2	72	60	15070	6.98	0.03334277701431394	1.48	Q65XA0 Q8H8U5	2.8032270364349277
Glutathione S-transferase, C-terminal domain	2	76	60	15070	6.61	0.036805414729665496	1.43	Q65XA0 Q8H8U5	2.7246502717329673
