# Supplementary material for: Protein composition analysis of human plasma-derived and recombinant human serum albumin preparations based on 4D label-free proteomics
Source: PeerJ. 2025 Jun 30;13:e19624. doi: 10.7717/peerj.19624 (PMC12225626; doi:10.7717/peerj.19624)
Supplement: Supplemental Information 2 — Supplemental Figures: Figure S1A: Peptide length, peptides per protein, distribution of coverage (%) and MW (kDa) of the LC-MS/MS analysis of rHSA from company A. Figure S2B: Peptide length, peptides per protein, distribution of coverage (%) and MW(kDa) of the LC-MS/MS analysis of rHSA from company B. Figure S3C: Peptide length, peptides per protein, distribution of coverage (%) and MW(kDa) of the LC-MS/MS analysis of pHSA from company C. Figure S4D: Peptide length, peptides per protein, distribution of coverage (%) and MW(kDa) of the LC-MS/MS analysis of pHSA from company D. Figure S5E: Peptide length, peptides per protein, distribution of coverage (%) and MW(kDa) of the LC-MS/MS analysis of pHSA from company E. Figure S6F: Peptide length, peptides per protein, distribution of coverage (%) and MW(kDa) of the LC-MS/MS analysis of pHSA from company F. Figure S7G: Peptide length, peptides per protein, distribution of coverage (%) and MW(kDa) of the LC-MS/MS analysis of pHSA from company G. Figure S8H: Peptide length, peptides per protein, distribution of coverage (%) and MW(kDa) of the LC-MS/MS analysis of pHSA from company H. Figure S9: GO enrichment analysis of the APs in pHSA. Figure S10: Subcellular localization prediction of the APs in pHSA. Figure S11: COG/KOG enrichment analysis of the APs in pHSA. Figure S12: KEGG pathway enrichment analysis of the APs in pHSA. Supplemental Tables: Table S1A: The protein and peptide identified in rHSA from company A. Table S2B: The protein and peptide identified in rHSA from company B. Table S3C: The protein and peptide identified in pHSA from company C. Table S4D: The protein and peptide identified in pHSA from company D. Table S5E: The protein and peptide identified in pHSA from company E. Table S6F: The protein and peptide identified in pHSA from company F. Table S7G: The protein and peptide identified in pHSA from company G. Table S8H: The protein and peptide identified in pHSA from company H. Table S9: The relative abunda [file peerj-13-19624-s002.zip › Supplementary/Supplementary File/Supplementary File2/3-Functional_enrichment/kegg_enrich_all.csv]

KEGG pathway	Mapping	Background	All Mapping	All Background	Fold Enrichment	Fisher's exact test p value	-log10(p value)	Related proteins
map00010 Glycolysis / Gluconeogenesis	2	218	35	7749	2.03	0.25844798266113356	0.59	A0A0P0VBW6 Q65WW3
map00020 Citrate cycle (TCA cycle)	1	79	35	7749	2.8	0.30193621142421845	0.52	Q7XVM2
map00030 Pentose phosphate pathway	1	83	35	7749	2.67	0.3145934318959122	0.5	A0A0P0VBW6
map00040 Pentose and glucuronate interconversions	1	105	35	7749	2.11	0.3803218592093101	0.42	Q65WW3
map00051 Fructose and mannose metabolism	1	97	35	7749	2.28	0.35716201711324264	0.45	A0A0P0VBW6
map00053 Ascorbate and aldarate metabolism	2	88	35	7749	5.03	0.05957771506721696	1.22	Q65WW3 Q65XA0
map00062 Fatty acid elongation	1	59	35	7749	3.75	0.23516606427089842	0.63	Q5ZA49
map00100 Steroid biosynthesis	1	57	35	7749	3.88	0.22815754273312663	0.64	Q0J778
map00190 Oxidative phosphorylation	1	221	35	7749	1.0	1.0	-0.0	Q6K670
map00240 Pyrimidine metabolism	1	101	35	7749	2.19	0.3688451244421574	0.43	Q6Z744
map00250 Alanine, aspartate and glutamate metabolism	1	81	35	7749	2.73	0.3082929449943264	0.51	Q0DG35
map00310 Lysine degradation	1	54	35	7749	4.1	0.2175276466041458	0.66	Q7XVM2
map00380 Tryptophan metabolism	1	101	35	7749	2.19	0.3688451244421574	0.43	Q7XVM2
map00410 beta-Alanine metabolism	1	73	35	7749	3.03	0.28252363777559986	0.55	Q6Z744
map00480 Glutathione metabolism	2	154	35	7749	2.88	0.15292867884166492	0.82	Q65XA0 Q8H8U5
map00500 Starch and sucrose metabolism	2	288	35	7749	1.54	0.37568257906620256	0.43	Q69Q02 Q7G065
map00520 Amino sugar and nucleotide sugar metabolism	1	223	35	7749	0.99	1.0	-0.0	Q7G065
map00561 Glycerolipid metabolism	1	126	35	7749	1.76	0.4373268172364896	0.36	Q65WW3
map00563 Glycosylphosphatidylinositol (GPI)-anchor biosynthesis	1	35	35	7749	6.33	0.14682656614901793	0.83	Q336Q3
map00590 Arachidonic acid metabolism	1	32	35	7749	6.92	0.13511037877097912	0.87	Q75M67
map00620 Pyruvate metabolism	3	156	35	7749	4.26	0.03272939470661723	1.49	Q0DJE6 Q65WW3 Q948T6
map00710 Carbon fixation in photosynthetic organisms	1	128	35	7749	1.73	0.4424821726470106	0.35	A0A0P0VBW6
map00770 Pantothenate and CoA biosynthesis	1	63	35	7749	3.51	0.24899812630208865	0.6	Q6Z744
map00910 Nitrogen metabolism	1	53	35	7749	4.18	0.213952847970478	0.67	Q0DG35
map01040 Biosynthesis of unsaturated fatty acids	1	53	35	7749	4.18	0.213952847970478	0.67	Q5ZA49
map01250 Biosynthesis of nucleotide sugars	1	131	35	7749	1.69	0.4501292727273669	0.35	Q7G065
map03010 Ribosome	2	387	35	7749	1.14	0.6935987284796747	0.16	P0CH35 A0A0P0VIA4
map03013 Nucleocytoplasmic transport	2	173	35	7749	2.56	0.18342990918092342	0.74	A0A0N7KGP4 A0A0P0VG25
map03015 mRNA surveillance pathway	1	187	35	7749	1.18	0.5755189511947508	0.24	Q6Z0R3
map03018 RNA degradation	1	183	35	7749	1.21	0.5675711465124031	0.25	Q10SR3
map03030 DNA replication	3	89	35	7749	7.46	0.007351501854094158	2.13	A0A0P0VAD7 Q2QNM1 Q2QZ79
map03040 Spliceosome	2	285	35	7749	1.55	0.37075901908149483	0.43	Q10NA1 Q2QV45
map03060 Protein export	2	90	35	7749	4.92	0.061987332398184464	1.21	Q53RJ5 Q6Z7B0
map03420 Nucleotide excision repair	2	111	35	7749	3.99	0.0891564018984265	1.05	A0A0P0VAD7 Q2QZ79
map03430 Mismatch repair	2	70	35	7749	6.33	0.03951812087171036	1.4	A0A0P0VAD7 Q2QZ79
map03440 Homologous recombination	2	108	35	7749	4.1	0.08508233273690523	1.07	A0A0P0VAD7 Q2QZ79
map04075 Plant hormone signal transduction	2	412	35	7749	1.07	0.7095069753294758	0.15	A0A0P0VZ55 Q69TW5
map04120 Ubiquitin mediated proteolysis	1	223	35	7749	0.99	1.0	-0.0	P0CH35
map04141 Protein processing in endoplasmic reticulum	6	365	35	7749	3.64	0.005330509436444351	2.27	A0A0P0XZP3 Q10NA1 Q2QV45 Q53RJ5 Q67UF5 Q6Z7B0
map04144 Endocytosis	2	247	35	7749	1.79	0.3074202262257817	0.51	Q10NA1 Q2QV45
map04146 Peroxisome	2	133	35	7749	3.33	0.12067040036512441	0.92	P93407 Q0DRV6
