# Supplementary material for: Protein composition analysis of human plasma-derived and recombinant human serum albumin preparations based on 4D label-free proteomics
Source: PeerJ. 2025 Jun 30;13:e19624. doi: 10.7717/peerj.19624 (PMC12225626; doi:10.7717/peerj.19624)
Supplement: Supplemental Information 2 — Supplemental Figures: Figure S1A: Peptide length, peptides per protein, distribution of coverage (%) and MW (kDa) of the LC-MS/MS analysis of rHSA from company A. Figure S2B: Peptide length, peptides per protein, distribution of coverage (%) and MW(kDa) of the LC-MS/MS analysis of rHSA from company B. Figure S3C: Peptide length, peptides per protein, distribution of coverage (%) and MW(kDa) of the LC-MS/MS analysis of pHSA from company C. Figure S4D: Peptide length, peptides per protein, distribution of coverage (%) and MW(kDa) of the LC-MS/MS analysis of pHSA from company D. Figure S5E: Peptide length, peptides per protein, distribution of coverage (%) and MW(kDa) of the LC-MS/MS analysis of pHSA from company E. Figure S6F: Peptide length, peptides per protein, distribution of coverage (%) and MW(kDa) of the LC-MS/MS analysis of pHSA from company F. Figure S7G: Peptide length, peptides per protein, distribution of coverage (%) and MW(kDa) of the LC-MS/MS analysis of pHSA from company G. Figure S8H: Peptide length, peptides per protein, distribution of coverage (%) and MW(kDa) of the LC-MS/MS analysis of pHSA from company H. Figure S9: GO enrichment analysis of the APs in pHSA. Figure S10: Subcellular localization prediction of the APs in pHSA. Figure S11: COG/KOG enrichment analysis of the APs in pHSA. Figure S12: KEGG pathway enrichment analysis of the APs in pHSA. Supplemental Tables: Table S1A: The protein and peptide identified in rHSA from company A. Table S2B: The protein and peptide identified in rHSA from company B. Table S3C: The protein and peptide identified in pHSA from company C. Table S4D: The protein and peptide identified in pHSA from company D. Table S5E: The protein and peptide identified in pHSA from company E. Table S6F: The protein and peptide identified in pHSA from company F. Table S7G: The protein and peptide identified in pHSA from company G. Table S8H: The protein and peptide identified in pHSA from company H. Table S9: The relative abunda [file peerj-13-19624-s002.zip › Supplementary/Supplementary File/Supplementary File2/4-Enrichment_pathway_image/all_map_info.txt]

KEGG pathway	Protein accession	KEGG KO No.
map00620 Pyruvate metabolism	Q0DJE6	K01759
map00620 Pyruvate metabolism	Q65WW3	K00002
map00620 Pyruvate metabolism	Q948T6	K01759
map03030 DNA replication	A0A0P0VAD7	K07466
map03030 DNA replication	Q2QNM1	K02210
map03030 DNA replication	Q2QZ79	K07466
map03430 Mismatch repair	A0A0P0VAD7	K07466
map03430 Mismatch repair	Q2QZ79	K07466
map04141 Protein processing in endoplasmic reticulum	A0A0P0XZP3	K09580
map04141 Protein processing in endoplasmic reticulum	Q10NA1	K03283
map04141 Protein processing in endoplasmic reticulum	Q2QV45	K03283
map04141 Protein processing in endoplasmic reticulum	Q53RJ5	K09490
map04141 Protein processing in endoplasmic reticulum	Q67UF5	K09584
map04141 Protein processing in endoplasmic reticulum	Q6Z7B0	K09490
