# Supplementary material for: Protein composition analysis of human plasma-derived and recombinant human serum albumin preparations based on 4D label-free proteomics
Source: PeerJ. 2025 Jun 30;13:e19624. doi: 10.7717/peerj.19624 (PMC12225626; doi:10.7717/peerj.19624)
Supplement: Supplemental Information 2 — Supplemental Figures: Figure S1A: Peptide length, peptides per protein, distribution of coverage (%) and MW (kDa) of the LC-MS/MS analysis of rHSA from company A. Figure S2B: Peptide length, peptides per protein, distribution of coverage (%) and MW(kDa) of the LC-MS/MS analysis of rHSA from company B. Figure S3C: Peptide length, peptides per protein, distribution of coverage (%) and MW(kDa) of the LC-MS/MS analysis of pHSA from company C. Figure S4D: Peptide length, peptides per protein, distribution of coverage (%) and MW(kDa) of the LC-MS/MS analysis of pHSA from company D. Figure S5E: Peptide length, peptides per protein, distribution of coverage (%) and MW(kDa) of the LC-MS/MS analysis of pHSA from company E. Figure S6F: Peptide length, peptides per protein, distribution of coverage (%) and MW(kDa) of the LC-MS/MS analysis of pHSA from company F. Figure S7G: Peptide length, peptides per protein, distribution of coverage (%) and MW(kDa) of the LC-MS/MS analysis of pHSA from company G. Figure S8H: Peptide length, peptides per protein, distribution of coverage (%) and MW(kDa) of the LC-MS/MS analysis of pHSA from company H. Figure S9: GO enrichment analysis of the APs in pHSA. Figure S10: Subcellular localization prediction of the APs in pHSA. Figure S11: COG/KOG enrichment analysis of the APs in pHSA. Figure S12: KEGG pathway enrichment analysis of the APs in pHSA. Supplemental Tables: Table S1A: The protein and peptide identified in rHSA from company A. Table S2B: The protein and peptide identified in rHSA from company B. Table S3C: The protein and peptide identified in pHSA from company C. Table S4D: The protein and peptide identified in pHSA from company D. Table S5E: The protein and peptide identified in pHSA from company E. Table S6F: The protein and peptide identified in pHSA from company F. Table S7G: The protein and peptide identified in pHSA from company G. Table S8H: The protein and peptide identified in pHSA from company H. Table S9: The relative abunda [file peerj-13-19624-s002.zip › Supplementary/Supplementary File/Supplementary File2/5-PPI/network.links.txt]

Source	Target
Q7G065	Q69Q02
A0A0P0VAD7	Q2QNM1
Q6Z7B0	Q67UF5
Q6Z7B0	A0A0P0XZP3
Q6Z7B0	Q5VML4
Q6Z7B0	Q2QX63
Q6Z7B0	Q53RJ5
Q6Z730	A0A0N7KMN9
Q6Z730	A0A0P0X7E2
A0A0P0VIA4	Q0DGH0
A0A0P0VIA4	A0A0N7KGP4
A0A0P0VIA4	P0CH35
Q10SR3	A0A0P0WIN7
Q10SR3	Q2QX63
Q8S7U3	Q337E2
Q8S7U3	P0C5A4
A0A0N7KGP4	Q10DV7
A0A0N7KGP4	A0A0N7KMN9
Q10NA1	Q2QX63
Q10NA1	Q75M67
Q10NA1	A0A0P0WIN7
Q8H8U5	Q65XA0
Q0DRV6	P93407
Q0DRV6	Q0D840
A0A0P0VYG1	Q10DV7
Q75M67	A0A0P0WIN7
Q10FQ7	Q948T6
Q53RJ5	A0A0P0XZP3
Q53RJ5	Q67UF5
Q53RJ5	Q2QX63
P55142	Q0D840
Q65XA0	P93407
Q65XA0	Q948T6
A0A0P0WIN7	Q2QV45
A0A0P0WIN7	Q2QX63
Q0DJE6	Q948T6
P0C5A4	Q337E2
P0C5A4	Q75HZ0
P0C5A4	Q6Z0I0
A0A0N7KMN9	A0A0P0X7E2
Q6Z0I0	Q337E2
Q67UF5	A0A0P0XZP3
Q2QX63	Q2QV45
