# Supplementary material for: Protein composition analysis of human plasma-derived and recombinant human serum albumin preparations based on 4D label-free proteomics
Source: PeerJ. 2025 Jun 30;13:e19624. doi: 10.7717/peerj.19624 (PMC12225626; doi:10.7717/peerj.19624)
Supplement: Supplemental Information 2 — Supplemental Figures: Figure S1A: Peptide length, peptides per protein, distribution of coverage (%) and MW (kDa) of the LC-MS/MS analysis of rHSA from company A. Figure S2B: Peptide length, peptides per protein, distribution of coverage (%) and MW(kDa) of the LC-MS/MS analysis of rHSA from company B. Figure S3C: Peptide length, peptides per protein, distribution of coverage (%) and MW(kDa) of the LC-MS/MS analysis of pHSA from company C. Figure S4D: Peptide length, peptides per protein, distribution of coverage (%) and MW(kDa) of the LC-MS/MS analysis of pHSA from company D. Figure S5E: Peptide length, peptides per protein, distribution of coverage (%) and MW(kDa) of the LC-MS/MS analysis of pHSA from company E. Figure S6F: Peptide length, peptides per protein, distribution of coverage (%) and MW(kDa) of the LC-MS/MS analysis of pHSA from company F. Figure S7G: Peptide length, peptides per protein, distribution of coverage (%) and MW(kDa) of the LC-MS/MS analysis of pHSA from company G. Figure S8H: Peptide length, peptides per protein, distribution of coverage (%) and MW(kDa) of the LC-MS/MS analysis of pHSA from company H. Figure S9: GO enrichment analysis of the APs in pHSA. Figure S10: Subcellular localization prediction of the APs in pHSA. Figure S11: COG/KOG enrichment analysis of the APs in pHSA. Figure S12: KEGG pathway enrichment analysis of the APs in pHSA. Supplemental Tables: Table S1A: The protein and peptide identified in rHSA from company A. Table S2B: The protein and peptide identified in rHSA from company B. Table S3C: The protein and peptide identified in pHSA from company C. Table S4D: The protein and peptide identified in pHSA from company D. Table S5E: The protein and peptide identified in pHSA from company E. Table S6F: The protein and peptide identified in pHSA from company F. Table S7G: The protein and peptide identified in pHSA from company G. Table S8H: The protein and peptide identified in pHSA from company H. Table S9: The relative abunda [file peerj-13-19624-s002.zip › Supplementary/Supplementary File/Supplementary File2/5-PPI/network.nodes.txt]

Protein accession	Degree	Protein description	Gene name
Q2QX63	6	DnaJ C terminal region family protein, expressed OS=Oryza sativa subsp. japonica OX=39947 GN=LOC_Os12g07060 PE=1 SV=1	LOC_Os12g07060
Q6Z7B0	5	Heat shock 70 kDa protein BIP1 OS=Oryza sativa subsp. japonica OX=39947 GN=BIP1 PE=1 SV=1	BIP1
A0A0P0WIN7	5	Os05g0181000 protein OS=Oryza sativa subsp. japonica OX=39947 GN=Os05g0181000 PE=1 SV=1	Os05g0181000
P0C5A4	4	Late embryogenesis abundant protein 19 OS=Oryza sativa subsp. japonica OX=39947 GN=LEA19 PE=2 SV=1	LEA19
Q53RJ5	4	Heat shock 70 kDa protein BIP2 OS=Oryza sativa subsp. japonica OX=39947 GN=BIP2 PE=2 SV=1	BIP2
Q337E2	3	Expressed protein OS=Oryza sativa subsp. japonica OX=39947 GN=LOC_Os10g36180 PE=1 SV=1	LOC_Os10g36180
A0A0P0VIA4	3	Os02g0321900 protein (Fragment) OS=Oryza sativa subsp. japonica OX=39947 GN=Os02g0321900 PE=1 SV=1	Os02g0321900
A0A0N7KMN9	3	Os06g0701100 protein OS=Oryza sativa subsp. japonica OX=39947 GN=Os06g0701100 PE=1 SV=1	Os06g0701100
A0A0N7KGP4	3	Os03g0177400 protein OS=Oryza sativa subsp. japonica OX=39947 GN=Os03g0177400 PE=1 SV=1	Os03g0177400
Q65XA0	3	Probable glutathione S-transferase DHAR1, cytosolic OS=Oryza sativa subsp. japonica OX=39947 GN=DHAR1 PE=1 SV=1	DHAR1
Q10NA1	3	Heat shock cognate 70 kDa protein, putative, expressed OS=Oryza sativa subsp. japonica OX=39947 GN=LOC_Os03g16920 PE=1 SV=1	LOC_Os03g16920
Q67UF5	3	Protein disulfide isomerase-like 2-3 OS=Oryza sativa subsp. japonica OX=39947 GN=PDIL2-3 PE=2 SV=1	PDIL2-3
Q948T6	3	Lactoylglutathione lyase OS=Oryza sativa subsp. japonica OX=39947 GN=GLYI-11 PE=1 SV=2	GLYI-11
A0A0P0XZP3	3	Protein disulfide-isomerase OS=Oryza sativa subsp. japonica OX=39947 GN=Os11g0199200 PE=1 SV=1	Os11g0199200
Q6Z730	2	Eukaryotic translation initiation factor 3 subunit J OS=Oryza sativa subsp. japonica OX=39947 GN=Os02g0122300 PE=1 SV=1	Os02g0122300
Q10SR3	2	70 kDa heat shock protein OS=Oryza sativa subsp. japonica OX=39947 GN=LOC_Os03g02260 PE=1 SV=1	LOC_Os03g02260
Q8S7U3	2	Late embryogenesis abundant protein, expressed OS=Oryza sativa subsp. japonica OX=39947 GN=LOC_Os03g07180 PE=1 SV=1	LOC_Os03g07180
Q2QV45	2	70 kDa heat shock protein OS=Oryza sativa subsp. japonica OX=39947 GN=LOC_Os12g14070 PE=1 SV=1	LOC_Os12g14070
Q0DRV6	2	Superoxide dismutase [Cu-Zn] 1 OS=Oryza sativa subsp. japonica OX=39947 GN=SODCC1 PE=1 SV=1	SODCC1
Q75M67	2	Co-chaperone protein p23 OS=Oryza sativa subsp. japonica OX=39947 GN=LOC_Os03g26460 PE=1 SV=1	LOC_Os03g26460
Q10DV7	2	Actin-1 OS=Oryza sativa subsp. japonica OX=39947 GN=ACT1 PE=2 SV=1	ACT1
Q0D840	2	Thioredoxin H1 OS=Oryza sativa subsp. japonica OX=39947 GN=TRXH PE=1 SV=1	TRXH
Q6Z0I0	2	Os08g0327700 protein OS=Oryza sativa subsp. japonica OX=39947 GN=Os08g0327700 PE=1 SV=1	Os08g0327700
P93407	2	Superoxide dismutase [Cu-Zn], chloroplastic OS=Oryza sativa subsp. japonica OX=39947 GN=SODCP PE=1 SV=1	SODCP
A0A0P0X7E2	2	Os07g0555200 protein (Fragment) OS=Oryza sativa subsp. japonica OX=39947 GN=Os07g0555200 PE=1 SV=1	Os07g0555200
Q0DGH0	1	Os05g0533100 protein OS=Oryza sativa subsp. japonica OX=39947 GN=Os05g0533100 PE=1 SV=1	Os05g0533100
Q8H8U5	1	Protein IN2-1 homolog B OS=Oryza sativa subsp. japonica OX=39947 GN=GSTZ5 PE=2 SV=1	GSTZ5
A0A0P0VYG1	1	Os03g0356700 protein OS=Oryza sativa subsp. japonica OX=39947 GN=Os03g0356700 PE=1 SV=1	Os03g0356700
Q10FQ7	1	Glyoxalase family protein, expressed OS=Oryza sativa subsp. japonica OX=39947 GN=LOC_Os03g45720 PE=1 SV=1	LOC_Os03g45720
P55142	1	Glutaredoxin-C6 OS=Oryza sativa subsp. japonica OX=39947 GN=GRXC6 PE=1 SV=2	GRXC6
A0A0P0VAD7	1	Os01g0846000 protein OS=Oryza sativa subsp. japonica OX=39947 GN=Os01g0846000 PE=4 SV=1	Os01g0846000
Q5VML4	1	Os06g0150400 protein OS=Oryza sativa subsp. japonica OX=39947 GN=Os06g0150400 PE=1 SV=1	Os06g0150400
Q75HZ0	1	LEA5 OS=Oryza sativa subsp. japonica OX=39947 GN=Os05g0584200 PE=1 SV=1	Os05g0584200
Q69Q02	1	4-alpha-glucanotransferase DPE2 OS=Oryza sativa subsp. japonica OX=39947 GN=DPE2 PE=2 SV=1	DPE2
Q0DJE6	1	Lactoylglutathione lyase OS=Oryza sativa subsp. japonica OX=39947 GN=Os05g0295800 PE=1 SV=1	Os05g0295800
Q7G065	1	Glucose-1-phosphate adenylyltransferase large subunit 2, cytosolic OS=Oryza sativa subsp. japonica OX=39947 GN=AGPL2 PE=1 SV=1	AGPL2
P0CH35	1	Ubiquitin-60S ribosomal protein L40-2 OS=Oryza sativa subsp. japonica OX=39947 GN=Ub-CEP52-2 PE=3 SV=1	Ub-CEP52-2
Q2QNM1	1	DNA replication licensing factor MCM7 OS=Oryza sativa subsp. japonica OX=39947 GN=MCM7 PE=2 SV=1	MCM7
