# Supplementary material for: Protein composition analysis of human plasma-derived and recombinant human serum albumin preparations based on 4D label-free proteomics
Source: PeerJ. 2025 Jun 30;13:e19624. doi: 10.7717/peerj.19624 (PMC12225626; doi:10.7717/peerj.19624)
Supplement: Supplemental Information 2 — Supplemental Figures: Figure S1A: Peptide length, peptides per protein, distribution of coverage (%) and MW (kDa) of the LC-MS/MS analysis of rHSA from company A. Figure S2B: Peptide length, peptides per protein, distribution of coverage (%) and MW(kDa) of the LC-MS/MS analysis of rHSA from company B. Figure S3C: Peptide length, peptides per protein, distribution of coverage (%) and MW(kDa) of the LC-MS/MS analysis of pHSA from company C. Figure S4D: Peptide length, peptides per protein, distribution of coverage (%) and MW(kDa) of the LC-MS/MS analysis of pHSA from company D. Figure S5E: Peptide length, peptides per protein, distribution of coverage (%) and MW(kDa) of the LC-MS/MS analysis of pHSA from company E. Figure S6F: Peptide length, peptides per protein, distribution of coverage (%) and MW(kDa) of the LC-MS/MS analysis of pHSA from company F. Figure S7G: Peptide length, peptides per protein, distribution of coverage (%) and MW(kDa) of the LC-MS/MS analysis of pHSA from company G. Figure S8H: Peptide length, peptides per protein, distribution of coverage (%) and MW(kDa) of the LC-MS/MS analysis of pHSA from company H. Figure S9: GO enrichment analysis of the APs in pHSA. Figure S10: Subcellular localization prediction of the APs in pHSA. Figure S11: COG/KOG enrichment analysis of the APs in pHSA. Figure S12: KEGG pathway enrichment analysis of the APs in pHSA. Supplemental Tables: Table S1A: The protein and peptide identified in rHSA from company A. Table S2B: The protein and peptide identified in rHSA from company B. Table S3C: The protein and peptide identified in pHSA from company C. Table S4D: The protein and peptide identified in pHSA from company D. Table S5E: The protein and peptide identified in pHSA from company E. Table S6F: The protein and peptide identified in pHSA from company F. Table S7G: The protein and peptide identified in pHSA from company G. Table S8H: The protein and peptide identified in pHSA from company H. Table S9: The relative abunda [file peerj-13-19624-s002.zip › Supplementary/Supplementary Table/Supplementary Table S1 A.xlsx]

## Sheet: Summary
Header line description of table 1			Table 1. MS/MS spectrum database search analysis summary
Total spectrum	Number of spectrum produced by mass spectrometer
Matched spectrum	Number of spectrum matched with alignment protein		Total spectrums	Matched spectrums	Peptides	Unique peptides	Identified proteins
Peptides	Number of peptides which spectrum hit		98439	47	54	54	52
Unique peptides	Number of unique peptides which spectrums hit
Identified proteins	Number of proteins detected by spectrum search analysis
Header line description of worksheet "Protein_ident"
Protein accession	Protein accession number of database used for search
Protein description	Protein functional description
Gene name	Name of the gene associated to the protein sequence
MW [kDa]	Protein molecular weight, unit [kDa]
Coverage [%]	Percent of identified peptide sequence covering in protein sequence
Peptides	Number of peptides which spectrums hit
Unique peptides	Number of unique peptides which spectrums hit
Razor + unique peptides	Number of razor and unique peptides which spectrums hit
MS/MS Counts	Number of spectrum which protein matched
Header line description of worksheet "Peptide_ident"
ID	Identified peptide index number
Sequence	Identified peptide amino acid sequence
Protein accession	Protein accession number of database used for search
Protein description	Protein functional description
Charge	The charge-state of the peptide
m/z	The recalibrated mass-over-charge value of the peptide
Mass error [ppm]	Parts per million ratio of peptide mass error between the theory and practice
PEP	The maximal posterior error probability for peptides
Length	Identified peptide amino acid length
Score	Andromeda score for the best associated MS/MS spectrum
Intensity	Ionic signal intensity of identified peptide
Unique [yes/no]	The peptide is or no unique to a single protein group

## Sheet: Protein_ident
Protein accession	Protein description	Gene name	MW [kDa]	Coverage [%]	MS/MS Counts	Peptides	Unique peptides	Razor + unique peptides	Intensity
A0A0H3WH70	Uncharacterized protein OS=Saccharomyces cerevisiae OX=4932 GN=orf107 PE=4 SV=1	orf107	13.164	11.2	2	1	1	1	17535000
G2WB82	K7_Hxt6p (Fragment) OS=Saccharomyces cerevisiae (strain Kyokai no. 7 / NBRC 101557) OX=721032 GN=K7_HXT6 PE=3 SV=1	K7_HXT6	22.553	3.4	1	1	1	1	99374000
B5VRP9	YOL004Wp-like protein (Fragment) OS=Saccharomyces cerevisiae (strain AWRI1631) OX=545124 GN=AWRI1631_151570 PE=4 SV=1	AWRI1631_151570	156.37	0.7	0	1	1	1	972680
B3LQE8	Basic helix-loop-helix protein OS=Saccharomyces cerevisiae (strain RM11-1a) OX=285006 GN=SCRG_03712 PE=4 SV=1	SCRG_03712	39.509	3.7	0	1	1	1	80255
G2WDH9	K7_Irc5p OS=Saccharomyces cerevisiae (strain Kyokai no. 7 / NBRC 101557) OX=721032 GN=K7_IRC5 PE=4 SV=1	K7_IRC5	96.928	2	1	1	1	1	108060
A6ZKY6	Chromosome stability-related protein OS=Saccharomyces cerevisiae (strain YJM789) OX=307796 GN=SCY_0256 PE=3 SV=1	SCY_0256	45.606	7.3	1	1	1	1	8094800
B5VE58	non-specific serine/threonine protein kinase (Fragment) OS=Saccharomyces cerevisiae (strain AWRI1631) OX=545124 GN=AWRI1631_21810 PE=4 SV=1	AWRI1631_21810	127.32	2.4	1	1	1	1	11679000
B5VE62	YBR098Wp-like protein (Fragment) OS=Saccharomyces cerevisiae (strain AWRI1631) OX=545124 GN=AWRI1631_21840 PE=3 SV=1	AWRI1631_21840	42.813	5.2	0	1	1	1	2012500
A6ZL83	GTPase-activating protein OS=Saccharomyces cerevisiae (strain YJM789) OX=307796 GN=IRA1 PE=4 SV=1	IRA1	350.76	0.3	0	1	1	1	2715000
G2W9P5	5'-deoxynucleotidase OS=Saccharomyces cerevisiae (strain Kyokai no. 7 / NBRC 101557) OX=721032 GN=K7_YBR242W PE=3 SV=1	K7_YBR242W	27.546	5	0	1	1	1	168670
B3LLY2	Chromatin structure remodeling complex protein RSC7 OS=Saccharomyces cerevisiae (strain RM11-1a) OX=285006 GN=SCRG_01981 PE=4 SV=1	SCRG_01981	44.856	2.3	1	1	1	1	2856600
C8ZHK9	Wsc3p OS=Saccharomyces cerevisiae (strain Lalvin EC1118 / Prise de mousse) OX=643680 GN=EC1118_1O4_0628g PE=4 SV=1	EC1118_1O4_0628g	57.627	3.8	1	1	1	1	0
B5VL67	YJL107Cp-like protein OS=Saccharomyces cerevisiae (strain AWRI1631) OX=545124 GN=AWRI1631_100910 PE=3 SV=1	AWRI1631_100910	56.754	2.5	2	1	1	1	109610000
B5VHQ4	YER127Wp-like protein OS=Saccharomyces cerevisiae (strain AWRI1631) OX=545124 GN=AWRI1631_51940 PE=4 SV=1	AWRI1631_51940	26.193	8.4	1	1	1	1	0
N1NWU0	aminodeoxychorismate synthase OS=Saccharomyces cerevisiae (strain CEN.PK113-7D) OX=889517 GN=CENPK1137D_2711 PE=3 SV=1	CENPK1137D_2711	88.598	1.1	0	1	1	1	2766200
B5VJW2	YHR031Cp-like protein (Fragment) OS=Saccharomyces cerevisiae (strain AWRI1631) OX=545124 GN=AWRI1631_80830 PE=3 SV=1	AWRI1631_80830	64.508	1.8	1	1	1	1	6365800
A6ZU31	Alpha aminoadipate reductase phosphopantetheinyl transferase OS=Saccharomyces cerevisiae (strain YJM789) OX=307796 GN=LYS5 PE=4 SV=1	LYS5	30.653	7.4	0	1	1	1	231120
B5VJC8	YGR186Wp-like protein OS=Saccharomyces cerevisiae (strain AWRI1631) OX=545124 GN=AWRI1631_74050 PE=4 SV=1	AWRI1631_74050	26.568	4.2	1	2	2	2	189300000
G2WE95	SWR1-complex protein 4 OS=Saccharomyces cerevisiae (strain Kyokai no. 7 / NBRC 101557) OX=721032 GN=K7_SWC4 PE=3 SV=1	K7_SWC4	55.159	2.5	0	1	1	1	16313
G2WEE8	phosphoribosylformylglycinamidine synthase OS=Saccharomyces cerevisiae (strain Kyokai no. 7 / NBRC 101557) OX=721032 GN=K7_ADE6 PE=3 SV=1	K7_ADE6	148.9	1.8	1	1	1	1	166850
B5VKH9	YIL129Cp-like protein (Fragment) OS=Saccharomyces cerevisiae (strain AWRI1631) OX=545124 GN=AWRI1631_90370 PE=4 SV=1	AWRI1631_90370	218.76	0.4	2	1	1	1	17039000
G2WG85	K7_Yrb2p OS=Saccharomyces cerevisiae (strain Kyokai no. 7 / NBRC 101557) OX=721032 GN=K7_YRB2 PE=4 SV=1	K7_YRB2	36.113	6.1	1	1	1	1	0
B5VFY6	YDR089Wp-like protein OS=Saccharomyces cerevisiae (strain AWRI1631) OX=545124 GN=AWRI1631_43090 PE=4 SV=1	AWRI1631_43090	78.144	1.6	3	1	1	1	52512000
B5VG36	YDR141Cp-like protein OS=Saccharomyces cerevisiae (strain AWRI1631) OX=545124 GN=AWRI1631_43600 PE=3 SV=1	AWRI1631_43600	167.69	0.7	0	1	1	1	1476200
G2WBE1	K7_Dit1p OS=Saccharomyces cerevisiae (strain Kyokai no. 7 / NBRC 101557) OX=721032 GN=K7_DIT1 PE=4 SV=1	K7_DIT1	61.346	1.9	0	1	1	1	51600000000
B5VMA5	DASH complex subunit ASK1 OS=Saccharomyces cerevisiae (strain AWRI1631) OX=545124 GN=AWRI1631_111740 PE=3 SV=1	AWRI1631_111740	22.701	5.7	1	1	1	1	5284700000
C7GX73	Peroxidase OS=Saccharomyces cerevisiae (strain JAY291) OX=574961 GN=CCP1 PE=3 SV=1	CCP1	40.303	1.9	2	1	1	1	28226000
G2WIG1	Polynucleotide 5'-hydroxyl-kinase GRC3 OS=Saccharomyces cerevisiae (strain Kyokai no. 7 / NBRC 101557) OX=721032 GN=K7_GRC3 PE=3 SV=1	K7_GRC3	72.136	3.2	0	1	1	1	118070
B5VNW7	YLR430Wp-like protein (Fragment) OS=Saccharomyces cerevisiae (strain AWRI1631) OX=545124 GN=AWRI1631_124570 PE=4 SV=1	AWRI1631_124570	108.13	0.7	11	1	1	1	267960000
B5VI35	YFR009Wp-like protein (Fragment) OS=Saccharomyces cerevisiae (strain AWRI1631) OX=545124 GN=AWRI1631_60710 PE=4 SV=1	AWRI1631_60710	68.172	2.7	0	1	1	1	7164300
A7A266	Peptide transport-related protein OS=Saccharomyces cerevisiae (strain YJM789) OX=307796 GN=PTR3 PE=4 SV=1	PTR3	76.166	1.9	0	1	1	1	1662900
A7A2D1	Uncharacterized protein (Fragment) OS=Saccharomyces cerevisiae (strain YJM789) OX=307796 GN=SCY_1426 PE=4 SV=1	SCY_1426	92.324	1.4	0	1	1	1	281320
B3LMV2	Iron transporter FTH1 OS=Saccharomyces cerevisiae (strain RM11-1a) OX=285006 GN=SCRG_02761 PE=3 SV=1	SCRG_02761	51.418	3.9	0	1	1	1	109620
C8Z3Y7	non-specific serine/threonine protein kinase OS=Saccharomyces cerevisiae (strain Lalvin EC1118 / Prise de mousse) OX=643680 GN=EC1118_1B15_1178g PE=4 SV=1	EC1118_1B15_1178g	76.412	1.9	0	1	1	1	41041
B3LPF8	Palmitoyltransferase OS=Saccharomyces cerevisiae (strain RM11-1a) OX=285006 GN=SCRG_03448 PE=3 SV=1	SCRG_03448	39.045	9.8	1	1	1	1	0
P47077	Nucleolar protein 9 OS=Saccharomyces cerevisiae (strain ATCC 204508 / S288c) OX=559292 GN=NOP9 PE=1 SV=1	NOP9	77.721	1.5	0	1	1	1	3130300000
N1P7Q8	Hsl1p OS=Saccharomyces cerevisiae (strain CEN.PK113-7D) OX=889517 GN=CENPK1137D_900 PE=4 SV=1	CENPK1137D_900	169.58	2.2	1	1	1	1	0
G2WAF0	coproporphyrinogen oxidase (Fragment) OS=Saccharomyces cerevisiae (strain Kyokai no. 7 / NBRC 101557) OX=721032 GN=K7_HEM13b PE=3 SV=1	K7_HEM13b	25.595	5.6	1	1	1	1	119080
C7GVQ2	Golgi apparatus membrane protein TVP23 OS=Saccharomyces cerevisiae (strain JAY291) OX=574961 GN=TVP23 PE=3 SV=1	TVP23	23.135	14.1	1	1	1	1	260580
C8Z8K1	EC1118_1G1_2487p OS=Saccharomyces cerevisiae (strain Lalvin EC1118 / Prise de mousse) OX=643680 GN=EC1118_1G1_2487g PE=4 SV=1	EC1118_1G1_2487g	12.108	12.9	0	1	1	1	87335
C8ZAZ9	VPS10 homolog 2 OS=Saccharomyces cerevisiae (strain Lalvin EC1118 / Prise de mousse) OX=643680 GN=VTH2 PE=3 SV=2	VTH2	168.53	0.7	0	1	1	1	3655400
C8ZDP8	EC1118_1L7_1398p OS=Saccharomyces cerevisiae (strain Lalvin EC1118 / Prise de mousse) OX=643680 GN=EC1118_1L7_1398g PE=4 SV=1	EC1118_1L7_1398g	8.5512	29	0	1	1	1	221710
G2WCC0	K7_Nat1p OS=Saccharomyces cerevisiae (strain Kyokai no. 7 / NBRC 101557) OX=721032 GN=K7_NAT1 PE=4 SV=1	K7_NAT1	98.92	1.9	0	1	1	1	2674700
G2WER4	Tyrosine--tRNA ligase OS=Saccharomyces cerevisiae (strain Kyokai no. 7 / NBRC 101557) OX=721032 GN=K7_TYS1 PE=3 SV=1	K7_TYS1	44.005	3.8	0	1	1	1	5141100
G2WHB5	Kinetochore-associated protein OS=Saccharomyces cerevisiae (strain Kyokai no. 7 / NBRC 101557) OX=721032 GN=K7_NNF1 PE=4 SV=1	K7_NNF1	23.667	6	0	1	1	1	70790
I6QI29	Zinc cluster transcriptional activator (Fragment) OS=Saccharomyces cerevisiae OX=4932 GN=CAT8 PE=4 SV=1	CAT8	25.749	3.7	0	1	1	1	3216600
N1NZR6	Ubi4p OS=Saccharomyces cerevisiae (strain CEN.PK113-7D) OX=889517 GN=CENPK1137D_551 PE=4 SV=1	CENPK1137D_551	17.209	27.5	2	2	2	2	24713000
P36133	Putative uncharacterized protein YKR040C OS=Saccharomyces cerevisiae (strain ATCC 204508 / S288c) OX=559292 GN=YKR040C PE=5 SV=1	YKR040C	19.222	4.8	3	1	1	1	61460000
P40366	Protein DLS1 OS=Saccharomyces cerevisiae (strain ATCC 204508 / S288c) OX=559292 GN=DLS1 PE=1 SV=1	DLS1	18.792	11.4	1	1	1	1	0
P43547	Putative aryl-alcohol dehydrogenase AAD6 OS=Saccharomyces cerevisiae (strain ATCC 204508 / S288c) OX=559292 GN=AAD6 PE=5 SV=1	AAD6	23.918	6.6	1	1	1	1	0
P61830	Histone H3 OS=Saccharomyces cerevisiae (strain ATCC 204508 / S288c) OX=559292 GN=HHT1 PE=1 SV=2	HHT1	15.356	5.1	1	1	1	1	4139200
Q03330	Histone acetyltransferase GCN5 OS=Saccharomyces cerevisiae (strain ATCC 204508 / S288c) OX=559292 GN=GCN5 PE=1 SV=1	GCN5	51.069	2.3	1	1	1	1	58087000

## Sheet: Peptide_ident
ID	Sequence	Length	Protein accession	Protein description	Charge	m/z	Mass error [ppm]	PEP	Score	Intensity	Unique [yes/no]
0	AEAEAVTLPPAIPIFNASSSRIFRNSYTSISSR	33	N1P7Q8	Hsl1p OS=Saccharomyces cerevisiae (strain CEN.PK113-7D) OX=889517 GN=CENPK1137D_900 PE=4 SV=1	3	1184.95		0.0086568	1.583		yes
1	ALVLETEKVK	10	P47077	Nucleolar protein 9 OS=Saccharomyces cerevisiae (strain ATCC 204508 / S288c) OX=559292 GN=NOP9 PE=1 SV=1	2	565.345	-2.3135	0.0098456	80.229	3086900000	yes
2	ALVLETEKVK	10	P47077	Nucleolar protein 9 OS=Saccharomyces cerevisiae (strain ATCC 204508 / S288c) OX=559292 GN=NOP9 PE=1 SV=1	2	565.345	-1.6786			43419000	yes
3	ASDPCTIFTYLWSLKESYTK	20	A6ZU31	Alpha aminoadipate reductase phosphopantetheinyl transferase OS=Saccharomyces cerevisiae (strain YJM789) OX=307796 GN=LYS5 PE=4 SV=1	6	402.533	-0.099704	0.0064498	2.0981	231120	yes
4	ATLSAVEK	8	B5VKH9	YIL129Cp-like protein (Fragment) OS=Saccharomyces cerevisiae (strain AWRI1631) OX=545124 GN=AWRI1631_90370 PE=4 SV=1	2	409.735	-0.28988	0.010048	89.673	17039000	yes
5	DTKDGDATTSTESLPASDSK	20	G2WG85	K7_Yrb2p OS=Saccharomyces cerevisiae (strain Kyokai no. 7 / NBRC 101557) OX=721032 GN=K7_YRB2 PE=4 SV=1	2	1013.46		0.004471	8.599		yes
6	EGIEYEDMHTHKK	13	B3LQE8	Basic helix-loop-helix protein OS=Saccharomyces cerevisiae (strain RM11-1a) OX=285006 GN=SCRG_03712 PE=4 SV=1	4	404.94	-0.2898	0.011442	6.6303	80255	yes
7	EIWWDTYWWDK	11	A7A2D1	Uncharacterized protein (Fragment) OS=Saccharomyces cerevisiae (strain YJM789) OX=307796 GN=SCY_1426 PE=4 SV=1	4	407.686	-0.099674	0.0007877	5.7236	43228	yes
8	EIWWDTYWWDK	11	A7A2D1	Uncharacterized protein (Fragment) OS=Saccharomyces cerevisiae (strain YJM789) OX=307796 GN=SCY_1426 PE=4 SV=1	4	407.686	-0.099672	0.0007877	3.3404	24543	yes
9	EIWWDTYWWDK	11	A7A2D1	Uncharacterized protein (Fragment) OS=Saccharomyces cerevisiae (strain YJM789) OX=307796 GN=SCY_1426 PE=4 SV=1	4	407.686	-0.099696	0.0007877	5.7236	213550	yes
10	EKFYYTCRNYFK	12	G2WE95	SWR1-complex protein 4 OS=Saccharomyces cerevisiae (strain Kyokai no. 7 / NBRC 101557) OX=721032 GN=K7_SWC4 PE=3 SV=1	4	430.455	-1.4517	0.011442	1.1896	16313	yes
11	EPYFPLNERTTYHLLHESDR	20	G2WIG1	Polynucleotide 5'-hydroxyl-kinase GRC3 OS=Saccharomyces cerevisiae (strain Kyokai no. 7 / NBRC 101557) OX=721032 GN=K7_GRC3 PE=3 SV=1	6	420.375	-0.0997	0.0064498	1.3288	118070	yes
12	ESTLHLVLR	9	N1NZR6	Ubi4p OS=Saccharomyces cerevisiae (strain CEN.PK113-7D) OX=889517 GN=CENPK1137D_551 PE=4 SV=1	2	534.314	-0.98856	4.5e-215	183.26	22559000	yes
13	EYFFANCFPMYRK	13	A7A266	Peptide transport-related protein OS=Saccharomyces cerevisiae (strain YJM789) OX=307796 GN=PTR3 PE=4 SV=1	4	443.954	-0.28986	0.011442	12.878	1662900	yes
14	FLRCYNRLLYIYNELFNFLR	20	C8ZDP8	EC1118_1L7_1398p OS=Saccharomyces cerevisiae (strain Lalvin EC1118 / Prise de mousse) OX=643680 GN=EC1118_1L7_1398g PE=4 SV=1	6	455.41	-1.4289	0.011442	3.0979	221710	yes
15	FTTDYKKYDVGGGK	14	P43547	Putative aryl-alcohol dehydrogenase AAD6 OS=Saccharomyces cerevisiae (strain ATCC 204508 / S288c) OX=559292 GN=AAD6 PE=5 SV=1	2	789.894		0.0027202	93.649		yes
16	GPGSPLDFPDLLVHDLKAAENGLELPPAYMSKR	33	B3LPF8	Palmitoyltransferase OS=Saccharomyces cerevisiae (strain RM11-1a) OX=285006 GN=SCRG_03448 PE=3 SV=1	3	1183.28		0.0086568	0		yes
17	GTLQFEIYELMRR	13	C8Z3Y7	non-specific serine/threonine protein kinase OS=Saccharomyces cerevisiae (strain Lalvin EC1118 / Prise de mousse) OX=643680 GN=EC1118_1B15_1178g PE=4 SV=1	4	414.72	-1.3495	0.011442	4.8909	41041	yes
18	GVFKEFGAK	9	B3LLY2	Chromatin structure remodeling complex protein RSC7 OS=Saccharomyces cerevisiae (strain RM11-1a) OX=285006 GN=SCRG_01981 PE=4 SV=1	1	982.536	-0.98847	0.0073604	9.9869	2856600	yes
19	HHTSELNSSTSEPDSQRR	18	B3LMV2	Iron transporter FTH1 OS=Saccharomyces cerevisiae (strain RM11-1a) OX=285006 GN=SCRG_02761 PE=3 SV=1	5	414.395	-0.2898	0.00094178	3.4939	109620	yes
20	HKIFNADWTIDGIKQQFTLFQMIR	24	G2WEE8	phosphoribosylformylglycinamidine synthase OS=Saccharomyces cerevisiae (strain Kyokai no. 7 / NBRC 101557) OX=721032 GN=K7_ADE6 PE=3 SV=1	7	422.369	-0.28987	2.1205e-05	2.4736	166850	yes
21	IDEDGERIK	9	B5VJC8	YGR186Wp-like protein OS=Saccharomyces cerevisiae (strain AWRI1631) OX=545124 GN=AWRI1631_74050 PE=4 SV=1	2	537.775	-2.5864	0.00032949	101.28	168590000	yes
22	IDEDGERIK	9	B5VJC8	YGR186Wp-like protein OS=Saccharomyces cerevisiae (strain AWRI1631) OX=545124 GN=AWRI1631_74050 PE=4 SV=1	2	537.775	-0.18613	0.00032949	101.28	19755000	yes
23	ISICYHMLHMYRK	13	C8Z8K1	EC1118_1G1_2487p OS=Saccharomyces cerevisiae (strain Lalvin EC1118 / Prise de mousse) OX=643680 GN=EC1118_1G1_2487g PE=4 SV=1	4	438.719	-1.5335	0.011442	0	87335	yes
24	ITAVLPPQQTHFEDRFDAR	19	B5VHQ4	YER127Wp-like protein OS=Saccharomyces cerevisiae (strain AWRI1631) OX=545124 GN=AWRI1631_51940 PE=4 SV=1	2	1121.07		0.005041	13.404		yes
25	KCDSIYDFSNDFYYPCDPK	19	B5VE62	YBR098Wp-like protein (Fragment) OS=Saccharomyces cerevisiae (strain AWRI1631) OX=545124 GN=AWRI1631_21840 PE=3 SV=1	6	406.506	-0.28988	0.0021321	1.427	452280	yes
26	KCDSIYDFSNDFYYPCDPK	19	B5VE62	YBR098Wp-like protein (Fragment) OS=Saccharomyces cerevisiae (strain AWRI1631) OX=545124 GN=AWRI1631_21840 PE=3 SV=1	6	406.506	-0.28981	0.0021321	3.2874	162430	yes
27	KCDSIYDFSNDFYYPCDPK	19	B5VE62	YBR098Wp-like protein (Fragment) OS=Saccharomyces cerevisiae (strain AWRI1631) OX=545124 GN=AWRI1631_21840 PE=3 SV=1	5	487.606	-0.28983	0.011442	0.81168	950390	yes
28	KCDSIYDFSNDFYYPCDPK	19	B5VE62	YBR098Wp-like protein (Fragment) OS=Saccharomyces cerevisiae (strain AWRI1631) OX=545124 GN=AWRI1631_21840 PE=3 SV=1	5	487.606	-0.28982	0.011442	1.427	447450	yes
29	KDWIMEYEYMYK	12	A0A0H3WH70	Uncharacterized protein OS=Saccharomyces cerevisiae OX=4932 GN=orf107 PE=4 SV=1	4	425.444	-0.28988	0.009709	2.0126	1057900	yes
30	KDWIMEYEYMYK	12	A0A0H3WH70	Uncharacterized protein OS=Saccharomyces cerevisiae OX=4932 GN=orf107 PE=4 SV=1	4	425.444	-0.28991	0.009709	5.0787	16477000	yes
31	KIDEDGERIK	10	B5VJC8	YGR186Wp-like protein OS=Saccharomyces cerevisiae (strain AWRI1631) OX=545124 GN=AWRI1631_74050 PE=4 SV=1	2	601.822	-2.7838	0.010428	90.906	954920	yes
32	LDYYRGQDFDTFYTTK	16	B5VI35	YFR009Wp-like protein (Fragment) OS=Saccharomyces cerevisiae (strain AWRI1631) OX=545124 GN=AWRI1631_60710 PE=4 SV=1	5	407.392	-0.099711	0.007772	1.0321	7092400	yes
33	LDYYRGQDFDTFYTTK	16	B5VI35	YFR009Wp-like protein (Fragment) OS=Saccharomyces cerevisiae (strain AWRI1631) OX=545124 GN=AWRI1631_60710 PE=4 SV=1	5	407.392	-0.099694	0.007772	3.9681	71883	yes
34	LEKFFNNKVK	10	Q03330	Histone acetyltransferase GCN5 OS=Saccharomyces cerevisiae (strain ATCC 204508 / S288c) OX=559292 GN=GCN5 PE=1 SV=1	2	633.864	-2.7375	0.010941	75.213	58087000	yes
35	LGDMYGR	7	G2WB82	K7_Hxt6p (Fragment) OS=Saccharomyces cerevisiae (strain Kyokai no. 7 / NBRC 101557) OX=721032 GN=K7_HXT6 PE=3 SV=1	2	406.192	-1.1426	0.0048645	101.33	99374000	yes
36	LIFAGKQLEDGR	12	N1NZR6	Ubi4p OS=Saccharomyces cerevisiae (strain CEN.PK113-7D) OX=889517 GN=CENPK1137D_551 PE=4 SV=1	3	449.586	-0.28989	0.0033105	97.214	2154200	yes
37	LIKATQDLVK	10	G2WBE1	K7_Dit1p OS=Saccharomyces cerevisiae (strain Kyokai no. 7 / NBRC 101557) OX=721032 GN=K7_DIT1 PE=4 SV=1	2	564.853	-0.099706	0.0011435	89.296	361090000	yes
38	LIKATQDLVK	10	G2WBE1	K7_Dit1p OS=Saccharomyces cerevisiae (strain Kyokai no. 7 / NBRC 101557) OX=721032 GN=K7_DIT1 PE=4 SV=1	2	564.853	-2.3432	0.0027144	86.794	50555000000	yes
39	LIKATQDLVK	10	G2WBE1	K7_Dit1p OS=Saccharomyces cerevisiae (strain Kyokai no. 7 / NBRC 101557) OX=721032 GN=K7_DIT1 PE=4 SV=1	2	564.853	-2.1389	0.0011435	89.296	23485000	yes
40	LIKATQDLVK	10	G2WBE1	K7_Dit1p OS=Saccharomyces cerevisiae (strain Kyokai no. 7 / NBRC 101557) OX=721032 GN=K7_DIT1 PE=4 SV=1	2	564.853	-1.6785			660170000	yes
41	LIKATQDLVK	10	G2WBE1	K7_Dit1p OS=Saccharomyces cerevisiae (strain Kyokai no. 7 / NBRC 101557) OX=721032 GN=K7_DIT1 PE=4 SV=1	2	564.853	-0.98836			434770	yes
42	LKIFYLILVIVAMCLTAWNTYGFRCCDR	28	C7GVQ2	Golgi apparatus membrane protein TVP23 OS=Saccharomyces cerevisiae (strain JAY291) OX=574961 GN=TVP23 PE=3 SV=1	7	500.403	-0.28983	0.00063622	2.0047	260580	yes
43	LSKAEVYCILYPIIRPFFEFDVEFNFK	27	B5VE58	non-specific serine/threonine protein kinase (Fragment) OS=Saccharomyces cerevisiae (strain AWRI1631) OX=545124 GN=AWRI1631_21810 PE=4 SV=1	7	484.397	-0.94992	0.0004654	2.1105	11679000	yes
44	MDSASKEETLEK	12	B5VMA5	DASH complex subunit ASK1 OS=Saccharomyces cerevisiae (strain AWRI1631) OX=545124 GN=AWRI1631_111740 PE=3 SV=1	2	713.324	-1.8177	0.0011702	87.308	14105000	yes
45	MDSASKEETLEK	12	B5VMA5	DASH complex subunit ASK1 OS=Saccharomyces cerevisiae (strain AWRI1631) OX=545124 GN=AWRI1631_111740 PE=3 SV=1	2	713.324	-1.663	0.00022913	87.308	5270600000	yes
46	MNNETSGKETASAPLCSPK	19	P40366	Protein DLS1 OS=Saccharomyces cerevisiae (strain ATCC 204508 / S288c) OX=559292 GN=DLS1 PE=1 SV=1	2	1011.47		0.005041	5.0787		yes
47	MNQSDPQDK	9	A6ZL83	GTPase-activating protein OS=Saccharomyces cerevisiae (strain YJM789) OX=307796 GN=IRA1 PE=4 SV=1	1	1062.45	-1.6784	0.0026505	1.2052	2715000	yes
48	MNVALTR	7	B5VNW7	YLR430Wp-like protein (Fragment) OS=Saccharomyces cerevisiae (strain AWRI1631) OX=545124 GN=AWRI1631_124570 PE=4 SV=1	2	410.721	-0.2899	0.0019516	103.29	2924900	yes
49	MNVALTR	7	B5VNW7	YLR430Wp-like protein (Fragment) OS=Saccharomyces cerevisiae (strain AWRI1631) OX=545124 GN=AWRI1631_124570 PE=4 SV=1	2	410.721	-0.099697	0.0012654	111.28	6274700	yes
50	MNVALTR	7	B5VNW7	YLR430Wp-like protein (Fragment) OS=Saccharomyces cerevisiae (strain AWRI1631) OX=545124 GN=AWRI1631_124570 PE=4 SV=1	2	410.721	-1.2536	0.0019516	103.29	30422000	yes
51	MNVALTR	7	B5VNW7	YLR430Wp-like protein (Fragment) OS=Saccharomyces cerevisiae (strain AWRI1631) OX=545124 GN=AWRI1631_124570 PE=4 SV=1	2	410.721	-1.1036	0.001053	121.14	92520000	yes
52	MNVALTR	7	B5VNW7	YLR430Wp-like protein (Fragment) OS=Saccharomyces cerevisiae (strain AWRI1631) OX=545124 GN=AWRI1631_124570 PE=4 SV=1	2	410.721	-1.0863	0.0059429	100.07	55952000	yes
53	MNVALTR	7	B5VNW7	YLR430Wp-like protein (Fragment) OS=Saccharomyces cerevisiae (strain AWRI1631) OX=545124 GN=AWRI1631_124570 PE=4 SV=1	2	410.721	-1.0791	0.005051	126.24	39461000	yes
54	MNVALTR	7	B5VNW7	YLR430Wp-like protein (Fragment) OS=Saccharomyces cerevisiae (strain AWRI1631) OX=545124 GN=AWRI1631_124570 PE=4 SV=1	2	410.721	-1.0688	0.0012654	122.98	34191000	yes
55	MNVALTR	7	B5VNW7	YLR430Wp-like protein (Fragment) OS=Saccharomyces cerevisiae (strain AWRI1631) OX=545124 GN=AWRI1631_124570 PE=4 SV=1	2	410.721	-1.0489	0.0064657	89.427	6217200	yes
56	NHVVTNDLLLR	11	B5VFY6	YDR089Wp-like protein OS=Saccharomyces cerevisiae (strain AWRI1631) OX=545124 GN=AWRI1631_43090 PE=4 SV=1	2	647.367	-0.28983	0.0031275	100.02	29011000	yes
57	NHVVTNDLLLR	11	B5VFY6	YDR089Wp-like protein OS=Saccharomyces cerevisiae (strain AWRI1631) OX=545124 GN=AWRI1631_43090 PE=4 SV=1	2	647.367	-0.28979	1.9808e-06	111.74	18072000	yes
58	NHVVTNDLLLR	11	B5VFY6	YDR089Wp-like protein OS=Saccharomyces cerevisiae (strain AWRI1631) OX=545124 GN=AWRI1631_43090 PE=4 SV=1	2	647.367	-0.099682	0.0029915	99.442	5428200	yes
59	NLISNLHTILKPFLLRR	17	G2WDH9	K7_Irc5p OS=Saccharomyces cerevisiae (strain Kyokai no. 7 / NBRC 101557) OX=721032 GN=K7_IRC5 PE=4 SV=1	5	410.456	-0.28979	0.0033564	0	108060	yes
60	NNGKDGDDETFIK	13	B5VL67	YJL107Cp-like protein OS=Saccharomyces cerevisiae (strain AWRI1631) OX=545124 GN=AWRI1631_100910 PE=3 SV=1	2	726.834	-0.099709	0.0011676	87.298	706180	yes
61	NNGKDGDDETFIK	13	B5VL67	YJL107Cp-like protein OS=Saccharomyces cerevisiae (strain AWRI1631) OX=545124 GN=AWRI1631_100910 PE=3 SV=1	2	726.834	-0.98851	0.0011676	87.298	108900000	yes
62	QEFANNKEFQEASEK	15	G2WER4	Tyrosine--tRNA ligase OS=Saccharomyces cerevisiae (strain Kyokai no. 7 / NBRC 101557) OX=721032 GN=K7_TYS1 PE=3 SV=1	2	899.916	-0.099667	0.0080587	73.781	5141100	yes
63	QLTEFWTELCQR	12	G2WHB5	Kinetochore-associated protein OS=Saccharomyces cerevisiae (strain Kyokai no. 7 / NBRC 101557) OX=721032 GN=K7_NNF1 PE=4 SV=1	4	403.446	-0.28979	0.011442	5.4839	70790	yes
64	REVELSNVKK	10	B5VJW2	YHR031Cp-like protein (Fragment) OS=Saccharomyces cerevisiae (strain AWRI1631) OX=545124 GN=AWRI1631_80830 PE=3 SV=1	2	601.349	-1.6784	0.011288	69.825	6238700	yes
65	REVELSNVKK	10	B5VJW2	YHR031Cp-like protein (Fragment) OS=Saccharomyces cerevisiae (strain AWRI1631) OX=545124 GN=AWRI1631_80830 PE=3 SV=1	2	601.349	-2.9985			41053	yes
66	REVELSNVKK	10	B5VJW2	YHR031Cp-like protein (Fragment) OS=Saccharomyces cerevisiae (strain AWRI1631) OX=545124 GN=AWRI1631_80830 PE=3 SV=1	2	601.349	-0.98834			86066	yes
67	SDTFMPCSGR	10	B5VRP9	YOL004Wp-like protein (Fragment) OS=Saccharomyces cerevisiae (strain AWRI1631) OX=545124 GN=AWRI1631_151570 PE=4 SV=1	1	1157.47	0.06894	0.0005869	3.5715	972680	yes
68	SLHTEREK	8	P36133	Putative uncharacterized protein YKR040C OS=Saccharomyces cerevisiae (strain ATCC 204508 / S288c) OX=559292 GN=YKR040C PE=5 SV=1	2	500.265	2.4663	0.0021994	110.81	52320000	yes
69	SLHTEREK	8	P36133	Putative uncharacterized protein YKR040C OS=Saccharomyces cerevisiae (strain ATCC 204508 / S288c) OX=559292 GN=YKR040C PE=5 SV=1	2	500.265	2.4658	0.00035633	113.5	9140400	yes
70	SLHTEREK	8	P36133	Putative uncharacterized protein YKR040C OS=Saccharomyces cerevisiae (strain ATCC 204508 / S288c) OX=559292 GN=YKR040C PE=5 SV=1	2	500.265		8.8811e-09	123.69		yes
71	SNENGDVPSK	10	C8ZAZ9	VPS10 homolog 2 OS=Saccharomyces cerevisiae (strain Lalvin EC1118 / Prise de mousse) OX=643680 GN=VTH2 PE=3 SV=2	1	1046.47	-1.6785	0.0005869	5.4817	3655400	yes
72	SSGGGSSNT	9	I6QI29	Zinc cluster transcriptional activator (Fragment) OS=Saccharomyces cerevisiae OX=4932 GN=CAT8 PE=4 SV=1	1	753.301	-3.2204	0.0026505	0	3216600	yes
73	STELLIR	7	P61830	Histone H3 OS=Saccharomyces cerevisiae (strain ATCC 204508 / S288c) OX=559292 GN=HHT1 PE=1 SV=2	2	416.25	-1.057	0.0025978	104.11	4139200	yes
74	SYEDFQK	7	C7GX73	Peroxidase OS=Saccharomyces cerevisiae (strain JAY291) OX=574961 GN=CCP1 PE=3 SV=1	2	458.706	-0.75505	0.0025396	107.74	28226000	yes
75	TSVVERSSEVVTATAAASNNR	21	C8ZHK9	Wsc3p OS=Saccharomyces cerevisiae (strain Lalvin EC1118 / Prise de mousse) OX=643680 GN=EC1118_1O4_0628g PE=4 SV=1	2	1075.05		0.0088158	12.383		yes
76	VFSTELTSIK	10	B5VG36	YDR141Cp-like protein OS=Saccharomyces cerevisiae (strain AWRI1631) OX=545124 GN=AWRI1631_43600 PE=3 SV=1	1	1124.62	-0.22449	0.0005869	0	1476200	yes
77	VRKVVVPGISLLIFFQGCLILLFLQLTYK	29	A6ZKY6	Chromosome stability-related protein OS=Saccharomyces cerevisiae (strain YJM789) OX=307796 GN=SCY_0256 PE=3 SV=1	7	483.437	-2.6685	0.0060548	0.0024641	8094800	yes
78	WCDEYFYITHRK	12	G2WAF0	coproporphyrinogen oxidase (Fragment) OS=Saccharomyces cerevisiae (strain Kyokai no. 7 / NBRC 101557) OX=721032 GN=K7_HEM13b PE=3 SV=1	4	430.2	-0.099675	0.009709	2.9506	119080	yes
79	WDADTCELR	9	N1NWU0	aminodeoxychorismate synthase OS=Saccharomyces cerevisiae (strain CEN.PK113-7D) OX=889517 GN=CENPK1137D_2711 PE=3 SV=1	1	1165.49	-3.0693	0.0026505	0	2766200	yes
80	YEHSECLMYKNDVMYK	16	G2WCC0	K7_Nat1p OS=Saccharomyces cerevisiae (strain Kyokai no. 7 / NBRC 101557) OX=721032 GN=K7_NAT1 PE=4 SV=1	5	422.787	-0.099711	0.007772	1.0321	2674700	yes
81	YEMLVQCFEYER	12	G2W9P5	5'-deoxynucleotidase OS=Saccharomyces cerevisiae (strain Kyokai no. 7 / NBRC 101557) OX=721032 GN=K7_YBR242W PE=3 SV=1	4	417.436	-1.4519	0.011442	2.9506	168670	yes
