# Supplementary material for: Protein composition analysis of human plasma-derived and recombinant human serum albumin preparations based on 4D label-free proteomics
Source: PeerJ. 2025 Jun 30;13:e19624. doi: 10.7717/peerj.19624 (PMC12225626; doi:10.7717/peerj.19624)
Supplement: Supplemental Information 2 — Supplemental Figures: Figure S1A: Peptide length, peptides per protein, distribution of coverage (%) and MW (kDa) of the LC-MS/MS analysis of rHSA from company A. Figure S2B: Peptide length, peptides per protein, distribution of coverage (%) and MW(kDa) of the LC-MS/MS analysis of rHSA from company B. Figure S3C: Peptide length, peptides per protein, distribution of coverage (%) and MW(kDa) of the LC-MS/MS analysis of pHSA from company C. Figure S4D: Peptide length, peptides per protein, distribution of coverage (%) and MW(kDa) of the LC-MS/MS analysis of pHSA from company D. Figure S5E: Peptide length, peptides per protein, distribution of coverage (%) and MW(kDa) of the LC-MS/MS analysis of pHSA from company E. Figure S6F: Peptide length, peptides per protein, distribution of coverage (%) and MW(kDa) of the LC-MS/MS analysis of pHSA from company F. Figure S7G: Peptide length, peptides per protein, distribution of coverage (%) and MW(kDa) of the LC-MS/MS analysis of pHSA from company G. Figure S8H: Peptide length, peptides per protein, distribution of coverage (%) and MW(kDa) of the LC-MS/MS analysis of pHSA from company H. Figure S9: GO enrichment analysis of the APs in pHSA. Figure S10: Subcellular localization prediction of the APs in pHSA. Figure S11: COG/KOG enrichment analysis of the APs in pHSA. Figure S12: KEGG pathway enrichment analysis of the APs in pHSA. Supplemental Tables: Table S1A: The protein and peptide identified in rHSA from company A. Table S2B: The protein and peptide identified in rHSA from company B. Table S3C: The protein and peptide identified in pHSA from company C. Table S4D: The protein and peptide identified in pHSA from company D. Table S5E: The protein and peptide identified in pHSA from company E. Table S6F: The protein and peptide identified in pHSA from company F. Table S7G: The protein and peptide identified in pHSA from company G. Table S8H: The protein and peptide identified in pHSA from company H. Table S9: The relative abunda [file peerj-13-19624-s002.zip › Supplementary/Supplementary Table/Supplementary Table S10 Annotation_combine.xlsx]

## Sheet: Annotation_Combine
Protein accession	Protein description	Gene name	MW [kDa]	Coverage [%]	MS/MS Counts	Peptides	Unique peptides	Razor + unique peptides	Intensity	Subcellular localization	KEGG KO No.	KEGG Gene	KEGG pathway	Biological Process	Cellular Component	Molecular Function	Pfam ID	Domain description	COG/KOG category	COG/KOG NO.	COG/KOG description	WikiPathways	externalDetailsURL	Is_TF	Reactome pathway	Reactome link	HallMark	msigdbURL
A0A0B4J1U7	Immunoglobulin heavy variable 6-1 OS=Homo sapiens OX=9606 GN=IGHV6-1 PE=3 SV=1	IGHV6-1	13.481	0	0	0	0	0	0	extracellular							PF07686	Immunoglobulin V-set domain
A0A0C4DH42	Immunoglobulin heavy variable 3-66 OS=Homo sapiens OX=9606 GN=IGHV3-66 PE=3 SV=1	IGHV3-66	12.698	0	0	0	0	0	0	extracellular							PF07686	Immunoglobulin V-set domain
A0A0C4DH25	Immunoglobulin kappa variable 3D-20 OS=Homo sapiens OX=9606 GN=IGKV3D-20 PE=3 SV=1	IGKV3D-20	12.515	0	0	0	0	0	0	extracellular							PF07686	Immunoglobulin V-set domain							R-HSA-109582 Hemostasis;R-HSA-1280218 Adaptive Immune System;R-HSA-1643685 Disease;R-HSA-166658 Complement cascade;R-HSA-166663 Initial triggering of complement;R-HSA-166786 Creation of C4 and C2 activators;R-HSA-168249 Innate Immune System;R-HSA-168256 Immune System;R-HSA-173623 Classical antibody-mediated complement activation;R-HSA-198933 Immunoregulatory interactions between a Lymphoid and a …	https://reactome.org/PathwayBrowser/#/R-HSA-109582;https://reactome.org/PathwayBrowser/#/R-HSA-1280218;https://reactome.org/PathwayBrowser/#/R-HSA-1643685;https://reactome.org/PathwayBrowser/#/R-HSA-166658;https://reactome.org/PathwayBrowser/#/R-HSA-166663;https://reactome.org/PathwayBrowser/#/R-HSA-166786;https://reactome.org/PathwayBrowser/#/R-HSA-168249;https://reactome.org/PathwayBrowser/#/R-…
A6NE01	Protein FAM186A OS=Homo sapiens OX=9606 GN=FAM186A PE=2 SV=3	FAM186A	262.76	0	0	0	0	0	0	nucleus
A6PVY3	Protein FAM177B OS=Homo sapiens OX=9606 GN=FAM177B PE=2 SV=1	FAM177B	18.145	0	0	0	0	0	0	cytoplasm
A8K2U0	Alpha-2-macroglobulin-like protein 1 OS=Homo sapiens OX=9606 GN=A2ML1 PE=1 SV=3	A2ML1	161.1	0	0	0	0	0	0	extracellular	K23593			GO:0000003 reproduction; GO:0001868 regulation of complement activation, lectin pathway; GO:0001869 negative regulation of complement activation, lectin pathway; GO:0002576 platelet degranulation; GO:0002673 regulation of acute inflammatory response; GO:0002682 regulation of immune system process; GO:0002683 negative regulation of immune system process; GO:0002697 regulation of immune effector pr…	GO:0005576 extracellular region; GO:0005615 extracellular space; GO:0005622 intracellular anatomical structure; GO:0005737 cytoplasm; GO:0005829 cytosol; GO:0012505 endomembrane system; GO:0030141 secretory granule; GO:0031091 platelet alpha granule; GO:0031093 platelet alpha granule lumen; GO:0031410 cytoplasmic vesicle; GO:0031974 membrane-enclosed lumen; GO:0031982 vesicle; GO:0031983 vesicle …	GO:0002020 protease binding; GO:0004857 enzyme inhibitor activity; GO:0004866 endopeptidase inhibitor activity; GO:0004867 serine-type endopeptidase inhibitor activity; GO:0005096 GTPase activator activity; GO:0005102 signaling receptor binding; GO:0005488 binding; GO:0005515 protein binding; GO:0008047 enzyme activator activity; GO:0019838 growth factor binding; GO:0019899 enzyme binding; GO:001…	PF01835; PF17791; PF17789; PF07703; PF07677	MG2 domain; Macroglobulin domain MG3; Macroglobulin domain MG4; Alpha-2-macroglobulin bait region domain; A-macroglobulin receptor binding domain	O	KOG1366	Alpha-macroglobulin
B7ZBB8	Protein phosphatase 1 regulatory subunit 3G OS=Homo sapiens OX=9606 GN=PPP1R3G PE=1 SV=1	PPP1R3G	38.018	0	0	0	0	0	0	cytoplasm				GO:0005979 regulation of glycogen biosynthetic process; GO:0006109 regulation of carbohydrate metabolic process; GO:0009889 regulation of biosynthetic process; GO:0009891 positive regulation of biosynthetic process; GO:0009893 positive regulation of metabolic process; GO:0010556 regulation of macromolecule biosynthetic process; GO:0010557 positive regulation of macromolecule biosynthetic process;…	GO:0005622 intracellular anatomical structure; GO:0005737 cytoplasm;	GO:0005488 binding; GO:0005515 protein binding; GO:0019899 enzyme binding; GO:0019902 phosphatase binding; GO:0019903 protein phosphatase binding; GO:0030246 carbohydrate binding; GO:0030247 polysaccharide binding; GO:2001069 glycogen binding;	PF03370	Carbohydrate/starch-binding module (family 21)	OT	KOG3986	Protein phosphatase, regulatory subunit PPP1R3C/D	WP4861 ENDOPLASMIC RETICULUM STRESS RESPONSE IN CORONAVIRUS INFECTION	http://www.wikipathways.org/instance/WP4861_r118973
C9JC47	Putative protein FAM157A OS=Homo sapiens OX=9606 GN=FAM157A PE=3 SV=1	FAM157A	42.896	0	0	0	0	0	0	nucleus
E7ETH6	Zinc finger protein 587B OS=Homo sapiens OX=9606 GN=ZNF587B PE=1 SV=1	ZNF587B	45.541	2	3	1	1	1	6794500	nucleus				GO:0006355 regulation of transcription, DNA-templated; GO:0006357 regulation of transcription by RNA polymerase II; GO:0009889 regulation of biosynthetic process; GO:0009890 negative regulation of biosynthetic process; GO:0009892 negative regulation of metabolic process; GO:0010468 regulation of gene expression; GO:0010556 regulation of macromolecule biosynthetic process; GO:0010558 negative regu…		GO:0000981 DNA-binding transcription factor activity, RNA polymerase II-specific; GO:0003700 DNA-binding transcription factor activity; GO:0140110 transcription regulator activity;	PF00096	Zinc finger, C2H2 type	R	KOG1721	FOG: Zn-finger
O00204	Sulfotransferase 2B1 OS=Homo sapiens OX=9606 GN=SULT2B1 PE=1 SV=2	SULT2B1	41.307	0	0	0	0	0	0	cytoplasm,nucleus	K01015	SULT2B; alcohol sulfotransferase [EC:2.8.2.2]	hsa00140 Steroid hormone biosynthesis; hsa01100 Metabolic pathways	GO:0000103 sulfate assimilation; GO:0006066 alcohol metabolic process; GO:0006082 organic acid metabolic process; GO:0006139 nucleobase-containing compound metabolic process; GO:0006163 purine nucleotide metabolic process; GO:0006629 lipid metabolic process; GO:0006725 cellular aromatic compound metabolic process; GO:0006753 nucleoside phosphate metabolic process; GO:0006790 sulfur compound metab…	GO:0005622 intracellular anatomical structure; GO:0005737 cytoplasm; GO:0005829 cytosol; GO:0043226 organelle; GO:0043227 membrane-bounded organelle; GO:0043229 intracellular organelle; GO:0043231 intracellular membrane-bounded organelle;	GO:0003676 nucleic acid binding; GO:0003824 catalytic activity; GO:0004027 alcohol sulfotransferase activity; GO:0005488 binding; GO:0005496 steroid binding; GO:0008146 sulfotransferase activity; GO:0008289 lipid binding; GO:0015485 cholesterol binding; GO:0016740 transferase activity; GO:0016782 transferase activity, transferring sulphur-containing groups; GO:0032934 sterol binding; GO:0036094 s…	PF00685	Sulfotransferase domain	R	KOG1584	Sulfotransferase	WP702 METAPATHWAY BIOTRANSFORMATION PHASE I AND II;WP692 SULFATION BIOTRANSFORMATION REACTION;WP716 VITAMIN A AND CAROTENOID METABOLISM	http://www.wikipathways.org/instance/WP702_r106643;http://www.wikipathways.org/instance/WP692_r117833;http://www.wikipathways.org/instance/WP716_r116512				BILE ACID METABOLISM;ESTROGEN RESPONSE EARLY;ESTROGEN RESPONSE LATE;HYPOXIA;PEROXISOME	https://www.gsea-msigdb.org/gsea/msigdb/cards/HALLMARK_BILE_ACID_METABOLISM;https://www.gsea-msigdb.org/gsea/msigdb/cards/HALLMARK_ESTROGEN_RESPONSE_EARLY;https://www.gsea-msigdb.org/gsea/msigdb/cards/HALLMARK_ESTROGEN_RESPONSE_LATE;https://www.gsea-msigdb.org/gsea/msigdb/cards/HALLMARK_HYPOXIA;https://www.gsea-msigdb.org/gsea/msigdb/cards/HALLMARK_PEROXISOME
O00303	Eukaryotic translation initiation factor 3 subunit F OS=Homo sapiens OX=9606 GN=EIF3F PE=1 SV=1	EIF3F	37.563	0	0	0	0	0	0	mitochondria	K03249			GO:0006412 translation; GO:0006413 translational initiation; GO:0006464 cellular protein modification process; GO:0006508 proteolysis; GO:0006518 peptide metabolic process; GO:0006807 nitrogen compound metabolic process; GO:0008152 metabolic process; GO:0008593 regulation of Notch signaling pathway; GO:0009058 biosynthetic process; GO:0009059 macromolecule biosynthetic process; GO:0009966 regulat…	GO:0005622 intracellular anatomical structure; GO:0005737 cytoplasm; GO:0005829 cytosol; GO:0005852 eukaryotic translation initiation factor 3 complex; GO:0032991 protein-containing complex; GO:0071541 eukaryotic translation initiation factor 3 complex, eIF3m;	GO:0003676 nucleic acid binding; GO:0003723 RNA binding; GO:0003743 translation initiation factor activity; GO:0003824 catalytic activity; GO:0004843 thiol-dependent deubiquitinase; GO:0005488 binding; GO:0005515 protein binding; GO:0008135 translation factor activity, RNA binding; GO:0008233 peptidase activity; GO:0008234 cysteine-type peptidase activity; GO:0016787 hydrolase activity; GO:001978…			J	KOG2975	Translation initiation factor 3, subunit f (eIF-3f)	WP5027 NSP1 FROM SARSCOV2 INHIBITS TRANSLATION INITIATION IN THE HOST CELL;WP107 TRANSLATION FACTORS;WP3888 VEGFAVEGFR2 SIGNALING PATHWAY	http://www.wikipathways.org/instance/WP5027_r120060;http://www.wikipathways.org/instance/WP107_r117851;http://www.wikipathways.org/instance/WP3888_r116782		R-HSA-156827 L13a-mediated translational silencing of Ceruloplasmin expression;R-HSA-392499 Metabolism of proteins;R-HSA-72613 Eukaryotic Translation Initiation;R-HSA-72649 Translation initiation complex formation;R-HSA-72662 Activation of the mRNA upon binding of the cap-binding complex and eIFs, and subsequent binding to 43S;R-HSA-72689 Formation of a pool of free 40S subunits;R-HSA-72695 Forma…	https://reactome.org/PathwayBrowser/#/R-HSA-156827;https://reactome.org/PathwayBrowser/#/R-HSA-392499;https://reactome.org/PathwayBrowser/#/R-HSA-72613;https://reactome.org/PathwayBrowser/#/R-HSA-72649;https://reactome.org/PathwayBrowser/#/R-HSA-72662;https://reactome.org/PathwayBrowser/#/R-HSA-72689;https://reactome.org/PathwayBrowser/#/R-HSA-72695;https://reactome.org/PathwayBrowser/#/R-HSA-727…
O00327	Basic helix-loop-helix ARNT-like protein 1 OS=Homo sapiens OX=9606 GN=BMAL1 PE=1 SV=2	BMAL1	68.761	0	0	0	0	0	0	nucleus	K02296	ARNTL; aryl hydrocarbon receptor nuclear translocator-like protein 1	hsa04710 Circadian rhythm; hsa04728 Dopaminergic synapse	GO:0000003 reproduction; GO:0000122 negative regulation of transcription by RNA polymerase II; GO:0002027 regulation of heart rate; GO:0002791 regulation of peptide secretion; GO:0003053 circadian regulation of heart rate; GO:0006139 nucleobase-containing compound metabolic process; GO:0006351 transcription, DNA-templated; GO:0006355 regulation of transcription, DNA-templated; GO:0006357 regulati…	GO:0005622 intracellular anatomical structure; GO:0005634 nucleus; GO:0005654 nucleoplasm; GO:0005667 transcription regulator complex; GO:0005737 cytoplasm; GO:0005829 cytosol; GO:0016604 nuclear body; GO:0031974 membrane-enclosed lumen; GO:0031981 nuclear lumen; GO:0032991 protein-containing complex; GO:0033391 chromatoid body; GO:0035770 ribonucleoprotein granule; GO:0036464 cytoplasmic ribonuc…	GO:0000976 transcription cis-regulatory region binding; GO:0000977 RNA polymerase II transcription regulatory region sequence-specific DNA binding; GO:0000978 RNA polymerase II cis-regulatory region sequence-specific DNA binding; GO:0000981 DNA-binding transcription factor activity, RNA polymerase II-specific; GO:0000987 cis-regulatory region sequence-specific DNA binding; GO:0001067 transcriptio…	PF00010; PF00989; PF14598	Helix-loop-helix DNA-binding domain; PAS fold; PAS domain	K	KOG3561	Aryl-hydrocarbon receptor nuclear translocator	WP4657 22Q112 COPY NUMBER VARIATION SYNDROME;WP3594 CIRCADIAN RHYTHM GENES;WP410 EXERCISEINDUCED CIRCADIAN REGULATION;WP47 HEDGEHOG SIGNALING PATHWAY WP47;WP4673 MALE INFERTILITY;WP3298 MELATONIN METABOLISM AND EFFECTS	http://www.wikipathways.org/instance/WP4657_r120007;http://www.wikipathways.org/instance/WP3594_r117682;http://www.wikipathways.org/instance/WP410_r117108;http://www.wikipathways.org/instance/WP47_r120579;http://www.wikipathways.org/instance/WP4673_r119920;http://www.wikipathways.org/instance/WP3298_r120642	Transcription factor	R-HSA-1368108 BMAL1:CLOCK,NPAS2 activates circadian gene expression;R-HSA-1430728 Metabolism;R-HSA-1989781 PPARA activates gene expression;R-HSA-2262752 Cellular responses to stress;R-HSA-400206 Regulation of lipid metabolism by PPARalpha;R-HSA-400253 Circadian Clock;R-HSA-556833 Metabolism of lipids;R-HSA-8953897 Cellular responses to stimuli;R-HSA-9707616 Heme signaling	https://reactome.org/PathwayBrowser/#/R-HSA-1368108;https://reactome.org/PathwayBrowser/#/R-HSA-1430728;https://reactome.org/PathwayBrowser/#/R-HSA-1989781;https://reactome.org/PathwayBrowser/#/R-HSA-2262752;https://reactome.org/PathwayBrowser/#/R-HSA-400206;https://reactome.org/PathwayBrowser/#/R-HSA-400253;https://reactome.org/PathwayBrowser/#/R-HSA-556833;https://reactome.org/PathwayBrowser/#/…
O00391	Sulfhydryl oxidase 1 OS=Homo sapiens OX=9606 GN=QSOX1 PE=1 SV=3	QSOX1	82.577	3.2	2	2	2	2	20083000	Golgi apparatus	K10758			GO:0000003 reproduction; GO:0001775 cell activation; GO:0002252 immune effector process; GO:0002263 cell activation involved in immune response; GO:0002274 myeloid leukocyte activation; GO:0002275 myeloid cell activation involved in immune response; GO:0002283 neutrophil activation involved in immune response; GO:0002366 leukocyte activation involved in immune response; GO:0002376 immune system p…	GO:0000139 Golgi membrane; GO:0005576 extracellular region; GO:0005615 extracellular space; GO:0005622 intracellular anatomical structure; GO:0005634 nucleus; GO:0005654 nucleoplasm; GO:0005737 cytoplasm; GO:0005783 endoplasmic reticulum; GO:0005788 endoplasmic reticulum lumen; GO:0005794 Golgi apparatus; GO:0012505 endomembrane system; GO:0016020 membrane; GO:0016021 integral component of membra…	GO:0003756 protein disulfide isomerase activity; GO:0003824 catalytic activity; GO:0016491 oxidoreductase activity; GO:0016667 oxidoreductase activity, acting on a sulfur group of donors; GO:0016670 oxidoreductase activity, acting on a sulfur group of donors, oxygen as acceptor; GO:0016853 isomerase activity; GO:0016860 intramolecular oxidoreductase activity; GO:0016864 intramolecular oxidoreduct…	PF00085; PF18108; PF18371	Thioredoxin; QSOX Trx-like domain; Flavin adenine dinucleotide (FAD)-dependent sulfhydryl oxidase	D	KOG1731	FAD-dependent sulfhydryl oxidase/quiescin and related proteins				R-HSA-109582 Hemostasis;R-HSA-114608 Platelet degranulation ;R-HSA-168249 Innate Immune System;R-HSA-168256 Immune System;R-HSA-381426 Regulation of Insulin-like Growth Factor (IGF) transport and uptake by Insulin-like Growth Factor Binding Proteins (IGFBPs);R-HSA-392499 Metabolism of proteins;R-HSA-597592 Post-translational protein modification;R-HSA-6798695 Neutrophil degranulation;R-HSA-76002 …	https://reactome.org/PathwayBrowser/#/R-HSA-109582;https://reactome.org/PathwayBrowser/#/R-HSA-114608;https://reactome.org/PathwayBrowser/#/R-HSA-168249;https://reactome.org/PathwayBrowser/#/R-HSA-168256;https://reactome.org/PathwayBrowser/#/R-HSA-381426;https://reactome.org/PathwayBrowser/#/R-HSA-392499;https://reactome.org/PathwayBrowser/#/R-HSA-597592;https://reactome.org/PathwayBrowser/#/R-HS…	EPITHELIAL MESENCHYMAL TRANSITION;GLYCOLYSIS	https://www.gsea-msigdb.org/gsea/msigdb/cards/HALLMARK_EPITHELIAL_MESENCHYMAL_TRANSITION;https://www.gsea-msigdb.org/gsea/msigdb/cards/HALLMARK_GLYCOLYSIS
O14818	Proteasome subunit alpha type-7 OS=Homo sapiens OX=9606 GN=PSMA7 PE=1 SV=1	PSMA7	27.887	0	0	0	0	0	0	cytoplasm	K02731	PSMA7; 20S proteasome subunit alpha 4 [EC:3.4.25.1]	hsa05017 Spinocerebellar ataxia; hsa05016 Huntington disease; hsa03050 Proteasome; hsa05012 Parkinson disease; hsa05010 Alzheimer disease; hsa05022 Pathways of neurodegeneration - multiple diseases; hsa05014 Amyotrophic lateral sclerosis; hsa05020 Prion disease	GO:0006464 cellular protein modification process; GO:0006508 proteolysis; GO:0006511 ubiquitin-dependent protein catabolic process; GO:0006807 nitrogen compound metabolic process; GO:0008152 metabolic process; GO:0009056 catabolic process; GO:0009057 macromolecule catabolic process; GO:0009987 cellular process; GO:0010498 proteasomal protein catabolic process; GO:0016579 protein deubiquitination;…	GO:0000502 proteasome complex; GO:0005622 intracellular anatomical structure; GO:0005634 nucleus; GO:0005654 nucleoplasm; GO:0005737 cytoplasm; GO:0005829 cytosol; GO:0005839 proteasome core complex; GO:0019773 proteasome core complex, alpha-subunit complex; GO:0031974 membrane-enclosed lumen; GO:0031981 nuclear lumen; GO:0032991 protein-containing complex; GO:0043226 organelle; GO:0043227 membra…	GO:0005488 binding; GO:0005515 protein binding; GO:0042802 identical protein binding;	PF00227	Proteasome subunit	O	KOG0183	20S proteasome, regulatory subunit alpha type PSMA7/PRE6	WP5124 ALZHEIMERS DISEASE;WP2059 ALZHEIMERS DISEASE AND MIRNA EFFECTS;WP183 PROTEASOME DEGRADATION	http://www.wikipathways.org/instance/WP5124_r119432;http://www.wikipathways.org/instance/WP2059_r119468;http://www.wikipathways.org/instance/WP183_r117060		R-HSA-109581 Apoptosis;R-HSA-1168372 Downstream signaling events of B Cell Receptor (BCR);R-HSA-1169091 Activation of NF-kappaB in B cells;R-HSA-1234174 Cellular response to hypoxia;R-HSA-1234176 Oxygen-dependent proline hydroxylation of Hypoxia-inducible Factor Alpha;R-HSA-1236974 ER-Phagosome pathway;R-HSA-1236975 Antigen processing-Cross presentation;R-HSA-1236978 Cross-presentation of soluble…		MYC TARGETS V1	https://www.gsea-msigdb.org/gsea/msigdb/cards/HALLMARK_MYC_TARGETS_V1
O15144	Actin-related protein 2/3 complex subunit 2 OS=Homo sapiens OX=9606 GN=ARPC2 PE=1 SV=1	ARPC2	34.333	0	0	0	0	0	0	cytoplasm	K05758	ARPC2; actin related protein 2/3 complex, subunit 2	hsa04666 Fc gamma R-mediated phagocytosis; hsa04530 Tight junction; hsa05131 Shigellosis; hsa05100 Bacterial invasion of epithelial cells; hsa05132 Salmonella infection; hsa04810 Regulation of actin cytoskeleton; hsa05130 Pathogenic Escherichia coli infection; hsa04144 Endocytosis; hsa05135 Yersinia infection	GO:0000302 response to reactive oxygen species; GO:0000902 cell morphogenesis; GO:0001667 ameboidal-type cell migration; GO:0002009 morphogenesis of an epithelium; GO:0002252 immune effector process; GO:0002253 activation of immune response; GO:0002376 immune system process; GO:0002429 immune response-activating cell surface receptor signaling pathway; GO:0002431 Fc receptor mediated stimulatory …	GO:0001726 ruffle; GO:0002102 podosome; GO:0005622 intracellular anatomical structure; GO:0005737 cytoplasm; GO:0005768 endosome; GO:0005829 cytosol; GO:0005856 cytoskeleton; GO:0005884 actin filament; GO:0005885 Arp2/3 protein complex; GO:0005886 plasma membrane; GO:0005912 adherens junction; GO:0005925 focal adhesion; GO:0009986 cell surface; GO:0012505 endomembrane system; GO:0015629 actin cyt…	GO:0003779 actin binding; GO:0005102 signaling receptor binding; GO:0005198 structural molecule activity; GO:0005200 structural constituent of cytoskeleton; GO:0005488 binding; GO:0005515 protein binding; GO:0008092 cytoskeletal protein binding; GO:0019894 kinesin binding; GO:0019899 enzyme binding; GO:0035254 glutamate receptor binding; GO:0035650 AP-1 adaptor complex binding; GO:0044877 protein…			Z	KOG2826	Actin-related protein Arp2/3 complex, subunit ARPC2	WP2272 PATHOGENIC ESCHERICHIA COLI INFECTION	http://www.wikipathways.org/instance/WP2272_r118427		R-HSA-1266738 Developmental Biology;R-HSA-162582 Signal Transduction;R-HSA-1643685 Disease;R-HSA-168249 Innate Immune System;R-HSA-168256 Immune System;R-HSA-194315 Signaling by Rho GTPases;R-HSA-195258 RHO GTPase Effectors;R-HSA-199991 Membrane Trafficking;R-HSA-2029480 Fcgamma receptor (FCGR) dependent phagocytosis;R-HSA-2029482 Regulation of actin dynamics for phagocytic cup formation;R-HSA-26…	https://reactome.org/PathwayBrowser/#/R-HSA-1266738;https://reactome.org/PathwayBrowser/#/R-HSA-162582;https://reactome.org/PathwayBrowser/#/R-HSA-1643685;https://reactome.org/PathwayBrowser/#/R-HSA-168249;https://reactome.org/PathwayBrowser/#/R-HSA-168256;https://reactome.org/PathwayBrowser/#/R-HSA-194315;https://reactome.org/PathwayBrowser/#/R-HSA-195258;https://reactome.org/PathwayBrowser/#/R-…	APICAL JUNCTION	https://www.gsea-msigdb.org/gsea/msigdb/cards/HALLMARK_APICAL_JUNCTION
O15195	Villin-like protein OS=Homo sapiens OX=9606 GN=VILL PE=1 SV=3	VILL	95.906	3.4	2	2	2	2	17286000	nucleus				GO:0001775 cell activation; GO:0002009 morphogenesis of an epithelium; GO:0002165 instar larval or pupal development; GO:0002252 immune effector process; GO:0002263 cell activation involved in immune response; GO:0002274 myeloid leukocyte activation; GO:0002275 myeloid cell activation involved in immune response; GO:0002283 neutrophil activation involved in immune response; GO:0002366 leukocyte a…	GO:0001726 ruffle; GO:0002102 podosome; GO:0005576 extracellular region; GO:0005615 extracellular space; GO:0005622 intracellular anatomical structure; GO:0005737 cytoplasm; GO:0005829 cytosol; GO:0005856 cytoskeleton; GO:0005886 plasma membrane; GO:0005902 microvillus; GO:0005903 brush border; GO:0005938 cell cortex; GO:0012505 endomembrane system; GO:0015629 actin cytoskeleton; GO:0016020 membr…	GO:0001786 phosphatidylserine binding; GO:0003779 actin binding; GO:0004857 enzyme inhibitor activity; GO:0004866 endopeptidase inhibitor activity; GO:0004869 cysteine-type endopeptidase inhibitor activity; GO:0005198 structural molecule activity; GO:0005200 structural constituent of cytoskeleton; GO:0005488 binding; GO:0005509 calcium ion binding; GO:0005515 protein binding; GO:0005543 phospholi…	PF00626; PF02209	Gelsolin repeat; Villin headpiece domain	Z	KOG0443	Actin regulatory proteins (gelsolin/villin family)
O43240	Kallikrein-10 OS=Homo sapiens OX=9606 GN=KLK10 PE=1 SV=3	KLK10	30.17	0	0	0	0	0	0	extracellular	K09619			GO:0006508 proteolysis; GO:0006807 nitrogen compound metabolic process; GO:0008152 metabolic process; GO:0019538 protein metabolic process; GO:0043170 macromolecule metabolic process; GO:0044238 primary metabolic process; GO:0071704 organic substance metabolic process; GO:1901564 organonitrogen compound metabolic process;	GO:0005576 extracellular region;	GO:0003824 catalytic activity; GO:0008233 peptidase activity; GO:0008236 serine-type peptidase activity; GO:0016787 hydrolase activity; GO:0017171 serine hydrolase activity; GO:0140096 catalytic activity, acting on a protein;	PF00089	Trypsin	E	KOG3627	Trypsin						ESTROGEN RESPONSE EARLY;ESTROGEN RESPONSE LATE	https://www.gsea-msigdb.org/gsea/msigdb/cards/HALLMARK_ESTROGEN_RESPONSE_EARLY;https://www.gsea-msigdb.org/gsea/msigdb/cards/HALLMARK_ESTROGEN_RESPONSE_LATE
O43432	Eukaryotic translation initiation factor 4 gamma 3 OS=Homo sapiens OX=9606 GN=EIF4G3 PE=1 SV=2	EIF4G3	176.65	0.8	2	1	1	1	686540000	nucleus	K03260	EIF4G; translation initiation factor 4G	hsa05416 Viral myocarditis	GO:0000003 reproduction; GO:0000280 nuclear division; GO:0001932 regulation of protein phosphorylation; GO:0001934 positive regulation of protein phosphorylation; GO:0003006 developmental process involved in reproduction; GO:0006412 translation; GO:0006413 translational initiation; GO:0006417 regulation of translation; GO:0006446 regulation of translational initiation; GO:0006518 peptide metaboli…	GO:0005622 intracellular anatomical structure; GO:0005737 cytoplasm; GO:0005829 cytosol; GO:0016281 eukaryotic translation initiation factor 4F complex; GO:0032991 protein-containing complex;	GO:0000339 RNA cap binding; GO:0000340 RNA 7-methylguanosine cap binding; GO:0003676 nucleic acid binding; GO:0003723 RNA binding; GO:0003743 translation initiation factor activity; GO:0005488 binding; GO:0005515 protein binding; GO:0008135 translation factor activity, RNA binding; GO:0008190 eukaryotic initiation factor 4E binding; GO:0031369 translation initiation factor binding; GO:0097159 org…			J	KOG0401	Translation initiation factor 4F, ribosome/mRNA-bridging subunit (eIF-4G)	WP107 TRANSLATION FACTORS;WP4566 TRANSLATION INHIBITORS IN CHRONICALLY ACTIVATED PDGFRA CELLS	http://www.wikipathways.org/instance/WP107_r117851;http://www.wikipathways.org/instance/WP4566_r104315		R-HSA-1169408 ISG15 antiviral mechanism;R-HSA-1169410 Antiviral mechanism by IFN-stimulated genes;R-HSA-1280215 Cytokine Signaling in Immune system;R-HSA-168256 Immune System;R-HSA-913531 Interferon Signaling	https://reactome.org/PathwayBrowser/#/R-HSA-1169408;https://reactome.org/PathwayBrowser/#/R-HSA-1169410;https://reactome.org/PathwayBrowser/#/R-HSA-1280215;https://reactome.org/PathwayBrowser/#/R-HSA-168256;https://reactome.org/PathwayBrowser/#/R-HSA-913531	ALLOGRAFT REJECTION	https://www.gsea-msigdb.org/gsea/msigdb/cards/HALLMARK_ALLOGRAFT_REJECTION
O43707	Alpha-actinin-4 OS=Homo sapiens OX=9606 GN=ACTN4 PE=1 SV=2	ACTN4	104.85	0	0	0	0	0	0	cytoplasm	K05699	ACTN1_4; actinin alpha 1/4	hsa04510 Focal adhesion; hsa05146 Amoebiasis; hsa05203 Viral carcinogenesis; hsa04530 Tight junction; hsa05131 Shigellosis; hsa04810 Regulation of actin cytoskeleton; hsa05322 Systemic lupus erythematosus; hsa04520 Adherens junction; hsa04670 Leukocyte transendothelial migration	GO:0001666 response to hypoxia; GO:0002028 regulation of sodium ion transport; GO:0002576 platelet degranulation; GO:0006810 transport; GO:0006887 exocytosis; GO:0006928 movement of cell or subcellular component; GO:0006950 response to stress; GO:0006996 organelle organization; GO:0007010 cytoskeleton organization; GO:0007015 actin filament organization; GO:0007043 cell-cell junction assembly; GO…	GO:0001725 stress fiber; GO:0005576 extracellular region; GO:0005622 intracellular anatomical structure; GO:0005634 nucleus; GO:0005654 nucleoplasm; GO:0005737 cytoplasm; GO:0005829 cytosol; GO:0005856 cytoskeleton; GO:0005911 cell-cell junction; GO:0005938 cell cortex; GO:0012505 endomembrane system; GO:0015629 actin cytoskeleton; GO:0016604 nuclear body; GO:0030016 myofibril; GO:0030017 sarcome…	GO:0000976 transcription cis-regulatory region binding; GO:0000977 RNA polymerase II transcription regulatory region sequence-specific DNA binding; GO:0001067 transcription regulatory region nucleic acid binding; GO:0001882 nucleoside binding; GO:0003676 nucleic acid binding; GO:0003677 DNA binding; GO:0003682 chromatin binding; GO:0003690 double-stranded DNA binding; GO:0003712 transcription cor…	PF00307; PF00435; PF08726	Calponin homology (CH) domain; Spectrin repeat; Ca2+ insensitive EF hand	Z	KOG0035	Ca2+-binding actin-bundling protein (actinin), alpha chain (EF-Hand protein superfamily)	WP2118 ARRHYTHMOGENIC RIGHT VENTRICULAR CARDIOMYOPATHY;WP4217 EBOLA VIRUS INFECTION IN HOST;WP306 FOCAL ADHESION;WP4758 NEPHROTIC SYNDROME;WP2572 PRIMARY FOCAL SEGMENTAL GLOMERULOSCLEROSIS FSGS;WP383 STRIATED MUSCLE CONTRACTION PATHWAY	http://www.wikipathways.org/instance/WP2118_r119252;http://www.wikipathways.org/instance/WP4217_r120623;http://www.wikipathways.org/instance/WP306_r116784;http://www.wikipathways.org/instance/WP4758_r108284;http://www.wikipathways.org/instance/WP2572_r119251;http://www.wikipathways.org/instance/WP383_r118423		R-HSA-109582 Hemostasis;R-HSA-114608 Platelet degranulation ;R-HSA-1500931 Cell-Cell communication;R-HSA-373753 Nephrin family interactions;R-HSA-76002 Platelet activation, signaling and aggregation;R-HSA-76005 Response to elevated platelet cytosolic Ca2+	https://reactome.org/PathwayBrowser/#/R-HSA-109582;https://reactome.org/PathwayBrowser/#/R-HSA-114608;https://reactome.org/PathwayBrowser/#/R-HSA-1500931;https://reactome.org/PathwayBrowser/#/R-HSA-373753;https://reactome.org/PathwayBrowser/#/R-HSA-76002;https://reactome.org/PathwayBrowser/#/R-HSA-76005	APICAL JUNCTION;MITOTIC SPINDLE	https://www.gsea-msigdb.org/gsea/msigdb/cards/HALLMARK_APICAL_JUNCTION;https://www.gsea-msigdb.org/gsea/msigdb/cards/HALLMARK_MITOTIC_SPINDLE
O60437	Periplakin OS=Homo sapiens OX=9606 GN=PPL PE=1 SV=4	PPL	204.74	0	0	0	0	0	0	nucleus	K10386			GO:0006996 organelle organization; GO:0007010 cytoskeleton organization; GO:0007275 multicellular organism development; GO:0008219 cell death; GO:0008544 epidermis development; GO:0009605 response to external stimulus; GO:0009612 response to mechanical stimulus; GO:0009628 response to abiotic stimulus; GO:0009888 tissue development; GO:0009913 epidermal cell differentiation; GO:0009987 cellular p…	GO:0001533 cornified envelope; GO:0005622 intracellular anatomical structure; GO:0005634 nucleus; GO:0005737 cytoplasm; GO:0005739 mitochondrion; GO:0005829 cytosol; GO:0005856 cytoskeleton; GO:0005886 plasma membrane; GO:0005911 cell-cell junction; GO:0016020 membrane; GO:0019897 extrinsic component of plasma membrane; GO:0019898 extrinsic component of membrane; GO:0030054 cell junction; GO:0030…	GO:0005198 structural molecule activity; GO:0005200 structural constituent of cytoskeleton;	PF17902	SH3 domain	Z	KOG0516	Dystonin, GAS (Growth-arrest-specific protein), and related proteins				R-HSA-1266738 Developmental Biology;R-HSA-1280218 Adaptive Immune System;R-HSA-168256 Immune System;R-HSA-6805567 Keratinization;R-HSA-6809371 Formation of the cornified envelope;R-HSA-8851680 Butyrophilin (BTN) family interactions	https://reactome.org/PathwayBrowser/#/R-HSA-1266738;https://reactome.org/PathwayBrowser/#/R-HSA-1280218;https://reactome.org/PathwayBrowser/#/R-HSA-168256;https://reactome.org/PathwayBrowser/#/R-HSA-6805567;https://reactome.org/PathwayBrowser/#/R-HSA-6809371;https://reactome.org/PathwayBrowser/#/R-HSA-8851680
O60928	Inward rectifier potassium channel 13 OS=Homo sapiens OX=9606 GN=KCNJ13 PE=1 SV=1	KCNJ13	40.529	0	0	0	0	0	0	plasma membrane	K05006	KCNJ13; potassium inwardly-rectifying channel subfamily J member 13	hsa04974 Protein digestion and absorption	GO:0006810 transport; GO:0006811 ion transport; GO:0006812 cation transport; GO:0006813 potassium ion transport; GO:0009987 cellular process; GO:0030001 metal ion transport; GO:0034220 ion transmembrane transport; GO:0051179 localization; GO:0051234 establishment of localization; GO:0055085 transmembrane transport; GO:0071805 potassium ion transmembrane transport; GO:0098655 cation transmembrane …	GO:0005886 plasma membrane; GO:0005887 integral component of plasma membrane; GO:0016020 membrane; GO:0016021 integral component of membrane; GO:0031224 intrinsic component of membrane; GO:0031226 intrinsic component of plasma membrane; GO:0071944 cell periphery;	GO:0005215 transporter activity; GO:0005216 ion channel activity; GO:0005242 inward rectifier potassium channel activity; GO:0005244 voltage-gated ion channel activity; GO:0005249 voltage-gated potassium channel activity; GO:0005261 cation channel activity; GO:0005267 potassium channel activity; GO:0008324 cation transmembrane transporter activity; GO:0015075 ion transmembrane transporter activit…	PF01007; PF17655	Inward rectifier potassium channel transmembrane domain; Inward rectifier potassium channel C-terminal domain	P	KOG3827	Inward rectifier K+ channel
O75223	Gamma-glutamylcyclotransferase OS=Homo sapiens OX=9606 GN=GGCT PE=1 SV=1	GGCT	21.007	0	0	0	0	0	0	cytoplasm	K00682	GGCT; gamma-glutamylcyclotransferase [EC:4.3.2.9]	hsa00480 Glutathione metabolism; hsa01100 Metabolic pathways	GO:0001836 release of cytochrome c from mitochondria; GO:0002376 immune system process; GO:0006518 peptide metabolic process; GO:0006575 cellular modified amino acid metabolic process; GO:0006749 glutathione metabolic process; GO:0006750 glutathione biosynthetic process; GO:0006790 sulfur compound metabolic process; GO:0006807 nitrogen compound metabolic process; GO:0006915 apoptotic process; GO:…	GO:0005622 intracellular anatomical structure; GO:0005737 cytoplasm; GO:0005829 cytosol;	GO:0003824 catalytic activity; GO:0003839 gamma-glutamylcyclotransferase activity; GO:0005488 binding; GO:0005515 protein binding; GO:0016829 lyase activity; GO:0016840 carbon-nitrogen lyase activity; GO:0016842 amidine-lyase activity; GO:0042802 identical protein binding; GO:0042803 protein homodimerization activity; GO:0046983 protein dimerization activity;			S	KOG4059	Uncharacterized conserved protein	WP4518 GAMMAGLUTAMYL CYCLE FOR THE BIOSYNTHESIS AND DEGRADATION OF GLUTATHIONE INCLUDING DISEASES	http://www.wikipathways.org/instance/WP4518_r119313		R-HSA-1430728 Metabolism;R-HSA-156580 Phase II - Conjugation of compounds;R-HSA-156590 Glutathione conjugation;R-HSA-174403 Glutathione synthesis and recycling;R-HSA-211859 Biological oxidations	https://reactome.org/PathwayBrowser/#/R-HSA-1430728;https://reactome.org/PathwayBrowser/#/R-HSA-156580;https://reactome.org/PathwayBrowser/#/R-HSA-156590;https://reactome.org/PathwayBrowser/#/R-HSA-174403;https://reactome.org/PathwayBrowser/#/R-HSA-211859
O75369	Filamin-B OS=Homo sapiens OX=9606 GN=FLNB PE=1 SV=2	FLNB	278.16	0	0	0	0	0	0	cytoplasm,nucleus	K04437	FLNA; filamin	hsa04510 Focal adhesion; hsa05132 Salmonella infection; hsa05205 Proteoglycans in cancer; hsa04010 MAPK signaling pathway	GO:0000003 reproduction; GO:0000902 cell morphogenesis; GO:0000904 cell morphogenesis involved in differentiation; GO:0002064 epithelial cell development; GO:0002376 immune system process; GO:0003006 developmental process involved in reproduction; GO:0003334 keratinocyte development; GO:0003382 epithelial cell morphogenesis; GO:0006928 movement of cell or subcellular component; GO:0006935 chemota…	GO:0001725 stress fiber; GO:0005622 intracellular anatomical structure; GO:0005634 nucleus; GO:0005737 cytoplasm; GO:0005829 cytosol; GO:0005856 cytoskeleton; GO:0005884 actin filament; GO:0005886 plasma membrane; GO:0005903 brush border; GO:0005912 adherens junction; GO:0005925 focal adhesion; GO:0005938 cell cortex; GO:0015629 actin cytoskeleton; GO:0016020 membrane; GO:0016021 integral compone…	GO:0003779 actin binding; GO:0005488 binding; GO:0005515 protein binding; GO:0008092 cytoskeletal protein binding; GO:0042802 identical protein binding;	PF00307; PF00630	Calponin homology (CH) domain; Filamin/ABP280 repeat	Z	KOG0518	Actin-binding cytoskeleton protein, filamin	WP4217 EBOLA VIRUS INFECTION IN HOST;WP306 FOCAL ADHESION;WP382 MAPK SIGNALING PATHWAY;WP3888 VEGFAVEGFR2 SIGNALING PATHWAY	http://www.wikipathways.org/instance/WP4217_r120623;http://www.wikipathways.org/instance/WP306_r116784;http://www.wikipathways.org/instance/WP382_r119087;http://www.wikipathways.org/instance/WP3888_r116782		R-HSA-1169408 ISG15 antiviral mechanism;R-HSA-1169410 Antiviral mechanism by IFN-stimulated genes;R-HSA-1280215 Cytokine Signaling in Immune system;R-HSA-168256 Immune System;R-HSA-913531 Interferon Signaling	https://reactome.org/PathwayBrowser/#/R-HSA-1169408;https://reactome.org/PathwayBrowser/#/R-HSA-1169410;https://reactome.org/PathwayBrowser/#/R-HSA-1280215;https://reactome.org/PathwayBrowser/#/R-HSA-168256;https://reactome.org/PathwayBrowser/#/R-HSA-913531	ESTROGEN RESPONSE EARLY;ESTROGEN RESPONSE LATE;MITOTIC SPINDLE	https://www.gsea-msigdb.org/gsea/msigdb/cards/HALLMARK_ESTROGEN_RESPONSE_EARLY;https://www.gsea-msigdb.org/gsea/msigdb/cards/HALLMARK_ESTROGEN_RESPONSE_LATE;https://www.gsea-msigdb.org/gsea/msigdb/cards/HALLMARK_MITOTIC_SPINDLE
O75460	Serine/threonine-protein kinase/endoribonuclease IRE1 OS=Homo sapiens OX=9606 GN=ERN1 PE=1 SV=2	ERN1	109.73	0.9	2	1	1	1	118360000	plasma membrane	K08852	ERN1; serine/threonine-protein kinase/endoribonuclease IRE1 [EC:2.7.11.1 3.1.26.-]	hsa05017 Spinocerebellar ataxia; hsa04932 Non-alcoholic fatty liver disease; hsa04140 Autophagy - animal; hsa05016 Huntington disease; hsa05012 Parkinson disease; hsa05010 Alzheimer disease; hsa04210 Apoptosis; hsa05022 Pathways of neurodegeneration - multiple diseases; hsa05014 Amyotrophic lateral sclerosis; hsa05417 Lipid and atherosclerosis; hsa04141 Protein processing in endoplasmic reticulum	GO:0000165 MAPK cascade; GO:0000394 RNA splicing, via endonucleolytic cleavage and ligation; GO:0000902 cell morphogenesis; GO:0000904 cell morphogenesis involved in differentiation; GO:0001654 eye development; GO:0001666 response to hypoxia; GO:0001678 cellular glucose homeostasis; GO:0001745 compound eye morphogenesis; GO:0001751 compound eye photoreceptor cell differentiation; GO:0001754 eye p…	GO:0005622 intracellular anatomical structure; GO:0005634 nucleus; GO:0005635 nuclear envelope; GO:0005637 nuclear inner membrane; GO:0005737 cytoplasm; GO:0005739 mitochondrion; GO:0005783 endoplasmic reticulum; GO:0005789 endoplasmic reticulum membrane; GO:0012505 endomembrane system; GO:0016020 membrane; GO:0016021 integral component of membrane; GO:0019866 organelle inner membrane; GO:0030176…	GO:0000166 nucleotide binding; GO:0000287 magnesium ion binding; GO:0003824 catalytic activity; GO:0004518 nuclease activity; GO:0004519 endonuclease activity; GO:0004521 endoribonuclease activity; GO:0004540 ribonuclease activity; GO:0004672 protein kinase activity; GO:0004674 protein serine/threonine kinase activity; GO:0005102 signaling receptor binding; GO:0005161 platelet-derived growth fact…	PF00069	Protein kinase domain	T	KOG1027	Serine/threonine protein kinase and endoribonuclease ERN1/IRE1, sensor of the unfolded protein response pathway	WP5124 ALZHEIMERS DISEASE;WP2059 ALZHEIMERS DISEASE AND MIRNA EFFECTS;WP2864 APOPTOSISRELATED NETWORK DUE TO ALTERED NOTCH3 IN OVARIAN CANCER;WP2355 CORTICOTROPINRELEASING HORMONE SIGNALING PATHWAY;WP4861 ENDOPLASMIC RETICULUM STRESS RESPONSE IN CORONAVIRUS INFECTION;WP4396 NONALCOHOLIC FATTY LIVER DISEASE;WP3613 PHOTODYNAMIC THERAPYINDUCED UNFOLDED PROTEIN RESPONSE;WP4925 UNFOLDED PROTEIN RESPON…	http://www.wikipathways.org/instance/WP5124_r119432;http://www.wikipathways.org/instance/WP2059_r119468;http://www.wikipathways.org/instance/WP2864_r108133;http://www.wikipathways.org/instance/WP2355_r120664;http://www.wikipathways.org/instance/WP4861_r118973;http://www.wikipathways.org/instance/WP4396_r98945;http://www.wikipathways.org/instance/WP3613_r106539;http://www.wikipathways.org/instance…		R-HSA-2262752 Cellular responses to stress;R-HSA-381070 IRE1alpha activates chaperones;R-HSA-381119 Unfolded Protein Response (UPR);R-HSA-8953897 Cellular responses to stimuli	https://reactome.org/PathwayBrowser/#/R-HSA-2262752;https://reactome.org/PathwayBrowser/#/R-HSA-381070;https://reactome.org/PathwayBrowser/#/R-HSA-381119;https://reactome.org/PathwayBrowser/#/R-HSA-8953897	UNFOLDED PROTEIN RESPONSE	https://www.gsea-msigdb.org/gsea/msigdb/cards/HALLMARK_UNFOLDED_PROTEIN_RESPONSE
O75608	Acyl-protein thioesterase 1 OS=Homo sapiens OX=9606 GN=LYPLA1 PE=1 SV=1	LYPLA1	24.669	0	0	0	0	0	0	cytoplasm	K06128	LYPLA1; lysophospholipase I [EC:3.1.1.5]	hsa05231 Choline metabolism in cancer; hsa00564 Glycerophospholipid metabolism	GO:0002084 protein depalmitoylation; GO:0006464 cellular protein modification process; GO:0006807 nitrogen compound metabolic process; GO:0008152 metabolic process; GO:0009056 catabolic process; GO:0009057 macromolecule catabolic process; GO:0009987 cellular process; GO:0019222 regulation of metabolic process; GO:0019538 protein metabolic process; GO:0030163 protein catabolic process; GO:0032768 …	GO:0005622 intracellular anatomical structure; GO:0005737 cytoplasm; GO:0005829 cytosol;	GO:0003824 catalytic activity; GO:0004620 phospholipase activity; GO:0004622 lysophospholipase activity; GO:0008474 palmitoyl-(protein) hydrolase activity; GO:0016298 lipase activity; GO:0016787 hydrolase activity; GO:0016788 hydrolase activity, acting on ester bonds; GO:0016790 thiolester hydrolase activity; GO:0052689 carboxylic ester hydrolase activity; GO:0098599 palmitoyl hydrolase activity;…	PF02230	Phospholipase/Carboxylesterase	I	KOG2112	Lysophospholipase				R-HSA-1430728 Metabolism;R-HSA-162582 Signal Transduction;R-HSA-202131 Metabolism of nitric oxide: NOS3 activation and regulation;R-HSA-203615 eNOS activation;R-HSA-5673001 RAF/MAP kinase cascade;R-HSA-5683057 MAPK family signaling cascades;R-HSA-5684996 MAPK1/MAPK3 signaling;R-HSA-9648002 RAS processing	https://reactome.org/PathwayBrowser/#/R-HSA-1430728;https://reactome.org/PathwayBrowser/#/R-HSA-162582;https://reactome.org/PathwayBrowser/#/R-HSA-202131;https://reactome.org/PathwayBrowser/#/R-HSA-203615;https://reactome.org/PathwayBrowser/#/R-HSA-5673001;https://reactome.org/PathwayBrowser/#/R-HSA-5683057;https://reactome.org/PathwayBrowser/#/R-HSA-5684996;https://reactome.org/PathwayBrowser/#/…
O75882	Attractin OS=Homo sapiens OX=9606 GN=ATRN PE=1 SV=2	ATRN	158.54	17.3	30	20	20	20	1296100000	plasma membrane	K24332			GO:0006950 response to stress; GO:0006979 response to oxidative stress; GO:0007154 cell communication; GO:0007165 signal transduction; GO:0007272 ensheathment of neurons; GO:0007275 multicellular organism development; GO:0007399 nervous system development; GO:0007417 central nervous system development; GO:0007420 brain development; GO:0008037 cell recognition; GO:0008038 neuron recognition; GO:00…	GO:0005576 extracellular region; GO:0005615 extracellular space; GO:0005622 intracellular anatomical structure; GO:0005737 cytoplasm; GO:0005886 plasma membrane; GO:0005887 integral component of plasma membrane; GO:0016020 membrane; GO:0016021 integral component of membrane; GO:0031224 intrinsic component of membrane; GO:0031226 intrinsic component of plasma membrane; GO:0071944 cell periphery;	GO:0038023 signaling receptor activity; GO:0060089 molecular transducer activity;	PF00431; PF00059	CUB domain; Lectin C-type domain	TV	KOG1388	Attractin and platelet-activating factor acetylhydrolase						UV RESPONSE DN	https://www.gsea-msigdb.org/gsea/msigdb/cards/HALLMARK_UV_RESPONSE_DN
O94919	Endonuclease domain-containing 1 protein OS=Homo sapiens OX=9606 GN=ENDOD1 PE=1 SV=2	ENDOD1	55.016	0	0	0	0	0	0	plasma membrane	K15049			GO:0002576 platelet degranulation; GO:0006810 transport; GO:0006887 exocytosis; GO:0009987 cellular process; GO:0016192 vesicle-mediated transport; GO:0032940 secretion by cell; GO:0045055 regulated exocytosis; GO:0046903 secretion; GO:0051179 localization; GO:0051234 establishment of localization;	GO:0005576 extracellular region; GO:0005622 intracellular anatomical structure; GO:0005737 cytoplasm; GO:0005829 cytosol;		PF01223	DNA/RNA non-specific endonuclease							R-HSA-109582 Hemostasis;R-HSA-114608 Platelet degranulation ;R-HSA-76002 Platelet activation, signaling and aggregation;R-HSA-76005 Response to elevated platelet cytosolic Ca2+	https://reactome.org/PathwayBrowser/#/R-HSA-109582;https://reactome.org/PathwayBrowser/#/R-HSA-114608;https://reactome.org/PathwayBrowser/#/R-HSA-76002;https://reactome.org/PathwayBrowser/#/R-HSA-76005	ESTROGEN RESPONSE EARLY;HEME METABOLISM	https://www.gsea-msigdb.org/gsea/msigdb/cards/HALLMARK_ESTROGEN_RESPONSE_EARLY;https://www.gsea-msigdb.org/gsea/msigdb/cards/HALLMARK_HEME_METABOLISM
O95833	Chloride intracellular channel protein 3 OS=Homo sapiens OX=9606 GN=CLIC3 PE=1 SV=2	CLIC3	26.648	0	0	0	0	0	0	plasma membrane	K05023			GO:0006810 transport; GO:0006811 ion transport; GO:0006820 anion transport; GO:0006821 chloride transport; GO:0007154 cell communication; GO:0007165 signal transduction; GO:0009987 cellular process; GO:0015698 inorganic anion transport; GO:0023052 signaling; GO:0034220 ion transmembrane transport; GO:0050789 regulation of biological process; GO:0050794 regulation of cellular process; GO:0050896 r…	GO:0005622 intracellular anatomical structure; GO:0005634 nucleus; GO:0005654 nucleoplasm; GO:0005737 cytoplasm; GO:0016020 membrane; GO:0016604 nuclear body; GO:0031974 membrane-enclosed lumen; GO:0031981 nuclear lumen; GO:0043226 organelle; GO:0043227 membrane-bounded organelle; GO:0043229 intracellular organelle; GO:0043231 intracellular membrane-bounded organelle; GO:0043233 organelle lumen; …	GO:0005215 transporter activity; GO:0005216 ion channel activity; GO:0005253 anion channel activity; GO:0005254 chloride channel activity; GO:0008509 anion transmembrane transporter activity; GO:0015075 ion transmembrane transporter activity; GO:0015103 inorganic anion transmembrane transporter activity; GO:0015108 chloride transmembrane transporter activity; GO:0015267 channel activity; GO:00153…	PF13417; PF13410	Glutathione S-transferase, N-terminal domain; Glutathione S-transferase, C-terminal domain	P	KOG1422	Intracellular Cl- channel CLIC, contains GST domain						ESTROGEN RESPONSE EARLY;ESTROGEN RESPONSE LATE	https://www.gsea-msigdb.org/gsea/msigdb/cards/HALLMARK_ESTROGEN_RESPONSE_EARLY;https://www.gsea-msigdb.org/gsea/msigdb/cards/HALLMARK_ESTROGEN_RESPONSE_LATE
O95922	Polyglutamylase complex subunit TTLL1 OS=Homo sapiens OX=9606 GN=TTLL1 PE=1 SV=1	TTLL1	48.987	0	0	0	0	0	0	cytoplasm	K16599			GO:0000003 reproduction; GO:0000226 microtubule cytoskeleton organization; GO:0001539 cilium or flagellum-dependent cell motility; GO:0001578 microtubule bundle formation; GO:0003006 developmental process involved in reproduction; GO:0003341 cilium movement; GO:0003351 epithelial cilium movement involved in extracellular fluid movement; GO:0006464 cellular protein modification process; GO:0006807…	GO:0005622 intracellular anatomical structure; GO:0005737 cytoplasm; GO:0005829 cytosol;	GO:0003824 catalytic activity; GO:0016874 ligase activity; GO:0016879 ligase activity, forming carbon-nitrogen bonds; GO:0016881 acid-amino acid ligase activity; GO:0070735 protein-glycine ligase activity; GO:0070739 protein-glutamic acid ligase activity; GO:0070740 tubulin-glutamic acid ligase activity; GO:0140096 catalytic activity, acting on a protein;			O	KOG2157	Predicted tubulin-tyrosine ligase				R-HSA-392499 Metabolism of proteins;R-HSA-597592 Post-translational protein modification;R-HSA-8955332 Carboxyterminal post-translational modifications of tubulin	https://reactome.org/PathwayBrowser/#/R-HSA-392499;https://reactome.org/PathwayBrowser/#/R-HSA-597592;https://reactome.org/PathwayBrowser/#/R-HSA-8955332
P00338	L-lactate dehydrogenase A chain OS=Homo sapiens OX=9606 GN=LDHA PE=1 SV=2	LDHA	36.688	0	0	0	0	0	0	cytoplasm	K00016	LDH; L-lactate dehydrogenase [EC:1.1.1.27]	hsa00270 Cysteine and methionine metabolism; hsa04066 HIF-1 signaling pathway; hsa04922 Glucagon signaling pathway; hsa00620 Pyruvate metabolism; hsa00010 Glycolysis / Gluconeogenesis; hsa00640 Propanoate metabolism; hsa01100 Metabolic pathways; hsa05230 Central carbon metabolism in cancer	GO:0000302 response to reactive oxygen species; GO:0000768 syncytium formation by plasma membrane fusion; GO:0001666 response to hypoxia; GO:0005975 carbohydrate metabolic process; GO:0005996 monosaccharide metabolic process; GO:0006006 glucose metabolic process; GO:0006007 glucose catabolic process; GO:0006082 organic acid metabolic process; GO:0006089 lactate metabolic process; GO:0006090 pyruv…	GO:0005622 intracellular anatomical structure; GO:0005737 cytoplasm; GO:0005739 mitochondrion; GO:0005759 mitochondrial matrix; GO:0005829 cytosol; GO:0005929 cilium; GO:0016020 membrane; GO:0031514 motile cilium; GO:0031974 membrane-enclosed lumen; GO:0035686 sperm fibrous sheath; GO:0036126 sperm flagellum; GO:0042995 cell projection; GO:0043226 organelle; GO:0043227 membrane-bounded organelle;…	GO:0000166 nucleotide binding; GO:0003824 catalytic activity; GO:0004457 lactate dehydrogenase activity; GO:0004459 L-lactate dehydrogenase activity; GO:0005488 binding; GO:0005515 protein binding; GO:0016491 oxidoreductase activity; GO:0016614 oxidoreductase activity, acting on CH-OH group of donors; GO:0016616 oxidoreductase activity, acting on the CH-OH group of donors, NAD or NADP as acceptor…	PF00056; PF02866	lactate/malate dehydrogenase, NAD binding domain; lactate/malate dehydrogenase, alpha/beta C-terminal domain	C	KOG1495	Lactate dehydrogenase	WP4629 AEROBIC GLYCOLYSIS;WP3925 AMINO ACID METABOLISM;WP5097 CCL18 SIGNALING PATHWAY;WP4018 CLEAR CELL RENAL CELL CARCINOMA PATHWAYS;WP1946 CORI CYCLE;WP534 GLYCOLYSIS AND GLUCONEOGENESIS;WP5049 GLYCOLYSIS IN SENESCENCE;WP4206 HEREDITARY LEIOMYOMATOSIS AND RENAL CELL CARCINOMA PATHWAY;WP2456 HIF1A AND PPARG REGULATION OF GLYCOLYSIS;WP4290 METABOLIC REPROGRAMMING IN COLON CANCER;WP5094 OREXIN REC…	http://www.wikipathways.org/instance/WP4629_r119264;http://www.wikipathways.org/instance/WP3925_r117062;http://www.wikipathways.org/instance/WP5097_r119075;http://www.wikipathways.org/instance/WP4018_r117168;http://www.wikipathways.org/instance/WP1946_r119982;http://www.wikipathways.org/instance/WP534_r117147;http://www.wikipathways.org/instance/WP5049_r120508;http://www.wikipathways.org/instance…		R-HSA-1428517 The citric acid (TCA) cycle and respiratory electron transport;R-HSA-1430728 Metabolism;R-HSA-70268 Pyruvate metabolism;R-HSA-71406 Pyruvate metabolism and Citric Acid (TCA) cycle	https://reactome.org/PathwayBrowser/#/R-HSA-1428517;https://reactome.org/PathwayBrowser/#/R-HSA-1430728;https://reactome.org/PathwayBrowser/#/R-HSA-70268;https://reactome.org/PathwayBrowser/#/R-HSA-71406	FATTY ACID METABOLISM;GLYCOLYSIS;HYPOXIA;MTORC1 SIGNALING;MYC TARGETS V1;OXIDATIVE PHOSPHORYLATION	https://www.gsea-msigdb.org/gsea/msigdb/cards/HALLMARK_FATTY_ACID_METABOLISM;https://www.gsea-msigdb.org/gsea/msigdb/cards/HALLMARK_GLYCOLYSIS;https://www.gsea-msigdb.org/gsea/msigdb/cards/HALLMARK_HYPOXIA;https://www.gsea-msigdb.org/gsea/msigdb/cards/HALLMARK_MTORC1_SIGNALING;https://www.gsea-msigdb.org/gsea/msigdb/cards/HALLMARK_MYC_TARGETS_V1;https://www.gsea-msigdb.org/gsea/msigdb/cards/HALLM…
P00441	Superoxide dismutase [Cu-Zn] OS=Homo sapiens OX=9606 GN=SOD1 PE=1 SV=2	SOD1	15.936	0	0	0	0	0	0	cytoplasm	K04565	SOD1; superoxide dismutase, Cu-Zn family [EC:1.15.1.1]	hsa05208 Chemical carcinogenesis - reactive oxygen species; hsa05016 Huntington disease; hsa04146 Peroxisome; hsa05012 Parkinson disease; hsa05022 Pathways of neurodegeneration - multiple diseases; hsa05014 Amyotrophic lateral sclerosis; hsa05020 Prion disease; hsa04213 Longevity regulating pathway - multiple species	GO:0000003 reproduction; GO:0000209 protein polyubiquitination; GO:0000302 response to reactive oxygen species; GO:0000303 response to superoxide; GO:0000305 response to oxygen radical; GO:0000902 cell morphogenesis; GO:0000904 cell morphogenesis involved in differentiation; GO:0001306 age-dependent response to oxidative stress; GO:0001541 ovarian follicle development; GO:0001817 regulation of cy…	GO:0000323 lytic vacuole; GO:0005576 extracellular region; GO:0005615 extracellular space; GO:0005622 intracellular anatomical structure; GO:0005634 nucleus; GO:0005654 nucleoplasm; GO:0005737 cytoplasm; GO:0005739 mitochondrion; GO:0005740 mitochondrial envelope; GO:0005758 mitochondrial intermembrane space; GO:0005759 mitochondrial matrix; GO:0005764 lysosome; GO:0005773 vacuole; GO:0005777 per…	GO:0003824 catalytic activity; GO:0004784 superoxide dismutase activity; GO:0004842 ubiquitin-protein transferase activity; GO:0005488 binding; GO:0005507 copper ion binding; GO:0005515 protein binding; GO:0008270 zinc ion binding; GO:0016209 antioxidant activity; GO:0016491 oxidoreductase activity; GO:0016721 oxidoreductase activity, acting on superoxide radicals as acceptor; GO:0016740 transfer…	PF00080	Copper/zinc superoxide dismutase (SODC)	P	KOG0441	Cu2+/Zn2+ superoxide dismutase SOD1	WP2324 AGERAGE PATHWAY;WP2447 AMYOTROPHIC LATERAL SCLEROSIS ALS;WP3286 COPPER HOMEOSTASIS;WP2436 DOPAMINE METABOLISM;WP4300 EXTRACELLULAR VESICLES IN THE CROSSTALK OF CARDIAC CELLS;WP176 FOLATE METABOLISM;WP3940 ONECARBON METABOLISM AND RELATED PATHWAYS;WP408 OXIDATIVE STRESS RESPONSE;WP3680 PHYSICOCHEMICAL FEATURES AND TOXICITYASSOCIATED PATHWAYS;WP15 SELENIUM MICRONUTRIENT NETWORK;WP1533 VITAMI…	http://www.wikipathways.org/instance/WP2324_r120674;http://www.wikipathways.org/instance/WP2447_r113794;http://www.wikipathways.org/instance/WP3286_r106367;http://www.wikipathways.org/instance/WP2436_r107129;http://www.wikipathways.org/instance/WP4300_r105311;http://www.wikipathways.org/instance/WP176_r120275;http://www.wikipathways.org/instance/WP3940_r119248;http://www.wikipathways.org/instance…		R-HSA-109582 Hemostasis;R-HSA-114608 Platelet degranulation ;R-HSA-1280215 Cytokine Signaling in Immune system;R-HSA-168256 Immune System;R-HSA-2262752 Cellular responses to stress;R-HSA-3299685 Detoxification of Reactive Oxygen Species;R-HSA-447115 Interleukin-12 family signaling;R-HSA-449147 Signaling by Interleukins;R-HSA-76002 Platelet activation, signaling and aggregation;R-HSA-76005 Respons…	https://reactome.org/PathwayBrowser/#/R-HSA-109582;https://reactome.org/PathwayBrowser/#/R-HSA-114608;https://reactome.org/PathwayBrowser/#/R-HSA-1280215;https://reactome.org/PathwayBrowser/#/R-HSA-168256;https://reactome.org/PathwayBrowser/#/R-HSA-2262752;https://reactome.org/PathwayBrowser/#/R-HSA-3299685;https://reactome.org/PathwayBrowser/#/R-HSA-447115;https://reactome.org/PathwayBrowser/#/R…	ADIPOGENESIS;APOPTOSIS;BILE ACID METABOLISM;GLYCOLYSIS;PEROXISOME;PROTEIN SECRETION;REACTIVE OXYGEN SPECIES PATHWAY	https://www.gsea-msigdb.org/gsea/msigdb/cards/HALLMARK_ADIPOGENESIS;https://www.gsea-msigdb.org/gsea/msigdb/cards/HALLMARK_APOPTOSIS;https://www.gsea-msigdb.org/gsea/msigdb/cards/HALLMARK_BILE_ACID_METABOLISM;https://www.gsea-msigdb.org/gsea/msigdb/cards/HALLMARK_GLYCOLYSIS;https://www.gsea-msigdb.org/gsea/msigdb/cards/HALLMARK_PEROXISOME;https://www.gsea-msigdb.org/gsea/msigdb/cards/HALLMARK_PRO…
P00450	Ceruloplasmin OS=Homo sapiens OX=9606 GN=CP PE=1 SV=1	CP	122.2	22.9	25	17	17	17	892180000	endoplasmic reticulum	K13624	CP; ceruloplasmin [EC:1.16.3.1]	hsa00860 Porphyrin metabolism; hsa04216 Ferroptosis	GO:0000041 transition metal ion transport; GO:0001889 liver development; GO:0006464 cellular protein modification process; GO:0006807 nitrogen compound metabolic process; GO:0006810 transport; GO:0006811 ion transport; GO:0006812 cation transport; GO:0006825 copper ion transport; GO:0006826 iron ion transport; GO:0006873 cellular ion homeostasis; GO:0006875 cellular metal ion homeostasis; GO:0006…	GO:0005576 extracellular region; GO:0005615 extracellular space; GO:0005622 intracellular anatomical structure; GO:0005737 cytoplasm; GO:0005783 endoplasmic reticulum; GO:0005788 endoplasmic reticulum lumen; GO:0005886 plasma membrane; GO:0012505 endomembrane system; GO:0016020 membrane; GO:0016323 basolateral plasma membrane; GO:0031224 intrinsic component of membrane; GO:0031225 anchored compon…	GO:0003824 catalytic activity; GO:0004322 ferroxidase activity; GO:0005488 binding; GO:0005506 iron ion binding; GO:0005507 copper ion binding; GO:0005515 protein binding; GO:0008198 ferrous iron binding; GO:0016491 oxidoreductase activity; GO:0016722 oxidoreductase activity, acting on metal ions; GO:0016724 oxidoreductase activity, acting on metal ions, oxygen as acceptor; GO:0043167 ion binding…	PF07732; PF00394; PF07731	Multicopper oxidase; Multicopper oxidase; Multicopper oxidase	Q	KOG1263	Multicopper oxidases	WP4313 FERROPTOSIS;WP4577 NEURODEGENERATION WITH BRAIN IRON ACCUMULATION NBIA SUBTYPES PATHWAY	http://www.wikipathways.org/instance/WP4313_r120500;http://www.wikipathways.org/instance/WP4577_r118444		R-HSA-1643685 Disease;R-HSA-381426 Regulation of Insulin-like Growth Factor (IGF) transport and uptake by Insulin-like Growth Factor Binding Proteins (IGFBPs);R-HSA-382551 Transport of small molecules;R-HSA-392499 Metabolism of proteins;R-HSA-425366 Transport of bile salts and organic acids, metal ions and amine compounds;R-HSA-425407 SLC-mediated transmembrane transport;R-HSA-425410 Metal ion SL…	https://reactome.org/PathwayBrowser/#/R-HSA-1643685;https://reactome.org/PathwayBrowser/#/R-HSA-381426;https://reactome.org/PathwayBrowser/#/R-HSA-382551;https://reactome.org/PathwayBrowser/#/R-HSA-392499;https://reactome.org/PathwayBrowser/#/R-HSA-425366;https://reactome.org/PathwayBrowser/#/R-HSA-425407;https://reactome.org/PathwayBrowser/#/R-HSA-425410;https://reactome.org/PathwayBrowser/#/R-H…	COMPLEMENT;HYPOXIA	https://www.gsea-msigdb.org/gsea/msigdb/cards/HALLMARK_COMPLEMENT;https://www.gsea-msigdb.org/gsea/msigdb/cards/HALLMARK_HYPOXIA
P00505	Aspartate aminotransferase, mitochondrial OS=Homo sapiens OX=9606 GN=GOT2 PE=1 SV=3	GOT2	47.517	0	0	0	0	0	0	mitochondria	K14455	GOT2; aspartate aminotransferase, mitochondrial [EC:2.6.1.1]	hsa00270 Cysteine and methionine metabolism; hsa04975 Fat digestion and absorption; hsa00250 Alanine, aspartate and glutamate metabolism; hsa00400 Phenylalanine, tyrosine and tryptophan biosynthesis; hsa01210 2-Oxocarboxylic acid metabolism; hsa00350 Tyrosine metabolism; hsa00360 Phenylalanine metabolism; hsa01200 Carbon metabolism; hsa00220 Arginine biosynthesis; hsa01230 Biosynthesis of amino a…	GO:0005975 carbohydrate metabolic process; GO:0005996 monosaccharide metabolic process; GO:0006006 glucose metabolic process; GO:0006081 cellular aldehyde metabolic process; GO:0006082 organic acid metabolic process; GO:0006094 gluconeogenesis; GO:0006103 2-oxoglutarate metabolic process; GO:0006457 protein folding; GO:0006520 cellular amino acid metabolic process; GO:0006531 aspartate metabolic …	GO:0005622 intracellular anatomical structure; GO:0005737 cytoplasm; GO:0005739 mitochondrion; GO:0005740 mitochondrial envelope; GO:0005743 mitochondrial inner membrane; GO:0005759 mitochondrial matrix; GO:0005886 plasma membrane; GO:0009986 cell surface; GO:0016020 membrane; GO:0019866 organelle inner membrane; GO:0031090 organelle membrane; GO:0031966 mitochondrial membrane; GO:0031967 organel…	GO:0003824 catalytic activity; GO:0004069 L-aspartate:2-oxoglutarate aminotransferase activity; GO:0005488 binding; GO:0005515 protein binding; GO:0008483 transaminase activity; GO:0016740 transferase activity; GO:0016769 transferase activity, transferring nitrogenous groups; GO:0042802 identical protein binding; GO:0042803 protein homodimerization activity; GO:0046983 protein dimerization activi…	PF00155	Aminotransferase class I and II	E	KOG1411	Aspartate aminotransferase/Glutamic oxaloacetic transaminase AAT1/GOT2	WP106 ALANINE AND ASPARTATE METABOLISM;WP3925 AMINO ACID METABOLISM;WP534 GLYCOLYSIS AND GLUCONEOGENESIS;WP4290 METABOLIC REPROGRAMMING IN COLON CANCER;WP5046 NAD METABOLISM IN ONCOGENEINDUCED SENESCENCE AND MITOCHONDRIAL DYSFUNCTIONASSOCIATED SENESCENCE;WP4595 UREA CYCLE AND ASSOCIATED PATHWAYS	http://www.wikipathways.org/instance/WP106_r114258;http://www.wikipathways.org/instance/WP3925_r117062;http://www.wikipathways.org/instance/WP534_r117147;http://www.wikipathways.org/instance/WP4290_r118611;http://www.wikipathways.org/instance/WP5046_r118987;http://www.wikipathways.org/instance/WP4595_r120393		R-HSA-1430728 Metabolism;R-HSA-1614558 Degradation of cysteine and homocysteine;R-HSA-1614635 Sulfur amino acid metabolism;R-HSA-389661 Glyoxylate metabolism and glycine degradation;R-HSA-70263 Gluconeogenesis;R-HSA-70326 Glucose metabolism;R-HSA-71291 Metabolism of amino acids and derivatives;R-HSA-71387 Metabolism of carbohydrates;R-HSA-8963693 Aspartate and asparagine metabolism;R-HSA-8964539 …	https://reactome.org/PathwayBrowser/#/R-HSA-1430728;https://reactome.org/PathwayBrowser/#/R-HSA-1614558;https://reactome.org/PathwayBrowser/#/R-HSA-1614635;https://reactome.org/PathwayBrowser/#/R-HSA-389661;https://reactome.org/PathwayBrowser/#/R-HSA-70263;https://reactome.org/PathwayBrowser/#/R-HSA-70326;https://reactome.org/PathwayBrowser/#/R-HSA-71291;https://reactome.org/PathwayBrowser/#/R-HS…	GLYCOLYSIS;MYC TARGETS V1;OXIDATIVE PHOSPHORYLATION	https://www.gsea-msigdb.org/gsea/msigdb/cards/HALLMARK_GLYCOLYSIS;https://www.gsea-msigdb.org/gsea/msigdb/cards/HALLMARK_MYC_TARGETS_V1;https://www.gsea-msigdb.org/gsea/msigdb/cards/HALLMARK_OXIDATIVE_PHOSPHORYLATION
P00533	Epidermal growth factor receptor OS=Homo sapiens OX=9606 GN=EGFR PE=1 SV=2	EGFR	134.28	0	0	0	0	0	0	extracellular	K04361	EGFR; epidermal growth factor receptor [EC:2.7.10.1]	hsa05120 Epithelial cell signaling in Helicobacter pylori infection; hsa05160 Hepatitis C; hsa04014 Ras signaling pathway; hsa05224 Breast cancer; hsa01521 EGFR tyrosine kinase inhibitor resistance; hsa05200 Pathways in cancer; hsa05225 Hepatocellular carcinoma; hsa05205 Proteoglycans in cancer; hsa05226 Gastric cancer; hsa05206 MicroRNAs in cancer; hsa04012 ErbB signaling pathway; hsa04934 Cushi…	GO:0000003 reproduction; GO:0000079 regulation of cyclin-dependent protein serine/threonine kinase activity; GO:0000086 G2/M transition of mitotic cell cycle; GO:0000165 MAPK cascade; GO:0000278 mitotic cell cycle; GO:0000302 response to reactive oxygen species; GO:0000578 embryonic axis specification; GO:0000902 cell morphogenesis; GO:0001101 response to acid chemical; GO:0001503 ossification; G…	GO:0005576 extracellular region; GO:0005615 extracellular space; GO:0005622 intracellular anatomical structure; GO:0005634 nucleus; GO:0005654 nucleoplasm; GO:0005737 cytoplasm; GO:0005739 mitochondrion; GO:0005759 mitochondrial matrix; GO:0005768 endosome; GO:0005769 early endosome; GO:0005770 late endosome; GO:0005771 multivesicular body; GO:0005829 cytosol; GO:0005886 plasma membrane; GO:00058…	GO:0001042 RNA polymerase I core binding; GO:0001067 transcription regulatory region nucleic acid binding; GO:0003676 nucleic acid binding; GO:0003677 DNA binding; GO:0003682 chromatin binding; GO:0003690 double-stranded DNA binding; GO:0003779 actin binding; GO:0003824 catalytic activity; GO:0004672 protein kinase activity; GO:0004674 protein serine/threonine kinase activity; GO:0004709 MAP kina…	PF00757; PF14843; PF07714	Furin-like cysteine rich region; Growth factor receptor domain IV; Protein tyrosine and serine/threonine kinase	T	KOG1025	Epidermal growth factor receptor EGFR and related tyrosine kinases	WP4657 22Q112 COPY NUMBER VARIATION SYNDROME;WP2324 AGERAGE PATHWAY;WP138 ANDROGEN RECEPTOR SIGNALING PATHWAY;WP2586 ARYL HYDROCARBON RECEPTOR PATHWAY WP2586;WP2873 ARYL HYDROCARBON RECEPTOR PATHWAY WP2873;WP2828 BLADDER CANCER;WP3927 BMP SIGNALING IN EYELID DEVELOPMENT;WP4262 BREAST CANCER PATHWAY;WP4018 CLEAR CELL RENAL CELL CARCINOMA PATHWAYS;WP4217 EBOLA VIRUS INFECTION IN HOST;WP437 EGFEGFR …		Transcription factor	R-HSA-1227986 Signaling by ERBB2;R-HSA-1227990 Signaling by ERBB2 in Cancer;R-HSA-1236382 Constitutive Signaling by Ligand-Responsive EGFR Cancer Variants;R-HSA-1236394 Signaling by ERBB4;R-HSA-1250196 SHC1 events in ERBB2 signaling;R-HSA-1251932 PLCG1 events in ERBB2 signaling;R-HSA-1257604 PIP3 activates AKT signaling;R-HSA-1266738 Developmental Biology;R-HSA-157118 Signaling by NOTCH;R-HSA-162…		ALLOGRAFT REJECTION;APICAL JUNCTION;GLYCOLYSIS;HYPOXIA;PI3K AKT MTOR SIGNALING;PROTEIN SECRETION	https://www.gsea-msigdb.org/gsea/msigdb/cards/HALLMARK_ALLOGRAFT_REJECTION;https://www.gsea-msigdb.org/gsea/msigdb/cards/HALLMARK_APICAL_JUNCTION;https://www.gsea-msigdb.org/gsea/msigdb/cards/HALLMARK_GLYCOLYSIS;https://www.gsea-msigdb.org/gsea/msigdb/cards/HALLMARK_HYPOXIA;https://www.gsea-msigdb.org/gsea/msigdb/cards/HALLMARK_PI3K_AKT_MTOR_SIGNALING;https://www.gsea-msigdb.org/gsea/msigdb/cards…
P00558	Phosphoglycerate kinase 1 OS=Homo sapiens OX=9606 GN=PGK1 PE=1 SV=3	PGK1	44.614	0	0	0	0	0	0	cytoplasm	K00927	PGK; phosphoglycerate kinase [EC:2.7.2.3]	hsa04066 HIF-1 signaling pathway; hsa00010 Glycolysis / Gluconeogenesis; hsa01200 Carbon metabolism; hsa01230 Biosynthesis of amino acids; hsa01100 Metabolic pathways	GO:0000768 syncytium formation by plasma membrane fusion; GO:0001666 response to hypoxia; GO:0005975 carbohydrate metabolic process; GO:0005996 monosaccharide metabolic process; GO:0006006 glucose metabolic process; GO:0006007 glucose catabolic process; GO:0006082 organic acid metabolic process; GO:0006090 pyruvate metabolic process; GO:0006091 generation of precursor metabolites and energy; GO:0…	GO:0005576 extracellular region; GO:0005615 extracellular space; GO:0005622 intracellular anatomical structure; GO:0005694 chromosome; GO:0005737 cytoplasm; GO:0005829 cytosol; GO:0016020 membrane; GO:0030016 myofibril; GO:0030017 sarcomere; GO:0030018 Z disc; GO:0031430 M band; GO:0031672 A band; GO:0031674 I band; GO:0043226 organelle; GO:0043228 non-membrane-bounded organelle; GO:0043229 intra…	GO:0000166 nucleotide binding; GO:0003824 catalytic activity; GO:0004618 phosphoglycerate kinase activity; GO:0005488 binding; GO:0005524 ATP binding; GO:0015036 disulfide oxidoreductase activity; GO:0016301 kinase activity; GO:0016491 oxidoreductase activity; GO:0016651 oxidoreductase activity, acting on NAD(P)H; GO:0016667 oxidoreductase activity, acting on a sulfur group of donors; GO:0016668 …	PF00162	Phosphoglycerate kinase	G	KOG1367	3-phosphoglycerate kinase	WP4629 AEROBIC GLYCOLYSIS;WP4018 CLEAR CELL RENAL CELL CARCINOMA PATHWAYS;WP1946 CORI CYCLE;WP534 GLYCOLYSIS AND GLUCONEOGENESIS;WP5049 GLYCOLYSIS IN SENESCENCE;WP4290 METABOLIC REPROGRAMMING IN COLON CANCER;WP3614 PHOTODYNAMIC THERAPYINDUCED HIF1 SURVIVAL SIGNALING;WP3888 VEGFAVEGFR2 SIGNALING PATHWAY	http://www.wikipathways.org/instance/WP4629_r119264;http://www.wikipathways.org/instance/WP4018_r117168;http://www.wikipathways.org/instance/WP1946_r119982;http://www.wikipathways.org/instance/WP534_r117147;http://www.wikipathways.org/instance/WP5049_r120508;http://www.wikipathways.org/instance/WP4290_r118611;http://www.wikipathways.org/instance/WP3614_r106542;http://www.wikipathways.org/instance…		R-HSA-1430728 Metabolism;R-HSA-1643685 Disease;R-HSA-5663205 Infectious disease;R-HSA-70171 Glycolysis;R-HSA-70263 Gluconeogenesis;R-HSA-70326 Glucose metabolism;R-HSA-71387 Metabolism of carbohydrates;R-HSA-9635486 Infection with Mycobacterium tuberculosis;R-HSA-9636667 Manipulation of host energy metabolism;R-HSA-9637690 Response of Mtb to phagocytosis	https://reactome.org/PathwayBrowser/#/R-HSA-1430728;https://reactome.org/PathwayBrowser/#/R-HSA-1643685;https://reactome.org/PathwayBrowser/#/R-HSA-5663205;https://reactome.org/PathwayBrowser/#/R-HSA-70171;https://reactome.org/PathwayBrowser/#/R-HSA-70263;https://reactome.org/PathwayBrowser/#/R-HSA-70326;https://reactome.org/PathwayBrowser/#/R-HSA-71387;https://reactome.org/PathwayBrowser/#/R-HSA…	GLYCOLYSIS;HYPOXIA;MTORC1 SIGNALING;MYC TARGETS V1	https://www.gsea-msigdb.org/gsea/msigdb/cards/HALLMARK_GLYCOLYSIS;https://www.gsea-msigdb.org/gsea/msigdb/cards/HALLMARK_HYPOXIA;https://www.gsea-msigdb.org/gsea/msigdb/cards/HALLMARK_MTORC1_SIGNALING;https://www.gsea-msigdb.org/gsea/msigdb/cards/HALLMARK_MYC_TARGETS_V1
P00738	Haptoglobin OS=Homo sapiens OX=9606 GN=HP PE=1 SV=1	HP	45.205	53.7	182	24	13	24	96502000000	extracellular	K16142			GO:0000003 reproduction; GO:0000302 response to reactive oxygen species; GO:0001101 response to acid chemical; GO:0001666 response to hypoxia; GO:0001775 cell activation; GO:0001889 liver development; GO:0002237 response to molecule of bacterial origin; GO:0002252 immune effector process; GO:0002263 cell activation involved in immune response; GO:0002274 myeloid leukocyte activation; GO:0002275 m…	GO:0005576 extracellular region; GO:0005615 extracellular space; GO:0005622 intracellular anatomical structure; GO:0005737 cytoplasm; GO:0005783 endoplasmic reticulum; GO:0005794 Golgi apparatus; GO:0012505 endomembrane system; GO:0030139 endocytic vesicle; GO:0030141 secretory granule; GO:0031410 cytoplasmic vesicle; GO:0031838 haptoglobin-hemoglobin complex; GO:0031974 membrane-enclosed lumen; …	GO:0005488 binding; GO:0005515 protein binding; GO:0030492 hemoglobin binding; GO:0042802 identical protein binding; GO:0042803 protein homodimerization activity; GO:0046983 protein dimerization activity;	PF00089	Trypsin	E	KOG3627	Trypsin	WP5115 NETWORK MAP OF SARSCOV2 SIGNALING PATHWAY	http://www.wikipathways.org/instance/WP5115_r120597		R-HSA-168249 Innate Immune System;R-HSA-168256 Immune System;R-HSA-2168880 Scavenging of heme from plasma;R-HSA-2173782 Binding and Uptake of Ligands by Scavenger Receptors;R-HSA-5653656 Vesicle-mediated transport;R-HSA-6798695 Neutrophil degranulation	https://reactome.org/PathwayBrowser/#/R-HSA-168249;https://reactome.org/PathwayBrowser/#/R-HSA-168256;https://reactome.org/PathwayBrowser/#/R-HSA-2168880;https://reactome.org/PathwayBrowser/#/R-HSA-2173782;https://reactome.org/PathwayBrowser/#/R-HSA-5653656;https://reactome.org/PathwayBrowser/#/R-HSA-6798695
P00739	Haptoglobin-related protein OS=Homo sapiens OX=9606 GN=HPR PE=2 SV=2	HPR	39.029	34.2	5	14	3	3	169590000	mitochondria	K14477	HPR; haptoglobin-related protein	hsa05143 African trypanosomiasis	GO:0000003 reproduction; GO:0000302 response to reactive oxygen species; GO:0001101 response to acid chemical; GO:0001666 response to hypoxia; GO:0001775 cell activation; GO:0001889 liver development; GO:0002237 response to molecule of bacterial origin; GO:0002252 immune effector process; GO:0002263 cell activation involved in immune response; GO:0002274 myeloid leukocyte activation; GO:0002275 m…	GO:0005576 extracellular region; GO:0005615 extracellular space; GO:0005622 intracellular anatomical structure; GO:0005737 cytoplasm; GO:0005783 endoplasmic reticulum; GO:0005794 Golgi apparatus; GO:0012505 endomembrane system; GO:0030139 endocytic vesicle; GO:0030141 secretory granule; GO:0031410 cytoplasmic vesicle; GO:0031838 haptoglobin-hemoglobin complex; GO:0031974 membrane-enclosed lumen; …	GO:0005488 binding; GO:0005515 protein binding; GO:0030492 hemoglobin binding; GO:0042802 identical protein binding; GO:0042803 protein homodimerization activity; GO:0046983 protein dimerization activity;	PF00089	Trypsin	E	KOG3627	Trypsin				R-HSA-2168880 Scavenging of heme from plasma;R-HSA-2173782 Binding and Uptake of Ligands by Scavenger Receptors;R-HSA-5653656 Vesicle-mediated transport	https://reactome.org/PathwayBrowser/#/R-HSA-2168880;https://reactome.org/PathwayBrowser/#/R-HSA-2173782;https://reactome.org/PathwayBrowser/#/R-HSA-5653656
P00742	Coagulation factor X OS=Homo sapiens OX=9606 GN=F10 PE=1 SV=2	F10	54.731	0	0	0	0	0	0	extracellular	K01314	F10; coagulation factor X [EC:3.4.21.6]	hsa04610 Complement and coagulation cascades	GO:0006508 proteolysis; GO:0006807 nitrogen compound metabolic process; GO:0006810 transport; GO:0006888 endoplasmic reticulum to Golgi vesicle-mediated transport; GO:0006950 response to stress; GO:0007596 blood coagulation; GO:0007598 blood coagulation, extrinsic pathway; GO:0007599 hemostasis; GO:0008152 metabolic process; GO:0009611 response to wounding; GO:0009966 regulation of signal transdu…	GO:0005576 extracellular region; GO:0005622 intracellular anatomical structure; GO:0005737 cytoplasm; GO:0005783 endoplasmic reticulum; GO:0005788 endoplasmic reticulum lumen; GO:0005794 Golgi apparatus; GO:0005796 Golgi lumen; GO:0005886 plasma membrane; GO:0009897 external side of plasma membrane; GO:0009986 cell surface; GO:0012505 endomembrane system; GO:0016020 membrane; GO:0031224 intrinsic…	GO:0003824 catalytic activity; GO:0004175 endopeptidase activity; GO:0004252 serine-type endopeptidase activity; GO:0005488 binding; GO:0005543 phospholipid binding; GO:0008233 peptidase activity; GO:0008236 serine-type peptidase activity; GO:0008289 lipid binding; GO:0016787 hydrolase activity; GO:0017171 serine hydrolase activity; GO:0043167 ion binding; GO:0043168 anion binding; GO:0140096 cat…	PF00594; PF00008; PF14670; PF00089	Vitamin K-dependent carboxylation/gamma-carboxyglutamic (GLA) domain; EGF-like domain; Coagulation Factor Xa inhibitory site; Trypsin				WP4583 BIOMARKERS FOR UREA CYCLE DISORDERS;WP272 BLOOD CLOTTING CASCADE;WP558 COMPLEMENT AND COAGULATION CASCADES;WP2806 COMPLEMENT SYSTEM	http://www.wikipathways.org/instance/WP4583_r106803;http://www.wikipathways.org/instance/WP272_r118424;http://www.wikipathways.org/instance/WP558_r119232;http://www.wikipathways.org/instance/WP2806_r116569	Transcription factor	R-HSA-109582 Hemostasis;R-HSA-140834 Extrinsic Pathway of Fibrin Clot Formation;R-HSA-140837 Intrinsic Pathway of Fibrin Clot Formation;R-HSA-140875 Common Pathway of Fibrin Clot Formation;R-HSA-140877 Formation of Fibrin Clot (Clotting Cascade);R-HSA-159740 Gamma-carboxylation of protein precursors;R-HSA-159763 Transport of gamma-carboxylated protein precursors from the endoplasmic reticulum to …	https://reactome.org/PathwayBrowser/#/R-HSA-109582;https://reactome.org/PathwayBrowser/#/R-HSA-140834;https://reactome.org/PathwayBrowser/#/R-HSA-140837;https://reactome.org/PathwayBrowser/#/R-HSA-140875;https://reactome.org/PathwayBrowser/#/R-HSA-140877;https://reactome.org/PathwayBrowser/#/R-HSA-159740;https://reactome.org/PathwayBrowser/#/R-HSA-159763;https://reactome.org/PathwayBrowser/#/R-HS…	COAGULATION;COMPLEMENT;XENOBIOTIC METABOLISM	https://www.gsea-msigdb.org/gsea/msigdb/cards/HALLMARK_COAGULATION;https://www.gsea-msigdb.org/gsea/msigdb/cards/HALLMARK_COMPLEMENT;https://www.gsea-msigdb.org/gsea/msigdb/cards/HALLMARK_XENOBIOTIC_METABOLISM
P00748	Coagulation factor XII OS=Homo sapiens OX=9606 GN=F12 PE=1 SV=3	F12	67.791	2.9	1	1	1	1	1355400	extracellular	K01328	F12; coagulation factor XII (Hageman factor) [EC:3.4.21.38]	hsa04610 Complement and coagulation cascades	GO:0002254 kinin cascade; GO:0002353 plasma kallikrein-kinin cascade; GO:0002376 immune system process; GO:0002526 acute inflammatory response; GO:0002542 Factor XII activation; GO:0002673 regulation of acute inflammatory response; GO:0002675 positive regulation of acute inflammatory response; GO:0006508 proteolysis; GO:0006807 nitrogen compound metabolic process; GO:0006950 response to stress; G…	GO:0005576 extracellular region; GO:0005615 extracellular space; GO:0005622 intracellular anatomical structure; GO:0005737 cytoplasm; GO:0005829 cytosol; GO:0005886 plasma membrane; GO:0016020 membrane; GO:0071944 cell periphery;	GO:0003824 catalytic activity; GO:0004175 endopeptidase activity; GO:0004252 serine-type endopeptidase activity; GO:0005488 binding; GO:0005515 protein binding; GO:0008233 peptidase activity; GO:0008236 serine-type peptidase activity; GO:0016787 hydrolase activity; GO:0017171 serine hydrolase activity; GO:0051787 misfolded protein binding; GO:0140096 catalytic activity, acting on a protein;	PF00040; PF00008; PF00039; PF00051; PF00089	Fibronectin type II domain; EGF-like domain; Fibronectin type I domain; Kringle domain; Trypsin	E	KOG3627	Trypsin	WP5036 ANGIOTENSIN II RECEPTOR TYPE 1 PATHWAY;WP272 BLOOD CLOTTING CASCADE;WP558 COMPLEMENT AND COAGULATION CASCADES;WP2806 COMPLEMENT SYSTEM;WP5089 KININKALLIKREIN PATHWAY;WP4969 RAS AND BRADYKININ PATHWAYS IN COVID19	http://www.wikipathways.org/instance/WP5036_r119016;http://www.wikipathways.org/instance/WP272_r118424;http://www.wikipathways.org/instance/WP558_r119232;http://www.wikipathways.org/instance/WP2806_r116569;http://www.wikipathways.org/instance/WP5089_r118192;http://www.wikipathways.org/instance/WP4969_r120081		R-HSA-109582 Hemostasis;R-HSA-140837 Intrinsic Pathway of Fibrin Clot Formation;R-HSA-140877 Formation of Fibrin Clot (Clotting Cascade);R-HSA-1643685 Disease;R-HSA-9651496 Defects of contact activation system (CAS) and kallikrein/kinin system (KKS);R-HSA-9657688 Defective factor XII causes hereditary angioedema;R-HSA-9657689 Defective SERPING1 causes hereditary angioedema;R-HSA-9671793 Diseases …	https://reactome.org/PathwayBrowser/#/R-HSA-109582;https://reactome.org/PathwayBrowser/#/R-HSA-140837;https://reactome.org/PathwayBrowser/#/R-HSA-140877;https://reactome.org/PathwayBrowser/#/R-HSA-1643685;https://reactome.org/PathwayBrowser/#/R-HSA-9651496;https://reactome.org/PathwayBrowser/#/R-HSA-9657688;https://reactome.org/PathwayBrowser/#/R-HSA-9657689;https://reactome.org/PathwayBrowser/#/…	COAGULATION	https://www.gsea-msigdb.org/gsea/msigdb/cards/HALLMARK_COAGULATION
P00918	Carbonic anhydrase 2 OS=Homo sapiens OX=9606 GN=CA2 PE=1 SV=2	CA2	29.246	0	0	0	0	0	0	cytoplasm	K18245	CA2; carbonic anhydrase 2 [EC:4.2.1.1]	hsa04972 Pancreatic secretion; hsa04964 Proximal tubule bicarbonate reclamation; hsa04976 Bile secretion; hsa00910 Nitrogen metabolism; hsa04966 Collecting duct acid secretion; hsa04971 Gastric acid secretion; hsa01100 Metabolic pathways	GO:0001655 urogenital system development; GO:0001822 kidney development; GO:0002009 morphogenesis of an epithelium; GO:0002376 immune system process; GO:0002520 immune system development; GO:0002521 leukocyte differentiation; GO:0002573 myeloid leukocyte differentiation; GO:0002682 regulation of immune system process; GO:0002684 positive regulation of immune system process; GO:0002761 regulation …	GO:0005576 extracellular region; GO:0005615 extracellular space; GO:0005622 intracellular anatomical structure; GO:0005737 cytoplasm; GO:0005829 cytosol; GO:0005886 plasma membrane; GO:0005902 microvillus; GO:0016020 membrane; GO:0016323 basolateral plasma membrane; GO:0030424 axon; GO:0042995 cell projection; GO:0043005 neuron projection; GO:0043209 myelin sheath; GO:0045177 apical part of cell;…	GO:0003824 catalytic activity; GO:0004064 arylesterase activity; GO:0004089 carbonate dehydratase activity; GO:0005488 binding; GO:0008270 zinc ion binding; GO:0016787 hydrolase activity; GO:0016788 hydrolase activity, acting on ester bonds; GO:0016829 lyase activity; GO:0016835 carbon-oxygen lyase activity; GO:0016836 hydro-lyase activity; GO:0043167 ion binding; GO:0043169 cation binding; GO:00…	PF00194	Eukaryotic-type carbonic anhydrase	R	KOG0382	Carbonic anhydrase	WP4917 PROXIMAL TUBULE TRANSPORT	http://www.wikipathways.org/instance/WP4917_r119111		R-HSA-1237044 Erythrocytes take up carbon dioxide and release oxygen;R-HSA-1247673 Erythrocytes take up oxygen and release carbon dioxide;R-HSA-1430728 Metabolism;R-HSA-1475029 Reversible hydration of carbon dioxide;R-HSA-1480926 O2/CO2 exchange in erythrocytes;R-HSA-382551 Transport of small molecules	https://reactome.org/PathwayBrowser/#/R-HSA-1237044;https://reactome.org/PathwayBrowser/#/R-HSA-1247673;https://reactome.org/PathwayBrowser/#/R-HSA-1430728;https://reactome.org/PathwayBrowser/#/R-HSA-1475029;https://reactome.org/PathwayBrowser/#/R-HSA-1480926;https://reactome.org/PathwayBrowser/#/R-HSA-382551	COMPLEMENT;ESTROGEN RESPONSE LATE;FATTY ACID METABOLISM;HEME METABOLISM;IL2 STAT5 SIGNALING;KRAS SIGNALING UP;UV RESPONSE UP;XENOBIOTIC METABOLISM	https://www.gsea-msigdb.org/gsea/msigdb/cards/HALLMARK_COMPLEMENT;https://www.gsea-msigdb.org/gsea/msigdb/cards/HALLMARK_ESTROGEN_RESPONSE_LATE;https://www.gsea-msigdb.org/gsea/msigdb/cards/HALLMARK_FATTY_ACID_METABOLISM;https://www.gsea-msigdb.org/gsea/msigdb/cards/HALLMARK_HEME_METABOLISM;https://www.gsea-msigdb.org/gsea/msigdb/cards/HALLMARK_IL2_STAT5_SIGNALING;https://www.gsea-msigdb.org/gsea…
P01008	Antithrombin-III OS=Homo sapiens OX=9606 GN=SERPINC1 PE=1 SV=1	SERPINC1	52.602	30.6	22	12	12	12	995630000	extracellular	K03911	SERPINC1; antithrombin III	hsa04610 Complement and coagulation cascades	GO:0006464 cellular protein modification process; GO:0006807 nitrogen compound metabolic process; GO:0006950 response to stress; GO:0007584 response to nutrient; GO:0007596 blood coagulation; GO:0007599 hemostasis; GO:0008152 metabolic process; GO:0009605 response to external stimulus; GO:0009611 response to wounding; GO:0009892 negative regulation of metabolic process; GO:0009987 cellular proces…	GO:0005576 extracellular region; GO:0005615 extracellular space; GO:0005622 intracellular anatomical structure; GO:0005737 cytoplasm; GO:0005783 endoplasmic reticulum; GO:0005788 endoplasmic reticulum lumen; GO:0005886 plasma membrane; GO:0012505 endomembrane system; GO:0016020 membrane; GO:0031974 membrane-enclosed lumen; GO:0043226 organelle; GO:0043227 membrane-bounded organelle; GO:0043229 in…	GO:0002020 protease binding; GO:0004857 enzyme inhibitor activity; GO:0004866 endopeptidase inhibitor activity; GO:0004867 serine-type endopeptidase inhibitor activity; GO:0005488 binding; GO:0005515 protein binding; GO:0005539 glycosaminoglycan binding; GO:0008201 heparin binding; GO:0019899 enzyme binding; GO:0030234 enzyme regulator activity; GO:0030414 peptidase inhibitor activity; GO:0042802…	PF00079	Serpin (serine protease inhibitor)	V	KOG2392	Serpin	WP558 COMPLEMENT AND COAGULATION CASCADES	http://www.wikipathways.org/instance/WP558_r119232		R-HSA-109582 Hemostasis;R-HSA-140837 Intrinsic Pathway of Fibrin Clot Formation;R-HSA-140875 Common Pathway of Fibrin Clot Formation;R-HSA-140877 Formation of Fibrin Clot (Clotting Cascade);R-HSA-381426 Regulation of Insulin-like Growth Factor (IGF) transport and uptake by Insulin-like Growth Factor Binding Proteins (IGFBPs);R-HSA-392499 Metabolism of proteins;R-HSA-597592 Post-translational prot…	https://reactome.org/PathwayBrowser/#/R-HSA-109582;https://reactome.org/PathwayBrowser/#/R-HSA-140837;https://reactome.org/PathwayBrowser/#/R-HSA-140875;https://reactome.org/PathwayBrowser/#/R-HSA-140877;https://reactome.org/PathwayBrowser/#/R-HSA-381426;https://reactome.org/PathwayBrowser/#/R-HSA-392499;https://reactome.org/PathwayBrowser/#/R-HSA-597592;https://reactome.org/PathwayBrowser/#/R-HS…	COAGULATION;COMPLEMENT;IL2 STAT5 SIGNALING	https://www.gsea-msigdb.org/gsea/msigdb/cards/HALLMARK_COAGULATION;https://www.gsea-msigdb.org/gsea/msigdb/cards/HALLMARK_COMPLEMENT;https://www.gsea-msigdb.org/gsea/msigdb/cards/HALLMARK_IL2_STAT5_SIGNALING
P01009	Alpha-1-antitrypsin OS=Homo sapiens OX=9606 GN=SERPINA1 PE=1 SV=3	SERPINA1	46.736	38.3	20	13	13	13	1081600000	extracellular	K03984	SERPINA1; alpha-1-antitrypsin	hsa04610 Complement and coagulation cascades	GO:0001101 response to acid chemical; GO:0001666 response to hypoxia; GO:0001701 in utero embryonic development; GO:0001775 cell activation; GO:0002237 response to molecule of bacterial origin; GO:0002252 immune effector process; GO:0002263 cell activation involved in immune response; GO:0002274 myeloid leukocyte activation; GO:0002275 myeloid cell activation involved in immune response; GO:00022…	GO:0005576 extracellular region; GO:0005615 extracellular space; GO:0005622 intracellular anatomical structure; GO:0005737 cytoplasm; GO:0005783 endoplasmic reticulum; GO:0005788 endoplasmic reticulum lumen; GO:0005793 endoplasmic reticulum-Golgi intermediate compartment; GO:0005794 Golgi apparatus; GO:0005798 Golgi-associated vesicle; GO:0012505 endomembrane system; GO:0016020 membrane; GO:00301…	GO:0002020 protease binding; GO:0004857 enzyme inhibitor activity; GO:0004866 endopeptidase inhibitor activity; GO:0004867 serine-type endopeptidase inhibitor activity; GO:0005488 binding; GO:0005515 protein binding; GO:0019899 enzyme binding; GO:0030234 enzyme regulator activity; GO:0030414 peptidase inhibitor activity; GO:0042802 identical protein binding; GO:0061134 peptidase regulator activit…	PF00079	Serpin (serine protease inhibitor)	V	KOG2392	Serpin	WP558 COMPLEMENT AND COAGULATION CASCADES;WP3624 LUNG FIBROSIS;WP2884 NRF2 PATHWAY;WP2882 NUCLEAR RECEPTORS METAPATHWAY	http://www.wikipathways.org/instance/WP558_r119232;http://www.wikipathways.org/instance/WP3624_r118417;http://www.wikipathways.org/instance/WP2884_r106658;http://www.wikipathways.org/instance/WP2882_r117808		R-HSA-109582 Hemostasis;R-HSA-114608 Platelet degranulation ;R-HSA-168249 Innate Immune System;R-HSA-168256 Immune System;R-HSA-199977 ER to Golgi Anterograde Transport;R-HSA-199991 Membrane Trafficking;R-HSA-204005 COPII-mediated vesicle transport;R-HSA-381426 Regulation of Insulin-like Growth Factor (IGF) transport and uptake by Insulin-like Growth Factor Binding Proteins (IGFBPs);R-HSA-392499 …	https://reactome.org/PathwayBrowser/#/R-HSA-109582;https://reactome.org/PathwayBrowser/#/R-HSA-114608;https://reactome.org/PathwayBrowser/#/R-HSA-168249;https://reactome.org/PathwayBrowser/#/R-HSA-168256;https://reactome.org/PathwayBrowser/#/R-HSA-199977;https://reactome.org/PathwayBrowser/#/R-HSA-199991;https://reactome.org/PathwayBrowser/#/R-HSA-204005;https://reactome.org/PathwayBrowser/#/R-HS…	COAGULATION;COMPLEMENT;ESTROGEN RESPONSE LATE	https://www.gsea-msigdb.org/gsea/msigdb/cards/HALLMARK_COAGULATION;https://www.gsea-msigdb.org/gsea/msigdb/cards/HALLMARK_COMPLEMENT;https://www.gsea-msigdb.org/gsea/msigdb/cards/HALLMARK_ESTROGEN_RESPONSE_LATE
P01011	Alpha-1-antichymotrypsin OS=Homo sapiens OX=9606 GN=SERPINA3 PE=1 SV=2	SERPINA3	47.65	16.8	5	5	5	5	76232000	extracellular	K04525			GO:0001775 cell activation; GO:0001894 tissue homeostasis; GO:0002237 response to molecule of bacterial origin; GO:0002252 immune effector process; GO:0002263 cell activation involved in immune response; GO:0002274 myeloid leukocyte activation; GO:0002275 myeloid cell activation involved in immune response; GO:0002283 neutrophil activation involved in immune response; GO:0002366 leukocyte activat…	GO:0000323 lytic vacuole; GO:0005576 extracellular region; GO:0005615 extracellular space; GO:0005622 intracellular anatomical structure; GO:0005634 nucleus; GO:0005737 cytoplasm; GO:0005764 lysosome; GO:0005766 primary lysosome; GO:0005773 vacuole; GO:0005775 vacuolar lumen; GO:0012505 endomembrane system; GO:0030141 secretory granule; GO:0031091 platelet alpha granule; GO:0031093 platelet alpha…	GO:0003676 nucleic acid binding; GO:0003677 DNA binding; GO:0004857 enzyme inhibitor activity; GO:0004866 endopeptidase inhibitor activity; GO:0004867 serine-type endopeptidase inhibitor activity; GO:0004869 cysteine-type endopeptidase inhibitor activity; GO:0005488 binding; GO:0030234 enzyme regulator activity; GO:0030414 peptidase inhibitor activity; GO:0061134 peptidase regulator activity; GO:…	PF00079	Serpin (serine protease inhibitor)	V	KOG2392	Serpin	WP176 FOLATE METABOLISM;WP15 SELENIUM MICRONUTRIENT NETWORK;WP1533 VITAMIN B12 METABOLISM	http://www.wikipathways.org/instance/WP176_r120275;http://www.wikipathways.org/instance/WP15_r118387;http://www.wikipathways.org/instance/WP1533_r116401		R-HSA-109582 Hemostasis;R-HSA-114608 Platelet degranulation ;R-HSA-168249 Innate Immune System;R-HSA-168256 Immune System;R-HSA-6798695 Neutrophil degranulation;R-HSA-76002 Platelet activation, signaling and aggregation;R-HSA-76005 Response to elevated platelet cytosolic Ca2+	https://reactome.org/PathwayBrowser/#/R-HSA-109582;https://reactome.org/PathwayBrowser/#/R-HSA-114608;https://reactome.org/PathwayBrowser/#/R-HSA-168249;https://reactome.org/PathwayBrowser/#/R-HSA-168256;https://reactome.org/PathwayBrowser/#/R-HSA-6798695;https://reactome.org/PathwayBrowser/#/R-HSA-76002;https://reactome.org/PathwayBrowser/#/R-HSA-76005	ESTROGEN RESPONSE LATE;KRAS SIGNALING UP	https://www.gsea-msigdb.org/gsea/msigdb/cards/HALLMARK_ESTROGEN_RESPONSE_LATE;https://www.gsea-msigdb.org/gsea/msigdb/cards/HALLMARK_KRAS_SIGNALING_UP
P01019	Angiotensinogen OS=Homo sapiens OX=9606 GN=AGT PE=1 SV=3	AGT	53.154	7.6	3	3	3	3	91548000	extracellular	K09821	AGT; angiotensinogen	hsa05410 Hypertrophic cardiomyopathy; hsa04080 Neuroactive ligand-receptor interaction; hsa04072 Phospholipase D signaling pathway; hsa04270 Vascular smooth muscle contraction; hsa05200 Pathways in cancer; hsa05415 Diabetic cardiomyopathy; hsa04261 Adrenergic signaling in cardiomyocytes; hsa04927 Cortisol synthesis and secretion; hsa04924 Renin secretion; hsa05414 Dilated cardiomyopathy; hsa04934…	GO:0000003 reproduction; GO:0000165 MAPK cascade; GO:0001505 regulation of neurotransmitter levels; GO:0001542 ovulation from ovarian follicle; GO:0001543 ovarian follicle rupture; GO:0001558 regulation of cell growth; GO:0001568 blood vessel development; GO:0001655 urogenital system development; GO:0001657 ureteric bud development; GO:0001658 branching involved in ureteric bud morphogenesis; GO:…	GO:0005576 extracellular region; GO:0005615 extracellular space; GO:0005622 intracellular anatomical structure; GO:0005737 cytoplasm; GO:0005829 cytosol;	GO:0001664 G protein-coupled receptor binding; GO:0004857 enzyme inhibitor activity; GO:0004866 endopeptidase inhibitor activity; GO:0004867 serine-type endopeptidase inhibitor activity; GO:0005102 signaling receptor binding; GO:0005179 hormone activity; GO:0005488 binding; GO:0005515 protein binding; GO:0008047 enzyme activator activity; GO:0008083 growth factor activity; GO:0016176 superoxide-g…	PF00079	Serpin (serine protease inhibitor)	V	KOG2392	Serpin	WP554 ACE INHIBITOR PATHWAY;WP236 ADIPOGENESIS;WP5036 ANGIOTENSIN II RECEPTOR TYPE 1 PATHWAY;WP4891 COVID19 ADVERSE OUTCOME PATHWAY;WP364 IL6 SIGNALING PATHWAY;WP1544 MICRORNAS IN CARDIOMYOCYTE HYPERTROPHY;WP727 MONOAMINE TRANSPORT;WP5115 NETWORK MAP OF SARSCOV2 SIGNALING PATHWAY;WP5133 NONCLASSICAL ROLE OF VITAMIN D;WP1528 PHYSIOLOGICAL AND PATHOLOGICAL HYPERTROPHY OF THE HEART;WP4969 RAS AND BR…	http://www.wikipathways.org/instance/WP554_r118788;http://www.wikipathways.org/instance/WP236_r105873;http://www.wikipathways.org/instance/WP5036_r119016;http://www.wikipathways.org/instance/WP4891_r120510;http://www.wikipathways.org/instance/WP364_r120715;http://www.wikipathways.org/instance/WP1544_r108800;http://www.wikipathways.org/instance/WP727_r116775;http://www.wikipathways.org/instance/WP…		R-HSA-1430728 Metabolism;R-HSA-162582 Signal Transduction;R-HSA-1989781 PPARA activates gene expression;R-HSA-2022377 Metabolism of Angiotensinogen to Angiotensins;R-HSA-2980736 Peptide hormone metabolism;R-HSA-372790 Signaling by GPCR;R-HSA-373076 Class A/1 (Rhodopsin-like receptors);R-HSA-375276 Peptide ligand-binding receptors;R-HSA-388396 GPCR downstream signalling;R-HSA-392499 Metabolism of …	https://reactome.org/PathwayBrowser/#/R-HSA-1430728;https://reactome.org/PathwayBrowser/#/R-HSA-162582;https://reactome.org/PathwayBrowser/#/R-HSA-1989781;https://reactome.org/PathwayBrowser/#/R-HSA-2022377;https://reactome.org/PathwayBrowser/#/R-HSA-2980736;https://reactome.org/PathwayBrowser/#/R-HSA-372790;https://reactome.org/PathwayBrowser/#/R-HSA-373076;https://reactome.org/PathwayBrowser/#/…
P01024	Complement C3 OS=Homo sapiens OX=9606 GN=C3 PE=1 SV=2	C3	187.15	0	0	0	0	0	0	endoplasmic reticulum	K03990	C3; complement component 3	hsa05203 Viral carcinogenesis; hsa05131 Shigellosis; hsa05322 Systemic lupus erythematosus; hsa05168 Herpes simplex virus 1 infection; hsa05171 Coronavirus disease - COVID-19; hsa04080 Neuroactive ligand-receptor interaction; hsa04936 Alcoholic liver disease; hsa05134 Legionellosis; hsa04613 Neutrophil extracellular trap formation; hsa05152 Tuberculosis; hsa05150 Staphylococcus aureus infection; …	GO:0001775 cell activation; GO:0001796 regulation of type IIa hypersensitivity; GO:0001798 positive regulation of type IIa hypersensitivity; GO:0001817 regulation of cytokine production; GO:0001819 positive regulation of cytokine production; GO:0001932 regulation of protein phosphorylation; GO:0001934 positive regulation of protein phosphorylation; GO:0001969 regulation of activation of membrane …	GO:0000323 lytic vacuole; GO:0005576 extracellular region; GO:0005579 membrane attack complex; GO:0005615 extracellular space; GO:0005622 intracellular anatomical structure; GO:0005737 cytoplasm; GO:0005764 lysosome; GO:0005766 primary lysosome; GO:0005773 vacuole; GO:0005775 vacuolar lumen; GO:0005783 endoplasmic reticulum; GO:0005788 endoplasmic reticulum lumen; GO:0005886 plasma membrane; GO:0…	GO:0001664 G protein-coupled receptor binding; GO:0001846 opsonin binding; GO:0001848 complement binding; GO:0001849 complement component C1q complex binding; GO:0003824 catalytic activity; GO:0004175 endopeptidase activity; GO:0004252 serine-type endopeptidase activity; GO:0005102 signaling receptor binding; GO:0005125 cytokine activity; GO:0005126 cytokine receptor binding; GO:0005488 binding; …	PF17790; PF01835; PF17791; PF17789; PF07703; PF01821; PF07677; PF01759	Macroglobulin domain MG1; MG2 domain; Macroglobulin domain MG3; Macroglobulin domain MG4; Alpha-2-macroglobulin bait region domain; Anaphylotoxin-like domain; A-macroglobulin receptor binding domain; UNC-6/NTR/C345C module	O	KOG1366	Alpha-macroglobulin	WP4950 16P112 DISTAL DELETION SYNDROME;WP5104 ACQUIRED PARTIAL LIPODYSTROPHY BARRAQUERSIMONS SYNDROME;WP2328 ALLOGRAFT REJECTION;WP4493 CELLS AND MOLECULES INVOLVED IN LOCAL ACUTE INFLAMMATORY RESPONSE;WP545 COMPLEMENT ACTIVATION;WP558 COMPLEMENT AND COAGULATION CASCADES;WP2806 COMPLEMENT SYSTEM;WP5090 COMPLEMENT SYSTEM IN NEURONAL DEVELOPMENT AND PLASTICITY;WP3945 TYROBP CAUSAL NETWORK IN MICROG…	http://www.wikipathways.org/instance/WP4950_r115784;http://www.wikipathways.org/instance/WP5104_r120389;http://www.wikipathways.org/instance/WP2328_r120776;http://www.wikipathways.org/instance/WP4493_r116587;http://www.wikipathways.org/instance/WP545_r116815;http://www.wikipathways.org/instance/WP558_r119232;http://www.wikipathways.org/instance/WP2806_r116569;http://www.wikipathways.org/instance/…		R-HSA-1280218 Adaptive Immune System;R-HSA-162582 Signal Transduction;R-HSA-1643685 Disease;R-HSA-166658 Complement cascade;R-HSA-166663 Initial triggering of complement;R-HSA-168249 Innate Immune System;R-HSA-168256 Immune System;R-HSA-173736 Alternative complement activation;R-HSA-174577 Activation of C3 and C5;R-HSA-198933 Immunoregulatory interactions between a Lymphoid and a non-Lymphoid cel…	https://reactome.org/PathwayBrowser/#/R-HSA-1280218;https://reactome.org/PathwayBrowser/#/R-HSA-162582;https://reactome.org/PathwayBrowser/#/R-HSA-1643685;https://reactome.org/PathwayBrowser/#/R-HSA-166658;https://reactome.org/PathwayBrowser/#/R-HSA-166663;https://reactome.org/PathwayBrowser/#/R-HSA-168249;https://reactome.org/PathwayBrowser/#/R-HSA-168256;https://reactome.org/PathwayBrowser/#/R-…	ADIPOGENESIS;COAGULATION;COMPLEMENT;HEME METABOLISM	https://www.gsea-msigdb.org/gsea/msigdb/cards/HALLMARK_ADIPOGENESIS;https://www.gsea-msigdb.org/gsea/msigdb/cards/HALLMARK_COAGULATION;https://www.gsea-msigdb.org/gsea/msigdb/cards/HALLMARK_COMPLEMENT;https://www.gsea-msigdb.org/gsea/msigdb/cards/HALLMARK_HEME_METABOLISM
P01040	Cystatin-A OS=Homo sapiens OX=9606 GN=CSTA PE=1 SV=1	CSTA	11.006	75.5	9	5	5	5	118270000	cytoplasm	K13907			GO:0006464 cellular protein modification process; GO:0006807 nitrogen compound metabolic process; GO:0007155 cell adhesion; GO:0007275 multicellular organism development; GO:0008152 metabolic process; GO:0008219 cell death; GO:0008544 epidermis development; GO:0009888 tissue development; GO:0009892 negative regulation of metabolic process; GO:0009913 epidermal cell differentiation; GO:0009987 cel…	GO:0001533 cornified envelope; GO:0005576 extracellular region; GO:0005615 extracellular space; GO:0005622 intracellular anatomical structure; GO:0005634 nucleus; GO:0005737 cytoplasm; GO:0005829 cytosol; GO:0005886 plasma membrane; GO:0016020 membrane; GO:0043226 organelle; GO:0043227 membrane-bounded organelle; GO:0043229 intracellular organelle; GO:0043231 intracellular membrane-bounded organe…	GO:0002020 protease binding; GO:0004857 enzyme inhibitor activity; GO:0004866 endopeptidase inhibitor activity; GO:0004869 cysteine-type endopeptidase inhibitor activity; GO:0005198 structural molecule activity; GO:0005488 binding; GO:0005515 protein binding; GO:0019899 enzyme binding; GO:0030234 enzyme regulator activity; GO:0030414 peptidase inhibitor activity; GO:0030674 protein-macromolecule …	PF00031	Cystatin domain							R-HSA-1266738 Developmental Biology;R-HSA-6805567 Keratinization;R-HSA-6809371 Formation of the cornified envelope	https://reactome.org/PathwayBrowser/#/R-HSA-1266738;https://reactome.org/PathwayBrowser/#/R-HSA-6805567;https://reactome.org/PathwayBrowser/#/R-HSA-6809371
P01042	Kininogen-1 OS=Homo sapiens OX=9606 GN=KNG1 PE=1 SV=2	KNG1	71.957	16.8	10	9	9	9	1803300000	extracellular	K03898	KNG; kininogen	hsa04080 Neuroactive ligand-receptor interaction; hsa04610 Complement and coagulation cascades; hsa05142 Chagas disease; hsa05200 Pathways in cancer; hsa05143 African trypanosomiasis; hsa04810 Regulation of actin cytoskeleton; hsa04750 Inflammatory mediator regulation of TRP channels; hsa04071 Sphingolipid signaling pathway; hsa04022 cGMP-PKG signaling pathway	GO:0001906 cell killing; GO:0001932 regulation of protein phosphorylation; GO:0001933 negative regulation of protein phosphorylation; GO:0001934 positive regulation of protein phosphorylation; GO:0001936 regulation of endothelial cell proliferation; GO:0001938 positive regulation of endothelial cell proliferation; GO:0002254 kinin cascade; GO:0002353 plasma kallikrein-kinin cascade; GO:0002376 im…	GO:0005576 extracellular region; GO:0005615 extracellular space; GO:0005622 intracellular anatomical structure; GO:0005737 cytoplasm; GO:0005783 endoplasmic reticulum; GO:0005788 endoplasmic reticulum lumen; GO:0005886 plasma membrane; GO:0012505 endomembrane system; GO:0016020 membrane; GO:0030141 secretory granule; GO:0031091 platelet alpha granule; GO:0031093 platelet alpha granule lumen; GO:0…	GO:0002020 protease binding; GO:0004857 enzyme inhibitor activity; GO:0004866 endopeptidase inhibitor activity; GO:0004869 cysteine-type endopeptidase inhibitor activity; GO:0005102 signaling receptor binding; GO:0005488 binding; GO:0005515 protein binding; GO:0005539 glycosaminoglycan binding; GO:0008201 heparin binding; GO:0008270 zinc ion binding; GO:0019899 enzyme binding; GO:0030234 enzyme r…	PF00031	Cystatin domain				WP554 ACE INHIBITOR PATHWAY;WP4493 CELLS AND MOLECULES INVOLVED IN LOCAL ACUTE INFLAMMATORY RESPONSE;WP558 COMPLEMENT AND COAGULATION CASCADES;WP5089 KININKALLIKREIN PATHWAY;WP4969 RAS AND BRADYKININ PATHWAYS IN COVID19;WP2877 VITAMIN D RECEPTOR PATHWAY	http://www.wikipathways.org/instance/WP554_r118788;http://www.wikipathways.org/instance/WP4493_r116587;http://www.wikipathways.org/instance/WP558_r119232;http://www.wikipathways.org/instance/WP5089_r118192;http://www.wikipathways.org/instance/WP4969_r120081;http://www.wikipathways.org/instance/WP2877_r119905		R-HSA-109582 Hemostasis;R-HSA-114608 Platelet degranulation ;R-HSA-140837 Intrinsic Pathway of Fibrin Clot Formation;R-HSA-140877 Formation of Fibrin Clot (Clotting Cascade);R-HSA-162582 Signal Transduction;R-HSA-372790 Signaling by GPCR;R-HSA-373076 Class A/1 (Rhodopsin-like receptors);R-HSA-375276 Peptide ligand-binding receptors;R-HSA-381426 Regulation of Insulin-like Growth Factor (IGF) trans…	https://reactome.org/PathwayBrowser/#/R-HSA-109582;https://reactome.org/PathwayBrowser/#/R-HSA-114608;https://reactome.org/PathwayBrowser/#/R-HSA-140837;https://reactome.org/PathwayBrowser/#/R-HSA-140877;https://reactome.org/PathwayBrowser/#/R-HSA-162582;https://reactome.org/PathwayBrowser/#/R-HSA-372790;https://reactome.org/PathwayBrowser/#/R-HSA-373076;https://reactome.org/PathwayBrowser/#/R-HS…
P01857	Immunoglobulin heavy constant gamma 1 OS=Homo sapiens OX=9606 GN=IGHG1 PE=1 SV=1	IGHG1	36.105	20.3	2	4	2	2	31089000	extracellular				GO:0002250 adaptive immune response; GO:0002252 immune effector process; GO:0002253 activation of immune response; GO:0002376 immune system process; GO:0002429 immune response-activating cell surface receptor signaling pathway; GO:0002443 leukocyte mediated immunity; GO:0002449 lymphocyte mediated immunity; GO:0002455 humoral immune response mediated by circulating immunoglobulin; GO:0002460 adap…	GO:0005576 extracellular region; GO:0005615 extracellular space; GO:0005886 plasma membrane; GO:0009897 external side of plasma membrane; GO:0009986 cell surface; GO:0016020 membrane; GO:0019814 immunoglobulin complex; GO:0032991 protein-containing complex; GO:0042571 immunoglobulin complex, circulating; GO:0071944 cell periphery; GO:0072562 blood microparticle; GO:0098552 side of membrane;	GO:0003823 antigen binding; GO:0005102 signaling receptor binding; GO:0005488 binding; GO:0005515 protein binding; GO:0034987 immunoglobulin receptor binding;	PF07654	Immunoglobulin C1-set domain							R-HSA-1280215 Cytokine Signaling in Immune system;R-HSA-1643685 Disease;R-HSA-166658 Complement cascade;R-HSA-166663 Initial triggering of complement;R-HSA-166786 Creation of C4 and C2 activators;R-HSA-168249 Innate Immune System;R-HSA-168256 Immune System;R-HSA-173623 Classical antibody-mediated complement activation;R-HSA-2029480 Fcgamma receptor (FCGR) dependent phagocytosis;R-HSA-2029481 FCGR…	https://reactome.org/PathwayBrowser/#/R-HSA-1280215;https://reactome.org/PathwayBrowser/#/R-HSA-1643685;https://reactome.org/PathwayBrowser/#/R-HSA-166658;https://reactome.org/PathwayBrowser/#/R-HSA-166663;https://reactome.org/PathwayBrowser/#/R-HSA-166786;https://reactome.org/PathwayBrowser/#/R-HSA-168249;https://reactome.org/PathwayBrowser/#/R-HSA-168256;https://reactome.org/PathwayBrowser/#/R-…
P01861	Immunoglobulin heavy constant gamma 4 OS=Homo sapiens OX=9606 GN=IGHG4 PE=1 SV=1	IGHG4	35.94	17.4	3	4	1	2	27336000	mitochondria				GO:0002250 adaptive immune response; GO:0002252 immune effector process; GO:0002253 activation of immune response; GO:0002376 immune system process; GO:0002429 immune response-activating cell surface receptor signaling pathway; GO:0002443 leukocyte mediated immunity; GO:0002449 lymphocyte mediated immunity; GO:0002455 humoral immune response mediated by circulating immunoglobulin; GO:0002460 adap…	GO:0005576 extracellular region; GO:0005615 extracellular space; GO:0005886 plasma membrane; GO:0009897 external side of plasma membrane; GO:0009986 cell surface; GO:0016020 membrane; GO:0019814 immunoglobulin complex; GO:0032991 protein-containing complex; GO:0042571 immunoglobulin complex, circulating; GO:0071944 cell periphery; GO:0072562 blood microparticle; GO:0098552 side of membrane;	GO:0003823 antigen binding; GO:0005102 signaling receptor binding; GO:0005488 binding; GO:0005515 protein binding; GO:0034987 immunoglobulin receptor binding;	PF07654	Immunoglobulin C1-set domain							R-HSA-1280215 Cytokine Signaling in Immune system;R-HSA-1643685 Disease;R-HSA-166658 Complement cascade;R-HSA-166663 Initial triggering of complement;R-HSA-166786 Creation of C4 and C2 activators;R-HSA-168249 Innate Immune System;R-HSA-168256 Immune System;R-HSA-173623 Classical antibody-mediated complement activation;R-HSA-2029480 Fcgamma receptor (FCGR) dependent phagocytosis;R-HSA-2029481 FCGR…	https://reactome.org/PathwayBrowser/#/R-HSA-1280215;https://reactome.org/PathwayBrowser/#/R-HSA-1643685;https://reactome.org/PathwayBrowser/#/R-HSA-166658;https://reactome.org/PathwayBrowser/#/R-HSA-166663;https://reactome.org/PathwayBrowser/#/R-HSA-166786;https://reactome.org/PathwayBrowser/#/R-HSA-168249;https://reactome.org/PathwayBrowser/#/R-HSA-168256;https://reactome.org/PathwayBrowser/#/R-…
P01871	Immunoglobulin heavy constant mu OS=Homo sapiens OX=9606 GN=IGHM PE=1 SV=4	IGHM	49.439	0	0	0	0	0	0	nucleus					GO:0005576 extracellular region; GO:0005615 extracellular space;	GO:0005102 signaling receptor binding; GO:0005488 binding; GO:0005515 protein binding; GO:0034987 immunoglobulin receptor binding;	PF07654	Immunoglobulin C1-set domain							R-HSA-109582 Hemostasis;R-HSA-1280218 Adaptive Immune System;R-HSA-1643685 Disease;R-HSA-168256 Immune System;R-HSA-202733 Cell surface interactions at the vascular wall;R-HSA-5663205 Infectious disease;R-HSA-5690714 CD22 mediated BCR regulation;R-HSA-9679191 Potential therapeutics for SARS;R-HSA-9679506 SARS-CoV Infections;R-HSA-983695 Antigen activates B Cell Receptor (BCR) leading to generatio…	https://reactome.org/PathwayBrowser/#/R-HSA-109582;https://reactome.org/PathwayBrowser/#/R-HSA-1280218;https://reactome.org/PathwayBrowser/#/R-HSA-1643685;https://reactome.org/PathwayBrowser/#/R-HSA-168256;https://reactome.org/PathwayBrowser/#/R-HSA-202733;https://reactome.org/PathwayBrowser/#/R-HSA-5663205;https://reactome.org/PathwayBrowser/#/R-HSA-5690714;https://reactome.org/PathwayBrowser/#/…
P01876	Immunoglobulin heavy constant alpha 1 OS=Homo sapiens OX=9606 GN=IGHA1 PE=1 SV=2	IGHA1	37.654	20.4	11	7	4	7	201790000	extracellular							PF07654	Immunoglobulin C1-set domain							R-HSA-109582 Hemostasis;R-HSA-202733 Cell surface interactions at the vascular wall;R-HSA-2168880 Scavenging of heme from plasma;R-HSA-2173782 Binding and Uptake of Ligands by Scavenger Receptors;R-HSA-5653656 Vesicle-mediated transport	https://reactome.org/PathwayBrowser/#/R-HSA-109582;https://reactome.org/PathwayBrowser/#/R-HSA-202733;https://reactome.org/PathwayBrowser/#/R-HSA-2168880;https://reactome.org/PathwayBrowser/#/R-HSA-2173782;https://reactome.org/PathwayBrowser/#/R-HSA-5653656
P01877	Immunoglobulin heavy constant alpha 2 OS=Homo sapiens OX=9606 GN=IGHA2 PE=1 SV=4	IGHA2	36.591	16.2	2	5	2	2	3583400	nucleus							PF07654; PF00047	Immunoglobulin C1-set domain; Immunoglobulin domain							R-HSA-109582 Hemostasis;R-HSA-202733 Cell surface interactions at the vascular wall;R-HSA-2168880 Scavenging of heme from plasma;R-HSA-2173782 Binding and Uptake of Ligands by Scavenger Receptors;R-HSA-5653656 Vesicle-mediated transport	https://reactome.org/PathwayBrowser/#/R-HSA-109582;https://reactome.org/PathwayBrowser/#/R-HSA-202733;https://reactome.org/PathwayBrowser/#/R-HSA-2168880;https://reactome.org/PathwayBrowser/#/R-HSA-2173782;https://reactome.org/PathwayBrowser/#/R-HSA-5653656
P02042	Hemoglobin subunit delta OS=Homo sapiens OX=9606 GN=HBD PE=1 SV=2	HBD	16.055	41.5	2	6	1	1	26357000	cytoplasm	K16151			GO:0000302 response to reactive oxygen species; GO:0001505 regulation of neurotransmitter levels; GO:0001775 cell activation; GO:0001932 regulation of protein phosphorylation; GO:0002252 immune effector process; GO:0002262 myeloid cell homeostasis; GO:0002263 cell activation involved in immune response; GO:0002274 myeloid leukocyte activation; GO:0002275 myeloid cell activation involved in immune…	GO:0005576 extracellular region; GO:0005615 extracellular space; GO:0005622 intracellular anatomical structure; GO:0005737 cytoplasm; GO:0005829 cytosol; GO:0005833 hemoglobin complex; GO:0012505 endomembrane system; GO:0030139 endocytic vesicle; GO:0030141 secretory granule; GO:0031410 cytoplasmic vesicle; GO:0031838 haptoglobin-hemoglobin complex; GO:0031974 membrane-enclosed lumen; GO:0031982 …	GO:0005344 oxygen carrier activity; GO:0005488 binding; GO:0005515 protein binding; GO:0019825 oxygen binding; GO:0030492 hemoglobin binding; GO:0031721 hemoglobin alpha binding; GO:0031722 hemoglobin beta binding; GO:0036094 small molecule binding; GO:0140104 molecular carrier activity;	PF00042	Globin	C	KOG3378	Globins and related hemoproteins	WP5115 NETWORK MAP OF SARSCOV2 SIGNALING PATHWAY;WP3888 VEGFAVEGFR2 SIGNALING PATHWAY	http://www.wikipathways.org/instance/WP5115_r120597;http://www.wikipathways.org/instance/WP3888_r116782		R-HSA-109582 Hemostasis;R-HSA-983231 Factors involved in megakaryocyte development and platelet production	https://reactome.org/PathwayBrowser/#/R-HSA-109582;https://reactome.org/PathwayBrowser/#/R-HSA-983231	HEME METABOLISM	https://www.gsea-msigdb.org/gsea/msigdb/cards/HALLMARK_HEME_METABOLISM
P02533	Keratin, type I cytoskeletal 14 OS=Homo sapiens OX=9606 GN=KRT14 PE=1 SV=4	KRT14	51.561	43	23	18	6	14	387220000	nucleus	K07604	KRT1; type I keratin, acidic	hsa05150 Staphylococcus aureus infection; hsa04915 Estrogen signaling pathway	GO:0006996 organelle organization; GO:0007010 cytoskeleton organization; GO:0007044 cell-substrate junction assembly; GO:0007275 multicellular organism development; GO:0007568 aging; GO:0008219 cell death; GO:0008544 epidermis development; GO:0009314 response to radiation; GO:0009628 response to abiotic stimulus; GO:0009888 tissue development; GO:0009913 epidermal cell differentiation; GO:0009987…	GO:0005622 intracellular anatomical structure; GO:0005634 nucleus; GO:0005737 cytoplasm; GO:0005829 cytosol; GO:0005856 cytoskeleton; GO:0005882 intermediate filament; GO:0043226 organelle; GO:0043227 membrane-bounded organelle; GO:0043228 non-membrane-bounded organelle; GO:0043229 intracellular organelle; GO:0043231 intracellular membrane-bounded organelle; GO:0043232 intracellular non-membrane-…	GO:0005198 structural molecule activity; GO:0005200 structural constituent of cytoskeleton; GO:0005488 binding; GO:0019215 intermediate filament binding; GO:0044877 protein-containing complex binding; GO:1990254 keratin filament binding;						WP2355 CORTICOTROPINRELEASING HORMONE SIGNALING PATHWAY	http://www.wikipathways.org/instance/WP2355_r120664		R-HSA-1266738 Developmental Biology;R-HSA-1500931 Cell-Cell communication;R-HSA-446107 Type I hemidesmosome assembly;R-HSA-446728 Cell junction organization;R-HSA-6805567 Keratinization;R-HSA-6809371 Formation of the cornified envelope	https://reactome.org/PathwayBrowser/#/R-HSA-1266738;https://reactome.org/PathwayBrowser/#/R-HSA-1500931;https://reactome.org/PathwayBrowser/#/R-HSA-446107;https://reactome.org/PathwayBrowser/#/R-HSA-446728;https://reactome.org/PathwayBrowser/#/R-HSA-6805567;https://reactome.org/PathwayBrowser/#/R-HSA-6809371
P02538	Keratin, type II cytoskeletal 6A OS=Homo sapiens OX=9606 GN=KRT6A PE=1 SV=3	KRT6A	60.044	42.4	3	24	2	2	61562000	nucleus	K07605			GO:0001898 regulation of cytolysis by symbiont of host cells; GO:0001899 negative regulation of cytolysis by symbiont of host cells; GO:0001906 cell killing; GO:0002009 morphogenesis of an epithelium; GO:0002376 immune system process; GO:0006950 response to stress; GO:0006952 defense response; GO:0006955 immune response; GO:0006959 humoral immune response; GO:0006996 organelle organization; GO:00…	GO:0005622 intracellular anatomical structure; GO:0005737 cytoplasm; GO:0005829 cytosol; GO:0005856 cytoskeleton; GO:0005882 intermediate filament; GO:0043226 organelle; GO:0043228 non-membrane-bounded organelle; GO:0043229 intracellular organelle; GO:0043232 intracellular non-membrane-bounded organelle; GO:0045095 keratin filament; GO:0045111 intermediate filament cytoskeleton; GO:0099080 supram…	GO:0005198 structural molecule activity; GO:0005200 structural constituent of cytoskeleton; GO:0005488 binding; GO:0005515 protein binding; GO:0097110 scaffold protein binding;						WP5055 BURN WOUND HEALING;WP2858 ECTODERM DIFFERENTIATION	http://www.wikipathways.org/instance/WP5055_r120278;http://www.wikipathways.org/instance/WP2858_r116763		R-HSA-1266738 Developmental Biology;R-HSA-6805567 Keratinization;R-HSA-6809371 Formation of the cornified envelope	https://reactome.org/PathwayBrowser/#/R-HSA-1266738;https://reactome.org/PathwayBrowser/#/R-HSA-6805567;https://reactome.org/PathwayBrowser/#/R-HSA-6809371
P02545	Prelamin-A/C OS=Homo sapiens OX=9606 GN=LMNA PE=1 SV=1	LMNA	74.139	0	0	0	0	0	0	nucleus	K12641	LMNA; lamin A/C	hsa05410 Hypertrophic cardiomyopathy; hsa04210 Apoptosis; hsa05412 Arrhythmogenic right ventricular cardiomyopathy; hsa05414 Dilated cardiomyopathy	GO:0000003 reproduction; GO:0000226 microtubule cytoskeleton organization; GO:0000278 mitotic cell cycle; GO:0000280 nuclear division; GO:0000910 cytokinesis; GO:0001654 eye development; GO:0001666 response to hypoxia; GO:0001745 compound eye morphogenesis; GO:0001763 morphogenesis of a branching structure; GO:0002009 morphogenesis of an epithelium; GO:0002682 regulation of immune system process;…	GO:0005622 intracellular anatomical structure; GO:0005634 nucleus; GO:0005635 nuclear envelope; GO:0005638 lamin filament; GO:0005652 nuclear lamina; GO:0005654 nucleoplasm; GO:0005737 cytoplasm; GO:0005829 cytosol; GO:0005856 cytoskeleton; GO:0005882 intermediate filament; GO:0012505 endomembrane system; GO:0016020 membrane; GO:0016363 nuclear matrix; GO:0031090 organelle membrane; GO:0031965 nu…	GO:0005102 signaling receptor binding; GO:0005198 structural molecule activity; GO:0005488 binding; GO:0005515 protein binding; GO:0008157 protein phosphatase 1 binding; GO:0019899 enzyme binding; GO:0019902 phosphatase binding; GO:0019903 protein phosphatase binding; GO:0042393 histone binding; GO:0042802 identical protein binding;	PF00932	Lamin Tail Domain	DY	KOG0977	Nuclear envelope protein lamin, intermediate filament superfamily	WP5104 ACQUIRED PARTIAL LIPODYSTROPHY BARRAQUERSIMONS SYNDROME;WP236 ADIPOGENESIS;WP2118 ARRHYTHMOGENIC RIGHT VENTRICULAR CARDIOMYOPATHY;WP5102 FAMILIAL PARTIAL LIPODYSTROPHY FPLD;WP314 FAS LIGAND PATHWAY AND STRESS INDUCTION OF HEAT SHOCK PROTEINS;WP4844 INFLUENCE OF LAMINOPATHIES ON WNT SIGNALING;WP4758 NEPHROTIC SYNDROME;WP4879 OVERLAP BETWEEN SIGNAL TRANSDUCTION PATHWAYS CONTRIBUTING TO LMNA …	http://www.wikipathways.org/instance/WP5104_r120389;http://www.wikipathways.org/instance/WP236_r105873;http://www.wikipathways.org/instance/WP2118_r119252;http://www.wikipathways.org/instance/WP5102_r119174;http://www.wikipathways.org/instance/WP314_r116694;http://www.wikipathways.org/instance/WP4844_r120398;http://www.wikipathways.org/instance/WP4758_r108284;http://www.wikipathways.org/instance/…	Transcription factor	R-HSA-1643685 Disease;R-HSA-2262752 Cellular responses to stress;R-HSA-381038 XBP1(S) activates chaperone genes;R-HSA-381070 IRE1alpha activates chaperones;R-HSA-381119 Unfolded Protein Response (UPR);R-HSA-5663202 Diseases of signal transduction by growth factor receptors and second messengers;R-HSA-6802952 Signaling by BRAF and RAF1 fusions;R-HSA-6802957 Oncogenic MAPK signaling;R-HSA-8953897 C…	https://reactome.org/PathwayBrowser/#/R-HSA-1643685;https://reactome.org/PathwayBrowser/#/R-HSA-2262752;https://reactome.org/PathwayBrowser/#/R-HSA-381038;https://reactome.org/PathwayBrowser/#/R-HSA-381070;https://reactome.org/PathwayBrowser/#/R-HSA-381119;https://reactome.org/PathwayBrowser/#/R-HSA-5663202;https://reactome.org/PathwayBrowser/#/R-HSA-6802952;https://reactome.org/PathwayBrowser/#/…	APOPTOSIS	https://www.gsea-msigdb.org/gsea/msigdb/cards/HALLMARK_APOPTOSIS
P02647	Apolipoprotein A-I OS=Homo sapiens OX=9606 GN=APOA1 PE=1 SV=1	APOA1	30.777	20.6	5	5	5	5	76295000	extracellular	K08757	APOA1; apolipoprotein A-I	hsa04979 Cholesterol metabolism; hsa03320 PPAR signaling pathway; hsa04977 Vitamin digestion and absorption; hsa04975 Fat digestion and absorption; hsa05417 Lipid and atherosclerosis; hsa05143 African trypanosomiasis	GO:0001523 retinoid metabolic process; GO:0001667 ameboidal-type cell migration; GO:0001817 regulation of cytokine production; GO:0001818 negative regulation of cytokine production; GO:0001932 regulation of protein phosphorylation; GO:0001935 endothelial cell proliferation; GO:0001959 regulation of cytokine-mediated signaling pathway; GO:0001960 negative regulation of cytokine-mediated signaling …	GO:0005576 extracellular region; GO:0005615 extracellular space; GO:0005622 intracellular anatomical structure; GO:0005634 nucleus; GO:0005737 cytoplasm; GO:0005768 endosome; GO:0005769 early endosome; GO:0005783 endoplasmic reticulum; GO:0005788 endoplasmic reticulum lumen; GO:0005829 cytosol; GO:0005886 plasma membrane; GO:0009986 cell surface; GO:0012505 endomembrane system; GO:0016020 membran…	GO:0001540 amyloid-beta binding; GO:0004857 enzyme inhibitor activity; GO:0005102 signaling receptor binding; GO:0005215 transporter activity; GO:0005319 lipid transporter activity; GO:0005488 binding; GO:0005496 steroid binding; GO:0005515 protein binding; GO:0005543 phospholipid binding; GO:0005548 phospholipid transporter activity; GO:0008035 high-density lipoprotein particle binding; GO:00080…	PF01442	Apolipoprotein A1/A4/E domain				WP2806 COMPLEMENT SYSTEM;WP5108 FAMILIAL HYPERLIPIDEMIA TYPE 1;WP5109 FAMILIAL HYPERLIPIDEMIA TYPE 2;WP5110 FAMILIAL HYPERLIPIDEMIA TYPE 3;WP5111 FAMILIAL HYPERLIPIDEMIA TYPE 4;WP5112 FAMILIAL HYPERLIPIDEMIA TYPE 5;WP176 FOLATE METABOLISM;WP3601 LIPID PARTICLES COMPOSITION;WP4522 METABOLIC PATHWAY OF LDL HDL AND TG INCLUDING DISEASES;WP5115 NETWORK MAP OF SARSCOV2 SIGNALING PATHWAY;WP2882 NUCLEAR…	http://www.wikipathways.org/instance/WP2806_r116569;http://www.wikipathways.org/instance/WP5108_r120390;http://www.wikipathways.org/instance/WP5109_r120391;http://www.wikipathways.org/instance/WP5110_r120392;http://www.wikipathways.org/instance/WP5111_r119173;http://www.wikipathways.org/instance/WP5112_r119153;http://www.wikipathways.org/instance/WP176_r120275;http://www.wikipathways.org/instance…		R-HSA-109582 Hemostasis;R-HSA-114608 Platelet degranulation ;R-HSA-1369062 ABC transporters in lipid homeostasis;R-HSA-1430728 Metabolism;R-HSA-1643685 Disease;R-HSA-174824 Plasma lipoprotein assembly, remodeling, and clearance;R-HSA-196854 Metabolism of vitamins and cofactors;R-HSA-1989781 PPARA activates gene expression;R-HSA-2168880 Scavenging of heme from plasma;R-HSA-2173782 Binding and Upta…		BILE ACID METABOLISM;COAGULATION	https://www.gsea-msigdb.org/gsea/msigdb/cards/HALLMARK_BILE_ACID_METABOLISM;https://www.gsea-msigdb.org/gsea/msigdb/cards/HALLMARK_COAGULATION
P02652	Apolipoprotein A-II OS=Homo sapiens OX=9606 GN=APOA2 PE=1 SV=1	APOA2	11.175	19	7	3	3	3	7512000000	extracellular	K08758	APOA2; apolipoprotein A-II	hsa04979 Cholesterol metabolism; hsa03320 PPAR signaling pathway	GO:0001523 retinoid metabolic process; GO:0001817 regulation of cytokine production; GO:0001818 negative regulation of cytokine production; GO:0001819 positive regulation of cytokine production; GO:0002526 acute inflammatory response; GO:0002682 regulation of immune system process; GO:0002683 negative regulation of immune system process; GO:0002697 regulation of immune effector process; GO:000269…	GO:0005576 extracellular region; GO:0005615 extracellular space; GO:0005622 intracellular anatomical structure; GO:0005737 cytoplasm; GO:0005768 endosome; GO:0005769 early endosome; GO:0005783 endoplasmic reticulum; GO:0005788 endoplasmic reticulum lumen; GO:0005829 cytosol; GO:0012505 endomembrane system; GO:0031410 cytoplasmic vesicle; GO:0031974 membrane-enclosed lumen; GO:0031982 vesicle; GO:…	GO:0004857 enzyme inhibitor activity; GO:0005102 signaling receptor binding; GO:0005215 transporter activity; GO:0005319 lipid transporter activity; GO:0005488 binding; GO:0005496 steroid binding; GO:0005515 protein binding; GO:0005543 phospholipid binding; GO:0008035 high-density lipoprotein particle binding; GO:0008047 enzyme activator activity; GO:0008289 lipid binding; GO:0015248 sterol trans…						WP5108 FAMILIAL HYPERLIPIDEMIA TYPE 1;WP5109 FAMILIAL HYPERLIPIDEMIA TYPE 2;WP5110 FAMILIAL HYPERLIPIDEMIA TYPE 3;WP5111 FAMILIAL HYPERLIPIDEMIA TYPE 4;WP5112 FAMILIAL HYPERLIPIDEMIA TYPE 5;WP3601 LIPID PARTICLES COMPOSITION;WP4522 METABOLIC PATHWAY OF LDL HDL AND TG INCLUDING DISEASES;WP5115 NETWORK MAP OF SARSCOV2 SIGNALING PATHWAY;WP2882 NUCLEAR RECEPTORS METAPATHWAY;WP3942 PPAR SIGNALING PATH…	http://www.wikipathways.org/instance/WP5108_r120390;http://www.wikipathways.org/instance/WP5109_r120391;http://www.wikipathways.org/instance/WP5110_r120392;http://www.wikipathways.org/instance/WP5111_r119173;http://www.wikipathways.org/instance/WP5112_r119153;http://www.wikipathways.org/instance/WP3601_r117687;http://www.wikipathways.org/instance/WP4522_r119310;http://www.wikipathways.org/instanc…		R-HSA-1430728 Metabolism;R-HSA-174824 Plasma lipoprotein assembly, remodeling, and clearance;R-HSA-196854 Metabolism of vitamins and cofactors;R-HSA-1989781 PPARA activates gene expression;R-HSA-2187338 Visual phototransduction;R-HSA-381426 Regulation of Insulin-like Growth Factor (IGF) transport and uptake by Insulin-like Growth Factor Binding Proteins (IGFBPs);R-HSA-382551 Transport of small mo…	https://reactome.org/PathwayBrowser/#/R-HSA-1430728;https://reactome.org/PathwayBrowser/#/R-HSA-174824;https://reactome.org/PathwayBrowser/#/R-HSA-196854;https://reactome.org/PathwayBrowser/#/R-HSA-1989781;https://reactome.org/PathwayBrowser/#/R-HSA-2187338;https://reactome.org/PathwayBrowser/#/R-HSA-381426;https://reactome.org/PathwayBrowser/#/R-HSA-382551;https://reactome.org/PathwayBrowser/#/R…
P02654	Apolipoprotein C-I OS=Homo sapiens OX=9606 GN=APOC1 PE=1 SV=1	APOC1	9.3318	34.9	3	3	3	3	164400000	extracellular	K22286	APOC1; apolipoprotein C-I	hsa04979 Cholesterol metabolism	GO:0006066 alcohol metabolic process; GO:0006629 lipid metabolic process; GO:0006638 neutral lipid metabolic process; GO:0006639 acylglycerol metabolic process; GO:0006641 triglyceride metabolic process; GO:0006807 nitrogen compound metabolic process; GO:0006810 transport; GO:0006811 ion transport; GO:0006820 anion transport; GO:0006869 lipid transport; GO:0008152 metabolic process; GO:0008202 st…	GO:0005576 extracellular region; GO:0005615 extracellular space; GO:0005622 intracellular anatomical structure; GO:0005737 cytoplasm; GO:0005783 endoplasmic reticulum; GO:0012505 endomembrane system; GO:0032991 protein-containing complex; GO:0032994 protein-lipid complex; GO:0034358 plasma lipoprotein particle; GO:0034361 very-low-density lipoprotein particle; GO:0034364 high-density lipoprotein …	GO:0004857 enzyme inhibitor activity; GO:0004859 phospholipase inhibitor activity; GO:0005488 binding; GO:0005504 fatty acid binding; GO:0005543 phospholipid binding; GO:0008047 enzyme activator activity; GO:0008289 lipid binding; GO:0030234 enzyme regulator activity; GO:0031210 phosphatidylcholine binding; GO:0031406 carboxylic acid binding; GO:0033293 monocarboxylic acid binding; GO:0036094 sma…						WP5115 NETWORK MAP OF SARSCOV2 SIGNALING PATHWAY;WP430 STATIN INHIBITION OF CHOLESTEROL PRODUCTION	http://www.wikipathways.org/instance/WP5115_r120597;http://www.wikipathways.org/instance/WP430_r120252		R-HSA-162582 Signal Transduction;R-HSA-174824 Plasma lipoprotein assembly, remodeling, and clearance;R-HSA-382551 Transport of small molecules;R-HSA-8866423 VLDL assembly;R-HSA-8963898 Plasma lipoprotein assembly;R-HSA-8964043 Plasma lipoprotein clearance;R-HSA-8964046 VLDL clearance;R-HSA-9006931 Signaling by Nuclear Receptors;R-HSA-9024446 NR1H2 and NR1H3-mediated signaling;R-HSA-9029569 NR1H3 …	https://reactome.org/PathwayBrowser/#/R-HSA-162582;https://reactome.org/PathwayBrowser/#/R-HSA-174824;https://reactome.org/PathwayBrowser/#/R-HSA-382551;https://reactome.org/PathwayBrowser/#/R-HSA-8866423;https://reactome.org/PathwayBrowser/#/R-HSA-8963898;https://reactome.org/PathwayBrowser/#/R-HSA-8964043;https://reactome.org/PathwayBrowser/#/R-HSA-8964046;https://reactome.org/PathwayBrowser/#/…	COAGULATION;COMPLEMENT	https://www.gsea-msigdb.org/gsea/msigdb/cards/HALLMARK_COAGULATION;https://www.gsea-msigdb.org/gsea/msigdb/cards/HALLMARK_COMPLEMENT
P02655	Apolipoprotein C-II OS=Homo sapiens OX=9606 GN=APOC2 PE=1 SV=1	APOC2	11.284	19.8	3	2	2	2	111850000	extracellular	K22287	APOC2; apolipoprotein C-II	hsa04979 Cholesterol metabolism	GO:0001523 retinoid metabolic process; GO:0006629 lipid metabolic process; GO:0006720 isoprenoid metabolic process; GO:0006721 terpenoid metabolic process; GO:0006810 transport; GO:0006811 ion transport; GO:0006820 anion transport; GO:0006869 lipid transport; GO:0008104 protein localization; GO:0008152 metabolic process; GO:0009889 regulation of biosynthetic process; GO:0009891 positive regulatio…	GO:0005576 extracellular region; GO:0005615 extracellular space; GO:0005622 intracellular anatomical structure; GO:0005737 cytoplasm; GO:0005768 endosome; GO:0005769 early endosome; GO:0005829 cytosol; GO:0012505 endomembrane system; GO:0031410 cytoplasmic vesicle; GO:0031982 vesicle; GO:0032991 protein-containing complex; GO:0032994 protein-lipid complex; GO:0034358 plasma lipoprotein particle; …	GO:0004857 enzyme inhibitor activity; GO:0005488 binding; GO:0005515 protein binding; GO:0008047 enzyme activator activity; GO:0008289 lipid binding; GO:0016004 phospholipase activator activity; GO:0019899 enzyme binding; GO:0030234 enzyme regulator activity; GO:0042802 identical protein binding; GO:0042803 protein homodimerization activity; GO:0043274 phospholipase binding; GO:0046983 protein di…						WP430 STATIN INHIBITION OF CHOLESTEROL PRODUCTION	http://www.wikipathways.org/instance/WP430_r120252		R-HSA-1430728 Metabolism;R-HSA-162582 Signal Transduction;R-HSA-174824 Plasma lipoprotein assembly, remodeling, and clearance;R-HSA-196854 Metabolism of vitamins and cofactors;R-HSA-2187338 Visual phototransduction;R-HSA-382551 Transport of small molecules;R-HSA-6806667 Metabolism of fat-soluble vitamins;R-HSA-8963888 Chylomicron assembly;R-HSA-8963889 Assembly of active LPL and LIPC lipase compl…	https://reactome.org/PathwayBrowser/#/R-HSA-1430728;https://reactome.org/PathwayBrowser/#/R-HSA-162582;https://reactome.org/PathwayBrowser/#/R-HSA-174824;https://reactome.org/PathwayBrowser/#/R-HSA-196854;https://reactome.org/PathwayBrowser/#/R-HSA-2187338;https://reactome.org/PathwayBrowser/#/R-HSA-382551;https://reactome.org/PathwayBrowser/#/R-HSA-6806667;https://reactome.org/PathwayBrowser/#/R…	COAGULATION	https://www.gsea-msigdb.org/gsea/msigdb/cards/HALLMARK_COAGULATION
P02656	Apolipoprotein C-III OS=Homo sapiens OX=9606 GN=APOC3 PE=1 SV=1	APOC3	10.852	0	0	0	0	0	0	extracellular	K08759	APOC3; apolipoprotein C-III	hsa04979 Cholesterol metabolism; hsa03320 PPAR signaling pathway	GO:0001101 response to acid chemical; GO:0001523 retinoid metabolic process; GO:0001678 cellular glucose homeostasis; GO:0002082 regulation of oxidative phosphorylation; GO:0006066 alcohol metabolic process; GO:0006140 regulation of nucleotide metabolic process; GO:0006629 lipid metabolic process; GO:0006638 neutral lipid metabolic process; GO:0006639 acylglycerol metabolic process; GO:0006641 tr…	GO:0005576 extracellular region; GO:0005615 extracellular space; GO:0005622 intracellular anatomical structure; GO:0005737 cytoplasm; GO:0005768 endosome; GO:0005769 early endosome; GO:0005829 cytosol; GO:0012505 endomembrane system; GO:0031410 cytoplasmic vesicle; GO:0031982 vesicle; GO:0032991 protein-containing complex; GO:0032994 protein-lipid complex; GO:0034358 plasma lipoprotein particle; …	GO:0004857 enzyme inhibitor activity; GO:0005102 signaling receptor binding; GO:0005215 transporter activity; GO:0005319 lipid transporter activity; GO:0005488 binding; GO:0005496 steroid binding; GO:0005515 protein binding; GO:0005543 phospholipid binding; GO:0008289 lipid binding; GO:0015485 cholesterol binding; GO:0030234 enzyme regulator activity; GO:0032934 sterol binding; GO:0036094 small m…						WP3601 LIPID PARTICLES COMPOSITION;WP2882 NUCLEAR RECEPTORS METAPATHWAY;WP3942 PPAR SIGNALING PATHWAY;WP2878 PPARALPHA PATHWAY;WP430 STATIN INHIBITION OF CHOLESTEROL PRODUCTION	http://www.wikipathways.org/instance/WP3601_r117687;http://www.wikipathways.org/instance/WP2882_r117808;http://www.wikipathways.org/instance/WP3942_r106517;http://www.wikipathways.org/instance/WP2878_r116507;http://www.wikipathways.org/instance/WP430_r120252		R-HSA-1430728 Metabolism;R-HSA-174824 Plasma lipoprotein assembly, remodeling, and clearance;R-HSA-196854 Metabolism of vitamins and cofactors;R-HSA-2187338 Visual phototransduction;R-HSA-382551 Transport of small molecules;R-HSA-6806667 Metabolism of fat-soluble vitamins;R-HSA-8963888 Chylomicron assembly;R-HSA-8963898 Plasma lipoprotein assembly;R-HSA-8963899 Plasma lipoprotein remodeling;R-HSA…	https://reactome.org/PathwayBrowser/#/R-HSA-1430728;https://reactome.org/PathwayBrowser/#/R-HSA-174824;https://reactome.org/PathwayBrowser/#/R-HSA-196854;https://reactome.org/PathwayBrowser/#/R-HSA-2187338;https://reactome.org/PathwayBrowser/#/R-HSA-382551;https://reactome.org/PathwayBrowser/#/R-HSA-6806667;https://reactome.org/PathwayBrowser/#/R-HSA-8963888;https://reactome.org/PathwayBrowser/#/…	COAGULATION	https://www.gsea-msigdb.org/gsea/msigdb/cards/HALLMARK_COAGULATION
P02749	Beta-2-glycoprotein 1 OS=Homo sapiens OX=9606 GN=APOH PE=1 SV=3	APOH	38.298	30.4	26	10	10	10	5331200000	extracellular	K17305	APOH; beta-2-glycoprotein 1	hsa04979 Cholesterol metabolism	GO:0001936 regulation of endothelial cell proliferation; GO:0001937 negative regulation of endothelial cell proliferation; GO:0002576 platelet degranulation; GO:0006508 proteolysis; GO:0006629 lipid metabolic process; GO:0006638 neutral lipid metabolic process; GO:0006639 acylglycerol metabolic process; GO:0006641 triglyceride metabolic process; GO:0006807 nitrogen compound metabolic process; GO:…	GO:0005576 extracellular region; GO:0005615 extracellular space; GO:0005622 intracellular anatomical structure; GO:0005737 cytoplasm; GO:0005886 plasma membrane; GO:0009986 cell surface; GO:0012505 endomembrane system; GO:0016020 membrane; GO:0030141 secretory granule; GO:0031089 platelet dense granule lumen; GO:0031410 cytoplasmic vesicle; GO:0031974 membrane-enclosed lumen; GO:0031982 vesicle; …	GO:0005488 binding; GO:0005515 protein binding; GO:0005543 phospholipid binding; GO:0008047 enzyme activator activity; GO:0008289 lipid binding; GO:0030234 enzyme regulator activity; GO:0042802 identical protein binding; GO:0043167 ion binding; GO:0043168 anion binding; GO:0060229 lipase activator activity; GO:0060230 lipoprotein lipase activator activity; GO:0098772 molecular function regulator;	PF00084; PF09014	Sushi repeat (SCR repeat); Beta-2-glycoprotein-1 fifth domain	TV	KOG4297	C-type lectin	WP5115 NETWORK MAP OF SARSCOV2 SIGNALING PATHWAY	http://www.wikipathways.org/instance/WP5115_r120597		R-HSA-109582 Hemostasis;R-HSA-114608 Platelet degranulation ;R-HSA-76002 Platelet activation, signaling and aggregation;R-HSA-76005 Response to elevated platelet cytosolic Ca2+	https://reactome.org/PathwayBrowser/#/R-HSA-109582;https://reactome.org/PathwayBrowser/#/R-HSA-114608;https://reactome.org/PathwayBrowser/#/R-HSA-76002;https://reactome.org/PathwayBrowser/#/R-HSA-76005	ANGIOGENESIS	https://www.gsea-msigdb.org/gsea/msigdb/cards/HALLMARK_ANGIOGENESIS
P02750	Leucine-rich alpha-2-glycoprotein OS=Homo sapiens OX=9606 GN=LRG1 PE=1 SV=2	LRG1	38.177	13	5	5	5	5	296260000	extracellular	K25431			GO:0001775 cell activation; GO:0002252 immune effector process; GO:0002263 cell activation involved in immune response; GO:0002274 myeloid leukocyte activation; GO:0002275 myeloid cell activation involved in immune response; GO:0002283 neutrophil activation involved in immune response; GO:0002366 leukocyte activation involved in immune response; GO:0002376 immune system process; GO:0002443 leukoc…	GO:0005576 extracellular region; GO:0005615 extracellular space; GO:0005622 intracellular anatomical structure; GO:0005737 cytoplasm; GO:0012505 endomembrane system; GO:0016020 membrane; GO:0030141 secretory granule; GO:0031410 cytoplasmic vesicle; GO:0031974 membrane-enclosed lumen; GO:0031982 vesicle; GO:0031983 vesicle lumen; GO:0034774 secretory granule lumen; GO:0035580 specific granule lume…				R	KOG0619	FOG: Leucine rich repeat	WP5115 NETWORK MAP OF SARSCOV2 SIGNALING PATHWAY	http://www.wikipathways.org/instance/WP5115_r120597		R-HSA-168249 Innate Immune System;R-HSA-168256 Immune System;R-HSA-6798695 Neutrophil degranulation	https://reactome.org/PathwayBrowser/#/R-HSA-168249;https://reactome.org/PathwayBrowser/#/R-HSA-168256;https://reactome.org/PathwayBrowser/#/R-HSA-6798695
P02753	Retinol-binding protein 4 OS=Homo sapiens OX=9606 GN=RBP4 PE=1 SV=3	RBP4	23.01	47.3	7	7	7	7	728740000	extracellular	K18271			GO:0000003 reproduction; GO:0001101 response to acid chemical; GO:0001501 skeletal system development; GO:0001523 retinoid metabolic process; GO:0001555 oocyte growth; GO:0001654 eye development; GO:0001655 urogenital system development; GO:0001894 tissue homeostasis; GO:0002637 regulation of immunoglobulin production; GO:0002639 positive regulation of immunoglobulin production; GO:0002682 regula…	GO:0005576 extracellular region; GO:0005615 extracellular space; GO:0005622 intracellular anatomical structure; GO:0005737 cytoplasm; GO:0005829 cytosol; GO:0030135 coated vesicle; GO:0030136 clathrin-coated vesicle; GO:0031410 cytoplasmic vesicle; GO:0031982 vesicle; GO:0032991 protein-containing complex; GO:0043226 organelle; GO:0043227 membrane-bounded organelle; GO:0043229 intracellular organ…	GO:0005102 signaling receptor binding; GO:0005215 transporter activity; GO:0005319 lipid transporter activity; GO:0005488 binding; GO:0005501 retinoid binding; GO:0005515 protein binding; GO:0008289 lipid binding; GO:0015318 inorganic molecular entity transmembrane transporter activity; GO:0015665 alcohol transmembrane transporter activity; GO:0019840 isoprenoid binding; GO:0019841 retinol bindin…	PF00061	Lipocalin / cytosolic fatty-acid binding protein family				WP1982 STEROL REGULATORY ELEMENTBINDING PROTEINS SREBP SIGNALING;WP716 VITAMIN A AND CAROTENOID METABOLISM	http://www.wikipathways.org/instance/WP1982_r116442;http://www.wikipathways.org/instance/WP716_r116512		R-HSA-1430728 Metabolism;R-HSA-1643685 Disease;R-HSA-196854 Metabolism of vitamins and cofactors;R-HSA-2187338 Visual phototransduction;R-HSA-2453864 Retinoid cycle disease events;R-HSA-2453902 The canonical retinoid cycle in rods (twilight vision);R-HSA-2474795 Diseases associated with visual transduction;R-HSA-6806667 Metabolism of fat-soluble vitamins;R-HSA-6809583 Retinoid metabolism disease …	https://reactome.org/PathwayBrowser/#/R-HSA-1430728;https://reactome.org/PathwayBrowser/#/R-HSA-1643685;https://reactome.org/PathwayBrowser/#/R-HSA-196854;https://reactome.org/PathwayBrowser/#/R-HSA-2187338;https://reactome.org/PathwayBrowser/#/R-HSA-2453864;https://reactome.org/PathwayBrowser/#/R-HSA-2453902;https://reactome.org/PathwayBrowser/#/R-HSA-2474795;https://reactome.org/PathwayBrowser/…	KRAS SIGNALING UP;XENOBIOTIC METABOLISM	https://www.gsea-msigdb.org/gsea/msigdb/cards/HALLMARK_KRAS_SIGNALING_UP;https://www.gsea-msigdb.org/gsea/msigdb/cards/HALLMARK_XENOBIOTIC_METABOLISM
P02760	Protein AMBP OS=Homo sapiens OX=9606 GN=AMBP PE=1 SV=1	AMBP	38.999	31	10	8	8	8	794190000	extracellular	K23620			GO:0000003 reproduction; GO:0001932 regulation of protein phosphorylation; GO:0001933 negative regulation of protein phosphorylation; GO:0002682 regulation of immune system process; GO:0002683 negative regulation of immune system process; GO:0006725 cellular aromatic compound metabolic process; GO:0006778 porphyrin-containing compound metabolic process; GO:0006787 porphyrin-containing compound ca…	GO:0005576 extracellular region; GO:0005615 extracellular space; GO:0005622 intracellular anatomical structure; GO:0005886 plasma membrane; GO:0009986 cell surface; GO:0016020 membrane; GO:0043226 organelle; GO:0043227 membrane-bounded organelle; GO:0043229 intracellular organelle; GO:0043231 intracellular membrane-bounded organelle; GO:0071944 cell periphery;	GO:0004857 enzyme inhibitor activity; GO:0004866 endopeptidase inhibitor activity; GO:0004867 serine-type endopeptidase inhibitor activity; GO:0005246 calcium channel regulator activity; GO:0005488 binding; GO:0005515 protein binding; GO:0008200 ion channel inhibitor activity; GO:0016247 channel regulator activity; GO:0016248 channel inhibitor activity; GO:0019855 calcium channel inhibitor activi…	PF00061; PF00014	Lipocalin / cytosolic fatty-acid binding protein family; Kunitz/Bovine pancreatic trypsin inhibitor domain	O	KOG4295	Serine proteinase inhibitor (KU family)	WP5055 BURN WOUND HEALING	http://www.wikipathways.org/instance/WP5055_r120278		R-HSA-2168880 Scavenging of heme from plasma;R-HSA-2173782 Binding and Uptake of Ligands by Scavenger Receptors;R-HSA-5653656 Vesicle-mediated transport	https://reactome.org/PathwayBrowser/#/R-HSA-2168880;https://reactome.org/PathwayBrowser/#/R-HSA-2173782;https://reactome.org/PathwayBrowser/#/R-HSA-5653656
P02763	Alpha-1-acid glycoprotein 1 OS=Homo sapiens OX=9606 GN=ORM1 PE=1 SV=2	ORM1	23.539	41.8	11	8	6	6	3742300000	extracellular	K17308			GO:0001101 response to acid chemical; GO:0001775 cell activation; GO:0001817 regulation of cytokine production; GO:0001818 negative regulation of cytokine production; GO:0001819 positive regulation of cytokine production; GO:0002237 response to molecule of bacterial origin; GO:0002252 immune effector process; GO:0002263 cell activation involved in immune response; GO:0002274 myeloid leukocyte act…	GO:0000323 lytic vacuole; GO:0005576 extracellular region; GO:0005615 extracellular space; GO:0005622 intracellular anatomical structure; GO:0005737 cytoplasm; GO:0005764 lysosome; GO:0005766 primary lysosome; GO:0005773 vacuole; GO:0005775 vacuolar lumen; GO:0012505 endomembrane system; GO:0030141 secretory granule; GO:0031091 platelet alpha granule; GO:0031093 platelet alpha granule lumen; GO:0…	GO:0005488 binding;	PF00061	Lipocalin / cytosolic fatty-acid binding protein family				WP2877 VITAMIN D RECEPTOR PATHWAY	http://www.wikipathways.org/instance/WP2877_r119905		R-HSA-109582 Hemostasis;R-HSA-114608 Platelet degranulation ;R-HSA-168249 Innate Immune System;R-HSA-168256 Immune System;R-HSA-6798695 Neutrophil degranulation;R-HSA-76002 Platelet activation, signaling and aggregation;R-HSA-76005 Response to elevated platelet cytosolic Ca2+	https://reactome.org/PathwayBrowser/#/R-HSA-109582;https://reactome.org/PathwayBrowser/#/R-HSA-114608;https://reactome.org/PathwayBrowser/#/R-HSA-168249;https://reactome.org/PathwayBrowser/#/R-HSA-168256;https://reactome.org/PathwayBrowser/#/R-HSA-6798695;https://reactome.org/PathwayBrowser/#/R-HSA-76002;https://reactome.org/PathwayBrowser/#/R-HSA-76005	ADIPOGENESIS	https://www.gsea-msigdb.org/gsea/msigdb/cards/HALLMARK_ADIPOGENESIS
P02765	Alpha-2-HS-glycoprotein OS=Homo sapiens OX=9606 GN=AHSG PE=1 SV=2	AHSG	39.34	23.2	41	7	7	7	4512000000	extracellular	K23409			GO:0000003 reproduction; GO:0001501 skeletal system development; GO:0001503 ossification; GO:0001558 regulation of cell growth; GO:0001775 cell activation; GO:0001932 regulation of protein phosphorylation; GO:0001933 negative regulation of protein phosphorylation; GO:0002252 immune effector process; GO:0002263 cell activation involved in immune response; GO:0002274 myeloid leukocyte activation; G…	GO:0005576 extracellular region; GO:0005615 extracellular space; GO:0005622 intracellular anatomical structure; GO:0005737 cytoplasm; GO:0005783 endoplasmic reticulum; GO:0005788 endoplasmic reticulum lumen; GO:0005794 Golgi apparatus; GO:0005886 plasma membrane; GO:0012505 endomembrane system; GO:0016020 membrane; GO:0030141 secretory granule; GO:0031012 extracellular matrix; GO:0031091 platelet…	GO:0004857 enzyme inhibitor activity; GO:0004860 protein kinase inhibitor activity; GO:0004866 endopeptidase inhibitor activity; GO:0019207 kinase regulator activity; GO:0019210 kinase inhibitor activity; GO:0019887 protein kinase regulator activity; GO:0030234 enzyme regulator activity; GO:0030292 protein tyrosine kinase inhibitor activity; GO:0030294 receptor signaling protein tyrosine kinase i…	PF00031	Cystatin domain							R-HSA-109582 Hemostasis;R-HSA-114608 Platelet degranulation ;R-HSA-168249 Innate Immune System;R-HSA-168256 Immune System;R-HSA-381426 Regulation of Insulin-like Growth Factor (IGF) transport and uptake by Insulin-like Growth Factor Binding Proteins (IGFBPs);R-HSA-392499 Metabolism of proteins;R-HSA-597592 Post-translational protein modification;R-HSA-6798695 Neutrophil degranulation;R-HSA-76002 …	https://reactome.org/PathwayBrowser/#/R-HSA-109582;https://reactome.org/PathwayBrowser/#/R-HSA-114608;https://reactome.org/PathwayBrowser/#/R-HSA-168249;https://reactome.org/PathwayBrowser/#/R-HSA-168256;https://reactome.org/PathwayBrowser/#/R-HSA-381426;https://reactome.org/PathwayBrowser/#/R-HSA-392499;https://reactome.org/PathwayBrowser/#/R-HSA-597592;https://reactome.org/PathwayBrowser/#/R-HS…
P02766	Transthyretin OS=Homo sapiens OX=9606 GN=TTR PE=1 SV=1	TTR	15.887	72.8	35	11	11	11	17121000000	extracellular	K20731	TTR; transthyretin	hsa04918 Thyroid hormone synthesis	GO:0000003 reproduction; GO:0001523 retinoid metabolic process; GO:0001555 oocyte growth; GO:0001775 cell activation; GO:0002252 immune effector process; GO:0002263 cell activation involved in immune response; GO:0002274 myeloid leukocyte activation; GO:0002275 myeloid cell activation involved in immune response; GO:0002283 neutrophil activation involved in immune response; GO:0002366 leukocyte a…	GO:0000323 lytic vacuole; GO:0005576 extracellular region; GO:0005615 extracellular space; GO:0005622 intracellular anatomical structure; GO:0005737 cytoplasm; GO:0005764 lysosome; GO:0005766 primary lysosome; GO:0005773 vacuole; GO:0005775 vacuolar lumen; GO:0012505 endomembrane system; GO:0030135 coated vesicle; GO:0030136 clathrin-coated vesicle; GO:0030141 secretory granule; GO:0031410 cytopl…	GO:0005488 binding; GO:0005515 protein binding; GO:0019904 protein domain specific binding; GO:0036094 small molecule binding; GO:0042562 hormone binding; GO:0042802 identical protein binding; GO:0046982 protein heterodimerization activity; GO:0046983 protein dimerization activity; GO:0070324 thyroid hormone binding;	PF00576	HIUase/Transthyretin family	I	KOG3006	Transthyretin and related proteins				R-HSA-1430728 Metabolism;R-HSA-1474244 Extracellular matrix organization;R-HSA-1643685 Disease;R-HSA-168249 Innate Immune System;R-HSA-168256 Immune System;R-HSA-196854 Metabolism of vitamins and cofactors;R-HSA-2187338 Visual phototransduction;R-HSA-2453864 Retinoid cycle disease events;R-HSA-2453902 The canonical retinoid cycle in rods (twilight vision);R-HSA-2474795 Diseases associated with vi…	https://reactome.org/PathwayBrowser/#/R-HSA-1430728;https://reactome.org/PathwayBrowser/#/R-HSA-1474244;https://reactome.org/PathwayBrowser/#/R-HSA-1643685;https://reactome.org/PathwayBrowser/#/R-HSA-168249;https://reactome.org/PathwayBrowser/#/R-HSA-168256;https://reactome.org/PathwayBrowser/#/R-HSA-196854;https://reactome.org/PathwayBrowser/#/R-HSA-2187338;https://reactome.org/PathwayBrowser/#/…	BILE ACID METABOLISM;PEROXISOME	https://www.gsea-msigdb.org/gsea/msigdb/cards/HALLMARK_BILE_ACID_METABOLISM;https://www.gsea-msigdb.org/gsea/msigdb/cards/HALLMARK_PEROXISOME
P02774	Vitamin D-binding protein OS=Homo sapiens OX=9606 GN=GC PE=1 SV=2	GC	52.917	29.3	14	11	11	11	792270000	extracellular	K12258			GO:0000003 reproduction; GO:0006629 lipid metabolic process; GO:0006766 vitamin metabolic process; GO:0006775 fat-soluble vitamin metabolic process; GO:0006810 transport; GO:0007275 multicellular organism development; GO:0007565 female pregnancy; GO:0007589 body fluid secretion; GO:0007595 lactation; GO:0008152 metabolic process; GO:0008202 steroid metabolic process; GO:0009605 response to extern…	GO:0000323 lytic vacuole; GO:0005576 extracellular region; GO:0005615 extracellular space; GO:0005622 intracellular anatomical structure; GO:0005737 cytoplasm; GO:0005764 lysosome; GO:0005773 vacuole; GO:0005775 vacuolar lumen; GO:0005829 cytosol; GO:0030424 axon; GO:0031974 membrane-enclosed lumen; GO:0042995 cell projection; GO:0043005 neuron projection; GO:0043202 lysosomal lumen; GO:0043226 o…	GO:0003779 actin binding; GO:0005488 binding; GO:0005496 steroid binding; GO:0005499 vitamin D binding; GO:0005515 protein binding; GO:0008092 cytoskeletal protein binding; GO:0008289 lipid binding; GO:0019842 vitamin binding; GO:0036094 small molecule binding; GO:0097159 organic cyclic compound binding; GO:1902118 calcidiol binding; GO:1902271 D3 vitamins binding;	PF00273; PF09164	Serum albumin family; Vitamin D binding protein, domain III				WP1531 VITAMIN D METABOLISM	http://www.wikipathways.org/instance/WP1531_r118354		R-HSA-1430728 Metabolism;R-HSA-196791 Vitamin D (calciferol) metabolism;R-HSA-556833 Metabolism of lipids;R-HSA-8957322 Metabolism of steroids	https://reactome.org/PathwayBrowser/#/R-HSA-1430728;https://reactome.org/PathwayBrowser/#/R-HSA-196791;https://reactome.org/PathwayBrowser/#/R-HSA-556833;https://reactome.org/PathwayBrowser/#/R-HSA-8957322	BILE ACID METABOLISM	https://www.gsea-msigdb.org/gsea/msigdb/cards/HALLMARK_BILE_ACID_METABOLISM
P02787	Serotransferrin OS=Homo sapiens OX=9606 GN=TF PE=1 SV=4	TF	77.049	60.5	160	43	43	43	50131000000	extracellular	K14736	TF; transferrin	hsa04066 HIF-1 signaling pathway; hsa04216 Ferroptosis; hsa04978 Mineral absorption	GO:0000041 transition metal ion transport; GO:0000165 MAPK cascade; GO:0001501 skeletal system development; GO:0001775 cell activation; GO:0001817 regulation of cytokine production; GO:0001818 negative regulation of cytokine production; GO:0001906 cell killing; GO:0001932 regulation of protein phosphorylation; GO:0001934 positive regulation of protein phosphorylation; GO:0002227 innate immune res…	GO:0005576 extracellular region; GO:0005604 basement membrane; GO:0005615 extracellular space; GO:0005622 intracellular anatomical structure; GO:0005634 nucleus; GO:0005737 cytoplasm; GO:0005768 endosome; GO:0005769 early endosome; GO:0005770 late endosome; GO:0005783 endoplasmic reticulum; GO:0005788 endoplasmic reticulum lumen; GO:0005886 plasma membrane; GO:0005905 clathrin-coated pit; GO:0009…	GO:0001530 lipopolysaccharide binding; GO:0003824 catalytic activity; GO:0004175 endopeptidase activity; GO:0004252 serine-type endopeptidase activity; GO:0004857 enzyme inhibitor activity; GO:0004866 endopeptidase inhibitor activity; GO:0004869 cysteine-type endopeptidase inhibitor activity; GO:0005102 signaling receptor binding; GO:0005488 binding; GO:0005506 iron ion binding; GO:0005515 protei…	PF00405	Transferrin				WP4906 3Q29 COPY NUMBER VARIATION SYNDROME;WP4313 FERROPTOSIS;WP4754 IL18 SIGNALING PATHWAY;WP2007 IRON METABOLISM IN PLACENTA;WP5115 NETWORK MAP OF SARSCOV2 SIGNALING PATHWAY;WP2848 PLURIPOTENT STEM CELL DIFFERENTIATION PATHWAY;WP706 SUDDEN INFANT DEATH SYNDROME SIDS SUSCEPTIBILITY PATHWAYS	http://www.wikipathways.org/instance/WP4906_r115773;http://www.wikipathways.org/instance/WP4313_r120500;http://www.wikipathways.org/instance/WP4754_r115147;http://www.wikipathways.org/instance/WP2007_r106626;http://www.wikipathways.org/instance/WP5115_r120597;http://www.wikipathways.org/instance/WP2848_r117095;http://www.wikipathways.org/instance/WP706_r117178		R-HSA-109582 Hemostasis;R-HSA-114608 Platelet degranulation ;R-HSA-199991 Membrane Trafficking;R-HSA-381426 Regulation of Insulin-like Growth Factor (IGF) transport and uptake by Insulin-like Growth Factor Binding Proteins (IGFBPs);R-HSA-382551 Transport of small molecules;R-HSA-392499 Metabolism of proteins;R-HSA-5653656 Vesicle-mediated transport;R-HSA-597592 Post-translational protein modifica…	https://reactome.org/PathwayBrowser/#/R-HSA-109582;https://reactome.org/PathwayBrowser/#/R-HSA-114608;https://reactome.org/PathwayBrowser/#/R-HSA-199991;https://reactome.org/PathwayBrowser/#/R-HSA-381426;https://reactome.org/PathwayBrowser/#/R-HSA-382551;https://reactome.org/PathwayBrowser/#/R-HSA-392499;https://reactome.org/PathwayBrowser/#/R-HSA-5653656;https://reactome.org/PathwayBrowser/#/R-H…	COAGULATION	https://www.gsea-msigdb.org/gsea/msigdb/cards/HALLMARK_COAGULATION
P02788	Lactotransferrin OS=Homo sapiens OX=9606 GN=LTF PE=1 SV=6	LTF	78.181	16.3	11	9	9	9	133970000	extracellular	K17283			GO:0000041 transition metal ion transport; GO:0001501 skeletal system development; GO:0001775 cell activation; GO:0001817 regulation of cytokine production; GO:0001818 negative regulation of cytokine production; GO:0001906 cell killing; GO:0001932 regulation of protein phosphorylation; GO:0001934 positive regulation of protein phosphorylation; GO:0002227 innate immune response in mucosa; GO:00022…	GO:0005576 extracellular region; GO:0005615 extracellular space; GO:0005622 intracellular anatomical structure; GO:0005634 nucleus; GO:0005737 cytoplasm; GO:0005768 endosome; GO:0005769 early endosome; GO:0005770 late endosome; GO:0005783 endoplasmic reticulum; GO:0005788 endoplasmic reticulum lumen; GO:0005886 plasma membrane; GO:0005905 clathrin-coated pit; GO:0009897 external side of plasma me…	GO:0001530 lipopolysaccharide binding; GO:0003824 catalytic activity; GO:0004175 endopeptidase activity; GO:0004252 serine-type endopeptidase activity; GO:0004857 enzyme inhibitor activity; GO:0004866 endopeptidase inhibitor activity; GO:0004869 cysteine-type endopeptidase inhibitor activity; GO:0005102 signaling receptor binding; GO:0005488 binding; GO:0005506 iron ion binding; GO:0005515 protei…	PF00405	Transferrin				WP4478 LTF DANGER SIGNAL RESPONSE PATHWAY;WP4673 MALE INFERTILITY	http://www.wikipathways.org/instance/WP4478_r103756;http://www.wikipathways.org/instance/WP4673_r119920		R-HSA-1222449 Mtb iron assimilation by chelation;R-HSA-1222499 Latent infection - Other responses of Mtb to phagocytosis;R-HSA-1643685 Disease;R-HSA-168249 Innate Immune System;R-HSA-168256 Immune System;R-HSA-392499 Metabolism of proteins;R-HSA-5663205 Infectious disease;R-HSA-6798695 Neutrophil degranulation;R-HSA-6799990 Metal sequestration by antimicrobial proteins;R-HSA-6803157 Antimicrobial…	https://reactome.org/PathwayBrowser/#/R-HSA-1222449;https://reactome.org/PathwayBrowser/#/R-HSA-1222499;https://reactome.org/PathwayBrowser/#/R-HSA-1643685;https://reactome.org/PathwayBrowser/#/R-HSA-168249;https://reactome.org/PathwayBrowser/#/R-HSA-168256;https://reactome.org/PathwayBrowser/#/R-HSA-392499;https://reactome.org/PathwayBrowser/#/R-HSA-5663205;https://reactome.org/PathwayBrowser/#/…	COMPLEMENT;ESTROGEN RESPONSE LATE	https://www.gsea-msigdb.org/gsea/msigdb/cards/HALLMARK_COMPLEMENT;https://www.gsea-msigdb.org/gsea/msigdb/cards/HALLMARK_ESTROGEN_RESPONSE_LATE
P02790	Hemopexin OS=Homo sapiens OX=9606 GN=HPX PE=1 SV=2	HPX	51.676	63	99	20	20	20	81563000000	extracellular	K18977			GO:0001932 regulation of protein phosphorylation; GO:0001934 positive regulation of protein phosphorylation; GO:0001959 regulation of cytokine-mediated signaling pathway; GO:0001961 positive regulation of cytokine-mediated signaling pathway; GO:0002637 regulation of immunoglobulin production; GO:0002639 positive regulation of immunoglobulin production; GO:0002682 regulation of immune system proce…	GO:0005576 extracellular region; GO:0005615 extracellular space; GO:0005622 intracellular anatomical structure; GO:0005737 cytoplasm; GO:0030139 endocytic vesicle; GO:0031410 cytoplasmic vesicle; GO:0031974 membrane-enclosed lumen; GO:0031982 vesicle; GO:0031983 vesicle lumen; GO:0043226 organelle; GO:0043227 membrane-bounded organelle; GO:0043229 intracellular organelle; GO:0043233 organelle lum…	GO:0005215 transporter activity; GO:0005488 binding; GO:0015232 heme transmembrane transporter activity; GO:0020037 heme binding; GO:0022857 transmembrane transporter activity; GO:0046906 tetrapyrrole binding; GO:0097159 organic cyclic compound binding; GO:1901363 heterocyclic compound binding;			OW	KOG1565	Gelatinase A and related matrix metalloproteases				R-HSA-2168880 Scavenging of heme from plasma;R-HSA-2173782 Binding and Uptake of Ligands by Scavenger Receptors;R-HSA-5653656 Vesicle-mediated transport	https://reactome.org/PathwayBrowser/#/R-HSA-2168880;https://reactome.org/PathwayBrowser/#/R-HSA-2173782;https://reactome.org/PathwayBrowser/#/R-HSA-5653656
P03952	Plasma kallikrein OS=Homo sapiens OX=9606 GN=KLKB1 PE=1 SV=1	KLKB1	71.369	3.6	2	2	2	2	42984000	extracellular	K01324	KLKB1; plasma kallikrein [EC:3.4.21.34]	hsa04610 Complement and coagulation cascades	GO:0001889 liver development; GO:0002254 kinin cascade; GO:0002353 plasma kallikrein-kinin cascade; GO:0002526 acute inflammatory response; GO:0002542 Factor XII activation; GO:0002673 regulation of acute inflammatory response; GO:0002675 positive regulation of acute inflammatory response; GO:0006082 organic acid metabolic process; GO:0006508 proteolysis; GO:0006629 lipid metabolic process; GO:00…	GO:0005576 extracellular region; GO:0005615 extracellular space; GO:0005886 plasma membrane; GO:0016020 membrane; GO:0071944 cell periphery;	GO:0003824 catalytic activity; GO:0004175 endopeptidase activity; GO:0004252 serine-type endopeptidase activity; GO:0005488 binding; GO:0005515 protein binding; GO:0008233 peptidase activity; GO:0008236 serine-type peptidase activity; GO:0016787 hydrolase activity; GO:0017171 serine hydrolase activity; GO:0042802 identical protein binding; GO:0042803 protein homodimerization activity; GO:0046983 …	PF00024; PF00089	PAN domain; Trypsin	E	KOG3627	Trypsin	WP272 BLOOD CLOTTING CASCADE;WP558 COMPLEMENT AND COAGULATION CASCADES;WP2806 COMPLEMENT SYSTEM;WP5089 KININKALLIKREIN PATHWAY;WP4969 RAS AND BRADYKININ PATHWAYS IN COVID19	http://www.wikipathways.org/instance/WP272_r118424;http://www.wikipathways.org/instance/WP558_r119232;http://www.wikipathways.org/instance/WP2806_r116569;http://www.wikipathways.org/instance/WP5089_r118192;http://www.wikipathways.org/instance/WP4969_r120081		R-HSA-109582 Hemostasis;R-HSA-140837 Intrinsic Pathway of Fibrin Clot Formation;R-HSA-140877 Formation of Fibrin Clot (Clotting Cascade);R-HSA-1474228 Degradation of the extracellular matrix;R-HSA-1474244 Extracellular matrix organization;R-HSA-1592389 Activation of Matrix Metalloproteinases;R-HSA-1643685 Disease;R-HSA-9651496 Defects of contact activation system (CAS) and kallikrein/kinin system…	https://reactome.org/PathwayBrowser/#/R-HSA-109582;https://reactome.org/PathwayBrowser/#/R-HSA-140837;https://reactome.org/PathwayBrowser/#/R-HSA-140877;https://reactome.org/PathwayBrowser/#/R-HSA-1474228;https://reactome.org/PathwayBrowser/#/R-HSA-1474244;https://reactome.org/PathwayBrowser/#/R-HSA-1592389;https://reactome.org/PathwayBrowser/#/R-HSA-1643685;https://reactome.org/PathwayBrowser/#/…	COAGULATION;COMPLEMENT	https://www.gsea-msigdb.org/gsea/msigdb/cards/HALLMARK_COAGULATION;https://www.gsea-msigdb.org/gsea/msigdb/cards/HALLMARK_COMPLEMENT
P04040	Catalase OS=Homo sapiens OX=9606 GN=CAT PE=1 SV=3	CAT	59.755	8.7	2	2	2	2	7648000	cytoplasm	K03781	katE; catalase [EC:1.11.1.6]	hsa05208 Chemical carcinogenesis - reactive oxygen species; hsa00630 Glyoxylate and dicarboxylate metabolism; hsa04146 Peroxisome; hsa00380 Tryptophan metabolism; hsa04211 Longevity regulating pathway; hsa01200 Carbon metabolism; hsa05022 Pathways of neurodegeneration - multiple diseases; hsa05014 Amyotrophic lateral sclerosis; hsa04068 FoxO signaling pathway; hsa04213 Longevity regulating pathwa…	GO:0000302 response to reactive oxygen species; GO:0001101 response to acid chemical; GO:0001655 urogenital system development; GO:0001657 ureteric bud development; GO:0001666 response to hypoxia; GO:0001775 cell activation; GO:0001822 kidney development; GO:0001823 mesonephros development; GO:0002252 immune effector process; GO:0002263 cell activation involved in immune response; GO:0002274 myel…	GO:0000323 lytic vacuole; GO:0005576 extracellular region; GO:0005615 extracellular space; GO:0005622 intracellular anatomical structure; GO:0005737 cytoplasm; GO:0005739 mitochondrion; GO:0005740 mitochondrial envelope; GO:0005758 mitochondrial intermembrane space; GO:0005764 lysosome; GO:0005773 vacuole; GO:0005777 peroxisome; GO:0005778 peroxisomal membrane; GO:0005782 peroxisomal matrix; GO:0…	GO:0000166 nucleotide binding; GO:0003824 catalytic activity; GO:0004046 aminoacylase activity; GO:0004096 catalase activity; GO:0004601 peroxidase activity; GO:0005102 signaling receptor binding; GO:0005488 binding; GO:0005515 protein binding; GO:0016209 antioxidant activity; GO:0016491 oxidoreductase activity; GO:0016627 oxidoreductase activity, acting on the CH-CH group of donors; GO:0016628 o…	PF00199	Catalase	P	KOG0047	Catalase	WP2447 AMYOTROPHIC LATERAL SCLEROSIS ALS;WP710 DNA DAMAGE RESPONSE ONLY ATM DEPENDENT;WP176 FOLATE METABOLISM;WP4673 MALE INFERTILITY;WP408 OXIDATIVE STRESS RESPONSE;WP15 SELENIUM MICRONUTRIENT NETWORK;WP465 TRYPTOPHAN METABOLISM	http://www.wikipathways.org/instance/WP2447_r113794;http://www.wikipathways.org/instance/WP710_r116542;http://www.wikipathways.org/instance/WP176_r120275;http://www.wikipathways.org/instance/WP4673_r119920;http://www.wikipathways.org/instance/WP408_r116900;http://www.wikipathways.org/instance/WP15_r118387;http://www.wikipathways.org/instance/WP465_r119262	Transcription factor	R-HSA-168249 Innate Immune System;R-HSA-168256 Immune System;R-HSA-212436 Generic Transcription Pathway;R-HSA-2262752 Cellular responses to stress;R-HSA-3299685 Detoxification of Reactive Oxygen Species;R-HSA-6798695 Neutrophil degranulation;R-HSA-73857 RNA Polymerase II Transcription;R-HSA-74160 Gene expression (Transcription);R-HSA-8953897 Cellular responses to stimuli;R-HSA-9033241 Peroxisomal…	https://reactome.org/PathwayBrowser/#/R-HSA-168249;https://reactome.org/PathwayBrowser/#/R-HSA-168256;https://reactome.org/PathwayBrowser/#/R-HSA-212436;https://reactome.org/PathwayBrowser/#/R-HSA-2262752;https://reactome.org/PathwayBrowser/#/R-HSA-3299685;https://reactome.org/PathwayBrowser/#/R-HSA-6798695;https://reactome.org/PathwayBrowser/#/R-HSA-73857;https://reactome.org/PathwayBrowser/#/R-…	ADIPOGENESIS;BILE ACID METABOLISM;HEME METABOLISM;PEROXISOME;REACTIVE OXYGEN SPECIES PATHWAY;XENOBIOTIC METABOLISM	https://www.gsea-msigdb.org/gsea/msigdb/cards/HALLMARK_ADIPOGENESIS;https://www.gsea-msigdb.org/gsea/msigdb/cards/HALLMARK_BILE_ACID_METABOLISM;https://www.gsea-msigdb.org/gsea/msigdb/cards/HALLMARK_HEME_METABOLISM;https://www.gsea-msigdb.org/gsea/msigdb/cards/HALLMARK_PEROXISOME;https://www.gsea-msigdb.org/gsea/msigdb/cards/HALLMARK_REACTIVE_OXYGEN_SPECIES_PATHWAY;https://www.gsea-msigdb.org/gse…
P04075	Fructose-bisphosphate aldolase A OS=Homo sapiens OX=9606 GN=ALDOA PE=1 SV=2	ALDOA	39.42	4.9	1	1	1	1	12992000	cytoplasm	K01623	ALDO; fructose-bisphosphate aldolase, class I [EC:4.1.2.13]	hsa04066 HIF-1 signaling pathway; hsa00010 Glycolysis / Gluconeogenesis; hsa00051 Fructose and mannose metabolism; hsa01200 Carbon metabolism; hsa00030 Pentose phosphate pathway; hsa01230 Biosynthesis of amino acids; hsa01100 Metabolic pathways	GO:0000003 reproduction; GO:0001666 response to hypoxia; GO:0001775 cell activation; GO:0002237 response to molecule of bacterial origin; GO:0002252 immune effector process; GO:0002263 cell activation involved in immune response; GO:0002274 myeloid leukocyte activation; GO:0002275 myeloid cell activation involved in immune response; GO:0002283 neutrophil activation involved in immune response; GO…	GO:0000228 nuclear chromosome; GO:0000785 chromatin; GO:0000792 heterochromatin; GO:0005576 extracellular region; GO:0005615 extracellular space; GO:0005622 intracellular anatomical structure; GO:0005634 nucleus; GO:0005694 chromosome; GO:0005737 cytoplasm; GO:0005739 mitochondrion; GO:0005829 cytosol; GO:0005856 cytoskeleton; GO:0005929 cilium; GO:0012505 endomembrane system; GO:0015629 actin cy…	GO:0002020 protease binding; GO:0003779 actin binding; GO:0003824 catalytic activity; GO:0004332 fructose-bisphosphate aldolase activity; GO:0005488 binding; GO:0005515 protein binding; GO:0008092 cytoskeletal protein binding; GO:0015631 tubulin binding; GO:0016829 lyase activity; GO:0016830 carbon-carbon lyase activity; GO:0016832 aldehyde-lyase activity; GO:0019899 enzyme binding; GO:0030246 ca…	PF00274	Fructose-bisphosphate aldolase class-I	G	KOG1557	Fructose-biphosphate aldolase	WP4949 16P112 PROXIMAL DELETION SYNDROME;WP4629 AEROBIC GLYCOLYSIS;WP4018 CLEAR CELL RENAL CELL CARCINOMA PATHWAYS;WP1946 CORI CYCLE;WP534 GLYCOLYSIS AND GLUCONEOGENESIS;WP706 SUDDEN INFANT DEATH SYNDROME SIDS SUSCEPTIBILITY PATHWAYS;WP3888 VEGFAVEGFR2 SIGNALING PATHWAY	http://www.wikipathways.org/instance/WP4949_r115778;http://www.wikipathways.org/instance/WP4629_r119264;http://www.wikipathways.org/instance/WP4018_r117168;http://www.wikipathways.org/instance/WP1946_r119982;http://www.wikipathways.org/instance/WP534_r117147;http://www.wikipathways.org/instance/WP706_r117178;http://www.wikipathways.org/instance/WP3888_r116782		R-HSA-109582 Hemostasis;R-HSA-114608 Platelet degranulation ;R-HSA-1430728 Metabolism;R-HSA-168249 Innate Immune System;R-HSA-168256 Immune System;R-HSA-6798695 Neutrophil degranulation;R-HSA-70171 Glycolysis;R-HSA-70263 Gluconeogenesis;R-HSA-70326 Glucose metabolism;R-HSA-71387 Metabolism of carbohydrates;R-HSA-76002 Platelet activation, signaling and aggregation;R-HSA-76005 Response to elevated…	https://reactome.org/PathwayBrowser/#/R-HSA-109582;https://reactome.org/PathwayBrowser/#/R-HSA-114608;https://reactome.org/PathwayBrowser/#/R-HSA-1430728;https://reactome.org/PathwayBrowser/#/R-HSA-168249;https://reactome.org/PathwayBrowser/#/R-HSA-168256;https://reactome.org/PathwayBrowser/#/R-HSA-6798695;https://reactome.org/PathwayBrowser/#/R-HSA-70171;https://reactome.org/PathwayBrowser/#/R-H…	ADIPOGENESIS;FATTY ACID METABOLISM;GLYCOLYSIS;HYPOXIA;MTORC1 SIGNALING;UV RESPONSE UP	https://www.gsea-msigdb.org/gsea/msigdb/cards/HALLMARK_ADIPOGENESIS;https://www.gsea-msigdb.org/gsea/msigdb/cards/HALLMARK_FATTY_ACID_METABOLISM;https://www.gsea-msigdb.org/gsea/msigdb/cards/HALLMARK_GLYCOLYSIS;https://www.gsea-msigdb.org/gsea/msigdb/cards/HALLMARK_HYPOXIA;https://www.gsea-msigdb.org/gsea/msigdb/cards/HALLMARK_MTORC1_SIGNALING;https://www.gsea-msigdb.org/gsea/msigdb/cards/HALLMAR…
P04080	Cystatin-B OS=Homo sapiens OX=9606 GN=CSTB PE=1 SV=2	CSTB	11.139	21.4	1	1	1	1	3579300	cytoplasm	K13907			GO:0001775 cell activation; GO:0002252 immune effector process; GO:0002263 cell activation involved in immune response; GO:0002274 myeloid leukocyte activation; GO:0002275 myeloid cell activation involved in immune response; GO:0002283 neutrophil activation involved in immune response; GO:0002366 leukocyte activation involved in immune response; GO:0002376 immune system process; GO:0002443 leukoc…	GO:0005576 extracellular region; GO:0005615 extracellular space; GO:0005622 intracellular anatomical structure; GO:0005634 nucleus; GO:0005730 nucleolus; GO:0005737 cytoplasm; GO:0005829 cytosol; GO:0012505 endomembrane system; GO:0030141 secretory granule; GO:0031410 cytoplasmic vesicle; GO:0031974 membrane-enclosed lumen; GO:0031981 nuclear lumen; GO:0031982 vesicle; GO:0031983 vesicle lumen; G…	GO:0002020 protease binding; GO:0004857 enzyme inhibitor activity; GO:0004866 endopeptidase inhibitor activity; GO:0004869 cysteine-type endopeptidase inhibitor activity; GO:0005488 binding; GO:0005515 protein binding; GO:0019899 enzyme binding; GO:0030234 enzyme regulator activity; GO:0030414 peptidase inhibitor activity; GO:0061134 peptidase regulator activity; GO:0061135 endopeptidase regulato…	PF00031	Cystatin domain							R-HSA-168249 Innate Immune System;R-HSA-168256 Immune System;R-HSA-6798695 Neutrophil degranulation	https://reactome.org/PathwayBrowser/#/R-HSA-168249;https://reactome.org/PathwayBrowser/#/R-HSA-168256;https://reactome.org/PathwayBrowser/#/R-HSA-6798695
P04083	Annexin A1 OS=Homo sapiens OX=9606 GN=ANXA1 PE=1 SV=2	ANXA1	38.714	0	0	0	0	0	0	cytoplasm	K17091			GO:0000003 reproduction; GO:0000302 response to reactive oxygen species; GO:0001655 urogenital system development; GO:0001775 cell activation; GO:0001776 leukocyte homeostasis; GO:0001780 neutrophil homeostasis; GO:0001817 regulation of cytokine production; GO:0001818 negative regulation of cytokine production; GO:0001819 positive regulation of cytokine production; GO:0001889 liver development; G…	GO:0000323 lytic vacuole; GO:0001533 cornified envelope; GO:0005576 extracellular region; GO:0005615 extracellular space; GO:0005622 intracellular anatomical structure; GO:0005634 nucleus; GO:0005654 nucleoplasm; GO:0005737 cytoplasm; GO:0005739 mitochondrion; GO:0005740 mitochondrial envelope; GO:0005764 lysosome; GO:0005768 endosome; GO:0005769 early endosome; GO:0005773 vacuole; GO:0005829 cyt…	GO:0003676 nucleic acid binding; GO:0003677 DNA binding; GO:0003697 single-stranded DNA binding; GO:0003824 catalytic activity; GO:0004857 enzyme inhibitor activity; GO:0004859 phospholipase inhibitor activity; GO:0005102 signaling receptor binding; GO:0005198 structural molecule activity; GO:0005488 binding; GO:0005509 calcium ion binding; GO:0005515 protein binding; GO:0005543 phospholipid bind…	PF00191	Annexin	U	KOG0819	Annexin	WP98 PROSTAGLANDIN SYNTHESIS AND REGULATION;WP2431 SPINAL CORD INJURY;WP3888 VEGFAVEGFR2 SIGNALING PATHWAY	http://www.wikipathways.org/instance/WP98_r117172;http://www.wikipathways.org/instance/WP2431_r117177;http://www.wikipathways.org/instance/WP3888_r116782		R-HSA-1280215 Cytokine Signaling in Immune system;R-HSA-162582 Signal Transduction;R-HSA-168256 Immune System;R-HSA-372790 Signaling by GPCR;R-HSA-373076 Class A/1 (Rhodopsin-like receptors);R-HSA-375276 Peptide ligand-binding receptors;R-HSA-388396 GPCR downstream signalling;R-HSA-397014 Muscle contraction;R-HSA-416476 G alpha (q) signalling events;R-HSA-418594 G alpha (i) signalling events;R-HS…	https://reactome.org/PathwayBrowser/#/R-HSA-1280215;https://reactome.org/PathwayBrowser/#/R-HSA-162582;https://reactome.org/PathwayBrowser/#/R-HSA-168256;https://reactome.org/PathwayBrowser/#/R-HSA-372790;https://reactome.org/PathwayBrowser/#/R-HSA-373076;https://reactome.org/PathwayBrowser/#/R-HSA-375276;https://reactome.org/PathwayBrowser/#/R-HSA-388396;https://reactome.org/PathwayBrowser/#/R-H…	APOPTOSIS;COAGULATION	https://www.gsea-msigdb.org/gsea/msigdb/cards/HALLMARK_APOPTOSIS;https://www.gsea-msigdb.org/gsea/msigdb/cards/HALLMARK_COAGULATION
P04180	Phosphatidylcholine-sterol acyltransferase OS=Homo sapiens OX=9606 GN=LCAT PE=1 SV=1	LCAT	49.577	23.9	9	7	7	7	281860000	extracellular	K00650	LCAT; lecithin-cholesterol acyltransferase [EC:2.3.1.43]	hsa04979 Cholesterol metabolism; hsa00564 Glycerophospholipid metabolism	GO:0006066 alcohol metabolic process; GO:0006629 lipid metabolic process; GO:0006644 phospholipid metabolic process; GO:0006650 glycerophospholipid metabolic process; GO:0006656 phosphatidylcholine biosynthetic process; GO:0006793 phosphorus metabolic process; GO:0006796 phosphate-containing compound metabolic process; GO:0006807 nitrogen compound metabolic process; GO:0006810 transport; GO:00068…	GO:0005576 extracellular region; GO:0005615 extracellular space; GO:0032991 protein-containing complex; GO:0032994 protein-lipid complex; GO:0034358 plasma lipoprotein particle; GO:0034364 high-density lipoprotein particle; GO:1990777 lipoprotein particle;	GO:0003824 catalytic activity; GO:0004607 phosphatidylcholine-sterol O-acyltransferase activity; GO:0004620 phospholipase activity; GO:0004623 phospholipase A2 activity; GO:0005488 binding; GO:0005515 protein binding; GO:0008374 O-acyltransferase activity; GO:0016298 lipase activity; GO:0016740 transferase activity; GO:0016746 acyltransferase activity; GO:0016747 acyltransferase activity, transfe…			I	KOG2369	Lecithin:cholesterol acyltransferase (LCAT)/Acyl-ceramide synthase	WP5108 FAMILIAL HYPERLIPIDEMIA TYPE 1;WP5109 FAMILIAL HYPERLIPIDEMIA TYPE 2;WP5110 FAMILIAL HYPERLIPIDEMIA TYPE 3;WP5111 FAMILIAL HYPERLIPIDEMIA TYPE 4;WP5112 FAMILIAL HYPERLIPIDEMIA TYPE 5;WP3601 LIPID PARTICLES COMPOSITION;WP4522 METABOLIC PATHWAY OF LDL HDL AND TG INCLUDING DISEASES;WP430 STATIN INHIBITION OF CHOLESTEROL PRODUCTION	http://www.wikipathways.org/instance/WP5108_r120390;http://www.wikipathways.org/instance/WP5109_r120391;http://www.wikipathways.org/instance/WP5110_r120392;http://www.wikipathways.org/instance/WP5111_r119173;http://www.wikipathways.org/instance/WP5112_r119153;http://www.wikipathways.org/instance/WP3601_r117687;http://www.wikipathways.org/instance/WP4522_r119310;http://www.wikipathways.org/instanc…		R-HSA-174824 Plasma lipoprotein assembly, remodeling, and clearance;R-HSA-382551 Transport of small molecules;R-HSA-8963899 Plasma lipoprotein remodeling;R-HSA-8964058 HDL remodeling	https://reactome.org/PathwayBrowser/#/R-HSA-174824;https://reactome.org/PathwayBrowser/#/R-HSA-382551;https://reactome.org/PathwayBrowser/#/R-HSA-8963899;https://reactome.org/PathwayBrowser/#/R-HSA-8964058	XENOBIOTIC METABOLISM	https://www.gsea-msigdb.org/gsea/msigdb/cards/HALLMARK_XENOBIOTIC_METABOLISM
P04217	Alpha-1B-glycoprotein OS=Homo sapiens OX=9606 GN=A1BG PE=1 SV=4	A1BG	54.253	29.3	22	8	8	8	5358600000	extracellular				GO:0001775 cell activation; GO:0002252 immune effector process; GO:0002263 cell activation involved in immune response; GO:0002274 myeloid leukocyte activation; GO:0002275 myeloid cell activation involved in immune response; GO:0002283 neutrophil activation involved in immune response; GO:0002366 leukocyte activation involved in immune response; GO:0002376 immune system process; GO:0002443 leukoc…	GO:0005576 extracellular region; GO:0005622 intracellular anatomical structure; GO:0005737 cytoplasm; GO:0012505 endomembrane system; GO:0030141 secretory granule; GO:0031091 platelet alpha granule; GO:0031093 platelet alpha granule lumen; GO:0031410 cytoplasmic vesicle; GO:0031974 membrane-enclosed lumen; GO:0031982 vesicle; GO:0031983 vesicle lumen; GO:0034774 secretory granule lumen; GO:004322…		PF13895	Immunoglobulin domain							R-HSA-109582 Hemostasis;R-HSA-114608 Platelet degranulation ;R-HSA-168249 Innate Immune System;R-HSA-168256 Immune System;R-HSA-6798695 Neutrophil degranulation;R-HSA-76002 Platelet activation, signaling and aggregation;R-HSA-76005 Response to elevated platelet cytosolic Ca2+	https://reactome.org/PathwayBrowser/#/R-HSA-109582;https://reactome.org/PathwayBrowser/#/R-HSA-114608;https://reactome.org/PathwayBrowser/#/R-HSA-168249;https://reactome.org/PathwayBrowser/#/R-HSA-168256;https://reactome.org/PathwayBrowser/#/R-HSA-6798695;https://reactome.org/PathwayBrowser/#/R-HSA-76002;https://reactome.org/PathwayBrowser/#/R-HSA-76005
P04259	Keratin, type II cytoskeletal 6B OS=Homo sapiens OX=9606 GN=KRT6B PE=1 SV=5	KRT6B	60.066	36.3	3	23	2	2	10185000	nucleus	K07605			GO:0001898 regulation of cytolysis by symbiont of host cells; GO:0001899 negative regulation of cytolysis by symbiont of host cells; GO:0001906 cell killing; GO:0002009 morphogenesis of an epithelium; GO:0002376 immune system process; GO:0006950 response to stress; GO:0006952 defense response; GO:0006955 immune response; GO:0006959 humoral immune response; GO:0006996 organelle organization; GO:00…	GO:0005622 intracellular anatomical structure; GO:0005737 cytoplasm; GO:0005829 cytosol; GO:0005856 cytoskeleton; GO:0005882 intermediate filament; GO:0043226 organelle; GO:0043228 non-membrane-bounded organelle; GO:0043229 intracellular organelle; GO:0043232 intracellular non-membrane-bounded organelle; GO:0045095 keratin filament; GO:0045111 intermediate filament cytoskeleton; GO:0099080 supram…	GO:0005198 structural molecule activity; GO:0005200 structural constituent of cytoskeleton; GO:0005488 binding; GO:0005515 protein binding; GO:0097110 scaffold protein binding;									R-HSA-1266738 Developmental Biology;R-HSA-6805567 Keratinization;R-HSA-6809371 Formation of the cornified envelope	https://reactome.org/PathwayBrowser/#/R-HSA-1266738;https://reactome.org/PathwayBrowser/#/R-HSA-6805567;https://reactome.org/PathwayBrowser/#/R-HSA-6809371
P04264	Keratin, type II cytoskeletal 1 OS=Homo sapiens OX=9606 GN=KRT1 PE=1 SV=6	KRT1	66.038	73.1	166	58	52	58	20880000000	nucleus	K07605			GO:0001775 cell activation; GO:0001867 complement activation, lectin pathway; GO:0002252 immune effector process; GO:0002253 activation of immune response; GO:0002263 cell activation involved in immune response; GO:0002274 myeloid leukocyte activation; GO:0002275 myeloid cell activation involved in immune response; GO:0002283 neutrophil activation involved in immune response; GO:0002366 leukocyte…	GO:0001533 cornified envelope; GO:0005576 extracellular region; GO:0005622 intracellular anatomical structure; GO:0005737 cytoplasm; GO:0005829 cytosol; GO:0005856 cytoskeleton; GO:0005882 intermediate filament; GO:0005886 plasma membrane; GO:0012505 endomembrane system; GO:0016020 membrane; GO:0030141 secretory granule; GO:0031410 cytoplasmic vesicle; GO:0031974 membrane-enclosed lumen; GO:00319…	GO:0005198 structural molecule activity; GO:0005488 binding; GO:0005515 protein binding; GO:0030246 carbohydrate binding; GO:0030280 structural constituent of skin epidermis; GO:0038023 signaling receptor activity; GO:0046982 protein heterodimerization activity; GO:0046983 protein dimerization activity; GO:0060089 molecular transducer activity;						WP2355 CORTICOTROPINRELEASING HORMONE SIGNALING PATHWAY	http://www.wikipathways.org/instance/WP2355_r120664		R-HSA-1266738 Developmental Biology;R-HSA-168249 Innate Immune System;R-HSA-168256 Immune System;R-HSA-6798695 Neutrophil degranulation;R-HSA-6805567 Keratinization;R-HSA-6809371 Formation of the cornified envelope	https://reactome.org/PathwayBrowser/#/R-HSA-1266738;https://reactome.org/PathwayBrowser/#/R-HSA-168249;https://reactome.org/PathwayBrowser/#/R-HSA-168256;https://reactome.org/PathwayBrowser/#/R-HSA-6798695;https://reactome.org/PathwayBrowser/#/R-HSA-6805567;https://reactome.org/PathwayBrowser/#/R-HSA-6809371	ALLOGRAFT REJECTION;KRAS SIGNALING DN	https://www.gsea-msigdb.org/gsea/msigdb/cards/HALLMARK_ALLOGRAFT_REJECTION;https://www.gsea-msigdb.org/gsea/msigdb/cards/HALLMARK_KRAS_SIGNALING_DN
P04278	Sex hormone-binding globulin OS=Homo sapiens OX=9606 GN=SHBG PE=1 SV=2	SHBG	43.779	20.6	5	5	5	5	71464000	extracellular	K25754			GO:0000003 reproduction; GO:0003006 developmental process involved in reproduction; GO:0007276 gamete generation; GO:0007283 spermatogenesis; GO:0007285 primary spermatocyte growth; GO:0009987 cellular process; GO:0016049 cell growth; GO:0019953 sexual reproduction; GO:0022412 cellular process involved in reproduction in multicellular organism; GO:0022414 reproductive process; GO:0030154 cell dif…	GO:0005576 extracellular region; GO:0005615 extracellular space;	GO:0005488 binding; GO:0005497 androgen binding; GO:0042562 hormone binding;	PF00054	Laminin G domain	P	KOG3927	Na+/K+ ATPase, beta subunit
P04406	Glyceraldehyde-3-phosphate dehydrogenase OS=Homo sapiens OX=9606 GN=GAPDH PE=1 SV=3	GAPDH	36.053	28.7	5	6	6	6	28325000	cytoplasm	K00134	GAPDH; glyceraldehyde 3-phosphate dehydrogenase (phosphorylating) [EC:1.2.1.12]	hsa05415 Diabetic cardiomyopathy; hsa05010 Alzheimer disease; hsa05132 Salmonella infection; hsa04066 HIF-1 signaling pathway; hsa00010 Glycolysis / Gluconeogenesis; hsa05130 Pathogenic Escherichia coli infection; hsa01200 Carbon metabolism; hsa01230 Biosynthesis of amino acids; hsa01100 Metabolic pathways	GO:0000226 microtubule cytoskeleton organization; GO:0000740 nuclear membrane fusion; GO:0000768 syncytium formation by plasma membrane fusion; GO:0001817 regulation of cytokine production; GO:0001819 positive regulation of cytokine production; GO:0001906 cell killing; GO:0001907 killing by symbiont of host cells; GO:0002376 immune system process; GO:0002791 regulation of peptide secretion; GO:00…	GO:0005622 intracellular anatomical structure; GO:0005634 nucleus; GO:0005635 nuclear envelope; GO:0005737 cytoplasm; GO:0005811 lipid droplet; GO:0005829 cytosol; GO:0005856 cytoskeleton; GO:0005886 plasma membrane; GO:0012505 endomembrane system; GO:0015630 microtubule cytoskeleton; GO:0016020 membrane; GO:0030016 myofibril; GO:0030017 sarcomere; GO:0030018 Z disc; GO:0031090 organelle membrane…	GO:0003824 catalytic activity; GO:0004365 glyceraldehyde-3-phosphate dehydrogenase (NAD+) (phosphorylating) activity; GO:0004857 enzyme inhibitor activity; GO:0004866 endopeptidase inhibitor activity; GO:0005488 binding; GO:0005515 protein binding; GO:0008017 microtubule binding; GO:0008092 cytoskeletal protein binding; GO:0015631 tubulin binding; GO:0016491 oxidoreductase activity; GO:0016620 ox…	PF00044; PF02800	Glyceraldehyde 3-phosphate dehydrogenase, NAD binding domain; Glyceraldehyde 3-phosphate dehydrogenase, C-terminal domain	G	KOG0657	Glyceraldehyde 3-phosphate dehydrogenase	WP4932 7Q1123 COPY NUMBER VARIATION SYNDROME;WP4629 AEROBIC GLYCOLYSIS;WP5124 ALZHEIMERS DISEASE;WP2059 ALZHEIMERS DISEASE AND MIRNA EFFECTS;WP4018 CLEAR CELL RENAL CELL CARCINOMA PATHWAYS;WP1946 CORI CYCLE;WP534 GLYCOLYSIS AND GLUCONEOGENESIS;WP5049 GLYCOLYSIS IN SENESCENCE;WP2456 HIF1A AND PPARG REGULATION OF GLYCOLYSIS;WP4290 METABOLIC REPROGRAMMING IN COLON CANCER;WP706 SUDDEN INFANT DEATH SY…	http://www.wikipathways.org/instance/WP4932_r118797;http://www.wikipathways.org/instance/WP4629_r119264;http://www.wikipathways.org/instance/WP5124_r119432;http://www.wikipathways.org/instance/WP2059_r119468;http://www.wikipathways.org/instance/WP4018_r117168;http://www.wikipathways.org/instance/WP1946_r119982;http://www.wikipathways.org/instance/WP534_r117147;http://www.wikipathways.org/instance…		R-HSA-1430728 Metabolism;R-HSA-70171 Glycolysis;R-HSA-70263 Gluconeogenesis;R-HSA-70326 Glucose metabolism;R-HSA-71387 Metabolism of carbohydrates	https://reactome.org/PathwayBrowser/#/R-HSA-1430728;https://reactome.org/PathwayBrowser/#/R-HSA-70171;https://reactome.org/PathwayBrowser/#/R-HSA-70263;https://reactome.org/PathwayBrowser/#/R-HSA-70326;https://reactome.org/PathwayBrowser/#/R-HSA-71387	HYPOXIA;MTORC1 SIGNALING	https://www.gsea-msigdb.org/gsea/msigdb/cards/HALLMARK_HYPOXIA;https://www.gsea-msigdb.org/gsea/msigdb/cards/HALLMARK_MTORC1_SIGNALING
P04792	Heat shock protein beta-1 OS=Homo sapiens OX=9606 GN=HSPB1 PE=1 SV=2	HSPB1	22.782	7.8	1	1	1	1	1730200	nucleus	K04455	HSPB1; heat shock protein beta-1	hsa05146 Amoebiasis; hsa04370 VEGF signaling pathway; hsa04010 MAPK signaling pathway	GO:0000003 reproduction; GO:0000302 response to reactive oxygen species; GO:0001101 response to acid chemical; GO:0001666 response to hypoxia; GO:0001817 regulation of cytokine production; GO:0001819 positive regulation of cytokine production; GO:0001932 regulation of protein phosphorylation; GO:0001933 negative regulation of protein phosphorylation; GO:0002931 response to ischemia; GO:0006417 re…	GO:0000502 proteasome complex; GO:0005622 intracellular anatomical structure; GO:0005634 nucleus; GO:0005737 cytoplasm; GO:0005739 mitochondrion; GO:0005759 mitochondrial matrix; GO:0005829 cytosol; GO:0005856 cytoskeleton; GO:0005886 plasma membrane; GO:0014069 postsynaptic density; GO:0016020 membrane; GO:0030016 myofibril; GO:0030017 sarcomere; GO:0030018 Z disc; GO:0030424 axon; GO:0030425 de…	GO:0003779 actin binding; GO:0004857 enzyme inhibitor activity; GO:0004860 protein kinase inhibitor activity; GO:0005080 protein kinase C binding; GO:0005488 binding; GO:0005515 protein binding; GO:0008092 cytoskeletal protein binding; GO:0008426 protein kinase C inhibitor activity; GO:0017022 myosin binding; GO:0019207 kinase regulator activity; GO:0019210 kinase inhibitor activity; GO:0019887 p…	PF00011	Hsp20/alpha crystallin family	O	KOG3591	Alpha crystallins	WP2864 APOPTOSISRELATED NETWORK DUE TO ALTERED NOTCH3 IN OVARIAN CANCER;WP3878 ATM SIGNALING IN DEVELOPMENT AND DISEASE;WP4300 EXTRACELLULAR VESICLES IN THE CROSSTALK OF CARDIAC CELLS;WP314 FAS LIGAND PATHWAY AND STRESS INDUCTION OF HEAT SHOCK PROTEINS;WP4313 FERROPTOSIS;WP4754 IL18 SIGNALING PATHWAY;WP4856 INTRACELLULAR TRAFFICKING PROTEINS INVOLVED IN CMT NEUROPATHY;WP382 MAPK SIGNALING PATHWAY…	http://www.wikipathways.org/instance/WP2864_r108133;http://www.wikipathways.org/instance/WP3878_r117656;http://www.wikipathways.org/instance/WP4300_r105311;http://www.wikipathways.org/instance/WP314_r116694;http://www.wikipathways.org/instance/WP4313_r120500;http://www.wikipathways.org/instance/WP4754_r115147;http://www.wikipathways.org/instance/WP4856_r113654;http://www.wikipathways.org/instance…		R-HSA-162582 Signal Transduction;R-HSA-194138 Signaling by VEGF;R-HSA-4420097 VEGFA-VEGFR2 Pathway;R-HSA-450408 AUF1 (hnRNP D0) binds and destabilizes mRNA;R-HSA-450531 Regulation of mRNA stability by proteins that bind AU-rich elements;R-HSA-5683057 MAPK family signaling cascades;R-HSA-5687128 MAPK6/MAPK4 signaling;R-HSA-8939211 ESR-mediated signaling;R-HSA-8953854 Metabolism of RNA;R-HSA-900693…	https://reactome.org/PathwayBrowser/#/R-HSA-162582;https://reactome.org/PathwayBrowser/#/R-HSA-194138;https://reactome.org/PathwayBrowser/#/R-HSA-4420097;https://reactome.org/PathwayBrowser/#/R-HSA-450408;https://reactome.org/PathwayBrowser/#/R-HSA-450531;https://reactome.org/PathwayBrowser/#/R-HSA-5683057;https://reactome.org/PathwayBrowser/#/R-HSA-5687128;https://reactome.org/PathwayBrowser/#/R…	APICAL SURFACE;APOPTOSIS	https://www.gsea-msigdb.org/gsea/msigdb/cards/HALLMARK_APICAL_SURFACE;https://www.gsea-msigdb.org/gsea/msigdb/cards/HALLMARK_APOPTOSIS
P04843	Dolichyl-diphosphooligosaccharide--protein glycosyltransferase subunit 1 OS=Homo sapiens OX=9606 GN=RPN1 PE=1 SV=1	RPN1	68.569	0	0	0	0	0	0	endoplasmic reticulum	K12666	OST1; oligosaccharyltransferase complex subunit alpha (ribophorin I)	hsa00510 N-Glycan biosynthesis; hsa00513 Various types of N-glycan biosynthesis; hsa04141 Protein processing in endoplasmic reticulum; hsa01100 Metabolic pathways	GO:0006464 cellular protein modification process; GO:0006486 protein glycosylation; GO:0006487 protein N-linked glycosylation; GO:0006807 nitrogen compound metabolic process; GO:0006810 transport; GO:0008152 metabolic process; GO:0009058 biosynthetic process; GO:0009059 macromolecule biosynthetic process; GO:0009100 glycoprotein metabolic process; GO:0009101 glycoprotein biosynthetic process; GO:…	GO:0005622 intracellular anatomical structure; GO:0005737 cytoplasm; GO:0005783 endoplasmic reticulum; GO:0005789 endoplasmic reticulum membrane; GO:0005791 rough endoplasmic reticulum; GO:0005829 cytosol; GO:0008250 oligosaccharyltransferase complex; GO:0012505 endomembrane system; GO:0016020 membrane; GO:0031410 cytoplasmic vesicle; GO:0031982 vesicle; GO:0031984 organelle subcompartment; GO:00…	GO:0003824 catalytic activity; GO:0004576 oligosaccharyl transferase activity; GO:0004579 dolichyl-diphosphooligosaccharide-protein glycotransferase activity; GO:0016740 transferase activity; GO:0016757 glycosyltransferase activity; GO:0016758 hexosyltransferase activity;			O	KOG2291	Oligosaccharyltransferase, alpha subunit (ribophorin I)	WP183 PROTEASOME DEGRADATION	http://www.wikipathways.org/instance/WP183_r117060		R-HSA-1643685 Disease;R-HSA-1799339 SRP-dependent cotranslational protein targeting to membrane;R-HSA-392499 Metabolism of proteins;R-HSA-446203 Asparagine N-linked glycosylation;R-HSA-5663205 Infectious disease;R-HSA-597592 Post-translational protein modification;R-HSA-72766 Translation;R-HSA-9679506 SARS-CoV Infections;R-HSA-9694516 SARS-CoV-2 Infection;R-HSA-9694548 Maturation of spike protein…	https://reactome.org/PathwayBrowser/#/R-HSA-1643685;https://reactome.org/PathwayBrowser/#/R-HSA-1799339;https://reactome.org/PathwayBrowser/#/R-HSA-392499;https://reactome.org/PathwayBrowser/#/R-HSA-446203;https://reactome.org/PathwayBrowser/#/R-HSA-5663205;https://reactome.org/PathwayBrowser/#/R-HSA-597592;https://reactome.org/PathwayBrowser/#/R-HSA-72766;https://reactome.org/PathwayBrowser/#/R-…	MTORC1 SIGNALING;UV RESPONSE UP	https://www.gsea-msigdb.org/gsea/msigdb/cards/HALLMARK_MTORC1_SIGNALING;https://www.gsea-msigdb.org/gsea/msigdb/cards/HALLMARK_UV_RESPONSE_UP
Q93077	Histone H2A type 1-C OS=Homo sapiens OX=9606 GN=H2AC6 PE=1 SV=3	H2AC6	14.105	0	0	0	0	0	0	nucleus	K11251	H2A; histone H2A	hsa05322 Systemic lupus erythematosus; hsa04613 Neutrophil extracellular trap formation; hsa05034 Alcoholism; hsa04217 Necroptosis	GO:0006325 chromatin organization; GO:0006355 regulation of transcription, DNA-templated; GO:0006996 organelle organization; GO:0008285 negative regulation of cell population proliferation; GO:0009889 regulation of biosynthetic process; GO:0009890 negative regulation of biosynthetic process; GO:0009892 negative regulation of metabolic process; GO:0009987 cellular process; GO:0010468 regulation of…	GO:0000228 nuclear chromosome; GO:0000785 chromatin; GO:0005622 intracellular anatomical structure; GO:0005634 nucleus; GO:0005654 nucleoplasm; GO:0005694 chromosome; GO:0031974 membrane-enclosed lumen; GO:0031981 nuclear lumen; GO:0043226 organelle; GO:0043227 membrane-bounded organelle; GO:0043228 non-membrane-bounded organelle; GO:0043229 intracellular organelle; GO:0043231 intracellular membr…	GO:0003676 nucleic acid binding; GO:0003677 DNA binding; GO:0005488 binding; GO:0097159 organic cyclic compound binding; GO:1901363 heterocyclic compound binding;	PF00125	Core histone H2A/H2B/H3/H4	B	KOG1756	Histone 2A	WP5114 NUCLEOTIDE EXCISION REPAIR IN XERODERMA PIGMENTOSUM	http://www.wikipathways.org/instance/WP5114_r119169		R-HSA-110328 Recognition and association of DNA glycosylase with site containing an affected pyrimidine;R-HSA-110329 Cleavage of the damaged pyrimidine ;R-HSA-110330 Recognition and association of DNA glycosylase with site containing an affected purine;R-HSA-110331 Cleavage of the damaged purine;R-HSA-1221632 Meiotic synapsis;R-HSA-1266738 Developmental Biology;R-HSA-1474165 Reproduction;R-HSA-15…
P05089	Arginase-1 OS=Homo sapiens OX=9606 GN=ARG1 PE=1 SV=2	ARG1	34.735	8.4	5	3	3	3	32997000	cytoplasm	K01476	E3.5.3.1; arginase [EC:3.5.3.1]	hsa05146 Amoebiasis; hsa00220 Arginine biosynthesis; hsa01230 Biosynthesis of amino acids; hsa00330 Arginine and proline metabolism; hsa01100 Metabolic pathways	GO:0000003 reproduction; GO:0000050 urea cycle; GO:0000302 response to reactive oxygen species; GO:0001101 response to acid chemical; GO:0001562 response to protozoan; GO:0001775 cell activation; GO:0001817 regulation of cytokine production; GO:0001818 negative regulation of cytokine production; GO:0001889 liver development; GO:0001910 regulation of leukocyte mediated cytotoxicity; GO:0001912 pos…	GO:0000323 lytic vacuole; GO:0005576 extracellular region; GO:0005615 extracellular space; GO:0005622 intracellular anatomical structure; GO:0005737 cytoplasm; GO:0005739 mitochondrion; GO:0005740 mitochondrial envelope; GO:0005741 mitochondrial outer membrane; GO:0005764 lysosome; GO:0005766 primary lysosome; GO:0005773 vacuole; GO:0005775 vacuolar lumen; GO:0005829 cytosol; GO:0012505 endomembr…	GO:0003824 catalytic activity; GO:0004053 arginase activity; GO:0005488 binding; GO:0016787 hydrolase activity; GO:0016810 hydrolase activity, acting on carbon-nitrogen (but not peptide) bonds; GO:0016813 hydrolase activity, acting on carbon-nitrogen (but not peptide) bonds, in linear amidines; GO:0030145 manganese ion binding; GO:0043167 ion binding; GO:0043169 cation binding; GO:0046872 metal i…	PF00491	Arginase family	E	KOG2965	Arginase	WP3925 AMINO ACID METABOLISM;WP4583 BIOMARKERS FOR UREA CYCLE DISORDERS;WP4754 IL18 SIGNALING PATHWAY;WP2431 SPINAL CORD INJURY;WP4595 UREA CYCLE AND ASSOCIATED PATHWAYS;WP497 UREA CYCLE AND METABOLISM OF AMINO GROUPS;WP4571 UREA CYCLE AND RELATED DISEASES	http://www.wikipathways.org/instance/WP3925_r117062;http://www.wikipathways.org/instance/WP4583_r106803;http://www.wikipathways.org/instance/WP4754_r115147;http://www.wikipathways.org/instance/WP2431_r117177;http://www.wikipathways.org/instance/WP4595_r120393;http://www.wikipathways.org/instance/WP497_r119105;http://www.wikipathways.org/instance/WP4571_r120383		R-HSA-1430728 Metabolism;R-HSA-168249 Innate Immune System;R-HSA-168256 Immune System;R-HSA-6798695 Neutrophil degranulation;R-HSA-70635 Urea cycle;R-HSA-71291 Metabolism of amino acids and derivatives	https://reactome.org/PathwayBrowser/#/R-HSA-1430728;https://reactome.org/PathwayBrowser/#/R-HSA-168249;https://reactome.org/PathwayBrowser/#/R-HSA-168256;https://reactome.org/PathwayBrowser/#/R-HSA-6798695;https://reactome.org/PathwayBrowser/#/R-HSA-70635;https://reactome.org/PathwayBrowser/#/R-HSA-71291	KRAS SIGNALING UP;XENOBIOTIC METABOLISM	https://www.gsea-msigdb.org/gsea/msigdb/cards/HALLMARK_KRAS_SIGNALING_UP;https://www.gsea-msigdb.org/gsea/msigdb/cards/HALLMARK_XENOBIOTIC_METABOLISM
P05090	Apolipoprotein D OS=Homo sapiens OX=9606 GN=APOD PE=1 SV=1	APOD	21.275	25.9	14	4	4	4	463060000	extracellular	K03098			GO:0000302 response to reactive oxygen species; GO:0001525 angiogenesis; GO:0001568 blood vessel development; GO:0001817 regulation of cytokine production; GO:0001818 negative regulation of cytokine production; GO:0001944 vasculature development; GO:0001952 regulation of cell-matrix adhesion; GO:0001953 negative regulation of cell-matrix adhesion; GO:0002682 regulation of immune system process; G…	GO:0005576 extracellular region; GO:0005615 extracellular space; GO:0005622 intracellular anatomical structure; GO:0005737 cytoplasm; GO:0005783 endoplasmic reticulum; GO:0005829 cytosol; GO:0005840 ribosome; GO:0012505 endomembrane system; GO:0022626 cytosolic ribosome; GO:0030425 dendrite; GO:0032991 protein-containing complex; GO:0036477 somatodendritic compartment; GO:0042995 cell projection;…	GO:0005215 transporter activity; GO:0005319 lipid transporter activity; GO:0005488 binding; GO:0005496 steroid binding; GO:0008289 lipid binding; GO:0015485 cholesterol binding; GO:0032934 sterol binding; GO:0036094 small molecule binding; GO:0043178 alcohol binding; GO:0097159 organic cyclic compound binding;	PF08212	Lipocalin-like domain	M	KOG4824	Apolipoprotein D/Lipocalin	WP5115 NETWORK MAP OF SARSCOV2 SIGNALING PATHWAY	http://www.wikipathways.org/instance/WP5115_r120597		R-HSA-162582 Signal Transduction;R-HSA-382551 Transport of small molecules;R-HSA-425397 Transport of vitamins, nucleosides, and related molecules;R-HSA-425407 SLC-mediated transmembrane transport;R-HSA-804914 Transport of fatty acids;R-HSA-9006931 Signaling by Nuclear Receptors;R-HSA-9024446 NR1H2 and NR1H3-mediated signaling;R-HSA-9029569 NR1H3 & NR1H2 regulate gene expression linked to choleste…	https://reactome.org/PathwayBrowser/#/R-HSA-162582;https://reactome.org/PathwayBrowser/#/R-HSA-382551;https://reactome.org/PathwayBrowser/#/R-HSA-425397;https://reactome.org/PathwayBrowser/#/R-HSA-425407;https://reactome.org/PathwayBrowser/#/R-HSA-804914;https://reactome.org/PathwayBrowser/#/R-HSA-9006931;https://reactome.org/PathwayBrowser/#/R-HSA-9024446;https://reactome.org/PathwayBrowser/#/R-…	KRAS SIGNALING UP;MYOGENESIS	https://www.gsea-msigdb.org/gsea/msigdb/cards/HALLMARK_KRAS_SIGNALING_UP;https://www.gsea-msigdb.org/gsea/msigdb/cards/HALLMARK_MYOGENESIS
P05109	Protein S100-A8 OS=Homo sapiens OX=9606 GN=S100A8 PE=1 SV=1	S100A8	10.834	0	0	0	0	0	0	mitochondria	K21127	S100A8; protein S100-A8	hsa04657 IL-17 signaling pathway	GO:0001558 regulation of cell growth; GO:0001775 cell activation; GO:0001816 cytokine production; GO:0002218 activation of innate immune response; GO:0002221 pattern recognition receptor signaling pathway; GO:0002224 toll-like receptor signaling pathway; GO:0002237 response to molecule of bacterial origin; GO:0002252 immune effector process; GO:0002253 activation of immune response; GO:0002263 ce…	GO:0005576 extracellular region; GO:0005615 extracellular space; GO:0005622 intracellular anatomical structure; GO:0005737 cytoplasm; GO:0005829 cytosol; GO:0005856 cytoskeleton; GO:0005886 plasma membrane; GO:0012505 endomembrane system; GO:0016020 membrane; GO:0030141 secretory granule; GO:0031410 cytoplasmic vesicle; GO:0031974 membrane-enclosed lumen; GO:0031982 vesicle; GO:0031983 vesicle lu…	GO:0005102 signaling receptor binding; GO:0005488 binding; GO:0005504 fatty acid binding; GO:0005509 calcium ion binding; GO:0005515 protein binding; GO:0008017 microtubule binding; GO:0008092 cytoskeletal protein binding; GO:0008270 zinc ion binding; GO:0008289 lipid binding; GO:0015631 tubulin binding; GO:0031406 carboxylic acid binding; GO:0033293 monocarboxylic acid binding; GO:0035325 Toll-l…	PF01023	S-100/ICaBP type calcium binding domain				WP2877 VITAMIN D RECEPTOR PATHWAY	http://www.wikipathways.org/instance/WP2877_r119905		R-HSA-1236974 ER-Phagosome pathway;R-HSA-1236975 Antigen processing-Cross presentation;R-HSA-1280218 Adaptive Immune System;R-HSA-162582 Signal Transduction;R-HSA-1643685 Disease;R-HSA-166016 Toll Like Receptor 4 (TLR4) Cascade;R-HSA-166058 MyD88:MAL(TIRAP) cascade initiated on plasma membrane;R-HSA-168179 Toll Like Receptor TLR1:TLR2 Cascade;R-HSA-168188 Toll Like Receptor TLR6:TLR2 Cascade;R-HS…	https://reactome.org/PathwayBrowser/#/R-HSA-1236974;https://reactome.org/PathwayBrowser/#/R-HSA-1236975;https://reactome.org/PathwayBrowser/#/R-HSA-1280218;https://reactome.org/PathwayBrowser/#/R-HSA-162582;https://reactome.org/PathwayBrowser/#/R-HSA-1643685;https://reactome.org/PathwayBrowser/#/R-HSA-166016;https://reactome.org/PathwayBrowser/#/R-HSA-166058;https://reactome.org/PathwayBrowser/#/…
P05120	Plasminogen activator inhibitor 2 OS=Homo sapiens OX=9606 GN=SERPINB2 PE=1 SV=2	SERPINB2	46.596	0	0	0	0	0	0	extracellular	K19821	SERPINB2; plasminogen activator inhibitor 2	hsa04610 Complement and coagulation cascades	GO:0006950 response to stress; GO:0007154 cell communication; GO:0007165 signal transduction; GO:0007166 cell surface receptor signaling pathway; GO:0009611 response to wounding; GO:0009892 negative regulation of metabolic process; GO:0009987 cellular process; GO:0010033 response to organic substance; GO:0010466 negative regulation of peptidase activity; GO:0010605 negative regulation of macromol…	GO:0005576 extracellular region; GO:0005615 extracellular space; GO:0005622 intracellular anatomical structure; GO:0005737 cytoplasm; GO:0005886 plasma membrane; GO:0016020 membrane; GO:0071944 cell periphery;	GO:0004857 enzyme inhibitor activity; GO:0004866 endopeptidase inhibitor activity; GO:0004867 serine-type endopeptidase inhibitor activity; GO:0030234 enzyme regulator activity; GO:0030414 peptidase inhibitor activity; GO:0061134 peptidase regulator activity; GO:0061135 endopeptidase regulator activity; GO:0098772 molecular function regulator;	PF00079	Serpin (serine protease inhibitor)	V	KOG2392	Serpin	WP2873 ARYL HYDROCARBON RECEPTOR PATHWAY WP2873;WP272 BLOOD CLOTTING CASCADE;WP4659 GASTRIN SIGNALING PATHWAY;WP2882 NUCLEAR RECEPTORS METAPATHWAY	http://www.wikipathways.org/instance/WP2873_r120645;http://www.wikipathways.org/instance/WP272_r118424;http://www.wikipathways.org/instance/WP4659_r116555;http://www.wikipathways.org/instance/WP2882_r117808		R-HSA-109582 Hemostasis;R-HSA-1280215 Cytokine Signaling in Immune system;R-HSA-168256 Immune System;R-HSA-447115 Interleukin-12 family signaling;R-HSA-449147 Signaling by Interleukins;R-HSA-75205 Dissolution of Fibrin Clot;R-HSA-8950505 Gene and protein expression by JAK-STAT signaling after Interleukin-12 stimulation;R-HSA-9020591 Interleukin-12 signaling	https://reactome.org/PathwayBrowser/#/R-HSA-109582;https://reactome.org/PathwayBrowser/#/R-HSA-1280215;https://reactome.org/PathwayBrowser/#/R-HSA-168256;https://reactome.org/PathwayBrowser/#/R-HSA-447115;https://reactome.org/PathwayBrowser/#/R-HSA-449147;https://reactome.org/PathwayBrowser/#/R-HSA-75205;https://reactome.org/PathwayBrowser/#/R-HSA-8950505;https://reactome.org/PathwayBrowser/#/R-H…	COAGULATION;COMPLEMENT;KRAS SIGNALING DN;TNFA SIGNALING VIA NFKB	https://www.gsea-msigdb.org/gsea/msigdb/cards/HALLMARK_COAGULATION;https://www.gsea-msigdb.org/gsea/msigdb/cards/HALLMARK_COMPLEMENT;https://www.gsea-msigdb.org/gsea/msigdb/cards/HALLMARK_KRAS_SIGNALING_DN;https://www.gsea-msigdb.org/gsea/msigdb/cards/HALLMARK_TNFA_SIGNALING_VIA_NFKB
P05154	Plasma serine protease inhibitor OS=Homo sapiens OX=9606 GN=SERPINA5 PE=1 SV=3	SERPINA5	45.674	6.2	2	2	2	2	4565900	extracellular	K03913	SERPINA5; protein C inhibitor	hsa04610 Complement and coagulation cascades	GO:0000003 reproduction; GO:0006950 response to stress; GO:0007276 gamete generation; GO:0007283 spermatogenesis; GO:0007338 single fertilization; GO:0007342 fusion of sperm to egg plasma membrane involved in single fertilization; GO:0007596 blood coagulation; GO:0007599 hemostasis; GO:0009566 fertilization; GO:0009611 response to wounding; GO:0009892 negative regulation of metabolic process; GO:…	GO:0001669 acrosomal vesicle; GO:0002080 acrosomal membrane; GO:0005576 extracellular region; GO:0005615 extracellular space; GO:0005622 intracellular anatomical structure; GO:0005737 cytoplasm; GO:0005886 plasma membrane; GO:0009897 external side of plasma membrane; GO:0009986 cell surface; GO:0012505 endomembrane system; GO:0012506 vesicle membrane; GO:0016020 membrane; GO:0030141 secretory gra…	GO:0001972 retinoic acid binding; GO:0002020 protease binding; GO:0004857 enzyme inhibitor activity; GO:0004866 endopeptidase inhibitor activity; GO:0004867 serine-type endopeptidase inhibitor activity; GO:0005488 binding; GO:0005501 retinoid binding; GO:0005515 protein binding; GO:0005539 glycosaminoglycan binding; GO:0005543 phospholipid binding; GO:0008201 heparin binding; GO:0008289 lipid bin…	PF00079	Serpin (serine protease inhibitor)	V	KOG2392	Serpin	WP558 COMPLEMENT AND COAGULATION CASCADES;WP5115 NETWORK MAP OF SARSCOV2 SIGNALING PATHWAY	http://www.wikipathways.org/instance/WP558_r119232;http://www.wikipathways.org/instance/WP5115_r120597		R-HSA-109582 Hemostasis;R-HSA-140837 Intrinsic Pathway of Fibrin Clot Formation;R-HSA-140875 Common Pathway of Fibrin Clot Formation;R-HSA-140877 Formation of Fibrin Clot (Clotting Cascade)	https://reactome.org/PathwayBrowser/#/R-HSA-109582;https://reactome.org/PathwayBrowser/#/R-HSA-140837;https://reactome.org/PathwayBrowser/#/R-HSA-140875;https://reactome.org/PathwayBrowser/#/R-HSA-140877	ANGIOGENESIS;ESTROGEN RESPONSE LATE	https://www.gsea-msigdb.org/gsea/msigdb/cards/HALLMARK_ANGIOGENESIS;https://www.gsea-msigdb.org/gsea/msigdb/cards/HALLMARK_ESTROGEN_RESPONSE_LATE
P05155	Plasma protease C1 inhibitor OS=Homo sapiens OX=9606 GN=SERPING1 PE=1 SV=2	SERPING1	55.154	27.4	56	17	17	17	14711000000	extracellular	K04001	SERPING1; C1 inhibitor	hsa05133 Pertussis; hsa04610 Complement and coagulation cascades	GO:0001868 regulation of complement activation, lectin pathway; GO:0001869 negative regulation of complement activation, lectin pathway; GO:0002576 platelet degranulation; GO:0002673 regulation of acute inflammatory response; GO:0002682 regulation of immune system process; GO:0002683 negative regulation of immune system process; GO:0002697 regulation of immune effector process; GO:0002698 negativ…	GO:0005576 extracellular region; GO:0005615 extracellular space; GO:0005622 intracellular anatomical structure; GO:0005737 cytoplasm; GO:0012505 endomembrane system; GO:0030141 secretory granule; GO:0031091 platelet alpha granule; GO:0031093 platelet alpha granule lumen; GO:0031410 cytoplasmic vesicle; GO:0031974 membrane-enclosed lumen; GO:0031982 vesicle; GO:0031983 vesicle lumen; GO:0034774 se…	GO:0004857 enzyme inhibitor activity; GO:0004866 endopeptidase inhibitor activity; GO:0004867 serine-type endopeptidase inhibitor activity; GO:0030234 enzyme regulator activity; GO:0030414 peptidase inhibitor activity; GO:0061134 peptidase regulator activity; GO:0061135 endopeptidase regulator activity; GO:0098772 molecular function regulator;	PF00079	Serpin (serine protease inhibitor)	V	KOG2392	Serpin	WP558 COMPLEMENT AND COAGULATION CASCADES;WP2806 COMPLEMENT SYSTEM;WP5090 COMPLEMENT SYSTEM IN NEURONAL DEVELOPMENT AND PLASTICITY;WP5089 KININKALLIKREIN PATHWAY;WP4969 RAS AND BRADYKININ PATHWAYS IN COVID19	http://www.wikipathways.org/instance/WP558_r119232;http://www.wikipathways.org/instance/WP2806_r116569;http://www.wikipathways.org/instance/WP5090_r118898;http://www.wikipathways.org/instance/WP5089_r118192;http://www.wikipathways.org/instance/WP4969_r120081		R-HSA-109582 Hemostasis;R-HSA-114608 Platelet degranulation ;R-HSA-140837 Intrinsic Pathway of Fibrin Clot Formation;R-HSA-140877 Formation of Fibrin Clot (Clotting Cascade);R-HSA-1643685 Disease;R-HSA-166658 Complement cascade;R-HSA-168249 Innate Immune System;R-HSA-168256 Immune System;R-HSA-76002 Platelet activation, signaling and aggregation;R-HSA-76005 Response to elevated platelet cytosolic…	https://reactome.org/PathwayBrowser/#/R-HSA-109582;https://reactome.org/PathwayBrowser/#/R-HSA-114608;https://reactome.org/PathwayBrowser/#/R-HSA-140837;https://reactome.org/PathwayBrowser/#/R-HSA-140877;https://reactome.org/PathwayBrowser/#/R-HSA-1643685;https://reactome.org/PathwayBrowser/#/R-HSA-166658;https://reactome.org/PathwayBrowser/#/R-HSA-168249;https://reactome.org/PathwayBrowser/#/R-H…	COAGULATION;COMPLEMENT;INTERFERON GAMMA RESPONSE	https://www.gsea-msigdb.org/gsea/msigdb/cards/HALLMARK_COAGULATION;https://www.gsea-msigdb.org/gsea/msigdb/cards/HALLMARK_COMPLEMENT;https://www.gsea-msigdb.org/gsea/msigdb/cards/HALLMARK_INTERFERON_GAMMA_RESPONSE
P05164	Myeloperoxidase OS=Homo sapiens OX=9606 GN=MPO PE=1 SV=1	MPO	83.868	2.7	1	1	1	1	1665100	extracellular	K10789	MPO; myeloperoxidase [EC:1.11.2.2]	hsa00983 Drug metabolism - other enzymes; hsa04145 Phagosome; hsa04613 Neutrophil extracellular trap formation; hsa05221 Acute myeloid leukemia; hsa05202 Transcriptional misregulation in cancer	GO:0000302 response to reactive oxygen species; GO:0000303 response to superoxide; GO:0000305 response to oxygen radical; GO:0001775 cell activation; GO:0001878 response to yeast; GO:0002148 hypochlorous acid metabolic process; GO:0002149 hypochlorous acid biosynthetic process; GO:0002252 immune effector process; GO:0002263 cell activation involved in immune response; GO:0002274 myeloid leukocyte…	GO:0000323 lytic vacuole; GO:0005576 extracellular region; GO:0005615 extracellular space; GO:0005622 intracellular anatomical structure; GO:0005634 nucleus; GO:0005737 cytoplasm; GO:0005764 lysosome; GO:0005766 primary lysosome; GO:0005773 vacuole; GO:0005775 vacuolar lumen; GO:0012505 endomembrane system; GO:0030141 secretory granule; GO:0031410 cytoplasmic vesicle; GO:0031974 membrane-enclosed…	GO:0003682 chromatin binding; GO:0003824 catalytic activity; GO:0004601 peroxidase activity; GO:0005488 binding; GO:0005539 glycosaminoglycan binding; GO:0008201 heparin binding; GO:0016209 antioxidant activity; GO:0016491 oxidoreductase activity; GO:0016684 oxidoreductase activity, acting on peroxide as acceptor; GO:0043167 ion binding; GO:0043168 anion binding; GO:0097367 carbohydrate derivativ…	PF03098	Animal haem peroxidase	R	KOG2408	Peroxidase/oxygenase	WP3891 BENZENE METABOLISM;WP176 FOLATE METABOLISM;WP15 SELENIUM MICRONUTRIENT NETWORK;WP1533 VITAMIN B12 METABOLISM	http://www.wikipathways.org/instance/WP3891_r106161;http://www.wikipathways.org/instance/WP176_r120275;http://www.wikipathways.org/instance/WP15_r118387;http://www.wikipathways.org/instance/WP1533_r116401		R-HSA-1222556 ROS and RNS production in phagocytes;R-HSA-168249 Innate Immune System;R-HSA-168256 Immune System;R-HSA-6798695 Neutrophil degranulation;R-HSA-8941413 Events associated with phagocytolytic activity of PMN cells	https://reactome.org/PathwayBrowser/#/R-HSA-1222556;https://reactome.org/PathwayBrowser/#/R-HSA-168249;https://reactome.org/PathwayBrowser/#/R-HSA-168256;https://reactome.org/PathwayBrowser/#/R-HSA-6798695;https://reactome.org/PathwayBrowser/#/R-HSA-8941413	REACTIVE OXYGEN SPECIES PATHWAY	https://www.gsea-msigdb.org/gsea/msigdb/cards/HALLMARK_REACTIVE_OXYGEN_SPECIES_PATHWAY
P05362	Intercellular adhesion molecule 1 OS=Homo sapiens OX=9606 GN=ICAM1 PE=1 SV=2	ICAM1	57.825	0	0	0	0	0	0	extracellular	K06490	ICAM1; intercellular adhesion molecule 1	hsa04650 Natural killer cell mediated cytotoxicity; hsa05166 Human T-cell leukemia virus 1 infection; hsa05169 Epstein-Barr virus infection; hsa05418 Fluid shear stress and atherosclerosis; hsa05416 Viral myocarditis; hsa04670 Leukocyte transendothelial migration; hsa04514 Cell adhesion molecules; hsa05323 Rheumatoid arthritis; hsa05144 Malaria; hsa05150 Staphylococcus aureus infection; hsa04668 …	GO:0000003 reproduction; GO:0001101 response to acid chemical; GO:0001505 regulation of neurotransmitter levels; GO:0001541 ovarian follicle development; GO:0001666 response to hypoxia; GO:0001678 cellular glucose homeostasis; GO:0001775 cell activation; GO:0001885 endothelial cell development; GO:0001910 regulation of leukocyte mediated cytotoxicity; GO:0001932 regulation of protein phosphorylat…	GO:0005576 extracellular region; GO:0005615 extracellular space; GO:0005886 plasma membrane; GO:0005887 integral component of plasma membrane; GO:0005902 microvillus; GO:0009986 cell surface; GO:0016020 membrane; GO:0016021 integral component of membrane; GO:0031224 intrinsic component of membrane; GO:0031226 intrinsic component of plasma membrane; GO:0031982 vesicle; GO:0032153 cell division sit…	GO:0004888 transmembrane signaling receptor activity; GO:0005102 signaling receptor binding; GO:0005178 integrin binding; GO:0005488 binding; GO:0005515 protein binding; GO:0038023 signaling receptor activity; GO:0044877 protein-containing complex binding; GO:0050839 cell adhesion molecule binding; GO:0060089 molecular transducer activity;	PF03921	Intercellular adhesion molecule (ICAM), N-terminal domain				WP5055 BURN WOUND HEALING;WP4874 CAMKK2 PATHWAY;WP4493 CELLS AND MOLECULES INVOLVED IN LOCAL ACUTE INFLAMMATORY RESPONSE;WP2806 COMPLEMENT SYSTEM;WP176 FOLATE METABOLISM;WP4754 IL18 SIGNALING PATHWAY;WP2865 IL1 AND MEGAKARYOCYTES IN OBESITY;WP2332 INTERLEUKIN11 SIGNALING PATHWAY;WP4329 MIRNAS INVOLVEMENT IN THE IMMUNE RESPONSE IN SEPSIS;WP4747 NETRINUNC5B SIGNALING PATHWAY;WP5094 OREXIN RECEPTOR …	http://www.wikipathways.org/instance/WP5055_r120278;http://www.wikipathways.org/instance/WP4874_r117669;http://www.wikipathways.org/instance/WP4493_r116587;http://www.wikipathways.org/instance/WP2806_r116569;http://www.wikipathways.org/instance/WP176_r120275;http://www.wikipathways.org/instance/WP4754_r115147;http://www.wikipathways.org/instance/WP2865_r106600;http://www.wikipathways.org/instance…		R-HSA-1280215 Cytokine Signaling in Immune system;R-HSA-1280218 Adaptive Immune System;R-HSA-1474244 Extracellular matrix organization;R-HSA-168256 Immune System;R-HSA-198933 Immunoregulatory interactions between a Lymphoid and a non-Lymphoid cell;R-HSA-216083 Integrin cell surface interactions;R-HSA-449147 Signaling by Interleukins;R-HSA-6783783 Interleukin-10 signaling;R-HSA-6785807 Interleukin…	https://reactome.org/PathwayBrowser/#/R-HSA-1280215;https://reactome.org/PathwayBrowser/#/R-HSA-1280218;https://reactome.org/PathwayBrowser/#/R-HSA-1474244;https://reactome.org/PathwayBrowser/#/R-HSA-168256;https://reactome.org/PathwayBrowser/#/R-HSA-198933;https://reactome.org/PathwayBrowser/#/R-HSA-216083;https://reactome.org/PathwayBrowser/#/R-HSA-449147;https://reactome.org/PathwayBrowser/#/R…	ALLOGRAFT REJECTION;APICAL JUNCTION;INFLAMMATORY RESPONSE;INTERFERON GAMMA RESPONSE;TNFA SIGNALING VIA NFKB;UV RESPONSE UP	https://www.gsea-msigdb.org/gsea/msigdb/cards/HALLMARK_ALLOGRAFT_REJECTION;https://www.gsea-msigdb.org/gsea/msigdb/cards/HALLMARK_APICAL_JUNCTION;https://www.gsea-msigdb.org/gsea/msigdb/cards/HALLMARK_INFLAMMATORY_RESPONSE;https://www.gsea-msigdb.org/gsea/msigdb/cards/HALLMARK_INTERFERON_GAMMA_RESPONSE;https://www.gsea-msigdb.org/gsea/msigdb/cards/HALLMARK_TNFA_SIGNALING_VIA_NFKB;https://www.gsea…
P05543	Thyroxine-binding globulin OS=Homo sapiens OX=9606 GN=SERPINA7 PE=1 SV=2	SERPINA7	46.324	13.7	13	6	6	6	768030000	extracellular	K20734	SERPINA7; thyroxine-binding globulin	hsa04918 Thyroid hormone synthesis	GO:0001101 response to acid chemical; GO:0006810 transport; GO:0007275 multicellular organism development; GO:0007568 aging; GO:0007584 response to nutrient; GO:0009605 response to external stimulus; GO:0009719 response to endogenous stimulus; GO:0009725 response to hormone; GO:0009791 post-embryonic development; GO:0009892 negative regulation of metabolic process; GO:0009914 hormone transport; G…	GO:0005576 extracellular region; GO:0005615 extracellular space;	GO:0004857 enzyme inhibitor activity; GO:0004866 endopeptidase inhibitor activity; GO:0004867 serine-type endopeptidase inhibitor activity; GO:0005215 transporter activity; GO:0005488 binding; GO:0015291 secondary active transmembrane transporter activity; GO:0015349 thyroid hormone transmembrane transporter activity; GO:0022804 active transmembrane transporter activity; GO:0022857 transmembrane …	PF00079	Serpin (serine protease inhibitor)	V	KOG2392	Serpin
P05556	Integrin beta-1 OS=Homo sapiens OX=9606 GN=ITGB1 PE=1 SV=2	ITGB1	88.414	0	0	0	0	0	0	extracellular	K05719	ITGB1; integrin beta 1	hsa04510 Focal adhesion; hsa04360 Axon guidance; hsa05412 Arrhythmogenic right ventricular cardiomyopathy; hsa05200 Pathways in cancer; hsa05131 Shigellosis; hsa04512 ECM-receptor interaction; hsa05165 Human papillomavirus infection; hsa04670 Leukocyte transendothelial migration; hsa05145 Toxoplasmosis; hsa05205 Proteoglycans in cancer; hsa04514 Cell adhesion molecules; hsa04015 Rap1 signaling pa…	GO:0000003 reproduction; GO:0000082 G1/S transition of mitotic cell cycle; GO:0000278 mitotic cell cycle; GO:0000902 cell morphogenesis; GO:0000904 cell morphogenesis involved in differentiation; GO:0001525 angiogenesis; GO:0001568 blood vessel development; GO:0001667 ameboidal-type cell migration; GO:0001700 embryonic development via the syncytial blastoderm; GO:0001701 in utero embryonic develo…	GO:0001669 acrosomal vesicle; GO:0001726 ruffle; GO:0005576 extracellular region; GO:0005604 basement membrane; GO:0005622 intracellular anatomical structure; GO:0005737 cytoplasm; GO:0005886 plasma membrane; GO:0005887 integral component of plasma membrane; GO:0005911 cell-cell junction; GO:0005912 adherens junction; GO:0005925 focal adhesion; GO:0005927 muscle tendon junction; GO:0008305 integr…	GO:0001968 fibronectin binding; GO:0002020 protease binding; GO:0003779 actin binding; GO:0005102 signaling receptor binding; GO:0005178 integrin binding; GO:0005488 binding; GO:0005515 protein binding; GO:0005518 collagen binding; GO:0008092 cytoskeletal protein binding; GO:0015026 coreceptor activity; GO:0019899 enzyme binding; GO:0019900 kinase binding; GO:0019901 protein kinase binding; GO:00…	PF17205; PF00362; PF18372; PF07974; PF07965; PF08725	Integrin plexin domain; Integrin beta chain VWA domain; Integrin beta epidermal growth factor like domain 1; EGF-like domain; Integrin beta tail domain; Integrin beta cytoplasmic domain	TW	KOG1226	Integrin beta subunit (N-terminal portion of extracellular region)	WP2118 ARRHYTHMOGENIC RIGHT VENTRICULAR CARDIOMYOPATHY;WP4493 CELLS AND MOLECULES INVOLVED IN LOCAL ACUTE INFLAMMATORY RESPONSE;WP5053 DEVELOPMENT OF URETERIC COLLECTION SYSTEM;WP4217 EBOLA VIRUS INFECTION IN HOST;WP3850 FACTORS AND PATHWAYS AFFECTING INSULINLIKE GROWTH FACTOR IGF1AKT SIGNALING;WP306 FOCAL ADHESION;WP3932 FOCAL ADHESION PI3KAKTMTORSIGNALING PATHWAY;WP4659 GASTRIN SIGNALING PATHWA…	http://www.wikipathways.org/instance/WP2118_r119252;http://www.wikipathways.org/instance/WP4493_r116587;http://www.wikipathways.org/instance/WP5053_r118778;http://www.wikipathways.org/instance/WP4217_r120623;http://www.wikipathways.org/instance/WP3850_r110688;http://www.wikipathways.org/instance/WP306_r116784;http://www.wikipathways.org/instance/WP3932_r120304;http://www.wikipathways.org/instance…		R-HSA-109582 Hemostasis;R-HSA-1266738 Developmental Biology;R-HSA-1280215 Cytokine Signaling in Immune system;R-HSA-1280218 Adaptive Immune System;R-HSA-1474244 Extracellular matrix organization;R-HSA-1500931 Cell-Cell communication;R-HSA-1566948 Elastic fibre formation;R-HSA-1566977 Fibronectin matrix formation;R-HSA-162582 Signal Transduction;R-HSA-1643685 Disease;R-HSA-168256 Immune System;R-H…		APICAL JUNCTION;EPITHELIAL MESENCHYMAL TRANSITION;MYOGENESIS	https://www.gsea-msigdb.org/gsea/msigdb/cards/HALLMARK_APICAL_JUNCTION;https://www.gsea-msigdb.org/gsea/msigdb/cards/HALLMARK_EPITHELIAL_MESENCHYMAL_TRANSITION;https://www.gsea-msigdb.org/gsea/msigdb/cards/HALLMARK_MYOGENESIS
P06276	Cholinesterase OS=Homo sapiens OX=9606 GN=BCHE PE=1 SV=1	BCHE	68.417	5.1	2	2	2	2	90413000	extracellular	K01050			GO:0001101 response to acid chemical; GO:0001503 ossification; GO:0001505 regulation of neurotransmitter levels; GO:0001507 acetylcholine catabolic process in synaptic cleft; GO:0001649 osteoblast differentiation; GO:0002076 osteoblast development; GO:0002119 nematode larval development; GO:0002164 larval development; GO:0002791 regulation of peptide secretion; GO:0002793 positive regulation of p…	GO:0005576 extracellular region; GO:0005604 basement membrane; GO:0005615 extracellular space; GO:0005622 intracellular anatomical structure; GO:0005634 nucleus; GO:0005635 nuclear envelope; GO:0005641 nuclear envelope lumen; GO:0005737 cytoplasm; GO:0005783 endoplasmic reticulum; GO:0005788 endoplasmic reticulum lumen; GO:0005794 Golgi apparatus; GO:0005886 plasma membrane; GO:0012505 endomembra…	GO:0001540 amyloid-beta binding; GO:0003824 catalytic activity; GO:0003990 acetylcholinesterase activity; GO:0004104 cholinesterase activity; GO:0005488 binding; GO:0005515 protein binding; GO:0005518 collagen binding; GO:0016787 hydrolase activity; GO:0016788 hydrolase activity, acting on ester bonds; GO:0017171 serine hydrolase activity; GO:0019899 enzyme binding; GO:0033218 amide binding; GO:0…	PF00135; PF08674	Carboxylesterase family; Acetylcholinesterase tetramerisation domain	T	KOG4389	Acetylcholinesterase/Butyrylcholinesterase	WP229 IRINOTECAN PATHWAY	http://www.wikipathways.org/instance/WP229_r116612	Transcription factor	R-HSA-112311 Neurotransmitter clearance;R-HSA-112315 Transmission across Chemical Synapses;R-HSA-112316 Neuronal System;R-HSA-1430728 Metabolism;R-HSA-1483191 Synthesis of PC;R-HSA-1483206 Glycerophospholipid biosynthesis;R-HSA-1483257 Phospholipid metabolism;R-HSA-2980736 Peptide hormone metabolism;R-HSA-392499 Metabolism of proteins;R-HSA-422085 Synthesis, secretion, and deacylation of Ghrelin;…	https://reactome.org/PathwayBrowser/#/R-HSA-112311;https://reactome.org/PathwayBrowser/#/R-HSA-112315;https://reactome.org/PathwayBrowser/#/R-HSA-112316;https://reactome.org/PathwayBrowser/#/R-HSA-1430728;https://reactome.org/PathwayBrowser/#/R-HSA-1483191;https://reactome.org/PathwayBrowser/#/R-HSA-1483206;https://reactome.org/PathwayBrowser/#/R-HSA-1483257;https://reactome.org/PathwayBrowser/#/…
P06312	Immunoglobulin kappa variable 4-1 OS=Homo sapiens OX=9606 GN=IGKV4-1 PE=1 SV=1	IGKV4-1	13.38	12.4	1	1	1	1	1625400	extracellular							PF07686	Immunoglobulin V-set domain							R-HSA-109582 Hemostasis;R-HSA-1280218 Adaptive Immune System;R-HSA-1643685 Disease;R-HSA-166658 Complement cascade;R-HSA-166663 Initial triggering of complement;R-HSA-166786 Creation of C4 and C2 activators;R-HSA-168249 Innate Immune System;R-HSA-168256 Immune System;R-HSA-173623 Classical antibody-mediated complement activation;R-HSA-198933 Immunoregulatory interactions between a Lymphoid and a …	https://reactome.org/PathwayBrowser/#/R-HSA-109582;https://reactome.org/PathwayBrowser/#/R-HSA-1280218;https://reactome.org/PathwayBrowser/#/R-HSA-1643685;https://reactome.org/PathwayBrowser/#/R-HSA-166658;https://reactome.org/PathwayBrowser/#/R-HSA-166663;https://reactome.org/PathwayBrowser/#/R-HSA-166786;https://reactome.org/PathwayBrowser/#/R-HSA-168249;https://reactome.org/PathwayBrowser/#/R-…
P06396	Gelsolin OS=Homo sapiens OX=9606 GN=GSN PE=1 SV=1	GSN	85.696	0	0	0	0	0	0	endoplasmic reticulum	K05768	GSN; gelsolin	hsa04666 Fc gamma R-mediated phagocytosis; hsa04810 Regulation of actin cytoskeleton; hsa05203 Viral carcinogenesis	GO:0001101 response to acid chemical; GO:0001775 cell activation; GO:0002009 morphogenesis of an epithelium; GO:0002165 instar larval or pupal development; GO:0002252 immune effector process; GO:0002263 cell activation involved in immune response; GO:0002274 myeloid leukocyte activation; GO:0002275 myeloid cell activation involved in immune response; GO:0002283 neutrophil activation involved in i…	GO:0001726 ruffle; GO:0002102 podosome; GO:0005576 extracellular region; GO:0005615 extracellular space; GO:0005622 intracellular anatomical structure; GO:0005737 cytoplasm; GO:0005829 cytosol; GO:0005856 cytoskeleton; GO:0005886 plasma membrane; GO:0005902 microvillus; GO:0005903 brush border; GO:0005938 cell cortex; GO:0012505 endomembrane system; GO:0015629 actin cytoskeleton; GO:0016020 membr…	GO:0001786 phosphatidylserine binding; GO:0003779 actin binding; GO:0004857 enzyme inhibitor activity; GO:0004866 endopeptidase inhibitor activity; GO:0004869 cysteine-type endopeptidase inhibitor activity; GO:0005198 structural molecule activity; GO:0005200 structural constituent of cytoskeleton; GO:0005488 binding; GO:0005509 calcium ion binding; GO:0005515 protein binding; GO:0005543 phospholi…	PF00626	Gelsolin repeat	Z	KOG0443	Actin regulatory proteins (gelsolin/villin family)	WP4217 EBOLA VIRUS INFECTION IN HOST;WP5115 NETWORK MAP OF SARSCOV2 SIGNALING PATHWAY;WP51 REGULATION OF ACTIN CYTOSKELETON	http://www.wikipathways.org/instance/WP4217_r120623;http://www.wikipathways.org/instance/WP5115_r120597;http://www.wikipathways.org/instance/WP51_r116716		R-HSA-109581 Apoptosis;R-HSA-111465 Apoptotic cleavage of cellular proteins;R-HSA-168249 Innate Immune System;R-HSA-168256 Immune System;R-HSA-264870 Caspase-mediated cleavage of cytoskeletal proteins;R-HSA-392499 Metabolism of proteins;R-HSA-5357801 Programmed Cell Death;R-HSA-6798695 Neutrophil degranulation;R-HSA-75153 Apoptotic execution phase;R-HSA-9659379 Sensory processing of sound;R-HSA-9…	https://reactome.org/PathwayBrowser/#/R-HSA-109581;https://reactome.org/PathwayBrowser/#/R-HSA-111465;https://reactome.org/PathwayBrowser/#/R-HSA-168249;https://reactome.org/PathwayBrowser/#/R-HSA-168256;https://reactome.org/PathwayBrowser/#/R-HSA-264870;https://reactome.org/PathwayBrowser/#/R-HSA-392499;https://reactome.org/PathwayBrowser/#/R-HSA-5357801;https://reactome.org/PathwayBrowser/#/R-H…	APOPTOSIS;COAGULATION;MITOTIC SPINDLE;MYOGENESIS	https://www.gsea-msigdb.org/gsea/msigdb/cards/HALLMARK_APOPTOSIS;https://www.gsea-msigdb.org/gsea/msigdb/cards/HALLMARK_COAGULATION;https://www.gsea-msigdb.org/gsea/msigdb/cards/HALLMARK_MITOTIC_SPINDLE;https://www.gsea-msigdb.org/gsea/msigdb/cards/HALLMARK_MYOGENESIS
P06576	ATP synthase subunit beta, mitochondrial OS=Homo sapiens OX=9606 GN=ATP5F1B PE=1 SV=3	ATP5F1B	56.559	0	0	0	0	0	0	mitochondria	K02133	ATPeF1B; F-type H+-transporting ATPase subunit beta [EC:7.1.2.2]	hsa05208 Chemical carcinogenesis - reactive oxygen species; hsa05016 Huntington disease; hsa00190 Oxidative phosphorylation; hsa05415 Diabetic cardiomyopathy; hsa05012 Parkinson disease; hsa05010 Alzheimer disease; hsa04714 Thermogenesis; hsa05022 Pathways of neurodegeneration - multiple diseases; hsa05014 Amyotrophic lateral sclerosis; hsa05020 Prion disease; hsa01100 Metabolic pathways	GO:0000003 reproduction; GO:0001525 angiogenesis; GO:0001568 blood vessel development; GO:0001944 vasculature development; GO:0002119 nematode larval development; GO:0002164 larval development; GO:0003006 developmental process involved in reproduction; GO:0003008 system process; GO:0006091 generation of precursor metabolites and energy; GO:0006119 oxidative phosphorylation; GO:0006139 nucleobase-…	GO:0000275 mitochondrial proton-transporting ATP synthase complex, catalytic sector F(1); GO:0005622 intracellular anatomical structure; GO:0005737 cytoplasm; GO:0005739 mitochondrion; GO:0005740 mitochondrial envelope; GO:0005743 mitochondrial inner membrane; GO:0005753 mitochondrial proton-transporting ATP synthase complex; GO:0005754 mitochondrial proton-transporting ATP synthase, catalytic co…	GO:0000166 nucleotide binding; GO:0003824 catalytic activity; GO:0005102 signaling receptor binding; GO:0005215 transporter activity; GO:0005488 binding; GO:0005509 calcium ion binding; GO:0005515 protein binding; GO:0005524 ATP binding; GO:0008324 cation transmembrane transporter activity; GO:0015075 ion transmembrane transporter activity; GO:0015078 proton transmembrane transporter activity; GO…	PF02874; PF00006	ATP synthase alpha/beta family, beta-barrel domain; ATP synthase alpha/beta family, nucleotide-binding domain	C	KOG1350	F0F1-type ATP synthase, beta subunit	WP4932 7Q1123 COPY NUMBER VARIATION SYNDROME;WP111 ELECTRON TRANSPORT CHAIN OXPHOS SYSTEM IN MITOCHONDRIA;WP623 OXIDATIVE PHOSPHORYLATION	http://www.wikipathways.org/instance/WP4932_r118797;http://www.wikipathways.org/instance/WP111_r117097;http://www.wikipathways.org/instance/WP623_r107189		R-HSA-1268020 Mitochondrial protein import;R-HSA-1428517 The citric acid (TCA) cycle and respiratory electron transport;R-HSA-1430728 Metabolism;R-HSA-1592230 Mitochondrial biogenesis;R-HSA-163200 Respiratory electron transport, ATP synthesis by chemiosmotic coupling, and heat production by uncoupling proteins.;R-HSA-163210 Formation of ATP by chemiosmotic coupling;R-HSA-1852241 Organelle biogene…	https://reactome.org/PathwayBrowser/#/R-HSA-1268020;https://reactome.org/PathwayBrowser/#/R-HSA-1428517;https://reactome.org/PathwayBrowser/#/R-HSA-1430728;https://reactome.org/PathwayBrowser/#/R-HSA-1592230;https://reactome.org/PathwayBrowser/#/R-HSA-163200;https://reactome.org/PathwayBrowser/#/R-HSA-163210;https://reactome.org/PathwayBrowser/#/R-HSA-1852241;https://reactome.org/PathwayBrowser/#…	OXIDATIVE PHOSPHORYLATION	https://www.gsea-msigdb.org/gsea/msigdb/cards/HALLMARK_OXIDATIVE_PHOSPHORYLATION
P06702	Protein S100-A9 OS=Homo sapiens OX=9606 GN=S100A9 PE=1 SV=1	S100A9	13.242	43	4	3	3	3	31021000	cytoplasm	K21128	S100A9; protein S100-A9	hsa04657 IL-17 signaling pathway	GO:0001558 regulation of cell growth; GO:0001775 cell activation; GO:0001816 cytokine production; GO:0002218 activation of innate immune response; GO:0002221 pattern recognition receptor signaling pathway; GO:0002224 toll-like receptor signaling pathway; GO:0002237 response to molecule of bacterial origin; GO:0002252 immune effector process; GO:0002253 activation of immune response; GO:0002263 ce…	GO:0005576 extracellular region; GO:0005615 extracellular space; GO:0005622 intracellular anatomical structure; GO:0005634 nucleus; GO:0005654 nucleoplasm; GO:0005737 cytoplasm; GO:0005829 cytosol; GO:0005856 cytoskeleton; GO:0005886 plasma membrane; GO:0012505 endomembrane system; GO:0016020 membrane; GO:0030054 cell junction; GO:0030141 secretory granule; GO:0031410 cytoplasmic vesicle; GO:0031…	GO:0005102 signaling receptor binding; GO:0005488 binding; GO:0005504 fatty acid binding; GO:0005509 calcium ion binding; GO:0005515 protein binding; GO:0008017 microtubule binding; GO:0008092 cytoskeletal protein binding; GO:0008270 zinc ion binding; GO:0008289 lipid binding; GO:0015631 tubulin binding; GO:0031406 carboxylic acid binding; GO:0033293 monocarboxylic acid binding; GO:0035325 Toll-l…	PF01023	S-100/ICaBP type calcium binding domain				WP5055 BURN WOUND HEALING;WP2865 IL1 AND MEGAKARYOCYTES IN OBESITY;WP2877 VITAMIN D RECEPTOR PATHWAY	http://www.wikipathways.org/instance/WP5055_r120278;http://www.wikipathways.org/instance/WP2865_r106600;http://www.wikipathways.org/instance/WP2877_r119905		R-HSA-1236974 ER-Phagosome pathway;R-HSA-1236975 Antigen processing-Cross presentation;R-HSA-1280218 Adaptive Immune System;R-HSA-162582 Signal Transduction;R-HSA-1643685 Disease;R-HSA-166016 Toll Like Receptor 4 (TLR4) Cascade;R-HSA-166058 MyD88:MAL(TIRAP) cascade initiated on plasma membrane;R-HSA-168179 Toll Like Receptor TLR1:TLR2 Cascade;R-HSA-168188 Toll Like Receptor TLR6:TLR2 Cascade;R-HS…	https://reactome.org/PathwayBrowser/#/R-HSA-1236974;https://reactome.org/PathwayBrowser/#/R-HSA-1236975;https://reactome.org/PathwayBrowser/#/R-HSA-1280218;https://reactome.org/PathwayBrowser/#/R-HSA-162582;https://reactome.org/PathwayBrowser/#/R-HSA-1643685;https://reactome.org/PathwayBrowser/#/R-HSA-166016;https://reactome.org/PathwayBrowser/#/R-HSA-166058;https://reactome.org/PathwayBrowser/#/…	COMPLEMENT;ESTROGEN RESPONSE LATE	https://www.gsea-msigdb.org/gsea/msigdb/cards/HALLMARK_COMPLEMENT;https://www.gsea-msigdb.org/gsea/msigdb/cards/HALLMARK_ESTROGEN_RESPONSE_LATE
P06732	Creatine kinase M-type OS=Homo sapiens OX=9606 GN=CKM PE=1 SV=2	CKM	43.101	0	0	0	0	0	0	cytoplasm	K00933	E2.7.3.2; creatine kinase [EC:2.7.3.2]	hsa00330 Arginine and proline metabolism; hsa01100 Metabolic pathways	GO:0006082 organic acid metabolic process; GO:0006520 cellular amino acid metabolic process; GO:0006575 cellular modified amino acid metabolic process; GO:0006599 phosphagen metabolic process; GO:0006600 creatine metabolic process; GO:0006603 phosphocreatine metabolic process; GO:0006793 phosphorus metabolic process; GO:0006796 phosphate-containing compound metabolic process; GO:0006807 nitrogen …	GO:0005576 extracellular region; GO:0005615 extracellular space; GO:0005622 intracellular anatomical structure; GO:0005737 cytoplasm; GO:0005829 cytosol;	GO:0003824 catalytic activity; GO:0004111 creatine kinase activity; GO:0016301 kinase activity; GO:0016740 transferase activity; GO:0016772 transferase activity, transferring phosphorus-containing groups; GO:0016775 phosphotransferase activity, nitrogenous group as acceptor;	PF02807; PF00217	ATP:guanido phosphotransferase, N-terminal domain; ATP:guanido phosphotransferase, C-terminal catalytic domain	C	KOG3581	Creatine kinases	WP497 UREA CYCLE AND METABOLISM OF AMINO GROUPS	http://www.wikipathways.org/instance/WP497_r119105		R-HSA-1430728 Metabolism;R-HSA-71288 Creatine metabolism;R-HSA-71291 Metabolism of amino acids and derivatives	https://reactome.org/PathwayBrowser/#/R-HSA-1430728;https://reactome.org/PathwayBrowser/#/R-HSA-71288;https://reactome.org/PathwayBrowser/#/R-HSA-71291	KRAS SIGNALING DN;MYOGENESIS	https://www.gsea-msigdb.org/gsea/msigdb/cards/HALLMARK_KRAS_SIGNALING_DN;https://www.gsea-msigdb.org/gsea/msigdb/cards/HALLMARK_MYOGENESIS
P06733	Alpha-enolase OS=Homo sapiens OX=9606 GN=ENO1 PE=1 SV=2	ENO1	47.168	4.4	1	1	1	1	3345600	cytoplasm	K01689	ENO; enolase [EC:4.2.1.11]	hsa04066 HIF-1 signaling pathway; hsa00010 Glycolysis / Gluconeogenesis; hsa01200 Carbon metabolism; hsa03018 RNA degradation; hsa01230 Biosynthesis of amino acids; hsa01100 Metabolic pathways	GO:0000122 negative regulation of transcription by RNA polymerase II; GO:0000165 MAPK cascade; GO:0001558 regulation of cell growth; GO:0001666 response to hypoxia; GO:0001701 in utero embryonic development; GO:0005975 carbohydrate metabolic process; GO:0005996 monosaccharide metabolic process; GO:0006006 glucose metabolic process; GO:0006007 glucose catabolic process; GO:0006082 organic acid met…	GO:0000015 phosphopyruvate hydratase complex; GO:0005622 intracellular anatomical structure; GO:0005634 nucleus; GO:0005737 cytoplasm; GO:0005829 cytosol; GO:0005886 plasma membrane; GO:0005938 cell cortex; GO:0009986 cell surface; GO:0016020 membrane; GO:0019897 extrinsic component of plasma membrane; GO:0019898 extrinsic component of membrane; GO:0030424 axon; GO:0030426 growth cone; GO:0030427…	GO:0000976 transcription cis-regulatory region binding; GO:0000977 RNA polymerase II transcription regulatory region sequence-specific DNA binding; GO:0000981 DNA-binding transcription factor activity, RNA polymerase II-specific; GO:0001067 transcription regulatory region nucleic acid binding; GO:0001227 DNA-binding transcription repressor activity, RNA polymerase II-specific; GO:0003676 nucleic …	PF03952; PF00113	Enolase, N-terminal domain; Enolase, C-terminal TIM barrel domain	G	KOG2670	Enolase	WP4629 AEROBIC GLYCOLYSIS;WP4018 CLEAR CELL RENAL CELL CARCINOMA PATHWAYS;WP534 GLYCOLYSIS AND GLUCONEOGENESIS;WP5049 GLYCOLYSIS IN SENESCENCE;WP4754 IL18 SIGNALING PATHWAY;WP4290 METABOLIC REPROGRAMMING IN COLON CANCER	http://www.wikipathways.org/instance/WP4629_r119264;http://www.wikipathways.org/instance/WP4018_r117168;http://www.wikipathways.org/instance/WP534_r117147;http://www.wikipathways.org/instance/WP5049_r120508;http://www.wikipathways.org/instance/WP4754_r115147;http://www.wikipathways.org/instance/WP4290_r118611	Transcription factor	R-HSA-1430728 Metabolism;R-HSA-1643685 Disease;R-HSA-5663205 Infectious disease;R-HSA-70171 Glycolysis;R-HSA-70263 Gluconeogenesis;R-HSA-70326 Glucose metabolism;R-HSA-71387 Metabolism of carbohydrates;R-HSA-9635486 Infection with Mycobacterium tuberculosis;R-HSA-9636667 Manipulation of host energy metabolism;R-HSA-9637690 Response of Mtb to phagocytosis	https://reactome.org/PathwayBrowser/#/R-HSA-1430728;https://reactome.org/PathwayBrowser/#/R-HSA-1643685;https://reactome.org/PathwayBrowser/#/R-HSA-5663205;https://reactome.org/PathwayBrowser/#/R-HSA-70171;https://reactome.org/PathwayBrowser/#/R-HSA-70263;https://reactome.org/PathwayBrowser/#/R-HSA-70326;https://reactome.org/PathwayBrowser/#/R-HSA-71387;https://reactome.org/PathwayBrowser/#/R-HSA…	GLYCOLYSIS;HYPOXIA;MTORC1 SIGNALING	https://www.gsea-msigdb.org/gsea/msigdb/cards/HALLMARK_GLYCOLYSIS;https://www.gsea-msigdb.org/gsea/msigdb/cards/HALLMARK_HYPOXIA;https://www.gsea-msigdb.org/gsea/msigdb/cards/HALLMARK_MTORC1_SIGNALING
P67936	Tropomyosin alpha-4 chain OS=Homo sapiens OX=9606 GN=TPM4 PE=1 SV=3	TPM4	28.521	0	0	0	0	0	0	cytoplasm	K10375	TPM4; tropomyosin 4	hsa04260 Cardiac muscle contraction; hsa05410 Hypertrophic cardiomyopathy; hsa05414 Dilated cardiomyopathy; hsa04261 Adrenergic signaling in cardiomyocytes	GO:0003008 system process; GO:0003012 muscle system process; GO:0006928 movement of cell or subcellular component; GO:0006936 muscle contraction; GO:0006996 organelle organization; GO:0007010 cytoskeleton organization; GO:0007015 actin filament organization; GO:0009987 cellular process; GO:0016043 cellular component organization; GO:0030029 actin filament-based process; GO:0030036 actin cytoskele…	GO:0001725 stress fiber; GO:0002102 podosome; GO:0005622 intracellular anatomical structure; GO:0005737 cytoplasm; GO:0005829 cytosol; GO:0005856 cytoskeleton; GO:0005862 muscle thin filament tropomyosin; GO:0005865 striated muscle thin filament; GO:0005884 actin filament; GO:0005938 cell cortex; GO:0015629 actin cytoskeleton; GO:0030016 myofibril; GO:0030017 sarcomere; GO:0030863 cortical cytosk…	GO:0003779 actin binding; GO:0005198 structural molecule activity; GO:0005488 binding; GO:0005509 calcium ion binding; GO:0005515 protein binding; GO:0008092 cytoskeletal protein binding; GO:0008307 structural constituent of muscle; GO:0042802 identical protein binding; GO:0042803 protein homodimerization activity; GO:0043167 ion binding; GO:0043169 cation binding; GO:0044877 protein-containing c…			Z	KOG1003	Actin filament-coating protein tropomyosin	WP383 STRIATED MUSCLE CONTRACTION PATHWAY	http://www.wikipathways.org/instance/WP383_r118423		R-HSA-162582 Signal Transduction;R-HSA-1643685 Disease;R-HSA-194315 Signaling by Rho GTPases;R-HSA-390522 Striated Muscle Contraction;R-HSA-397014 Muscle contraction;R-HSA-445355 Smooth Muscle Contraction;R-HSA-5663202 Diseases of signal transduction by growth factor receptors and second messengers;R-HSA-9012999 RHO GTPase cycle;R-HSA-9013424 RHOV GTPase cycle;R-HSA-9700206 Signaling by ALK in ca…	https://reactome.org/PathwayBrowser/#/R-HSA-162582;https://reactome.org/PathwayBrowser/#/R-HSA-1643685;https://reactome.org/PathwayBrowser/#/R-HSA-194315;https://reactome.org/PathwayBrowser/#/R-HSA-390522;https://reactome.org/PathwayBrowser/#/R-HSA-397014;https://reactome.org/PathwayBrowser/#/R-HSA-445355;https://reactome.org/PathwayBrowser/#/R-HSA-5663202;https://reactome.org/PathwayBrowser/#/R-…	EPITHELIAL MESENCHYMAL TRANSITION	https://www.gsea-msigdb.org/gsea/msigdb/cards/HALLMARK_EPITHELIAL_MESENCHYMAL_TRANSITION
P07108	Acyl-CoA-binding protein OS=Homo sapiens OX=9606 GN=DBI PE=1 SV=2	DBI	10.044	0	0	0	0	0	0	cytoplasm	K08762	DBI; diazepam-binding inhibitor (GABA receptor modulator, acyl-CoA-binding protein)	hsa03320 PPAR signaling pathway	GO:0001662 behavioral fear response; GO:0001942 hair follicle development; GO:0002209 behavioral defense response; GO:0003008 system process; GO:0006139 nucleobase-containing compound metabolic process; GO:0006163 purine nucleotide metabolic process; GO:0006629 lipid metabolic process; GO:0006637 acyl-CoA metabolic process; GO:0006638 neutral lipid metabolic process; GO:0006639 acylglycerol metab…	GO:0005576 extracellular region; GO:0005615 extracellular space; GO:0005622 intracellular anatomical structure; GO:0005634 nucleus; GO:0005737 cytoplasm; GO:0005783 endoplasmic reticulum; GO:0005788 endoplasmic reticulum lumen; GO:0005794 Golgi apparatus; GO:0005886 plasma membrane; GO:0008021 synaptic vesicle; GO:0012505 endomembrane system; GO:0016020 membrane; GO:0030133 transport vesicle; GO:…	GO:0000062 fatty-acyl-CoA binding; GO:0000166 nucleotide binding; GO:0005102 signaling receptor binding; GO:0005488 binding; GO:0005515 protein binding; GO:0017076 purine nucleotide binding; GO:0030156 benzodiazepine receptor binding; GO:0030554 adenyl nucleotide binding; GO:0032553 ribonucleotide binding; GO:0032555 purine ribonucleotide binding; GO:0032559 adenyl ribonucleotide binding; GO:0033…	PF00887	Acyl CoA binding protein	I	KOG0817	Acyl-CoA-binding protein	WP5061 FATTY ACID TRANSPORTERS;WP2882 NUCLEAR RECEPTORS METAPATHWAY;WP3942 PPAR SIGNALING PATHWAY;WP2878 PPARALPHA PATHWAY;WP1982 STEROL REGULATORY ELEMENTBINDING PROTEINS SREBP SIGNALING	http://www.wikipathways.org/instance/WP5061_r115541;http://www.wikipathways.org/instance/WP2882_r117808;http://www.wikipathways.org/instance/WP3942_r106517;http://www.wikipathways.org/instance/WP2878_r116507;http://www.wikipathways.org/instance/WP1982_r116442		R-HSA-1430728 Metabolism;R-HSA-556833 Metabolism of lipids;R-HSA-77289 Mitochondrial Fatty Acid Beta-Oxidation;R-HSA-8978868 Fatty acid metabolism	https://reactome.org/PathwayBrowser/#/R-HSA-1430728;https://reactome.org/PathwayBrowser/#/R-HSA-556833;https://reactome.org/PathwayBrowser/#/R-HSA-77289;https://reactome.org/PathwayBrowser/#/R-HSA-8978868	ANDROGEN RESPONSE	https://www.gsea-msigdb.org/gsea/msigdb/cards/HALLMARK_ANDROGEN_RESPONSE
P07333	Macrophage colony-stimulating factor 1 receptor OS=Homo sapiens OX=9606 GN=CSF1R PE=1 SV=2	CSF1R	107.98	2.2	2	2	2	2	24589000	extracellular	K05090	CSF1R; macrophage colony-stimulating factor 1 receptor [EC:2.7.10.1]	hsa04380 Osteoclast differentiation; hsa04014 Ras signaling pathway; hsa05221 Acute myeloid leukemia; hsa05200 Pathways in cancer; hsa05202 Transcriptional misregulation in cancer; hsa04060 Cytokine-cytokine receptor interaction; hsa04061 Viral protein interaction with cytokine and cytokine receptor; hsa04151 PI3K-Akt signaling pathway; hsa04015 Rap1 signaling pathway; hsa04640 Hematopoietic cell…	GO:0000902 cell morphogenesis; GO:0000904 cell morphogenesis involved in differentiation; GO:0001501 skeletal system development; GO:0001667 ameboidal-type cell migration; GO:0001817 regulation of cytokine production; GO:0001819 positive regulation of cytokine production; GO:0001932 regulation of protein phosphorylation; GO:0001934 positive regulation of protein phosphorylation; GO:0002009 morpho…	GO:0005622 intracellular anatomical structure; GO:0005634 nucleus; GO:0005654 nucleoplasm; GO:0005886 plasma membrane; GO:0005887 integral component of plasma membrane; GO:0009986 cell surface; GO:0016020 membrane; GO:0016021 integral component of membrane; GO:0031224 intrinsic component of membrane; GO:0031226 intrinsic component of plasma membrane; GO:0031974 membrane-enclosed lumen; GO:0031981…	GO:0003824 catalytic activity; GO:0004672 protein kinase activity; GO:0004713 protein tyrosine kinase activity; GO:0004714 transmembrane receptor protein tyrosine kinase activity; GO:0004888 transmembrane signaling receptor activity; GO:0005011 macrophage colony-stimulating factor receptor activity; GO:0005488 binding; GO:0005515 protein binding; GO:0016301 kinase activity; GO:0016740 transferase…	PF00047; PF13927; PF07714	Immunoglobulin domain; Immunoglobulin domain; Protein tyrosine and serine/threonine kinase	T	KOG0200	Fibroblast/platelet-derived growth factor receptor and related receptor tyrosine kinases	WP3932 FOCAL ADHESION PI3KAKTMTORSIGNALING PATHWAY;WP4540 HIPPO SIGNALING REGULATION PATHWAYS;WP4541 HIPPOMERLIN SIGNALING DYSREGULATION;WP3640 IMATINIB AND CHRONIC MYELOID LEUKEMIA;WP5087 MALIGNANT PLEURAL MESOTHELIOMA;WP4172 PI3KAKT SIGNALING PATHWAY;WP2848 PLURIPOTENT STEM CELL DIFFERENTIATION PATHWAY;WP4223 RAS SIGNALING	http://www.wikipathways.org/instance/WP3932_r120304;http://www.wikipathways.org/instance/WP4540_r120395;http://www.wikipathways.org/instance/WP4541_r116745;http://www.wikipathways.org/instance/WP3640_r117152;http://www.wikipathways.org/instance/WP5087_r120373;http://www.wikipathways.org/instance/WP4172_r116400;http://www.wikipathways.org/instance/WP2848_r117095;http://www.wikipathways.org/instanc…		R-HSA-1280215 Cytokine Signaling in Immune system;R-HSA-168256 Immune System;R-HSA-212436 Generic Transcription Pathway;R-HSA-449147 Signaling by Interleukins;R-HSA-449836 Other interleukin signaling;R-HSA-73857 RNA Polymerase II Transcription;R-HSA-74160 Gene expression (Transcription);R-HSA-8853884 Transcriptional Regulation by VENTX	https://reactome.org/PathwayBrowser/#/R-HSA-1280215;https://reactome.org/PathwayBrowser/#/R-HSA-168256;https://reactome.org/PathwayBrowser/#/R-HSA-212436;https://reactome.org/PathwayBrowser/#/R-HSA-449147;https://reactome.org/PathwayBrowser/#/R-HSA-449836;https://reactome.org/PathwayBrowser/#/R-HSA-73857;https://reactome.org/PathwayBrowser/#/R-HSA-74160;https://reactome.org/PathwayBrowser/#/R-HSA…
P07339	Cathepsin D OS=Homo sapiens OX=9606 GN=CTSD PE=1 SV=1	CTSD	44.552	9.7	4	3	3	3	29548000	extracellular	K01379	CTSD; cathepsin D [EC:3.4.23.5]	hsa04142 Lysosome; hsa05152 Tuberculosis; hsa04210 Apoptosis; hsa04140 Autophagy - animal; hsa04071 Sphingolipid signaling pathway; hsa04915 Estrogen signaling pathway; hsa05415 Diabetic cardiomyopathy	GO:0000003 reproduction; GO:0000045 autophagosome assembly; GO:0001775 cell activation; GO:0001894 tissue homeostasis; GO:0002252 immune effector process; GO:0002263 cell activation involved in immune response; GO:0002274 myeloid leukocyte activation; GO:0002275 myeloid cell activation involved in immune response; GO:0002283 neutrophil activation involved in immune response; GO:0002366 leukocyte …	GO:0000323 lytic vacuole; GO:0005576 extracellular region; GO:0005615 extracellular space; GO:0005622 intracellular anatomical structure; GO:0005737 cytoplasm; GO:0005764 lysosome; GO:0005768 endosome; GO:0005770 late endosome; GO:0005771 multivesicular body; GO:0005773 vacuole; GO:0005775 vacuolar lumen; GO:0012505 endomembrane system; GO:0016020 membrane; GO:0030141 secretory granule; GO:003141…	GO:0003824 catalytic activity; GO:0004175 endopeptidase activity; GO:0004190 aspartic-type endopeptidase activity; GO:0004197 cysteine-type endopeptidase activity; GO:0004252 serine-type endopeptidase activity; GO:0005488 binding; GO:0008233 peptidase activity; GO:0008234 cysteine-type peptidase activity; GO:0008236 serine-type peptidase activity; GO:0016787 hydrolase activity; GO:0017171 serine …			O	KOG1339	Aspartyl protease	WP5115 NETWORK MAP OF SARSCOV2 SIGNALING PATHWAY;WP2037 PROLACTIN SIGNALING PATHWAY	http://www.wikipathways.org/instance/WP5115_r120597;http://www.wikipathways.org/instance/WP2037_r116779		R-HSA-1280218 Adaptive Immune System;R-HSA-1442490 Collagen degradation;R-HSA-1474228 Degradation of the extracellular matrix;R-HSA-1474244 Extracellular matrix organization;R-HSA-162582 Signal Transduction;R-HSA-168249 Innate Immune System;R-HSA-168256 Immune System;R-HSA-2022377 Metabolism of Angiotensinogen to Angiotensins;R-HSA-2132295 MHC class II antigen presentation;R-HSA-2980736 Peptide h…	https://reactome.org/PathwayBrowser/#/R-HSA-1280218;https://reactome.org/PathwayBrowser/#/R-HSA-1442490;https://reactome.org/PathwayBrowser/#/R-HSA-1474228;https://reactome.org/PathwayBrowser/#/R-HSA-1474244;https://reactome.org/PathwayBrowser/#/R-HSA-162582;https://reactome.org/PathwayBrowser/#/R-HSA-168249;https://reactome.org/PathwayBrowser/#/R-HSA-168256;https://reactome.org/PathwayBrowser/#/…	COMPLEMENT;P53 PATHWAY	https://www.gsea-msigdb.org/gsea/msigdb/cards/HALLMARK_COMPLEMENT;https://www.gsea-msigdb.org/gsea/msigdb/cards/HALLMARK_P53_PATHWAY
P07355	Annexin A2 OS=Homo sapiens OX=9606 GN=ANXA2 PE=1 SV=2	ANXA2	38.604	15.3	4	4	4	4	8350100	cytoplasm	K17092	ANXA2; annexin A2	hsa05132 Salmonella infection	GO:0001501 skeletal system development; GO:0001503 ossification; GO:0001525 angiogenesis; GO:0001568 blood vessel development; GO:0001765 membrane raft assembly; GO:0001775 cell activation; GO:0001816 cytokine production; GO:0001919 regulation of receptor recycling; GO:0001921 positive regulation of receptor recycling; GO:0001932 regulation of protein phosphorylation; GO:0001934 positive regulati…	GO:0000323 lytic vacuole; GO:0001726 ruffle; GO:0005576 extracellular region; GO:0005604 basement membrane; GO:0005615 extracellular space; GO:0005622 intracellular anatomical structure; GO:0005634 nucleus; GO:0005737 cytoplasm; GO:0005764 lysosome; GO:0005765 lysosomal membrane; GO:0005766 primary lysosome; GO:0005768 endosome; GO:0005769 early endosome; GO:0005770 late endosome; GO:0005773 vacu…	GO:0001786 phosphatidylserine binding; GO:0002020 protease binding; GO:0003779 actin binding; GO:0004857 enzyme inhibitor activity; GO:0004859 phospholipase inhibitor activity; GO:0005215 transporter activity; GO:0005216 ion channel activity; GO:0005244 voltage-gated ion channel activity; GO:0005245 voltage-gated calcium channel activity; GO:0005261 cation channel activity; GO:0005262 calcium cha…	PF00191	Annexin	U	KOG0819	Annexin	WP4659 GASTRIN SIGNALING PATHWAY;WP4522 METABOLIC PATHWAY OF LDL HDL AND TG INCLUDING DISEASES;WP98 PROSTAGLANDIN SYNTHESIS AND REGULATION	http://www.wikipathways.org/instance/WP4659_r116555;http://www.wikipathways.org/instance/WP4522_r119310;http://www.wikipathways.org/instance/WP98_r117172		R-HSA-109582 Hemostasis;R-HSA-1280215 Cytokine Signaling in Immune system;R-HSA-168249 Innate Immune System;R-HSA-168256 Immune System;R-HSA-397014 Muscle contraction;R-HSA-445355 Smooth Muscle Contraction;R-HSA-447115 Interleukin-12 family signaling;R-HSA-449147 Signaling by Interleukins;R-HSA-6798695 Neutrophil degranulation;R-HSA-75205 Dissolution of Fibrin Clot;R-HSA-8950505 Gene and protein …	https://reactome.org/PathwayBrowser/#/R-HSA-109582;https://reactome.org/PathwayBrowser/#/R-HSA-1280215;https://reactome.org/PathwayBrowser/#/R-HSA-168249;https://reactome.org/PathwayBrowser/#/R-HSA-168256;https://reactome.org/PathwayBrowser/#/R-HSA-397014;https://reactome.org/PathwayBrowser/#/R-HSA-445355;https://reactome.org/PathwayBrowser/#/R-HSA-447115;https://reactome.org/PathwayBrowser/#/R-H…	HYPOXIA;UV RESPONSE DN	https://www.gsea-msigdb.org/gsea/msigdb/cards/HALLMARK_HYPOXIA;https://www.gsea-msigdb.org/gsea/msigdb/cards/HALLMARK_UV_RESPONSE_DN
P07359	Platelet glycoprotein Ib alpha chain OS=Homo sapiens OX=9606 GN=GP1BA PE=1 SV=2	GP1BA	71.539	0	0	0	0	0	0	extracellular	K06261	GP1BA; platelet glycoprotein Ib alpha chain	hsa04512 ECM-receptor interaction; hsa04613 Neutrophil extracellular trap formation; hsa04611 Platelet activation; hsa04640 Hematopoietic cell lineage	GO:0000902 cell morphogenesis; GO:0001775 cell activation; GO:0001932 regulation of protein phosphorylation; GO:0001933 negative regulation of protein phosphorylation; GO:0002682 regulation of immune system process; GO:0006469 negative regulation of protein kinase activity; GO:0006807 nitrogen compound metabolic process; GO:0006950 response to stress; GO:0007154 cell communication; GO:0007155 cel…	GO:0005622 intracellular anatomical structure; GO:0005737 cytoplasm; GO:0005886 plasma membrane; GO:0005887 integral component of plasma membrane; GO:0016020 membrane; GO:0016021 integral component of membrane; GO:0031224 intrinsic component of membrane; GO:0031226 intrinsic component of plasma membrane; GO:0071944 cell periphery;	GO:0001653 peptide receptor activity; GO:0004857 enzyme inhibitor activity; GO:0004860 protein kinase inhibitor activity; GO:0004888 transmembrane signaling receptor activity; GO:0004930 G protein-coupled receptor activity; GO:0008528 G protein-coupled peptide receptor activity; GO:0015057 thrombin-activated receptor activity; GO:0019207 kinase regulator activity; GO:0019210 kinase inhibitor acti…			R	KOG0619	FOG: Leucine rich repeat	WP4657 22Q112 COPY NUMBER VARIATION SYNDROME;WP5115 NETWORK MAP OF SARSCOV2 SIGNALING PATHWAY	http://www.wikipathways.org/instance/WP4657_r120007;http://www.wikipathways.org/instance/WP5115_r120597		R-HSA-109582 Hemostasis;R-HSA-140837 Intrinsic Pathway of Fibrin Clot Formation;R-HSA-140877 Formation of Fibrin Clot (Clotting Cascade);R-HSA-1643685 Disease;R-HSA-212436 Generic Transcription Pathway;R-HSA-430116 GP1b-IX-V activation signalling;R-HSA-73857 RNA Polymerase II Transcription;R-HSA-74160 Gene expression (Transcription);R-HSA-75892 Platelet Adhesion to exposed collagen;R-HSA-76002 Pl…	https://reactome.org/PathwayBrowser/#/R-HSA-109582;https://reactome.org/PathwayBrowser/#/R-HSA-140837;https://reactome.org/PathwayBrowser/#/R-HSA-140877;https://reactome.org/PathwayBrowser/#/R-HSA-1643685;https://reactome.org/PathwayBrowser/#/R-HSA-212436;https://reactome.org/PathwayBrowser/#/R-HSA-430116;https://reactome.org/PathwayBrowser/#/R-HSA-73857;https://reactome.org/PathwayBrowser/#/R-HS…	COAGULATION;COMPLEMENT;INFLAMMATORY RESPONSE;KRAS SIGNALING DN	https://www.gsea-msigdb.org/gsea/msigdb/cards/HALLMARK_COAGULATION;https://www.gsea-msigdb.org/gsea/msigdb/cards/HALLMARK_COMPLEMENT;https://www.gsea-msigdb.org/gsea/msigdb/cards/HALLMARK_INFLAMMATORY_RESPONSE;https://www.gsea-msigdb.org/gsea/msigdb/cards/HALLMARK_KRAS_SIGNALING_DN
P07384	Calpain-1 catalytic subunit OS=Homo sapiens OX=9606 GN=CAPN1 PE=1 SV=1	CAPN1	81.889	0	0	0	0	0	0	nucleus	K01367	CAPN1; calpain-1 [EC:3.4.22.52]	hsa04210 Apoptosis; hsa04218 Cellular senescence; hsa05022 Pathways of neurodegeneration - multiple diseases; hsa04217 Necroptosis; hsa04141 Protein processing in endoplasmic reticulum; hsa05131 Shigellosis; hsa05010 Alzheimer disease	GO:0000003 reproduction; GO:0000768 syncytium formation by plasma membrane fusion; GO:0001101 response to acid chemical; GO:0001667 ameboidal-type cell migration; GO:0001775 cell activation; GO:0002064 epithelial cell development; GO:0002065 columnar/cuboidal epithelial cell differentiation; GO:0002066 columnar/cuboidal epithelial cell development; GO:0002252 immune effector process; GO:0002263 c…	GO:0000323 lytic vacuole; GO:0005576 extracellular region; GO:0005622 intracellular anatomical structure; GO:0005634 nucleus; GO:0005737 cytoplasm; GO:0005739 mitochondrion; GO:0005764 lysosome; GO:0005773 vacuole; GO:0005783 endoplasmic reticulum; GO:0005794 Golgi apparatus; GO:0005829 cytosol; GO:0005856 cytoskeleton; GO:0005886 plasma membrane; GO:0005938 cell cortex; GO:0012505 endomembrane s…	GO:0003824 catalytic activity; GO:0004175 endopeptidase activity; GO:0004197 cysteine-type endopeptidase activity; GO:0004198 calcium-dependent cysteine-type endopeptidase activity; GO:0005198 structural molecule activity; GO:0005488 binding; GO:0005509 calcium ion binding; GO:0005515 protein binding; GO:0008092 cytoskeletal protein binding; GO:0008233 peptidase activity; GO:0008234 cysteine-type…	PF01067; PF13833	Calpain large subunit, domain III; EF-hand domain pair	OT	KOG0045	Cytosolic Ca2+-dependent cysteine protease (calpain), large subunit (EF-Hand protein superfamily)	WP5124 ALZHEIMERS DISEASE;WP2059 ALZHEIMERS DISEASE AND MIRNA EFFECTS;WP185 INTEGRINMEDIATED CELL ADHESION	http://www.wikipathways.org/instance/WP5124_r119432;http://www.wikipathways.org/instance/WP2059_r119468;http://www.wikipathways.org/instance/WP185_r116785		R-HSA-1266738 Developmental Biology;R-HSA-1474228 Degradation of the extracellular matrix;R-HSA-1474244 Extracellular matrix organization;R-HSA-1643685 Disease;R-HSA-168249 Innate Immune System;R-HSA-168256 Immune System;R-HSA-6798695 Neutrophil degranulation;R-HSA-6805567 Keratinization;R-HSA-6809371 Formation of the cornified envelope;R-HSA-8862803 Deregulated CDK5 triggers multiple neurodegene…	https://reactome.org/PathwayBrowser/#/R-HSA-1266738;https://reactome.org/PathwayBrowser/#/R-HSA-1474228;https://reactome.org/PathwayBrowser/#/R-HSA-1474244;https://reactome.org/PathwayBrowser/#/R-HSA-1643685;https://reactome.org/PathwayBrowser/#/R-HSA-168249;https://reactome.org/PathwayBrowser/#/R-HSA-168256;https://reactome.org/PathwayBrowser/#/R-HSA-6798695;https://reactome.org/PathwayBrowser/#…
P07911	Uromodulin OS=Homo sapiens OX=9606 GN=UMOD PE=1 SV=1	UMOD	69.76	0	0	0	0	0	0	extracellular	K18274			GO:0001655 urogenital system development; GO:0001656 metanephros development; GO:0001822 kidney development; GO:0002376 immune system process; GO:0003008 system process; GO:0006928 movement of cell or subcellular component; GO:0006950 response to stress; GO:0006952 defense response; GO:0006968 cellular defense response; GO:0007155 cell adhesion; GO:0007157 heterophilic cell-cell adhesion via plas…	GO:0000922 spindle pole; GO:0005576 extracellular region; GO:0005615 extracellular space; GO:0005622 intracellular anatomical structure; GO:0005737 cytoplasm; GO:0005794 Golgi apparatus; GO:0005796 Golgi lumen; GO:0005819 spindle; GO:0005856 cytoskeleton; GO:0005886 plasma membrane; GO:0005929 cilium; GO:0012505 endomembrane system; GO:0015630 microtubule cytoskeleton; GO:0016020 membrane; GO:001…	GO:0005488 binding; GO:0019864 IgG binding; GO:0019865 immunoglobulin binding; GO:0044877 protein-containing complex binding;	PF12947; PF07645	EGF domain; Calcium-binding EGF domain							R-HSA-392499 Metabolism of proteins;R-HSA-446203 Asparagine N-linked glycosylation;R-HSA-597592 Post-translational protein modification	https://reactome.org/PathwayBrowser/#/R-HSA-392499;https://reactome.org/PathwayBrowser/#/R-HSA-446203;https://reactome.org/PathwayBrowser/#/R-HSA-597592
P08185	Corticosteroid-binding globulin OS=Homo sapiens OX=9606 GN=SERPINA6 PE=1 SV=1	SERPINA6	45.14	7.7	3	3	3	3	29937000	plasma membrane	K04525			GO:0006629 lipid metabolic process; GO:0008152 metabolic process; GO:0008202 steroid metabolic process; GO:0008211 glucocorticoid metabolic process; GO:0009892 negative regulation of metabolic process; GO:0010466 negative regulation of peptidase activity; GO:0010605 negative regulation of macromolecule metabolic process; GO:0010817 regulation of hormone levels; GO:0010951 negative regulation of e…	GO:0005576 extracellular region; GO:0005615 extracellular space;	GO:0004857 enzyme inhibitor activity; GO:0004866 endopeptidase inhibitor activity; GO:0004867 serine-type endopeptidase inhibitor activity; GO:0005488 binding; GO:0005496 steroid binding; GO:0008289 lipid binding; GO:0030234 enzyme regulator activity; GO:0030414 peptidase inhibitor activity; GO:0061134 peptidase regulator activity; GO:0061135 endopeptidase regulator activity; GO:0097159 organic c…	PF00079	Serpin (serine protease inhibitor)	V	KOG2392	Serpin				R-HSA-1430728 Metabolism;R-HSA-194002 Glucocorticoid biosynthesis;R-HSA-196071 Metabolism of steroid hormones;R-HSA-556833 Metabolism of lipids;R-HSA-8957322 Metabolism of steroids	https://reactome.org/PathwayBrowser/#/R-HSA-1430728;https://reactome.org/PathwayBrowser/#/R-HSA-194002;https://reactome.org/PathwayBrowser/#/R-HSA-196071;https://reactome.org/PathwayBrowser/#/R-HSA-556833;https://reactome.org/PathwayBrowser/#/R-HSA-8957322	BILE ACID METABOLISM;PEROXISOME;XENOBIOTIC METABOLISM	https://www.gsea-msigdb.org/gsea/msigdb/cards/HALLMARK_BILE_ACID_METABOLISM;https://www.gsea-msigdb.org/gsea/msigdb/cards/HALLMARK_PEROXISOME;https://www.gsea-msigdb.org/gsea/msigdb/cards/HALLMARK_XENOBIOTIC_METABOLISM
P08238	Heat shock protein HSP 90-beta OS=Homo sapiens OX=9606 GN=HSP90AB1 PE=1 SV=4	HSP90AB1	83.263	0	0	0	0	0	0	cytoplasm	K04079	HSP90A; molecular chaperone HtpG	hsa05215 Prostate cancer; hsa04612 Antigen processing and presentation; hsa05200 Pathways in cancer; hsa05207 Chemical carcinogenesis - receptor activation; hsa04659 Th17 cell differentiation; hsa05418 Fluid shear stress and atherosclerosis; hsa05132 Salmonella infection; hsa04621 NOD-like receptor signaling pathway; hsa04657 IL-17 signaling pathway; hsa04151 PI3K-Akt signaling pathway; hsa04914 …	GO:0000003 reproduction; GO:0000086 G2/M transition of mitotic cell cycle; GO:0000226 microtubule cytoskeleton organization; GO:0000278 mitotic cell cycle; GO:0000578 embryonic axis specification; GO:0000723 telomere maintenance; GO:0000902 cell morphogenesis; GO:0000904 cell morphogenesis involved in differentiation; GO:0001505 regulation of neurotransmitter levels; GO:0001568 blood vessel devel…	GO:0000323 lytic vacuole; GO:0005576 extracellular region; GO:0005622 intracellular anatomical structure; GO:0005634 nucleus; GO:0005654 nucleoplasm; GO:0005667 transcription regulator complex; GO:0005694 chromosome; GO:0005700 polytene chromosome; GO:0005705 polytene chromosome interband; GO:0005737 cytoplasm; GO:0005739 mitochondrion; GO:0005764 lysosome; GO:0005765 lysosomal membrane; GO:00057…	GO:0000166 nucleotide binding; GO:0001882 nucleoside binding; GO:0001883 purine nucleoside binding; GO:0001884 pyrimidine nucleoside binding; GO:0002134 UTP binding; GO:0002135 CTP binding; GO:0003676 nucleic acid binding; GO:0003723 RNA binding; GO:0003725 double-stranded RNA binding; GO:0003824 catalytic activity; GO:0004672 protein kinase activity; GO:0004713 protein tyrosine kinase activity; …	PF02518	Histidine kinase-, DNA gyrase B-, and HSP90-like ATPase	O	KOG0019	Molecular chaperone (HSP90 family)	WP3932 FOCAL ADHESION PI3KAKTMTORSIGNALING PATHWAY;WP2884 NRF2 PATHWAY;WP2882 NUCLEAR RECEPTORS METAPATHWAY;WP4172 PI3KAKT SIGNALING PATHWAY	http://www.wikipathways.org/instance/WP3932_r120304;http://www.wikipathways.org/instance/WP2884_r106658;http://www.wikipathways.org/instance/WP2882_r117808;http://www.wikipathways.org/instance/WP4172_r116400		R-HSA-1266738 Developmental Biology;R-HSA-1430728 Metabolism;R-HSA-162582 Signal Transduction;R-HSA-1640170 Cell Cycle;R-HSA-1643685 Disease;R-HSA-168249 Innate Immune System;R-HSA-168256 Immune System;R-HSA-168643 Nucleotide-binding domain, leucine rich repeat containing receptor (NLR) signaling pathways;R-HSA-168928 DDX58/IFIH1-mediated induction of interferon-alpha/beta;R-HSA-194315 Signaling …		MYC TARGETS V1	https://www.gsea-msigdb.org/gsea/msigdb/cards/HALLMARK_MYC_TARGETS_V1
P08571	Monocyte differentiation antigen CD14 OS=Homo sapiens OX=9606 GN=CD14 PE=1 SV=2	CD14	40.076	6.9	4	2	2	2	41719000	extracellular	K04391	CD14; monocyte differentiation antigen CD14	hsa04936 Alcoholic liver disease; hsa05134 Legionellosis; hsa05146 Amoebiasis; hsa05152 Tuberculosis; hsa05221 Acute myeloid leukemia; hsa05202 Transcriptional misregulation in cancer; hsa05131 Shigellosis; hsa05132 Salmonella infection; hsa04145 Phagosome; hsa05133 Pertussis; hsa04620 Toll-like receptor signaling pathway; hsa04064 NF-kappa B signaling pathway; hsa04640 Hematopoietic cell lineage…	GO:0001775 cell activation; GO:0001817 regulation of cytokine production; GO:0001819 positive regulation of cytokine production; GO:0002218 activation of innate immune response; GO:0002221 pattern recognition receptor signaling pathway; GO:0002224 toll-like receptor signaling pathway; GO:0002237 response to molecule of bacterial origin; GO:0002252 immune effector process; GO:0002253 activation of…	GO:0005576 extracellular region; GO:0005615 extracellular space; GO:0005622 intracellular anatomical structure; GO:0005737 cytoplasm; GO:0005768 endosome; GO:0005794 Golgi apparatus; GO:0005886 plasma membrane; GO:0009897 external side of plasma membrane; GO:0009986 cell surface; GO:0010008 endosome membrane; GO:0012505 endomembrane system; GO:0012506 vesicle membrane; GO:0016020 membrane; GO:001…	GO:0001530 lipopolysaccharide binding; GO:0001847 opsonin receptor activity; GO:0004888 transmembrane signaling receptor activity; GO:0005488 binding; GO:0008289 lipid binding; GO:0016019 peptidoglycan immune receptor activity; GO:0033218 amide binding; GO:0038023 signaling receptor activity; GO:0038187 pattern recognition receptor activity; GO:0042277 peptide binding; GO:0060089 molecular transd…						WP4136 FIBRIN COMPLEMENT RECEPTOR 3 SIGNALING PATHWAY;WP4478 LTF DANGER SIGNAL RESPONSE PATHWAY;WP4146 MACROPHAGE MARKERS;WP382 MAPK SIGNALING PATHWAY;WP5115 NETWORK MAP OF SARSCOV2 SIGNALING PATHWAY;WP2272 PATHOGENIC ESCHERICHIA COLI INFECTION;WP51 REGULATION OF ACTIN CYTOSKELETON;WP75 TOLLLIKE RECEPTOR SIGNALING PATHWAY;WP2877 VITAMIN D RECEPTOR PATHWAY	http://www.wikipathways.org/instance/WP4136_r120387;http://www.wikipathways.org/instance/WP4478_r103756;http://www.wikipathways.org/instance/WP4146_r107552;http://www.wikipathways.org/instance/WP382_r119087;http://www.wikipathways.org/instance/WP5115_r120597;http://www.wikipathways.org/instance/WP2272_r118427;http://www.wikipathways.org/instance/WP51_r116716;http://www.wikipathways.org/instance/W…		R-HSA-109581 Apoptosis;R-HSA-1236974 ER-Phagosome pathway;R-HSA-1236975 Antigen processing-Cross presentation;R-HSA-1280218 Adaptive Immune System;R-HSA-140534 Caspase activation via Death Receptors in the presence of ligand;R-HSA-1643685 Disease;R-HSA-166016 Toll Like Receptor 4 (TLR4) Cascade;R-HSA-166020 Transfer of LPS from LBP carrier to CD14;R-HSA-166058 MyD88:MAL(TIRAP) cascade initiated o…	https://reactome.org/PathwayBrowser/#/R-HSA-109581;https://reactome.org/PathwayBrowser/#/R-HSA-1236974;https://reactome.org/PathwayBrowser/#/R-HSA-1236975;https://reactome.org/PathwayBrowser/#/R-HSA-1280218;https://reactome.org/PathwayBrowser/#/R-HSA-140534;https://reactome.org/PathwayBrowser/#/R-HSA-1643685;https://reactome.org/PathwayBrowser/#/R-HSA-166016;https://reactome.org/PathwayBrowser/#/…	APOPTOSIS;IL6 JAK STAT3 SIGNALING;INFLAMMATORY RESPONSE	https://www.gsea-msigdb.org/gsea/msigdb/cards/HALLMARK_APOPTOSIS;https://www.gsea-msigdb.org/gsea/msigdb/cards/HALLMARK_IL6_JAK_STAT3_SIGNALING;https://www.gsea-msigdb.org/gsea/msigdb/cards/HALLMARK_INFLAMMATORY_RESPONSE
P08670	Vimentin OS=Homo sapiens OX=9606 GN=VIM PE=1 SV=4	VIM	53.651	0	0	0	0	0	0	nucleus	K07606	VIM; vimentin	hsa05206 MicroRNAs in cancer; hsa05169 Epstein-Barr virus infection	GO:0000003 reproduction; GO:0001654 eye development; GO:0001701 in utero embryonic development; GO:0001890 placenta development; GO:0001893 maternal placenta development; GO:0002064 epithelial cell development; GO:0002088 lens development in camera-type eye; GO:0002376 immune system process; GO:0003006 developmental process involved in reproduction; GO:0003008 system process; GO:0003012 muscle sy…	GO:0005622 intracellular anatomical structure; GO:0005634 nucleus; GO:0005737 cytoplasm; GO:0005777 peroxisome; GO:0005829 cytosol; GO:0005844 polysome; GO:0005856 cytoskeleton; GO:0005882 intermediate filament; GO:0005886 plasma membrane; GO:0016020 membrane; GO:0030139 endocytic vesicle; GO:0030424 axon; GO:0030496 midbody; GO:0031252 cell leading edge; GO:0031410 cytoplasmic vesicle; GO:003198…	GO:0003676 nucleic acid binding; GO:0003723 RNA binding; GO:0003725 double-stranded RNA binding; GO:0005198 structural molecule activity; GO:0005200 structural constituent of cytoskeleton; GO:0005212 structural constituent of eye lens; GO:0005488 binding; GO:0005515 protein binding; GO:0008022 protein C-terminus binding; GO:0019215 intermediate filament binding; GO:0019899 enzyme binding; GO:0019…			DY	KOG0977	Nuclear envelope protein lamin, intermediate filament superfamily	WP2328 ALLOGRAFT REJECTION;WP2864 APOPTOSISRELATED NETWORK DUE TO ALTERED NOTCH3 IN OVARIAN CANCER;WP5055 BURN WOUND HEALING;WP5097 CCL18 SIGNALING PATHWAY;WP4352 CILIARY LANDSCAPE;WP2814 MAMMARY GLAND DEVELOPMENT PATHWAY PUBERTY STAGE 2 OF 4;WP2572 PRIMARY FOCAL SEGMENTAL GLOMERULOSCLEROSIS FSGS;WP2431 SPINAL CORD INJURY;WP383 STRIATED MUSCLE CONTRACTION PATHWAY;WP69 TCELL RECEPTOR TCR SIGNALING…	http://www.wikipathways.org/instance/WP2328_r120776;http://www.wikipathways.org/instance/WP2864_r108133;http://www.wikipathways.org/instance/WP5055_r120278;http://www.wikipathways.org/instance/WP5097_r119075;http://www.wikipathways.org/instance/WP4352_r102218;http://www.wikipathways.org/instance/WP2814_r102407;http://www.wikipathways.org/instance/WP2572_r119251;http://www.wikipathways.org/instanc…		R-HSA-109581 Apoptosis;R-HSA-111465 Apoptotic cleavage of cellular proteins;R-HSA-1280215 Cytokine Signaling in Immune system;R-HSA-162582 Signal Transduction;R-HSA-1632852 Macroautophagy;R-HSA-168256 Immune System;R-HSA-194315 Signaling by Rho GTPases;R-HSA-264870 Caspase-mediated cleavage of cytoskeletal proteins;R-HSA-390522 Striated Muscle Contraction;R-HSA-397014 Muscle contraction;R-HSA-449…	https://reactome.org/PathwayBrowser/#/R-HSA-109581;https://reactome.org/PathwayBrowser/#/R-HSA-111465;https://reactome.org/PathwayBrowser/#/R-HSA-1280215;https://reactome.org/PathwayBrowser/#/R-HSA-162582;https://reactome.org/PathwayBrowser/#/R-HSA-1632852;https://reactome.org/PathwayBrowser/#/R-HSA-168256;https://reactome.org/PathwayBrowser/#/R-HSA-194315;https://reactome.org/PathwayBrowser/#/R-…	EPITHELIAL MESENCHYMAL TRANSITION	https://www.gsea-msigdb.org/gsea/msigdb/cards/HALLMARK_EPITHELIAL_MESENCHYMAL_TRANSITION
P08697	Alpha-2-antiplasmin OS=Homo sapiens OX=9606 GN=SERPINF2 PE=1 SV=3	SERPINF2	54.565	17.9	7	6	6	6	283750000	extracellular	K03983	SERPINF2; alpha-2-antiplasmin	hsa04610 Complement and coagulation cascades	GO:0001568 blood vessel development; GO:0001817 regulation of cytokine production; GO:0001819 positive regulation of cytokine production; GO:0001932 regulation of protein phosphorylation; GO:0001934 positive regulation of protein phosphorylation; GO:0001944 vasculature development; GO:0001990 regulation of systemic arterial blood pressure by hormone; GO:0002034 maintenance of blood vessel diamete…	GO:0005576 extracellular region; GO:0005577 fibrinogen complex; GO:0005615 extracellular space; GO:0005622 intracellular anatomical structure; GO:0005737 cytoplasm; GO:0009986 cell surface; GO:0012505 endomembrane system; GO:0030141 secretory granule; GO:0031091 platelet alpha granule; GO:0031093 platelet alpha granule lumen; GO:0031410 cytoplasmic vesicle; GO:0031974 membrane-enclosed lumen; GO:…	GO:0002020 protease binding; GO:0004857 enzyme inhibitor activity; GO:0004866 endopeptidase inhibitor activity; GO:0004867 serine-type endopeptidase inhibitor activity; GO:0005488 binding; GO:0005515 protein binding; GO:0019899 enzyme binding; GO:0030234 enzyme regulator activity; GO:0030414 peptidase inhibitor activity; GO:0042802 identical protein binding; GO:0042803 protein homodimerization ac…	PF00079	Serpin (serine protease inhibitor)	V	KOG2392	Serpin	WP272 BLOOD CLOTTING CASCADE;WP558 COMPLEMENT AND COAGULATION CASCADES	http://www.wikipathways.org/instance/WP272_r118424;http://www.wikipathways.org/instance/WP558_r119232		R-HSA-109582 Hemostasis;R-HSA-114608 Platelet degranulation ;R-HSA-75205 Dissolution of Fibrin Clot;R-HSA-76002 Platelet activation, signaling and aggregation;R-HSA-76005 Response to elevated platelet cytosolic Ca2+	https://reactome.org/PathwayBrowser/#/R-HSA-109582;https://reactome.org/PathwayBrowser/#/R-HSA-114608;https://reactome.org/PathwayBrowser/#/R-HSA-75205;https://reactome.org/PathwayBrowser/#/R-HSA-76002;https://reactome.org/PathwayBrowser/#/R-HSA-76005
P08727	Keratin, type I cytoskeletal 19 OS=Homo sapiens OX=9606 GN=KRT19 PE=1 SV=4	KRT19	44.105	0	0	0	0	0	0	mitochondria	K07604	KRT1; type I keratin, acidic	hsa05150 Staphylococcus aureus infection; hsa04915 Estrogen signaling pathway	GO:0000003 reproduction; GO:0001701 in utero embryonic development; GO:0001890 placenta development; GO:0001892 embryonic placenta development; GO:0003006 developmental process involved in reproduction; GO:0006996 organelle organization; GO:0007010 cytoskeleton organization; GO:0007154 cell communication; GO:0007165 signal transduction; GO:0007166 cell surface receptor signaling pathway; GO:00072…	GO:0005622 intracellular anatomical structure; GO:0005737 cytoplasm; GO:0005829 cytosol; GO:0005856 cytoskeleton; GO:0005882 intermediate filament; GO:0005886 plasma membrane; GO:0005938 cell cortex; GO:0015629 actin cytoskeleton; GO:0016010 dystrophin-associated glycoprotein complex; GO:0016020 membrane; GO:0016327 apicolateral plasma membrane; GO:0030016 myofibril; GO:0030017 sarcomere; GO:0030…	GO:0005198 structural molecule activity; GO:0005200 structural constituent of cytoskeleton; GO:0005488 binding; GO:0008307 structural constituent of muscle; GO:0044877 protein-containing complex binding;						WP4970 GALANIN RECEPTOR PATHWAY;WP2840 HAIR FOLLICLE DEVELOPMENT CYTODIFFERENTIATION PART 3 OF 3	http://www.wikipathways.org/instance/WP4970_r113773;http://www.wikipathways.org/instance/WP2840_r117745		R-HSA-1266738 Developmental Biology;R-HSA-6805567 Keratinization;R-HSA-6809371 Formation of the cornified envelope	https://reactome.org/PathwayBrowser/#/R-HSA-1266738;https://reactome.org/PathwayBrowser/#/R-HSA-6805567;https://reactome.org/PathwayBrowser/#/R-HSA-6809371	ANDROGEN RESPONSE;ESTROGEN RESPONSE EARLY;ESTROGEN RESPONSE LATE	https://www.gsea-msigdb.org/gsea/msigdb/cards/HALLMARK_ANDROGEN_RESPONSE;https://www.gsea-msigdb.org/gsea/msigdb/cards/HALLMARK_ESTROGEN_RESPONSE_EARLY;https://www.gsea-msigdb.org/gsea/msigdb/cards/HALLMARK_ESTROGEN_RESPONSE_LATE
P08779	Keratin, type I cytoskeletal 16 OS=Homo sapiens OX=9606 GN=KRT16 PE=1 SV=4	KRT16	51.267	33	9	16	7	7	65846000	nucleus	K07604	KRT1; type I keratin, acidic	hsa05150 Staphylococcus aureus infection; hsa04915 Estrogen signaling pathway	GO:0001667 ameboidal-type cell migration; GO:0001775 cell activation; GO:0001942 hair follicle development; GO:0002009 morphogenesis of an epithelium; GO:0002376 immune system process; GO:0003008 system process; GO:0006464 cellular protein modification process; GO:0006807 nitrogen compound metabolic process; GO:0006928 movement of cell or subcellular component; GO:0006950 response to stress; GO:0…	GO:0001533 cornified envelope; GO:0005622 intracellular anatomical structure; GO:0005737 cytoplasm; GO:0005829 cytosol; GO:0005856 cytoskeleton; GO:0005882 intermediate filament; GO:0005886 plasma membrane; GO:0016020 membrane; GO:0043226 organelle; GO:0043228 non-membrane-bounded organelle; GO:0043229 intracellular organelle; GO:0043232 intracellular non-membrane-bounded organelle; GO:0045095 ke…	GO:0004888 transmembrane signaling receptor activity; GO:0005102 signaling receptor binding; GO:0005198 structural molecule activity; GO:0005200 structural constituent of cytoskeleton; GO:0005488 binding; GO:0005515 protein binding; GO:0030280 structural constituent of skin epidermis; GO:0032395 MHC class II receptor activity; GO:0038023 signaling receptor activity; GO:0042287 MHC protein binding…						WP2877 VITAMIN D RECEPTOR PATHWAY	http://www.wikipathways.org/instance/WP2877_r119905		R-HSA-1266738 Developmental Biology;R-HSA-6805567 Keratinization;R-HSA-6809371 Formation of the cornified envelope	https://reactome.org/PathwayBrowser/#/R-HSA-1266738;https://reactome.org/PathwayBrowser/#/R-HSA-6805567;https://reactome.org/PathwayBrowser/#/R-HSA-6809371
P09211	Glutathione S-transferase P OS=Homo sapiens OX=9606 GN=GSTP1 PE=1 SV=2	GSTP1	23.356	0	0	0	0	0	0	mitochondria	K23790	GSTP; glutathione S-transferase P [EC:2.5.1.18]	hsa05204 Chemical carcinogenesis - DNA adducts; hsa05215 Prostate cancer; hsa00480 Glutathione metabolism; hsa00982 Drug metabolism - cytochrome P450; hsa05200 Pathways in cancer; hsa05418 Fluid shear stress and atherosclerosis; hsa05225 Hepatocellular carcinoma; hsa00983 Drug metabolism - other enzymes; hsa01524 Platinum drug resistance; hsa00980 Metabolism of xenobiotics by cytochrome P450; hsa…	GO:0000302 response to reactive oxygen species; GO:0001101 response to acid chemical; GO:0001676 long-chain fatty acid metabolic process; GO:0001775 cell activation; GO:0001817 regulation of cytokine production; GO:0001818 negative regulation of cytokine production; GO:0001932 regulation of protein phosphorylation; GO:0001933 negative regulation of protein phosphorylation; GO:0001959 regulation o…	GO:0005576 extracellular region; GO:0005622 intracellular anatomical structure; GO:0005634 nucleus; GO:0005737 cytoplasm; GO:0005739 mitochondrion; GO:0005829 cytosol; GO:0005886 plasma membrane; GO:0012505 endomembrane system; GO:0016020 membrane; GO:0030141 secretory granule; GO:0031410 cytoplasmic vesicle; GO:0031974 membrane-enclosed lumen; GO:0031982 vesicle; GO:0031983 vesicle lumen; GO:003…	GO:0003824 catalytic activity; GO:0004364 glutathione transferase activity; GO:0004601 peroxidase activity; GO:0004602 glutathione peroxidase activity; GO:0005488 binding; GO:0005515 protein binding; GO:0008432 JUN kinase binding; GO:0016209 antioxidant activity; GO:0016491 oxidoreductase activity; GO:0016684 oxidoreductase activity, acting on peroxide as acceptor; GO:0016740 transferase activity…	PF02798; PF14497	Glutathione S-transferase, N-terminal domain; Glutathione S-transferase, C-terminal domain	O	KOG1695	Glutathione S-transferase	WP678 ARACHIDONATE EPOXYGENASE EPOXIDE HYDROLASE;WP410 EXERCISEINDUCED CIRCADIAN REGULATION;WP702 METAPATHWAY BIOTRANSFORMATION PHASE I AND II;WP2884 NRF2 PATHWAY;WP2882 NUCLEAR RECEPTORS METAPATHWAY;WP3612 PHOTODYNAMIC THERAPYINDUCED NFE2L2 NRF2 SURVIVAL SIGNALING	http://www.wikipathways.org/instance/WP678_r116938;http://www.wikipathways.org/instance/WP410_r117108;http://www.wikipathways.org/instance/WP702_r106643;http://www.wikipathways.org/instance/WP2884_r106658;http://www.wikipathways.org/instance/WP2882_r117808;http://www.wikipathways.org/instance/WP3612_r106540		R-HSA-1430728 Metabolism;R-HSA-156580 Phase II - Conjugation of compounds;R-HSA-156590 Glutathione conjugation;R-HSA-168249 Innate Immune System;R-HSA-168256 Immune System;R-HSA-211859 Biological oxidations;R-HSA-2262752 Cellular responses to stress;R-HSA-3299685 Detoxification of Reactive Oxygen Species;R-HSA-6798695 Neutrophil degranulation;R-HSA-8953897 Cellular responses to stimuli;R-HSA-9711…	https://reactome.org/PathwayBrowser/#/R-HSA-1430728;https://reactome.org/PathwayBrowser/#/R-HSA-156580;https://reactome.org/PathwayBrowser/#/R-HSA-156590;https://reactome.org/PathwayBrowser/#/R-HSA-168249;https://reactome.org/PathwayBrowser/#/R-HSA-168256;https://reactome.org/PathwayBrowser/#/R-HSA-211859;https://reactome.org/PathwayBrowser/#/R-HSA-2262752;https://reactome.org/PathwayBrowser/#/R-…
P09525	Annexin A4 OS=Homo sapiens OX=9606 GN=ANXA4 PE=1 SV=4	ANXA4	35.882	0	0	0	0	0	0	cytoplasm	K17093			GO:0001655 urogenital system development; GO:0001817 regulation of cytokine production; GO:0001818 negative regulation of cytokine production; GO:0001822 kidney development; GO:0002791 regulation of peptide secretion; GO:0002792 negative regulation of peptide secretion; GO:0006355 regulation of transcription, DNA-templated; GO:0006357 regulation of transcription by RNA polymerase II; GO:0006810 t…	GO:0005622 intracellular anatomical structure; GO:0005634 nucleus; GO:0005635 nuclear envelope; GO:0005737 cytoplasm; GO:0005829 cytosol; GO:0005886 plasma membrane; GO:0009986 cell surface; GO:0012505 endomembrane system; GO:0012506 vesicle membrane; GO:0016020 membrane; GO:0016324 apical plasma membrane; GO:0030141 secretory granule; GO:0030659 cytoplasmic vesicle membrane; GO:0030667 secretory…	GO:0004857 enzyme inhibitor activity; GO:0004859 phospholipase inhibitor activity; GO:0005488 binding; GO:0005509 calcium ion binding; GO:0005515 protein binding; GO:0005539 glycosaminoglycan binding; GO:0005543 phospholipid binding; GO:0005544 calcium-dependent phospholipid binding; GO:0008134 transcription factor binding; GO:0008201 heparin binding; GO:0008289 lipid binding; GO:0030234 enzyme r…	PF00191	Annexin	U	KOG0819	Annexin	WP98 PROSTAGLANDIN SYNTHESIS AND REGULATION	http://www.wikipathways.org/instance/WP98_r117172				IL2 STAT5 SIGNALING;UV RESPONSE DN	https://www.gsea-msigdb.org/gsea/msigdb/cards/HALLMARK_IL2_STAT5_SIGNALING;https://www.gsea-msigdb.org/gsea/msigdb/cards/HALLMARK_UV_RESPONSE_DN
P09601	Heme oxygenase 1 OS=Homo sapiens OX=9606 GN=HMOX1 PE=1 SV=1	HMOX1	32.818	0	0	0	0	0	0	peroxisome	K00510	HMOX1; heme oxygenase 1 [EC:1.14.14.18]	hsa00860 Porphyrin metabolism; hsa04216 Ferroptosis; hsa05208 Chemical carcinogenesis - reactive oxygen species; hsa05200 Pathways in cancer; hsa05418 Fluid shear stress and atherosclerosis; hsa04066 HIF-1 signaling pathway; hsa05225 Hepatocellular carcinoma; hsa04978 Mineral absorption; hsa05206 MicroRNAs in cancer; hsa01100 Metabolic pathways	GO:0000302 response to reactive oxygen species; GO:0001525 angiogenesis; GO:0001568 blood vessel development; GO:0001666 response to hypoxia; GO:0001817 regulation of cytokine production; GO:0001819 positive regulation of cytokine production; GO:0001935 endothelial cell proliferation; GO:0001936 regulation of endothelial cell proliferation; GO:0001938 positive regulation of endothelial cell proli…	GO:0005576 extracellular region; GO:0005615 extracellular space; GO:0005622 intracellular anatomical structure; GO:0005634 nucleus; GO:0005737 cytoplasm; GO:0005783 endoplasmic reticulum; GO:0005789 endoplasmic reticulum membrane; GO:0012505 endomembrane system; GO:0016020 membrane; GO:0031984 organelle subcompartment; GO:0042175 nuclear outer membrane-endoplasmic reticulum membrane network; GO:0…	GO:0003824 catalytic activity; GO:0004392 heme oxygenase (decyclizing) activity; GO:0005488 binding; GO:0005515 protein binding; GO:0016491 oxidoreductase activity; GO:0016705 oxidoreductase activity, acting on paired donors, with incorporation or reduction of molecular oxygen; GO:0019899 enzyme binding; GO:0020037 heme binding; GO:0042802 identical protein binding; GO:0042803 protein homodimeriz…	PF01126	Heme oxygenase	P	KOG4480	Heme oxygenase	WP5113 ANTIVIRAL AND ANTIINFLAMMATORY EFFECTS OF NRF2 ON SARSCOV2 PATHWAY;WP4874 CAMKK2 PATHWAY;WP4313 FERROPTOSIS;WP4495 IL10 ANTIINFLAMMATORY SIGNALING PATHWAY;WP4754 IL18 SIGNALING PATHWAY;WP3624 LUNG FIBROSIS;WP2884 NRF2 PATHWAY;WP4357 NRF2ARE REGULATION;WP2882 NUCLEAR RECEPTORS METAPATHWAY;WP3287 OVERVIEW OF NANOPARTICLE EFFECTS;WP408 OXIDATIVE STRESS RESPONSE;WP3612 PHOTODYNAMIC THERAPYINDU…	http://www.wikipathways.org/instance/WP5113_r119486;http://www.wikipathways.org/instance/WP4874_r117669;http://www.wikipathways.org/instance/WP4313_r120500;http://www.wikipathways.org/instance/WP4495_r117759;http://www.wikipathways.org/instance/WP4754_r115147;http://www.wikipathways.org/instance/WP3624_r118417;http://www.wikipathways.org/instance/WP2884_r106658;http://www.wikipathways.org/instanc…		R-HSA-1280215 Cytokine Signaling in Immune system;R-HSA-1430728 Metabolism;R-HSA-1643685 Disease;R-HSA-168249 Innate Immune System;R-HSA-168256 Immune System;R-HSA-168643 Nucleotide-binding domain, leucine rich repeat containing receptor (NLR) signaling pathways;R-HSA-189445 Metabolism of porphyrins;R-HSA-189483 Heme degradation;R-HSA-2262752 Cellular responses to stress;R-HSA-382551 Transport of…	https://reactome.org/PathwayBrowser/#/R-HSA-1280215;https://reactome.org/PathwayBrowser/#/R-HSA-1430728;https://reactome.org/PathwayBrowser/#/R-HSA-1643685;https://reactome.org/PathwayBrowser/#/R-HSA-168249;https://reactome.org/PathwayBrowser/#/R-HSA-168256;https://reactome.org/PathwayBrowser/#/R-HSA-168643;https://reactome.org/PathwayBrowser/#/R-HSA-189445;https://reactome.org/PathwayBrowser/#/R…	APOPTOSIS;HYPOXIA;IL6 JAK STAT3 SIGNALING;P53 PATHWAY;UV RESPONSE UP;XENOBIOTIC METABOLISM	https://www.gsea-msigdb.org/gsea/msigdb/cards/HALLMARK_APOPTOSIS;https://www.gsea-msigdb.org/gsea/msigdb/cards/HALLMARK_HYPOXIA;https://www.gsea-msigdb.org/gsea/msigdb/cards/HALLMARK_IL6_JAK_STAT3_SIGNALING;https://www.gsea-msigdb.org/gsea/msigdb/cards/HALLMARK_P53_PATHWAY;https://www.gsea-msigdb.org/gsea/msigdb/cards/HALLMARK_UV_RESPONSE_UP;https://www.gsea-msigdb.org/gsea/msigdb/cards/HALLMARK_…
P09619	Platelet-derived growth factor receptor beta OS=Homo sapiens OX=9606 GN=PDGFRB PE=1 SV=1	PDGFRB	123.97	2.9	3	2	2	2	4182400	plasma membrane	K05089	PDGFRB; platelet-derived growth factor receptor beta [EC:2.7.10.1]	hsa04510 Focal adhesion; hsa04014 Ras signaling pathway; hsa01521 EGFR tyrosine kinase inhibitor resistance; hsa05200 Pathways in cancer; hsa05165 Human papillomavirus infection; hsa05206 MicroRNAs in cancer; hsa04015 Rap1 signaling pathway; hsa04630 JAK-STAT signaling pathway; hsa05214 Glioma; hsa04010 MAPK signaling pathway; hsa05215 Prostate cancer; hsa04072 Phospholipase D signaling pathway; …	GO:0000003 reproduction; GO:0000165 MAPK cascade; GO:0000302 response to reactive oxygen species; GO:0001101 response to acid chemical; GO:0001501 skeletal system development; GO:0001525 angiogenesis; GO:0001568 blood vessel development; GO:0001570 vasculogenesis; GO:0001654 eye development; GO:0001655 urogenital system development; GO:0001656 metanephros development; GO:0001701 in utero embryoni…	GO:0000323 lytic vacuole; GO:0005622 intracellular anatomical structure; GO:0005634 nucleus; GO:0005737 cytoplasm; GO:0005764 lysosome; GO:0005773 vacuole; GO:0005775 vacuolar lumen; GO:0005794 Golgi apparatus; GO:0005886 plasma membrane; GO:0009986 cell surface; GO:0012505 endomembrane system; GO:0016020 membrane; GO:0016324 apical plasma membrane; GO:0031224 intrinsic component of membrane; GO:…	GO:0003824 catalytic activity; GO:0004672 protein kinase activity; GO:0004713 protein tyrosine kinase activity; GO:0004714 transmembrane receptor protein tyrosine kinase activity; GO:0004888 transmembrane signaling receptor activity; GO:0004930 G protein-coupled receptor activity; GO:0004992 platelet activating factor receptor activity; GO:0005017 platelet-derived growth factor-activated receptor…	PF00047; PF13927; PF07679; PF07714	Immunoglobulin domain; Immunoglobulin domain; Immunoglobulin I-set domain; Protein tyrosine and serine/threonine kinase	T	KOG0200	Fibroblast/platelet-derived growth factor receptor and related receptor tyrosine kinases	WP5055 BURN WOUND HEALING;WP4018 CLEAR CELL RENAL CELL CARCINOMA PATHWAYS;WP4806 EGFR TYROSINE KINASE INHIBITOR RESISTANCE;WP3931 EMBRYONIC STEM CELL PLURIPOTENCY PATHWAYS;WP306 FOCAL ADHESION;WP3932 FOCAL ADHESION PI3KAKTMTORSIGNALING PATHWAY;WP4823 GENES CONTROLLING NEPHROGENESIS;WP2261 GLIOBLASTOMA SIGNALING PATHWAYS;WP4540 HIPPO SIGNALING REGULATION PATHWAYS;WP4541 HIPPOMERLIN SIGNALING DYSRE…	http://www.wikipathways.org/instance/WP5055_r120278;http://www.wikipathways.org/instance/WP4018_r117168;http://www.wikipathways.org/instance/WP4806_r116801;http://www.wikipathways.org/instance/WP3931_r117717;http://www.wikipathways.org/instance/WP306_r116784;http://www.wikipathways.org/instance/WP3932_r120304;http://www.wikipathways.org/instance/WP4823_r119116;http://www.wikipathways.org/instance…		R-HSA-1257604 PIP3 activates AKT signaling;R-HSA-162582 Signal Transduction;R-HSA-1643685 Disease;R-HSA-186763 Downstream signal transduction;R-HSA-186797 Signaling by PDGF;R-HSA-199418 Negative regulation of the PI3K/AKT network;R-HSA-2219528 PI3K/AKT Signaling in Cancer;R-HSA-2219530 Constitutive Signaling by Aberrant PI3K in Cancer;R-HSA-5663202 Diseases of signal transduction by growth factor…	https://reactome.org/PathwayBrowser/#/R-HSA-1257604;https://reactome.org/PathwayBrowser/#/R-HSA-162582;https://reactome.org/PathwayBrowser/#/R-HSA-1643685;https://reactome.org/PathwayBrowser/#/R-HSA-186763;https://reactome.org/PathwayBrowser/#/R-HSA-186797;https://reactome.org/PathwayBrowser/#/R-HSA-199418;https://reactome.org/PathwayBrowser/#/R-HSA-2219528;https://reactome.org/PathwayBrowser/#/R…	APOPTOSIS;EPITHELIAL MESENCHYMAL TRANSITION;UV RESPONSE DN	https://www.gsea-msigdb.org/gsea/msigdb/cards/HALLMARK_APOPTOSIS;https://www.gsea-msigdb.org/gsea/msigdb/cards/HALLMARK_EPITHELIAL_MESENCHYMAL_TRANSITION;https://www.gsea-msigdb.org/gsea/msigdb/cards/HALLMARK_UV_RESPONSE_DN
P0C0L5	Complement C4-B OS=Homo sapiens OX=9606 GN=C4B_2 PE=1 SV=2	C4B_2	192.75	2.9	4	3	3	3	50961000	extracellular	K03989	C4; complement component 4	hsa05322 Systemic lupus erythematosus; hsa04936 Alcoholic liver disease; hsa05133 Pertussis; hsa04610 Complement and coagulation cascades; hsa05150 Staphylococcus aureus infection; hsa05171 Coronavirus disease - COVID-19	GO:0001775 cell activation; GO:0001817 regulation of cytokine production; GO:0001819 positive regulation of cytokine production; GO:0001932 regulation of protein phosphorylation; GO:0001934 positive regulation of protein phosphorylation; GO:0002237 response to molecule of bacterial origin; GO:0002250 adaptive immune response; GO:0002252 immune effector process; GO:0002253 activation of immune res…	GO:0000323 lytic vacuole; GO:0005576 extracellular region; GO:0005579 membrane attack complex; GO:0005615 extracellular space; GO:0005622 intracellular anatomical structure; GO:0005737 cytoplasm; GO:0005764 lysosome; GO:0005766 primary lysosome; GO:0005773 vacuole; GO:0005775 vacuolar lumen; GO:0005783 endoplasmic reticulum; GO:0005788 endoplasmic reticulum lumen; GO:0005886 plasma membrane; GO:0…	GO:0001664 G protein-coupled receptor binding; GO:0001846 opsonin binding; GO:0001848 complement binding; GO:0001849 complement component C1q complex binding; GO:0003824 catalytic activity; GO:0004175 endopeptidase activity; GO:0004252 serine-type endopeptidase activity; GO:0005102 signaling receptor binding; GO:0005125 cytokine activity; GO:0005126 cytokine receptor binding; GO:0005488 binding; …	PF01835; PF17791; PF17789; PF07703; PF01821; PF07677; PF01759	MG2 domain; Macroglobulin domain MG3; Macroglobulin domain MG4; Alpha-2-macroglobulin bait region domain; Anaphylotoxin-like domain; A-macroglobulin receptor binding domain; UNC-6/NTR/C345C module	O	KOG1366	Alpha-macroglobulin	WP2328 ALLOGRAFT REJECTION;WP545 COMPLEMENT ACTIVATION;WP558 COMPLEMENT AND COAGULATION CASCADES;WP5090 COMPLEMENT SYSTEM IN NEURONAL DEVELOPMENT AND PLASTICITY;WP3941 OXIDATIVE DAMAGE RESPONSE;WP706 SUDDEN INFANT DEATH SYNDROME SIDS SUSCEPTIBILITY PATHWAYS	http://www.wikipathways.org/instance/WP2328_r120776;http://www.wikipathways.org/instance/WP545_r116815;http://www.wikipathways.org/instance/WP558_r119232;http://www.wikipathways.org/instance/WP5090_r118898;http://www.wikipathways.org/instance/WP3941_r117040;http://www.wikipathways.org/instance/WP706_r117178		R-HSA-166658 Complement cascade;R-HSA-166663 Initial triggering of complement;R-HSA-168249 Innate Immune System;R-HSA-168256 Immune System;R-HSA-174577 Activation of C3 and C5;R-HSA-977606 Regulation of Complement cascade	https://reactome.org/PathwayBrowser/#/R-HSA-166658;https://reactome.org/PathwayBrowser/#/R-HSA-166663;https://reactome.org/PathwayBrowser/#/R-HSA-168249;https://reactome.org/PathwayBrowser/#/R-HSA-168256;https://reactome.org/PathwayBrowser/#/R-HSA-174577;https://reactome.org/PathwayBrowser/#/R-HSA-977606
P0C869	Cytosolic phospholipase A2 beta OS=Homo sapiens OX=9606 GN=PLA2G4B PE=1 SV=2	PLA2G4B	87.977	0	0	0	0	0	0	mitochondria	K16342	PLA2G4; cytosolic phospholipase A2 [EC:3.1.1.4]	hsa04666 Fc gamma R-mediated phagocytosis; hsa04014 Ras signaling pathway; hsa04913 Ovarian steroidogenesis; hsa04270 Vascular smooth muscle contraction; hsa00590 Arachidonic acid metabolism; hsa04921 Oxytocin signaling pathway; hsa00592 alpha-Linolenic acid metabolism; hsa04370 VEGF signaling pathway; hsa01100 Metabolic pathways; hsa04010 MAPK signaling pathway; hsa00591 Linoleic acid metabolism…	GO:0000003 reproduction; GO:0001676 long-chain fatty acid metabolic process; GO:0006082 organic acid metabolic process; GO:0006575 cellular modified amino acid metabolic process; GO:0006629 lipid metabolic process; GO:0006631 fatty acid metabolic process; GO:0006644 phospholipid metabolic process; GO:0006650 glycerophospholipid metabolic process; GO:0006654 phosphatidic acid biosynthetic process;…	GO:0005576 extracellular region; GO:0005622 intracellular anatomical structure; GO:0005737 cytoplasm; GO:0005739 mitochondrion; GO:0005740 mitochondrial envelope; GO:0005743 mitochondrial inner membrane; GO:0005768 endosome; GO:0005769 early endosome; GO:0005829 cytosol; GO:0010008 endosome membrane; GO:0012505 endomembrane system; GO:0016020 membrane; GO:0019866 organelle inner membrane; GO:0031…	GO:0003824 catalytic activity; GO:0004620 phospholipase activity; GO:0004622 lysophospholipase activity; GO:0004623 phospholipase A2 activity; GO:0005488 binding; GO:0005509 calcium ion binding; GO:0005543 phospholipid binding; GO:0005544 calcium-dependent phospholipid binding; GO:0008289 lipid binding; GO:0008970 phospholipase A1 activity; GO:0016298 lipase activity; GO:0016787 hydrolase activit…	PF00168; PF18695	C2 domain; Cytosolic phospholipases A2 C2-domain	I	KOG1325	Lysophospholipase	WP4719 EICOSANOID METABOLISM VIA CYCLOOXYGENASES COX;WP167 EICOSANOID SYNTHESIS;WP382 MAPK SIGNALING PATHWAY;WP4723 OMEGA3 OMEGA6 FATTY ACID SYNTHESIS;WP4223 RAS SIGNALING	http://www.wikipathways.org/instance/WP4719_r116307;http://www.wikipathways.org/instance/WP167_r120547;http://www.wikipathways.org/instance/WP382_r119087;http://www.wikipathways.org/instance/WP4723_r120315;http://www.wikipathways.org/instance/WP4223_r119284		R-HSA-1430728 Metabolism;R-HSA-1482788 Acyl chain remodelling of PC;R-HSA-1482801 Acyl chain remodelling of PS;R-HSA-1482839 Acyl chain remodelling of PE;R-HSA-1482925 Acyl chain remodelling of PG;R-HSA-1483115 Hydrolysis of LPC;R-HSA-1483166 Synthesis of PA;R-HSA-1483206 Glycerophospholipid biosynthesis;R-HSA-1483257 Phospholipid metabolism;R-HSA-2262752 Cellular responses to stress;R-HSA-381038…	https://reactome.org/PathwayBrowser/#/R-HSA-1430728;https://reactome.org/PathwayBrowser/#/R-HSA-1482788;https://reactome.org/PathwayBrowser/#/R-HSA-1482801;https://reactome.org/PathwayBrowser/#/R-HSA-1482839;https://reactome.org/PathwayBrowser/#/R-HSA-1482925;https://reactome.org/PathwayBrowser/#/R-HSA-1483115;https://reactome.org/PathwayBrowser/#/R-HSA-1483166;https://reactome.org/PathwayBrowser…
P62987	Ubiquitin-60S ribosomal protein L40 OS=Homo sapiens OX=9606 GN=UBA52 PE=1 SV=2	UBA52	14.728	39.1	7	6	6	6	90657000	extracellular	K02927	RP-L40e; ubiquitin-large subunit ribosomal protein L40e	hsa05131 Shigellosis; hsa05012 Parkinson disease; hsa04137 Mitophagy - animal; hsa05022 Pathways of neurodegeneration - multiple diseases; hsa05167 Kaposi sarcoma-associated herpesvirus infection; hsa04120 Ubiquitin mediated proteolysis; hsa05171 Coronavirus disease - COVID-19; hsa03010 Ribosome	GO:0000122 negative regulation of transcription by RNA polymerase II; GO:0000165 MAPK cascade; GO:0000184 nuclear-transcribed mRNA catabolic process, nonsense-mediated decay; GO:0000209 protein polyubiquitination; GO:0000715 nucleotide-excision repair, DNA damage recognition; GO:0000731 DNA synthesis involved in DNA repair; GO:0000956 nuclear-transcribed mRNA catabolic process; GO:0001666 respons…	GO:0005622 intracellular anatomical structure; GO:0005634 nucleus; GO:0005654 nucleoplasm; GO:0005737 cytoplasm; GO:0005739 mitochondrion; GO:0005740 mitochondrial envelope; GO:0005741 mitochondrial outer membrane; GO:0005768 endosome; GO:0005783 endoplasmic reticulum; GO:0005789 endoplasmic reticulum membrane; GO:0005791 rough endoplasmic reticulum; GO:0005829 cytosol; GO:0005840 ribosome; GO:00…	GO:0003735 structural constituent of ribosome; GO:0005198 structural molecule activity;	PF00240	Ubiquitin family	J	KOG0003	Ubiquitin/60s ribosomal protein L40 fusion	WP3594 CIRCADIAN RHYTHM GENES;WP477 CYTOPLASMIC RIBOSOMAL PROTEINS;WP466 DNA REPLICATION	http://www.wikipathways.org/instance/WP3594_r117682;http://www.wikipathways.org/instance/WP477_r117044;http://www.wikipathways.org/instance/WP466_r117096		R-HSA-109581 Apoptosis;R-HSA-110312 Translesion synthesis by REV1;R-HSA-110313 Translesion synthesis by Y family DNA polymerases bypasses lesions on DNA template;R-HSA-110314 Recognition of DNA damage by PCNA-containing replication complex;R-HSA-110320 Translesion Synthesis by POLH;R-HSA-1168372 Downstream signaling events of B Cell Receptor (BCR);R-HSA-1169091 Activation of NF-kappaB in B cells;…
P0DMV9	Heat shock 70 kDa protein 1B OS=Homo sapiens OX=9606 GN=HSPA1B PE=1 SV=1	HSPA1B	70.051	0	0	0	0	0	0	cytoplasm	K03283	HSPA1s; heat shock 70kDa protein 1/2/6/8	hsa05134 Legionellosis; hsa05162 Measles; hsa04612 Antigen processing and presentation; hsa05145 Toxoplasmosis; hsa03040 Spliceosome; hsa04213 Longevity regulating pathway - multiple species; hsa05020 Prion disease; hsa04144 Endocytosis; hsa05417 Lipid and atherosclerosis; hsa04915 Estrogen signaling pathway; hsa04010 MAPK signaling pathway; hsa04141 Protein processing in endoplasmic reticulum	GO:0000003 reproduction; GO:0000122 negative regulation of transcription by RNA polymerase II; GO:0000723 telomere maintenance; GO:0001558 regulation of cell growth; GO:0001775 cell activation; GO:0001817 regulation of cytokine production; GO:0001819 positive regulation of cytokine production; GO:0001959 regulation of cytokine-mediated signaling pathway; GO:0001961 positive regulation of cytokine…	GO:0002199 zona pellucida receptor complex; GO:0005576 extracellular region; GO:0005622 intracellular anatomical structure; GO:0005634 nucleus; GO:0005654 nucleoplasm; GO:0005737 cytoplasm; GO:0005739 mitochondrion; GO:0005759 mitochondrial matrix; GO:0005783 endoplasmic reticulum; GO:0005813 centrosome; GO:0005814 centriole; GO:0005815 microtubule organizing center; GO:0005829 cytosol; GO:000585…	GO:0000166 nucleotide binding; GO:0001664 G protein-coupled receptor binding; GO:0002020 protease binding; GO:0003712 transcription coregulator activity; GO:0003714 transcription corepressor activity; GO:0003824 catalytic activity; GO:0005102 signaling receptor binding; GO:0005488 binding; GO:0005515 protein binding; GO:0005524 ATP binding; GO:0008134 transcription factor binding; GO:0016462 pyro…			O	KOG0101	Molecular chaperones HSP70/HSC70, HSP70 superfamily	WP1772 APOPTOSIS MODULATION AND SIGNALING;WP384 APOPTOSIS MODULATION BY HSP70;WP382 MAPK SIGNALING PATHWAY;WP4630 MEASLES VIRUS INFECTION;WP2884 NRF2 PATHWAY;WP2882 NUCLEAR RECEPTORS METAPATHWAY;WP2359 PARKINUBIQUITIN PROTEASOMAL SYSTEM PATHWAY;WP3888 VEGFAVEGFR2 SIGNALING PATHWAY	http://www.wikipathways.org/instance/WP1772_r120736;http://www.wikipathways.org/instance/WP384_r119819;http://www.wikipathways.org/instance/WP382_r119087;http://www.wikipathways.org/instance/WP4630_r120771;http://www.wikipathways.org/instance/WP2884_r106658;http://www.wikipathways.org/instance/WP2882_r117808;http://www.wikipathways.org/instance/WP2359_r119918;http://www.wikipathways.org/instance/…		R-HSA-168249 Innate Immune System;R-HSA-168256 Immune System;R-HSA-2262752 Cellular responses to stress;R-HSA-3371453 Regulation of HSF1-mediated heat shock response;R-HSA-3371497 HSP90 chaperone cycle for steroid hormone receptors (SHR) in the presence of ligand;R-HSA-3371556 Cellular response to heat stress;R-HSA-3371568 Attenuation phase;R-HSA-3371571 HSF1-dependent transactivation;R-HSA-67986…	https://reactome.org/PathwayBrowser/#/R-HSA-168249;https://reactome.org/PathwayBrowser/#/R-HSA-168256;https://reactome.org/PathwayBrowser/#/R-HSA-2262752;https://reactome.org/PathwayBrowser/#/R-HSA-3371453;https://reactome.org/PathwayBrowser/#/R-HSA-3371497;https://reactome.org/PathwayBrowser/#/R-HSA-3371556;https://reactome.org/PathwayBrowser/#/R-HSA-3371568;https://reactome.org/PathwayBrowser/#…	COMPLEMENT	https://www.gsea-msigdb.org/gsea/msigdb/cards/HALLMARK_COMPLEMENT
P0DOY3	Immunoglobulin lambda constant 3 OS=Homo sapiens OX=9606 GN=IGLC3 PE=1 SV=1	IGLC3	11.265	37.7	8	3	1	3	530400000	extracellular				GO:0002250 adaptive immune response; GO:0002252 immune effector process; GO:0002253 activation of immune response; GO:0002376 immune system process; GO:0002429 immune response-activating cell surface receptor signaling pathway; GO:0002431 Fc receptor mediated stimulatory signaling pathway; GO:0002433 immune response-regulating cell surface receptor signaling pathway involved in phagocytosis; GO:0…	GO:0005576 extracellular region; GO:0005615 extracellular space; GO:0005886 plasma membrane; GO:0009897 external side of plasma membrane; GO:0009986 cell surface; GO:0016020 membrane; GO:0019814 immunoglobulin complex; GO:0032991 protein-containing complex; GO:0042571 immunoglobulin complex, circulating; GO:0071944 cell periphery; GO:0072562 blood microparticle; GO:0098552 side of membrane;	GO:0003823 antigen binding; GO:0003824 catalytic activity; GO:0004175 endopeptidase activity; GO:0004252 serine-type endopeptidase activity; GO:0005102 signaling receptor binding; GO:0005488 binding; GO:0005515 protein binding; GO:0008233 peptidase activity; GO:0008236 serine-type peptidase activity; GO:0016787 hydrolase activity; GO:0017171 serine hydrolase activity; GO:0034987 immunoglobulin re…	PF07654	Immunoglobulin C1-set domain							R-HSA-109582 Hemostasis;R-HSA-1280218 Adaptive Immune System;R-HSA-1643685 Disease;R-HSA-166658 Complement cascade;R-HSA-166663 Initial triggering of complement;R-HSA-166786 Creation of C4 and C2 activators;R-HSA-168249 Innate Immune System;R-HSA-168256 Immune System;R-HSA-173623 Classical antibody-mediated complement activation;R-HSA-198933 Immunoregulatory interactions between a Lymphoid and a …	https://reactome.org/PathwayBrowser/#/R-HSA-109582;https://reactome.org/PathwayBrowser/#/R-HSA-1280218;https://reactome.org/PathwayBrowser/#/R-HSA-1643685;https://reactome.org/PathwayBrowser/#/R-HSA-166658;https://reactome.org/PathwayBrowser/#/R-HSA-166663;https://reactome.org/PathwayBrowser/#/R-HSA-166786;https://reactome.org/PathwayBrowser/#/R-HSA-168249;https://reactome.org/PathwayBrowser/#/R-…
P0DPH8	Tubulin alpha-3D chain OS=Homo sapiens OX=9606 GN=TUBA3D PE=1 SV=1	TUBA3D	49.959	0	0	0	0	0	0	cytoskeleton	K07374	TUBA; tubulin alpha	hsa05016 Huntington disease; hsa04540 Gap junction; hsa04530 Tight junction; hsa05012 Parkinson disease; hsa05010 Alzheimer disease; hsa05132 Salmonella infection; hsa04145 Phagosome; hsa05130 Pathogenic Escherichia coli infection; hsa04210 Apoptosis; hsa05022 Pathways of neurodegeneration - multiple diseases; hsa05014 Amyotrophic lateral sclerosis; hsa05020 Prion disease		GO:0005622 intracellular anatomical structure; GO:0005815 microtubule organizing center; GO:0005856 cytoskeleton; GO:0005874 microtubule; GO:0005929 cilium; GO:0015630 microtubule cytoskeleton; GO:0036064 ciliary basal body; GO:0042995 cell projection; GO:0043226 organelle; GO:0043228 non-membrane-bounded organelle; GO:0043229 intracellular organelle; GO:0043232 intracellular non-membrane-bounded…		PF00091; PF03953	Tubulin/FtsZ family, GTPase domain; Tubulin C-terminal domain	Z	KOG1376	Alpha tubulin				R-HSA-109582 Hemostasis;R-HSA-112314 Neurotransmitter receptors and postsynaptic signal transmission;R-HSA-112315 Transmission across Chemical Synapses;R-HSA-112316 Neuronal System;R-HSA-1266738 Developmental Biology;R-HSA-1280218 Adaptive Immune System;R-HSA-1445148 Translocation of SLC2A4 (GLUT4) to the plasma membrane;R-HSA-157858 Gap junction trafficking and regulation;R-HSA-162582 Signal Tra…
P10599	Thioredoxin OS=Homo sapiens OX=9606 GN=TXN PE=1 SV=3	TXN	11.737	0	0	0	0	0	0	extracellular	K03671	trxA; thioredoxin 1	hsa05132 Salmonella infection; hsa04621 NOD-like receptor signaling pathway; hsa05418 Fluid shear stress and atherosclerosis; hsa05012 Parkinson disease	GO:0000122 negative regulation of transcription by RNA polymerase II; GO:0001101 response to acid chemical; GO:0001678 cellular glucose homeostasis; GO:0001932 regulation of protein phosphorylation; GO:0001934 positive regulation of protein phosphorylation; GO:0006355 regulation of transcription, DNA-templated; GO:0006357 regulation of transcription by RNA polymerase II; GO:0006457 protein foldin…	GO:0000803 sex chromosome; GO:0000806 Y chromosome; GO:0005622 intracellular anatomical structure; GO:0005634 nucleus; GO:0005694 chromosome; GO:0005737 cytoplasm; GO:0005829 cytosol; GO:0005929 cilium; GO:0030424 axon; GO:0030425 dendrite; GO:0036477 somatodendritic compartment; GO:0042995 cell projection; GO:0043005 neuron projection; GO:0043025 neuronal cell body; GO:0043226 organelle; GO:0043…	GO:0003824 catalytic activity; GO:0004791 thioredoxin-disulfide reductase activity; GO:0005488 binding; GO:0005515 protein binding; GO:0015035 protein-disulfide reductase activity; GO:0015036 disulfide oxidoreductase activity; GO:0016209 antioxidant activity; GO:0016491 oxidoreductase activity; GO:0016651 oxidoreductase activity, acting on NAD(P)H; GO:0016667 oxidoreductase activity, acting on a …	PF00085	Thioredoxin	O	KOG0907	Thioredoxin	WP2806 COMPLEMENT SYSTEM;WP3580 METHIONINE DE NOVO AND SALVAGE PATHWAY;WP2884 NRF2 PATHWAY;WP2882 NUCLEAR RECEPTORS METAPATHWAY;WP15 SELENIUM MICRONUTRIENT NETWORK;WP231 TNFALPHA SIGNALING PATHWAY;WP3888 VEGFAVEGFR2 SIGNALING PATHWAY	http://www.wikipathways.org/instance/WP2806_r116569;http://www.wikipathways.org/instance/WP3580_r119246;http://www.wikipathways.org/instance/WP2884_r106658;http://www.wikipathways.org/instance/WP2882_r117808;http://www.wikipathways.org/instance/WP15_r118387;http://www.wikipathways.org/instance/WP231_r120699;http://www.wikipathways.org/instance/WP3888_r116782		R-HSA-1430728 Metabolism;R-HSA-15869 Metabolism of nucleotides;R-HSA-1643685 Disease;R-HSA-168249 Innate Immune System;R-HSA-168256 Immune System;R-HSA-168643 Nucleotide-binding domain, leucine rich repeat containing receptor (NLR) signaling pathways;R-HSA-212436 Generic Transcription Pathway;R-HSA-2262752 Cellular responses to stress;R-HSA-2559580 Oxidative Stress Induced Senescence;R-HSA-255958…	https://reactome.org/PathwayBrowser/#/R-HSA-1430728;https://reactome.org/PathwayBrowser/#/R-HSA-15869;https://reactome.org/PathwayBrowser/#/R-HSA-1643685;https://reactome.org/PathwayBrowser/#/R-HSA-168249;https://reactome.org/PathwayBrowser/#/R-HSA-168256;https://reactome.org/PathwayBrowser/#/R-HSA-168643;https://reactome.org/PathwayBrowser/#/R-HSA-212436;https://reactome.org/PathwayBrowser/#/R-H…	GLYCOLYSIS;REACTIVE OXYGEN SPECIES PATHWAY	https://www.gsea-msigdb.org/gsea/msigdb/cards/HALLMARK_GLYCOLYSIS;https://www.gsea-msigdb.org/gsea/msigdb/cards/HALLMARK_REACTIVE_OXYGEN_SPECIES_PATHWAY
P10809	60 kDa heat shock protein, mitochondrial OS=Homo sapiens OX=9606 GN=HSPD1 PE=1 SV=2	HSPD1	61.054	0	0	0	0	0	0	mitochondria	K04077	groEL; chaperonin GroEL [EC:5.6.1.7]	hsa05134 Legionellosis; hsa05152 Tuberculosis; hsa03018 RNA degradation; hsa04940 Type I diabetes mellitus; hsa05417 Lipid and atherosclerosis	GO:0000302 response to reactive oxygen species; GO:0001666 response to hypoxia; GO:0001775 cell activation; GO:0001816 cytokine production; GO:0001817 regulation of cytokine production; GO:0001819 positive regulation of cytokine production; GO:0002119 nematode larval development; GO:0002164 larval development; GO:0002200 somatic diversification of immune receptors; GO:0002204 somatic recombinatio…	GO:0005576 extracellular region; GO:0005615 extracellular space; GO:0005622 intracellular anatomical structure; GO:0005737 cytoplasm; GO:0005739 mitochondrion; GO:0005740 mitochondrial envelope; GO:0005743 mitochondrial inner membrane; GO:0005759 mitochondrial matrix; GO:0005768 endosome; GO:0005769 early endosome; GO:0005777 peroxisome; GO:0005782 peroxisomal matrix; GO:0005783 endoplasmic retic…	GO:0001530 lipopolysaccharide binding; GO:0002020 protease binding; GO:0002039 p53 binding; GO:0003676 nucleic acid binding; GO:0003677 DNA binding; GO:0003688 DNA replication origin binding; GO:0003690 double-stranded DNA binding; GO:0003697 single-stranded DNA binding; GO:0003723 RNA binding; GO:0003725 double-stranded RNA binding; GO:0003824 catalytic activity; GO:0005488 binding; GO:0005515 p…			O	KOG0356	Mitochondrial chaperonin, Cpn60/Hsp60p	WP2864 APOPTOSISRELATED NETWORK DUE TO ALTERED NOTCH3 IN OVARIAN CANCER;WP706 SUDDEN INFANT DEATH SYNDROME SIDS SUSCEPTIBILITY PATHWAYS	http://www.wikipathways.org/instance/WP2864_r108133;http://www.wikipathways.org/instance/WP706_r117178		R-HSA-1268020 Mitochondrial protein import;R-HSA-212436 Generic Transcription Pathway;R-HSA-73857 RNA Polymerase II Transcription;R-HSA-74160 Gene expression (Transcription);R-HSA-8864260 Transcriptional regulation by the AP-2 (TFAP2) family of transcription factors;R-HSA-8869496 TFAP2A acts as a transcriptional repressor during retinoic acid induced cell differentiation;R-HSA-9609507 Protein loc…	https://reactome.org/PathwayBrowser/#/R-HSA-1268020;https://reactome.org/PathwayBrowser/#/R-HSA-212436;https://reactome.org/PathwayBrowser/#/R-HSA-73857;https://reactome.org/PathwayBrowser/#/R-HSA-74160;https://reactome.org/PathwayBrowser/#/R-HSA-8864260;https://reactome.org/PathwayBrowser/#/R-HSA-8869496;https://reactome.org/PathwayBrowser/#/R-HSA-9609507	MTORC1 SIGNALING;MYC TARGETS V1;MYC TARGETS V2	https://www.gsea-msigdb.org/gsea/msigdb/cards/HALLMARK_MTORC1_SIGNALING;https://www.gsea-msigdb.org/gsea/msigdb/cards/HALLMARK_MYC_TARGETS_V1;https://www.gsea-msigdb.org/gsea/msigdb/cards/HALLMARK_MYC_TARGETS_V2
P11021	Endoplasmic reticulum chaperone BiP OS=Homo sapiens OX=9606 GN=HSPA5 PE=1 SV=2	HSPA5	72.332	0	0	0	0	0	0	endoplasmic reticulum	K09490	HSPA5; endoplasmic reticulum chaperone BiP [EC:3.6.4.10]	hsa03060 Protein export; hsa04612 Antigen processing and presentation; hsa04918 Thyroid hormone synthesis; hsa05012 Parkinson disease; hsa05022 Pathways of neurodegeneration - multiple diseases; hsa05014 Amyotrophic lateral sclerosis; hsa05020 Prion disease; hsa05417 Lipid and atherosclerosis; hsa04141 Protein processing in endoplasmic reticulum	GO:0006355 regulation of transcription, DNA-templated; GO:0006357 regulation of transcription by RNA polymerase II; GO:0006457 protein folding; GO:0006508 proteolysis; GO:0006511 ubiquitin-dependent protein catabolic process; GO:0006807 nitrogen compound metabolic process; GO:0006810 transport; GO:0006915 apoptotic process; GO:0006950 response to stress; GO:0006983 ER overload response; GO:000698…	GO:0005576 extracellular region; GO:0005615 extracellular space; GO:0005622 intracellular anatomical structure; GO:0005634 nucleus; GO:0005737 cytoplasm; GO:0005739 mitochondrion; GO:0005783 endoplasmic reticulum; GO:0005788 endoplasmic reticulum lumen; GO:0005789 endoplasmic reticulum membrane; GO:0005790 smooth endoplasmic reticulum; GO:0005793 endoplasmic reticulum-Golgi intermediate compartme…	GO:0000166 nucleotide binding; GO:0003824 catalytic activity; GO:0005488 binding; GO:0005509 calcium ion binding; GO:0005515 protein binding; GO:0005524 ATP binding; GO:0016462 pyrophosphatase activity; GO:0016787 hydrolase activity; GO:0016817 hydrolase activity, acting on acid anhydrides; GO:0016818 hydrolase activity, acting on acid anhydrides, in phosphorus-containing anhydrides; GO:0016887 A…			O	KOG0100	Molecular chaperones GRP78/BiP/KAR2, HSP70 superfamily	WP2864 APOPTOSISRELATED NETWORK DUE TO ALTERED NOTCH3 IN OVARIAN CANCER;WP4861 ENDOPLASMIC RETICULUM STRESS RESPONSE IN CORONAVIRUS INFECTION;WP5094 OREXIN RECEPTOR PATHWAY;WP2359 PARKINUBIQUITIN PROTEASOMAL SYSTEM PATHWAY;WP3613 PHOTODYNAMIC THERAPYINDUCED UNFOLDED PROTEIN RESPONSE;WP3995 PRION DISEASE PATHWAY;WP4925 UNFOLDED PROTEIN RESPONSE	http://www.wikipathways.org/instance/WP2864_r108133;http://www.wikipathways.org/instance/WP4861_r118973;http://www.wikipathways.org/instance/WP5094_r120665;http://www.wikipathways.org/instance/WP2359_r119918;http://www.wikipathways.org/instance/WP3613_r106539;http://www.wikipathways.org/instance/WP3995_r119304;http://www.wikipathways.org/instance/WP4925_r112845		R-HSA-109582 Hemostasis;R-HSA-114608 Platelet degranulation ;R-HSA-1280218 Adaptive Immune System;R-HSA-168256 Immune System;R-HSA-2262752 Cellular responses to stress;R-HSA-3371453 Regulation of HSF1-mediated heat shock response;R-HSA-3371556 Cellular response to heat stress;R-HSA-381033 ATF6 (ATF6-alpha) activates chaperones;R-HSA-381042 PERK regulates gene expression;R-HSA-381070 IRE1alpha act…	https://reactome.org/PathwayBrowser/#/R-HSA-109582;https://reactome.org/PathwayBrowser/#/R-HSA-114608;https://reactome.org/PathwayBrowser/#/R-HSA-1280218;https://reactome.org/PathwayBrowser/#/R-HSA-168256;https://reactome.org/PathwayBrowser/#/R-HSA-2262752;https://reactome.org/PathwayBrowser/#/R-HSA-3371453;https://reactome.org/PathwayBrowser/#/R-HSA-3371556;https://reactome.org/PathwayBrowser/#/…	COMPLEMENT;GLYCOLYSIS;HYPOXIA;MTORC1 SIGNALING;UNFOLDED PROTEIN RESPONSE	https://www.gsea-msigdb.org/gsea/msigdb/cards/HALLMARK_COMPLEMENT;https://www.gsea-msigdb.org/gsea/msigdb/cards/HALLMARK_GLYCOLYSIS;https://www.gsea-msigdb.org/gsea/msigdb/cards/HALLMARK_HYPOXIA;https://www.gsea-msigdb.org/gsea/msigdb/cards/HALLMARK_MTORC1_SIGNALING;https://www.gsea-msigdb.org/gsea/msigdb/cards/HALLMARK_UNFOLDED_PROTEIN_RESPONSE
P11142	Heat shock cognate 71 kDa protein OS=Homo sapiens OX=9606 GN=HSPA8 PE=1 SV=1	HSPA8	70.897	0	0	0	0	0	0	cytoplasm	K03283	HSPA1s; heat shock 70kDa protein 1/2/6/8	hsa05134 Legionellosis; hsa05162 Measles; hsa04612 Antigen processing and presentation; hsa05145 Toxoplasmosis; hsa03040 Spliceosome; hsa04213 Longevity regulating pathway - multiple species; hsa05020 Prion disease; hsa04144 Endocytosis; hsa05417 Lipid and atherosclerosis; hsa04915 Estrogen signaling pathway; hsa04010 MAPK signaling pathway; hsa04141 Protein processing in endoplasmic reticulum	GO:0000003 reproduction; GO:0000082 G1/S transition of mitotic cell cycle; GO:0000278 mitotic cell cycle; GO:0000375 RNA splicing, via transesterification reactions; GO:0000377 RNA splicing, via transesterification reactions with bulged adenosine as nucleophile; GO:0000398 mRNA splicing, via spliceosome; GO:0001655 urogenital system development; GO:0001775 cell activation; GO:0001822 kidney devel…	GO:0000323 lytic vacuole; GO:0000974 Prp19 complex; GO:0001917 photoreceptor inner segment; GO:0005576 extracellular region; GO:0005615 extracellular space; GO:0005622 intracellular anatomical structure; GO:0005634 nucleus; GO:0005654 nucleoplasm; GO:0005730 nucleolus; GO:0005737 cytoplasm; GO:0005764 lysosome; GO:0005765 lysosomal membrane; GO:0005768 endosome; GO:0005770 late endosome; GO:00057…	GO:0000166 nucleotide binding; GO:0001664 G protein-coupled receptor binding; GO:0001786 phosphatidylserine binding; GO:0003676 nucleic acid binding; GO:0003723 RNA binding; GO:0003824 catalytic activity; GO:0005102 signaling receptor binding; GO:0005488 binding; GO:0005504 fatty acid binding; GO:0005515 protein binding; GO:0005524 ATP binding; GO:0005543 phospholipid binding; GO:0008134 transcri…			O	KOG0101	Molecular chaperones HSP70/HSC70, HSP70 superfamily	WP410 EXERCISEINDUCED CIRCADIAN REGULATION;WP382 MAPK SIGNALING PATHWAY;WP4630 MEASLES VIRUS INFECTION;WP5115 NETWORK MAP OF SARSCOV2 SIGNALING PATHWAY;WP2359 PARKINUBIQUITIN PROTEASOMAL SYSTEM PATHWAY	http://www.wikipathways.org/instance/WP410_r117108;http://www.wikipathways.org/instance/WP382_r119087;http://www.wikipathways.org/instance/WP4630_r120771;http://www.wikipathways.org/instance/WP5115_r120597;http://www.wikipathways.org/instance/WP2359_r119918		R-HSA-112310 Neurotransmitter release cycle;R-HSA-112315 Transmission across Chemical Synapses;R-HSA-112316 Neuronal System;R-HSA-1266738 Developmental Biology;R-HSA-1280215 Cytokine Signaling in Immune system;R-HSA-1632852 Macroautophagy;R-HSA-168249 Innate Immune System;R-HSA-168256 Immune System;R-HSA-199991 Membrane Trafficking;R-HSA-199992 trans-Golgi Network Vesicle Budding;R-HSA-2262752 Ce…		G2M CHECKPOINT	https://www.gsea-msigdb.org/gsea/msigdb/cards/HALLMARK_G2M_CHECKPOINT
P11388	DNA topoisomerase 2-alpha OS=Homo sapiens OX=9606 GN=TOP2A PE=1 SV=3	TOP2A	174.38	0	0	0	0	0	0	nucleus	K03164	TOP2; DNA topoisomerase II [EC:5.6.2.2]	hsa01524 Platinum drug resistance	GO:0000003 reproduction; GO:0000070 mitotic sister chromatid segregation; GO:0000075 cell cycle checkpoint signaling; GO:0000278 mitotic cell cycle; GO:0000280 nuclear division; GO:0000712 resolution of meiotic recombination intermediates; GO:0000819 sister chromatid segregation; GO:0002244 hematopoietic progenitor cell differentiation; GO:0002376 immune system process; GO:0002520 immune system d…	GO:0000228 nuclear chromosome; GO:0000785 chromatin; GO:0000792 heterochromatin; GO:0000793 condensed chromosome; GO:0005622 intracellular anatomical structure; GO:0005634 nucleus; GO:0005654 nucleoplasm; GO:0005694 chromosome; GO:0005730 nucleolus; GO:0005737 cytoplasm; GO:0005829 cytosol; GO:0008623 CHRAC; GO:0009330 DNA topoisomerase type II (double strand cut, ATP-hydrolyzing) complex; GO:003…	GO:0000166 nucleotide binding; GO:0000182 rDNA binding; GO:0000217 DNA secondary structure binding; GO:0000287 magnesium ion binding; GO:0000400 four-way junction DNA binding; GO:0003676 nucleic acid binding; GO:0003677 DNA binding; GO:0003682 chromatin binding; GO:0003690 double-stranded DNA binding; GO:0003696 satellite DNA binding; GO:0003723 RNA binding; GO:0003729 mRNA binding; GO:0003824 ca…	PF02518; PF00204	Histidine kinase-, DNA gyrase B-, and HSP90-like ATPase; DNA gyrase B	B	KOG0355	DNA topoisomerase type II	WP3594 CIRCADIAN RHYTHM GENES;WP2361 GASTRIC CANCER NETWORK 1;WP2363 GASTRIC CANCER NETWORK 2;WP2446 RETINOBLASTOMA GENE IN CANCER	http://www.wikipathways.org/instance/WP3594_r117682;http://www.wikipathways.org/instance/WP2361_r117731;http://www.wikipathways.org/instance/WP2363_r117737;http://www.wikipathways.org/instance/WP2446_r116593		R-HSA-1362277 Transcription of E2F targets under negative control by DREAM complex;R-HSA-1538133 G0 and Early G1;R-HSA-1640170 Cell Cycle;R-HSA-2990846 SUMOylation;R-HSA-3108232 SUMO E3 ligases SUMOylate target proteins;R-HSA-392499 Metabolism of proteins;R-HSA-453279 Mitotic G1 phase and G1/S transition;R-HSA-4615885 SUMOylation of DNA replication proteins;R-HSA-597592 Post-translational protein…	https://reactome.org/PathwayBrowser/#/R-HSA-1362277;https://reactome.org/PathwayBrowser/#/R-HSA-1538133;https://reactome.org/PathwayBrowser/#/R-HSA-1640170;https://reactome.org/PathwayBrowser/#/R-HSA-2990846;https://reactome.org/PathwayBrowser/#/R-HSA-3108232;https://reactome.org/PathwayBrowser/#/R-HSA-392499;https://reactome.org/PathwayBrowser/#/R-HSA-453279;https://reactome.org/PathwayBrowser/#…	APOPTOSIS;E2F TARGETS;ESTROGEN RESPONSE LATE;G2M CHECKPOINT;MITOTIC SPINDLE;PEROXISOME	https://www.gsea-msigdb.org/gsea/msigdb/cards/HALLMARK_APOPTOSIS;https://www.gsea-msigdb.org/gsea/msigdb/cards/HALLMARK_E2F_TARGETS;https://www.gsea-msigdb.org/gsea/msigdb/cards/HALLMARK_ESTROGEN_RESPONSE_LATE;https://www.gsea-msigdb.org/gsea/msigdb/cards/HALLMARK_G2M_CHECKPOINT;https://www.gsea-msigdb.org/gsea/msigdb/cards/HALLMARK_MITOTIC_SPINDLE;https://www.gsea-msigdb.org/gsea/msigdb/cards/HA…
P12532	Creatine kinase U-type, mitochondrial OS=Homo sapiens OX=9606 GN=CKMT1B PE=1 SV=1	CKMT1B	47.036	0	0	0	0	0	0	mitochondria	K00933	E2.7.3.2; creatine kinase [EC:2.7.3.2]	hsa00330 Arginine and proline metabolism; hsa01100 Metabolic pathways	GO:0001655 urogenital system development; GO:0001822 kidney development; GO:0006082 organic acid metabolic process; GO:0006520 cellular amino acid metabolic process; GO:0006575 cellular modified amino acid metabolic process; GO:0006600 creatine metabolic process; GO:0006793 phosphorus metabolic process; GO:0006796 phosphate-containing compound metabolic process; GO:0006807 nitrogen compound metab…	GO:0005622 intracellular anatomical structure; GO:0005737 cytoplasm; GO:0005739 mitochondrion; GO:0005740 mitochondrial envelope; GO:0005743 mitochondrial inner membrane; GO:0016020 membrane; GO:0019866 organelle inner membrane; GO:0031090 organelle membrane; GO:0031966 mitochondrial membrane; GO:0031967 organelle envelope; GO:0031975 envelope; GO:0036477 somatodendritic compartment; GO:0043025 n…	GO:0003824 catalytic activity; GO:0004111 creatine kinase activity; GO:0005488 binding; GO:0005515 protein binding; GO:0016301 kinase activity; GO:0016740 transferase activity; GO:0016772 transferase activity, transferring phosphorus-containing groups; GO:0016775 phosphotransferase activity, nitrogenous group as acceptor; GO:0042802 identical protein binding; GO:0042803 protein homodimerization a…	PF02807; PF00217	ATP:guanido phosphotransferase, N-terminal domain; ATP:guanido phosphotransferase, C-terminal catalytic domain	C	KOG3581	Creatine kinases				R-HSA-1430728 Metabolism;R-HSA-71288 Creatine metabolism;R-HSA-71291 Metabolism of amino acids and derivatives	https://reactome.org/PathwayBrowser/#/R-HSA-1430728;https://reactome.org/PathwayBrowser/#/R-HSA-71288;https://reactome.org/PathwayBrowser/#/R-HSA-71291
P12830	Cadherin-1 OS=Homo sapiens OX=9606 GN=CDH1 PE=1 SV=3	CDH1	97.455	1.8	2	2	2	2	7974000	peroxisome	K05689	CDH1; cadherin 1, type 1, E-cadherin	hsa05216 Thyroid cancer; hsa05200 Pathways in cancer; hsa05213 Endometrial cancer; hsa04371 Apelin signaling pathway; hsa05100 Bacterial invasion of epithelial cells; hsa04520 Adherens junction; hsa04390 Hippo signaling pathway; hsa04015 Rap1 signaling pathway; hsa04514 Cell adhesion molecules; hsa05226 Gastric cancer; hsa05218 Melanoma; hsa05219 Bladder cancer	GO:0000003 reproduction; GO:0000902 cell morphogenesis; GO:0000904 cell morphogenesis involved in differentiation; GO:0001101 response to acid chemical; GO:0001701 in utero embryonic development; GO:0001817 regulation of cytokine production; GO:0001818 negative regulation of cytokine production; GO:0001824 blastocyst development; GO:0001825 blastocyst formation; GO:0001829 trophectodermal cell di…	GO:0005576 extracellular region; GO:0005622 intracellular anatomical structure; GO:0005737 cytoplasm; GO:0005768 endosome; GO:0005794 Golgi apparatus; GO:0005802 trans-Golgi network; GO:0005856 cytoskeleton; GO:0005886 plasma membrane; GO:0005901 caveola; GO:0005911 cell-cell junction; GO:0005912 adherens junction; GO:0009898 cytoplasmic side of plasma membrane; GO:0009986 cell surface; GO:001250…	GO:0005488 binding; GO:0005509 calcium ion binding; GO:0005515 protein binding; GO:0008013 beta-catenin binding; GO:0008092 cytoskeletal protein binding; GO:0019899 enzyme binding; GO:0019902 phosphatase binding; GO:0019903 protein phosphatase binding; GO:0019904 protein domain specific binding; GO:0030506 ankyrin binding; GO:0032794 GTPase activating protein binding; GO:0042802 identical protein…	PF08758; PF00028	Cadherin prodomain like; Cadherin domain	S	KOG3594	FOG: Cadherin repeats	WP2828 BLADDER CANCER;WP5097 CCL18 SIGNALING PATHWAY;WP4155 ENDOMETRIAL CANCER;WP4239 EPITHELIAL TO MESENCHYMAL TRANSITION IN COLORECTAL CANCER;WP4659 GASTRIN SIGNALING PATHWAY;WP3969 H19 ACTION RBE2F1 SIGNALING AND CDKBETACATENIN ACTIVITY;WP2839 HAIR FOLLICLE DEVELOPMENT ORGANOGENESIS PART 2 OF 3;WP4540 HIPPO SIGNALING REGULATION PATHWAYS;WP4541 HIPPOMERLIN SIGNALING DYSREGULATION;WP5087 MALIGNA…	http://www.wikipathways.org/instance/WP2828_r119245;http://www.wikipathways.org/instance/WP5097_r119075;http://www.wikipathways.org/instance/WP4155_r119086;http://www.wikipathways.org/instance/WP4239_r118997;http://www.wikipathways.org/instance/WP4659_r116555;http://www.wikipathways.org/instance/WP3969_r106437;http://www.wikipathways.org/instance/WP2839_r117746;http://www.wikipathways.org/instanc…		R-HSA-109581 Apoptosis;R-HSA-111465 Apoptotic cleavage of cellular proteins;R-HSA-1280218 Adaptive Immune System;R-HSA-1474228 Degradation of the extracellular matrix;R-HSA-1474244 Extracellular matrix organization;R-HSA-1500931 Cell-Cell communication;R-HSA-162582 Signal Transduction;R-HSA-1643685 Disease;R-HSA-168256 Immune System;R-HSA-194315 Signaling by Rho GTPases;R-HSA-195258 RHO GTPase Ef…	https://reactome.org/PathwayBrowser/#/R-HSA-109581;https://reactome.org/PathwayBrowser/#/R-HSA-111465;https://reactome.org/PathwayBrowser/#/R-HSA-1280218;https://reactome.org/PathwayBrowser/#/R-HSA-1474228;https://reactome.org/PathwayBrowser/#/R-HSA-1474244;https://reactome.org/PathwayBrowser/#/R-HSA-1500931;https://reactome.org/PathwayBrowser/#/R-HSA-162582;https://reactome.org/PathwayBrowser/#/…	APICAL JUNCTION;ESTROGEN RESPONSE LATE;TGF BETA SIGNALING	https://www.gsea-msigdb.org/gsea/msigdb/cards/HALLMARK_APICAL_JUNCTION;https://www.gsea-msigdb.org/gsea/msigdb/cards/HALLMARK_ESTROGEN_RESPONSE_LATE;https://www.gsea-msigdb.org/gsea/msigdb/cards/HALLMARK_TGF_BETA_SIGNALING
P12955	Xaa-Pro dipeptidase OS=Homo sapiens OX=9606 GN=PEPD PE=1 SV=3	PEPD	54.548	22.7	7	7	7	7	84891000	cytoplasm,nucleus	K14213			GO:0006082 organic acid metabolic process; GO:0006508 proteolysis; GO:0006520 cellular amino acid metabolic process; GO:0006807 nitrogen compound metabolic process; GO:0008152 metabolic process; GO:0009987 cellular process; GO:0019538 protein metabolic process; GO:0019752 carboxylic acid metabolic process; GO:0043170 macromolecule metabolic process; GO:0043436 oxoacid metabolic process; GO:004423…	GO:0005622 intracellular anatomical structure; GO:0005634 nucleus; GO:0005654 nucleoplasm; GO:0031974 membrane-enclosed lumen; GO:0031981 nuclear lumen; GO:0043226 organelle; GO:0043227 membrane-bounded organelle; GO:0043229 intracellular organelle; GO:0043231 intracellular membrane-bounded organelle; GO:0043233 organelle lumen; GO:0070013 intracellular organelle lumen;	GO:0003824 catalytic activity; GO:0004177 aminopeptidase activity; GO:0004180 carboxypeptidase activity; GO:0004181 metallocarboxypeptidase activity; GO:0008233 peptidase activity; GO:0008235 metalloexopeptidase activity; GO:0008237 metallopeptidase activity; GO:0008238 exopeptidase activity; GO:0008239 dipeptidyl-peptidase activity; GO:0016787 hydrolase activity; GO:0140096 catalytic activity, a…	PF05195; PF00557	Aminopeptidase P, N-terminal domain; Metallopeptidase family M24	R	KOG2737	Putative metallopeptidase
P13639	Elongation factor 2 OS=Homo sapiens OX=9606 GN=EEF2 PE=1 SV=4	EEF2	95.337	0	0	0	0	0	0	cytoplasm	K03234	EEF2; elongation factor 2	hsa04921 Oxytocin signaling pathway; hsa04152 AMPK signaling pathway	GO:0000302 response to reactive oxygen species; GO:0001101 response to acid chemical; GO:0001775 cell activation; GO:0002244 hematopoietic progenitor cell differentiation; GO:0002252 immune effector process; GO:0002263 cell activation involved in immune response; GO:0002274 myeloid leukocyte activation; GO:0002275 myeloid cell activation involved in immune response; GO:0002283 neutrophil activati…	GO:0005576 extracellular region; GO:0005622 intracellular anatomical structure; GO:0005737 cytoplasm; GO:0005829 cytosol; GO:0005840 ribosome; GO:0005844 polysome; GO:0005886 plasma membrane; GO:0012505 endomembrane system; GO:0016020 membrane; GO:0016234 inclusion body; GO:0016235 aggresome; GO:0030141 secretory granule; GO:0031410 cytoplasmic vesicle; GO:0031974 membrane-enclosed lumen; GO:0031…	GO:0002039 p53 binding; GO:0003676 nucleic acid binding; GO:0003723 RNA binding; GO:0003746 translation elongation factor activity; GO:0003779 actin binding; GO:0003824 catalytic activity; GO:0003924 GTPase activity; GO:0005488 binding; GO:0005515 protein binding; GO:0008092 cytoskeletal protein binding; GO:0008097 5S rRNA binding; GO:0008135 translation factor activity, RNA binding; GO:0016462 p…	PF00009; PF03144; PF14492; PF03764; PF00679	Elongation factor Tu GTP binding domain; Elongation factor Tu domain 2; Elongation Factor G, domain III; Elongation factor G, domain IV; Elongation factor G C-terminus	J	KOG0469	Elongation factor 2	WP1403 AMPACTIVATED PROTEIN KINASE AMPK SIGNALING;WP2380 BRAINDERIVED NEUROTROPHIC FACTOR BDNF SIGNALING PATHWAY;WP4754 IL18 SIGNALING PATHWAY;WP107 TRANSLATION FACTORS	http://www.wikipathways.org/instance/WP1403_r116516;http://www.wikipathways.org/instance/WP2380_r120727;http://www.wikipathways.org/instance/WP4754_r115147;http://www.wikipathways.org/instance/WP107_r117851		R-HSA-156842 Eukaryotic Translation Elongation;R-HSA-156902 Peptide chain elongation;R-HSA-163841 Gamma carboxylation, hypusine formation and arylsulfatase activation;R-HSA-1643685 Disease;R-HSA-168249 Innate Immune System;R-HSA-168256 Immune System;R-HSA-392499 Metabolism of proteins;R-HSA-5336415 Uptake and function of diphtheria toxin;R-HSA-5339562 Uptake and actions of bacterial toxins;R-HSA-…	https://reactome.org/PathwayBrowser/#/R-HSA-156842;https://reactome.org/PathwayBrowser/#/R-HSA-156902;https://reactome.org/PathwayBrowser/#/R-HSA-163841;https://reactome.org/PathwayBrowser/#/R-HSA-1643685;https://reactome.org/PathwayBrowser/#/R-HSA-168249;https://reactome.org/PathwayBrowser/#/R-HSA-168256;https://reactome.org/PathwayBrowser/#/R-HSA-392499;https://reactome.org/PathwayBrowser/#/R-H…	UNFOLDED PROTEIN RESPONSE	https://www.gsea-msigdb.org/gsea/msigdb/cards/HALLMARK_UNFOLDED_PROTEIN_RESPONSE
P13645	Keratin, type I cytoskeletal 10 OS=Homo sapiens OX=9606 GN=KRT10 PE=1 SV=6	KRT10	58.826	45.7	108	38	34	38	5389000000	nucleus	K07604	KRT1; type I keratin, acidic	hsa05150 Staphylococcus aureus infection; hsa04915 Estrogen signaling pathway	GO:0006464 cellular protein modification process; GO:0006807 nitrogen compound metabolic process; GO:0007275 multicellular organism development; GO:0008152 metabolic process; GO:0008219 cell death; GO:0008544 epidermis development; GO:0009888 tissue development; GO:0009913 epidermal cell differentiation; GO:0009987 cellular process; GO:0012501 programmed cell death; GO:0016043 cellular component …	GO:0001533 cornified envelope; GO:0005622 intracellular anatomical structure; GO:0005737 cytoplasm; GO:0005829 cytosol; GO:0005856 cytoskeleton; GO:0005882 intermediate filament; GO:0005886 plasma membrane; GO:0016020 membrane; GO:0043226 organelle; GO:0043228 non-membrane-bounded organelle; GO:0043229 intracellular organelle; GO:0043232 intracellular non-membrane-bounded organelle; GO:0045111 in…	GO:0005198 structural molecule activity; GO:0005488 binding; GO:0005515 protein binding; GO:0030280 structural constituent of skin epidermis; GO:0046982 protein heterodimerization activity; GO:0046983 protein dimerization activity;									R-HSA-1266738 Developmental Biology;R-HSA-6805567 Keratinization;R-HSA-6809371 Formation of the cornified envelope	https://reactome.org/PathwayBrowser/#/R-HSA-1266738;https://reactome.org/PathwayBrowser/#/R-HSA-6805567;https://reactome.org/PathwayBrowser/#/R-HSA-6809371
P13647	Keratin, type II cytoskeletal 5 OS=Homo sapiens OX=9606 GN=KRT5 PE=1 SV=3	KRT5	62.378	41.4	43	29	16	22	662780000	nucleus	K07605			GO:0001898 regulation of cytolysis by symbiont of host cells; GO:0001899 negative regulation of cytolysis by symbiont of host cells; GO:0001906 cell killing; GO:0002009 morphogenesis of an epithelium; GO:0002376 immune system process; GO:0006950 response to stress; GO:0006952 defense response; GO:0006955 immune response; GO:0006959 humoral immune response; GO:0006996 organelle organization; GO:00…	GO:0005622 intracellular anatomical structure; GO:0005737 cytoplasm; GO:0005829 cytosol; GO:0005856 cytoskeleton; GO:0005882 intermediate filament; GO:0005886 plasma membrane; GO:0016020 membrane; GO:0043226 organelle; GO:0043228 non-membrane-bounded organelle; GO:0043229 intracellular organelle; GO:0043232 intracellular non-membrane-bounded organelle; GO:0045095 keratin filament; GO:0045111 inte…	GO:0005198 structural molecule activity; GO:0005200 structural constituent of cytoskeleton; GO:0005488 binding; GO:0005515 protein binding; GO:0097110 scaffold protein binding;									R-HSA-1266738 Developmental Biology;R-HSA-1500931 Cell-Cell communication;R-HSA-446107 Type I hemidesmosome assembly;R-HSA-446728 Cell junction organization;R-HSA-6805567 Keratinization;R-HSA-6809371 Formation of the cornified envelope	https://reactome.org/PathwayBrowser/#/R-HSA-1266738;https://reactome.org/PathwayBrowser/#/R-HSA-1500931;https://reactome.org/PathwayBrowser/#/R-HSA-446107;https://reactome.org/PathwayBrowser/#/R-HSA-446728;https://reactome.org/PathwayBrowser/#/R-HSA-6805567;https://reactome.org/PathwayBrowser/#/R-HSA-6809371	KRAS SIGNALING DN	https://www.gsea-msigdb.org/gsea/msigdb/cards/HALLMARK_KRAS_SIGNALING_DN
P13797	Plastin-3 OS=Homo sapiens OX=9606 GN=PLS3 PE=1 SV=4	PLS3	70.81	0	0	0	0	0	0	cytoplasm	K17336			GO:0001501 skeletal system development; GO:0002065 columnar/cuboidal epithelial cell differentiation; GO:0006996 organelle organization; GO:0007010 cytoskeleton organization; GO:0007015 actin filament organization; GO:0007275 multicellular organism development; GO:0007399 nervous system development; GO:0007423 sensory organ development; GO:0008544 epidermis development; GO:0009888 tissue developm…	GO:0005622 intracellular anatomical structure; GO:0005737 cytoplasm; GO:0005829 cytosol; GO:0005856 cytoskeleton; GO:0005884 actin filament; GO:0005886 plasma membrane; GO:0015629 actin cytoskeleton; GO:0016020 membrane; GO:0032420 stereocilium; GO:0032421 stereocilium bundle; GO:0032432 actin filament bundle; GO:0042995 cell projection; GO:0043005 neuron projection; GO:0043226 organelle; GO:0043…	GO:0003779 actin binding; GO:0005488 binding; GO:0005515 protein binding; GO:0008092 cytoskeletal protein binding; GO:0044877 protein-containing complex binding; GO:0051015 actin filament binding;	PF13499; PF00307	EF-hand domain pair; Calponin homology (CH) domain	Z	KOG0046	Ca2+-binding actin-bundling protein (fimbrin/plastin), EF-Hand protein superfamily
Q5VT79	Annexin A8-like protein 1 OS=Homo sapiens OX=9606 GN=ANXA8L1 PE=2 SV=2	ANXA8L1	36.879	0	0	0	0	0	0	cytoplasm	K17096			GO:0006810 transport; GO:0006996 organelle organization; GO:0007032 endosome organization; GO:0009892 negative regulation of metabolic process; GO:0009987 cellular process; GO:0010256 endomembrane system organization; GO:0010466 negative regulation of peptidase activity; GO:0010517 regulation of phospholipase activity; GO:0010519 negative regulation of phospholipase activity; GO:0010605 negative …	GO:0005622 intracellular anatomical structure; GO:0005737 cytoplasm; GO:0005768 endosome; GO:0005770 late endosome; GO:0005829 cytosol; GO:0005886 plasma membrane; GO:0010008 endosome membrane; GO:0012505 endomembrane system; GO:0016020 membrane; GO:0031090 organelle membrane; GO:0031410 cytoplasmic vesicle; GO:0031902 late endosome membrane; GO:0031982 vesicle; GO:0043226 organelle; GO:0043227 m…	GO:0003779 actin binding; GO:0005488 binding; GO:0005509 calcium ion binding; GO:0005515 protein binding; GO:0005543 phospholipid binding; GO:0005544 calcium-dependent phospholipid binding; GO:0005546 phosphatidylinositol-4,5-bisphosphate binding; GO:0005547 phosphatidylinositol-3,4,5-trisphosphate binding; GO:0008092 cytoskeletal protein binding; GO:0008289 lipid binding; GO:0035091 phosphatidyl…	PF00191	Annexin	U	KOG0819	Annexin
P14151	L-selectin OS=Homo sapiens OX=9606 GN=SELL PE=1 SV=2	SELL	42.187	3	1	1	1	1	59859000	plasma membrane	K06495	SELL; selectin, lymphocyte	hsa04514 Cell adhesion molecules	GO:0001101 response to acid chemical; GO:0001775 cell activation; GO:0002252 immune effector process; GO:0002263 cell activation involved in immune response; GO:0002274 myeloid leukocyte activation; GO:0002275 myeloid cell activation involved in immune response; GO:0002283 neutrophil activation involved in immune response; GO:0002366 leukocyte activation involved in immune response; GO:0002376 im…	GO:0005622 intracellular anatomical structure; GO:0005737 cytoplasm; GO:0005886 plasma membrane; GO:0005887 integral component of plasma membrane; GO:0009897 external side of plasma membrane; GO:0009986 cell surface; GO:0012505 endomembrane system; GO:0012506 vesicle membrane; GO:0016020 membrane; GO:0016021 integral component of membrane; GO:0030141 secretory granule; GO:0030659 cytoplasmic vesi…	GO:0002020 protease binding; GO:0005488 binding; GO:0005509 calcium ion binding; GO:0005515 protein binding; GO:0005539 glycosaminoglycan binding; GO:0008201 heparin binding; GO:0008289 lipid binding; GO:0019899 enzyme binding; GO:0030246 carbohydrate binding; GO:0043167 ion binding; GO:0043168 anion binding; GO:0043169 cation binding; GO:0043208 glycosphingolipid binding; GO:0046625 sphingolipid…	PF00059; PF00084	Lectin C-type domain; Sushi repeat (SCR repeat)	TV	KOG4297	C-type lectin	WP2806 COMPLEMENT SYSTEM	http://www.wikipathways.org/instance/WP2806_r116569		R-HSA-109582 Hemostasis;R-HSA-1280218 Adaptive Immune System;R-HSA-168249 Innate Immune System;R-HSA-168256 Immune System;R-HSA-198933 Immunoregulatory interactions between a Lymphoid and a non-Lymphoid cell;R-HSA-202733 Cell surface interactions at the vascular wall;R-HSA-6798695 Neutrophil degranulation	https://reactome.org/PathwayBrowser/#/R-HSA-109582;https://reactome.org/PathwayBrowser/#/R-HSA-1280218;https://reactome.org/PathwayBrowser/#/R-HSA-168249;https://reactome.org/PathwayBrowser/#/R-HSA-168256;https://reactome.org/PathwayBrowser/#/R-HSA-198933;https://reactome.org/PathwayBrowser/#/R-HSA-202733;https://reactome.org/PathwayBrowser/#/R-HSA-6798695	IL2 STAT5 SIGNALING;INFLAMMATORY RESPONSE;INTERFERON ALPHA RESPONSE	https://www.gsea-msigdb.org/gsea/msigdb/cards/HALLMARK_IL2_STAT5_SIGNALING;https://www.gsea-msigdb.org/gsea/msigdb/cards/HALLMARK_INFLAMMATORY_RESPONSE;https://www.gsea-msigdb.org/gsea/msigdb/cards/HALLMARK_INTERFERON_ALPHA_RESPONSE
P14174	Macrophage migration inhibitory factor OS=Homo sapiens OX=9606 GN=MIF PE=1 SV=4	MIF	12.476	0	0	0	0	0	0	cytoplasm,nucleus	K07253	MIF; phenylpyruvate tautomerase [EC:5.3.2.1]	hsa00350 Tyrosine metabolism; hsa00360 Phenylalanine metabolism; hsa01100 Metabolic pathways	GO:0000003 reproduction; GO:0000302 response to reactive oxygen species; GO:0001516 prostaglandin biosynthetic process; GO:0001666 response to hypoxia; GO:0001775 cell activation; GO:0001817 regulation of cytokine production; GO:0001819 positive regulation of cytokine production; GO:0001932 regulation of protein phosphorylation; GO:0001934 positive regulation of protein phosphorylation; GO:000194…	GO:0005576 extracellular region; GO:0005615 extracellular space; GO:0005622 intracellular anatomical structure; GO:0005634 nucleus; GO:0005654 nucleoplasm; GO:0005737 cytoplasm; GO:0005829 cytosol; GO:0009986 cell surface; GO:0012505 endomembrane system; GO:0030141 secretory granule; GO:0031410 cytoplasmic vesicle; GO:0031974 membrane-enclosed lumen; GO:0031981 nuclear lumen; GO:0031982 vesicle; …	GO:0002020 protease binding; GO:0003824 catalytic activity; GO:0004167 dopachrome isomerase activity; GO:0005102 signaling receptor binding; GO:0005125 cytokine activity; GO:0005126 cytokine receptor binding; GO:0005488 binding; GO:0005515 protein binding; GO:0016853 isomerase activity; GO:0016860 intramolecular oxidoreductase activity; GO:0016862 intramolecular oxidoreductase activity, interconv…	PF01187	Macrophage migration inhibitory factor (MIF)	V	KOG1759	Macrophage migration inhibitory factor	WP236 ADIPOGENESIS;WP2431 SPINAL CORD INJURY	http://www.wikipathways.org/instance/WP236_r105873;http://www.wikipathways.org/instance/WP2431_r117177		R-HSA-109582 Hemostasis;R-HSA-1280215 Cytokine Signaling in Immune system;R-HSA-168249 Innate Immune System;R-HSA-168256 Immune System;R-HSA-202733 Cell surface interactions at the vascular wall;R-HSA-447115 Interleukin-12 family signaling;R-HSA-449147 Signaling by Interleukins;R-HSA-6798695 Neutrophil degranulation;R-HSA-8950505 Gene and protein expression by JAK-STAT signaling after Interleukin…	https://reactome.org/PathwayBrowser/#/R-HSA-109582;https://reactome.org/PathwayBrowser/#/R-HSA-1280215;https://reactome.org/PathwayBrowser/#/R-HSA-168249;https://reactome.org/PathwayBrowser/#/R-HSA-168256;https://reactome.org/PathwayBrowser/#/R-HSA-202733;https://reactome.org/PathwayBrowser/#/R-HSA-447115;https://reactome.org/PathwayBrowser/#/R-HSA-449147;https://reactome.org/PathwayBrowser/#/R-H…	FATTY ACID METABOLISM;GLYCOLYSIS;HYPOXIA	https://www.gsea-msigdb.org/gsea/msigdb/cards/HALLMARK_FATTY_ACID_METABOLISM;https://www.gsea-msigdb.org/gsea/msigdb/cards/HALLMARK_GLYCOLYSIS;https://www.gsea-msigdb.org/gsea/msigdb/cards/HALLMARK_HYPOXIA
P14618	Pyruvate kinase PKM OS=Homo sapiens OX=9606 GN=PKM PE=1 SV=4	PKM	57.936	0	0	0	0	0	0	cytoplasm	K00873	PK; pyruvate kinase [EC:2.7.1.40]	hsa05203 Viral carcinogenesis; hsa04922 Glucagon signaling pathway; hsa00620 Pyruvate metabolism; hsa05165 Human papillomavirus infection; hsa00010 Glycolysis / Gluconeogenesis; hsa01200 Carbon metabolism; hsa04930 Type II diabetes mellitus; hsa01230 Biosynthesis of amino acids; hsa01100 Metabolic pathways; hsa05230 Central carbon metabolism in cancer	GO:0000768 syncytium formation by plasma membrane fusion; GO:0001666 response to hypoxia; GO:0001889 liver development; GO:0005975 carbohydrate metabolic process; GO:0005996 monosaccharide metabolic process; GO:0006006 glucose metabolic process; GO:0006082 organic acid metabolic process; GO:0006090 pyruvate metabolic process; GO:0006091 generation of precursor metabolites and energy; GO:0006096 g…	GO:0001917 photoreceptor inner segment; GO:0005622 intracellular anatomical structure; GO:0005634 nucleus; GO:0005737 cytoplasm; GO:0005829 cytosol; GO:0005886 plasma membrane; GO:0005929 cilium; GO:0016020 membrane; GO:0032991 protein-containing complex; GO:0035770 ribonucleoprotein granule; GO:0036464 cytoplasmic ribonucleoprotein granule; GO:0042995 cell projection; GO:0043186 P granule; GO:00…	GO:0000166 nucleotide binding; GO:0003824 catalytic activity; GO:0004743 pyruvate kinase activity; GO:0005488 binding; GO:0005515 protein binding; GO:0016740 transferase activity; GO:0016772 transferase activity, transferring phosphorus-containing groups; GO:0016773 phosphotransferase activity, alcohol group as acceptor; GO:0017076 purine nucleotide binding; GO:0030554 adenyl nucleotide binding; …	PF00224; PF02887	Pyruvate kinase, barrel domain; Pyruvate kinase, alpha/beta domain	G	KOG2323	Pyruvate kinase	WP4629 AEROBIC GLYCOLYSIS;WP3925 AMINO ACID METABOLISM;WP4018 CLEAR CELL RENAL CELL CARCINOMA PATHWAYS;WP534 GLYCOLYSIS AND GLUCONEOGENESIS;WP5049 GLYCOLYSIS IN SENESCENCE;WP4290 METABOLIC REPROGRAMMING IN COLON CANCER;WP3614 PHOTODYNAMIC THERAPYINDUCED HIF1 SURVIVAL SIGNALING	http://www.wikipathways.org/instance/WP4629_r119264;http://www.wikipathways.org/instance/WP3925_r117062;http://www.wikipathways.org/instance/WP4018_r117168;http://www.wikipathways.org/instance/WP534_r117147;http://www.wikipathways.org/instance/WP5049_r120508;http://www.wikipathways.org/instance/WP4290_r118611;http://www.wikipathways.org/instance/WP3614_r106542		R-HSA-168249 Innate Immune System;R-HSA-168256 Immune System;R-HSA-6798695 Neutrophil degranulation	https://reactome.org/PathwayBrowser/#/R-HSA-168249;https://reactome.org/PathwayBrowser/#/R-HSA-168256;https://reactome.org/PathwayBrowser/#/R-HSA-6798695	GLYCOLYSIS	https://www.gsea-msigdb.org/gsea/msigdb/cards/HALLMARK_GLYCOLYSIS
P14635	G2/mitotic-specific cyclin-B1 OS=Homo sapiens OX=9606 GN=CCNB1 PE=1 SV=1	CCNB1	48.337	0	0	0	0	0	0	mitochondria	K05868	CCNB1; G2/mitotic-specific cyclin-B1	hsa04110 Cell cycle; hsa04115 p53 signaling pathway; hsa04218 Cellular senescence; hsa05170 Human immunodeficiency virus 1 infection; hsa04914 Progesterone-mediated oocyte maturation; hsa04068 FoxO signaling pathway; hsa04114 Oocyte meiosis	GO:0000003 reproduction; GO:0000070 mitotic sister chromatid segregation; GO:0000075 cell cycle checkpoint signaling; GO:0000077 DNA damage checkpoint signaling; GO:0000079 regulation of cyclin-dependent protein serine/threonine kinase activity; GO:0000086 G2/M transition of mitotic cell cycle; GO:0000226 microtubule cytoskeleton organization; GO:0000278 mitotic cell cycle; GO:0000280 nuclear div…	GO:0000228 nuclear chromosome; GO:0000307 cyclin-dependent protein kinase holoenzyme complex; GO:0000775 chromosome, centromeric region; GO:0000776 kinetochore; GO:0000779 condensed chromosome, centromeric region; GO:0000793 condensed chromosome; GO:0000794 condensed nuclear chromosome; GO:0000922 spindle pole; GO:0000940 outer kinetochore; GO:0005622 intracellular anatomical structure; GO:000563…	GO:0003824 catalytic activity; GO:0004672 protein kinase activity; GO:0004674 protein serine/threonine kinase activity; GO:0004693 cyclin-dependent protein serine/threonine kinase activity; GO:0005102 signaling receptor binding; GO:0005113 patched binding; GO:0005488 binding; GO:0005515 protein binding; GO:0008047 enzyme activator activity; GO:0016301 kinase activity; GO:0016538 cyclin-dependent …	PF00134; PF02984	Cyclin, N-terminal domain; Cyclin, C-terminal domain	D	KOG0653	Cyclin B and related kinase-activating proteins	WP1403 AMPACTIVATED PROTEIN KINASE AMPK SIGNALING;WP2516 ATM SIGNALING PATHWAY;WP179 CELL CYCLE;WP707 DNA DAMAGE RESPONSE;WP45 G1 TO S CELL CYCLE CONTROL;WP1530 MIRNA REGULATION OF DNA DAMAGE RESPONSE;WP5115 NETWORK MAP OF SARSCOV2 SIGNALING PATHWAY;WP2446 RETINOBLASTOMA GENE IN CANCER	http://www.wikipathways.org/instance/WP1403_r116516;http://www.wikipathways.org/instance/WP2516_r116808;http://www.wikipathways.org/instance/WP179_r120742;http://www.wikipathways.org/instance/WP707_r116541;http://www.wikipathways.org/instance/WP45_r106424;http://www.wikipathways.org/instance/WP1530_r118120;http://www.wikipathways.org/instance/WP5115_r120597;http://www.wikipathways.org/instance/WP…		R-HSA-113507 E2F-enabled inhibition of pre-replication complex formation;R-HSA-113510 E2F mediated regulation of DNA replication;R-HSA-156711 Polo-like kinase mediated events;R-HSA-162658 Golgi Cisternae Pericentriolar Stack Reorganization;R-HSA-1640170 Cell Cycle;R-HSA-174048 APC/C:Cdc20 mediated degradation of Cyclin B;R-HSA-174143 APC/C-mediated degradation of cell cycle proteins;R-HSA-176408 …
P14735	Insulin-degrading enzyme OS=Homo sapiens OX=9606 GN=IDE PE=1 SV=4	IDE	117.97	0	0	0	0	0	0	mitochondria	K01408	IDE; insulysin [EC:3.4.24.56]	hsa03266 Virion - Herpesvirus; hsa05010 Alzheimer disease	GO:0002021 response to dietary excess; GO:0006109 regulation of carbohydrate metabolic process; GO:0006508 proteolysis; GO:0006518 peptide metabolic process; GO:0006605 protein targeting; GO:0006625 protein targeting to peroxisome; GO:0006807 nitrogen compound metabolic process; GO:0006810 transport; GO:0006886 intracellular protein transport; GO:0006996 organelle organization; GO:0007031 peroxis…	GO:0000502 proteasome complex; GO:0005576 extracellular region; GO:0005615 extracellular space; GO:0005622 intracellular anatomical structure; GO:0005634 nucleus; GO:0005737 cytoplasm; GO:0005739 mitochondrion; GO:0005777 peroxisome; GO:0005782 peroxisomal matrix; GO:0005829 cytosol; GO:0005886 plasma membrane; GO:0009986 cell surface; GO:0016020 membrane; GO:0031597 cytosolic proteasome complex;…	GO:0000166 nucleotide binding; GO:0001540 amyloid-beta binding; GO:0003824 catalytic activity; GO:0004175 endopeptidase activity; GO:0004222 metalloendopeptidase activity; GO:0005102 signaling receptor binding; GO:0005488 binding; GO:0005515 protein binding; GO:0005524 ATP binding; GO:0008233 peptidase activity; GO:0008237 metallopeptidase activity; GO:0008270 zinc ion binding; GO:0016462 pyropho…	PF05193	Peptidase M16 inactive domain	O	KOG0959	N-arginine dibasic convertase NRD1 and related Zn2+-dependent endopeptidases, insulinase superfamily	WP5124 ALZHEIMERS DISEASE;WP2059 ALZHEIMERS DISEASE AND MIRNA EFFECTS	http://www.wikipathways.org/instance/WP5124_r119432;http://www.wikipathways.org/instance/WP2059_r119468		R-HSA-392499 Metabolism of proteins;R-HSA-5688426 Deubiquitination;R-HSA-5689880 Ub-specific processing proteases;R-HSA-597592 Post-translational protein modification;R-HSA-9033241 Peroxisomal protein import;R-HSA-9609507 Protein localization	https://reactome.org/PathwayBrowser/#/R-HSA-392499;https://reactome.org/PathwayBrowser/#/R-HSA-5688426;https://reactome.org/PathwayBrowser/#/R-HSA-5689880;https://reactome.org/PathwayBrowser/#/R-HSA-597592;https://reactome.org/PathwayBrowser/#/R-HSA-9033241;https://reactome.org/PathwayBrowser/#/R-HSA-9609507	PEROXISOME;SPERMATOGENESIS	https://www.gsea-msigdb.org/gsea/msigdb/cards/HALLMARK_PEROXISOME;https://www.gsea-msigdb.org/gsea/msigdb/cards/HALLMARK_SPERMATOGENESIS
P14923	Junction plakoglobin OS=Homo sapiens OX=9606 GN=JUP PE=1 SV=3	JUP	81.744	7.2	3	3	3	3	11408000	cytoplasm	K10056	JUP; junction plakoglobin	hsa05412 Arrhythmogenic right ventricular cardiomyopathy; hsa05226 Gastric cancer; hsa05221 Acute myeloid leukemia; hsa05200 Pathways in cancer; hsa05202 Transcriptional misregulation in cancer	GO:0001775 cell activation; GO:0001952 regulation of cell-matrix adhesion; GO:0001954 positive regulation of cell-matrix adhesion; GO:0002027 regulation of heart rate; GO:0002159 desmosome assembly; GO:0002252 immune effector process; GO:0002263 cell activation involved in immune response; GO:0002274 myeloid leukocyte activation; GO:0002275 myeloid cell activation involved in immune response; GO:…	GO:0001533 cornified envelope; GO:0005576 extracellular region; GO:0005622 intracellular anatomical structure; GO:0005634 nucleus; GO:0005737 cytoplasm; GO:0005829 cytosol; GO:0005856 cytoskeleton; GO:0005882 intermediate filament; GO:0005886 plasma membrane; GO:0005911 cell-cell junction; GO:0005912 adherens junction; GO:0005915 zonula adherens; GO:0005916 fascia adherens; GO:0009898 cytoplasmic…	GO:0003712 transcription coregulator activity; GO:0003713 transcription coactivator activity; GO:0005198 structural molecule activity; GO:0005199 structural constituent of cell wall; GO:0005488 binding; GO:0005515 protein binding; GO:0019899 enzyme binding; GO:0019900 kinase binding; GO:0019901 protein kinase binding; GO:0019902 phosphatase binding; GO:0019903 protein phosphatase binding; GO:0042…			TZ	KOG4203	Armadillo/beta-Catenin/plakoglobin	WP2118 ARRHYTHMOGENIC RIGHT VENTRICULAR CARDIOMYOPATHY;WP2355 CORTICOTROPINRELEASING HORMONE SIGNALING PATHWAY;WP2858 ECTODERM DIFFERENTIATION;WP4239 EPITHELIAL TO MESENCHYMAL TRANSITION IN COLORECTAL CANCER;WP3658 WNTBETACATENIN SIGNALING PATHWAY IN LEUKEMIA	http://www.wikipathways.org/instance/WP2118_r119252;http://www.wikipathways.org/instance/WP2355_r120664;http://www.wikipathways.org/instance/WP2858_r116763;http://www.wikipathways.org/instance/WP4239_r118997;http://www.wikipathways.org/instance/WP3658_r116670		R-HSA-1266738 Developmental Biology;R-HSA-1500931 Cell-Cell communication;R-HSA-162582 Signal Transduction;R-HSA-168249 Innate Immune System;R-HSA-168256 Immune System;R-HSA-194138 Signaling by VEGF;R-HSA-194315 Signaling by Rho GTPases;R-HSA-418990 Adherens junctions interactions;R-HSA-421270 Cell-cell junction organization;R-HSA-4420097 VEGFA-VEGFR2 Pathway;R-HSA-446728 Cell junction organizati…	https://reactome.org/PathwayBrowser/#/R-HSA-1266738;https://reactome.org/PathwayBrowser/#/R-HSA-1500931;https://reactome.org/PathwayBrowser/#/R-HSA-162582;https://reactome.org/PathwayBrowser/#/R-HSA-168249;https://reactome.org/PathwayBrowser/#/R-HSA-168256;https://reactome.org/PathwayBrowser/#/R-HSA-194138;https://reactome.org/PathwayBrowser/#/R-HSA-194315;https://reactome.org/PathwayBrowser/#/R-…	APICAL JUNCTION;KRAS SIGNALING UP;XENOBIOTIC METABOLISM	https://www.gsea-msigdb.org/gsea/msigdb/cards/HALLMARK_APICAL_JUNCTION;https://www.gsea-msigdb.org/gsea/msigdb/cards/HALLMARK_KRAS_SIGNALING_UP;https://www.gsea-msigdb.org/gsea/msigdb/cards/HALLMARK_XENOBIOTIC_METABOLISM
P15104	Glutamine synthetase OS=Homo sapiens OX=9606 GN=GLUL PE=1 SV=4	GLUL	42.064	0	0	0	0	0	0	cytoplasm	K01915	glnA; glutamine synthetase [EC:6.3.1.2]	hsa04724 Glutamatergic synapse; hsa00630 Glyoxylate and dicarboxylate metabolism; hsa04727 GABAergic synapse; hsa00910 Nitrogen metabolism; hsa00250 Alanine, aspartate and glutamate metabolism; hsa00220 Arginine biosynthesis; hsa04217 Necroptosis; hsa01230 Biosynthesis of amino acids; hsa01100 Metabolic pathways	GO:0001504 neurotransmitter uptake; GO:0001505 regulation of neurotransmitter levels; GO:0002791 regulation of peptide secretion; GO:0002793 positive regulation of peptide secretion; GO:0006082 organic acid metabolic process; GO:0006520 cellular amino acid metabolic process; GO:0006536 glutamate metabolic process; GO:0006538 glutamate catabolic process; GO:0006541 glutamine metabolic process; GO:…	GO:0005622 intracellular anatomical structure; GO:0005737 cytoplasm; GO:0005739 mitochondrion; GO:0005783 endoplasmic reticulum; GO:0005791 rough endoplasmic reticulum; GO:0005829 cytosol; GO:0012505 endomembrane system; GO:0030424 axon; GO:0032991 protein-containing complex; GO:0036477 somatodendritic compartment; GO:0042995 cell projection; GO:0043005 neuron projection; GO:0043025 neuronal cell…	GO:0000166 nucleotide binding; GO:0000287 magnesium ion binding; GO:0003824 catalytic activity; GO:0004356 glutamate-ammonia ligase activity; GO:0005488 binding; GO:0005515 protein binding; GO:0005524 ATP binding; GO:0016211 ammonia ligase activity; GO:0016595 glutamate binding; GO:0016597 amino acid binding; GO:0016874 ligase activity; GO:0016879 ligase activity, forming carbon-nitrogen bonds; G…	PF03951; PF00120	Glutamine synthetase, beta-Grasp domain; Glutamine synthetase, catalytic domain	E	KOG0683	Glutamine synthetase	WP3925 AMINO ACID METABOLISM;WP5083 NEUROINFLAMMATION AND GLUTAMATERGIC SIGNALING;WP231 TNFALPHA SIGNALING PATHWAY	http://www.wikipathways.org/instance/WP3925_r117062;http://www.wikipathways.org/instance/WP5083_r120385;http://www.wikipathways.org/instance/WP231_r120699		R-HSA-112313 Neurotransmitter uptake and metabolism In glial cells;R-HSA-112315 Transmission across Chemical Synapses;R-HSA-112316 Neuronal System;R-HSA-1430728 Metabolism;R-HSA-210455 Astrocytic Glutamate-Glutamine Uptake And Metabolism;R-HSA-71291 Metabolism of amino acids and derivatives;R-HSA-8964539 Glutamate and glutamine metabolism	https://reactome.org/PathwayBrowser/#/R-HSA-112313;https://reactome.org/PathwayBrowser/#/R-HSA-112315;https://reactome.org/PathwayBrowser/#/R-HSA-112316;https://reactome.org/PathwayBrowser/#/R-HSA-1430728;https://reactome.org/PathwayBrowser/#/R-HSA-210455;https://reactome.org/PathwayBrowser/#/R-HSA-71291;https://reactome.org/PathwayBrowser/#/R-HSA-8964539	FATTY ACID METABOLISM	https://www.gsea-msigdb.org/gsea/msigdb/cards/HALLMARK_FATTY_ACID_METABOLISM
P15144	Aminopeptidase N OS=Homo sapiens OX=9606 GN=ANPEP PE=1 SV=4	ANPEP	109.54	2.8	2	2	2	2	31204000	endoplasmic reticulum	K11140	ANPEP; aminopeptidase N [EC:3.4.11.2]	hsa00480 Glutathione metabolism; hsa04640 Hematopoietic cell lineage; hsa04614 Renin-angiotensin system; hsa01100 Metabolic pathways	GO:0001775 cell activation; GO:0002252 immune effector process; GO:0002263 cell activation involved in immune response; GO:0002274 myeloid leukocyte activation; GO:0002275 myeloid cell activation involved in immune response; GO:0002283 neutrophil activation involved in immune response; GO:0002366 leukocyte activation involved in immune response; GO:0002376 immune system process; GO:0002443 leukoc…	GO:0005576 extracellular region; GO:0005615 extracellular space; GO:0005622 intracellular anatomical structure; GO:0005737 cytoplasm; GO:0005793 endoplasmic reticulum-Golgi intermediate compartment; GO:0005886 plasma membrane; GO:0009897 external side of plasma membrane; GO:0009986 cell surface; GO:0012505 endomembrane system; GO:0012506 vesicle membrane; GO:0016020 membrane; GO:0030141 secretory…	GO:0003824 catalytic activity; GO:0004177 aminopeptidase activity; GO:0005488 binding; GO:0008233 peptidase activity; GO:0008235 metalloexopeptidase activity; GO:0008237 metallopeptidase activity; GO:0008238 exopeptidase activity; GO:0008270 zinc ion binding; GO:0016787 hydrolase activity; GO:0033218 amide binding; GO:0038023 signaling receptor activity; GO:0042277 peptide binding; GO:0043167 ion…	PF17900; PF01433; PF11838	Peptidase M1 N-terminal domain; Peptidase family M1 domain; ERAP1-like C-terminal domain	EO	KOG1046	Puromycin-sensitive aminopeptidase and related aminopeptidases	WP2406 CARDIAC PROGENITOR DIFFERENTIATION;WP100 GLUTATHIONE METABOLISM	http://www.wikipathways.org/instance/WP2406_r119249;http://www.wikipathways.org/instance/WP100_r107114		R-HSA-168249 Innate Immune System;R-HSA-168256 Immune System;R-HSA-2022377 Metabolism of Angiotensinogen to Angiotensins;R-HSA-2980736 Peptide hormone metabolism;R-HSA-392499 Metabolism of proteins;R-HSA-6798695 Neutrophil degranulation	https://reactome.org/PathwayBrowser/#/R-HSA-168249;https://reactome.org/PathwayBrowser/#/R-HSA-168256;https://reactome.org/PathwayBrowser/#/R-HSA-2022377;https://reactome.org/PathwayBrowser/#/R-HSA-2980736;https://reactome.org/PathwayBrowser/#/R-HSA-392499;https://reactome.org/PathwayBrowser/#/R-HSA-6798695	EPITHELIAL MESENCHYMAL TRANSITION	https://www.gsea-msigdb.org/gsea/msigdb/cards/HALLMARK_EPITHELIAL_MESENCHYMAL_TRANSITION
P15151	Poliovirus receptor OS=Homo sapiens OX=9606 GN=PVR PE=1 SV=2	PVR	45.302	10.6	2	3	3	3	34951000	plasma membrane	K06539	PVR; poliovirus receptor	hsa04514 Cell adhesion molecules	GO:0001910 regulation of leukocyte mediated cytotoxicity; GO:0001912 positive regulation of leukocyte mediated cytotoxicity; GO:0001914 regulation of T cell mediated cytotoxicity; GO:0001916 positive regulation of T cell mediated cytotoxicity; GO:0002682 regulation of immune system process; GO:0002684 positive regulation of immune system process; GO:0002697 regulation of immune effector process; …	GO:0005576 extracellular region; GO:0005615 extracellular space; GO:0005622 intracellular anatomical structure; GO:0005737 cytoplasm; GO:0005886 plasma membrane; GO:0005887 integral component of plasma membrane; GO:0005911 cell-cell junction; GO:0005912 adherens junction; GO:0009986 cell surface; GO:0016020 membrane; GO:0016021 integral component of membrane; GO:0030054 cell junction; GO:0031224 …	GO:0005102 signaling receptor binding; GO:0005488 binding; GO:0005515 protein binding; GO:0038023 signaling receptor activity; GO:0042802 identical protein binding; GO:0042803 protein homodimerization activity; GO:0046983 protein dimerization activity; GO:0050839 cell adhesion molecule binding; GO:0060089 molecular transducer activity;	PF07686; PF08205	Immunoglobulin V-set domain; CD80-like C2-set immunoglobulin domain				WP5092 INTERACTIONS OF NATURAL KILLER CELLS IN PANCREATIC CANCER	http://www.wikipathways.org/instance/WP5092_r119997		R-HSA-1280218 Adaptive Immune System;R-HSA-1500931 Cell-Cell communication;R-HSA-168256 Immune System;R-HSA-198933 Immunoregulatory interactions between a Lymphoid and a non-Lymphoid cell;R-HSA-418990 Adherens junctions interactions;R-HSA-420597 Nectin/Necl trans heterodimerization;R-HSA-421270 Cell-cell junction organization;R-HSA-446728 Cell junction organization	https://reactome.org/PathwayBrowser/#/R-HSA-1280218;https://reactome.org/PathwayBrowser/#/R-HSA-1500931;https://reactome.org/PathwayBrowser/#/R-HSA-168256;https://reactome.org/PathwayBrowser/#/R-HSA-198933;https://reactome.org/PathwayBrowser/#/R-HSA-418990;https://reactome.org/PathwayBrowser/#/R-HSA-420597;https://reactome.org/PathwayBrowser/#/R-HSA-421270;https://reactome.org/PathwayBrowser/#/R-…	EPITHELIAL MESENCHYMAL TRANSITION;INFLAMMATORY RESPONSE	https://www.gsea-msigdb.org/gsea/msigdb/cards/HALLMARK_EPITHELIAL_MESENCHYMAL_TRANSITION;https://www.gsea-msigdb.org/gsea/msigdb/cards/HALLMARK_INFLAMMATORY_RESPONSE
P15169	Carboxypeptidase N catalytic chain OS=Homo sapiens OX=9606 GN=CPN1 PE=1 SV=1	CPN1	52.286	0	0	0	0	0	0	endoplasmic reticulum	K01292			GO:0002673 regulation of acute inflammatory response; GO:0002682 regulation of immune system process; GO:0002697 regulation of immune effector process; GO:0002920 regulation of humoral immune response; GO:0006508 proteolysis; GO:0006518 peptide metabolic process; GO:0006807 nitrogen compound metabolic process; GO:0008152 metabolic process; GO:0009056 catabolic process; GO:0009719 response to endo…	GO:0005576 extracellular region; GO:0005615 extracellular space; GO:0005622 intracellular anatomical structure; GO:0005737 cytoplasm; GO:0005794 Golgi apparatus; GO:0005886 plasma membrane; GO:0012505 endomembrane system; GO:0016020 membrane; GO:0030141 secretory granule; GO:0031410 cytoplasmic vesicle; GO:0031982 vesicle; GO:0036477 somatodendritic compartment; GO:0043025 neuronal cell body; GO:…	GO:0003824 catalytic activity; GO:0004180 carboxypeptidase activity; GO:0004181 metallocarboxypeptidase activity; GO:0004185 serine-type carboxypeptidase activity; GO:0008233 peptidase activity; GO:0008235 metalloexopeptidase activity; GO:0008236 serine-type peptidase activity; GO:0008237 metallopeptidase activity; GO:0008238 exopeptidase activity; GO:0016787 hydrolase activity; GO:0017171 serine…	PF00246; PF13620	Zinc carboxypeptidase; Carboxypeptidase regulatory-like domain	R	KOG2649	Zinc carboxypeptidase	WP2806 COMPLEMENT SYSTEM;WP5089 KININKALLIKREIN PATHWAY;WP5115 NETWORK MAP OF SARSCOV2 SIGNALING PATHWAY;WP4969 RAS AND BRADYKININ PATHWAYS IN COVID19;WP496 STEROID BIOSYNTHESIS	http://www.wikipathways.org/instance/WP2806_r116569;http://www.wikipathways.org/instance/WP5089_r118192;http://www.wikipathways.org/instance/WP5115_r120597;http://www.wikipathways.org/instance/WP4969_r120081;http://www.wikipathways.org/instance/WP496_r119106		R-HSA-166658 Complement cascade;R-HSA-168249 Innate Immune System;R-HSA-168256 Immune System;R-HSA-977606 Regulation of Complement cascade	https://reactome.org/PathwayBrowser/#/R-HSA-166658;https://reactome.org/PathwayBrowser/#/R-HSA-168249;https://reactome.org/PathwayBrowser/#/R-HSA-168256;https://reactome.org/PathwayBrowser/#/R-HSA-977606	COAGULATION	https://www.gsea-msigdb.org/gsea/msigdb/cards/HALLMARK_COAGULATION
P15259	Phosphoglycerate mutase 2 OS=Homo sapiens OX=9606 GN=PGAM2 PE=1 SV=3	PGAM2	28.766	0	0	0	0	0	0	cytoplasm	K01834	PGAM; 2,3-bisphosphoglycerate-dependent phosphoglycerate mutase [EC:5.4.2.11]	hsa00260 Glycine, serine and threonine metabolism; hsa04922 Glucagon signaling pathway; hsa00010 Glycolysis / Gluconeogenesis; hsa01200 Carbon metabolism; hsa01230 Biosynthesis of amino acids; hsa05230 Central carbon metabolism in cancer; hsa01100 Metabolic pathways	GO:0000003 reproduction; GO:0003008 system process; GO:0003012 muscle system process; GO:0005975 carbohydrate metabolic process; GO:0005996 monosaccharide metabolic process; GO:0006006 glucose metabolic process; GO:0006007 glucose catabolic process; GO:0006082 organic acid metabolic process; GO:0006090 pyruvate metabolic process; GO:0006091 generation of precursor metabolites and energy; GO:00060…	GO:0005622 intracellular anatomical structure; GO:0005634 nucleus; GO:0005737 cytoplasm; GO:0005829 cytosol; GO:0043226 organelle; GO:0043227 membrane-bounded organelle; GO:0043229 intracellular organelle; GO:0043231 intracellular membrane-bounded organelle;	GO:0003824 catalytic activity; GO:0004619 phosphoglycerate mutase activity; GO:0005488 binding; GO:0016853 isomerase activity; GO:0016866 intramolecular transferase activity; GO:0016868 intramolecular transferase activity, phosphotransferases; GO:0046538 2,3-bisphosphoglycerate-dependent phosphoglycerate mutase activity;	PF00300	Histidine phosphatase superfamily (branch 1)	G	KOG0235	Phosphoglycerate mutase	WP4629 AEROBIC GLYCOLYSIS;WP534 GLYCOLYSIS AND GLUCONEOGENESIS	http://www.wikipathways.org/instance/WP4629_r119264;http://www.wikipathways.org/instance/WP534_r117147		R-HSA-1430728 Metabolism;R-HSA-70171 Glycolysis;R-HSA-70263 Gluconeogenesis;R-HSA-70326 Glucose metabolism;R-HSA-71387 Metabolism of carbohydrates	https://reactome.org/PathwayBrowser/#/R-HSA-1430728;https://reactome.org/PathwayBrowser/#/R-HSA-70171;https://reactome.org/PathwayBrowser/#/R-HSA-70263;https://reactome.org/PathwayBrowser/#/R-HSA-70326;https://reactome.org/PathwayBrowser/#/R-HSA-71387	GLYCOLYSIS;HYPOXIA;MYOGENESIS	https://www.gsea-msigdb.org/gsea/msigdb/cards/HALLMARK_GLYCOLYSIS;https://www.gsea-msigdb.org/gsea/msigdb/cards/HALLMARK_HYPOXIA;https://www.gsea-msigdb.org/gsea/msigdb/cards/HALLMARK_MYOGENESIS
P15291	Beta-1,4-galactosyltransferase 1 OS=Homo sapiens OX=9606 GN=B4GALT1 PE=1 SV=5	B4GALT1	43.92	0	0	0	0	0	0	mitochondria	K07966	B4GALT1; beta-1,4-galactosyltransferase 1 [EC:2.4.1.22 2.4.1.90 2.4.1.38 2.4.1.-]	hsa00515 Mannose type O-glycan biosynthesis; hsa00052 Galactose metabolism; hsa00514 Other types of O-glycan biosynthesis; hsa00513 Various types of N-glycan biosynthesis; hsa00601 Glycosphingolipid biosynthesis - lacto and neolacto series; hsa00510 N-Glycan biosynthesis; hsa00533 Glycosaminoglycan biosynthesis - keratan sulfate; hsa01100 Metabolic pathways	GO:0000003 reproduction; GO:0001525 angiogenesis; GO:0001568 blood vessel development; GO:0001763 morphogenesis of a branching structure; GO:0001775 cell activation; GO:0001944 vasculature development; GO:0002009 morphogenesis of an epithelium; GO:0002064 epithelial cell development; GO:0002252 immune effector process; GO:0002263 cell activation involved in immune response; GO:0002274 myeloid leu…	GO:0000138 Golgi trans cisterna; GO:0000139 Golgi membrane; GO:0000323 lytic vacuole; GO:0005576 extracellular region; GO:0005615 extracellular space; GO:0005622 intracellular anatomical structure; GO:0005634 nucleus; GO:0005654 nucleoplasm; GO:0005737 cytoplasm; GO:0005764 lysosome; GO:0005765 lysosomal membrane; GO:0005766 primary lysosome; GO:0005773 vacuole; GO:0005774 vacuolar membrane; GO:0…	GO:0003824 catalytic activity; GO:0003831 beta-N-acetylglucosaminylglycopeptide beta-1,4-galactosyltransferase activity; GO:0003945 N-acetyllactosamine synthase activity; GO:0004461 lactose synthase activity; GO:0005488 binding; GO:0005515 protein binding; GO:0008092 cytoskeletal protein binding; GO:0008194 UDP-glycosyltransferase activity; GO:0008376 acetylgalactosaminyltransferase activity; GO:…	PF13733	N-terminal region of glycosyl transferase group 7	G	KOG3916	UDP-Gal:glucosylceramide beta-1,4-galactosyltransferase	WP4521 GLYCOSYLATION AND RELATED CONGENITAL DEFECTS;WP4142 METABOLISM OF SPINGOLIPIDS IN ER AND GOLGI APPARATUS	http://www.wikipathways.org/instance/WP4521_r119311;http://www.wikipathways.org/instance/WP4142_r119292		R-HSA-1187000 Fertilization;R-HSA-1430728 Metabolism;R-HSA-1474165 Reproduction;R-HSA-157118 Signaling by NOTCH;R-HSA-162582 Signal Transduction;R-HSA-1630316 Glycosaminoglycan metabolism;R-HSA-1638074 Keratan sulfate/keratin metabolism;R-HSA-1643685 Disease;R-HSA-168249 Innate Immune System;R-HSA-168256 Immune System;R-HSA-1912420 Pre-NOTCH Processing in Golgi;R-HSA-1912422 Pre-NOTCH Expression …	https://reactome.org/PathwayBrowser/#/R-HSA-1187000;https://reactome.org/PathwayBrowser/#/R-HSA-1430728;https://reactome.org/PathwayBrowser/#/R-HSA-1474165;https://reactome.org/PathwayBrowser/#/R-HSA-157118;https://reactome.org/PathwayBrowser/#/R-HSA-162582;https://reactome.org/PathwayBrowser/#/R-HSA-1630316;https://reactome.org/PathwayBrowser/#/R-HSA-1638074;https://reactome.org/PathwayBrowser/#…	ANDROGEN RESPONSE;APICAL JUNCTION;APICAL SURFACE;ESTROGEN RESPONSE EARLY;GLYCOLYSIS;TNFA SIGNALING VIA NFKB	https://www.gsea-msigdb.org/gsea/msigdb/cards/HALLMARK_ANDROGEN_RESPONSE;https://www.gsea-msigdb.org/gsea/msigdb/cards/HALLMARK_APICAL_JUNCTION;https://www.gsea-msigdb.org/gsea/msigdb/cards/HALLMARK_APICAL_SURFACE;https://www.gsea-msigdb.org/gsea/msigdb/cards/HALLMARK_ESTROGEN_RESPONSE_EARLY;https://www.gsea-msigdb.org/gsea/msigdb/cards/HALLMARK_GLYCOLYSIS;https://www.gsea-msigdb.org/gsea/msigdb/…
P15309	Prostatic acid phosphatase OS=Homo sapiens OX=9606 GN=ACP3 PE=1 SV=3	ACP3	44.566	0	0	0	0	0	0	extracellular	K19283			GO:0001775 cell activation; GO:0001932 regulation of protein phosphorylation; GO:0001933 negative regulation of protein phosphorylation; GO:0002252 immune effector process; GO:0002263 cell activation involved in immune response; GO:0002274 myeloid leukocyte activation; GO:0002275 myeloid cell activation involved in immune response; GO:0002283 neutrophil activation involved in immune response; GO:…	GO:0000323 lytic vacuole; GO:0005576 extracellular region; GO:0005615 extracellular space; GO:0005622 intracellular anatomical structure; GO:0005737 cytoplasm; GO:0005764 lysosome; GO:0005765 lysosomal membrane; GO:0005766 primary lysosome; GO:0005768 endosome; GO:0005770 late endosome; GO:0005771 multivesicular body; GO:0005773 vacuole; GO:0005774 vacuolar membrane; GO:0005775 vacuolar lumen; GO…	GO:0003824 catalytic activity; GO:0003993 acid phosphatase activity; GO:0004721 phosphoprotein phosphatase activity; GO:0004725 protein tyrosine phosphatase activity; GO:0005102 signaling receptor binding; GO:0005488 binding; GO:0005515 protein binding; GO:0008252 nucleotidase activity; GO:0008253 5'-nucleotidase activity; GO:0016787 hydrolase activity; GO:0016788 hydrolase activity, acting on es…			I	KOG3720	Lysosomal & prostatic acid phosphatases				R-HSA-168249 Innate Immune System;R-HSA-168256 Immune System;R-HSA-6798695 Neutrophil degranulation	https://reactome.org/PathwayBrowser/#/R-HSA-168249;https://reactome.org/PathwayBrowser/#/R-HSA-168256;https://reactome.org/PathwayBrowser/#/R-HSA-6798695
P15924	Desmoplakin OS=Homo sapiens OX=9606 GN=DSP PE=1 SV=3	DSP	331.77	4.1	10	8	8	8	36295000	nucleus	K10381	DSP; desmoplakin	hsa05412 Arrhythmogenic right ventricular cardiomyopathy	GO:0001775 cell activation; GO:0002027 regulation of heart rate; GO:0002252 immune effector process; GO:0002263 cell activation involved in immune response; GO:0002274 myeloid leukocyte activation; GO:0002275 myeloid cell activation involved in immune response; GO:0002283 neutrophil activation involved in immune response; GO:0002366 leukocyte activation involved in immune response; GO:0002376 imm…	GO:0001533 cornified envelope; GO:0005622 intracellular anatomical structure; GO:0005737 cytoplasm; GO:0005886 plasma membrane; GO:0005911 cell-cell junction; GO:0005912 adherens junction; GO:0005916 fascia adherens; GO:0012505 endomembrane system; GO:0012506 vesicle membrane; GO:0014704 intercalated disc; GO:0016020 membrane; GO:0016323 basolateral plasma membrane; GO:0030054 cell junction; GO:0…	GO:0005080 protein kinase C binding; GO:0005198 structural molecule activity; GO:0005200 structural constituent of cytoskeleton; GO:0005488 binding; GO:0005515 protein binding; GO:0019899 enzyme binding; GO:0019900 kinase binding; GO:0019901 protein kinase binding; GO:0030674 protein-macromolecule adaptor activity; GO:0060090 molecular adaptor activity; GO:0086080 protein binding involved in hete…	PF17902; PF18373	SH3 domain; Spectrin like domain	Z	KOG0516	Dystonin, GAS (Growth-arrest-specific protein), and related proteins	WP2118 ARRHYTHMOGENIC RIGHT VENTRICULAR CARDIOMYOPATHY;WP4239 EPITHELIAL TO MESENCHYMAL TRANSITION IN COLORECTAL CANCER;WP3624 LUNG FIBROSIS	http://www.wikipathways.org/instance/WP2118_r119252;http://www.wikipathways.org/instance/WP4239_r118997;http://www.wikipathways.org/instance/WP3624_r118417		R-HSA-109581 Apoptosis;R-HSA-111465 Apoptotic cleavage of cellular proteins;R-HSA-1266738 Developmental Biology;R-HSA-162582 Signal Transduction;R-HSA-168249 Innate Immune System;R-HSA-168256 Immune System;R-HSA-194315 Signaling by Rho GTPases;R-HSA-351906 Apoptotic cleavage of cell adhesion proteins;R-HSA-5357801 Programmed Cell Death;R-HSA-6798695 Neutrophil degranulation;R-HSA-6805567 Keratini…	https://reactome.org/PathwayBrowser/#/R-HSA-109581;https://reactome.org/PathwayBrowser/#/R-HSA-111465;https://reactome.org/PathwayBrowser/#/R-HSA-1266738;https://reactome.org/PathwayBrowser/#/R-HSA-162582;https://reactome.org/PathwayBrowser/#/R-HSA-168249;https://reactome.org/PathwayBrowser/#/R-HSA-168256;https://reactome.org/PathwayBrowser/#/R-HSA-194315;https://reactome.org/PathwayBrowser/#/R-H…
P16070	CD44 antigen OS=Homo sapiens OX=9606 GN=CD44 PE=1 SV=3	CD44	81.537	3	2	2	2	2	118550000	extracellular,plasma membrane	K06256	CD44; CD44 antigen	hsa04512 ECM-receptor interaction; hsa05205 Proteoglycans in cancer; hsa05206 MicroRNAs in cancer; hsa04640 Hematopoietic cell lineage; hsa05169 Epstein-Barr virus infection; hsa05131 Shigellosis	GO:0000003 reproduction; GO:0000768 syncytium formation by plasma membrane fusion; GO:0001501 skeletal system development; GO:0001558 regulation of cell growth; GO:0001568 blood vessel development; GO:0001655 urogenital system development; GO:0001657 ureteric bud development; GO:0001658 branching involved in ureteric bud morphogenesis; GO:0001763 morphogenesis of a branching structure; GO:0001775…	GO:0005622 intracellular anatomical structure; GO:0005634 nucleus; GO:0005737 cytoplasm; GO:0005794 Golgi apparatus; GO:0005829 cytosol; GO:0005886 plasma membrane; GO:0005887 integral component of plasma membrane; GO:0005902 microvillus; GO:0009897 external side of plasma membrane; GO:0009986 cell surface; GO:0012505 endomembrane system; GO:0012506 vesicle membrane; GO:0016020 membrane; GO:00160…	GO:0005102 signaling receptor binding; GO:0005114 type II transforming growth factor beta receptor binding; GO:0005126 cytokine receptor binding; GO:0005154 epidermal growth factor receptor binding; GO:0005160 transforming growth factor beta receptor binding; GO:0005488 binding; GO:0005515 protein binding; GO:0005518 collagen binding; GO:0005539 glycosaminoglycan binding; GO:0005540 hyaluronic ac…	PF00193	Extracellular link domain				WP5097 CCL18 SIGNALING PATHWAY;WP4659 GASTRIN SIGNALING PATHWAY;WP3646 HEPATITIS C AND HEPATOCELLULAR CARCINOMA;WP4541 HIPPOMERLIN SIGNALING DYSREGULATION;WP5087 MALIGNANT PLEURAL MESOTHELIOMA;WP399 WNT SIGNALING PATHWAY AND PLURIPOTENCY	http://www.wikipathways.org/instance/WP5097_r119075;http://www.wikipathways.org/instance/WP4659_r116555;http://www.wikipathways.org/instance/WP3646_r116732;http://www.wikipathways.org/instance/WP4541_r116745;http://www.wikipathways.org/instance/WP5087_r120373;http://www.wikipathways.org/instance/WP399_r119242		R-HSA-109582 Hemostasis;R-HSA-1280215 Cytokine Signaling in Immune system;R-HSA-1430728 Metabolism;R-HSA-1474228 Degradation of the extracellular matrix;R-HSA-1474244 Extracellular matrix organization;R-HSA-1630316 Glycosaminoglycan metabolism;R-HSA-168249 Innate Immune System;R-HSA-168256 Immune System;R-HSA-202733 Cell surface interactions at the vascular wall;R-HSA-2142845 Hyaluronan metabolis…	https://reactome.org/PathwayBrowser/#/R-HSA-109582;https://reactome.org/PathwayBrowser/#/R-HSA-1280215;https://reactome.org/PathwayBrowser/#/R-HSA-1430728;https://reactome.org/PathwayBrowser/#/R-HSA-1474228;https://reactome.org/PathwayBrowser/#/R-HSA-1474244;https://reactome.org/PathwayBrowser/#/R-HSA-1630316;https://reactome.org/PathwayBrowser/#/R-HSA-168249;https://reactome.org/PathwayBrowser/#…	APOPTOSIS;EPITHELIAL MESENCHYMAL TRANSITION;ESTROGEN RESPONSE EARLY;ESTROGEN RESPONSE LATE;GLYCOLYSIS;IL2 STAT5 SIGNALING;IL6 JAK STAT3 SIGNALING;TNFA SIGNALING VIA NFKB	https://www.gsea-msigdb.org/gsea/msigdb/cards/HALLMARK_APOPTOSIS;https://www.gsea-msigdb.org/gsea/msigdb/cards/HALLMARK_EPITHELIAL_MESENCHYMAL_TRANSITION;https://www.gsea-msigdb.org/gsea/msigdb/cards/HALLMARK_ESTROGEN_RESPONSE_EARLY;https://www.gsea-msigdb.org/gsea/msigdb/cards/HALLMARK_ESTROGEN_RESPONSE_LATE;https://www.gsea-msigdb.org/gsea/msigdb/cards/HALLMARK_GLYCOLYSIS;https://www.gsea-msigd…
P16885	1-phosphatidylinositol 4,5-bisphosphate phosphodiesterase gamma-2 OS=Homo sapiens OX=9606 GN=PLCG2 PE=1 SV=4	PLCG2	147.87	0	0	0	0	0	0	nucleus	K05859	PLCG2; phosphatidylinositol phospholipase C, gamma-2 [EC:3.1.4.11]	hsa05120 Epithelial cell signaling in Helicobacter pylori infection; hsa04666 Fc gamma R-mediated phagocytosis; hsa04014 Ras signaling pathway; hsa01521 EGFR tyrosine kinase inhibitor resistance; hsa04360 Axon guidance; hsa04919 Thyroid hormone signaling pathway; hsa04650 Natural killer cell mediated cytotoxicity; hsa05200 Pathways in cancer; hsa05110 Vibrio cholerae infection; hsa04935 Growth ho…	GO:0000003 reproduction; GO:0000902 cell morphogenesis; GO:0000904 cell morphogenesis involved in differentiation; GO:0001558 regulation of cell growth; GO:0001667 ameboidal-type cell migration; GO:0001775 cell activation; GO:0001817 regulation of cytokine production; GO:0001819 positive regulation of cytokine production; GO:0001936 regulation of endothelial cell proliferation; GO:0001938 positiv…	GO:0001726 ruffle; GO:0005622 intracellular anatomical structure; GO:0005634 nucleus; GO:0005737 cytoplasm; GO:0005829 cytosol; GO:0005886 plasma membrane; GO:0008180 COP9 signalosome; GO:0016020 membrane; GO:0030027 lamellipodium; GO:0031252 cell leading edge; GO:0032991 protein-containing complex; GO:0042995 cell projection; GO:0043226 organelle; GO:0043227 membrane-bounded organelle; GO:004322…	GO:0001784 phosphotyrosine residue binding; GO:0003824 catalytic activity; GO:0004435 phosphatidylinositol phospholipase C activity; GO:0004620 phospholipase activity; GO:0004629 phospholipase C activity; GO:0005102 signaling receptor binding; GO:0005126 cytokine receptor binding; GO:0005165 neurotrophin receptor binding; GO:0005167 neurotrophin TRK receptor binding; GO:0005168 neurotrophin TRKA …	PF00017; PF00018; PF00168	SH2 domain; SH3 domain; C2 domain	I	KOG1264	Phospholipase C	WP23 B CELL RECEPTOR SIGNALING PATHWAY;WP2355 CORTICOTROPINRELEASING HORMONE SIGNALING PATHWAY;WP4806 EGFR TYROSINE KINASE INHIBITOR RESISTANCE;WP673 ERBB SIGNALING PATHWAY;WP2261 GLIOBLASTOMA SIGNALING PATHWAYS;WP3958 GPR40 PATHWAY;WP2034 LEPTIN SIGNALING PATHWAY;WP3937 MICROGLIA PATHOGEN PHAGOCYTOSIS PATHWAY;WP289 MYOMETRIAL RELAXATION AND CONTRACTION PATHWAYS;WP4341 NONGENOMIC ACTIONS OF 125 D…	http://www.wikipathways.org/instance/WP23_r120701;http://www.wikipathways.org/instance/WP2355_r120664;http://www.wikipathways.org/instance/WP4806_r116801;http://www.wikipathways.org/instance/WP673_r118930;http://www.wikipathways.org/instance/WP2261_r118379;http://www.wikipathways.org/instance/WP3958_r117148;http://www.wikipathways.org/instance/WP2034_r120670;http://www.wikipathways.org/instance/W…		R-HSA-109582 Hemostasis;R-HSA-114604 GPVI-mediated activation cascade;R-HSA-1280218 Adaptive Immune System;R-HSA-1430728 Metabolism;R-HSA-1483249 Inositol phosphate metabolism;R-HSA-162582 Signal Transduction;R-HSA-1643685 Disease;R-HSA-166016 Toll Like Receptor 4 (TLR4) Cascade;R-HSA-168249 Innate Immune System;R-HSA-168256 Immune System;R-HSA-168898 Toll-like Receptor Cascades;R-HSA-1855204 Syn…	https://reactome.org/PathwayBrowser/#/R-HSA-109582;https://reactome.org/PathwayBrowser/#/R-HSA-114604;https://reactome.org/PathwayBrowser/#/R-HSA-1280218;https://reactome.org/PathwayBrowser/#/R-HSA-1430728;https://reactome.org/PathwayBrowser/#/R-HSA-1483249;https://reactome.org/PathwayBrowser/#/R-HSA-162582;https://reactome.org/PathwayBrowser/#/R-HSA-1643685;https://reactome.org/PathwayBrowser/#/…
P16930	Fumarylacetoacetase OS=Homo sapiens OX=9606 GN=FAH PE=1 SV=2	FAH	46.374	9.3	3	3	3	3	8327800	cytoplasm	K01555	FAH; fumarylacetoacetase [EC:3.7.1.2]	hsa00350 Tyrosine metabolism; hsa01100 Metabolic pathways	GO:0006082 organic acid metabolic process; GO:0006520 cellular amino acid metabolic process; GO:0006525 arginine metabolic process; GO:0006527 arginine catabolic process; GO:0006558 L-phenylalanine metabolic process; GO:0006559 L-phenylalanine catabolic process; GO:0006570 tyrosine metabolic process; GO:0006572 tyrosine catabolic process; GO:0006725 cellular aromatic compound metabolic process; G…	GO:0005622 intracellular anatomical structure; GO:0005737 cytoplasm; GO:0005829 cytosol;	GO:0003824 catalytic activity; GO:0004334 fumarylacetoacetase activity; GO:0016787 hydrolase activity; GO:0016822 hydrolase activity, acting on acid carbon-carbon bonds; GO:0016823 hydrolase activity, acting on acid carbon-carbon bonds, in ketonic substances;	PF09298	Fumarylacetoacetase N-terminal	G	KOG2843	Fumarylacetoacetase	WP3925 AMINO ACID METABOLISM	http://www.wikipathways.org/instance/WP3925_r117062		R-HSA-1430728 Metabolism;R-HSA-71291 Metabolism of amino acids and derivatives;R-HSA-8963684 Tyrosine catabolism;R-HSA-8963691 Phenylalanine and tyrosine metabolism	https://reactome.org/PathwayBrowser/#/R-HSA-1430728;https://reactome.org/PathwayBrowser/#/R-HSA-71291;https://reactome.org/PathwayBrowser/#/R-HSA-8963684;https://reactome.org/PathwayBrowser/#/R-HSA-8963691	ADIPOGENESIS;IL2 STAT5 SIGNALING;XENOBIOTIC METABOLISM	https://www.gsea-msigdb.org/gsea/msigdb/cards/HALLMARK_ADIPOGENESIS;https://www.gsea-msigdb.org/gsea/msigdb/cards/HALLMARK_IL2_STAT5_SIGNALING;https://www.gsea-msigdb.org/gsea/msigdb/cards/HALLMARK_XENOBIOTIC_METABOLISM
P17174	Aspartate aminotransferase, cytoplasmic OS=Homo sapiens OX=9606 GN=GOT1 PE=1 SV=3	GOT1	46.247	3.6	1	1	1	1	3070800	cytoplasm	K14454	GOT1; aspartate aminotransferase, cytoplasmic [EC:2.6.1.1]	hsa00270 Cysteine and methionine metabolism; hsa00250 Alanine, aspartate and glutamate metabolism; hsa00400 Phenylalanine, tyrosine and tryptophan biosynthesis; hsa01210 2-Oxocarboxylic acid metabolism; hsa00350 Tyrosine metabolism; hsa00360 Phenylalanine metabolism; hsa01200 Carbon metabolism; hsa00220 Arginine biosynthesis; hsa01230 Biosynthesis of amino acids; hsa01100 Metabolic pathways; hsa0…	GO:0003254 regulation of membrane depolarization; GO:0005975 carbohydrate metabolic process; GO:0005996 monosaccharide metabolic process; GO:0006006 glucose metabolic process; GO:0006066 alcohol metabolic process; GO:0006071 glycerol metabolic process; GO:0006082 organic acid metabolic process; GO:0006094 gluconeogenesis; GO:0006103 2-oxoglutarate metabolic process; GO:0006106 fumarate metabolic …	GO:0000323 lytic vacuole; GO:0005622 intracellular anatomical structure; GO:0005634 nucleus; GO:0005654 nucleoplasm; GO:0005737 cytoplasm; GO:0005739 mitochondrion; GO:0005759 mitochondrial matrix; GO:0005764 lysosome; GO:0005773 vacuole; GO:0005777 peroxisome; GO:0005829 cytosol; GO:0030424 axon; GO:0031974 membrane-enclosed lumen; GO:0031981 nuclear lumen; GO:0042579 microbody; GO:0042995 cell …	GO:0003824 catalytic activity; GO:0004069 L-aspartate:2-oxoglutarate aminotransferase activity; GO:0004609 phosphatidylserine decarboxylase activity; GO:0005488 binding; GO:0008483 transaminase activity; GO:0016740 transferase activity; GO:0016769 transferase activity, transferring nitrogenous groups; GO:0016829 lyase activity; GO:0016830 carbon-carbon lyase activity; GO:0016831 carboxy-lyase act…	PF00155	Aminotransferase class I and II	E	KOG1412	Aspartate aminotransferase/Glutamic oxaloacetic transaminase AAT2/GOT1	WP106 ALANINE AND ASPARTATE METABOLISM;WP3925 AMINO ACID METABOLISM;WP4583 BIOMARKERS FOR UREA CYCLE DISORDERS;WP4504 CYSTEINE AND METHIONINE CATABOLISM;WP534 GLYCOLYSIS AND GLUCONEOGENESIS;WP5046 NAD METABOLISM IN ONCOGENEINDUCED SENESCENCE AND MITOCHONDRIAL DYSFUNCTIONASSOCIATED SENESCENCE;WP5083 NEUROINFLAMMATION AND GLUTAMATERGIC SIGNALING;WP5050 TCA CYCLE IN SENESCENCE;WP2333 TRANSSULFURATIO…	http://www.wikipathways.org/instance/WP106_r114258;http://www.wikipathways.org/instance/WP3925_r117062;http://www.wikipathways.org/instance/WP4583_r106803;http://www.wikipathways.org/instance/WP4504_r119316;http://www.wikipathways.org/instance/WP534_r117147;http://www.wikipathways.org/instance/WP5046_r118987;http://www.wikipathways.org/instance/WP5083_r120385;http://www.wikipathways.org/instance/…		R-HSA-1237112 Methionine salvage pathway;R-HSA-1430728 Metabolism;R-HSA-1614635 Sulfur amino acid metabolism;R-HSA-70263 Gluconeogenesis;R-HSA-70326 Glucose metabolism;R-HSA-71291 Metabolism of amino acids and derivatives;R-HSA-71387 Metabolism of carbohydrates;R-HSA-8963693 Aspartate and asparagine metabolism	https://reactome.org/PathwayBrowser/#/R-HSA-1237112;https://reactome.org/PathwayBrowser/#/R-HSA-1430728;https://reactome.org/PathwayBrowser/#/R-HSA-1614635;https://reactome.org/PathwayBrowser/#/R-HSA-70263;https://reactome.org/PathwayBrowser/#/R-HSA-70326;https://reactome.org/PathwayBrowser/#/R-HSA-71291;https://reactome.org/PathwayBrowser/#/R-HSA-71387;https://reactome.org/PathwayBrowser/#/R-HSA…	GLYCOLYSIS;MTORC1 SIGNALING	https://www.gsea-msigdb.org/gsea/msigdb/cards/HALLMARK_GLYCOLYSIS;https://www.gsea-msigdb.org/gsea/msigdb/cards/HALLMARK_MTORC1_SIGNALING
P17813	Endoglin OS=Homo sapiens OX=9606 GN=ENG PE=1 SV=2	ENG	70.577	0	0	0	0	0	0	plasma membrane	K06526			GO:0000122 negative regulation of transcription by RNA polymerase II; GO:0001525 angiogenesis; GO:0001568 blood vessel development; GO:0001569 branching involved in blood vessel morphogenesis; GO:0001570 vasculogenesis; GO:0001666 response to hypoxia; GO:0001763 morphogenesis of a branching structure; GO:0001837 epithelial to mesenchymal transition; GO:0001885 endothelial cell development; GO:000…	GO:0005576 extracellular region; GO:0005615 extracellular space; GO:0005886 plasma membrane; GO:0005887 integral component of plasma membrane; GO:0009897 external side of plasma membrane; GO:0009986 cell surface; GO:0016020 membrane; GO:0016021 integral component of membrane; GO:0031224 intrinsic component of membrane; GO:0031226 intrinsic component of plasma membrane; GO:0032991 protein-containi…	GO:0003824 catalytic activity; GO:0004672 protein kinase activity; GO:0004674 protein serine/threonine kinase activity; GO:0004675 transmembrane receptor protein serine/threonine kinase activity; GO:0004888 transmembrane signaling receptor activity; GO:0005024 transforming growth factor beta-activated receptor activity; GO:0005102 signaling receptor binding; GO:0005114 type II transforming growth…						WP3668 HYPOTHESIZED PATHWAYS IN PATHOGENESIS OF CARDIOVASCULAR DISEASE;WP560 TGFBETA RECEPTOR SIGNALING;WP4816 TGFBETA RECEPTOR SIGNALING IN SKELETAL DYSPLASIAS;WP3888 VEGFAVEGFR2 SIGNALING PATHWAY	http://www.wikipathways.org/instance/WP3668_r117756;http://www.wikipathways.org/instance/WP560_r117838;http://www.wikipathways.org/instance/WP4816_r116440;http://www.wikipathways.org/instance/WP3888_r116782				KRAS SIGNALING UP;TGF BETA SIGNALING	https://www.gsea-msigdb.org/gsea/msigdb/cards/HALLMARK_KRAS_SIGNALING_UP;https://www.gsea-msigdb.org/gsea/msigdb/cards/HALLMARK_TGF_BETA_SIGNALING
P17931	Galectin-3 OS=Homo sapiens OX=9606 GN=LGALS3 PE=1 SV=5	LGALS3	26.152	0	0	0	0	0	0	cytoplasm,nucleus	K06831			GO:0001501 skeletal system development; GO:0001775 cell activation; GO:0001906 cell killing; GO:0002252 immune effector process; GO:0002263 cell activation involved in immune response; GO:0002274 myeloid leukocyte activation; GO:0002275 myeloid cell activation involved in immune response; GO:0002283 neutrophil activation involved in immune response; GO:0002366 leukocyte activation involved in imm…	GO:0001772 immunological synapse; GO:0005576 extracellular region; GO:0005615 extracellular space; GO:0005622 intracellular anatomical structure; GO:0005634 nucleus; GO:0005737 cytoplasm; GO:0005739 mitochondrion; GO:0005740 mitochondrial envelope; GO:0005743 mitochondrial inner membrane; GO:0005886 plasma membrane; GO:0009897 external side of plasma membrane; GO:0009986 cell surface; GO:0012505 …	GO:0005102 signaling receptor binding; GO:0005488 binding; GO:0005515 protein binding; GO:0019863 IgE binding; GO:0019865 immunoglobulin binding; GO:0030246 carbohydrate binding; GO:0030545 signaling receptor regulator activity; GO:0034987 immunoglobulin receptor binding; GO:0034988 Fc-gamma receptor I complex binding; GO:0036094 small molecule binding; GO:0038023 signaling receptor activity; GO:…	PF00337	Galactoside-binding lectin	W	KOG3587	Galectin, galactose-binding lectin	WP2324 AGERAGE PATHWAY;WP2431 SPINAL CORD INJURY	http://www.wikipathways.org/instance/WP2324_r120674;http://www.wikipathways.org/instance/WP2431_r117177		R-HSA-168249 Innate Immune System;R-HSA-168256 Immune System;R-HSA-212436 Generic Transcription Pathway;R-HSA-6798695 Neutrophil degranulation;R-HSA-73857 RNA Polymerase II Transcription;R-HSA-74160 Gene expression (Transcription);R-HSA-879415 Advanced glycosylation endproduct receptor signaling;R-HSA-8878166 Transcriptional regulation by RUNX2;R-HSA-8878171 Transcriptional regulation by RUNX1;R-…	https://reactome.org/PathwayBrowser/#/R-HSA-168249;https://reactome.org/PathwayBrowser/#/R-HSA-168256;https://reactome.org/PathwayBrowser/#/R-HSA-212436;https://reactome.org/PathwayBrowser/#/R-HSA-6798695;https://reactome.org/PathwayBrowser/#/R-HSA-73857;https://reactome.org/PathwayBrowser/#/R-HSA-74160;https://reactome.org/PathwayBrowser/#/R-HSA-879415;https://reactome.org/PathwayBrowser/#/R-HSA…	APOPTOSIS;CHOLESTEROL HOMEOSTASIS;COMPLEMENT	https://www.gsea-msigdb.org/gsea/msigdb/cards/HALLMARK_APOPTOSIS;https://www.gsea-msigdb.org/gsea/msigdb/cards/HALLMARK_CHOLESTEROL_HOMEOSTASIS;https://www.gsea-msigdb.org/gsea/msigdb/cards/HALLMARK_COMPLEMENT
P18206	Vinculin OS=Homo sapiens OX=9606 GN=VCL PE=1 SV=4	VCL	123.8	0	0	0	0	0	0	cytoplasm	K05700	VCL; vinculin	hsa05100 Bacterial invasion of epithelial cells; hsa04510 Focal adhesion; hsa04810 Regulation of actin cytoskeleton; hsa04520 Adherens junction; hsa05146 Amoebiasis; hsa04670 Leukocyte transendothelial migration; hsa05131 Shigellosis	GO:0000902 cell morphogenesis; GO:0000904 cell morphogenesis involved in differentiation; GO:0001775 cell activation; GO:0002009 morphogenesis of an epithelium; GO:0002252 immune effector process; GO:0002263 cell activation involved in immune response; GO:0002274 myeloid leukocyte activation; GO:0002275 myeloid cell activation involved in immune response; GO:0002283 neutrophil activation involved…	GO:0001725 stress fiber; GO:0002102 podosome; GO:0005576 extracellular region; GO:0005622 intracellular anatomical structure; GO:0005737 cytoplasm; GO:0005739 mitochondrion; GO:0005740 mitochondrial envelope; GO:0005743 mitochondrial inner membrane; GO:0005829 cytosol; GO:0005856 cytoskeleton; GO:0005886 plasma membrane; GO:0005903 brush border; GO:0005911 cell-cell junction; GO:0005912 adherens …	GO:0002162 dystroglycan binding; GO:0003779 actin binding; GO:0005198 structural molecule activity; GO:0005200 structural constituent of cytoskeleton; GO:0005488 binding; GO:0005515 protein binding; GO:0008013 beta-catenin binding; GO:0008092 cytoskeletal protein binding; GO:0017166 vinculin binding; GO:0019899 enzyme binding; GO:0031267 small GTPase binding; GO:0031625 ubiquitin protein ligase b…			W	KOG3681	Alpha-catenin	WP306 FOCAL ADHESION;WP185 INTEGRINMEDIATED CELL ADHESION;WP4685 MELANOMA;WP4560 MFAP5 EFFECT ON PERMEABILITY AND MOTILITY OF ENDOTHELIAL CELLS VIA CYTOSKELETON REARRANGEMENT;WP2572 PRIMARY FOCAL SEGMENTAL GLOMERULOSCLEROSIS FSGS;WP51 REGULATION OF ACTIN CYTOSKELETON;WP3888 VEGFAVEGFR2 SIGNALING PATHWAY	http://www.wikipathways.org/instance/WP306_r116784;http://www.wikipathways.org/instance/WP185_r116785;http://www.wikipathways.org/instance/WP4685_r119240;http://www.wikipathways.org/instance/WP4560_r108134;http://www.wikipathways.org/instance/WP2572_r119251;http://www.wikipathways.org/instance/WP51_r116716;http://www.wikipathways.org/instance/WP3888_r116782		R-HSA-109582 Hemostasis;R-HSA-114608 Platelet degranulation ;R-HSA-162582 Signal Transduction;R-HSA-1643685 Disease;R-HSA-168249 Innate Immune System;R-HSA-168256 Immune System;R-HSA-397014 Muscle contraction;R-HSA-445355 Smooth Muscle Contraction;R-HSA-5663202 Diseases of signal transduction by growth factor receptors and second messengers;R-HSA-5673001 RAF/MAP kinase cascade;R-HSA-5674135 MAP2K…	https://reactome.org/PathwayBrowser/#/R-HSA-109582;https://reactome.org/PathwayBrowser/#/R-HSA-114608;https://reactome.org/PathwayBrowser/#/R-HSA-162582;https://reactome.org/PathwayBrowser/#/R-HSA-1643685;https://reactome.org/PathwayBrowser/#/R-HSA-168249;https://reactome.org/PathwayBrowser/#/R-HSA-168256;https://reactome.org/PathwayBrowser/#/R-HSA-397014;https://reactome.org/PathwayBrowser/#/R-H…	APICAL JUNCTION;MITOTIC SPINDLE	https://www.gsea-msigdb.org/gsea/msigdb/cards/HALLMARK_APICAL_JUNCTION;https://www.gsea-msigdb.org/gsea/msigdb/cards/HALLMARK_MITOTIC_SPINDLE
P18510	Interleukin-1 receptor antagonist protein OS=Homo sapiens OX=9606 GN=IL1RN PE=1 SV=1	IL1RN	20.055	0	0	0	0	0	0	extracellular	K05481	IL1RN; interleukin 1 receptor antagonist	hsa04060 Cytokine-cytokine receptor interaction	GO:0000003 reproduction; GO:0001659 temperature homeostasis; GO:0001660 fever generation; GO:0001932 regulation of protein phosphorylation; GO:0001934 positive regulation of protein phosphorylation; GO:0001959 regulation of cytokine-mediated signaling pathway; GO:0001960 negative regulation of cytokine-mediated signaling pathway; GO:0002237 response to molecule of bacterial origin; GO:0002376 imm…	GO:0005576 extracellular region; GO:0005615 extracellular space; GO:0005622 intracellular anatomical structure; GO:0005737 cytoplasm; GO:0005886 plasma membrane; GO:0016020 membrane; GO:0031982 vesicle; GO:0043226 organelle; GO:0043227 membrane-bounded organelle; GO:0071944 cell periphery;	GO:0005102 signaling receptor binding; GO:0005125 cytokine activity; GO:0005126 cytokine receptor binding; GO:0005149 interleukin-1 receptor binding; GO:0005150 interleukin-1, type I receptor binding; GO:0005151 interleukin-1, type II receptor binding; GO:0005152 interleukin-1 receptor antagonist activity; GO:0005488 binding; GO:0005515 protein binding; GO:0019838 growth factor binding; GO:001995…	PF00340	Interleukin-1 / 18				WP2034 LEPTIN SIGNALING PATHWAY;WP5095 OVERVIEW OF PROINFLAMMATORY AND PROFIBROTIC MEDIATORS;WP4496 SIGNAL TRANSDUCTION THROUGH IL1R;WP706 SUDDEN INFANT DEATH SYNDROME SIDS SUSCEPTIBILITY PATHWAYS	http://www.wikipathways.org/instance/WP2034_r120670;http://www.wikipathways.org/instance/WP5095_r116868;http://www.wikipathways.org/instance/WP4496_r102693;http://www.wikipathways.org/instance/WP706_r117178		R-HSA-1280215 Cytokine Signaling in Immune system;R-HSA-168256 Immune System;R-HSA-446652 Interleukin-1 family signaling;R-HSA-449147 Signaling by Interleukins;R-HSA-6783783 Interleukin-10 signaling;R-HSA-9020702 Interleukin-1 signaling	https://reactome.org/PathwayBrowser/#/R-HSA-1280215;https://reactome.org/PathwayBrowser/#/R-HSA-168256;https://reactome.org/PathwayBrowser/#/R-HSA-446652;https://reactome.org/PathwayBrowser/#/R-HSA-449147;https://reactome.org/PathwayBrowser/#/R-HSA-6783783;https://reactome.org/PathwayBrowser/#/R-HSA-9020702
P19012	Keratin, type I cytoskeletal 15 OS=Homo sapiens OX=9606 GN=KRT15 PE=1 SV=3	KRT15	49.211	0	0	0	0	0	0	nucleus	K07604	KRT1; type I keratin, acidic	hsa05150 Staphylococcus aureus infection; hsa04915 Estrogen signaling pathway	GO:0001667 ameboidal-type cell migration; GO:0001775 cell activation; GO:0001942 hair follicle development; GO:0002009 morphogenesis of an epithelium; GO:0002376 immune system process; GO:0003008 system process; GO:0006464 cellular protein modification process; GO:0006807 nitrogen compound metabolic process; GO:0006928 movement of cell or subcellular component; GO:0006950 response to stress; GO:0…	GO:0001533 cornified envelope; GO:0005622 intracellular anatomical structure; GO:0005737 cytoplasm; GO:0005829 cytosol; GO:0005856 cytoskeleton; GO:0005882 intermediate filament; GO:0005886 plasma membrane; GO:0016020 membrane; GO:0043226 organelle; GO:0043228 non-membrane-bounded organelle; GO:0043229 intracellular organelle; GO:0043232 intracellular non-membrane-bounded organelle; GO:0045095 ke…	GO:0004888 transmembrane signaling receptor activity; GO:0005102 signaling receptor binding; GO:0005198 structural molecule activity; GO:0005200 structural constituent of cytoskeleton; GO:0005488 binding; GO:0005515 protein binding; GO:0030280 structural constituent of skin epidermis; GO:0032395 MHC class II receptor activity; GO:0038023 signaling receptor activity; GO:0042287 MHC protein binding…						WP2840 HAIR FOLLICLE DEVELOPMENT CYTODIFFERENTIATION PART 3 OF 3	http://www.wikipathways.org/instance/WP2840_r117745		R-HSA-1266738 Developmental Biology;R-HSA-6805567 Keratinization;R-HSA-6809371 Formation of the cornified envelope	https://reactome.org/PathwayBrowser/#/R-HSA-1266738;https://reactome.org/PathwayBrowser/#/R-HSA-6805567;https://reactome.org/PathwayBrowser/#/R-HSA-6809371	ESTROGEN RESPONSE EARLY;KRAS SIGNALING DN	https://www.gsea-msigdb.org/gsea/msigdb/cards/HALLMARK_ESTROGEN_RESPONSE_EARLY;https://www.gsea-msigdb.org/gsea/msigdb/cards/HALLMARK_KRAS_SIGNALING_DN
P19652	Alpha-1-acid glycoprotein 2 OS=Homo sapiens OX=9606 GN=ORM2 PE=1 SV=2	ORM2	23.602	34.8	25	8	6	8	4912700000	extracellular	K17308			GO:0001101 response to acid chemical; GO:0001775 cell activation; GO:0001817 regulation of cytokine production; GO:0001818 negative regulation of cytokine production; GO:0001819 positive regulation of cytokine production; GO:0002237 response to molecule of bacterial origin; GO:0002252 immune effector process; GO:0002263 cell activation involved in immune response; GO:0002274 myeloid leukocyte act…	GO:0000323 lytic vacuole; GO:0005576 extracellular region; GO:0005615 extracellular space; GO:0005622 intracellular anatomical structure; GO:0005737 cytoplasm; GO:0005764 lysosome; GO:0005766 primary lysosome; GO:0005773 vacuole; GO:0005775 vacuolar lumen; GO:0012505 endomembrane system; GO:0030141 secretory granule; GO:0031091 platelet alpha granule; GO:0031093 platelet alpha granule lumen; GO:0…	GO:0005488 binding;	PF00061	Lipocalin / cytosolic fatty-acid binding protein family				WP2877 VITAMIN D RECEPTOR PATHWAY	http://www.wikipathways.org/instance/WP2877_r119905		R-HSA-109582 Hemostasis;R-HSA-114608 Platelet degranulation ;R-HSA-168249 Innate Immune System;R-HSA-168256 Immune System;R-HSA-6798695 Neutrophil degranulation;R-HSA-76002 Platelet activation, signaling and aggregation;R-HSA-76005 Response to elevated platelet cytosolic Ca2+	https://reactome.org/PathwayBrowser/#/R-HSA-109582;https://reactome.org/PathwayBrowser/#/R-HSA-114608;https://reactome.org/PathwayBrowser/#/R-HSA-168249;https://reactome.org/PathwayBrowser/#/R-HSA-168256;https://reactome.org/PathwayBrowser/#/R-HSA-6798695;https://reactome.org/PathwayBrowser/#/R-HSA-76002;https://reactome.org/PathwayBrowser/#/R-HSA-76005
P19784	Casein kinase II subunit alpha' OS=Homo sapiens OX=9606 GN=CSNK2A2 PE=1 SV=1	CSNK2A2	41.213	0	0	0	0	0	0	nucleus	K03097	CSNK2A; casein kinase II subunit alpha [EC:2.7.11.1]	hsa03008 Ribosome biogenesis in eukaryotes; hsa05162 Measles; hsa05010 Alzheimer disease; hsa04310 Wnt signaling pathway; hsa04520 Adherens junction; hsa05235 PD-L1 expression and PD-1 checkpoint pathway in cancer; hsa04137 Mitophagy - animal; hsa04064 NF-kappa B signaling pathway; hsa05022 Pathways of neurodegeneration - multiple diseases; hsa05020 Prion disease	GO:0000003 reproduction; GO:0000902 cell morphogenesis; GO:0000904 cell morphogenesis involved in differentiation; GO:0001654 eye development; GO:0003002 regionalization; GO:0003006 developmental process involved in reproduction; GO:0006355 regulation of transcription, DNA-templated; GO:0006403 RNA localization; GO:0006464 cellular protein modification process; GO:0006468 protein phosphorylation;…	GO:0000785 chromatin; GO:0001669 acrosomal vesicle; GO:0005622 intracellular anatomical structure; GO:0005634 nucleus; GO:0005654 nucleoplasm; GO:0005694 chromosome; GO:0005737 cytoplasm; GO:0005829 cytosol; GO:0005886 plasma membrane; GO:0005956 protein kinase CK2 complex; GO:0012505 endomembrane system; GO:0016020 membrane; GO:0030141 secretory granule; GO:0031410 cytoplasmic vesicle; GO:003197…	GO:0003824 catalytic activity; GO:0004672 protein kinase activity; GO:0004674 protein serine/threonine kinase activity; GO:0005488 binding; GO:0005515 protein binding; GO:0016301 kinase activity; GO:0016740 transferase activity; GO:0016772 transferase activity, transferring phosphorus-containing groups; GO:0016773 phosphotransferase activity, alcohol group as acceptor; GO:0047485 protein N-termin…	PF00069	Protein kinase domain	TDK	KOG0668	Casein kinase II, alpha subunit	WP2328 ALLOGRAFT REJECTION;WP5124 ALZHEIMERS DISEASE;WP2059 ALZHEIMERS DISEASE AND MIRNA EFFECTS;WP4262 BREAST CANCER PATHWAY;WP4258 LNCRNA IN CANONICAL WNT SIGNALING AND COLORECTAL CANCER;WP5087 MALIGNANT PLEURAL MESOTHELIOMA;WP4630 MEASLES VIRUS INFECTION;WP4336 NCRNAS INVOLVED IN WNT SIGNALING IN HEPATOCELLULAR CARCINOMA;WP428 WNT SIGNALING	http://www.wikipathways.org/instance/WP2328_r120776;http://www.wikipathways.org/instance/WP5124_r119432;http://www.wikipathways.org/instance/WP2059_r119468;http://www.wikipathways.org/instance/WP4262_r108103;http://www.wikipathways.org/instance/WP4258_r117770;http://www.wikipathways.org/instance/WP5087_r120373;http://www.wikipathways.org/instance/WP4630_r120771;http://www.wikipathways.org/instanc…		R-HSA-1257604 PIP3 activates AKT signaling;R-HSA-1266738 Developmental Biology;R-HSA-1430728 Metabolism;R-HSA-1483191 Synthesis of PC;R-HSA-1483206 Glycerophospholipid biosynthesis;R-HSA-1483257 Phospholipid metabolism;R-HSA-162582 Signal Transduction;R-HSA-1632852 Macroautophagy;R-HSA-1640170 Cell Cycle;R-HSA-195721 Signaling by WNT;R-HSA-201681 TCF dependent signaling in response to WNT;R-HSA-2…		SPERMATOGENESIS	https://www.gsea-msigdb.org/gsea/msigdb/cards/HALLMARK_SPERMATOGENESIS
P19971	Thymidine phosphorylase OS=Homo sapiens OX=9606 GN=TYMP PE=1 SV=2	TYMP	49.955	0	0	0	0	0	0	nucleus	K00758	deoA; thymidine phosphorylase [EC:2.4.2.4]	hsa00983 Drug metabolism - other enzymes; hsa00240 Pyrimidine metabolism; hsa01232 Nucleotide metabolism; hsa05219 Bladder cancer; hsa01100 Metabolic pathways	GO:0000002 mitochondrial genome maintenance; GO:0006139 nucleobase-containing compound metabolic process; GO:0006213 pyrimidine nucleoside metabolic process; GO:0006725 cellular aromatic compound metabolic process; GO:0006807 nitrogen compound metabolic process; GO:0006935 chemotaxis; GO:0006996 organelle organization; GO:0007005 mitochondrion organization; GO:0007275 multicellular organism devel…	GO:0005622 intracellular anatomical structure; GO:0005737 cytoplasm; GO:0005829 cytosol;	GO:0003824 catalytic activity; GO:0004645 1,4-alpha-oligoglucan phosphorylase activity; GO:0005488 binding; GO:0005515 protein binding; GO:0009032 thymidine phosphorylase activity; GO:0016740 transferase activity; GO:0016757 glycosyltransferase activity; GO:0016758 hexosyltransferase activity; GO:0016763 pentosyltransferase activity; GO:0042802 identical protein binding; GO:0042803 protein homodi…	PF02885; PF07831	Glycosyl transferase family, helical bundle domain; Pyrimidine nucleoside phosphorylase C-terminal domain				WP4584 BIOMARKERS FOR PYRIMIDINE METABOLISM DISORDERS;WP2828 BLADDER CANCER;WP1601 FLUOROPYRIMIDINE ACTIVITY;WP4022 PYRIMIDINE METABOLISM;WP4225 PYRIMIDINE METABOLISM AND RELATED DISEASES	http://www.wikipathways.org/instance/WP4584_r119306;http://www.wikipathways.org/instance/WP2828_r119245;http://www.wikipathways.org/instance/WP1601_r120496;http://www.wikipathways.org/instance/WP4022_r120306;http://www.wikipathways.org/instance/WP4225_r120401		R-HSA-1430728 Metabolism;R-HSA-15869 Metabolism of nucleotides;R-HSA-73614 Pyrimidine salvage;R-HSA-73621 Pyrimidine catabolism;R-HSA-8956319 Nucleotide catabolism;R-HSA-8956321 Nucleotide salvage	https://reactome.org/PathwayBrowser/#/R-HSA-1430728;https://reactome.org/PathwayBrowser/#/R-HSA-15869;https://reactome.org/PathwayBrowser/#/R-HSA-73614;https://reactome.org/PathwayBrowser/#/R-HSA-73621;https://reactome.org/PathwayBrowser/#/R-HSA-8956319;https://reactome.org/PathwayBrowser/#/R-HSA-8956321
[truncated: 289 more rows]

## Sheet: KEGG_level_annotation
Protein accession	Protein description	Gene name	MW [kDa]	Coverage [%]	MS/MS Counts	Peptides	Unique peptides	Razor + unique peptides	Intensity	Subcellular localization	KEGG KO No.	KEGG Gene	Biological Process	Cellular Component	Molecular Function	Pfam ID	Domain description	KOG category	KOG NO.	KOG description	WikiPathways	externalDetailsURL	Is_TF	Reactome pathway	Reactome link	HallMark	msigdbURL	KEGG pathway	map_ID	KEGG map level_1	KEGG map level_2
O00204	Sulfotransferase 2B1 OS=Homo sapiens OX=9606 GN=SULT2B1 PE=1 SV=2	SULT2B1	41.307	0	0	0	0	0	0	cytoplasm,nucleus	K01015	SULT2B; alcohol sulfotransferase [EC:2.8.2.2]	GO:0000103 sulfate assimilation; GO:0006066 alcohol metabolic process; GO:0006082 organic acid metabolic process; GO:0006139 nucleobase-containing compound metabolic process; GO:0006163 purine nucleotide metabolic process; GO:0006629 lipid metabolic process; GO:0006725 cellular aromatic compound metabolic process; GO:0006753 nucleoside phosphate metabolic process; GO:0006790 sulfur compound metab…	GO:0005622 intracellular anatomical structure; GO:0005737 cytoplasm; GO:0005829 cytosol; GO:0043226 organelle; GO:0043227 membrane-bounded organelle; GO:0043229 intracellular organelle; GO:0043231 intracellular membrane-bounded organelle;	GO:0003676 nucleic acid binding; GO:0003824 catalytic activity; GO:0004027 alcohol sulfotransferase activity; GO:0005488 binding; GO:0005496 steroid binding; GO:0008146 sulfotransferase activity; GO:0008289 lipid binding; GO:0015485 cholesterol binding; GO:0016740 transferase activity; GO:0016782 transferase activity, transferring sulphur-containing groups; GO:0032934 sterol binding; GO:0036094 s…	PF00685	Sulfotransferase domain	R	KOG1584	Sulfotransferase	WP702 METAPATHWAY BIOTRANSFORMATION PHASE I AND II;WP692 SULFATION BIOTRANSFORMATION REACTION;WP716 VITAMIN A AND CAROTENOID METABOLISM	http://www.wikipathways.org/instance/WP702_r106643;http://www.wikipathways.org/instance/WP692_r117833;http://www.wikipathways.org/instance/WP716_r116512				BILE ACID METABOLISM;ESTROGEN RESPONSE EARLY;ESTROGEN RESPONSE LATE;HYPOXIA;PEROXISOME	https://www.gsea-msigdb.org/gsea/msigdb/cards/HALLMARK_BILE_ACID_METABOLISM;https://www.gsea-msigdb.org/gsea/msigdb/cards/HALLMARK_ESTROGEN_RESPONSE_EARLY;https://www.gsea-msigdb.org/gsea/msigdb/cards/HALLMARK_ESTROGEN_RESPONSE_LATE;https://www.gsea-msigdb.org/gsea/msigdb/cards/HALLMARK_HYPOXIA;https://www.gsea-msigdb.org/gsea/msigdb/cards/HALLMARK_PEROXISOME	hsa00140 Steroid hormone biosynthesis	map00140	Metabolism	Lipid metabolism
[truncated: 1,250 more rows]
