# Supplementary material for: Protein composition analysis of human plasma-derived and recombinant human serum albumin preparations based on 4D label-free proteomics
Source: PeerJ. 2025 Jun 30;13:e19624. doi: 10.7717/peerj.19624 (PMC12225626; doi:10.7717/peerj.19624)
Supplement: Supplemental Information 2 — Supplemental Figures: Figure S1A: Peptide length, peptides per protein, distribution of coverage (%) and MW (kDa) of the LC-MS/MS analysis of rHSA from company A. Figure S2B: Peptide length, peptides per protein, distribution of coverage (%) and MW(kDa) of the LC-MS/MS analysis of rHSA from company B. Figure S3C: Peptide length, peptides per protein, distribution of coverage (%) and MW(kDa) of the LC-MS/MS analysis of pHSA from company C. Figure S4D: Peptide length, peptides per protein, distribution of coverage (%) and MW(kDa) of the LC-MS/MS analysis of pHSA from company D. Figure S5E: Peptide length, peptides per protein, distribution of coverage (%) and MW(kDa) of the LC-MS/MS analysis of pHSA from company E. Figure S6F: Peptide length, peptides per protein, distribution of coverage (%) and MW(kDa) of the LC-MS/MS analysis of pHSA from company F. Figure S7G: Peptide length, peptides per protein, distribution of coverage (%) and MW(kDa) of the LC-MS/MS analysis of pHSA from company G. Figure S8H: Peptide length, peptides per protein, distribution of coverage (%) and MW(kDa) of the LC-MS/MS analysis of pHSA from company H. Figure S9: GO enrichment analysis of the APs in pHSA. Figure S10: Subcellular localization prediction of the APs in pHSA. Figure S11: COG/KOG enrichment analysis of the APs in pHSA. Figure S12: KEGG pathway enrichment analysis of the APs in pHSA. Supplemental Tables: Table S1A: The protein and peptide identified in rHSA from company A. Table S2B: The protein and peptide identified in rHSA from company B. Table S3C: The protein and peptide identified in pHSA from company C. Table S4D: The protein and peptide identified in pHSA from company D. Table S5E: The protein and peptide identified in pHSA from company E. Table S6F: The protein and peptide identified in pHSA from company F. Table S7G: The protein and peptide identified in pHSA from company G. Table S8H: The protein and peptide identified in pHSA from company H. Table S9: The relative abunda [file peerj-13-19624-s002.zip › Supplementary/Supplementary Table/Supplementary Table S12 Protein_domain_enrichment.xlsx]

## Sheet: ident
Domain description	Mapping	Background	All Mapping	All Background	Fold Enrichment	Fisher's exact test p value	-log10(p value)	Related proteins
Serpin (serine protease inhibitor)	16	38	338	11104	13.83	4.629e-15	14.33	P01008 P01009 P01011 P01019 P05120 P05154 P05155 P05543 P08185 P08697 P29508 P30740 P48594 Q96P63 Q9UIV8 P05546
S-100/ICaBP type calcium binding domain	9	28	338	11104	10.56	8.35953e-08	7.08	P05109 P06702 P20930 P31151 P31949 P80511 Q5D862 Q86SG5 Q86YZ3
Immunoglobulin C1-set domain	11	65	338	11104	5.56	3.632e-06	5.44	P01857 P01861 P01871 P01876 P01877 P0DOY3 P25311 P0CG04 P01859 P61769 P01860
Cystatin domain	6	18	338	11104	10.95	1.03631e-05	4.98	P01040 P01042 P02765 P04080 Q9UGM5 P01034
Cadherin prodomain like	4	7	338	11104	18.77	2.74536e-05	4.56	P12830 Q08554 P55290 P19022
Annexin	5	14	338	11104	11.73	4.04981e-05	4.39	P04083 P07355 P09525 Q5VT79 P20073
ERAP1-like C-terminal domain	4	8	338	11104	16.43	5.35893e-05	4.27	P15144 P55786 Q9UIQ6 Q07075
Trypsin	13	119	338	11104	3.59	6.52092e-05	4.19	O43240 P00738 P00739 P00742 P00748 P03952 Q04756 Q92876 Q9NZP8 P06681 P00746 P00751 P49862
Lipocalin / cytosolic fatty-acid binding protein family	7	35	338	11104	6.57	7.33499e-05	4.13	P02753 P02760 P02763 P19652 P31025 P80188 Q01469
MG2 domain	4	9	338	11104	14.6	9.41477e-05	4.03	A8K2U0 P01024 P0C0L5 P0C0L4
Macroglobulin domain MG4	4	10	338	11104	13.14	0.000153154	3.81	A8K2U0 P01024 P0C0L5 P0C0L4
Macroglobulin domain MG3	4	11	338	11104	11.95	0.00023491	3.63	A8K2U0 P01024 P0C0L5 P0C0L4
A-macroglobulin receptor binding domain	4	11	338	11104	11.95	0.00023491	3.63	A8K2U0 P01024 P0C0L5 P0C0L4
Alpha-2-macroglobulin bait region domain	4	11	338	11104	11.95	0.00023491	3.63	A8K2U0 P01024 P0C0L5 P0C0L4
Anaphylotoxin-like domain	3	5	338	11104	19.71	0.000267113	3.57	P01024 P0C0L5 P0C0L4
ATP synthase alpha/beta family, beta-barrel domain	3	5	338	11104	19.71	0.000267113	3.57	P06576 P21281 P25705
ATP synthase alpha/beta family, nucleotide-binding domain	3	5	338	11104	19.71	0.000267113	3.57	P06576 P21281 P25705
Peptidase M1 N-terminal domain	4	12	338	11104	10.95	0.000343941	3.46	P15144 P55786 Q9UIQ6 Q07075
Peptidase family M1 domain	4	13	338	11104	10.11	0.000484938	3.31	P15144 P55786 Q9UIQ6 Q07075
CD80-like C2-set immunoglobulin domain	5	28	338	11104	5.87	0.00140006	2.85	P15151 P43121 Q13740 Q9BY67 Q15223
Transferrin	2	3	338	11104	21.9	0.00271579	2.57	P02787 P02788
Calponin homology (CH) domain	7	66	338	11104	3.48	0.00379534	2.42	O43707 O75369 P13797 P21333 P46939 Q15149 P11277
Glutathione S-transferase, C-terminal domain	5	37	338	11104	4.44	0.00496617	2.3	O95833 P09211 P26640 P26641 P78417
Globin	3	12	338	11104	8.21	0.00501241	2.3	P02042 P68871 P69905
ATP:guanido phosphotransferase, N-terminal domain	2	4	338	11104	16.43	0.00532226	2.27	P06732 P12532
ATP:guanido phosphotransferase, C-terminal catalytic domain	2	4	338	11104	16.43	0.00532226	2.27	P06732 P12532
Spectrin like domain	2	4	338	11104	16.43	0.00532226	2.27	P15924 Q15149
Fibronectin type I domain	2	4	338	11104	16.43	0.00532226	2.27	P00748 Q04756
Serum albumin family	2	4	338	11104	16.43	0.00532226	2.27	P02774 P43652
Gelsolin repeat	3	14	338	11104	7.04	0.00792736	2.1	O15195 P06396 P40121
AhpC/TSA family	2	5	338	11104	13.14	0.00869236	2.06	P32119 Q06830
Peptidase dimerisation domain	2	5	338	11104	13.14	0.00869236	2.06	Q96KN2 Q96KP4
Intercellular adhesion molecule (ICAM), N-terminal domain	2	5	338	11104	13.14	0.00869236	2.06	P05362 P13598
Cysteine-rich secretory protein family	3	15	338	11104	6.57	0.00968866	2.01	P54108 Q6UXB8 Q9H4G4
Glutathione S-transferase, N-terminal domain	4	28	338	11104	4.69	0.00969264	2.01	O95833 P09211 P26641 P78417
Thioredoxin	4	29	338	11104	4.53	0.0109794	1.96	O00391 P10599 P30101 Q15084
UNC-6/NTR/C345C module	3	17	338	11104	5.8	0.0138439	1.86	P01024 P0C0L5 P0C0L4
Immunoglobulin domain	14	229	338	11104	2.01	0.016884	1.77	P01877 P04217 P07333 P07333 P09619 P09619 P30530 P43121 P43121 Q13740 Q8IZF2 Q8N6C8 Q9BY67 Q9NPH3 Q9NPH3 P08637 Q15223 Q96RW7
Peptidase M16 inactive domain	2	7	338	11104	9.39	0.0175312	1.76	P14735 P31930
Elongation factor Tu GTP binding domain	3	20	338	11104	4.93	0.021703	1.66	P13639 P68104 Q9BX10
lactate/malate dehydrogenase, alpha/beta C-terminal domain	2	8	338	11104	8.21	0.0229092	1.64	P00338 P40926
Carboxypeptidase activation peptide	2	8	338	11104	8.21	0.0229092	1.64	Q96IY4 Q9UI42
lactate/malate dehydrogenase, NAD binding domain	2	8	338	11104	8.21	0.0229092	1.64	P00338 P40926
Interleukin-1 / 18	2	9	338	11104	7.3	0.0288694	1.54	P18510 Q9NZH8
Transglutaminase family	2	9	338	11104	7.3	0.0288694	1.54	P22735 Q08188
Transglutaminase family, C-terminal ig like domain	2	9	338	11104	7.3	0.0288694	1.54	P22735 Q08188
Myosin head (motor domain)	4	39	338	11104	3.37	0.030026	1.52	P35579 Q8IUG5 Q8NEV4 Q9HD67
Spectrin repeat	3	23	338	11104	4.29	0.0315388	1.5	O43707 P46939 P11277
Zinc carboxypeptidase	3	23	338	11104	4.29	0.0315388	1.5	P15169 Q96IY4 Q9UI42
LBP / BPI / CETP family, C-terminal domain	2	10	338	11104	6.57	0.0353716	1.45	P55058 P11597
Filamin/ABP280 repeat	2	10	338	11104	6.57	0.0353716	1.45	O75369 P21333
EGF-like domain	6	82	338	11104	2.4	0.0385961	1.41	P00742 P00748 P05556 Q04756 Q6EMK4 Q8NFT8
EF-hand domain pair	7	104	338	11104	2.21	0.0392361	1.41	P07384 P13797 P27482 P28676 Q9NZT1 O75340 Q01449
EF hand	4	43	338	11104	3.06	0.0410237	1.39	P31949 P46939 O75340 Q01449
Complement Clr-like EGF-like	3	27	338	11104	3.65	0.0476794	1.32	Q12805 Q07954 Q96RW7
Histidine phosphatase superfamily (branch 1)	2	12	338	11104	5.48	0.0498505	1.3	P15259 P07738

## Sheet: ident Domain2Protein
Domain description	Fisher's exact test p value	Fold Enrichment	Protein accession	Protein description	Gene name	MW [kDa]	Coverage [%]	MS/MS Counts	Peptides	Unique peptides	Razor + unique peptides	Intensity
A-macroglobulin receptor binding domain	0.00023491	11.95	A8K2U0	Alpha-2-macroglobulin-like protein 1 OS=Homo sapiens OX=9606 GN=A2ML1 PE=1 SV=3	A2ML1	161.1	0	0	0	0	0	0
A-macroglobulin receptor binding domain	0.00023491	11.95	P01024	Complement C3 OS=Homo sapiens OX=9606 GN=C3 PE=1 SV=2	C3	187.15	0	0	0	0	0	0
A-macroglobulin receptor binding domain	0.00023491	11.95	P0C0L5	Complement C4-B OS=Homo sapiens OX=9606 GN=C4B_2 PE=1 SV=2	C4B_2	192.75	2.9	4	3	3	3	50961000
A-macroglobulin receptor binding domain	0.00023491	11.95	P0C0L4	Complement C4-A OS=Homo sapiens OX=9606 GN=C4A PE=1 SV=2	C4A	192.78	0	0	0	0	0	0
AAA+ lid domain	0.3	1.83	P55072	Transitional endoplasmic reticulum ATPase OS=Homo sapiens OX=9606 GN=VCP PE=1 SV=4	VCP	89.321	0	0	0	0	0	0
AAA+ lid domain	0.3	1.83	Q9P2D7	Dynein axonemal heavy chain 1 OS=Homo sapiens OX=9606 GN=DNAH1 PE=1 SV=6	DNAH1	487.49	0.3	1	1	1	1	17988000
ATP synthase alpha/beta family, beta-barrel domain	0.000267113	19.71	P06576	ATP synthase subunit beta, mitochondrial OS=Homo sapiens OX=9606 GN=ATP5F1B PE=1 SV=3	ATP5F1B	56.559	0	0	0	0	0	0
ATP synthase alpha/beta family, beta-barrel domain	0.000267113	19.71	P21281	V-type proton ATPase subunit B, brain isoform OS=Homo sapiens OX=9606 GN=ATP6V1B2 PE=1 SV=3	ATP6V1B2	56.5	0	0	0	0	0	0
ATP synthase alpha/beta family, beta-barrel domain	0.000267113	19.71	P25705	ATP synthase subunit alpha, mitochondrial OS=Homo sapiens OX=9606 GN=ATP5F1A PE=1 SV=1	ATP5F1A	59.75	0	0	0	0	0	0
ATP synthase alpha/beta family, nucleotide-binding domain	0.000267113	19.71	P06576	ATP synthase subunit beta, mitochondrial OS=Homo sapiens OX=9606 GN=ATP5F1B PE=1 SV=3	ATP5F1B	56.559	0	0	0	0	0	0
ATP synthase alpha/beta family, nucleotide-binding domain	0.000267113	19.71	P21281	V-type proton ATPase subunit B, brain isoform OS=Homo sapiens OX=9606 GN=ATP6V1B2 PE=1 SV=3	ATP6V1B2	56.5	0	0	0	0	0	0
ATP synthase alpha/beta family, nucleotide-binding domain	0.000267113	19.71	P25705	ATP synthase subunit alpha, mitochondrial OS=Homo sapiens OX=9606 GN=ATP5F1A PE=1 SV=1	ATP5F1A	59.75	0	0	0	0	0	0
ATP:guanido phosphotransferase, C-terminal catalytic domain	0.00532226	16.43	P06732	Creatine kinase M-type OS=Homo sapiens OX=9606 GN=CKM PE=1 SV=2	CKM	43.101	0	0	0	0	0	0
ATP:guanido phosphotransferase, C-terminal catalytic domain	0.00532226	16.43	P12532	Creatine kinase U-type, mitochondrial OS=Homo sapiens OX=9606 GN=CKMT1B PE=1 SV=1	CKMT1B	47.036	0	0	0	0	0	0
ATP:guanido phosphotransferase, N-terminal domain	0.00532226	16.43	P06732	Creatine kinase M-type OS=Homo sapiens OX=9606 GN=CKM PE=1 SV=2	CKM	43.101	0	0	0	0	0	0
ATP:guanido phosphotransferase, N-terminal domain	0.00532226	16.43	P12532	Creatine kinase U-type, mitochondrial OS=Homo sapiens OX=9606 GN=CKMT1B PE=1 SV=1	CKMT1B	47.036	0	0	0	0	0	0
AhpC/TSA family	0.00869236	13.14	P32119	Peroxiredoxin-2 OS=Homo sapiens OX=9606 GN=PRDX2 PE=1 SV=5	PRDX2	21.892	0	0	0	0	0	0
AhpC/TSA family	0.00869236	13.14	Q06830	Peroxiredoxin-1 OS=Homo sapiens OX=9606 GN=PRDX1 PE=1 SV=1	PRDX1	22.11	9	1	1	1	1	1860400
Alpha-2-macroglobulin bait region domain	0.00023491	11.95	A8K2U0	Alpha-2-macroglobulin-like protein 1 OS=Homo sapiens OX=9606 GN=A2ML1 PE=1 SV=3	A2ML1	161.1	0	0	0	0	0	0
Alpha-2-macroglobulin bait region domain	0.00023491	11.95	P01024	Complement C3 OS=Homo sapiens OX=9606 GN=C3 PE=1 SV=2	C3	187.15	0	0	0	0	0	0
Alpha-2-macroglobulin bait region domain	0.00023491	11.95	P0C0L5	Complement C4-B OS=Homo sapiens OX=9606 GN=C4B_2 PE=1 SV=2	C4B_2	192.75	2.9	4	3	3	3	50961000
Alpha-2-macroglobulin bait region domain	0.00023491	11.95	P0C0L4	Complement C4-A OS=Homo sapiens OX=9606 GN=C4A PE=1 SV=2	C4A	192.78	0	0	0	0	0	0
Aminotransferase class I and II	0.0930639	3.86	P00505	Aspartate aminotransferase, mitochondrial OS=Homo sapiens OX=9606 GN=GOT2 PE=1 SV=3	GOT2	47.517	0	0	0	0	0	0
Aminotransferase class I and II	0.0930639	3.86	P17174	Aspartate aminotransferase, cytoplasmic OS=Homo sapiens OX=9606 GN=GOT1 PE=1 SV=3	GOT1	46.247	3.6	1	1	1	1	3070800
Anaphylotoxin-like domain	0.000267113	19.71	P01024	Complement C3 OS=Homo sapiens OX=9606 GN=C3 PE=1 SV=2	C3	187.15	0	0	0	0	0	0
Anaphylotoxin-like domain	0.000267113	19.71	P0C0L5	Complement C4-B OS=Homo sapiens OX=9606 GN=C4B_2 PE=1 SV=2	C4B_2	192.75	2.9	4	3	3	3	50961000
Anaphylotoxin-like domain	0.000267113	19.71	P0C0L4	Complement C4-A OS=Homo sapiens OX=9606 GN=C4A PE=1 SV=2	C4A	192.78	0	0	0	0	0	0
Annexin	4.04981e-05	11.73	P04083	Annexin A1 OS=Homo sapiens OX=9606 GN=ANXA1 PE=1 SV=2	ANXA1	38.714	0	0	0	0	0	0
Annexin	4.04981e-05	11.73	P07355	Annexin A2 OS=Homo sapiens OX=9606 GN=ANXA2 PE=1 SV=2	ANXA2	38.604	15.3	4	4	4	4	8350100
Annexin	4.04981e-05	11.73	P09525	Annexin A4 OS=Homo sapiens OX=9606 GN=ANXA4 PE=1 SV=4	ANXA4	35.882	0	0	0	0	0	0
Annexin	4.04981e-05	11.73	Q5VT79	Annexin A8-like protein 1 OS=Homo sapiens OX=9606 GN=ANXA8L1 PE=2 SV=2	ANXA8L1	36.879	0	0	0	0	0	0
Annexin	4.04981e-05	11.73	P20073	Annexin A7 OS=Homo sapiens OX=9606 GN=ANXA7 PE=1 SV=3	ANXA7	52.739	0	0	0	0	0	0
CD80-like C2-set immunoglobulin domain	0.00140006	5.87	P15151	Poliovirus receptor OS=Homo sapiens OX=9606 GN=PVR PE=1 SV=2	PVR	45.302	10.6	2	3	3	3	34951000
CD80-like C2-set immunoglobulin domain	0.00140006	5.87	P43121	Cell surface glycoprotein MUC18 OS=Homo sapiens OX=9606 GN=MCAM PE=1 SV=2	MCAM	71.607	3.4	1	1	1	1	10856000
CD80-like C2-set immunoglobulin domain	0.00140006	5.87	Q13740	CD166 antigen OS=Homo sapiens OX=9606 GN=ALCAM PE=1 SV=2	ALCAM	65.102	11.1	4	4	4	4	34555000
CD80-like C2-set immunoglobulin domain	0.00140006	5.87	Q9BY67	Cell adhesion molecule 1 OS=Homo sapiens OX=9606 GN=CADM1 PE=1 SV=2	CADM1	48.509	0	0	0	0	0	0
CD80-like C2-set immunoglobulin domain	0.00140006	5.87	Q15223	Nectin-1 OS=Homo sapiens OX=9606 GN=NECTIN1 PE=1 SV=3	NECTIN1	57.157	0	0	0	0	0	0
Cadherin domain	0.163244	1.73	P12830	Cadherin-1 OS=Homo sapiens OX=9606 GN=CDH1 PE=1 SV=3	CDH1	97.455	1.8	2	2	2	2	7974000
Cadherin domain	0.163244	1.73	Q02413	Desmoglein-1 OS=Homo sapiens OX=9606 GN=DSG1 PE=1 SV=2	DSG1	113.75	7.6	12	7	7	7	89824000
Cadherin domain	0.163244	1.73	Q08554	Desmocollin-1 OS=Homo sapiens OX=9606 GN=DSC1 PE=1 SV=2	DSC1	99.986	6.2	5	4	4	4	25357000
Cadherin domain	0.163244	1.73	P55290	Cadherin-13 OS=Homo sapiens OX=9606 GN=CDH13 PE=1 SV=1	CDH13	78.286	0	0	0	0	0	0
Cadherin domain	0.163244	1.73	P19022	Cadherin-2 OS=Homo sapiens OX=9606 GN=CDH2 PE=1 SV=4	CDH2	99.808	0	0	0	0	0	0
Cadherin domain	0.163244	1.73	Q9H159	Cadherin-19 OS=Homo sapiens OX=9606 GN=CDH19 PE=2 SV=1	CDH19	87.001	2.7	2	1	1	1	10885000
Cadherin prodomain like	2.74536e-05	18.77	P12830	Cadherin-1 OS=Homo sapiens OX=9606 GN=CDH1 PE=1 SV=3	CDH1	97.455	1.8	2	2	2	2	7974000
Cadherin prodomain like	2.74536e-05	18.77	Q08554	Desmocollin-1 OS=Homo sapiens OX=9606 GN=DSC1 PE=1 SV=2	DSC1	99.986	6.2	5	4	4	4	25357000
Cadherin prodomain like	2.74536e-05	18.77	P55290	Cadherin-13 OS=Homo sapiens OX=9606 GN=CDH13 PE=1 SV=1	CDH13	78.286	0	0	0	0	0	0
Cadherin prodomain like	2.74536e-05	18.77	P19022	Cadherin-2 OS=Homo sapiens OX=9606 GN=CDH2 PE=1 SV=4	CDH2	99.808	0	0	0	0	0	0
Calcium-binding EGF domain	0.292058	1.75	P07911	Uromodulin OS=Homo sapiens OX=9606 GN=UMOD PE=1 SV=1	UMOD	69.76	0	0	0	0	0	0
Calcium-binding EGF domain	0.292058	1.75	Q12805	EGF-containing fibulin-like extracellular matrix protein 1 OS=Homo sapiens OX=9606 GN=EFEMP1 PE=1 SV=2	EFEMP1	54.64	0	0	0	0	0	0
Calcium-binding EGF domain	0.292058	1.75	Q07954	Prolow-density lipoprotein receptor-related protein 1 OS=Homo sapiens OX=9606 GN=LRP1 PE=1 SV=2	LRP1	504.6	0	0	0	0	0	0
Calcium-binding EGF domain	0.292058	1.75	Q96RW7	Hemicentin-1 OS=Homo sapiens OX=9606 GN=HMCN1 PE=1 SV=2	HMCN1	613.38	0	0	0	0	0	0
Calponin homology (CH) domain	0.00379534	3.48	O43707	Alpha-actinin-4 OS=Homo sapiens OX=9606 GN=ACTN4 PE=1 SV=2	ACTN4	104.85	0	0	0	0	0	0
Calponin homology (CH) domain	0.00379534	3.48	O75369	Filamin-B OS=Homo sapiens OX=9606 GN=FLNB PE=1 SV=2	FLNB	278.16	0	0	0	0	0	0
Calponin homology (CH) domain	0.00379534	3.48	P13797	Plastin-3 OS=Homo sapiens OX=9606 GN=PLS3 PE=1 SV=4	PLS3	70.81	0	0	0	0	0	0
Calponin homology (CH) domain	0.00379534	3.48	P21333	Filamin-A OS=Homo sapiens OX=9606 GN=FLNA PE=1 SV=4	FLNA	280.74	0	0	0	0	0	0
Calponin homology (CH) domain	0.00379534	3.48	P46939	Utrophin OS=Homo sapiens OX=9606 GN=UTRN PE=1 SV=2	UTRN	394.46	0.5	1	1	1	1	0
Calponin homology (CH) domain	0.00379534	3.48	Q15149	Plectin OS=Homo sapiens OX=9606 GN=PLEC PE=1 SV=3	PLEC	531.78	0	0	0	0	0	0
Calponin homology (CH) domain	0.00379534	3.48	P11277	Spectrin beta chain, erythrocytic OS=Homo sapiens OX=9606 GN=SPTB PE=1 SV=5	SPTB	246.47	0	0	0	0	0	0
Carboxypeptidase activation peptide	0.0229092	8.21	Q96IY4	Carboxypeptidase B2 OS=Homo sapiens OX=9606 GN=CPB2 PE=1 SV=2	CPB2	48.424	16.3	2	3	3	3	43281000
Carboxypeptidase activation peptide	0.0229092	8.21	Q9UI42	Carboxypeptidase A4 OS=Homo sapiens OX=9606 GN=CPA4 PE=1 SV=2	CPA4	47.351	0	0	0	0	0	0
Caspase domain	0.0660607	4.69	P31944	Caspase-14 OS=Homo sapiens OX=9606 GN=CASP14 PE=1 SV=2	CASP14	27.679	20.7	6	5	5	5	32985000
Caspase domain	0.0660607	4.69	P49662	Caspase-4 OS=Homo sapiens OX=9606 GN=CASP4 PE=1 SV=1	CASP4	43.262	4	6	1	1	1	29842000
Coagulation Factor Xa inhibitory site	0.3	1.83	P00742	Coagulation factor X OS=Homo sapiens OX=9606 GN=F10 PE=1 SV=2	F10	54.731	0	0	0	0	0	0
Coagulation Factor Xa inhibitory site	0.3	1.83	Q07954	Prolow-density lipoprotein receptor-related protein 1 OS=Homo sapiens OX=9606 GN=LRP1 PE=1 SV=2	LRP1	504.6	0	0	0	0	0	0
Complement Clr-like EGF-like	0.0476794	3.65	Q12805	EGF-containing fibulin-like extracellular matrix protein 1 OS=Homo sapiens OX=9606 GN=EFEMP1 PE=1 SV=2	EFEMP1	54.64	0	0	0	0	0	0
Complement Clr-like EGF-like	0.0476794	3.65	Q07954	Prolow-density lipoprotein receptor-related protein 1 OS=Homo sapiens OX=9606 GN=LRP1 PE=1 SV=2	LRP1	504.6	0	0	0	0	0	0
Complement Clr-like EGF-like	0.0476794	3.65	Q96RW7	Hemicentin-1 OS=Homo sapiens OX=9606 GN=HMCN1 PE=1 SV=2	HMCN1	613.38	0	0	0	0	0	0
Cystatin domain	1.03631e-05	10.95	P01040	Cystatin-A OS=Homo sapiens OX=9606 GN=CSTA PE=1 SV=1	CSTA	11.006	75.5	9	5	5	5	118270000
Cystatin domain	1.03631e-05	10.95	P01042	Kininogen-1 OS=Homo sapiens OX=9606 GN=KNG1 PE=1 SV=2	KNG1	71.957	16.8	10	9	9	9	1803300000
Cystatin domain	1.03631e-05	10.95	P02765	Alpha-2-HS-glycoprotein OS=Homo sapiens OX=9606 GN=AHSG PE=1 SV=2	AHSG	39.34	23.2	41	7	7	7	4512000000
Cystatin domain	1.03631e-05	10.95	P04080	Cystatin-B OS=Homo sapiens OX=9606 GN=CSTB PE=1 SV=2	CSTB	11.139	21.4	1	1	1	1	3579300
Cystatin domain	1.03631e-05	10.95	Q9UGM5	Fetuin-B OS=Homo sapiens OX=9606 GN=FETUB PE=1 SV=2	FETUB	42.054	23.3	7	6	6	6	404920000
Cystatin domain	1.03631e-05	10.95	P01034	Cystatin-C OS=Homo sapiens OX=9606 GN=CST3 PE=1 SV=1	CST3	15.799	23.3	3	3	3	3	14030000
Cysteine-rich secretory protein family	0.00968866	6.57	P54108	Cysteine-rich secretory protein 3 OS=Homo sapiens OX=9606 GN=CRISP3 PE=1 SV=1	CRISP3	27.63	13.5	4	3	3	3	113930000
Cysteine-rich secretory protein family	0.00968866	6.57	Q6UXB8	Peptidase inhibitor 16 OS=Homo sapiens OX=9606 GN=PI16 PE=1 SV=1	PI16	49.471	16.8	3	5	5	5	65058000
Cysteine-rich secretory protein family	0.00968866	6.57	Q9H4G4	Golgi-associated plant pathogenesis-related protein 1 OS=Homo sapiens OX=9606 GN=GLIPR2 PE=1 SV=3	GLIPR2	17.218	0	0	0	0	0	0
EF hand	0.0410237	3.06	P31949	Protein S100-A11 OS=Homo sapiens OX=9606 GN=S100A11 PE=1 SV=2	S100A11	11.74	0	0	0	0	0	0
EF hand	0.0410237	3.06	P46939	Utrophin OS=Homo sapiens OX=9606 GN=UTRN PE=1 SV=2	UTRN	394.46	0.5	1	1	1	1	0
EF hand	0.0410237	3.06	O75340	Programmed cell death protein 6 OS=Homo sapiens OX=9606 GN=PDCD6 PE=1 SV=1	PDCD6	21.868	0	0	0	0	0	0
EF hand	0.0410237	3.06	Q01449	Myosin regulatory light chain 2, atrial isoform OS=Homo sapiens OX=9606 GN=MYL7 PE=1 SV=1	MYL7	19.448	5.1	0	1	1	1	26571000
EF-hand domain pair	0.0392361	2.21	P07384	Calpain-1 catalytic subunit OS=Homo sapiens OX=9606 GN=CAPN1 PE=1 SV=1	CAPN1	81.889	0	0	0	0	0	0
EF-hand domain pair	0.0392361	2.21	P13797	Plastin-3 OS=Homo sapiens OX=9606 GN=PLS3 PE=1 SV=4	PLS3	70.81	0	0	0	0	0	0
EF-hand domain pair	0.0392361	2.21	P27482	Calmodulin-like protein 3 OS=Homo sapiens OX=9606 GN=CALML3 PE=1 SV=2	CALML3	16.891	0	0	0	0	0	0
EF-hand domain pair	0.0392361	2.21	P28676	Grancalcin OS=Homo sapiens OX=9606 GN=GCA PE=1 SV=2	GCA	24.01	0	0	0	0	0	0
EF-hand domain pair	0.0392361	2.21	Q9NZT1	Calmodulin-like protein 5 OS=Homo sapiens OX=9606 GN=CALML5 PE=1 SV=2	CALML5	15.892	21.2	4	3	3	3	12650000
EF-hand domain pair	0.0392361	2.21	O75340	Programmed cell death protein 6 OS=Homo sapiens OX=9606 GN=PDCD6 PE=1 SV=1	PDCD6	21.868	0	0	0	0	0	0
EF-hand domain pair	0.0392361	2.21	Q01449	Myosin regulatory light chain 2, atrial isoform OS=Homo sapiens OX=9606 GN=MYL7 PE=1 SV=1	MYL7	19.448	5.1	0	1	1	1	26571000
EGF-like domain	0.0385961	2.4	P00742	Coagulation factor X OS=Homo sapiens OX=9606 GN=F10 PE=1 SV=2	F10	54.731	0	0	0	0	0	0
EGF-like domain	0.0385961	2.4	P00748	Coagulation factor XII OS=Homo sapiens OX=9606 GN=F12 PE=1 SV=3	F12	67.791	2.9	1	1	1	1	1355400
EGF-like domain	0.0385961	2.4	P05556	Integrin beta-1 OS=Homo sapiens OX=9606 GN=ITGB1 PE=1 SV=2	ITGB1	88.414	0	0	0	0	0	0
EGF-like domain	0.0385961	2.4	Q04756	Hepatocyte growth factor activator OS=Homo sapiens OX=9606 GN=HGFAC PE=1 SV=1	HGFAC	70.681	4.7	2	2	2	2	11616000
EGF-like domain	0.0385961	2.4	Q6EMK4	Vasorin OS=Homo sapiens OX=9606 GN=VASN PE=1 SV=1	VASN	71.712	9.5	5	5	5	5	43527000
EGF-like domain	0.0385961	2.4	Q8NFT8	Delta and Notch-like epidermal growth factor-related receptor OS=Homo sapiens OX=9606 GN=DNER PE=1 SV=1	DNER	78.474	0	0	0	0	0	0
ERAP1-like C-terminal domain	5.35893e-05	16.43	P15144	Aminopeptidase N OS=Homo sapiens OX=9606 GN=ANPEP PE=1 SV=4	ANPEP	109.54	2.8	2	2	2	2	31204000
ERAP1-like C-terminal domain	5.35893e-05	16.43	P55786	Puromycin-sensitive aminopeptidase OS=Homo sapiens OX=9606 GN=NPEPPS PE=1 SV=2	NPEPPS	103.28	0	0	0	0	0	0
ERAP1-like C-terminal domain	5.35893e-05	16.43	Q9UIQ6	Leucyl-cystinyl aminopeptidase OS=Homo sapiens OX=9606 GN=LNPEP PE=1 SV=3	LNPEP	117.35	0	0	0	0	0	0
ERAP1-like C-terminal domain	5.35893e-05	16.43	Q07075	Glutamyl aminopeptidase OS=Homo sapiens OX=9606 GN=ENPEP PE=1 SV=3	ENPEP	109.24	0	0	0	0	0	0
Elongation factor Tu GTP binding domain	0.021703	4.93	P13639	Elongation factor 2 OS=Homo sapiens OX=9606 GN=EEF2 PE=1 SV=4	EEF2	95.337	0	0	0	0	0	0
Elongation factor Tu GTP binding domain	0.021703	4.93	P68104	Elongation factor 1-alpha 1 OS=Homo sapiens OX=9606 GN=EEF1A1 PE=1 SV=1	EEF1A1	50.14	0	0	0	0	0	0
Elongation factor Tu GTP binding domain	0.021703	4.93	Q9BX10	GTP-binding protein 2 OS=Homo sapiens OX=9606 GN=GTPBP2 PE=1 SV=1	GTPBP2	65.768	0	0	0	0	0	0
Elongation factor Tu domain 2	0.0660607	4.69	P13639	Elongation factor 2 OS=Homo sapiens OX=9606 GN=EEF2 PE=1 SV=4	EEF2	95.337	0	0	0	0	0	0
Elongation factor Tu domain 2	0.0660607	4.69	P68104	Elongation factor 1-alpha 1 OS=Homo sapiens OX=9606 GN=EEF1A1 PE=1 SV=1	EEF1A1	50.14	0	0	0	0	0	0
Eukaryotic-type carbonic anhydrase	0.102666	3.65	P00918	Carbonic anhydrase 2 OS=Homo sapiens OX=9606 GN=CA2 PE=1 SV=2	CA2	29.246	0	0	0	0	0	0
Eukaryotic-type carbonic anhydrase	0.102666	3.65	P23470	Receptor-type tyrosine-protein phosphatase gamma OS=Homo sapiens OX=9606 GN=PTPRG PE=1 SV=4	PTPRG	162	1	1	1	1	1	5890900
Extracellular link domain	0.0660607	4.69	P16070	CD44 antigen OS=Homo sapiens OX=9606 GN=CD44 PE=1 SV=3	CD44	81.537	3	2	2	2	2	118550000
Extracellular link domain	0.0660607	4.69	Q9Y5Y7	Lymphatic vessel endothelial hyaluronic acid receptor 1 OS=Homo sapiens OX=9606 GN=LYVE1 PE=1 SV=2	LYVE1	35.213	3.4	1	1	1	1	10091000
Fibronectin type I domain	0.00532226	16.43	P00748	Coagulation factor XII OS=Homo sapiens OX=9606 GN=F12 PE=1 SV=3	F12	67.791	2.9	1	1	1	1	1355400
Fibronectin type I domain	0.00532226	16.43	Q04756	Hepatocyte growth factor activator OS=Homo sapiens OX=9606 GN=HGFAC PE=1 SV=1	HGFAC	70.681	4.7	2	2	2	2	11616000
Fibronectin type II domain	0.0577559	5.05	P00748	Coagulation factor XII OS=Homo sapiens OX=9606 GN=F12 PE=1 SV=3	F12	67.791	2.9	1	1	1	1	1355400
Fibronectin type II domain	0.0577559	5.05	Q04756	Hepatocyte growth factor activator OS=Homo sapiens OX=9606 GN=HGFAC PE=1 SV=1	HGFAC	70.681	4.7	2	2	2	2	11616000
Fibronectin type III domain	0.0689343	1.95	P23470	Receptor-type tyrosine-protein phosphatase gamma OS=Homo sapiens OX=9606 GN=PTPRG PE=1 SV=4	PTPRG	162	1	1	1	1	1	5890900
Fibronectin type III domain	0.0689343	1.95	P26992	Ciliary neurotrophic factor receptor subunit alpha OS=Homo sapiens OX=9606 GN=CNTFR PE=1 SV=2	CNTFR	40.633	3.5	1	1	1	1	4217500
Fibronectin type III domain	0.0689343	1.95	P30530	Tyrosine-protein kinase receptor UFO OS=Homo sapiens OX=9606 GN=AXL PE=1 SV=4	AXL	98.336	0	0	0	0	0	0
Fibronectin type III domain	0.0689343	1.95	Q05707	Collagen alpha-1(XIV) chain OS=Homo sapiens OX=9606 GN=COL14A1 PE=1 SV=3	COL14A1	193.51	0	0	0	0	0	0
Fibronectin type III domain	0.0689343	1.95	Q12913	Receptor-type tyrosine-protein phosphatase eta OS=Homo sapiens OX=9606 GN=PTPRJ PE=1 SV=3	PTPRJ	145.94	2.7	3	3	3	3	26199000
Fibronectin type III domain	0.0689343	1.95	Q02763	Angiopoietin-1 receptor OS=Homo sapiens OX=9606 GN=TEK PE=1 SV=2	TEK	125.83	0	0	0	0	0	0
Fibronectin type III domain	0.0689343	1.95	Q7Z7G0	Target of Nesh-SH3 OS=Homo sapiens OX=9606 GN=ABI3BP PE=1 SV=2	ABI3BP	117.89	0	0	0	0	0	0
Fibronectin type III domain	0.0689343	1.95	Q99650	Oncostatin-M-specific receptor subunit beta OS=Homo sapiens OX=9606 GN=OSMR PE=1 SV=1	OSMR	110.51	0	0	0	0	0	0
Filamin/ABP280 repeat	0.0353716	6.57	O75369	Filamin-B OS=Homo sapiens OX=9606 GN=FLNB PE=1 SV=2	FLNB	278.16	0	0	0	0	0	0
Filamin/ABP280 repeat	0.0353716	6.57	P21333	Filamin-A OS=Homo sapiens OX=9606 GN=FLNA PE=1 SV=4	FLNA	280.74	0	0	0	0	0	0
Galactoside-binding lectin	0.0837439	4.11	P17931	Galectin-3 OS=Homo sapiens OX=9606 GN=LGALS3 PE=1 SV=5	LGALS3	26.152	0	0	0	0	0	0
Galactoside-binding lectin	0.0837439	4.11	P47929	Galectin-7 OS=Homo sapiens OX=9606 GN=LGALS7B PE=1 SV=2	LGALS7B	15.075	0	0	0	0	0	0
Gelsolin repeat	0.00792736	7.04	O15195	Villin-like protein OS=Homo sapiens OX=9606 GN=VILL PE=1 SV=3	VILL	95.906	3.4	2	2	2	2	17286000
Gelsolin repeat	0.00792736	7.04	P06396	Gelsolin OS=Homo sapiens OX=9606 GN=GSN PE=1 SV=1	GSN	85.696	0	0	0	0	0	0
Gelsolin repeat	0.00792736	7.04	P40121	Macrophage-capping protein OS=Homo sapiens OX=9606 GN=CAPG PE=1 SV=2	CAPG	38.498	0	0	0	0	0	0
Globin	0.00501241	8.21	P02042	Hemoglobin subunit delta OS=Homo sapiens OX=9606 GN=HBD PE=1 SV=2	HBD	16.055	41.5	2	6	1	1	26357000
Globin	0.00501241	8.21	P68871	Hemoglobin subunit beta OS=Homo sapiens OX=9606 GN=HBB PE=1 SV=2	HBB	15.998	71.4	22	9	4	9	3143200000
Globin	0.00501241	8.21	P69905	Hemoglobin subunit alpha OS=Homo sapiens OX=9606 GN=HBA2 PE=1 SV=2	HBA2	15.257	57.7	20	6	6	6	1898500000
Glutathione S-transferase, C-terminal domain	0.00496617	4.44	O95833	Chloride intracellular channel protein 3 OS=Homo sapiens OX=9606 GN=CLIC3 PE=1 SV=2	CLIC3	26.648	0	0	0	0	0	0
Glutathione S-transferase, C-terminal domain	0.00496617	4.44	P09211	Glutathione S-transferase P OS=Homo sapiens OX=9606 GN=GSTP1 PE=1 SV=2	GSTP1	23.356	0	0	0	0	0	0
Glutathione S-transferase, C-terminal domain	0.00496617	4.44	P26640	Valine--tRNA ligase OS=Homo sapiens OX=9606 GN=VARS1 PE=1 SV=4	VARS1	140.47	0	0	0	0	0	0
Glutathione S-transferase, C-terminal domain	0.00496617	4.44	P26641	Elongation factor 1-gamma OS=Homo sapiens OX=9606 GN=EEF1G PE=1 SV=3	EEF1G	50.118	0	0	0	0	0	0
Glutathione S-transferase, C-terminal domain	0.00496617	4.44	P78417	Glutathione S-transferase omega-1 OS=Homo sapiens OX=9606 GN=GSTO1 PE=1 SV=2	GSTO1	27.566	0	0	0	0	0	0
Glutathione S-transferase, N-terminal domain	0.00969264	4.69	O95833	Chloride intracellular channel protein 3 OS=Homo sapiens OX=9606 GN=CLIC3 PE=1 SV=2	CLIC3	26.648	0	0	0	0	0	0
Glutathione S-transferase, N-terminal domain	0.00969264	4.69	P09211	Glutathione S-transferase P OS=Homo sapiens OX=9606 GN=GSTP1 PE=1 SV=2	GSTP1	23.356	0	0	0	0	0	0
Glutathione S-transferase, N-terminal domain	0.00969264	4.69	P26641	Elongation factor 1-gamma OS=Homo sapiens OX=9606 GN=EEF1G PE=1 SV=3	EEF1G	50.118	0	0	0	0	0	0
Glutathione S-transferase, N-terminal domain	0.00969264	4.69	P78417	Glutathione S-transferase omega-1 OS=Homo sapiens OX=9606 GN=GSTO1 PE=1 SV=2	GSTO1	27.566	0	0	0	0	0	0
Histidine kinase-, DNA gyrase B-, and HSP90-like ATPase	0.220438	2.27	P08238	Heat shock protein HSP 90-beta OS=Homo sapiens OX=9606 GN=HSP90AB1 PE=1 SV=4	HSP90AB1	83.263	0	0	0	0	0	0
Histidine kinase-, DNA gyrase B-, and HSP90-like ATPase	0.220438	2.27	P11388	DNA topoisomerase 2-alpha OS=Homo sapiens OX=9606 GN=TOP2A PE=1 SV=3	TOP2A	174.38	0	0	0	0	0	0
Histidine phosphatase superfamily (branch 1)	0.0498505	5.48	P15259	Phosphoglycerate mutase 2 OS=Homo sapiens OX=9606 GN=PGAM2 PE=1 SV=3	PGAM2	28.766	0	0	0	0	0	0
Histidine phosphatase superfamily (branch 1)	0.0498505	5.48	P07738	Bisphosphoglycerate mutase OS=Homo sapiens OX=9606 GN=BPGM PE=1 SV=2	BPGM	30.005	0	0	0	0	0	0
Immunoglobulin C1-set domain	3.632e-06	5.56	P01857	Immunoglobulin heavy constant gamma 1 OS=Homo sapiens OX=9606 GN=IGHG1 PE=1 SV=1	IGHG1	36.105	20.3	2	4	2	2	31089000
Immunoglobulin C1-set domain	3.632e-06	5.56	P01861	Immunoglobulin heavy constant gamma 4 OS=Homo sapiens OX=9606 GN=IGHG4 PE=1 SV=1	IGHG4	35.94	17.4	3	4	1	2	27336000
Immunoglobulin C1-set domain	3.632e-06	5.56	P01871	Immunoglobulin heavy constant mu OS=Homo sapiens OX=9606 GN=IGHM PE=1 SV=4	IGHM	49.439	0	0	0	0	0	0
Immunoglobulin C1-set domain	3.632e-06	5.56	P01876	Immunoglobulin heavy constant alpha 1 OS=Homo sapiens OX=9606 GN=IGHA1 PE=1 SV=2	IGHA1	37.654	20.4	11	7	4	7	201790000
Immunoglobulin C1-set domain	3.632e-06	5.56	P01877	Immunoglobulin heavy constant alpha 2 OS=Homo sapiens OX=9606 GN=IGHA2 PE=1 SV=4	IGHA2	36.591	16.2	2	5	2	2	3583400
Immunoglobulin C1-set domain	3.632e-06	5.56	P0DOY3	Immunoglobulin lambda constant 3 OS=Homo sapiens OX=9606 GN=IGLC3 PE=1 SV=1	IGLC3	11.265	37.7	8	3	1	3	530400000
Immunoglobulin C1-set domain	3.632e-06	5.56	P25311	Zinc-alpha-2-glycoprotein OS=Homo sapiens OX=9606 GN=AZGP1 PE=1 SV=2	AZGP1	34.258	36.2	19	11	11	11	3450300000
Immunoglobulin C1-set domain	3.632e-06	5.56	P0CG04	Immunoglobulin lambda constant 1 OS=Homo sapiens OX=9606 GN=IGLC1 PE=1 SV=1	IGLC1	11.348	37.7	1	3	1	1	11841000
Immunoglobulin C1-set domain	3.632e-06	5.56	P01859	Immunoglobulin heavy constant gamma 2 OS=Homo sapiens OX=9606 GN=IGHG2 PE=1 SV=2	IGHG2	35.9	24.5	4	4	2	4	304010000
Immunoglobulin C1-set domain	3.632e-06	5.56	P61769	Beta-2-microglobulin OS=Homo sapiens OX=9606 GN=B2M PE=1 SV=1	B2M	13.714	8.4	1	1	1	1	13665000
Immunoglobulin C1-set domain	3.632e-06	5.56	P01860	Immunoglobulin heavy constant gamma 3 OS=Homo sapiens OX=9606 GN=IGHG3 PE=1 SV=2	IGHG3	41.287	7.4	1	2	1	1	17716000
Immunoglobulin domain	0.016884	2.01	P01877	Immunoglobulin heavy constant alpha 2 OS=Homo sapiens OX=9606 GN=IGHA2 PE=1 SV=4	IGHA2	36.591	16.2	2	5	2	2	3583400
Immunoglobulin domain	0.016884	2.01	P04217	Alpha-1B-glycoprotein OS=Homo sapiens OX=9606 GN=A1BG PE=1 SV=4	A1BG	54.253	29.3	22	8	8	8	5358600000
Immunoglobulin domain	0.016884	2.01	P07333	Macrophage colony-stimulating factor 1 receptor OS=Homo sapiens OX=9606 GN=CSF1R PE=1 SV=2	CSF1R	107.98	2.2	2	2	2	2	24589000
Immunoglobulin domain	0.016884	2.01	P09619	Platelet-derived growth factor receptor beta OS=Homo sapiens OX=9606 GN=PDGFRB PE=1 SV=1	PDGFRB	123.97	2.9	3	2	2	2	4182400
Immunoglobulin domain	0.016884	2.01	P30530	Tyrosine-protein kinase receptor UFO OS=Homo sapiens OX=9606 GN=AXL PE=1 SV=4	AXL	98.336	0	0	0	0	0	0
Immunoglobulin domain	0.016884	2.01	P43121	Cell surface glycoprotein MUC18 OS=Homo sapiens OX=9606 GN=MCAM PE=1 SV=2	MCAM	71.607	3.4	1	1	1	1	10856000
Immunoglobulin domain	0.016884	2.01	Q13740	CD166 antigen OS=Homo sapiens OX=9606 GN=ALCAM PE=1 SV=2	ALCAM	65.102	11.1	4	4	4	4	34555000
Immunoglobulin domain	0.016884	2.01	Q8IZF2	Adhesion G protein-coupled receptor F5 OS=Homo sapiens OX=9606 GN=ADGRF5 PE=1 SV=3	ADGRF5	149.46	0	0	0	0	0	0
Immunoglobulin domain	0.016884	2.01	Q8N6C8	Leukocyte immunoglobulin-like receptor subfamily A member 3 OS=Homo sapiens OX=9606 GN=LILRA3 PE=1 SV=3	LILRA3	47.471	4.3	1	1	1	1	0
Immunoglobulin domain	0.016884	2.01	Q9BY67	Cell adhesion molecule 1 OS=Homo sapiens OX=9606 GN=CADM1 PE=1 SV=2	CADM1	48.509	0	0	0	0	0	0
Immunoglobulin domain	0.016884	2.01	Q9NPH3	Interleukin-1 receptor accessory protein OS=Homo sapiens OX=9606 GN=IL1RAP PE=1 SV=2	IL1RAP	65.418	5.3	2	2	2	2	10635000
Immunoglobulin domain	0.016884	2.01	P08637	Low affinity immunoglobulin gamma Fc region receptor III-A OS=Homo sapiens OX=9606 GN=FCGR3A PE=1 SV=2	FCGR3A	29.089	0	0	0	0	0	0
Immunoglobulin domain	0.016884	2.01	Q15223	Nectin-1 OS=Homo sapiens OX=9606 GN=NECTIN1 PE=1 SV=3	NECTIN1	57.157	0	0	0	0	0	0
Immunoglobulin domain	0.016884	2.01	Q96RW7	Hemicentin-1 OS=Homo sapiens OX=9606 GN=HMCN1 PE=1 SV=2	HMCN1	613.38	0	0	0	0	0	0
Intercellular adhesion molecule (ICAM), N-terminal domain	0.00869236	13.14	P05362	Intercellular adhesion molecule 1 OS=Homo sapiens OX=9606 GN=ICAM1 PE=1 SV=2	ICAM1	57.825	0	0	0	0	0	0
Intercellular adhesion molecule (ICAM), N-terminal domain	0.00869236	13.14	P13598	Intercellular adhesion molecule 2 OS=Homo sapiens OX=9606 GN=ICAM2 PE=1 SV=2	ICAM2	30.654	0	0	0	0	0	0
Interleukin-1 / 18	0.0288694	7.3	P18510	Interleukin-1 receptor antagonist protein OS=Homo sapiens OX=9606 GN=IL1RN PE=1 SV=1	IL1RN	20.055	0	0	0	0	0	0
Interleukin-1 / 18	0.0288694	7.3	Q9NZH8	Interleukin-36 gamma OS=Homo sapiens OX=9606 GN=IL36G PE=1 SV=1	IL36G	18.721	10.7	1	1	1	1	0
Kringle domain	0.102666	3.65	P00748	Coagulation factor XII OS=Homo sapiens OX=9606 GN=F12 PE=1 SV=3	F12	67.791	2.9	1	1	1	1	1355400
Kringle domain	0.102666	3.65	Q04756	Hepatocyte growth factor activator OS=Homo sapiens OX=9606 GN=HGFAC PE=1 SV=1	HGFAC	70.681	4.7	2	2	2	2	11616000
LBP / BPI / CETP family, C-terminal domain	0.0353716	6.57	P55058	Phospholipid transfer protein OS=Homo sapiens OX=9606 GN=PLTP PE=1 SV=1	PLTP	54.739	2.4	1	1	1	1	14243000
LBP / BPI / CETP family, C-terminal domain	0.0353716	6.57	P11597	Cholesteryl ester transfer protein OS=Homo sapiens OX=9606 GN=CETP PE=1 SV=2	CETP	54.756	0	0	0	0	0	0
Lipocalin / cytosolic fatty-acid binding protein family	7.33499e-05	6.57	P02753	Retinol-binding protein 4 OS=Homo sapiens OX=9606 GN=RBP4 PE=1 SV=3	RBP4	23.01	47.3	7	7	7	7	728740000
Lipocalin / cytosolic fatty-acid binding protein family	7.33499e-05	6.57	P02760	Protein AMBP OS=Homo sapiens OX=9606 GN=AMBP PE=1 SV=1	AMBP	38.999	31	10	8	8	8	794190000
Lipocalin / cytosolic fatty-acid binding protein family	7.33499e-05	6.57	P02763	Alpha-1-acid glycoprotein 1 OS=Homo sapiens OX=9606 GN=ORM1 PE=1 SV=2	ORM1	23.539	41.8	11	8	6	6	3742300000
Lipocalin / cytosolic fatty-acid binding protein family	7.33499e-05	6.57	P19652	Alpha-1-acid glycoprotein 2 OS=Homo sapiens OX=9606 GN=ORM2 PE=1 SV=2	ORM2	23.602	34.8	25	8	6	8	4912700000
Lipocalin / cytosolic fatty-acid binding protein family	7.33499e-05	6.57	P31025	Lipocalin-1 OS=Homo sapiens OX=9606 GN=LCN1 PE=1 SV=1	LCN1	19.25	15.3	4	3	3	3	18543000
Lipocalin / cytosolic fatty-acid binding protein family	7.33499e-05	6.57	P80188	Neutrophil gelatinase-associated lipocalin OS=Homo sapiens OX=9606 GN=LCN2 PE=1 SV=2	LCN2	22.588	0	0	0	0	0	0
Lipocalin / cytosolic fatty-acid binding protein family	7.33499e-05	6.57	Q01469	Fatty acid-binding protein 5 OS=Homo sapiens OX=9606 GN=FABP5 PE=1 SV=3	FABP5	15.164	0	0	0	0	0	0
MG2 domain	9.41477e-05	14.6	A8K2U0	Alpha-2-macroglobulin-like protein 1 OS=Homo sapiens OX=9606 GN=A2ML1 PE=1 SV=3	A2ML1	161.1	0	0	0	0	0	0
MG2 domain	9.41477e-05	14.6	P01024	Complement C3 OS=Homo sapiens OX=9606 GN=C3 PE=1 SV=2	C3	187.15	0	0	0	0	0	0
MG2 domain	9.41477e-05	14.6	P0C0L5	Complement C4-B OS=Homo sapiens OX=9606 GN=C4B_2 PE=1 SV=2	C4B_2	192.75	2.9	4	3	3	3	50961000
MG2 domain	9.41477e-05	14.6	P0C0L4	Complement C4-A OS=Homo sapiens OX=9606 GN=C4A PE=1 SV=2	C4A	192.78	0	0	0	0	0	0
Macroglobulin domain MG3	0.00023491	11.95	A8K2U0	Alpha-2-macroglobulin-like protein 1 OS=Homo sapiens OX=9606 GN=A2ML1 PE=1 SV=3	A2ML1	161.1	0	0	0	0	0	0
Macroglobulin domain MG3	0.00023491	11.95	P01024	Complement C3 OS=Homo sapiens OX=9606 GN=C3 PE=1 SV=2	C3	187.15	0	0	0	0	0	0
Macroglobulin domain MG3	0.00023491	11.95	P0C0L5	Complement C4-B OS=Homo sapiens OX=9606 GN=C4B_2 PE=1 SV=2	C4B_2	192.75	2.9	4	3	3	3	50961000
Macroglobulin domain MG3	0.00023491	11.95	P0C0L4	Complement C4-A OS=Homo sapiens OX=9606 GN=C4A PE=1 SV=2	C4A	192.78	0	0	0	0	0	0
Macroglobulin domain MG4	0.000153154	13.14	A8K2U0	Alpha-2-macroglobulin-like protein 1 OS=Homo sapiens OX=9606 GN=A2ML1 PE=1 SV=3	A2ML1	161.1	0	0	0	0	0	0
Macroglobulin domain MG4	0.000153154	13.14	P01024	Complement C3 OS=Homo sapiens OX=9606 GN=C3 PE=1 SV=2	C3	187.15	0	0	0	0	0	0
Macroglobulin domain MG4	0.000153154	13.14	P0C0L5	Complement C4-B OS=Homo sapiens OX=9606 GN=C4B_2 PE=1 SV=2	C4B_2	192.75	2.9	4	3	3	3	50961000
Macroglobulin domain MG4	0.000153154	13.14	P0C0L4	Complement C4-A OS=Homo sapiens OX=9606 GN=C4A PE=1 SV=2	C4A	192.78	0	0	0	0	0	0
Myosin head (motor domain)	0.030026	3.37	P35579	Myosin-9 OS=Homo sapiens OX=9606 GN=MYH9 PE=1 SV=4	MYH9	226.53	1.8	2	2	2	2	2939500
Myosin head (motor domain)	0.030026	3.37	Q8IUG5	Unconventional myosin-XVIIIb OS=Homo sapiens OX=9606 GN=MYO18B PE=1 SV=2	MYO18B	285.21	0	0	0	0	0	0
Myosin head (motor domain)	0.030026	3.37	Q8NEV4	Myosin-IIIa OS=Homo sapiens OX=9606 GN=MYO3A PE=1 SV=2	MYO3A	186.21	0	0	0	0	0	0
Myosin head (motor domain)	0.030026	3.37	Q9HD67	Unconventional myosin-X OS=Homo sapiens OX=9606 GN=MYO10 PE=1 SV=3	MYO10	237.34	0	0	0	0	0	0
Peptidase M1 N-terminal domain	0.000343941	10.95	P15144	Aminopeptidase N OS=Homo sapiens OX=9606 GN=ANPEP PE=1 SV=4	ANPEP	109.54	2.8	2	2	2	2	31204000
Peptidase M1 N-terminal domain	0.000343941	10.95	P55786	Puromycin-sensitive aminopeptidase OS=Homo sapiens OX=9606 GN=NPEPPS PE=1 SV=2	NPEPPS	103.28	0	0	0	0	0	0
Peptidase M1 N-terminal domain	0.000343941	10.95	Q9UIQ6	Leucyl-cystinyl aminopeptidase OS=Homo sapiens OX=9606 GN=LNPEP PE=1 SV=3	LNPEP	117.35	0	0	0	0	0	0
Peptidase M1 N-terminal domain	0.000343941	10.95	Q07075	Glutamyl aminopeptidase OS=Homo sapiens OX=9606 GN=ENPEP PE=1 SV=3	ENPEP	109.24	0	0	0	0	0	0
Peptidase M16 inactive domain	0.0175312	9.39	P14735	Insulin-degrading enzyme OS=Homo sapiens OX=9606 GN=IDE PE=1 SV=4	IDE	117.97	0	0	0	0	0	0
Peptidase M16 inactive domain	0.0175312	9.39	P31930	Cytochrome b-c1 complex subunit 1, mitochondrial OS=Homo sapiens OX=9606 GN=UQCRC1 PE=1 SV=3	UQCRC1	52.645	0	0	0	0	0	0
Peptidase dimerisation domain	0.00869236	13.14	Q96KN2	Beta-Ala-His dipeptidase OS=Homo sapiens OX=9606 GN=CNDP1 PE=1 SV=5	CNDP1	56.691	17.9	8	7	7	7	225110000
Peptidase dimerisation domain	0.00869236	13.14	Q96KP4	Cytosolic non-specific dipeptidase OS=Homo sapiens OX=9606 GN=CNDP2 PE=1 SV=2	CNDP2	52.878	0	0	0	0	0	0
Peptidase family M1 domain	0.000484938	10.11	P15144	Aminopeptidase N OS=Homo sapiens OX=9606 GN=ANPEP PE=1 SV=4	ANPEP	109.54	2.8	2	2	2	2	31204000
Peptidase family M1 domain	0.000484938	10.11	P55786	Puromycin-sensitive aminopeptidase OS=Homo sapiens OX=9606 GN=NPEPPS PE=1 SV=2	NPEPPS	103.28	0	0	0	0	0	0
Peptidase family M1 domain	0.000484938	10.11	Q9UIQ6	Leucyl-cystinyl aminopeptidase OS=Homo sapiens OX=9606 GN=LNPEP PE=1 SV=3	LNPEP	117.35	0	0	0	0	0	0
Peptidase family M1 domain	0.000484938	10.11	Q07075	Glutamyl aminopeptidase OS=Homo sapiens OX=9606 GN=ENPEP PE=1 SV=3	ENPEP	109.24	0	0	0	0	0	0
Protein-tyrosine phosphatase	0.333852	1.68	P23470	Receptor-type tyrosine-protein phosphatase gamma OS=Homo sapiens OX=9606 GN=PTPRG PE=1 SV=4	PTPRG	162	1	1	1	1	1	5890900
Protein-tyrosine phosphatase	0.333852	1.68	Q12913	Receptor-type tyrosine-protein phosphatase eta OS=Homo sapiens OX=9606 GN=PTPRJ PE=1 SV=3	PTPRJ	145.94	2.7	3	3	3	3	26199000
S-100/ICaBP type calcium binding domain	8.35953e-08	10.56	P05109	Protein S100-A8 OS=Homo sapiens OX=9606 GN=S100A8 PE=1 SV=1	S100A8	10.834	0	0	0	0	0	0
S-100/ICaBP type calcium binding domain	8.35953e-08	10.56	P06702	Protein S100-A9 OS=Homo sapiens OX=9606 GN=S100A9 PE=1 SV=1	S100A9	13.242	43	4	3	3	3	31021000
S-100/ICaBP type calcium binding domain	8.35953e-08	10.56	P20930	Filaggrin OS=Homo sapiens OX=9606 GN=FLG PE=1 SV=3	FLG	435.16	5.3	5	5	5	5	3948300
S-100/ICaBP type calcium binding domain	8.35953e-08	10.56	P31151	Protein S100-A7 OS=Homo sapiens OX=9606 GN=S100A7 PE=1 SV=4	S100A7	11.471	14.9	5	3	3	3	18159000
S-100/ICaBP type calcium binding domain	8.35953e-08	10.56	P31949	Protein S100-A11 OS=Homo sapiens OX=9606 GN=S100A11 PE=1 SV=2	S100A11	11.74	0	0	0	0	0	0
S-100/ICaBP type calcium binding domain	8.35953e-08	10.56	P80511	Protein S100-A12 OS=Homo sapiens OX=9606 GN=S100A12 PE=1 SV=2	S100A12	10.575	0	0	0	0	0	0
S-100/ICaBP type calcium binding domain	8.35953e-08	10.56	Q5D862	Filaggrin-2 OS=Homo sapiens OX=9606 GN=FLG2 PE=1 SV=1	FLG2	248.07	7.8	12	7	7	7	82713000
S-100/ICaBP type calcium binding domain	8.35953e-08	10.56	Q86SG5	Protein S100-A7A OS=Homo sapiens OX=9606 GN=S100A7A PE=1 SV=3	S100A7A	11.305	0	0	0	0	0	0
S-100/ICaBP type calcium binding domain	8.35953e-08	10.56	Q86YZ3	Hornerin OS=Homo sapiens OX=9606 GN=HRNR PE=1 SV=2	HRNR	282.39	32.3	116	39	39	39	1976500000
SH3 domain	0.163244	1.73	O60437	Periplakin OS=Homo sapiens OX=9606 GN=PPL PE=1 SV=4	PPL	204.74	0	0	0	0	0	0
SH3 domain	0.163244	1.73	P15924	Desmoplakin OS=Homo sapiens OX=9606 GN=DSP PE=1 SV=3	DSP	331.77	4.1	10	8	8	8	36295000
SH3 domain	0.163244	1.73	P16885	1-phosphatidylinositol 4,5-bisphosphate phosphodiesterase gamma-2 OS=Homo sapiens OX=9606 GN=PLCG2 PE=1 SV=4	PLCG2	147.87	0	0	0	0	0	0
SH3 domain	0.163244	1.73	Q15149	Plectin OS=Homo sapiens OX=9606 GN=PLEC PE=1 SV=3	PLEC	531.78	0	0	0	0	0	0
SH3 domain	0.163244	1.73	Q92817	Envoplakin OS=Homo sapiens OX=9606 GN=EVPL PE=1 SV=3	EVPL	231.6	0	0	0	0	0	0
SH3 domain	0.163244	1.73	Q8TEC5	E3 ubiquitin-protein ligase SH3RF2 OS=Homo sapiens OX=9606 GN=SH3RF2 PE=1 SV=3	SH3RF2	79.319	0	0	0	0	0	0
Serpin (serine protease inhibitor)	4.629e-15	13.83	P01008	Antithrombin-III OS=Homo sapiens OX=9606 GN=SERPINC1 PE=1 SV=1	SERPINC1	52.602	30.6	22	12	12	12	995630000
Serpin (serine protease inhibitor)	4.629e-15	13.83	P01009	Alpha-1-antitrypsin OS=Homo sapiens OX=9606 GN=SERPINA1 PE=1 SV=3	SERPINA1	46.736	38.3	20	13	13	13	1081600000
Serpin (serine protease inhibitor)	4.629e-15	13.83	P01011	Alpha-1-antichymotrypsin OS=Homo sapiens OX=9606 GN=SERPINA3 PE=1 SV=2	SERPINA3	47.65	16.8	5	5	5	5	76232000
Serpin (serine protease inhibitor)	4.629e-15	13.83	P01019	Angiotensinogen OS=Homo sapiens OX=9606 GN=AGT PE=1 SV=3	AGT	53.154	7.6	3	3	3	3	91548000
Serpin (serine protease inhibitor)	4.629e-15	13.83	P05120	Plasminogen activator inhibitor 2 OS=Homo sapiens OX=9606 GN=SERPINB2 PE=1 SV=2	SERPINB2	46.596	0	0	0	0	0	0
Serpin (serine protease inhibitor)	4.629e-15	13.83	P05154	Plasma serine protease inhibitor OS=Homo sapiens OX=9606 GN=SERPINA5 PE=1 SV=3	SERPINA5	45.674	6.2	2	2	2	2	4565900
Serpin (serine protease inhibitor)	4.629e-15	13.83	P05155	Plasma protease C1 inhibitor OS=Homo sapiens OX=9606 GN=SERPING1 PE=1 SV=2	SERPING1	55.154	27.4	56	17	17	17	14711000000
Serpin (serine protease inhibitor)	4.629e-15	13.83	P05543	Thyroxine-binding globulin OS=Homo sapiens OX=9606 GN=SERPINA7 PE=1 SV=2	SERPINA7	46.324	13.7	13	6	6	6	768030000
Serpin (serine protease inhibitor)	4.629e-15	13.83	P08185	Corticosteroid-binding globulin OS=Homo sapiens OX=9606 GN=SERPINA6 PE=1 SV=1	SERPINA6	45.14	7.7	3	3	3	3	29937000
Serpin (serine protease inhibitor)	4.629e-15	13.83	P08697	Alpha-2-antiplasmin OS=Homo sapiens OX=9606 GN=SERPINF2 PE=1 SV=3	SERPINF2	54.565	17.9	7	6	6	6	283750000
Serpin (serine protease inhibitor)	4.629e-15	13.83	P29508	Serpin B3 OS=Homo sapiens OX=9606 GN=SERPINB3 PE=1 SV=2	SERPINB3	44.564	0	0	0	0	0	0
Serpin (serine protease inhibitor)	4.629e-15	13.83	P30740	Leukocyte elastase inhibitor OS=Homo sapiens OX=9606 GN=SERPINB1 PE=1 SV=1	SERPINB1	42.741	0	0	0	0	0	0
Serpin (serine protease inhibitor)	4.629e-15	13.83	P48594	Serpin B4 OS=Homo sapiens OX=9606 GN=SERPINB4 PE=1 SV=2	SERPINB4	44.853	0	0	0	0	0	0
Serpin (serine protease inhibitor)	4.629e-15	13.83	Q96P63	Serpin B12 OS=Homo sapiens OX=9606 GN=SERPINB12 PE=1 SV=1	SERPINB12	46.276	3	1	1	1	1	3836800
Serpin (serine protease inhibitor)	4.629e-15	13.83	Q9UIV8	Serpin B13 OS=Homo sapiens OX=9606 GN=SERPINB13 PE=1 SV=2	SERPINB13	44.276	0	0	0	0	0	0
Serpin (serine protease inhibitor)	4.629e-15	13.83	P05546	Heparin cofactor 2 OS=Homo sapiens OX=9606 GN=SERPIND1 PE=1 SV=3	SERPIND1	57.07	0	0	0	0	0	0
Serum albumin family	0.00532226	16.43	P02774	Vitamin D-binding protein OS=Homo sapiens OX=9606 GN=GC PE=1 SV=2	GC	52.917	29.3	14	11	11	11	792270000
Serum albumin family	0.00532226	16.43	P43652	Afamin OS=Homo sapiens OX=9606 GN=AFM PE=1 SV=1	AFM	69.068	36.7	50	17	17	17	11591000000
Spectrin like domain	0.00532226	16.43	P15924	Desmoplakin OS=Homo sapiens OX=9606 GN=DSP PE=1 SV=3	DSP	331.77	4.1	10	8	8	8	36295000
Spectrin like domain	0.00532226	16.43	Q15149	Plectin OS=Homo sapiens OX=9606 GN=PLEC PE=1 SV=3	PLEC	531.78	0	0	0	0	0	0
Spectrin repeat	0.0315388	4.29	O43707	Alpha-actinin-4 OS=Homo sapiens OX=9606 GN=ACTN4 PE=1 SV=2	ACTN4	104.85	0	0	0	0	0	0
Spectrin repeat	0.0315388	4.29	P46939	Utrophin OS=Homo sapiens OX=9606 GN=UTRN PE=1 SV=2	UTRN	394.46	0.5	1	1	1	1	0
Spectrin repeat	0.0315388	4.29	P11277	Spectrin beta chain, erythrocytic OS=Homo sapiens OX=9606 GN=SPTB PE=1 SV=5	SPTB	246.47	0	0	0	0	0	0
Sushi repeat (SCR repeat)	0.068979	2.58	P02749	Beta-2-glycoprotein 1 OS=Homo sapiens OX=9606 GN=APOH PE=1 SV=3	APOH	38.298	30.4	26	10	10	10	5331200000
Sushi repeat (SCR repeat)	0.068979	2.58	P14151	L-selectin OS=Homo sapiens OX=9606 GN=SELL PE=1 SV=2	SELL	42.187	3	1	1	1	1	59859000
Sushi repeat (SCR repeat)	0.068979	2.58	P06681	Complement C2 OS=Homo sapiens OX=9606 GN=C2 PE=1 SV=2	C2	83.267	0	0	0	0	0	0
Sushi repeat (SCR repeat)	0.068979	2.58	P00751	Complement factor B OS=Homo sapiens OX=9606 GN=CFB PE=1 SV=2	CFB	85.532	22.3	13	12	12	12	416220000
Thioredoxin	0.0109794	4.53	O00391	Sulfhydryl oxidase 1 OS=Homo sapiens OX=9606 GN=QSOX1 PE=1 SV=3	QSOX1	82.577	3.2	2	2	2	2	20083000
Thioredoxin	0.0109794	4.53	P10599	Thioredoxin OS=Homo sapiens OX=9606 GN=TXN PE=1 SV=3	TXN	11.737	0	0	0	0	0	0
Thioredoxin	0.0109794	4.53	P30101	Protein disulfide-isomerase A3 OS=Homo sapiens OX=9606 GN=PDIA3 PE=1 SV=4	PDIA3	56.782	0	0	0	0	0	0
Thioredoxin	0.0109794	4.53	Q15084	Protein disulfide-isomerase A6 OS=Homo sapiens OX=9606 GN=PDIA6 PE=1 SV=1	PDIA6	48.121	0	0	0	0	0	0
Transferrin	0.00271579	21.9	P02787	Serotransferrin OS=Homo sapiens OX=9606 GN=TF PE=1 SV=4	TF	77.049	60.5	160	43	43	43	50131000000
Transferrin	0.00271579	21.9	P02788	Lactotransferrin OS=Homo sapiens OX=9606 GN=LTF PE=1 SV=6	LTF	78.181	16.3	11	9	9	9	133970000
Transglutaminase family	0.0288694	7.3	P22735	Protein-glutamine gamma-glutamyltransferase K OS=Homo sapiens OX=9606 GN=TGM1 PE=1 SV=4	TGM1	89.786	3.3	2	2	2	2	11308000
Transglutaminase family	0.0288694	7.3	Q08188	Protein-glutamine gamma-glutamyltransferase E OS=Homo sapiens OX=9606 GN=TGM3 PE=1 SV=4	TGM3	76.631	0	0	0	0	0	0
Transglutaminase family, C-terminal ig like domain	0.0288694	7.3	P22735	Protein-glutamine gamma-glutamyltransferase K OS=Homo sapiens OX=9606 GN=TGM1 PE=1 SV=4	TGM1	89.786	3.3	2	2	2	2	11308000
Transglutaminase family, C-terminal ig like domain	0.0288694	7.3	Q08188	Protein-glutamine gamma-glutamyltransferase E OS=Homo sapiens OX=9606 GN=TGM3 PE=1 SV=4	TGM3	76.631	0	0	0	0	0	0
Trypsin	6.52092e-05	3.59	O43240	Kallikrein-10 OS=Homo sapiens OX=9606 GN=KLK10 PE=1 SV=3	KLK10	30.17	0	0	0	0	0	0
Trypsin	6.52092e-05	3.59	P00738	Haptoglobin OS=Homo sapiens OX=9606 GN=HP PE=1 SV=1	HP	45.205	53.7	182	24	13	24	96502000000
Trypsin	6.52092e-05	3.59	P00739	Haptoglobin-related protein OS=Homo sapiens OX=9606 GN=HPR PE=2 SV=2	HPR	39.029	34.2	5	14	3	3	169590000
Trypsin	6.52092e-05	3.59	P00742	Coagulation factor X OS=Homo sapiens OX=9606 GN=F10 PE=1 SV=2	F10	54.731	0	0	0	0	0	0
Trypsin	6.52092e-05	3.59	P00748	Coagulation factor XII OS=Homo sapiens OX=9606 GN=F12 PE=1 SV=3	F12	67.791	2.9	1	1	1	1	1355400
Trypsin	6.52092e-05	3.59	P03952	Plasma kallikrein OS=Homo sapiens OX=9606 GN=KLKB1 PE=1 SV=1	KLKB1	71.369	3.6	2	2	2	2	42984000
Trypsin	6.52092e-05	3.59	Q04756	Hepatocyte growth factor activator OS=Homo sapiens OX=9606 GN=HGFAC PE=1 SV=1	HGFAC	70.681	4.7	2	2	2	2	11616000
Trypsin	6.52092e-05	3.59	Q92876	Kallikrein-6 OS=Homo sapiens OX=9606 GN=KLK6 PE=1 SV=1	KLK6	26.855	0	0	0	0	0	0
Trypsin	6.52092e-05	3.59	Q9NZP8	Complement C1r subcomponent-like protein OS=Homo sapiens OX=9606 GN=C1RL PE=1 SV=2	C1RL	53.498	13.1	7	7	7	7	498820000
Trypsin	6.52092e-05	3.59	P06681	Complement C2 OS=Homo sapiens OX=9606 GN=C2 PE=1 SV=2	C2	83.267	0	0	0	0	0	0
Trypsin	6.52092e-05	3.59	P00746	Complement factor D OS=Homo sapiens OX=9606 GN=CFD PE=1 SV=5	CFD	27.033	0	0	0	0	0	0
Trypsin	6.52092e-05	3.59	P00751	Complement factor B OS=Homo sapiens OX=9606 GN=CFB PE=1 SV=2	CFB	85.532	22.3	13	12	12	12	416220000
Trypsin	6.52092e-05	3.59	P49862	Kallikrein-7 OS=Homo sapiens OX=9606 GN=KLK7 PE=1 SV=1	KLK7	27.524	6.7	1	1	1	1	610900
Tubulin C-terminal domain	0.143405	2.99	P0DPH8	Tubulin alpha-3D chain OS=Homo sapiens OX=9606 GN=TUBA3D PE=1 SV=1	TUBA3D	49.959	0	0	0	0	0	0
Tubulin C-terminal domain	0.143405	2.99	P68371	Tubulin beta-4B chain OS=Homo sapiens OX=9606 GN=TUBB4B PE=1 SV=1	TUBB4B	49.83	0	0	0	0	0	0
Tubulin/FtsZ family, GTPase domain	0.164859	2.74	P0DPH8	Tubulin alpha-3D chain OS=Homo sapiens OX=9606 GN=TUBA3D PE=1 SV=1	TUBA3D	49.959	0	0	0	0	0	0
Tubulin/FtsZ family, GTPase domain	0.164859	2.74	P68371	Tubulin beta-4B chain OS=Homo sapiens OX=9606 GN=TUBB4B PE=1 SV=1	TUBB4B	49.83	0	0	0	0	0	0
UNC-6/NTR/C345C module	0.0138439	5.8	P01024	Complement C3 OS=Homo sapiens OX=9606 GN=C3 PE=1 SV=2	C3	187.15	0	0	0	0	0	0
UNC-6/NTR/C345C module	0.0138439	5.8	P0C0L5	Complement C4-B OS=Homo sapiens OX=9606 GN=C4B_2 PE=1 SV=2	C4B_2	192.75	2.9	4	3	3	3	50961000
UNC-6/NTR/C345C module	0.0138439	5.8	P0C0L4	Complement C4-A OS=Homo sapiens OX=9606 GN=C4A PE=1 SV=2	C4A	192.78	0	0	0	0	0	0
Zinc carboxypeptidase	0.0315388	4.29	P15169	Carboxypeptidase N catalytic chain OS=Homo sapiens OX=9606 GN=CPN1 PE=1 SV=1	CPN1	52.286	0	0	0	0	0	0
Zinc carboxypeptidase	0.0315388	4.29	Q96IY4	Carboxypeptidase B2 OS=Homo sapiens OX=9606 GN=CPB2 PE=1 SV=2	CPB2	48.424	16.3	2	3	3	3	43281000
Zinc carboxypeptidase	0.0315388	4.29	Q9UI42	Carboxypeptidase A4 OS=Homo sapiens OX=9606 GN=CPA4 PE=1 SV=2	CPA4	47.351	0	0	0	0	0	0
lactate/malate dehydrogenase, NAD binding domain	0.0229092	8.21	P00338	L-lactate dehydrogenase A chain OS=Homo sapiens OX=9606 GN=LDHA PE=1 SV=2	LDHA	36.688	0	0	0	0	0	0
lactate/malate dehydrogenase, NAD binding domain	0.0229092	8.21	P40926	Malate dehydrogenase, mitochondrial OS=Homo sapiens OX=9606 GN=MDH2 PE=1 SV=3	MDH2	35.503	0	0	0	0	0	0
lactate/malate dehydrogenase, alpha/beta C-terminal domain	0.0229092	8.21	P00338	L-lactate dehydrogenase A chain OS=Homo sapiens OX=9606 GN=LDHA PE=1 SV=2	LDHA	36.688	0	0	0	0	0	0
lactate/malate dehydrogenase, alpha/beta C-terminal domain	0.0229092	8.21	P40926	Malate dehydrogenase, mitochondrial OS=Homo sapiens OX=9606 GN=MDH2 PE=1 SV=3	MDH2	35.503	0	0	0	0	0	0
von Willebrand factor type A domain	0.109454	2.19	Q05707	Collagen alpha-1(XIV) chain OS=Homo sapiens OX=9606 GN=COL14A1 PE=1 SV=3	COL14A1	193.51	0	0	0	0	0	0
von Willebrand factor type A domain	0.109454	2.19	Q14624	Inter-alpha-trypsin inhibitor heavy chain H4 OS=Homo sapiens OX=9606 GN=ITIH4 PE=1 SV=4	ITIH4	103.36	3	2	2	2	2	16456000
von Willebrand factor type A domain	0.109454	2.19	P06681	Complement C2 OS=Homo sapiens OX=9606 GN=C2 PE=1 SV=2	C2	83.267	0	0	0	0	0	0
von Willebrand factor type A domain	0.109454	2.19	P00751	Complement factor B OS=Homo sapiens OX=9606 GN=CFB PE=1 SV=2	CFB	85.532	22.3	13	12	12	12	416220000
