# Supplementary material for: Protein composition analysis of human plasma-derived and recombinant human serum albumin preparations based on 4D label-free proteomics
Source: PeerJ. 2025 Jun 30;13:e19624. doi: 10.7717/peerj.19624 (PMC12225626; doi:10.7717/peerj.19624)
Supplement: Supplemental Information 2 — Supplemental Figures: Figure S1A: Peptide length, peptides per protein, distribution of coverage (%) and MW (kDa) of the LC-MS/MS analysis of rHSA from company A. Figure S2B: Peptide length, peptides per protein, distribution of coverage (%) and MW(kDa) of the LC-MS/MS analysis of rHSA from company B. Figure S3C: Peptide length, peptides per protein, distribution of coverage (%) and MW(kDa) of the LC-MS/MS analysis of pHSA from company C. Figure S4D: Peptide length, peptides per protein, distribution of coverage (%) and MW(kDa) of the LC-MS/MS analysis of pHSA from company D. Figure S5E: Peptide length, peptides per protein, distribution of coverage (%) and MW(kDa) of the LC-MS/MS analysis of pHSA from company E. Figure S6F: Peptide length, peptides per protein, distribution of coverage (%) and MW(kDa) of the LC-MS/MS analysis of pHSA from company F. Figure S7G: Peptide length, peptides per protein, distribution of coverage (%) and MW(kDa) of the LC-MS/MS analysis of pHSA from company G. Figure S8H: Peptide length, peptides per protein, distribution of coverage (%) and MW(kDa) of the LC-MS/MS analysis of pHSA from company H. Figure S9: GO enrichment analysis of the APs in pHSA. Figure S10: Subcellular localization prediction of the APs in pHSA. Figure S11: COG/KOG enrichment analysis of the APs in pHSA. Figure S12: KEGG pathway enrichment analysis of the APs in pHSA. Supplemental Tables: Table S1A: The protein and peptide identified in rHSA from company A. Table S2B: The protein and peptide identified in rHSA from company B. Table S3C: The protein and peptide identified in pHSA from company C. Table S4D: The protein and peptide identified in pHSA from company D. Table S5E: The protein and peptide identified in pHSA from company E. Table S6F: The protein and peptide identified in pHSA from company F. Table S7G: The protein and peptide identified in pHSA from company G. Table S8H: The protein and peptide identified in pHSA from company H. Table S9: The relative abunda [file peerj-13-19624-s002.zip › Supplementary/Supplementary Table/Supplementary Table S13 KEGG_pathway_enrichment.xlsx]

## Sheet: ident
KEGG pathway	Mapping	Background	All Mapping	All Background	Fold Enrichment	Fisher's exact test p value	-log10(p value)	Related proteins
hsa04610 Complement and coagulation cascades	19	86	251	7889	6.94	1.46524e-11	10.83	P00742 P00748 P01008 P01009 P01024 P01042 P03952 P05120 P05154 P05155 P08697 P0C0L5 Q96IY4 Q9UNN8 P05546 P06681 P00746 P0C0L4 P00751
hsa05150 Staphylococcus aureus infection	19	93	251	7889	6.42	6.31905e-11	10.2	P01024 P02533 P05362 P08727 P08779 P0C0L5 P13645 P19012 P35527 P59666 Q02413 Q04695 Q9C075 P06681 P08637 P00746 P0C0L4 P00751 P13646
hsa04979 Cholesterol metabolism	10	51	251	7889	6.16	3.59612e-06	5.44	P02647 P02652 P02654 P02655 P02656 P02749 P04180 P55058 Q07954 P11597
hsa04915 Estrogen signaling pathway	16	137	251	7889	3.67	6.46347e-06	5.19	P00533 P02533 P07339 P08238 P08727 P08779 P0DMV9 P11142 P13645 P19012 P27482 P35527 Q04695 Q9C075 Q9NZT1 P13646
hsa00010 Glycolysis / Gluconeogenesis	9	67	251	7889	4.22	0.000246554	3.61	P00338 P00558 P04075 P04406 P06733 P14618 P15259 P60174 P07738
hsa05134 Legionellosis	8	58	251	7889	4.34	0.000453904	3.34	P01024 P08571 P0DMV9 P10809 P11142 P26641 P55072 P68104
hsa05133 Pertussis	9	76	251	7889	3.72	0.000640563	3.19	P01024 P05155 P05556 P08571 P0C0L5 P27482 Q9NZT1 P06681 P0C0L4
hsa04066 HIF-1 signaling pathway	11	109	251	7889	3.17	0.000662277	3.18	P00338 P00533 P00558 P02787 P04075 P04406 P06733 P09601 P16885 P01033 Q02763
hsa00330 Arginine and proline metabolism	7	49	251	7889	4.49	0.000831656	3.08	P00505 P05089 P06732 P12532 P17174 Q96KN2 Q96KP4
hsa05143 African trypanosomiasis	6	37	251	7889	5.1	0.000991231	3	P00739 P01042 P02647 P05362 P68871 P69905
hsa00360 Phenylalanine metabolism	4	16	251	7889	7.86	0.00134598	2.87	P00505 P14174 P17174 Q16853
hsa04520 Adherens junction	8	71	251	7889	3.54	0.00176604	2.75	O43707 P00533 P12830 P18206 P19784 P63261 Q12913 Q15223
hsa00220 Arginine biosynthesis	4	21	251	7889	5.99	0.00390579	2.41	P00505 P05089 P15104 P17174
hsa05322 Systemic lupus erythematosus	9	100	251	7889	2.83	0.00441974	2.35	O43707 P01024 Q93077 P0C0L5 P06681 P08637 P0C0L4 Q99878 P10155
hsa00350 Tyrosine metabolism	5	36	251	7889	4.37	0.00526991	2.28	P00505 P14174 P16930 P17174 Q16853
hsa05146 Amoebiasis	9	103	251	7889	2.75	0.00537124	2.27	O43707 P04792 P05089 P08571 P18206 P29508 P48594 Q06830 Q9UIV8
hsa04614 Renin-angiotensin system	4	23	251	7889	5.47	0.00549778	2.26	P01019 P15144 Q9UIQ6 Q07075
hsa05131 Shigellosis	15	233	251	7889	2.02	0.0115691	1.94	O15144 O43707 P00533 P01024 P05556 P07384 P08571 P62987 P16070 P16885 P18206 P49662 P63261 Q96EP0 Q01449
hsa00400 Phenylalanine, tyrosine and tryptophan biosynthesis	2	6	251	7889	10.48	0.0138966	1.86	P00505 P17174
hsa05132 Salmonella infection	15	250	251	7889	1.89	0.0160556	1.79	O15144 O75369 P04406 P07355 P08238 P08571 P0DPH8 P10599 P21333 P49662 P63261 P68371 O60282 Q01449 Q09666
hsa00270 Cysteine and methionine metabolism	5	50	251	7889	3.14	0.0206956	1.68	P00338 P00505 P17174 P23526 P40926
hsa04141 Protein processing in endoplasmic reticulum	11	169	251	7889	2.05	0.0228203	1.64	O75460 P04843 P07384 P08238 P0DMV9 P11021 P11142 P30101 P55072 Q07065 Q15084
hsa04970 Salivary secretion	7	89	251	7889	2.47	0.022877	1.64	P20020 P27482 P61626 Q10588 Q9NZT1 P01034 Q9HC84
hsa04657 IL-17 signaling pathway	7	93	251	7889	2.37	0.0282982	1.55	P05109 P06702 P08238 P31151 P80188 Q86SG5 Q9HC84
hsa03266 Virion - Herpesvirus	2	9	251	7889	6.98	0.0313164	1.5	P14735 Q15223
hsa00340 Histidine metabolism	3	22	251	7889	4.29	0.0313531	1.5	P42357 Q96KN2 Q96KP4
hsa04145 Phagosome	10	154	251	7889	2.04	0.0314247	1.5	P01024 P05164 P05556 P08571 P0DPH8 P21281 P63261 P68371 P08637 P13473
hsa03320 PPAR signaling pathway	6	75	251	7889	2.51	0.0316538	1.5	P02647 P02652 P02656 P07108 P55058 Q01469
hsa04514 Cell adhesion molecules	10	156	251	7889	2.01	0.0330353	1.48	P05362 P05556 P12830 P14151 P15151 Q13740 Q9BY67 P13598 P19022 Q15223
hsa05100 Bacterial invasion of epithelial cells	6	77	251	7889	2.45	0.0353902	1.45	O15144 P05556 P12830 P18206 Q05193 P63261
hsa05412 Arrhythmogenic right ventricular cardiomyopathy	6	77	251	7889	2.45	0.0353902	1.45	P02545 P05556 P14923 P15924 P63261 P19022
hsa04612 Antigen processing and presentation	6	79	251	7889	2.39	0.0393997	1.4	P08238 P0DMV9 P11021 P11142 P30101 P61769
hsa05418 Fluid shear stress and atherosclerosis	9	139	251	7889	2.04	0.0436831	1.36	P05362 P08238 P09211 P09601 P10599 P27482 P63261 P78417 Q9NZT1
hsa04213 Longevity regulating pathway - multiple species	5	62	251	7889	2.53	0.0466554	1.33	P00441 P04040 P0DMV9 P11142 Q9Y261

## Sheet: ident Pathway2Protein
KEGG pathway	Fisher's exact test p value	Fold Enrichment	Protein accession	Protein description	Gene name	MW [kDa]	Coverage [%]	MS/MS Counts	Peptides	Unique peptides	KEGG KO No.	Razor + unique peptides	Intensity
hsa00010 Glycolysis / Gluconeogenesis	0.000246554	4.22	P00338	L-lactate dehydrogenase A chain OS=Homo sapiens OX=9606 GN=LDHA PE=1 SV=2	LDHA	36.688	0	0	0	0	K00016	0	0
hsa00010 Glycolysis / Gluconeogenesis	0.000246554	4.22	P00558	Phosphoglycerate kinase 1 OS=Homo sapiens OX=9606 GN=PGK1 PE=1 SV=3	PGK1	44.614	0	0	0	0	K00927	0	0
hsa00010 Glycolysis / Gluconeogenesis	0.000246554	4.22	P04075	Fructose-bisphosphate aldolase A OS=Homo sapiens OX=9606 GN=ALDOA PE=1 SV=2	ALDOA	39.42	4.9	1	1	1	K01623	1	12992000
hsa00010 Glycolysis / Gluconeogenesis	0.000246554	4.22	P04406	Glyceraldehyde-3-phosphate dehydrogenase OS=Homo sapiens OX=9606 GN=GAPDH PE=1 SV=3	GAPDH	36.053	28.7	5	6	6	K00134	6	28325000
hsa00010 Glycolysis / Gluconeogenesis	0.000246554	4.22	P06733	Alpha-enolase OS=Homo sapiens OX=9606 GN=ENO1 PE=1 SV=2	ENO1	47.168	4.4	1	1	1	K01689	1	3345600
hsa00010 Glycolysis / Gluconeogenesis	0.000246554	4.22	P14618	Pyruvate kinase PKM OS=Homo sapiens OX=9606 GN=PKM PE=1 SV=4	PKM	57.936	0	0	0	0	K00873	0	0
hsa00010 Glycolysis / Gluconeogenesis	0.000246554	4.22	P15259	Phosphoglycerate mutase 2 OS=Homo sapiens OX=9606 GN=PGAM2 PE=1 SV=3	PGAM2	28.766	0	0	0	0	K01834	0	0
hsa00010 Glycolysis / Gluconeogenesis	0.000246554	4.22	P60174	Triosephosphate isomerase OS=Homo sapiens OX=9606 GN=TPI1 PE=1 SV=4	TPI1	26.669	0	0	0	0	K01803	0	0
hsa00010 Glycolysis / Gluconeogenesis	0.000246554	4.22	P07738	Bisphosphoglycerate mutase OS=Homo sapiens OX=9606 GN=BPGM PE=1 SV=2	BPGM	30.005	0	0	0	0	K01837	0	0
hsa00030 Pentose phosphate pathway	0.0687701	3.14	P04075	Fructose-bisphosphate aldolase A OS=Homo sapiens OX=9606 GN=ALDOA PE=1 SV=2	ALDOA	39.42	4.9	1	1	1	K01623	1	12992000
hsa00030 Pentose phosphate pathway	0.0687701	3.14	P29401	Transketolase OS=Homo sapiens OX=9606 GN=TKT PE=1 SV=3	TKT	67.877	0	0	0	0	K00615	0	0
hsa00030 Pentose phosphate pathway	0.0687701	3.14	P37837	Transaldolase OS=Homo sapiens OX=9606 GN=TALDO1 PE=1 SV=2	TALDO1	37.54	0	0	0	0	K00616	0	0
hsa00051 Fructose and mannose metabolism	0.282889	1.9	P04075	Fructose-bisphosphate aldolase A OS=Homo sapiens OX=9606 GN=ALDOA PE=1 SV=2	ALDOA	39.42	4.9	1	1	1	K01623	1	12992000
hsa00051 Fructose and mannose metabolism	0.282889	1.9	P60174	Triosephosphate isomerase OS=Homo sapiens OX=9606 GN=TPI1 PE=1 SV=4	TPI1	26.669	0	0	0	0	K01803	0	0
hsa00120 Primary bile acid biosynthesis	0.423188	1.85	P51659	Peroxisomal multifunctional enzyme type 2 OS=Homo sapiens OX=9606 GN=HSD17B4 PE=1 SV=3	HSD17B4	79.685	0	0	0	0	K12405	0	0
hsa00220 Arginine biosynthesis	0.00390579	5.99	P00505	Aspartate aminotransferase, mitochondrial OS=Homo sapiens OX=9606 GN=GOT2 PE=1 SV=3	GOT2	47.517	0	0	0	0	K14455	0	0
hsa00220 Arginine biosynthesis	0.00390579	5.99	P05089	Arginase-1 OS=Homo sapiens OX=9606 GN=ARG1 PE=1 SV=2	ARG1	34.735	8.4	5	3	3	K01476	3	32997000
hsa00220 Arginine biosynthesis	0.00390579	5.99	P15104	Glutamine synthetase OS=Homo sapiens OX=9606 GN=GLUL PE=1 SV=4	GLUL	42.064	0	0	0	0	K01915	0	0
hsa00220 Arginine biosynthesis	0.00390579	5.99	P17174	Aspartate aminotransferase, cytoplasmic OS=Homo sapiens OX=9606 GN=GOT1 PE=1 SV=3	GOT1	46.247	3.6	1	1	1	K14454	1	3070800
hsa00250 Alanine, aspartate and glutamate metabolism	0.112294	2.55	P00505	Aspartate aminotransferase, mitochondrial OS=Homo sapiens OX=9606 GN=GOT2 PE=1 SV=3	GOT2	47.517	0	0	0	0	K14455	0	0
hsa00250 Alanine, aspartate and glutamate metabolism	0.112294	2.55	P15104	Glutamine synthetase OS=Homo sapiens OX=9606 GN=GLUL PE=1 SV=4	GLUL	42.064	0	0	0	0	K01915	0	0
hsa00250 Alanine, aspartate and glutamate metabolism	0.112294	2.55	P17174	Aspartate aminotransferase, cytoplasmic OS=Homo sapiens OX=9606 GN=GOT1 PE=1 SV=3	GOT1	46.247	3.6	1	1	1	K14454	1	3070800
hsa00260 Glycine, serine and threonine metabolism	0.126272	2.42	P15259	Phosphoglycerate mutase 2 OS=Homo sapiens OX=9606 GN=PGAM2 PE=1 SV=3	PGAM2	28.766	0	0	0	0	K01834	0	0
hsa00260 Glycine, serine and threonine metabolism	0.126272	2.42	Q16853	Membrane primary amine oxidase OS=Homo sapiens OX=9606 GN=AOC3 PE=1 SV=3	AOC3	84.621	6.3	3	3	3	K00276	3	29657000
hsa00260 Glycine, serine and threonine metabolism	0.126272	2.42	P07738	Bisphosphoglycerate mutase OS=Homo sapiens OX=9606 GN=BPGM PE=1 SV=2	BPGM	30.005	0	0	0	0	K01837	0	0
hsa00270 Cysteine and methionine metabolism	0.0206956	3.14	P00338	L-lactate dehydrogenase A chain OS=Homo sapiens OX=9606 GN=LDHA PE=1 SV=2	LDHA	36.688	0	0	0	0	K00016	0	0
hsa00270 Cysteine and methionine metabolism	0.0206956	3.14	P00505	Aspartate aminotransferase, mitochondrial OS=Homo sapiens OX=9606 GN=GOT2 PE=1 SV=3	GOT2	47.517	0	0	0	0	K14455	0	0
hsa00270 Cysteine and methionine metabolism	0.0206956	3.14	P17174	Aspartate aminotransferase, cytoplasmic OS=Homo sapiens OX=9606 GN=GOT1 PE=1 SV=3	GOT1	46.247	3.6	1	1	1	K14454	1	3070800
hsa00270 Cysteine and methionine metabolism	0.0206956	3.14	P23526	Adenosylhomocysteinase OS=Homo sapiens OX=9606 GN=AHCY PE=1 SV=4	AHCY	47.716	0	0	0	0	K01251	0	0
hsa00270 Cysteine and methionine metabolism	0.0206956	3.14	P40926	Malate dehydrogenase, mitochondrial OS=Homo sapiens OX=9606 GN=MDH2 PE=1 SV=3	MDH2	35.503	0	0	0	0	K00026	0	0
hsa00330 Arginine and proline metabolism	0.000831656	4.49	P00505	Aspartate aminotransferase, mitochondrial OS=Homo sapiens OX=9606 GN=GOT2 PE=1 SV=3	GOT2	47.517	0	0	0	0	K14455	0	0
hsa00330 Arginine and proline metabolism	0.000831656	4.49	P05089	Arginase-1 OS=Homo sapiens OX=9606 GN=ARG1 PE=1 SV=2	ARG1	34.735	8.4	5	3	3	K01476	3	32997000
hsa00330 Arginine and proline metabolism	0.000831656	4.49	P06732	Creatine kinase M-type OS=Homo sapiens OX=9606 GN=CKM PE=1 SV=2	CKM	43.101	0	0	0	0	K00933	0	0
hsa00330 Arginine and proline metabolism	0.000831656	4.49	P12532	Creatine kinase U-type, mitochondrial OS=Homo sapiens OX=9606 GN=CKMT1B PE=1 SV=1	CKMT1B	47.036	0	0	0	0	K00933	0	0
hsa00330 Arginine and proline metabolism	0.000831656	4.49	P17174	Aspartate aminotransferase, cytoplasmic OS=Homo sapiens OX=9606 GN=GOT1 PE=1 SV=3	GOT1	46.247	3.6	1	1	1	K14454	1	3070800
hsa00330 Arginine and proline metabolism	0.000831656	4.49	Q96KN2	Beta-Ala-His dipeptidase OS=Homo sapiens OX=9606 GN=CNDP1 PE=1 SV=5	CNDP1	56.691	17.9	8	7	7	K05604	7	225110000
hsa00330 Arginine and proline metabolism	0.000831656	4.49	Q96KP4	Cytosolic non-specific dipeptidase OS=Homo sapiens OX=9606 GN=CNDP2 PE=1 SV=2	CNDP2	52.878	0	0	0	0	K08660	0	0
hsa00340 Histidine metabolism	0.0313531	4.29	P42357	Histidine ammonia-lyase OS=Homo sapiens OX=9606 GN=HAL PE=1 SV=1	HAL	72.697	0	0	0	0	K01745	0	0
hsa00340 Histidine metabolism	0.0313531	4.29	Q96KN2	Beta-Ala-His dipeptidase OS=Homo sapiens OX=9606 GN=CNDP1 PE=1 SV=5	CNDP1	56.691	17.9	8	7	7	K05604	7	225110000
hsa00340 Histidine metabolism	0.0313531	4.29	Q96KP4	Cytosolic non-specific dipeptidase OS=Homo sapiens OX=9606 GN=CNDP2 PE=1 SV=2	CNDP2	52.878	0	0	0	0	K08660	0	0
hsa00350 Tyrosine metabolism	0.00526991	4.37	P00505	Aspartate aminotransferase, mitochondrial OS=Homo sapiens OX=9606 GN=GOT2 PE=1 SV=3	GOT2	47.517	0	0	0	0	K14455	0	0
hsa00350 Tyrosine metabolism	0.00526991	4.37	P14174	Macrophage migration inhibitory factor OS=Homo sapiens OX=9606 GN=MIF PE=1 SV=4	MIF	12.476	0	0	0	0	K07253	0	0
hsa00350 Tyrosine metabolism	0.00526991	4.37	P16930	Fumarylacetoacetase OS=Homo sapiens OX=9606 GN=FAH PE=1 SV=2	FAH	46.374	9.3	3	3	3	K01555	3	8327800
hsa00350 Tyrosine metabolism	0.00526991	4.37	P17174	Aspartate aminotransferase, cytoplasmic OS=Homo sapiens OX=9606 GN=GOT1 PE=1 SV=3	GOT1	46.247	3.6	1	1	1	K14454	1	3070800
hsa00350 Tyrosine metabolism	0.00526991	4.37	Q16853	Membrane primary amine oxidase OS=Homo sapiens OX=9606 GN=AOC3 PE=1 SV=3	AOC3	84.621	6.3	3	3	3	K00276	3	29657000
hsa00360 Phenylalanine metabolism	0.00134598	7.86	P00505	Aspartate aminotransferase, mitochondrial OS=Homo sapiens OX=9606 GN=GOT2 PE=1 SV=3	GOT2	47.517	0	0	0	0	K14455	0	0
hsa00360 Phenylalanine metabolism	0.00134598	7.86	P14174	Macrophage migration inhibitory factor OS=Homo sapiens OX=9606 GN=MIF PE=1 SV=4	MIF	12.476	0	0	0	0	K07253	0	0
hsa00360 Phenylalanine metabolism	0.00134598	7.86	P17174	Aspartate aminotransferase, cytoplasmic OS=Homo sapiens OX=9606 GN=GOT1 PE=1 SV=3	GOT1	46.247	3.6	1	1	1	K14454	1	3070800
hsa00360 Phenylalanine metabolism	0.00134598	7.86	Q16853	Membrane primary amine oxidase OS=Homo sapiens OX=9606 GN=AOC3 PE=1 SV=3	AOC3	84.621	6.3	3	3	3	K00276	3	29657000
hsa00400 Phenylalanine, tyrosine and tryptophan biosynthesis	0.0138966	10.48	P00505	Aspartate aminotransferase, mitochondrial OS=Homo sapiens OX=9606 GN=GOT2 PE=1 SV=3	GOT2	47.517	0	0	0	0	K14455	0	0
hsa00400 Phenylalanine, tyrosine and tryptophan biosynthesis	0.0138966	10.48	P17174	Aspartate aminotransferase, cytoplasmic OS=Homo sapiens OX=9606 GN=GOT1 PE=1 SV=3	GOT1	46.247	3.6	1	1	1	K14454	1	3070800
hsa00410 beta-Alanine metabolism	0.0744216	3.04	Q16853	Membrane primary amine oxidase OS=Homo sapiens OX=9606 GN=AOC3 PE=1 SV=3	AOC3	84.621	6.3	3	3	3	K00276	3	29657000
hsa00410 beta-Alanine metabolism	0.0744216	3.04	Q96KN2	Beta-Ala-His dipeptidase OS=Homo sapiens OX=9606 GN=CNDP1 PE=1 SV=5	CNDP1	56.691	17.9	8	7	7	K05604	7	225110000
hsa00410 beta-Alanine metabolism	0.0744216	3.04	Q96KP4	Cytosolic non-specific dipeptidase OS=Homo sapiens OX=9606 GN=CNDP2 PE=1 SV=2	CNDP2	52.878	0	0	0	0	K08660	0	0
hsa00480 Glutathione metabolism	0.112259	2.17	O75223	Gamma-glutamylcyclotransferase OS=Homo sapiens OX=9606 GN=GGCT PE=1 SV=1	GGCT	21.007	0	0	0	0	K00682	0	0
hsa00480 Glutathione metabolism	0.112259	2.17	P09211	Glutathione S-transferase P OS=Homo sapiens OX=9606 GN=GSTP1 PE=1 SV=2	GSTP1	23.356	0	0	0	0	K23790	0	0
hsa00480 Glutathione metabolism	0.112259	2.17	P15144	Aminopeptidase N OS=Homo sapiens OX=9606 GN=ANPEP PE=1 SV=4	ANPEP	109.54	2.8	2	2	2	K11140	2	31204000
hsa00480 Glutathione metabolism	0.112259	2.17	P78417	Glutathione S-transferase omega-1 OS=Homo sapiens OX=9606 GN=GSTO1 PE=1 SV=2	GSTO1	27.566	0	0	0	0	K00799	0	0
hsa00511 Other glycan degradation	0.441579	1.75	P20933	N(4)-(beta-N-acetylglucosaminyl)-L-asparaginase OS=Homo sapiens OX=9606 GN=AGA PE=1 SV=2	AGA	37.208	0	0	0	0	K01444	0	0
hsa00513 Various types of N-glycan biosynthesis	0.353652	1.61	P04843	Dolichyl-diphosphooligosaccharide--protein glycosyltransferase subunit 1 OS=Homo sapiens OX=9606 GN=RPN1 PE=1 SV=1	RPN1	68.569	0	0	0	0	K12666	0	0
hsa00513 Various types of N-glycan biosynthesis	0.353652	1.61	P15291	Beta-1,4-galactosyltransferase 1 OS=Homo sapiens OX=9606 GN=B4GALT1 PE=1 SV=5	B4GALT1	43.92	0	0	0	0	K07966	0	0
hsa00531 Glycosaminoglycan degradation	0.459387	1.65	P54802	Alpha-N-acetylglucosaminidase OS=Homo sapiens OX=9606 GN=NAGLU PE=1 SV=2	NAGLU	82.265	0	0	0	0	K01205	0	0
hsa00532 Glycosaminoglycan biosynthesis - chondroitin sulfate / dermatan sulfate	0.476629	1.57	Q70JA7	Chondroitin sulfate synthase 3 OS=Homo sapiens OX=9606 GN=CHSY3 PE=2 SV=3	CHSY3	100.28	0	0	0	0	K13499	0	0
hsa00533 Glycosaminoglycan biosynthesis - keratan sulfate	0.364314	2.25	P15291	Beta-1,4-galactosyltransferase 1 OS=Homo sapiens OX=9606 GN=B4GALT1 PE=1 SV=5	B4GALT1	43.92	0	0	0	0	K07966	0	0
hsa00620 Pyruvate metabolism	0.187497	2.01	P00338	L-lactate dehydrogenase A chain OS=Homo sapiens OX=9606 GN=LDHA PE=1 SV=2	LDHA	36.688	0	0	0	0	K00016	0	0
hsa00620 Pyruvate metabolism	0.187497	2.01	P14618	Pyruvate kinase PKM OS=Homo sapiens OX=9606 GN=PKM PE=1 SV=4	PKM	57.936	0	0	0	0	K00873	0	0
hsa00620 Pyruvate metabolism	0.187497	2.01	P40926	Malate dehydrogenase, mitochondrial OS=Homo sapiens OX=9606 GN=MDH2 PE=1 SV=3	MDH2	35.503	0	0	0	0	K00026	0	0
hsa00630 Glyoxylate and dicarboxylate metabolism	0.0687701	3.14	P04040	Catalase OS=Homo sapiens OX=9606 GN=CAT PE=1 SV=3	CAT	59.755	8.7	2	2	2	K03781	2	7648000
hsa00630 Glyoxylate and dicarboxylate metabolism	0.0687701	3.14	P15104	Glutamine synthetase OS=Homo sapiens OX=9606 GN=GLUL PE=1 SV=4	GLUL	42.064	0	0	0	0	K01915	0	0
hsa00630 Glyoxylate and dicarboxylate metabolism	0.0687701	3.14	P40926	Malate dehydrogenase, mitochondrial OS=Homo sapiens OX=9606 GN=MDH2 PE=1 SV=3	MDH2	35.503	0	0	0	0	K00026	0	0
hsa00760 Nicotinate and nicotinamide metabolism	0.306654	1.8	P43490	Nicotinamide phosphoribosyltransferase OS=Homo sapiens OX=9606 GN=NAMPT PE=1 SV=1	NAMPT	55.52	0	0	0	0	K03462	0	0
hsa00760 Nicotinate and nicotinamide metabolism	0.306654	1.8	Q10588	ADP-ribosyl cyclase/cyclic ADP-ribose hydrolase 2 OS=Homo sapiens OX=9606 GN=BST1 PE=1 SV=2	BST1	35.724	7.9	2	2	2	K18152	2	26770000
hsa00780 Biotin metabolism	0.0924561	10.48	P43251	Biotinidase OS=Homo sapiens OX=9606 GN=BTD PE=1 SV=2	BTD	61.132	9.2	6	5	5	K01435	5	57996000
hsa00860 Porphyrin metabolism	0.399498	1.46	P00450	Ceruloplasmin OS=Homo sapiens OX=9606 GN=CP PE=1 SV=1	CP	122.2	22.9	25	17	17	K13624	17	892180000
hsa00860 Porphyrin metabolism	0.399498	1.46	P09601	Heme oxygenase 1 OS=Homo sapiens OX=9606 GN=HMOX1 PE=1 SV=1	HMOX1	32.818	0	0	0	0	K00510	0	0
hsa00910 Nitrogen metabolism	0.100273	3.7	P00918	Carbonic anhydrase 2 OS=Homo sapiens OX=9606 GN=CA2 PE=1 SV=2	CA2	29.246	0	0	0	0	K18245	0	0
hsa00910 Nitrogen metabolism	0.100273	3.7	P15104	Glutamine synthetase OS=Homo sapiens OX=9606 GN=GLUL PE=1 SV=4	GLUL	42.064	0	0	0	0	K01915	0	0
hsa00983 Drug metabolism - other enzymes	0.319768	1.59	P05164	Myeloperoxidase OS=Homo sapiens OX=9606 GN=MPO PE=1 SV=1	MPO	83.868	2.7	1	1	1	K10789	1	1665100
hsa00983 Drug metabolism - other enzymes	0.319768	1.59	P09211	Glutathione S-transferase P OS=Homo sapiens OX=9606 GN=GSTP1 PE=1 SV=2	GSTP1	23.356	0	0	0	0	K23790	0	0
hsa00983 Drug metabolism - other enzymes	0.319768	1.59	P19971	Thymidine phosphorylase OS=Homo sapiens OX=9606 GN=TYMP PE=1 SV=2	TYMP	49.955	0	0	0	0	K00758	0	0
hsa00983 Drug metabolism - other enzymes	0.319768	1.59	P78417	Glutathione S-transferase omega-1 OS=Homo sapiens OX=9606 GN=GSTO1 PE=1 SV=2	GSTO1	27.566	0	0	0	0	K00799	0	0
hsa01521 EGFR tyrosine kinase inhibitor resistance	0.319768	1.59	P00533	Epidermal growth factor receptor OS=Homo sapiens OX=9606 GN=EGFR PE=1 SV=2	EGFR	134.28	0	0	0	0	K04361	0	0
hsa01521 EGFR tyrosine kinase inhibitor resistance	0.319768	1.59	P09619	Platelet-derived growth factor receptor beta OS=Homo sapiens OX=9606 GN=PDGFRB PE=1 SV=1	PDGFRB	123.97	2.9	3	2	2	K05089	2	4182400
hsa01521 EGFR tyrosine kinase inhibitor resistance	0.319768	1.59	P16885	1-phosphatidylinositol 4,5-bisphosphate phosphodiesterase gamma-2 OS=Homo sapiens OX=9606 GN=PLCG2 PE=1 SV=4	PLCG2	147.87	0	0	0	0	K05859	0	0
hsa01521 EGFR tyrosine kinase inhibitor resistance	0.319768	1.59	P30530	Tyrosine-protein kinase receptor UFO OS=Homo sapiens OX=9606 GN=AXL PE=1 SV=4	AXL	98.336	0	0	0	0	K05115	0	0
hsa03266 Virion - Herpesvirus	0.0313164	6.98	P14735	Insulin-degrading enzyme OS=Homo sapiens OX=9606 GN=IDE PE=1 SV=4	IDE	117.97	0	0	0	0	K01408	0	0
hsa03266 Virion - Herpesvirus	0.0313164	6.98	Q15223	Nectin-1 OS=Homo sapiens OX=9606 GN=NECTIN1 PE=1 SV=3	NECTIN1	57.157	0	0	0	0	K06081	0	0
hsa03320 PPAR signaling pathway	0.0316538	2.51	P02647	Apolipoprotein A-I OS=Homo sapiens OX=9606 GN=APOA1 PE=1 SV=1	APOA1	30.777	20.6	5	5	5	K08757	5	76295000
hsa03320 PPAR signaling pathway	0.0316538	2.51	P02652	Apolipoprotein A-II OS=Homo sapiens OX=9606 GN=APOA2 PE=1 SV=1	APOA2	11.175	19	7	3	3	K08758	3	7512000000
hsa03320 PPAR signaling pathway	0.0316538	2.51	P02656	Apolipoprotein C-III OS=Homo sapiens OX=9606 GN=APOC3 PE=1 SV=1	APOC3	10.852	0	0	0	0	K08759	0	0
hsa03320 PPAR signaling pathway	0.0316538	2.51	P07108	Acyl-CoA-binding protein OS=Homo sapiens OX=9606 GN=DBI PE=1 SV=2	DBI	10.044	0	0	0	0	K08762	0	0
hsa03320 PPAR signaling pathway	0.0316538	2.51	P55058	Phospholipid transfer protein OS=Homo sapiens OX=9606 GN=PLTP PE=1 SV=1	PLTP	54.739	2.4	1	1	1	K08761	1	14243000
hsa03320 PPAR signaling pathway	0.0316538	2.51	Q01469	Fatty acid-binding protein 5 OS=Homo sapiens OX=9606 GN=FABP5 PE=1 SV=3	FABP5	15.164	0	0	0	0	K08754	0	0
hsa04010 MAPK signaling pathway	0.124764	1.5	O75369	Filamin-B OS=Homo sapiens OX=9606 GN=FLNB PE=1 SV=2	FLNB	278.16	0	0	0	0	K04437	0	0
hsa04010 MAPK signaling pathway	0.124764	1.5	P00533	Epidermal growth factor receptor OS=Homo sapiens OX=9606 GN=EGFR PE=1 SV=2	EGFR	134.28	0	0	0	0	K04361	0	0
hsa04010 MAPK signaling pathway	0.124764	1.5	P04792	Heat shock protein beta-1 OS=Homo sapiens OX=9606 GN=HSPB1 PE=1 SV=2	HSPB1	22.782	7.8	1	1	1	K04455	1	1730200
hsa04010 MAPK signaling pathway	0.124764	1.5	P07333	Macrophage colony-stimulating factor 1 receptor OS=Homo sapiens OX=9606 GN=CSF1R PE=1 SV=2	CSF1R	107.98	2.2	2	2	2	K05090	2	24589000
hsa04010 MAPK signaling pathway	0.124764	1.5	P08571	Monocyte differentiation antigen CD14 OS=Homo sapiens OX=9606 GN=CD14 PE=1 SV=2	CD14	40.076	6.9	4	2	2	K04391	2	41719000
hsa04010 MAPK signaling pathway	0.124764	1.5	P09619	Platelet-derived growth factor receptor beta OS=Homo sapiens OX=9606 GN=PDGFRB PE=1 SV=1	PDGFRB	123.97	2.9	3	2	2	K05089	2	4182400
hsa04010 MAPK signaling pathway	0.124764	1.5	P0C869	Cytosolic phospholipase A2 beta OS=Homo sapiens OX=9606 GN=PLA2G4B PE=1 SV=2	PLA2G4B	87.977	0	0	0	0	K16342	0	0
hsa04010 MAPK signaling pathway	0.124764	1.5	P0DMV9	Heat shock 70 kDa protein 1B OS=Homo sapiens OX=9606 GN=HSPA1B PE=1 SV=1	HSPA1B	70.051	0	0	0	0	K03283	0	0
hsa04010 MAPK signaling pathway	0.124764	1.5	P11142	Heat shock cognate 71 kDa protein OS=Homo sapiens OX=9606 GN=HSPA8 PE=1 SV=1	HSPA8	70.897	0	0	0	0	K03283	0	0
hsa04010 MAPK signaling pathway	0.124764	1.5	P21333	Filamin-A OS=Homo sapiens OX=9606 GN=FLNA PE=1 SV=4	FLNA	280.74	0	0	0	0	K04437	0	0
hsa04010 MAPK signaling pathway	0.124764	1.5	P51812	Ribosomal protein S6 kinase alpha-3 OS=Homo sapiens OX=9606 GN=RPS6KA3 PE=1 SV=1	RPS6KA3	83.735	1.2	1	1	1	K04373	1	0
hsa04010 MAPK signaling pathway	0.124764	1.5	Q9NPH3	Interleukin-1 receptor accessory protein OS=Homo sapiens OX=9606 GN=IL1RAP PE=1 SV=2	IL1RAP	65.418	5.3	2	2	2	K04723	2	10635000
hsa04010 MAPK signaling pathway	0.124764	1.5	Q9UHA4	Ragulator complex protein LAMTOR3 OS=Homo sapiens OX=9606 GN=LAMTOR3 PE=1 SV=1	LAMTOR3	13.623	0	0	0	0	K04370	0	0
hsa04010 MAPK signaling pathway	0.124764	1.5	Q02763	Angiopoietin-1 receptor OS=Homo sapiens OX=9606 GN=TEK PE=1 SV=2	TEK	125.83	0	0	0	0	K05121	0	0
hsa04015 Rap1 signaling pathway	0.226642	1.49	P00533	Epidermal growth factor receptor OS=Homo sapiens OX=9606 GN=EGFR PE=1 SV=2	EGFR	134.28	0	0	0	0	K04361	0	0
hsa04015 Rap1 signaling pathway	0.226642	1.49	P05556	Integrin beta-1 OS=Homo sapiens OX=9606 GN=ITGB1 PE=1 SV=2	ITGB1	88.414	0	0	0	0	K05719	0	0
hsa04015 Rap1 signaling pathway	0.226642	1.49	P07333	Macrophage colony-stimulating factor 1 receptor OS=Homo sapiens OX=9606 GN=CSF1R PE=1 SV=2	CSF1R	107.98	2.2	2	2	2	K05090	2	24589000
hsa04015 Rap1 signaling pathway	0.226642	1.49	P09619	Platelet-derived growth factor receptor beta OS=Homo sapiens OX=9606 GN=PDGFRB PE=1 SV=1	PDGFRB	123.97	2.9	3	2	2	K05089	2	4182400
hsa04015 Rap1 signaling pathway	0.226642	1.49	P12830	Cadherin-1 OS=Homo sapiens OX=9606 GN=CDH1 PE=1 SV=3	CDH1	97.455	1.8	2	2	2	K05689	2	7974000
hsa04015 Rap1 signaling pathway	0.226642	1.49	P27482	Calmodulin-like protein 3 OS=Homo sapiens OX=9606 GN=CALML3 PE=1 SV=2	CALML3	16.891	0	0	0	0	K02183	0	0
hsa04015 Rap1 signaling pathway	0.226642	1.49	P63261	Actin, cytoplasmic 2 OS=Homo sapiens OX=9606 GN=ACTG1 PE=1 SV=1	ACTG1	41.792	9.3	1	3	3	K05692	3	4758900
hsa04015 Rap1 signaling pathway	0.226642	1.49	Q9NZT1	Calmodulin-like protein 5 OS=Homo sapiens OX=9606 GN=CALML5 PE=1 SV=2	CALML5	15.892	21.2	4	3	3	K02183	3	12650000
hsa04015 Rap1 signaling pathway	0.226642	1.49	Q02763	Angiopoietin-1 receptor OS=Homo sapiens OX=9606 GN=TEK PE=1 SV=2	TEK	125.83	0	0	0	0	K05121	0	0
hsa04015 Rap1 signaling pathway	0.226642	1.49	Q8N1I0	Dedicator of cytokinesis protein 4 OS=Homo sapiens OX=9606 GN=DOCK4 PE=1 SV=3	DOCK4	225.2	0.5	1	1	1	K17697	1	0
hsa04066 HIF-1 signaling pathway	0.000662277	3.17	P00338	L-lactate dehydrogenase A chain OS=Homo sapiens OX=9606 GN=LDHA PE=1 SV=2	LDHA	36.688	0	0	0	0	K00016	0	0
hsa04066 HIF-1 signaling pathway	0.000662277	3.17	P00533	Epidermal growth factor receptor OS=Homo sapiens OX=9606 GN=EGFR PE=1 SV=2	EGFR	134.28	0	0	0	0	K04361	0	0
hsa04066 HIF-1 signaling pathway	0.000662277	3.17	P00558	Phosphoglycerate kinase 1 OS=Homo sapiens OX=9606 GN=PGK1 PE=1 SV=3	PGK1	44.614	0	0	0	0	K00927	0	0
hsa04066 HIF-1 signaling pathway	0.000662277	3.17	P02787	Serotransferrin OS=Homo sapiens OX=9606 GN=TF PE=1 SV=4	TF	77.049	60.5	160	43	43	K14736	43	50131000000
hsa04066 HIF-1 signaling pathway	0.000662277	3.17	P04075	Fructose-bisphosphate aldolase A OS=Homo sapiens OX=9606 GN=ALDOA PE=1 SV=2	ALDOA	39.42	4.9	1	1	1	K01623	1	12992000
hsa04066 HIF-1 signaling pathway	0.000662277	3.17	P04406	Glyceraldehyde-3-phosphate dehydrogenase OS=Homo sapiens OX=9606 GN=GAPDH PE=1 SV=3	GAPDH	36.053	28.7	5	6	6	K00134	6	28325000
hsa04066 HIF-1 signaling pathway	0.000662277	3.17	P06733	Alpha-enolase OS=Homo sapiens OX=9606 GN=ENO1 PE=1 SV=2	ENO1	47.168	4.4	1	1	1	K01689	1	3345600
hsa04066 HIF-1 signaling pathway	0.000662277	3.17	P09601	Heme oxygenase 1 OS=Homo sapiens OX=9606 GN=HMOX1 PE=1 SV=1	HMOX1	32.818	0	0	0	0	K00510	0	0
hsa04066 HIF-1 signaling pathway	0.000662277	3.17	P16885	1-phosphatidylinositol 4,5-bisphosphate phosphodiesterase gamma-2 OS=Homo sapiens OX=9606 GN=PLCG2 PE=1 SV=4	PLCG2	147.87	0	0	0	0	K05859	0	0
hsa04066 HIF-1 signaling pathway	0.000662277	3.17	P01033	Metalloproteinase inhibitor 1 OS=Homo sapiens OX=9606 GN=TIMP1 PE=1 SV=1	TIMP1	23.171	12.1	1	2	2	K16451	2	17139000
hsa04066 HIF-1 signaling pathway	0.000662277	3.17	Q02763	Angiopoietin-1 receptor OS=Homo sapiens OX=9606 GN=TEK PE=1 SV=2	TEK	125.83	0	0	0	0	K05121	0	0
hsa04072 Phospholipase D signaling pathway	0.476254	1.27	P00533	Epidermal growth factor receptor OS=Homo sapiens OX=9606 GN=EGFR PE=1 SV=2	EGFR	134.28	0	0	0	0	K04361	0	0
hsa04072 Phospholipase D signaling pathway	0.476254	1.27	P01019	Angiotensinogen OS=Homo sapiens OX=9606 GN=AGT PE=1 SV=3	AGT	53.154	7.6	3	3	3	K09821	3	91548000
hsa04072 Phospholipase D signaling pathway	0.476254	1.27	P09619	Platelet-derived growth factor receptor beta OS=Homo sapiens OX=9606 GN=PDGFRB PE=1 SV=1	PDGFRB	123.97	2.9	3	2	2	K05089	2	4182400
hsa04072 Phospholipase D signaling pathway	0.476254	1.27	P0C869	Cytosolic phospholipase A2 beta OS=Homo sapiens OX=9606 GN=PLA2G4B PE=1 SV=2	PLA2G4B	87.977	0	0	0	0	K16342	0	0
hsa04072 Phospholipase D signaling pathway	0.476254	1.27	P16885	1-phosphatidylinositol 4,5-bisphosphate phosphodiesterase gamma-2 OS=Homo sapiens OX=9606 GN=PLCG2 PE=1 SV=4	PLCG2	147.87	0	0	0	0	K05859	0	0
hsa04072 Phospholipase D signaling pathway	0.476254	1.27	Q05193	Dynamin-1 OS=Homo sapiens OX=9606 GN=DNM1 PE=1 SV=2	DNM1	97.407	0	0	0	0	K01528	0	0
hsa04114 Oocyte meiosis	0.208096	1.62	P14635	G2/mitotic-specific cyclin-B1 OS=Homo sapiens OX=9606 GN=CCNB1 PE=1 SV=1	CCNB1	48.337	0	0	0	0	K05868	0	0
hsa04114 Oocyte meiosis	0.208096	1.62	P27482	Calmodulin-like protein 3 OS=Homo sapiens OX=9606 GN=CALML3 PE=1 SV=2	CALML3	16.891	0	0	0	0	K02183	0	0
hsa04114 Oocyte meiosis	0.208096	1.62	P51812	Ribosomal protein S6 kinase alpha-3 OS=Homo sapiens OX=9606 GN=RPS6KA3 PE=1 SV=1	RPS6KA3	83.735	1.2	1	1	1	K04373	1	0
hsa04114 Oocyte meiosis	0.208096	1.62	P61981	14-3-3 protein gamma OS=Homo sapiens OX=9606 GN=YWHAG PE=1 SV=2	YWHAG	28.302	0	0	0	0	K16198	0	0
hsa04114 Oocyte meiosis	0.208096	1.62	P62258	14-3-3 protein epsilon OS=Homo sapiens OX=9606 GN=YWHAE PE=1 SV=1	YWHAE	29.174	0	0	0	0	K06630	0	0
hsa04114 Oocyte meiosis	0.208096	1.62	P63104	14-3-3 protein zeta/delta OS=Homo sapiens OX=9606 GN=YWHAZ PE=1 SV=1	YWHAZ	27.745	0	0	0	0	K16197	0	0
hsa04114 Oocyte meiosis	0.208096	1.62	Q9NZT1	Calmodulin-like protein 5 OS=Homo sapiens OX=9606 GN=CALML5 PE=1 SV=2	CALML5	15.892	21.2	4	3	3	K02183	3	12650000
hsa04141 Protein processing in endoplasmic reticulum	0.0228203	2.05	O75460	Serine/threonine-protein kinase/endoribonuclease IRE1 OS=Homo sapiens OX=9606 GN=ERN1 PE=1 SV=2	ERN1	109.73	0.9	2	1	1	K08852	1	118360000
hsa04141 Protein processing in endoplasmic reticulum	0.0228203	2.05	P04843	Dolichyl-diphosphooligosaccharide--protein glycosyltransferase subunit 1 OS=Homo sapiens OX=9606 GN=RPN1 PE=1 SV=1	RPN1	68.569	0	0	0	0	K12666	0	0
hsa04141 Protein processing in endoplasmic reticulum	0.0228203	2.05	P07384	Calpain-1 catalytic subunit OS=Homo sapiens OX=9606 GN=CAPN1 PE=1 SV=1	CAPN1	81.889	0	0	0	0	K01367	0	0
hsa04141 Protein processing in endoplasmic reticulum	0.0228203	2.05	P08238	Heat shock protein HSP 90-beta OS=Homo sapiens OX=9606 GN=HSP90AB1 PE=1 SV=4	HSP90AB1	83.263	0	0	0	0	K04079	0	0
hsa04141 Protein processing in endoplasmic reticulum	0.0228203	2.05	P0DMV9	Heat shock 70 kDa protein 1B OS=Homo sapiens OX=9606 GN=HSPA1B PE=1 SV=1	HSPA1B	70.051	0	0	0	0	K03283	0	0
hsa04141 Protein processing in endoplasmic reticulum	0.0228203	2.05	P11021	Endoplasmic reticulum chaperone BiP OS=Homo sapiens OX=9606 GN=HSPA5 PE=1 SV=2	HSPA5	72.332	0	0	0	0	K09490	0	0
hsa04141 Protein processing in endoplasmic reticulum	0.0228203	2.05	P11142	Heat shock cognate 71 kDa protein OS=Homo sapiens OX=9606 GN=HSPA8 PE=1 SV=1	HSPA8	70.897	0	0	0	0	K03283	0	0
hsa04141 Protein processing in endoplasmic reticulum	0.0228203	2.05	P30101	Protein disulfide-isomerase A3 OS=Homo sapiens OX=9606 GN=PDIA3 PE=1 SV=4	PDIA3	56.782	0	0	0	0	K08056	0	0
hsa04141 Protein processing in endoplasmic reticulum	0.0228203	2.05	P55072	Transitional endoplasmic reticulum ATPase OS=Homo sapiens OX=9606 GN=VCP PE=1 SV=4	VCP	89.321	0	0	0	0	K13525	0	0
hsa04141 Protein processing in endoplasmic reticulum	0.0228203	2.05	Q07065	Cytoskeleton-associated protein 4 OS=Homo sapiens OX=9606 GN=CKAP4 PE=1 SV=2	CKAP4	66.022	0	0	0	0	K13999	0	0
hsa04141 Protein processing in endoplasmic reticulum	0.0228203	2.05	Q15084	Protein disulfide-isomerase A6 OS=Homo sapiens OX=9606 GN=PDIA6 PE=1 SV=1	PDIA6	48.121	0	0	0	0	K09584	0	0
hsa04145 Phagosome	0.0314247	2.04	P01024	Complement C3 OS=Homo sapiens OX=9606 GN=C3 PE=1 SV=2	C3	187.15	0	0	0	0	K03990	0	0
hsa04145 Phagosome	0.0314247	2.04	P05164	Myeloperoxidase OS=Homo sapiens OX=9606 GN=MPO PE=1 SV=1	MPO	83.868	2.7	1	1	1	K10789	1	1665100
hsa04145 Phagosome	0.0314247	2.04	P05556	Integrin beta-1 OS=Homo sapiens OX=9606 GN=ITGB1 PE=1 SV=2	ITGB1	88.414	0	0	0	0	K05719	0	0
hsa04145 Phagosome	0.0314247	2.04	P08571	Monocyte differentiation antigen CD14 OS=Homo sapiens OX=9606 GN=CD14 PE=1 SV=2	CD14	40.076	6.9	4	2	2	K04391	2	41719000
hsa04145 Phagosome	0.0314247	2.04	P0DPH8	Tubulin alpha-3D chain OS=Homo sapiens OX=9606 GN=TUBA3D PE=1 SV=1	TUBA3D	49.959	0	0	0	0	K07374	0	0
hsa04145 Phagosome	0.0314247	2.04	P21281	V-type proton ATPase subunit B, brain isoform OS=Homo sapiens OX=9606 GN=ATP6V1B2 PE=1 SV=3	ATP6V1B2	56.5	0	0	0	0	K02147	0	0
hsa04145 Phagosome	0.0314247	2.04	P63261	Actin, cytoplasmic 2 OS=Homo sapiens OX=9606 GN=ACTG1 PE=1 SV=1	ACTG1	41.792	9.3	1	3	3	K05692	3	4758900
hsa04145 Phagosome	0.0314247	2.04	P68371	Tubulin beta-4B chain OS=Homo sapiens OX=9606 GN=TUBB4B PE=1 SV=1	TUBB4B	49.83	0	0	0	0	K07375	0	0
hsa04145 Phagosome	0.0314247	2.04	P08637	Low affinity immunoglobulin gamma Fc region receptor III-A OS=Homo sapiens OX=9606 GN=FCGR3A PE=1 SV=2	FCGR3A	29.089	0	0	0	0	K06463	0	0
hsa04145 Phagosome	0.0314247	2.04	P13473	Lysosome-associated membrane glycoprotein 2 OS=Homo sapiens OX=9606 GN=LAMP2 PE=1 SV=2	LAMP2	44.96	0	0	0	0	K06528	0	0
hsa04146 Peroxisome	0.189145	1.92	P00441	Superoxide dismutase [Cu-Zn] OS=Homo sapiens OX=9606 GN=SOD1 PE=1 SV=2	SOD1	15.936	0	0	0	0	K04565	0	0
hsa04146 Peroxisome	0.189145	1.92	P04040	Catalase OS=Homo sapiens OX=9606 GN=CAT PE=1 SV=3	CAT	59.755	8.7	2	2	2	K03781	2	7648000
hsa04146 Peroxisome	0.189145	1.92	P51659	Peroxisomal multifunctional enzyme type 2 OS=Homo sapiens OX=9606 GN=HSD17B4 PE=1 SV=3	HSD17B4	79.685	0	0	0	0	K12405	0	0
hsa04146 Peroxisome	0.189145	1.92	Q03426	Mevalonate kinase OS=Homo sapiens OX=9606 GN=MVK PE=1 SV=1	MVK	42.45	0	0	0	0	K00869	0	0
hsa04146 Peroxisome	0.189145	1.92	Q06830	Peroxiredoxin-1 OS=Homo sapiens OX=9606 GN=PRDX1 PE=1 SV=1	PRDX1	22.11	9	1	1	1	K13279	1	1860400
hsa04210 Apoptosis	0.208096	1.62	O75460	Serine/threonine-protein kinase/endoribonuclease IRE1 OS=Homo sapiens OX=9606 GN=ERN1 PE=1 SV=2	ERN1	109.73	0.9	2	1	1	K08852	1	118360000
hsa04210 Apoptosis	0.208096	1.62	P02545	Prelamin-A/C OS=Homo sapiens OX=9606 GN=LMNA PE=1 SV=1	LMNA	74.139	0	0	0	0	K12641	0	0
hsa04210 Apoptosis	0.208096	1.62	P07339	Cathepsin D OS=Homo sapiens OX=9606 GN=CTSD PE=1 SV=1	CTSD	44.552	9.7	4	3	3	K01379	3	29548000
hsa04210 Apoptosis	0.208096	1.62	P07384	Calpain-1 catalytic subunit OS=Homo sapiens OX=9606 GN=CAPN1 PE=1 SV=1	CAPN1	81.889	0	0	0	0	K01367	0	0
hsa04210 Apoptosis	0.208096	1.62	P0DPH8	Tubulin alpha-3D chain OS=Homo sapiens OX=9606 GN=TUBA3D PE=1 SV=1	TUBA3D	49.959	0	0	0	0	K07374	0	0
hsa04210 Apoptosis	0.208096	1.62	P53634	Dipeptidyl peptidase 1 OS=Homo sapiens OX=9606 GN=CTSC PE=1 SV=2	CTSC	51.853	0	0	0	0	K01275	0	0
hsa04210 Apoptosis	0.208096	1.62	P63261	Actin, cytoplasmic 2 OS=Homo sapiens OX=9606 GN=ACTG1 PE=1 SV=1	ACTG1	41.792	9.3	1	3	3	K05692	3	4758900
hsa04213 Longevity regulating pathway - multiple species	0.0466554	2.53	P00441	Superoxide dismutase [Cu-Zn] OS=Homo sapiens OX=9606 GN=SOD1 PE=1 SV=2	SOD1	15.936	0	0	0	0	K04565	0	0
hsa04213 Longevity regulating pathway - multiple species	0.0466554	2.53	P04040	Catalase OS=Homo sapiens OX=9606 GN=CAT PE=1 SV=3	CAT	59.755	8.7	2	2	2	K03781	2	7648000
hsa04213 Longevity regulating pathway - multiple species	0.0466554	2.53	P0DMV9	Heat shock 70 kDa protein 1B OS=Homo sapiens OX=9606 GN=HSPA1B PE=1 SV=1	HSPA1B	70.051	0	0	0	0	K03283	0	0
hsa04213 Longevity regulating pathway - multiple species	0.0466554	2.53	P11142	Heat shock cognate 71 kDa protein OS=Homo sapiens OX=9606 GN=HSPA8 PE=1 SV=1	HSPA8	70.897	0	0	0	0	K03283	0	0
hsa04213 Longevity regulating pathway - multiple species	0.0466554	2.53	Q9Y261	Hepatocyte nuclear factor 3-beta OS=Homo sapiens OX=9606 GN=FOXA2 PE=1 SV=1	FOXA2	48.306	0	0	0	0	K08035	0	0
hsa04216 Ferroptosis	0.140837	2.3	P00450	Ceruloplasmin OS=Homo sapiens OX=9606 GN=CP PE=1 SV=1	CP	122.2	22.9	25	17	17	K13624	17	892180000
hsa04216 Ferroptosis	0.140837	2.3	P02787	Serotransferrin OS=Homo sapiens OX=9606 GN=TF PE=1 SV=4	TF	77.049	60.5	160	43	43	K14736	43	50131000000
hsa04216 Ferroptosis	0.140837	2.3	P09601	Heme oxygenase 1 OS=Homo sapiens OX=9606 GN=HMOX1 PE=1 SV=1	HMOX1	32.818	0	0	0	0	K00510	0	0
hsa04217 Necroptosis	0.0556218	1.9	Q93077	Histone H2A type 1-C OS=Homo sapiens OX=9606 GN=H2AC6 PE=1 SV=3	H2AC6	14.105	0	0	0	0	K11251	0	0
hsa04217 Necroptosis	0.0556218	1.9	P07384	Calpain-1 catalytic subunit OS=Homo sapiens OX=9606 GN=CAPN1 PE=1 SV=1	CAPN1	81.889	0	0	0	0	K01367	0	0
hsa04217 Necroptosis	0.0556218	1.9	P08238	Heat shock protein HSP 90-beta OS=Homo sapiens OX=9606 GN=HSP90AB1 PE=1 SV=4	HSP90AB1	83.263	0	0	0	0	K04079	0	0
hsa04217 Necroptosis	0.0556218	1.9	P0C869	Cytosolic phospholipase A2 beta OS=Homo sapiens OX=9606 GN=PLA2G4B PE=1 SV=2	PLA2G4B	87.977	0	0	0	0	K16342	0	0
hsa04217 Necroptosis	0.0556218	1.9	P15104	Glutamine synthetase OS=Homo sapiens OX=9606 GN=GLUL PE=1 SV=4	GLUL	42.064	0	0	0	0	K01915	0	0
hsa04217 Necroptosis	0.0556218	1.9	P42224	Signal transducer and activator of transcription 1-alpha/beta OS=Homo sapiens OX=9606 GN=STAT1 PE=1 SV=2	STAT1	87.334	0	0	0	0	K11220	0	0
hsa04217 Necroptosis	0.0556218	1.9	P62937	Peptidyl-prolyl cis-trans isomerase A OS=Homo sapiens OX=9606 GN=PPIA PE=1 SV=2	PPIA	18.012	0	0	0	0	K03767	0	0
hsa04217 Necroptosis	0.0556218	1.9	Q96EP0	E3 ubiquitin-protein ligase RNF31 OS=Homo sapiens OX=9606 GN=RNF31 PE=1 SV=1	RNF31	119.65	0	0	0	0	K11974	0	0
hsa04217 Necroptosis	0.0556218	1.9	Q99878	Histone H2A type 1-J OS=Homo sapiens OX=9606 GN=H2AC14 PE=1 SV=3	H2AC14	13.936	14.1	2	2	2	K11251	2	17616000
hsa04370 VEGF signaling pathway	0.432904	1.63	P04792	Heat shock protein beta-1 OS=Homo sapiens OX=9606 GN=HSPB1 PE=1 SV=2	HSPB1	22.782	7.8	1	1	1	K04455	1	1730200
hsa04370 VEGF signaling pathway	0.432904	1.63	P0C869	Cytosolic phospholipase A2 beta OS=Homo sapiens OX=9606 GN=PLA2G4B PE=1 SV=2	PLA2G4B	87.977	0	0	0	0	K16342	0	0
hsa04370 VEGF signaling pathway	0.432904	1.63	P16885	1-phosphatidylinositol 4,5-bisphosphate phosphodiesterase gamma-2 OS=Homo sapiens OX=9606 GN=PLCG2 PE=1 SV=4	PLCG2	147.87	0	0	0	0	K05859	0	0
hsa04510 Focal adhesion	0.302797	1.41	O43707	Alpha-actinin-4 OS=Homo sapiens OX=9606 GN=ACTN4 PE=1 SV=2	ACTN4	104.85	0	0	0	0	K05699	0	0
hsa04510 Focal adhesion	0.302797	1.41	O75369	Filamin-B OS=Homo sapiens OX=9606 GN=FLNB PE=1 SV=2	FLNB	278.16	0	0	0	0	K04437	0	0
hsa04510 Focal adhesion	0.302797	1.41	P00533	Epidermal growth factor receptor OS=Homo sapiens OX=9606 GN=EGFR PE=1 SV=2	EGFR	134.28	0	0	0	0	K04361	0	0
hsa04510 Focal adhesion	0.302797	1.41	P05556	Integrin beta-1 OS=Homo sapiens OX=9606 GN=ITGB1 PE=1 SV=2	ITGB1	88.414	0	0	0	0	K05719	0	0
hsa04510 Focal adhesion	0.302797	1.41	P09619	Platelet-derived growth factor receptor beta OS=Homo sapiens OX=9606 GN=PDGFRB PE=1 SV=1	PDGFRB	123.97	2.9	3	2	2	K05089	2	4182400
hsa04510 Focal adhesion	0.302797	1.41	P18206	Vinculin OS=Homo sapiens OX=9606 GN=VCL PE=1 SV=4	VCL	123.8	0	0	0	0	K05700	0	0
hsa04510 Focal adhesion	0.302797	1.41	P21333	Filamin-A OS=Homo sapiens OX=9606 GN=FLNA PE=1 SV=4	FLNA	280.74	0	0	0	0	K04437	0	0
hsa04510 Focal adhesion	0.302797	1.41	P63261	Actin, cytoplasmic 2 OS=Homo sapiens OX=9606 GN=ACTG1 PE=1 SV=1	ACTG1	41.792	9.3	1	3	3	K05692	3	4758900
hsa04510 Focal adhesion	0.302797	1.41	Q01449	Myosin regulatory light chain 2, atrial isoform OS=Homo sapiens OX=9606 GN=MYL7 PE=1 SV=1	MYL7	19.448	5.1	0	1	1	K12754	1	26571000
hsa04514 Cell adhesion molecules	0.0330353	2.01	P05362	Intercellular adhesion molecule 1 OS=Homo sapiens OX=9606 GN=ICAM1 PE=1 SV=2	ICAM1	57.825	0	0	0	0	K06490	0	0
hsa04514 Cell adhesion molecules	0.0330353	2.01	P05556	Integrin beta-1 OS=Homo sapiens OX=9606 GN=ITGB1 PE=1 SV=2	ITGB1	88.414	0	0	0	0	K05719	0	0
hsa04514 Cell adhesion molecules	0.0330353	2.01	P12830	Cadherin-1 OS=Homo sapiens OX=9606 GN=CDH1 PE=1 SV=3	CDH1	97.455	1.8	2	2	2	K05689	2	7974000
hsa04514 Cell adhesion molecules	0.0330353	2.01	P14151	L-selectin OS=Homo sapiens OX=9606 GN=SELL PE=1 SV=2	SELL	42.187	3	1	1	1	K06495	1	59859000
hsa04514 Cell adhesion molecules	0.0330353	2.01	P15151	Poliovirus receptor OS=Homo sapiens OX=9606 GN=PVR PE=1 SV=2	PVR	45.302	10.6	2	3	3	K06539	3	34951000
hsa04514 Cell adhesion molecules	0.0330353	2.01	Q13740	CD166 antigen OS=Homo sapiens OX=9606 GN=ALCAM PE=1 SV=2	ALCAM	65.102	11.1	4	4	4	K06547	4	34555000
hsa04514 Cell adhesion molecules	0.0330353	2.01	Q9BY67	Cell adhesion molecule 1 OS=Homo sapiens OX=9606 GN=CADM1 PE=1 SV=2	CADM1	48.509	0	0	0	0	K06781	0	0
hsa04514 Cell adhesion molecules	0.0330353	2.01	P13598	Intercellular adhesion molecule 2 OS=Homo sapiens OX=9606 GN=ICAM2 PE=1 SV=2	ICAM2	30.654	0	0	0	0	K06523	0	0
hsa04514 Cell adhesion molecules	0.0330353	2.01	P19022	Cadherin-2 OS=Homo sapiens OX=9606 GN=CDH2 PE=1 SV=4	CDH2	99.808	0	0	0	0	K06736	0	0
hsa04514 Cell adhesion molecules	0.0330353	2.01	Q15223	Nectin-1 OS=Homo sapiens OX=9606 GN=NECTIN1 PE=1 SV=3	NECTIN1	57.157	0	0	0	0	K06081	0	0
hsa04520 Adherens junction	0.00176604	3.54	O43707	Alpha-actinin-4 OS=Homo sapiens OX=9606 GN=ACTN4 PE=1 SV=2	ACTN4	104.85	0	0	0	0	K05699	0	0
hsa04520 Adherens junction	0.00176604	3.54	P00533	Epidermal growth factor receptor OS=Homo sapiens OX=9606 GN=EGFR PE=1 SV=2	EGFR	134.28	0	0	0	0	K04361	0	0
hsa04520 Adherens junction	0.00176604	3.54	P12830	Cadherin-1 OS=Homo sapiens OX=9606 GN=CDH1 PE=1 SV=3	CDH1	97.455	1.8	2	2	2	K05689	2	7974000
hsa04520 Adherens junction	0.00176604	3.54	P18206	Vinculin OS=Homo sapiens OX=9606 GN=VCL PE=1 SV=4	VCL	123.8	0	0	0	0	K05700	0	0
hsa04520 Adherens junction	0.00176604	3.54	P19784	Casein kinase II subunit alpha' OS=Homo sapiens OX=9606 GN=CSNK2A2 PE=1 SV=1	CSNK2A2	41.213	0	0	0	0	K03097	0	0
hsa04520 Adherens junction	0.00176604	3.54	P63261	Actin, cytoplasmic 2 OS=Homo sapiens OX=9606 GN=ACTG1 PE=1 SV=1	ACTG1	41.792	9.3	1	3	3	K05692	3	4758900
hsa04520 Adherens junction	0.00176604	3.54	Q12913	Receptor-type tyrosine-protein phosphatase eta OS=Homo sapiens OX=9606 GN=PTPRJ PE=1 SV=3	PTPRJ	145.94	2.7	3	3	3	K05698	3	26199000
hsa04520 Adherens junction	0.00176604	3.54	Q15223	Nectin-1 OS=Homo sapiens OX=9606 GN=NECTIN1 PE=1 SV=3	NECTIN1	57.157	0	0	0	0	K06081	0	0
hsa04540 Gap junction	0.364173	1.43	P00533	Epidermal growth factor receptor OS=Homo sapiens OX=9606 GN=EGFR PE=1 SV=2	EGFR	134.28	0	0	0	0	K04361	0	0
hsa04540 Gap junction	0.364173	1.43	P09619	Platelet-derived growth factor receptor beta OS=Homo sapiens OX=9606 GN=PDGFRB PE=1 SV=1	PDGFRB	123.97	2.9	3	2	2	K05089	2	4182400
hsa04540 Gap junction	0.364173	1.43	P0DPH8	Tubulin alpha-3D chain OS=Homo sapiens OX=9606 GN=TUBA3D PE=1 SV=1	TUBA3D	49.959	0	0	0	0	K07374	0	0
hsa04540 Gap junction	0.364173	1.43	P68371	Tubulin beta-4B chain OS=Homo sapiens OX=9606 GN=TUBB4B PE=1 SV=1	TUBB4B	49.83	0	0	0	0	K07375	0	0
hsa04610 Complement and coagulation cascades	1.46524e-11	6.94	P00742	Coagulation factor X OS=Homo sapiens OX=9606 GN=F10 PE=1 SV=2	F10	54.731	0	0	0	0	K01314	0	0
hsa04610 Complement and coagulation cascades	1.46524e-11	6.94	P00748	Coagulation factor XII OS=Homo sapiens OX=9606 GN=F12 PE=1 SV=3	F12	67.791	2.9	1	1	1	K01328	1	1355400
hsa04610 Complement and coagulation cascades	1.46524e-11	6.94	P01008	Antithrombin-III OS=Homo sapiens OX=9606 GN=SERPINC1 PE=1 SV=1	SERPINC1	52.602	30.6	22	12	12	K03911	12	995630000
hsa04610 Complement and coagulation cascades	1.46524e-11	6.94	P01009	Alpha-1-antitrypsin OS=Homo sapiens OX=9606 GN=SERPINA1 PE=1 SV=3	SERPINA1	46.736	38.3	20	13	13	K03984	13	1081600000
hsa04610 Complement and coagulation cascades	1.46524e-11	6.94	P01024	Complement C3 OS=Homo sapiens OX=9606 GN=C3 PE=1 SV=2	C3	187.15	0	0	0	0	K03990	0	0
hsa04610 Complement and coagulation cascades	1.46524e-11	6.94	P01042	Kininogen-1 OS=Homo sapiens OX=9606 GN=KNG1 PE=1 SV=2	KNG1	71.957	16.8	10	9	9	K03898	9	1803300000
hsa04610 Complement and coagulation cascades	1.46524e-11	6.94	P03952	Plasma kallikrein OS=Homo sapiens OX=9606 GN=KLKB1 PE=1 SV=1	KLKB1	71.369	3.6	2	2	2	K01324	2	42984000
hsa04610 Complement and coagulation cascades	1.46524e-11	6.94	P05120	Plasminogen activator inhibitor 2 OS=Homo sapiens OX=9606 GN=SERPINB2 PE=1 SV=2	SERPINB2	46.596	0	0	0	0	K19821	0	0
hsa04610 Complement and coagulation cascades	1.46524e-11	6.94	P05154	Plasma serine protease inhibitor OS=Homo sapiens OX=9606 GN=SERPINA5 PE=1 SV=3	SERPINA5	45.674	6.2	2	2	2	K03913	2	4565900
hsa04610 Complement and coagulation cascades	1.46524e-11	6.94	P05155	Plasma protease C1 inhibitor OS=Homo sapiens OX=9606 GN=SERPING1 PE=1 SV=2	SERPING1	55.154	27.4	56	17	17	K04001	17	14711000000
hsa04610 Complement and coagulation cascades	1.46524e-11	6.94	P08697	Alpha-2-antiplasmin OS=Homo sapiens OX=9606 GN=SERPINF2 PE=1 SV=3	SERPINF2	54.565	17.9	7	6	6	K03983	6	283750000
hsa04610 Complement and coagulation cascades	1.46524e-11	6.94	P0C0L5	Complement C4-B OS=Homo sapiens OX=9606 GN=C4B_2 PE=1 SV=2	C4B_2	192.75	2.9	4	3	3	K03989	3	50961000
hsa04610 Complement and coagulation cascades	1.46524e-11	6.94	Q96IY4	Carboxypeptidase B2 OS=Homo sapiens OX=9606 GN=CPB2 PE=1 SV=2	CPB2	48.424	16.3	2	3	3	K01300	3	43281000
hsa04610 Complement and coagulation cascades	1.46524e-11	6.94	Q9UNN8	Endothelial protein C receptor OS=Homo sapiens OX=9606 GN=PROCR PE=1 SV=1	PROCR	26.671	19.7	5	4	4	K06557	4	24391000
hsa04610 Complement and coagulation cascades	1.46524e-11	6.94	P05546	Heparin cofactor 2 OS=Homo sapiens OX=9606 GN=SERPIND1 PE=1 SV=3	SERPIND1	57.07	0	0	0	0	K03912	0	0
hsa04610 Complement and coagulation cascades	1.46524e-11	6.94	P06681	Complement C2 OS=Homo sapiens OX=9606 GN=C2 PE=1 SV=2	C2	83.267	0	0	0	0	K01332	0	0
hsa04610 Complement and coagulation cascades	1.46524e-11	6.94	P00746	Complement factor D OS=Homo sapiens OX=9606 GN=CFD PE=1 SV=5	CFD	27.033	0	0	0	0	K01334	0	0
hsa04610 Complement and coagulation cascades	1.46524e-11	6.94	P0C0L4	Complement C4-A OS=Homo sapiens OX=9606 GN=C4A PE=1 SV=2	C4A	192.78	0	0	0	0	K03989	0	0
hsa04610 Complement and coagulation cascades	1.46524e-11	6.94	P00751	Complement factor B OS=Homo sapiens OX=9606 GN=CFB PE=1 SV=2	CFB	85.532	22.3	13	12	12	K01335	12	416220000
hsa04612 Antigen processing and presentation	0.0393997	2.39	P08238	Heat shock protein HSP 90-beta OS=Homo sapiens OX=9606 GN=HSP90AB1 PE=1 SV=4	HSP90AB1	83.263	0	0	0	0	K04079	0	0
hsa04612 Antigen processing and presentation	0.0393997	2.39	P0DMV9	Heat shock 70 kDa protein 1B OS=Homo sapiens OX=9606 GN=HSPA1B PE=1 SV=1	HSPA1B	70.051	0	0	0	0	K03283	0	0
hsa04612 Antigen processing and presentation	0.0393997	2.39	P11021	Endoplasmic reticulum chaperone BiP OS=Homo sapiens OX=9606 GN=HSPA5 PE=1 SV=2	HSPA5	72.332	0	0	0	0	K09490	0	0
hsa04612 Antigen processing and presentation	0.0393997	2.39	P11142	Heat shock cognate 71 kDa protein OS=Homo sapiens OX=9606 GN=HSPA8 PE=1 SV=1	HSPA8	70.897	0	0	0	0	K03283	0	0
hsa04612 Antigen processing and presentation	0.0393997	2.39	P30101	Protein disulfide-isomerase A3 OS=Homo sapiens OX=9606 GN=PDIA3 PE=1 SV=4	PDIA3	56.782	0	0	0	0	K08056	0	0
hsa04612 Antigen processing and presentation	0.0393997	2.39	P61769	Beta-2-microglobulin OS=Homo sapiens OX=9606 GN=B2M PE=1 SV=1	B2M	13.714	8.4	1	1	1	K08055	1	13665000
hsa04613 Neutrophil extracellular trap formation	0.0650812	1.82	P01024	Complement C3 OS=Homo sapiens OX=9606 GN=C3 PE=1 SV=2	C3	187.15	0	0	0	0	K03990	0	0
hsa04613 Neutrophil extracellular trap formation	0.0650812	1.82	Q93077	Histone H2A type 1-C OS=Homo sapiens OX=9606 GN=H2AC6 PE=1 SV=3	H2AC6	14.105	0	0	0	0	K11251	0	0
hsa04613 Neutrophil extracellular trap formation	0.0650812	1.82	P05164	Myeloperoxidase OS=Homo sapiens OX=9606 GN=MPO PE=1 SV=1	MPO	83.868	2.7	1	1	1	K10789	1	1665100
hsa04613 Neutrophil extracellular trap formation	0.0650812	1.82	P07359	Platelet glycoprotein Ib alpha chain OS=Homo sapiens OX=9606 GN=GP1BA PE=1 SV=2	GP1BA	71.539	0	0	0	0	K06261	0	0
hsa04613 Neutrophil extracellular trap formation	0.0650812	1.82	P16885	1-phosphatidylinositol 4,5-bisphosphate phosphodiesterase gamma-2 OS=Homo sapiens OX=9606 GN=PLCG2 PE=1 SV=4	PLCG2	147.87	0	0	0	0	K05859	0	0
hsa04613 Neutrophil extracellular trap formation	0.0650812	1.82	P49662	Caspase-4 OS=Homo sapiens OX=9606 GN=CASP4 PE=1 SV=1	CASP4	43.262	4	6	1	1	K04394	1	29842000
hsa04613 Neutrophil extracellular trap formation	0.0650812	1.82	P63261	Actin, cytoplasmic 2 OS=Homo sapiens OX=9606 GN=ACTG1 PE=1 SV=1	ACTG1	41.792	9.3	1	3	3	K05692	3	4758900
hsa04613 Neutrophil extracellular trap formation	0.0650812	1.82	P08637	Low affinity immunoglobulin gamma Fc region receptor III-A OS=Homo sapiens OX=9606 GN=FCGR3A PE=1 SV=2	FCGR3A	29.089	0	0	0	0	K06463	0	0
hsa04613 Neutrophil extracellular trap formation	0.0650812	1.82	Q99878	Histone H2A type 1-J OS=Homo sapiens OX=9606 GN=H2AC14 PE=1 SV=3	H2AC14	13.936	14.1	2	2	2	K11251	2	17616000
hsa04614 Renin-angiotensin system	0.00549778	5.47	P01019	Angiotensinogen OS=Homo sapiens OX=9606 GN=AGT PE=1 SV=3	AGT	53.154	7.6	3	3	3	K09821	3	91548000
hsa04614 Renin-angiotensin system	0.00549778	5.47	P15144	Aminopeptidase N OS=Homo sapiens OX=9606 GN=ANPEP PE=1 SV=4	ANPEP	109.54	2.8	2	2	2	K11140	2	31204000
hsa04614 Renin-angiotensin system	0.00549778	5.47	Q9UIQ6	Leucyl-cystinyl aminopeptidase OS=Homo sapiens OX=9606 GN=LNPEP PE=1 SV=3	LNPEP	117.35	0	0	0	0	K01257	0	0
hsa04614 Renin-angiotensin system	0.00549778	5.47	Q07075	Glutamyl aminopeptidase OS=Homo sapiens OX=9606 GN=ENPEP PE=1 SV=3	ENPEP	109.24	0	0	0	0	K11141	0	0
hsa04621 NOD-like receptor signaling pathway	0.191234	1.56	P08238	Heat shock protein HSP 90-beta OS=Homo sapiens OX=9606 GN=HSP90AB1 PE=1 SV=4	HSP90AB1	83.263	0	0	0	0	K04079	0	0
hsa04621 NOD-like receptor signaling pathway	0.191234	1.56	P10599	Thioredoxin OS=Homo sapiens OX=9606 GN=TXN PE=1 SV=3	TXN	11.737	0	0	0	0	K03671	0	0
hsa04621 NOD-like receptor signaling pathway	0.191234	1.56	P42224	Signal transducer and activator of transcription 1-alpha/beta OS=Homo sapiens OX=9606 GN=STAT1 PE=1 SV=2	STAT1	87.334	0	0	0	0	K11220	0	0
hsa04621 NOD-like receptor signaling pathway	0.191234	1.56	P43490	Nicotinamide phosphoribosyltransferase OS=Homo sapiens OX=9606 GN=NAMPT PE=1 SV=1	NAMPT	55.52	0	0	0	0	K03462	0	0
hsa04621 NOD-like receptor signaling pathway	0.191234	1.56	P49662	Caspase-4 OS=Homo sapiens OX=9606 GN=CASP4 PE=1 SV=1	CASP4	43.262	4	6	1	1	K04394	1	29842000
hsa04621 NOD-like receptor signaling pathway	0.191234	1.56	P59666	Neutrophil defensin 3 OS=Homo sapiens OX=9606 GN=DEFA3 PE=1 SV=1	DEFA3	10.245	0	0	0	0	K05230	0	0
hsa04621 NOD-like receptor signaling pathway	0.191234	1.56	P62258	14-3-3 protein epsilon OS=Homo sapiens OX=9606 GN=YWHAE PE=1 SV=1	YWHAE	29.174	0	0	0	0	K06630	0	0
hsa04621 NOD-like receptor signaling pathway	0.191234	1.56	Q96EP0	E3 ubiquitin-protein ligase RNF31 OS=Homo sapiens OX=9606 GN=RNF31 PE=1 SV=1	RNF31	119.65	0	0	0	0	K11974	0	0
hsa04621 NOD-like receptor signaling pathway	0.191234	1.56	O94759	Transient receptor potential cation channel subfamily M member 2 OS=Homo sapiens OX=9606 GN=TRPM2 PE=1 SV=2	TRPM2	171.2	0	0	0	0	K04977	0	0
hsa04640 Hematopoietic cell lineage	0.251383	1.57	P07333	Macrophage colony-stimulating factor 1 receptor OS=Homo sapiens OX=9606 GN=CSF1R PE=1 SV=2	CSF1R	107.98	2.2	2	2	2	K05090	2	24589000
hsa04640 Hematopoietic cell lineage	0.251383	1.57	P07359	Platelet glycoprotein Ib alpha chain OS=Homo sapiens OX=9606 GN=GP1BA PE=1 SV=2	GP1BA	71.539	0	0	0	0	K06261	0	0
hsa04640 Hematopoietic cell lineage	0.251383	1.57	P08571	Monocyte differentiation antigen CD14 OS=Homo sapiens OX=9606 GN=CD14 PE=1 SV=2	CD14	40.076	6.9	4	2	2	K04391	2	41719000
hsa04640 Hematopoietic cell lineage	0.251383	1.57	P15144	Aminopeptidase N OS=Homo sapiens OX=9606 GN=ANPEP PE=1 SV=4	ANPEP	109.54	2.8	2	2	2	K11140	2	31204000
hsa04640 Hematopoietic cell lineage	0.251383	1.57	P16070	CD44 antigen OS=Homo sapiens OX=9606 GN=CD44 PE=1 SV=3	CD44	81.537	3	2	2	2	K06256	2	118550000
hsa04657 IL-17 signaling pathway	0.0282982	2.37	P05109	Protein S100-A8 OS=Homo sapiens OX=9606 GN=S100A8 PE=1 SV=1	S100A8	10.834	0	0	0	0	K21127	0	0
hsa04657 IL-17 signaling pathway	0.0282982	2.37	P06702	Protein S100-A9 OS=Homo sapiens OX=9606 GN=S100A9 PE=1 SV=1	S100A9	13.242	43	4	3	3	K21128	3	31021000
hsa04657 IL-17 signaling pathway	0.0282982	2.37	P08238	Heat shock protein HSP 90-beta OS=Homo sapiens OX=9606 GN=HSP90AB1 PE=1 SV=4	HSP90AB1	83.263	0	0	0	0	K04079	0	0
hsa04657 IL-17 signaling pathway	0.0282982	2.37	P31151	Protein S100-A7 OS=Homo sapiens OX=9606 GN=S100A7 PE=1 SV=4	S100A7	11.471	14.9	5	3	3	K21126	3	18159000
hsa04657 IL-17 signaling pathway	0.0282982	2.37	P80188	Neutrophil gelatinase-associated lipocalin OS=Homo sapiens OX=9606 GN=LCN2 PE=1 SV=2	LCN2	22.588	0	0	0	0	K21129	0	0
hsa04657 IL-17 signaling pathway	0.0282982	2.37	Q86SG5	Protein S100-A7A OS=Homo sapiens OX=9606 GN=S100A7A PE=1 SV=3	S100A7A	11.305	0	0	0	0	K21126	0	0
hsa04657 IL-17 signaling pathway	0.0282982	2.37	Q9HC84	Mucin-5B OS=Homo sapiens OX=9606 GN=MUC5B PE=1 SV=3	MUC5B	596.33	0	0	0	0	K13908	0	0
hsa04666 Fc gamma R-mediated phagocytosis	0.1329	1.92	O15144	Actin-related protein 2/3 complex subunit 2 OS=Homo sapiens OX=9606 GN=ARPC2 PE=1 SV=1	ARPC2	34.333	0	0	0	0	K05758	0	0
hsa04666 Fc gamma R-mediated phagocytosis	0.1329	1.92	P06396	Gelsolin OS=Homo sapiens OX=9606 GN=GSN PE=1 SV=1	GSN	85.696	0	0	0	0	K05768	0	0
hsa04666 Fc gamma R-mediated phagocytosis	0.1329	1.92	P0C869	Cytosolic phospholipase A2 beta OS=Homo sapiens OX=9606 GN=PLA2G4B PE=1 SV=2	PLA2G4B	87.977	0	0	0	0	K16342	0	0
hsa04666 Fc gamma R-mediated phagocytosis	0.1329	1.92	P16885	1-phosphatidylinositol 4,5-bisphosphate phosphodiesterase gamma-2 OS=Homo sapiens OX=9606 GN=PLCG2 PE=1 SV=4	PLCG2	147.87	0	0	0	0	K05859	0	0
hsa04666 Fc gamma R-mediated phagocytosis	0.1329	1.92	Q9HD67	Unconventional myosin-X OS=Homo sapiens OX=9606 GN=MYO10 PE=1 SV=3	MYO10	237.34	0	0	0	0	K12559	0	0
hsa04666 Fc gamma R-mediated phagocytosis	0.1329	1.92	P08637	Low affinity immunoglobulin gamma Fc region receptor III-A OS=Homo sapiens OX=9606 GN=FCGR3A PE=1 SV=2	FCGR3A	29.089	0	0	0	0	K06463	0	0
hsa04670 Leukocyte transendothelial migration	0.0990763	1.9	O43707	Alpha-actinin-4 OS=Homo sapiens OX=9606 GN=ACTN4 PE=1 SV=2	ACTN4	104.85	0	0	0	0	K05699	0	0
hsa04670 Leukocyte transendothelial migration	0.0990763	1.9	P05362	Intercellular adhesion molecule 1 OS=Homo sapiens OX=9606 GN=ICAM1 PE=1 SV=2	ICAM1	57.825	0	0	0	0	K06490	0	0
hsa04670 Leukocyte transendothelial migration	0.0990763	1.9	P05556	Integrin beta-1 OS=Homo sapiens OX=9606 GN=ITGB1 PE=1 SV=2	ITGB1	88.414	0	0	0	0	K05719	0	0
hsa04670 Leukocyte transendothelial migration	0.0990763	1.9	P16885	1-phosphatidylinositol 4,5-bisphosphate phosphodiesterase gamma-2 OS=Homo sapiens OX=9606 GN=PLCG2 PE=1 SV=4	PLCG2	147.87	0	0	0	0	K05859	0	0
hsa04670 Leukocyte transendothelial migration	0.0990763	1.9	P18206	Vinculin OS=Homo sapiens OX=9606 GN=VCL PE=1 SV=4	VCL	123.8	0	0	0	0	K05700	0	0
hsa04670 Leukocyte transendothelial migration	0.0990763	1.9	P63261	Actin, cytoplasmic 2 OS=Homo sapiens OX=9606 GN=ACTG1 PE=1 SV=1	ACTG1	41.792	9.3	1	3	3	K05692	3	4758900
hsa04670 Leukocyte transendothelial migration	0.0990763	1.9	Q01449	Myosin regulatory light chain 2, atrial isoform OS=Homo sapiens OX=9606 GN=MYL7 PE=1 SV=1	MYL7	19.448	5.1	0	1	1	K12754	1	26571000
hsa04720 Long-term potentiation	0.478234	1.39	P27482	Calmodulin-like protein 3 OS=Homo sapiens OX=9606 GN=CALML3 PE=1 SV=2	CALML3	16.891	0	0	0	0	K02183	0	0
hsa04720 Long-term potentiation	0.478234	1.39	P51812	Ribosomal protein S6 kinase alpha-3 OS=Homo sapiens OX=9606 GN=RPS6KA3 PE=1 SV=1	RPS6KA3	83.735	1.2	1	1	1	K04373	1	0
hsa04720 Long-term potentiation	0.478234	1.39	Q9NZT1	Calmodulin-like protein 5 OS=Homo sapiens OX=9606 GN=CALML5 PE=1 SV=2	CALML5	15.892	21.2	4	3	3	K02183	3	12650000
hsa04722 Neurotrophin signaling pathway	0.283149	1.57	P16885	1-phosphatidylinositol 4,5-bisphosphate phosphodiesterase gamma-2 OS=Homo sapiens OX=9606 GN=PLCG2 PE=1 SV=4	PLCG2	147.87	0	0	0	0	K05859	0	0
hsa04722 Neurotrophin signaling pathway	0.283149	1.57	P27482	Calmodulin-like protein 3 OS=Homo sapiens OX=9606 GN=CALML3 PE=1 SV=2	CALML3	16.891	0	0	0	0	K02183	0	0
hsa04722 Neurotrophin signaling pathway	0.283149	1.57	P51812	Ribosomal protein S6 kinase alpha-3 OS=Homo sapiens OX=9606 GN=RPS6KA3 PE=1 SV=1	RPS6KA3	83.735	1.2	1	1	1	K04373	1	0
hsa04722 Neurotrophin signaling pathway	0.283149	1.57	P62258	14-3-3 protein epsilon OS=Homo sapiens OX=9606 GN=YWHAE PE=1 SV=1	YWHAE	29.174	0	0	0	0	K06630	0	0
hsa04722 Neurotrophin signaling pathway	0.283149	1.57	Q9NZT1	Calmodulin-like protein 5 OS=Homo sapiens OX=9606 GN=CALML5 PE=1 SV=2	CALML5	15.892	21.2	4	3	3	K02183	3	12650000
hsa04722 Neurotrophin signaling pathway	0.283149	1.57	P52566	Rho GDP-dissociation inhibitor 2 OS=Homo sapiens OX=9606 GN=ARHGDIB PE=1 SV=3	ARHGDIB	22.988	0	0	0	0	K12462	0	0
hsa04744 Phototransduction	0.223396	2.25	P27482	Calmodulin-like protein 3 OS=Homo sapiens OX=9606 GN=CALML3 PE=1 SV=2	CALML3	16.891	0	0	0	0	K02183	0	0
hsa04744 Phototransduction	0.223396	2.25	Q9NZT1	Calmodulin-like protein 5 OS=Homo sapiens OX=9606 GN=CALML5 PE=1 SV=2	CALML5	15.892	21.2	4	3	3	K02183	3	12650000
hsa04750 Inflammatory mediator regulation of TRP channels	0.130877	1.94	P01042	Kininogen-1 OS=Homo sapiens OX=9606 GN=KNG1 PE=1 SV=2	KNG1	71.957	16.8	10	9	9	K03898	9	1803300000
hsa04750 Inflammatory mediator regulation of TRP channels	0.130877	1.94	P0C869	Cytosolic phospholipase A2 beta OS=Homo sapiens OX=9606 GN=PLA2G4B PE=1 SV=2	PLA2G4B	87.977	0	0	0	0	K16342	0	0
hsa04750 Inflammatory mediator regulation of TRP channels	0.130877	1.94	P16885	1-phosphatidylinositol 4,5-bisphosphate phosphodiesterase gamma-2 OS=Homo sapiens OX=9606 GN=PLCG2 PE=1 SV=4	PLCG2	147.87	0	0	0	0	K05859	0	0
hsa04750 Inflammatory mediator regulation of TRP channels	0.130877	1.94	P27482	Calmodulin-like protein 3 OS=Homo sapiens OX=9606 GN=CALML3 PE=1 SV=2	CALML3	16.891	0	0	0	0	K02183	0	0
hsa04750 Inflammatory mediator regulation of TRP channels	0.130877	1.94	Q9NPH3	Interleukin-1 receptor accessory protein OS=Homo sapiens OX=9606 GN=IL1RAP PE=1 SV=2	IL1RAP	65.418	5.3	2	2	2	K04723	2	10635000
hsa04750 Inflammatory mediator regulation of TRP channels	0.130877	1.94	Q9NZT1	Calmodulin-like protein 5 OS=Homo sapiens OX=9606 GN=CALML5 PE=1 SV=2	CALML5	15.892	21.2	4	3	3	K02183	3	12650000
hsa04810 Regulation of actin cytoskeleton	0.0813157	1.65	O15144	Actin-related protein 2/3 complex subunit 2 OS=Homo sapiens OX=9606 GN=ARPC2 PE=1 SV=1	ARPC2	34.333	0	0	0	0	K05758	0	0
hsa04810 Regulation of actin cytoskeleton	0.0813157	1.65	O43707	Alpha-actinin-4 OS=Homo sapiens OX=9606 GN=ACTN4 PE=1 SV=2	ACTN4	104.85	0	0	0	0	K05699	0	0
hsa04810 Regulation of actin cytoskeleton	0.0813157	1.65	P00533	Epidermal growth factor receptor OS=Homo sapiens OX=9606 GN=EGFR PE=1 SV=2	EGFR	134.28	0	0	0	0	K04361	0	0
hsa04810 Regulation of actin cytoskeleton	0.0813157	1.65	P01042	Kininogen-1 OS=Homo sapiens OX=9606 GN=KNG1 PE=1 SV=2	KNG1	71.957	16.8	10	9	9	K03898	9	1803300000
hsa04810 Regulation of actin cytoskeleton	0.0813157	1.65	P05556	Integrin beta-1 OS=Homo sapiens OX=9606 GN=ITGB1 PE=1 SV=2	ITGB1	88.414	0	0	0	0	K05719	0	0
hsa04810 Regulation of actin cytoskeleton	0.0813157	1.65	P06396	Gelsolin OS=Homo sapiens OX=9606 GN=GSN PE=1 SV=1	GSN	85.696	0	0	0	0	K05768	0	0
hsa04810 Regulation of actin cytoskeleton	0.0813157	1.65	P09619	Platelet-derived growth factor receptor beta OS=Homo sapiens OX=9606 GN=PDGFRB PE=1 SV=1	PDGFRB	123.97	2.9	3	2	2	K05089	2	4182400
hsa04810 Regulation of actin cytoskeleton	0.0813157	1.65	P18206	Vinculin OS=Homo sapiens OX=9606 GN=VCL PE=1 SV=4	VCL	123.8	0	0	0	0	K05700	0	0
hsa04810 Regulation of actin cytoskeleton	0.0813157	1.65	P35579	Myosin-9 OS=Homo sapiens OX=9606 GN=MYH9 PE=1 SV=4	MYH9	226.53	1.8	2	2	2	K10352	2	2939500
hsa04810 Regulation of actin cytoskeleton	0.0813157	1.65	P63261	Actin, cytoplasmic 2 OS=Homo sapiens OX=9606 GN=ACTG1 PE=1 SV=1	ACTG1	41.792	9.3	1	3	3	K05692	3	4758900
hsa04810 Regulation of actin cytoskeleton	0.0813157	1.65	P98174	FYVE, RhoGEF and PH domain-containing protein 1 OS=Homo sapiens OX=9606 GN=FGD1 PE=1 SV=2	FGD1	106.56	0	0	0	0	K05720	0	0
hsa04810 Regulation of actin cytoskeleton	0.0813157	1.65	Q01449	Myosin regulatory light chain 2, atrial isoform OS=Homo sapiens OX=9606 GN=MYL7 PE=1 SV=1	MYL7	19.448	5.1	0	1	1	K12754	1	26571000
hsa04915 Estrogen signaling pathway	6.46347e-06	3.67	P00533	Epidermal growth factor receptor OS=Homo sapiens OX=9606 GN=EGFR PE=1 SV=2	EGFR	134.28	0	0	0	0	K04361	0	0
hsa04915 Estrogen signaling pathway	6.46347e-06	3.67	P02533	Keratin, type I cytoskeletal 14 OS=Homo sapiens OX=9606 GN=KRT14 PE=1 SV=4	KRT14	51.561	43	23	18	6	K07604	14	387220000
hsa04915 Estrogen signaling pathway	6.46347e-06	3.67	P07339	Cathepsin D OS=Homo sapiens OX=9606 GN=CTSD PE=1 SV=1	CTSD	44.552	9.7	4	3	3	K01379	3	29548000
hsa04915 Estrogen signaling pathway	6.46347e-06	3.67	P08238	Heat shock protein HSP 90-beta OS=Homo sapiens OX=9606 GN=HSP90AB1 PE=1 SV=4	HSP90AB1	83.263	0	0	0	0	K04079	0	0
hsa04915 Estrogen signaling pathway	6.46347e-06	3.67	P08727	Keratin, type I cytoskeletal 19 OS=Homo sapiens OX=9606 GN=KRT19 PE=1 SV=4	KRT19	44.105	0	0	0	0	K07604	0	0
hsa04915 Estrogen signaling pathway	6.46347e-06	3.67	P08779	Keratin, type I cytoskeletal 16 OS=Homo sapiens OX=9606 GN=KRT16 PE=1 SV=4	KRT16	51.267	33	9	16	7	K07604	7	65846000
hsa04915 Estrogen signaling pathway	6.46347e-06	3.67	P0DMV9	Heat shock 70 kDa protein 1B OS=Homo sapiens OX=9606 GN=HSPA1B PE=1 SV=1	HSPA1B	70.051	0	0	0	0	K03283	0	0
hsa04915 Estrogen signaling pathway	6.46347e-06	3.67	P11142	Heat shock cognate 71 kDa protein OS=Homo sapiens OX=9606 GN=HSPA8 PE=1 SV=1	HSPA8	70.897	0	0	0	0	K03283	0	0
hsa04915 Estrogen signaling pathway	6.46347e-06	3.67	P13645	Keratin, type I cytoskeletal 10 OS=Homo sapiens OX=9606 GN=KRT10 PE=1 SV=6	KRT10	58.826	45.7	108	38	34	K07604	38	5389000000
hsa04915 Estrogen signaling pathway	6.46347e-06	3.67	P19012	Keratin, type I cytoskeletal 15 OS=Homo sapiens OX=9606 GN=KRT15 PE=1 SV=3	KRT15	49.211	0	0	0	0	K07604	0	0
hsa04915 Estrogen signaling pathway	6.46347e-06	3.67	P27482	Calmodulin-like protein 3 OS=Homo sapiens OX=9606 GN=CALML3 PE=1 SV=2	CALML3	16.891	0	0	0	0	K02183	0	0
hsa04915 Estrogen signaling pathway	6.46347e-06	3.67	P35527	Keratin, type I cytoskeletal 9 OS=Homo sapiens OX=9606 GN=KRT9 PE=1 SV=3	KRT9	62.064	63.6	163	44	44	K07604	44	9025200000
hsa04915 Estrogen signaling pathway	6.46347e-06	3.67	Q04695	Keratin, type I cytoskeletal 17 OS=Homo sapiens OX=9606 GN=KRT17 PE=1 SV=2	KRT17	48.105	32.6	5	10	5	K07604	5	28013000
hsa04915 Estrogen signaling pathway	6.46347e-06	3.67	Q9C075	Keratin, type I cytoskeletal 23 OS=Homo sapiens OX=9606 GN=KRT23 PE=1 SV=2	KRT23	48.131	0	0	0	0	K07604	0	0
hsa04915 Estrogen signaling pathway	6.46347e-06	3.67	Q9NZT1	Calmodulin-like protein 5 OS=Homo sapiens OX=9606 GN=CALML5 PE=1 SV=2	CALML5	15.892	21.2	4	3	3	K02183	3	12650000
hsa04915 Estrogen signaling pathway	6.46347e-06	3.67	P13646	Keratin, type I cytoskeletal 13 OS=Homo sapiens OX=9606 GN=KRT13 PE=1 SV=4	KRT13	49.588	6.6	1	2	1	K07604	1	681050
hsa04921 Oxytocin signaling pathway	0.344015	1.44	P00533	Epidermal growth factor receptor OS=Homo sapiens OX=9606 GN=EGFR PE=1 SV=2	EGFR	134.28	0	0	0	0	K04361	0	0
hsa04921 Oxytocin signaling pathway	0.344015	1.44	P0C869	Cytosolic phospholipase A2 beta OS=Homo sapiens OX=9606 GN=PLA2G4B PE=1 SV=2	PLA2G4B	87.977	0	0	0	0	K16342	0	0
hsa04921 Oxytocin signaling pathway	0.344015	1.44	P13639	Elongation factor 2 OS=Homo sapiens OX=9606 GN=EEF2 PE=1 SV=4	EEF2	95.337	0	0	0	0	K03234	0	0
hsa04921 Oxytocin signaling pathway	0.344015	1.44	P27482	Calmodulin-like protein 3 OS=Homo sapiens OX=9606 GN=CALML3 PE=1 SV=2	CALML3	16.891	0	0	0	0	K02183	0	0
hsa04921 Oxytocin signaling pathway	0.344015	1.44	P63261	Actin, cytoplasmic 2 OS=Homo sapiens OX=9606 GN=ACTG1 PE=1 SV=1	ACTG1	41.792	9.3	1	3	3	K05692	3	4758900
hsa04921 Oxytocin signaling pathway	0.344015	1.44	Q9NZT1	Calmodulin-like protein 5 OS=Homo sapiens OX=9606 GN=CALML5 PE=1 SV=2	CALML5	15.892	21.2	4	3	3	K02183	3	12650000
hsa04921 Oxytocin signaling pathway	0.344015	1.44	O94759	Transient receptor potential cation channel subfamily M member 2 OS=Homo sapiens OX=9606 GN=TRPM2 PE=1 SV=2	TRPM2	171.2	0	0	0	0	K04977	0	0
hsa04922 Glucagon signaling pathway	0.394155	1.47	P00338	L-lactate dehydrogenase A chain OS=Homo sapiens OX=9606 GN=LDHA PE=1 SV=2	LDHA	36.688	0	0	0	0	K00016	0	0
hsa04922 Glucagon signaling pathway	0.394155	1.47	P14618	Pyruvate kinase PKM OS=Homo sapiens OX=9606 GN=PKM PE=1 SV=4	PKM	57.936	0	0	0	0	K00873	0	0
hsa04922 Glucagon signaling pathway	0.394155	1.47	P15259	Phosphoglycerate mutase 2 OS=Homo sapiens OX=9606 GN=PGAM2 PE=1 SV=3	PGAM2	28.766	0	0	0	0	K01834	0	0
hsa04922 Glucagon signaling pathway	0.394155	1.47	P27482	Calmodulin-like protein 3 OS=Homo sapiens OX=9606 GN=CALML3 PE=1 SV=2	CALML3	16.891	0	0	0	0	K02183	0	0
hsa04922 Glucagon signaling pathway	0.394155	1.47	Q9NZT1	Calmodulin-like protein 5 OS=Homo sapiens OX=9606 GN=CALML5 PE=1 SV=2	CALML5	15.892	21.2	4	3	3	K02183	3	12650000
hsa04924 Renin secretion	0.483431	1.37	P01019	Angiotensinogen OS=Homo sapiens OX=9606 GN=AGT PE=1 SV=3	AGT	53.154	7.6	3	3	3	K09821	3	91548000
hsa04924 Renin secretion	0.483431	1.37	P27482	Calmodulin-like protein 3 OS=Homo sapiens OX=9606 GN=CALML3 PE=1 SV=2	CALML3	16.891	0	0	0	0	K02183	0	0
hsa04924 Renin secretion	0.483431	1.37	Q9NZT1	Calmodulin-like protein 5 OS=Homo sapiens OX=9606 GN=CALML5 PE=1 SV=2	CALML5	15.892	21.2	4	3	3	K02183	3	12650000
hsa04964 Proximal tubule bicarbonate reclamation	0.165186	2.73	P00918	Carbonic anhydrase 2 OS=Homo sapiens OX=9606 GN=CA2 PE=1 SV=2	CA2	29.246	0	0	0	0	K18245	0	0
hsa04964 Proximal tubule bicarbonate reclamation	0.165186	2.73	P48764	Sodium/hydrogen exchanger 3 OS=Homo sapiens OX=9606 GN=SLC9A3 PE=1 SV=2	SLC9A3	92.853	0	0	0	0	K12040	0	0
hsa04966 Collecting duct acid secretion	0.211588	2.33	P00918	Carbonic anhydrase 2 OS=Homo sapiens OX=9606 GN=CA2 PE=1 SV=2	CA2	29.246	0	0	0	0	K18245	0	0
hsa04966 Collecting duct acid secretion	0.211588	2.33	P21281	V-type proton ATPase subunit B, brain isoform OS=Homo sapiens OX=9606 GN=ATP6V1B2 PE=1 SV=3	ATP6V1B2	56.5	0	0	0	0	K02147	0	0
hsa04970 Salivary secretion	0.022877	2.47	P20020	Plasma membrane calcium-transporting ATPase 1 OS=Homo sapiens OX=9606 GN=ATP2B1 PE=1 SV=4	ATP2B1	134.68	0	0	0	0	K05850	0	0
hsa04970 Salivary secretion	0.022877	2.47	P27482	Calmodulin-like protein 3 OS=Homo sapiens OX=9606 GN=CALML3 PE=1 SV=2	CALML3	16.891	0	0	0	0	K02183	0	0
hsa04970 Salivary secretion	0.022877	2.47	P61626	Lysozyme C OS=Homo sapiens OX=9606 GN=LYZ PE=1 SV=1	LYZ	16.537	8.1	2	1	1	K13915	1	22211000
hsa04970 Salivary secretion	0.022877	2.47	Q10588	ADP-ribosyl cyclase/cyclic ADP-ribose hydrolase 2 OS=Homo sapiens OX=9606 GN=BST1 PE=1 SV=2	BST1	35.724	7.9	2	2	2	K18152	2	26770000
hsa04970 Salivary secretion	0.022877	2.47	Q9NZT1	Calmodulin-like protein 5 OS=Homo sapiens OX=9606 GN=CALML5 PE=1 SV=2	CALML5	15.892	21.2	4	3	3	K02183	3	12650000
hsa04970 Salivary secretion	0.022877	2.47	P01034	Cystatin-C OS=Homo sapiens OX=9606 GN=CST3 PE=1 SV=1	CST3	15.799	23.3	3	3	3	K13899	3	14030000
hsa04970 Salivary secretion	0.022877	2.47	Q9HC84	Mucin-5B OS=Homo sapiens OX=9606 GN=MUC5B PE=1 SV=3	MUC5B	596.33	0	0	0	0	K13908	0	0
hsa04971 Gastric acid secretion	0.307056	1.65	P00918	Carbonic anhydrase 2 OS=Homo sapiens OX=9606 GN=CA2 PE=1 SV=2	CA2	29.246	0	0	0	0	K18245	0	0
hsa04971 Gastric acid secretion	0.307056	1.65	P27482	Calmodulin-like protein 3 OS=Homo sapiens OX=9606 GN=CALML3 PE=1 SV=2	CALML3	16.891	0	0	0	0	K02183	0	0
hsa04971 Gastric acid secretion	0.307056	1.65	P63261	Actin, cytoplasmic 2 OS=Homo sapiens OX=9606 GN=ACTG1 PE=1 SV=1	ACTG1	41.792	9.3	1	3	3	K05692	3	4758900
hsa04971 Gastric acid secretion	0.307056	1.65	Q9NZT1	Calmodulin-like protein 5 OS=Homo sapiens OX=9606 GN=CALML5 PE=1 SV=2	CALML5	15.892	21.2	4	3	3	K02183	3	12650000
hsa04974 Protein digestion and absorption	0.144686	1.83	O60928	Inward rectifier potassium channel 13 OS=Homo sapiens OX=9606 GN=KCNJ13 PE=1 SV=1	KCNJ13	40.529	0	0	0	0	K05006	0	0
hsa04974 Protein digestion and absorption	0.144686	1.83	P27487	Dipeptidyl peptidase 4 OS=Homo sapiens OX=9606 GN=DPP4 PE=1 SV=2	DPP4	88.278	15	7	8	8	K01278	8	79452000
hsa04974 Protein digestion and absorption	0.144686	1.83	Q05707	Collagen alpha-1(XIV) chain OS=Homo sapiens OX=9606 GN=COL14A1 PE=1 SV=3	COL14A1	193.51	0	0	0	0	K08133	0	0
hsa04974 Protein digestion and absorption	0.144686	1.83	Q96IY4	Carboxypeptidase B2 OS=Homo sapiens OX=9606 GN=CPB2 PE=1 SV=2	CPB2	48.424	16.3	2	3	3	K01300	3	43281000
hsa04974 Protein digestion and absorption	0.144686	1.83	P39059	Collagen alpha-1(XV) chain OS=Homo sapiens OX=9606 GN=COL15A1 PE=1 SV=2	COL15A1	141.72	0	0	0	0	K08135	0	0
hsa04974 Protein digestion and absorption	0.144686	1.83	P48764	Sodium/hydrogen exchanger 3 OS=Homo sapiens OX=9606 GN=SLC9A3 PE=1 SV=2	SLC9A3	92.853	0	0	0	0	K12040	0	0
hsa04975 Fat digestion and absorption	0.399498	1.46	P00505	Aspartate aminotransferase, mitochondrial OS=Homo sapiens OX=9606 GN=GOT2 PE=1 SV=3	GOT2	47.517	0	0	0	0	K14455	0	0
hsa04975 Fat digestion and absorption	0.399498	1.46	P02647	Apolipoprotein A-I OS=Homo sapiens OX=9606 GN=APOA1 PE=1 SV=1	APOA1	30.777	20.6	5	5	5	K08757	5	76295000
hsa04977 Vitamin digestion and absorption	0.176626	2.62	P02647	Apolipoprotein A-I OS=Homo sapiens OX=9606 GN=APOA1 PE=1 SV=1	APOA1	30.777	20.6	5	5	5	K08757	5	76295000
hsa04977 Vitamin digestion and absorption	0.176626	2.62	P43251	Biotinidase OS=Homo sapiens OX=9606 GN=BTD PE=1 SV=2	BTD	61.132	9.2	6	5	5	K01435	5	57996000
hsa04978 Mineral absorption	0.123034	2.1	P02787	Serotransferrin OS=Homo sapiens OX=9606 GN=TF PE=1 SV=4	TF	77.049	60.5	160	43	43	K14736	43	50131000000
hsa04978 Mineral absorption	0.123034	2.1	P09601	Heme oxygenase 1 OS=Homo sapiens OX=9606 GN=HMOX1 PE=1 SV=1	HMOX1	32.818	0	0	0	0	K00510	0	0
hsa04978 Mineral absorption	0.123034	2.1	P20020	Plasma membrane calcium-transporting ATPase 1 OS=Homo sapiens OX=9606 GN=ATP2B1 PE=1 SV=4	ATP2B1	134.68	0	0	0	0	K05850	0	0
hsa04978 Mineral absorption	0.123034	2.1	P48764	Sodium/hydrogen exchanger 3 OS=Homo sapiens OX=9606 GN=SLC9A3 PE=1 SV=2	SLC9A3	92.853	0	0	0	0	K12040	0	0
hsa04979 Cholesterol metabolism	3.59612e-06	6.16	P02647	Apolipoprotein A-I OS=Homo sapiens OX=9606 GN=APOA1 PE=1 SV=1	APOA1	30.777	20.6	5	5	5	K08757	5	76295000
hsa04979 Cholesterol metabolism	3.59612e-06	6.16	P02652	Apolipoprotein A-II OS=Homo sapiens OX=9606 GN=APOA2 PE=1 SV=1	APOA2	11.175	19	7	3	3	K08758	3	7512000000
hsa04979 Cholesterol metabolism	3.59612e-06	6.16	P02654	Apolipoprotein C-I OS=Homo sapiens OX=9606 GN=APOC1 PE=1 SV=1	APOC1	9.3318	34.9	3	3	3	K22286	3	164400000
hsa04979 Cholesterol metabolism	3.59612e-06	6.16	P02655	Apolipoprotein C-II OS=Homo sapiens OX=9606 GN=APOC2 PE=1 SV=1	APOC2	11.284	19.8	3	2	2	K22287	2	111850000
hsa04979 Cholesterol metabolism	3.59612e-06	6.16	P02656	Apolipoprotein C-III OS=Homo sapiens OX=9606 GN=APOC3 PE=1 SV=1	APOC3	10.852	0	0	0	0	K08759	0	0
hsa04979 Cholesterol metabolism	3.59612e-06	6.16	P02749	Beta-2-glycoprotein 1 OS=Homo sapiens OX=9606 GN=APOH PE=1 SV=3	APOH	38.298	30.4	26	10	10	K17305	10	5331200000
hsa04979 Cholesterol metabolism	3.59612e-06	6.16	P04180	Phosphatidylcholine-sterol acyltransferase OS=Homo sapiens OX=9606 GN=LCAT PE=1 SV=1	LCAT	49.577	23.9	9	7	7	K00650	7	281860000
hsa04979 Cholesterol metabolism	3.59612e-06	6.16	P55058	Phospholipid transfer protein OS=Homo sapiens OX=9606 GN=PLTP PE=1 SV=1	PLTP	54.739	2.4	1	1	1	K08761	1	14243000
hsa04979 Cholesterol metabolism	3.59612e-06	6.16	Q07954	Prolow-density lipoprotein receptor-related protein 1 OS=Homo sapiens OX=9606 GN=LRP1 PE=1 SV=2	LRP1	504.6	0	0	0	0	K04550	0	0
hsa04979 Cholesterol metabolism	3.59612e-06	6.16	P11597	Cholesteryl ester transfer protein OS=Homo sapiens OX=9606 GN=CETP PE=1 SV=2	CETP	54.756	0	0	0	0	K16835	0	0
hsa05010 Alzheimer disease	0.235003	1.31	O14818	Proteasome subunit alpha type-7 OS=Homo sapiens OX=9606 GN=PSMA7 PE=1 SV=1	PSMA7	27.887	0	0	0	0	K02731	0	0
hsa05010 Alzheimer disease	0.235003	1.31	O75460	Serine/threonine-protein kinase/endoribonuclease IRE1 OS=Homo sapiens OX=9606 GN=ERN1 PE=1 SV=2	ERN1	109.73	0.9	2	1	1	K08852	1	118360000
hsa05010 Alzheimer disease	0.235003	1.31	P04406	Glyceraldehyde-3-phosphate dehydrogenase OS=Homo sapiens OX=9606 GN=GAPDH PE=1 SV=3	GAPDH	36.053	28.7	5	6	6	K00134	6	28325000
hsa05010 Alzheimer disease	0.235003	1.31	P06576	ATP synthase subunit beta, mitochondrial OS=Homo sapiens OX=9606 GN=ATP5F1B PE=1 SV=3	ATP5F1B	56.559	0	0	0	0	K02133	0	0
hsa05010 Alzheimer disease	0.235003	1.31	P07384	Calpain-1 catalytic subunit OS=Homo sapiens OX=9606 GN=CAPN1 PE=1 SV=1	CAPN1	81.889	0	0	0	0	K01367	0	0
hsa05010 Alzheimer disease	0.235003	1.31	P0DPH8	Tubulin alpha-3D chain OS=Homo sapiens OX=9606 GN=TUBA3D PE=1 SV=1	TUBA3D	49.959	0	0	0	0	K07374	0	0
hsa05010 Alzheimer disease	0.235003	1.31	P14735	Insulin-degrading enzyme OS=Homo sapiens OX=9606 GN=IDE PE=1 SV=4	IDE	117.97	0	0	0	0	K01408	0	0
hsa05010 Alzheimer disease	0.235003	1.31	P19784	Casein kinase II subunit alpha' OS=Homo sapiens OX=9606 GN=CSNK2A2 PE=1 SV=1	CSNK2A2	41.213	0	0	0	0	K03097	0	0
hsa05010 Alzheimer disease	0.235003	1.31	P25705	ATP synthase subunit alpha, mitochondrial OS=Homo sapiens OX=9606 GN=ATP5F1A PE=1 SV=1	ATP5F1A	59.75	0	0	0	0	K02132	0	0
hsa05010 Alzheimer disease	0.235003	1.31	P27482	Calmodulin-like protein 3 OS=Homo sapiens OX=9606 GN=CALML3 PE=1 SV=2	CALML3	16.891	0	0	0	0	K02183	0	0
hsa05010 Alzheimer disease	0.235003	1.31	P31930	Cytochrome b-c1 complex subunit 1, mitochondrial OS=Homo sapiens OX=9606 GN=UQCRC1 PE=1 SV=3	UQCRC1	52.645	0	0	0	0	K00414	0	0
hsa05010 Alzheimer disease	0.235003	1.31	P68371	Tubulin beta-4B chain OS=Homo sapiens OX=9606 GN=TUBB4B PE=1 SV=1	TUBB4B	49.83	0	0	0	0	K07375	0	0
hsa05010 Alzheimer disease	0.235003	1.31	Q8TDY2	RB1-inducible coiled-coil protein 1 OS=Homo sapiens OX=9606 GN=RB1CC1 PE=1 SV=3	RB1CC1	183.09	0	0	0	0	K17589	0	0
hsa05010 Alzheimer disease	0.235003	1.31	Q9NZT1	Calmodulin-like protein 5 OS=Homo sapiens OX=9606 GN=CALML5 PE=1 SV=2	CALML5	15.892	21.2	4	3	3	K02183	3	12650000
hsa05010 Alzheimer disease	0.235003	1.31	O60282	Kinesin heavy chain isoform 5C OS=Homo sapiens OX=9606 GN=KIF5C PE=1 SV=1	KIF5C	109.49	0.8	9	1	1	K10396	1	2190000000
hsa05010 Alzheimer disease	0.235003	1.31	Q07954	Prolow-density lipoprotein receptor-related protein 1 OS=Homo sapiens OX=9606 GN=LRP1 PE=1 SV=2	LRP1	504.6	0	0	0	0	K04550	0	0
hsa05012 Parkinson disease	0.0725415	1.64	O14818	Proteasome subunit alpha type-7 OS=Homo sapiens OX=9606 GN=PSMA7 PE=1 SV=1	PSMA7	27.887	0	0	0	0	K02731	0	0
hsa05012 Parkinson disease	0.0725415	1.64	O75460	Serine/threonine-protein kinase/endoribonuclease IRE1 OS=Homo sapiens OX=9606 GN=ERN1 PE=1 SV=2	ERN1	109.73	0.9	2	1	1	K08852	1	118360000
hsa05012 Parkinson disease	0.0725415	1.64	P00441	Superoxide dismutase [Cu-Zn] OS=Homo sapiens OX=9606 GN=SOD1 PE=1 SV=2	SOD1	15.936	0	0	0	0	K04565	0	0
hsa05012 Parkinson disease	0.0725415	1.64	P06576	ATP synthase subunit beta, mitochondrial OS=Homo sapiens OX=9606 GN=ATP5F1B PE=1 SV=3	ATP5F1B	56.559	0	0	0	0	K02133	0	0
hsa05012 Parkinson disease	0.0725415	1.64	P62987	Ubiquitin-60S ribosomal protein L40 OS=Homo sapiens OX=9606 GN=UBA52 PE=1 SV=2	UBA52	14.728	39.1	7	6	6	K02927	6	90657000
hsa05012 Parkinson disease	0.0725415	1.64	P0DPH8	Tubulin alpha-3D chain OS=Homo sapiens OX=9606 GN=TUBA3D PE=1 SV=1	TUBA3D	49.959	0	0	0	0	K07374	0	0
hsa05012 Parkinson disease	0.0725415	1.64	P10599	Thioredoxin OS=Homo sapiens OX=9606 GN=TXN PE=1 SV=3	TXN	11.737	0	0	0	0	K03671	0	0
hsa05012 Parkinson disease	0.0725415	1.64	P11021	Endoplasmic reticulum chaperone BiP OS=Homo sapiens OX=9606 GN=HSPA5 PE=1 SV=2	HSPA5	72.332	0	0	0	0	K09490	0	0
hsa05012 Parkinson disease	0.0725415	1.64	P25705	ATP synthase subunit alpha, mitochondrial OS=Homo sapiens OX=9606 GN=ATP5F1A PE=1 SV=1	ATP5F1A	59.75	0	0	0	0	K02132	0	0
hsa05012 Parkinson disease	0.0725415	1.64	P27482	Calmodulin-like protein 3 OS=Homo sapiens OX=9606 GN=CALML3 PE=1 SV=2	CALML3	16.891	0	0	0	0	K02183	0	0
hsa05012 Parkinson disease	0.0725415	1.64	P31930	Cytochrome b-c1 complex subunit 1, mitochondrial OS=Homo sapiens OX=9606 GN=UQCRC1 PE=1 SV=3	UQCRC1	52.645	0	0	0	0	K00414	0	0
hsa05012 Parkinson disease	0.0725415	1.64	P68371	Tubulin beta-4B chain OS=Homo sapiens OX=9606 GN=TUBB4B PE=1 SV=1	TUBB4B	49.83	0	0	0	0	K07375	0	0
hsa05012 Parkinson disease	0.0725415	1.64	Q9NZT1	Calmodulin-like protein 5 OS=Homo sapiens OX=9606 GN=CALML5 PE=1 SV=2	CALML5	15.892	21.2	4	3	3	K02183	3	12650000
hsa05012 Parkinson disease	0.0725415	1.64	O60282	Kinesin heavy chain isoform 5C OS=Homo sapiens OX=9606 GN=KIF5C PE=1 SV=1	KIF5C	109.49	0.8	9	1	1	K10396	1	2190000000
hsa05014 Amyotrophic lateral sclerosis	0.166907	1.39	O14818	Proteasome subunit alpha type-7 OS=Homo sapiens OX=9606 GN=PSMA7 PE=1 SV=1	PSMA7	27.887	0	0	0	0	K02731	0	0
hsa05014 Amyotrophic lateral sclerosis	0.166907	1.39	O75460	Serine/threonine-protein kinase/endoribonuclease IRE1 OS=Homo sapiens OX=9606 GN=ERN1 PE=1 SV=2	ERN1	109.73	0.9	2	1	1	K08852	1	118360000
hsa05014 Amyotrophic lateral sclerosis	0.166907	1.39	P00441	Superoxide dismutase [Cu-Zn] OS=Homo sapiens OX=9606 GN=SOD1 PE=1 SV=2	SOD1	15.936	0	0	0	0	K04565	0	0
hsa05014 Amyotrophic lateral sclerosis	0.166907	1.39	P04040	Catalase OS=Homo sapiens OX=9606 GN=CAT PE=1 SV=3	CAT	59.755	8.7	2	2	2	K03781	2	7648000
hsa05014 Amyotrophic lateral sclerosis	0.166907	1.39	P06576	ATP synthase subunit beta, mitochondrial OS=Homo sapiens OX=9606 GN=ATP5F1B PE=1 SV=3	ATP5F1B	56.559	0	0	0	0	K02133	0	0
hsa05014 Amyotrophic lateral sclerosis	0.166907	1.39	P0DPH8	Tubulin alpha-3D chain OS=Homo sapiens OX=9606 GN=TUBA3D PE=1 SV=1	TUBA3D	49.959	0	0	0	0	K07374	0	0
hsa05014 Amyotrophic lateral sclerosis	0.166907	1.39	P11021	Endoplasmic reticulum chaperone BiP OS=Homo sapiens OX=9606 GN=HSPA5 PE=1 SV=2	HSPA5	72.332	0	0	0	0	K09490	0	0
hsa05014 Amyotrophic lateral sclerosis	0.166907	1.39	P20073	Annexin A7 OS=Homo sapiens OX=9606 GN=ANXA7 PE=1 SV=3	ANXA7	52.739	0	0	0	0	K17095	0	0
hsa05014 Amyotrophic lateral sclerosis	0.166907	1.39	P25705	ATP synthase subunit alpha, mitochondrial OS=Homo sapiens OX=9606 GN=ATP5F1A PE=1 SV=1	ATP5F1A	59.75	0	0	0	0	K02132	0	0
hsa05014 Amyotrophic lateral sclerosis	0.166907	1.39	P31930	Cytochrome b-c1 complex subunit 1, mitochondrial OS=Homo sapiens OX=9606 GN=UQCRC1 PE=1 SV=3	UQCRC1	52.645	0	0	0	0	K00414	0	0
hsa05014 Amyotrophic lateral sclerosis	0.166907	1.39	P55072	Transitional endoplasmic reticulum ATPase OS=Homo sapiens OX=9606 GN=VCP PE=1 SV=4	VCP	89.321	0	0	0	0	K13525	0	0
hsa05014 Amyotrophic lateral sclerosis	0.166907	1.39	P63261	Actin, cytoplasmic 2 OS=Homo sapiens OX=9606 GN=ACTG1 PE=1 SV=1	ACTG1	41.792	9.3	1	3	3	K05692	3	4758900
hsa05014 Amyotrophic lateral sclerosis	0.166907	1.39	P68371	Tubulin beta-4B chain OS=Homo sapiens OX=9606 GN=TUBB4B PE=1 SV=1	TUBB4B	49.83	0	0	0	0	K07375	0	0
hsa05014 Amyotrophic lateral sclerosis	0.166907	1.39	Q8TDY2	RB1-inducible coiled-coil protein 1 OS=Homo sapiens OX=9606 GN=RB1CC1 PE=1 SV=3	RB1CC1	183.09	0	0	0	0	K17589	0	0
hsa05014 Amyotrophic lateral sclerosis	0.166907	1.39	O60282	Kinesin heavy chain isoform 5C OS=Homo sapiens OX=9606 GN=KIF5C PE=1 SV=1	KIF5C	109.49	0.8	9	1	1	K10396	1	2190000000
hsa05014 Amyotrophic lateral sclerosis	0.166907	1.39	Q9P2D7	Dynein axonemal heavy chain 1 OS=Homo sapiens OX=9606 GN=DNAH1 PE=1 SV=6	DNAH1	487.49	0.3	1	1	1	K10408	1	17988000
hsa05020 Prion disease	0.289578	1.37	O14818	Proteasome subunit alpha type-7 OS=Homo sapiens OX=9606 GN=PSMA7 PE=1 SV=1	PSMA7	27.887	0	0	0	0	K02731	0	0
hsa05020 Prion disease	0.289578	1.37	P00441	Superoxide dismutase [Cu-Zn] OS=Homo sapiens OX=9606 GN=SOD1 PE=1 SV=2	SOD1	15.936	0	0	0	0	K04565	0	0
hsa05020 Prion disease	0.289578	1.37	P06576	ATP synthase subunit beta, mitochondrial OS=Homo sapiens OX=9606 GN=ATP5F1B PE=1 SV=3	ATP5F1B	56.559	0	0	0	0	K02133	0	0
hsa05020 Prion disease	0.289578	1.37	P0DMV9	Heat shock 70 kDa protein 1B OS=Homo sapiens OX=9606 GN=HSPA1B PE=1 SV=1	HSPA1B	70.051	0	0	0	0	K03283	0	0
hsa05020 Prion disease	0.289578	1.37	P0DPH8	Tubulin alpha-3D chain OS=Homo sapiens OX=9606 GN=TUBA3D PE=1 SV=1	TUBA3D	49.959	0	0	0	0	K07374	0	0
hsa05020 Prion disease	0.289578	1.37	P11021	Endoplasmic reticulum chaperone BiP OS=Homo sapiens OX=9606 GN=HSPA5 PE=1 SV=2	HSPA5	72.332	0	0	0	0	K09490	0	0
hsa05020 Prion disease	0.289578	1.37	P11142	Heat shock cognate 71 kDa protein OS=Homo sapiens OX=9606 GN=HSPA8 PE=1 SV=1	HSPA8	70.897	0	0	0	0	K03283	0	0
hsa05020 Prion disease	0.289578	1.37	P19784	Casein kinase II subunit alpha' OS=Homo sapiens OX=9606 GN=CSNK2A2 PE=1 SV=1	CSNK2A2	41.213	0	0	0	0	K03097	0	0
hsa05020 Prion disease	0.289578	1.37	P25705	ATP synthase subunit alpha, mitochondrial OS=Homo sapiens OX=9606 GN=ATP5F1A PE=1 SV=1	ATP5F1A	59.75	0	0	0	0	K02132	0	0
hsa05020 Prion disease	0.289578	1.37	P31930	Cytochrome b-c1 complex subunit 1, mitochondrial OS=Homo sapiens OX=9606 GN=UQCRC1 PE=1 SV=3	UQCRC1	52.645	0	0	0	0	K00414	0	0
hsa05020 Prion disease	0.289578	1.37	P68371	Tubulin beta-4B chain OS=Homo sapiens OX=9606 GN=TUBB4B PE=1 SV=1	TUBB4B	49.83	0	0	0	0	K07375	0	0
hsa05020 Prion disease	0.289578	1.37	O60282	Kinesin heavy chain isoform 5C OS=Homo sapiens OX=9606 GN=KIF5C PE=1 SV=1	KIF5C	109.49	0.8	9	1	1	K10396	1	2190000000
hsa05022 Pathways of neurodegeneration - multiple diseases	0.280571	1.26	O14818	Proteasome subunit alpha type-7 OS=Homo sapiens OX=9606 GN=PSMA7 PE=1 SV=1	PSMA7	27.887	0	0	0	0	K02731	0	0
hsa05022 Pathways of neurodegeneration - multiple diseases	0.280571	1.26	O75460	Serine/threonine-protein kinase/endoribonuclease IRE1 OS=Homo sapiens OX=9606 GN=ERN1 PE=1 SV=2	ERN1	109.73	0.9	2	1	1	K08852	1	118360000
hsa05022 Pathways of neurodegeneration - multiple diseases	0.280571	1.26	P00441	Superoxide dismutase [Cu-Zn] OS=Homo sapiens OX=9606 GN=SOD1 PE=1 SV=2	SOD1	15.936	0	0	0	0	K04565	0	0
hsa05022 Pathways of neurodegeneration - multiple diseases	0.280571	1.26	P04040	Catalase OS=Homo sapiens OX=9606 GN=CAT PE=1 SV=3	CAT	59.755	8.7	2	2	2	K03781	2	7648000
hsa05022 Pathways of neurodegeneration - multiple diseases	0.280571	1.26	P06576	ATP synthase subunit beta, mitochondrial OS=Homo sapiens OX=9606 GN=ATP5F1B PE=1 SV=3	ATP5F1B	56.559	0	0	0	0	K02133	0	0
hsa05022 Pathways of neurodegeneration - multiple diseases	0.280571	1.26	P07384	Calpain-1 catalytic subunit OS=Homo sapiens OX=9606 GN=CAPN1 PE=1 SV=1	CAPN1	81.889	0	0	0	0	K01367	0	0
hsa05022 Pathways of neurodegeneration - multiple diseases	0.280571	1.26	P62987	Ubiquitin-60S ribosomal protein L40 OS=Homo sapiens OX=9606 GN=UBA52 PE=1 SV=2	UBA52	14.728	39.1	7	6	6	K02927	6	90657000
hsa05022 Pathways of neurodegeneration - multiple diseases	0.280571	1.26	P0DPH8	Tubulin alpha-3D chain OS=Homo sapiens OX=9606 GN=TUBA3D PE=1 SV=1	TUBA3D	49.959	0	0	0	0	K07374	0	0
hsa05022 Pathways of neurodegeneration - multiple diseases	0.280571	1.26	P11021	Endoplasmic reticulum chaperone BiP OS=Homo sapiens OX=9606 GN=HSPA5 PE=1 SV=2	HSPA5	72.332	0	0	0	0	K09490	0	0
hsa05022 Pathways of neurodegeneration - multiple diseases	0.280571	1.26	P19784	Casein kinase II subunit alpha' OS=Homo sapiens OX=9606 GN=CSNK2A2 PE=1 SV=1	CSNK2A2	41.213	0	0	0	0	K03097	0	0
hsa05022 Pathways of neurodegeneration - multiple diseases	0.280571	1.26	P25705	ATP synthase subunit alpha, mitochondrial OS=Homo sapiens OX=9606 GN=ATP5F1A PE=1 SV=1	ATP5F1A	59.75	0	0	0	0	K02132	0	0
hsa05022 Pathways of neurodegeneration - multiple diseases	0.280571	1.26	P27482	Calmodulin-like protein 3 OS=Homo sapiens OX=9606 GN=CALML3 PE=1 SV=2	CALML3	16.891	0	0	0	0	K02183	0	0
hsa05022 Pathways of neurodegeneration - multiple diseases	0.280571	1.26	P31930	Cytochrome b-c1 complex subunit 1, mitochondrial OS=Homo sapiens OX=9606 GN=UQCRC1 PE=1 SV=3	UQCRC1	52.645	0	0	0	0	K00414	0	0
hsa05022 Pathways of neurodegeneration - multiple diseases	0.280571	1.26	P55072	Transitional endoplasmic reticulum ATPase OS=Homo sapiens OX=9606 GN=VCP PE=1 SV=4	VCP	89.321	0	0	0	0	K13525	0	0
hsa05022 Pathways of neurodegeneration - multiple diseases	0.280571	1.26	P68371	Tubulin beta-4B chain OS=Homo sapiens OX=9606 GN=TUBB4B PE=1 SV=1	TUBB4B	49.83	0	0	0	0	K07375	0	0
hsa05022 Pathways of neurodegeneration - multiple diseases	0.280571	1.26	Q8TDY2	RB1-inducible coiled-coil protein 1 OS=Homo sapiens OX=9606 GN=RB1CC1 PE=1 SV=3	RB1CC1	183.09	0	0	0	0	K17589	0	0
hsa05022 Pathways of neurodegeneration - multiple diseases	0.280571	1.26	Q9NZT1	Calmodulin-like protein 5 OS=Homo sapiens OX=9606 GN=CALML5 PE=1 SV=2	CALML5	15.892	21.2	4	3	3	K02183	3	12650000
hsa05022 Pathways of neurodegeneration - multiple diseases	0.280571	1.26	O60282	Kinesin heavy chain isoform 5C OS=Homo sapiens OX=9606 GN=KIF5C PE=1 SV=1	KIF5C	109.49	0.8	9	1	1	K10396	1	2190000000
hsa05022 Pathways of neurodegeneration - multiple diseases	0.280571	1.26	Q9P2D7	Dynein axonemal heavy chain 1 OS=Homo sapiens OX=9606 GN=DNAH1 PE=1 SV=6	DNAH1	487.49	0.3	1	1	1	K10408	1	17988000
hsa05100 Bacterial invasion of epithelial cells	0.0353902	2.45	O15144	Actin-related protein 2/3 complex subunit 2 OS=Homo sapiens OX=9606 GN=ARPC2 PE=1 SV=1	ARPC2	34.333	0	0	0	0	K05758	0	0
hsa05100 Bacterial invasion of epithelial cells	0.0353902	2.45	P05556	Integrin beta-1 OS=Homo sapiens OX=9606 GN=ITGB1 PE=1 SV=2	ITGB1	88.414	0	0	0	0	K05719	0	0
hsa05100 Bacterial invasion of epithelial cells	0.0353902	2.45	P12830	Cadherin-1 OS=Homo sapiens OX=9606 GN=CDH1 PE=1 SV=3	CDH1	97.455	1.8	2	2	2	K05689	2	7974000
hsa05100 Bacterial invasion of epithelial cells	0.0353902	2.45	P18206	Vinculin OS=Homo sapiens OX=9606 GN=VCL PE=1 SV=4	VCL	123.8	0	0	0	0	K05700	0	0
hsa05100 Bacterial invasion of epithelial cells	0.0353902	2.45	Q05193	Dynamin-1 OS=Homo sapiens OX=9606 GN=DNM1 PE=1 SV=2	DNM1	97.407	0	0	0	0	K01528	0	0
hsa05100 Bacterial invasion of epithelial cells	0.0353902	2.45	P63261	Actin, cytoplasmic 2 OS=Homo sapiens OX=9606 GN=ACTG1 PE=1 SV=1	ACTG1	41.792	9.3	1	3	3	K05692	3	4758900
hsa05110 Vibrio cholerae infection	0.212158	1.89	P16885	1-phosphatidylinositol 4,5-bisphosphate phosphodiesterase gamma-2 OS=Homo sapiens OX=9606 GN=PLCG2 PE=1 SV=4	PLCG2	147.87	0	0	0	0	K05859	0	0
hsa05110 Vibrio cholerae infection	0.212158	1.89	P21281	V-type proton ATPase subunit B, brain isoform OS=Homo sapiens OX=9606 GN=ATP6V1B2 PE=1 SV=3	ATP6V1B2	56.5	0	0	0	0	K02147	0	0
hsa05110 Vibrio cholerae infection	0.212158	1.89	P63261	Actin, cytoplasmic 2 OS=Homo sapiens OX=9606 GN=ACTG1 PE=1 SV=1	ACTG1	41.792	9.3	1	3	3	K05692	3	4758900
hsa05120 Epithelial cell signaling in Helicobacter pylori infection	0.488716	1.35	P00533	Epidermal growth factor receptor OS=Homo sapiens OX=9606 GN=EGFR PE=1 SV=2	EGFR	134.28	0	0	0	0	K04361	0	0
hsa05120 Epithelial cell signaling in Helicobacter pylori infection	0.488716	1.35	P16885	1-phosphatidylinositol 4,5-bisphosphate phosphodiesterase gamma-2 OS=Homo sapiens OX=9606 GN=PLCG2 PE=1 SV=4	PLCG2	147.87	0	0	0	0	K05859	0	0
hsa05120 Epithelial cell signaling in Helicobacter pylori infection	0.488716	1.35	P21281	V-type proton ATPase subunit B, brain isoform OS=Homo sapiens OX=9606 GN=ATP6V1B2 PE=1 SV=3	ATP6V1B2	56.5	0	0	0	0	K02147	0	0
hsa05130 Pathogenic Escherichia coli infection	0.298748	1.43	O15144	Actin-related protein 2/3 complex subunit 2 OS=Homo sapiens OX=9606 GN=ARPC2 PE=1 SV=1	ARPC2	34.333	0	0	0	0	K05758	0	0
hsa05130 Pathogenic Escherichia coli infection	0.298748	1.43	P04406	Glyceraldehyde-3-phosphate dehydrogenase OS=Homo sapiens OX=9606 GN=GAPDH PE=1 SV=3	GAPDH	36.053	28.7	5	6	6	K00134	6	28325000
hsa05130 Pathogenic Escherichia coli infection	0.298748	1.43	P05556	Integrin beta-1 OS=Homo sapiens OX=9606 GN=ITGB1 PE=1 SV=2	ITGB1	88.414	0	0	0	0	K05719	0	0
hsa05130 Pathogenic Escherichia coli infection	0.298748	1.43	P0DPH8	Tubulin alpha-3D chain OS=Homo sapiens OX=9606 GN=TUBA3D PE=1 SV=1	TUBA3D	49.959	0	0	0	0	K07374	0	0
hsa05130 Pathogenic Escherichia coli infection	0.298748	1.43	P35579	Myosin-9 OS=Homo sapiens OX=9606 GN=MYH9 PE=1 SV=4	MYH9	226.53	1.8	2	2	2	K10352	2	2939500
hsa05130 Pathogenic Escherichia coli infection	0.298748	1.43	P49662	Caspase-4 OS=Homo sapiens OX=9606 GN=CASP4 PE=1 SV=1	CASP4	43.262	4	6	1	1	K04394	1	29842000
hsa05130 Pathogenic Escherichia coli infection	0.298748	1.43	P63261	Actin, cytoplasmic 2 OS=Homo sapiens OX=9606 GN=ACTG1 PE=1 SV=1	ACTG1	41.792	9.3	1	3	3	K05692	3	4758900
hsa05130 Pathogenic Escherichia coli infection	0.298748	1.43	P68371	Tubulin beta-4B chain OS=Homo sapiens OX=9606 GN=TUBB4B PE=1 SV=1	TUBB4B	49.83	0	0	0	0	K07375	0	0
hsa05130 Pathogenic Escherichia coli infection	0.298748	1.43	Q9HD67	Unconventional myosin-X OS=Homo sapiens OX=9606 GN=MYO10 PE=1 SV=3	MYO10	237.34	0	0	0	0	K12559	0	0
hsa05131 Shigellosis	0.0115691	2.02	O15144	Actin-related protein 2/3 complex subunit 2 OS=Homo sapiens OX=9606 GN=ARPC2 PE=1 SV=1	ARPC2	34.333	0	0	0	0	K05758	0	0
hsa05131 Shigellosis	0.0115691	2.02	O43707	Alpha-actinin-4 OS=Homo sapiens OX=9606 GN=ACTN4 PE=1 SV=2	ACTN4	104.85	0	0	0	0	K05699	0	0
hsa05131 Shigellosis	0.0115691	2.02	P00533	Epidermal growth factor receptor OS=Homo sapiens OX=9606 GN=EGFR PE=1 SV=2	EGFR	134.28	0	0	0	0	K04361	0	0
hsa05131 Shigellosis	0.0115691	2.02	P01024	Complement C3 OS=Homo sapiens OX=9606 GN=C3 PE=1 SV=2	C3	187.15	0	0	0	0	K03990	0	0
hsa05131 Shigellosis	0.0115691	2.02	P05556	Integrin beta-1 OS=Homo sapiens OX=9606 GN=ITGB1 PE=1 SV=2	ITGB1	88.414	0	0	0	0	K05719	0	0
hsa05131 Shigellosis	0.0115691	2.02	P07384	Calpain-1 catalytic subunit OS=Homo sapiens OX=9606 GN=CAPN1 PE=1 SV=1	CAPN1	81.889	0	0	0	0	K01367	0	0
hsa05131 Shigellosis	0.0115691	2.02	P08571	Monocyte differentiation antigen CD14 OS=Homo sapiens OX=9606 GN=CD14 PE=1 SV=2	CD14	40.076	6.9	4	2	2	K04391	2	41719000
hsa05131 Shigellosis	0.0115691	2.02	P62987	Ubiquitin-60S ribosomal protein L40 OS=Homo sapiens OX=9606 GN=UBA52 PE=1 SV=2	UBA52	14.728	39.1	7	6	6	K02927	6	90657000
hsa05131 Shigellosis	0.0115691	2.02	P16070	CD44 antigen OS=Homo sapiens OX=9606 GN=CD44 PE=1 SV=3	CD44	81.537	3	2	2	2	K06256	2	118550000
hsa05131 Shigellosis	0.0115691	2.02	P16885	1-phosphatidylinositol 4,5-bisphosphate phosphodiesterase gamma-2 OS=Homo sapiens OX=9606 GN=PLCG2 PE=1 SV=4	PLCG2	147.87	0	0	0	0	K05859	0	0
hsa05131 Shigellosis	0.0115691	2.02	P18206	Vinculin OS=Homo sapiens OX=9606 GN=VCL PE=1 SV=4	VCL	123.8	0	0	0	0	K05700	0	0
hsa05131 Shigellosis	0.0115691	2.02	P49662	Caspase-4 OS=Homo sapiens OX=9606 GN=CASP4 PE=1 SV=1	CASP4	43.262	4	6	1	1	K04394	1	29842000
hsa05131 Shigellosis	0.0115691	2.02	P63261	Actin, cytoplasmic 2 OS=Homo sapiens OX=9606 GN=ACTG1 PE=1 SV=1	ACTG1	41.792	9.3	1	3	3	K05692	3	4758900
hsa05131 Shigellosis	0.0115691	2.02	Q96EP0	E3 ubiquitin-protein ligase RNF31 OS=Homo sapiens OX=9606 GN=RNF31 PE=1 SV=1	RNF31	119.65	0	0	0	0	K11974	0	0
hsa05131 Shigellosis	0.0115691	2.02	Q01449	Myosin regulatory light chain 2, atrial isoform OS=Homo sapiens OX=9606 GN=MYL7 PE=1 SV=1	MYL7	19.448	5.1	0	1	1	K12754	1	26571000
hsa05132 Salmonella infection	0.0160556	1.89	O15144	Actin-related protein 2/3 complex subunit 2 OS=Homo sapiens OX=9606 GN=ARPC2 PE=1 SV=1	ARPC2	34.333	0	0	0	0	K05758	0	0
hsa05132 Salmonella infection	0.0160556	1.89	O75369	Filamin-B OS=Homo sapiens OX=9606 GN=FLNB PE=1 SV=2	FLNB	278.16	0	0	0	0	K04437	0	0
hsa05132 Salmonella infection	0.0160556	1.89	P04406	Glyceraldehyde-3-phosphate dehydrogenase OS=Homo sapiens OX=9606 GN=GAPDH PE=1 SV=3	GAPDH	36.053	28.7	5	6	6	K00134	6	28325000
hsa05132 Salmonella infection	0.0160556	1.89	P07355	Annexin A2 OS=Homo sapiens OX=9606 GN=ANXA2 PE=1 SV=2	ANXA2	38.604	15.3	4	4	4	K17092	4	8350100
hsa05132 Salmonella infection	0.0160556	1.89	P08238	Heat shock protein HSP 90-beta OS=Homo sapiens OX=9606 GN=HSP90AB1 PE=1 SV=4	HSP90AB1	83.263	0	0	0	0	K04079	0	0
hsa05132 Salmonella infection	0.0160556	1.89	P08571	Monocyte differentiation antigen CD14 OS=Homo sapiens OX=9606 GN=CD14 PE=1 SV=2	CD14	40.076	6.9	4	2	2	K04391	2	41719000
hsa05132 Salmonella infection	0.0160556	1.89	P0DPH8	Tubulin alpha-3D chain OS=Homo sapiens OX=9606 GN=TUBA3D PE=1 SV=1	TUBA3D	49.959	0	0	0	0	K07374	0	0
hsa05132 Salmonella infection	0.0160556	1.89	P10599	Thioredoxin OS=Homo sapiens OX=9606 GN=TXN PE=1 SV=3	TXN	11.737	0	0	0	0	K03671	0	0
hsa05132 Salmonella infection	0.0160556	1.89	P21333	Filamin-A OS=Homo sapiens OX=9606 GN=FLNA PE=1 SV=4	FLNA	280.74	0	0	0	0	K04437	0	0
hsa05132 Salmonella infection	0.0160556	1.89	P49662	Caspase-4 OS=Homo sapiens OX=9606 GN=CASP4 PE=1 SV=1	CASP4	43.262	4	6	1	1	K04394	1	29842000
hsa05132 Salmonella infection	0.0160556	1.89	P63261	Actin, cytoplasmic 2 OS=Homo sapiens OX=9606 GN=ACTG1 PE=1 SV=1	ACTG1	41.792	9.3	1	3	3	K05692	3	4758900
hsa05132 Salmonella infection	0.0160556	1.89	P68371	Tubulin beta-4B chain OS=Homo sapiens OX=9606 GN=TUBB4B PE=1 SV=1	TUBB4B	49.83	0	0	0	0	K07375	0	0
hsa05132 Salmonella infection	0.0160556	1.89	O60282	Kinesin heavy chain isoform 5C OS=Homo sapiens OX=9606 GN=KIF5C PE=1 SV=1	KIF5C	109.49	0.8	9	1	1	K10396	1	2190000000
hsa05132 Salmonella infection	0.0160556	1.89	Q01449	Myosin regulatory light chain 2, atrial isoform OS=Homo sapiens OX=9606 GN=MYL7 PE=1 SV=1	MYL7	19.448	5.1	0	1	1	K12754	1	26571000
hsa05132 Salmonella infection	0.0160556	1.89	Q09666	Neuroblast differentiation-associated protein AHNAK OS=Homo sapiens OX=9606 GN=AHNAK PE=1 SV=2	AHNAK	629.09	0	0	0	0	K23934	0	0
hsa05133 Pertussis	0.000640563	3.72	P01024	Complement C3 OS=Homo sapiens OX=9606 GN=C3 PE=1 SV=2	C3	187.15	0	0	0	0	K03990	0	0
hsa05133 Pertussis	0.000640563	3.72	P05155	Plasma protease C1 inhibitor OS=Homo sapiens OX=9606 GN=SERPING1 PE=1 SV=2	SERPING1	55.154	27.4	56	17	17	K04001	17	14711000000
hsa05133 Pertussis	0.000640563	3.72	P05556	Integrin beta-1 OS=Homo sapiens OX=9606 GN=ITGB1 PE=1 SV=2	ITGB1	88.414	0	0	0	0	K05719	0	0
hsa05133 Pertussis	0.000640563	3.72	P08571	Monocyte differentiation antigen CD14 OS=Homo sapiens OX=9606 GN=CD14 PE=1 SV=2	CD14	40.076	6.9	4	2	2	K04391	2	41719000
hsa05133 Pertussis	0.000640563	3.72	P0C0L5	Complement C4-B OS=Homo sapiens OX=9606 GN=C4B_2 PE=1 SV=2	C4B_2	192.75	2.9	4	3	3	K03989	3	50961000
hsa05133 Pertussis	0.000640563	3.72	P27482	Calmodulin-like protein 3 OS=Homo sapiens OX=9606 GN=CALML3 PE=1 SV=2	CALML3	16.891	0	0	0	0	K02183	0	0
hsa05133 Pertussis	0.000640563	3.72	Q9NZT1	Calmodulin-like protein 5 OS=Homo sapiens OX=9606 GN=CALML5 PE=1 SV=2	CALML5	15.892	21.2	4	3	3	K02183	3	12650000
hsa05133 Pertussis	0.000640563	3.72	P06681	Complement C2 OS=Homo sapiens OX=9606 GN=C2 PE=1 SV=2	C2	83.267	0	0	0	0	K01332	0	0
hsa05133 Pertussis	0.000640563	3.72	P0C0L4	Complement C4-A OS=Homo sapiens OX=9606 GN=C4A PE=1 SV=2	C4A	192.78	0	0	0	0	K03989	0	0
hsa05134 Legionellosis	0.000453904	4.34	P01024	Complement C3 OS=Homo sapiens OX=9606 GN=C3 PE=1 SV=2	C3	187.15	0	0	0	0	K03990	0	0
hsa05134 Legionellosis	0.000453904	4.34	P08571	Monocyte differentiation antigen CD14 OS=Homo sapiens OX=9606 GN=CD14 PE=1 SV=2	CD14	40.076	6.9	4	2	2	K04391	2	41719000
hsa05134 Legionellosis	0.000453904	4.34	P0DMV9	Heat shock 70 kDa protein 1B OS=Homo sapiens OX=9606 GN=HSPA1B PE=1 SV=1	HSPA1B	70.051	0	0	0	0	K03283	0	0
hsa05134 Legionellosis	0.000453904	4.34	P10809	60 kDa heat shock protein, mitochondrial OS=Homo sapiens OX=9606 GN=HSPD1 PE=1 SV=2	HSPD1	61.054	0	0	0	0	K04077	0	0
hsa05134 Legionellosis	0.000453904	4.34	P11142	Heat shock cognate 71 kDa protein OS=Homo sapiens OX=9606 GN=HSPA8 PE=1 SV=1	HSPA8	70.897	0	0	0	0	K03283	0	0
hsa05134 Legionellosis	0.000453904	4.34	P26641	Elongation factor 1-gamma OS=Homo sapiens OX=9606 GN=EEF1G PE=1 SV=3	EEF1G	50.118	0	0	0	0	K03233	0	0
hsa05134 Legionellosis	0.000453904	4.34	P55072	Transitional endoplasmic reticulum ATPase OS=Homo sapiens OX=9606 GN=VCP PE=1 SV=4	VCP	89.321	0	0	0	0	K13525	0	0
hsa05134 Legionellosis	0.000453904	4.34	P68104	Elongation factor 1-alpha 1 OS=Homo sapiens OX=9606 GN=EEF1A1 PE=1 SV=1	EEF1A1	50.14	0	0	0	0	K03231	0	0
hsa05140 Leishmaniasis	0.110669	1.96	P01024	Complement C3 OS=Homo sapiens OX=9606 GN=C3 PE=1 SV=2	C3	187.15	0	0	0	0	K03990	0	0
hsa05140 Leishmaniasis	0.110669	1.96	P05556	Integrin beta-1 OS=Homo sapiens OX=9606 GN=ITGB1 PE=1 SV=2	ITGB1	88.414	0	0	0	0	K05719	0	0
hsa05140 Leishmaniasis	0.110669	1.96	P42224	Signal transducer and activator of transcription 1-alpha/beta OS=Homo sapiens OX=9606 GN=STAT1 PE=1 SV=2	STAT1	87.334	0	0	0	0	K11220	0	0
hsa05140 Leishmaniasis	0.110669	1.96	P68104	Elongation factor 1-alpha 1 OS=Homo sapiens OX=9606 GN=EEF1A1 PE=1 SV=1	EEF1A1	50.14	0	0	0	0	K03231	0	0
hsa05140 Leishmaniasis	0.110669	1.96	P08637	Low affinity immunoglobulin gamma Fc region receptor III-A OS=Homo sapiens OX=9606 GN=FCGR3A PE=1 SV=2	FCGR3A	29.089	0	0	0	0	K06463	0	0
hsa05143 African trypanosomiasis	0.000991231	5.1	P00739	Haptoglobin-related protein OS=Homo sapiens OX=9606 GN=HPR PE=2 SV=2	HPR	39.029	34.2	5	14	3	K14477	3	169590000
hsa05143 African trypanosomiasis	0.000991231	5.1	P01042	Kininogen-1 OS=Homo sapiens OX=9606 GN=KNG1 PE=1 SV=2	KNG1	71.957	16.8	10	9	9	K03898	9	1803300000
hsa05143 African trypanosomiasis	0.000991231	5.1	P02647	Apolipoprotein A-I OS=Homo sapiens OX=9606 GN=APOA1 PE=1 SV=1	APOA1	30.777	20.6	5	5	5	K08757	5	76295000
hsa05143 African trypanosomiasis	0.000991231	5.1	P05362	Intercellular adhesion molecule 1 OS=Homo sapiens OX=9606 GN=ICAM1 PE=1 SV=2	ICAM1	57.825	0	0	0	0	K06490	0	0
hsa05143 African trypanosomiasis	0.000991231	5.1	P68871	Hemoglobin subunit beta OS=Homo sapiens OX=9606 GN=HBB PE=1 SV=2	HBB	15.998	71.4	22	9	4	K13823	9	3143200000
hsa05143 African trypanosomiasis	0.000991231	5.1	P69905	Hemoglobin subunit alpha OS=Homo sapiens OX=9606 GN=HBA2 PE=1 SV=2	HBA2	15.257	57.7	20	6	6	K13822	6	1898500000
hsa05144 Malaria	0.0654343	2.62	P05362	Intercellular adhesion molecule 1 OS=Homo sapiens OX=9606 GN=ICAM1 PE=1 SV=2	ICAM1	57.825	0	0	0	0	K06490	0	0
hsa05144 Malaria	0.0654343	2.62	P68871	Hemoglobin subunit beta OS=Homo sapiens OX=9606 GN=HBB PE=1 SV=2	HBB	15.998	71.4	22	9	4	K13823	9	3143200000
hsa05144 Malaria	0.0654343	2.62	P69905	Hemoglobin subunit alpha OS=Homo sapiens OX=9606 GN=HBA2 PE=1 SV=2	HBA2	15.257	57.7	20	6	6	K13822	6	1898500000
hsa05144 Malaria	0.0654343	2.62	Q07954	Prolow-density lipoprotein receptor-related protein 1 OS=Homo sapiens OX=9606 GN=LRP1 PE=1 SV=2	LRP1	504.6	0	0	0	0	K04550	0	0
hsa05146 Amoebiasis	0.00537124	2.75	O43707	Alpha-actinin-4 OS=Homo sapiens OX=9606 GN=ACTN4 PE=1 SV=2	ACTN4	104.85	0	0	0	0	K05699	0	0
hsa05146 Amoebiasis	0.00537124	2.75	P04792	Heat shock protein beta-1 OS=Homo sapiens OX=9606 GN=HSPB1 PE=1 SV=2	HSPB1	22.782	7.8	1	1	1	K04455	1	1730200
hsa05146 Amoebiasis	0.00537124	2.75	P05089	Arginase-1 OS=Homo sapiens OX=9606 GN=ARG1 PE=1 SV=2	ARG1	34.735	8.4	5	3	3	K01476	3	32997000
hsa05146 Amoebiasis	0.00537124	2.75	P08571	Monocyte differentiation antigen CD14 OS=Homo sapiens OX=9606 GN=CD14 PE=1 SV=2	CD14	40.076	6.9	4	2	2	K04391	2	41719000
hsa05146 Amoebiasis	0.00537124	2.75	P18206	Vinculin OS=Homo sapiens OX=9606 GN=VCL PE=1 SV=4	VCL	123.8	0	0	0	0	K05700	0	0
hsa05146 Amoebiasis	0.00537124	2.75	P29508	Serpin B3 OS=Homo sapiens OX=9606 GN=SERPINB3 PE=1 SV=2	SERPINB3	44.564	0	0	0	0	K13963	0	0
hsa05146 Amoebiasis	0.00537124	2.75	P48594	Serpin B4 OS=Homo sapiens OX=9606 GN=SERPINB4 PE=1 SV=2	SERPINB4	44.853	0	0	0	0	K13963	0	0
hsa05146 Amoebiasis	0.00537124	2.75	Q06830	Peroxiredoxin-1 OS=Homo sapiens OX=9606 GN=PRDX1 PE=1 SV=1	PRDX1	22.11	9	1	1	1	K13279	1	1860400
hsa05146 Amoebiasis	0.00537124	2.75	Q9UIV8	Serpin B13 OS=Homo sapiens OX=9606 GN=SERPINB13 PE=1 SV=2	SERPINB13	44.276	0	0	0	0	K13963	0	0
hsa05150 Staphylococcus aureus infection	6.31905e-11	6.42	P01024	Complement C3 OS=Homo sapiens OX=9606 GN=C3 PE=1 SV=2	C3	187.15	0	0	0	0	K03990	0	0
hsa05150 Staphylococcus aureus infection	6.31905e-11	6.42	P02533	Keratin, type I cytoskeletal 14 OS=Homo sapiens OX=9606 GN=KRT14 PE=1 SV=4	KRT14	51.561	43	23	18	6	K07604	14	387220000
hsa05150 Staphylococcus aureus infection	6.31905e-11	6.42	P05362	Intercellular adhesion molecule 1 OS=Homo sapiens OX=9606 GN=ICAM1 PE=1 SV=2	ICAM1	57.825	0	0	0	0	K06490	0	0
hsa05150 Staphylococcus aureus infection	6.31905e-11	6.42	P08727	Keratin, type I cytoskeletal 19 OS=Homo sapiens OX=9606 GN=KRT19 PE=1 SV=4	KRT19	44.105	0	0	0	0	K07604	0	0
hsa05150 Staphylococcus aureus infection	6.31905e-11	6.42	P08779	Keratin, type I cytoskeletal 16 OS=Homo sapiens OX=9606 GN=KRT16 PE=1 SV=4	KRT16	51.267	33	9	16	7	K07604	7	65846000
hsa05150 Staphylococcus aureus infection	6.31905e-11	6.42	P0C0L5	Complement C4-B OS=Homo sapiens OX=9606 GN=C4B_2 PE=1 SV=2	C4B_2	192.75	2.9	4	3	3	K03989	3	50961000
hsa05150 Staphylococcus aureus infection	6.31905e-11	6.42	P13645	Keratin, type I cytoskeletal 10 OS=Homo sapiens OX=9606 GN=KRT10 PE=1 SV=6	KRT10	58.826	45.7	108	38	34	K07604	38	5389000000
hsa05150 Staphylococcus aureus infection	6.31905e-11	6.42	P19012	Keratin, type I cytoskeletal 15 OS=Homo sapiens OX=9606 GN=KRT15 PE=1 SV=3	KRT15	49.211	0	0	0	0	K07604	0	0
hsa05150 Staphylococcus aureus infection	6.31905e-11	6.42	P35527	Keratin, type I cytoskeletal 9 OS=Homo sapiens OX=9606 GN=KRT9 PE=1 SV=3	KRT9	62.064	63.6	163	44	44	K07604	44	9025200000
hsa05150 Staphylococcus aureus infection	6.31905e-11	6.42	P59666	Neutrophil defensin 3 OS=Homo sapiens OX=9606 GN=DEFA3 PE=1 SV=1	DEFA3	10.245	0	0	0	0	K05230	0	0
hsa05150 Staphylococcus aureus infection	6.31905e-11	6.42	Q02413	Desmoglein-1 OS=Homo sapiens OX=9606 GN=DSG1 PE=1 SV=2	DSG1	113.75	7.6	12	7	7	K07596	7	89824000
hsa05150 Staphylococcus aureus infection	6.31905e-11	6.42	Q04695	Keratin, type I cytoskeletal 17 OS=Homo sapiens OX=9606 GN=KRT17 PE=1 SV=2	KRT17	48.105	32.6	5	10	5	K07604	5	28013000
hsa05150 Staphylococcus aureus infection	6.31905e-11	6.42	Q9C075	Keratin, type I cytoskeletal 23 OS=Homo sapiens OX=9606 GN=KRT23 PE=1 SV=2	KRT23	48.131	0	0	0	0	K07604	0	0
hsa05150 Staphylococcus aureus infection	6.31905e-11	6.42	P06681	Complement C2 OS=Homo sapiens OX=9606 GN=C2 PE=1 SV=2	C2	83.267	0	0	0	0	K01332	0	0
hsa05150 Staphylococcus aureus infection	6.31905e-11	6.42	P08637	Low affinity immunoglobulin gamma Fc region receptor III-A OS=Homo sapiens OX=9606 GN=FCGR3A PE=1 SV=2	FCGR3A	29.089	0	0	0	0	K06463	0	0
hsa05150 Staphylococcus aureus infection	6.31905e-11	6.42	P00746	Complement factor D OS=Homo sapiens OX=9606 GN=CFD PE=1 SV=5	CFD	27.033	0	0	0	0	K01334	0	0
hsa05150 Staphylococcus aureus infection	6.31905e-11	6.42	P0C0L4	Complement C4-A OS=Homo sapiens OX=9606 GN=C4A PE=1 SV=2	C4A	192.78	0	0	0	0	K03989	0	0
hsa05150 Staphylococcus aureus infection	6.31905e-11	6.42	P00751	Complement factor B OS=Homo sapiens OX=9606 GN=CFB PE=1 SV=2	CFB	85.532	22.3	13	12	12	K01335	12	416220000
hsa05150 Staphylococcus aureus infection	6.31905e-11	6.42	P13646	Keratin, type I cytoskeletal 13 OS=Homo sapiens OX=9606 GN=KRT13 PE=1 SV=4	KRT13	49.588	6.6	1	2	1	K07604	1	681050
hsa05152 Tuberculosis	0.0806256	1.75	P01024	Complement C3 OS=Homo sapiens OX=9606 GN=C3 PE=1 SV=2	C3	187.15	0	0	0	0	K03990	0	0
hsa05152 Tuberculosis	0.0806256	1.75	P07339	Cathepsin D OS=Homo sapiens OX=9606 GN=CTSD PE=1 SV=1	CTSD	44.552	9.7	4	3	3	K01379	3	29548000
hsa05152 Tuberculosis	0.0806256	1.75	P08571	Monocyte differentiation antigen CD14 OS=Homo sapiens OX=9606 GN=CD14 PE=1 SV=2	CD14	40.076	6.9	4	2	2	K04391	2	41719000
hsa05152 Tuberculosis	0.0806256	1.75	P10809	60 kDa heat shock protein, mitochondrial OS=Homo sapiens OX=9606 GN=HSPD1 PE=1 SV=2	HSPD1	61.054	0	0	0	0	K04077	0	0
hsa05152 Tuberculosis	0.0806256	1.75	P27482	Calmodulin-like protein 3 OS=Homo sapiens OX=9606 GN=CALML3 PE=1 SV=2	CALML3	16.891	0	0	0	0	K02183	0	0
hsa05152 Tuberculosis	0.0806256	1.75	P38646	Stress-70 protein, mitochondrial OS=Homo sapiens OX=9606 GN=HSPA9 PE=1 SV=2	HSPA9	73.68	0	0	0	0	K04043	0	0
hsa05152 Tuberculosis	0.0806256	1.75	P42224	Signal transducer and activator of transcription 1-alpha/beta OS=Homo sapiens OX=9606 GN=STAT1 PE=1 SV=2	STAT1	87.334	0	0	0	0	K11220	0	0
hsa05152 Tuberculosis	0.0806256	1.75	Q9NZT1	Calmodulin-like protein 5 OS=Homo sapiens OX=9606 GN=CALML5 PE=1 SV=2	CALML5	15.892	21.2	4	3	3	K02183	3	12650000
hsa05152 Tuberculosis	0.0806256	1.75	P08637	Low affinity immunoglobulin gamma Fc region receptor III-A OS=Homo sapiens OX=9606 GN=FCGR3A PE=1 SV=2	FCGR3A	29.089	0	0	0	0	K06463	0	0
hsa05152 Tuberculosis	0.0806256	1.75	P13473	Lysosome-associated membrane glycoprotein 2 OS=Homo sapiens OX=9606 GN=LAMP2 PE=1 SV=2	LAMP2	44.96	0	0	0	0	K06528	0	0
hsa05171 Coronavirus disease - COVID-19	0.0834759	1.64	P00533	Epidermal growth factor receptor OS=Homo sapiens OX=9606 GN=EGFR PE=1 SV=2	EGFR	134.28	0	0	0	0	K04361	0	0
hsa05171 Coronavirus disease - COVID-19	0.0834759	1.64	P01024	Complement C3 OS=Homo sapiens OX=9606 GN=C3 PE=1 SV=2	C3	187.15	0	0	0	0	K03990	0	0
hsa05171 Coronavirus disease - COVID-19	0.0834759	1.64	P0C0L5	Complement C4-B OS=Homo sapiens OX=9606 GN=C4B_2 PE=1 SV=2	C4B_2	192.75	2.9	4	3	3	K03989	3	50961000
hsa05171 Coronavirus disease - COVID-19	0.0834759	1.64	P62987	Ubiquitin-60S ribosomal protein L40 OS=Homo sapiens OX=9606 GN=UBA52 PE=1 SV=2	UBA52	14.728	39.1	7	6	6	K02927	6	90657000
hsa05171 Coronavirus disease - COVID-19	0.0834759	1.64	P16885	1-phosphatidylinositol 4,5-bisphosphate phosphodiesterase gamma-2 OS=Homo sapiens OX=9606 GN=PLCG2 PE=1 SV=4	PLCG2	147.87	0	0	0	0	K05859	0	0
hsa05171 Coronavirus disease - COVID-19	0.0834759	1.64	P42224	Signal transducer and activator of transcription 1-alpha/beta OS=Homo sapiens OX=9606 GN=STAT1 PE=1 SV=2	STAT1	87.334	0	0	0	0	K11220	0	0
hsa05171 Coronavirus disease - COVID-19	0.0834759	1.64	P62081	40S ribosomal protein S7 OS=Homo sapiens OX=9606 GN=RPS7 PE=1 SV=1	RPS7	22.127	0	0	0	0	K02993	0	0
hsa05171 Coronavirus disease - COVID-19	0.0834759	1.64	Q02878	60S ribosomal protein L6 OS=Homo sapiens OX=9606 GN=RPL6 PE=1 SV=3	RPL6	32.728	0	0	0	0	K02934	0	0
hsa05171 Coronavirus disease - COVID-19	0.0834759	1.64	P06681	Complement C2 OS=Homo sapiens OX=9606 GN=C2 PE=1 SV=2	C2	83.267	0	0	0	0	K01332	0	0
hsa05171 Coronavirus disease - COVID-19	0.0834759	1.64	P00746	Complement factor D OS=Homo sapiens OX=9606 GN=CFD PE=1 SV=5	CFD	27.033	0	0	0	0	K01334	0	0
hsa05171 Coronavirus disease - COVID-19	0.0834759	1.64	P0C0L4	Complement C4-A OS=Homo sapiens OX=9606 GN=C4A PE=1 SV=2	C4A	192.78	0	0	0	0	K03989	0	0
hsa05171 Coronavirus disease - COVID-19	0.0834759	1.64	P00751	Complement factor B OS=Homo sapiens OX=9606 GN=CFB PE=1 SV=2	CFB	85.532	22.3	13	12	12	K01335	12	416220000
hsa05203 Viral carcinogenesis	0.390256	1.36	O43707	Alpha-actinin-4 OS=Homo sapiens OX=9606 GN=ACTN4 PE=1 SV=2	ACTN4	104.85	0	0	0	0	K05699	0	0
hsa05203 Viral carcinogenesis	0.390256	1.36	P01024	Complement C3 OS=Homo sapiens OX=9606 GN=C3 PE=1 SV=2	C3	187.15	0	0	0	0	K03990	0	0
hsa05203 Viral carcinogenesis	0.390256	1.36	P06396	Gelsolin OS=Homo sapiens OX=9606 GN=GSN PE=1 SV=1	GSN	85.696	0	0	0	0	K05768	0	0
hsa05203 Viral carcinogenesis	0.390256	1.36	P14618	Pyruvate kinase PKM OS=Homo sapiens OX=9606 GN=PKM PE=1 SV=4	PKM	57.936	0	0	0	0	K00873	0	0
hsa05203 Viral carcinogenesis	0.390256	1.36	P61981	14-3-3 protein gamma OS=Homo sapiens OX=9606 GN=YWHAG PE=1 SV=2	YWHAG	28.302	0	0	0	0	K16198	0	0
hsa05203 Viral carcinogenesis	0.390256	1.36	P62258	14-3-3 protein epsilon OS=Homo sapiens OX=9606 GN=YWHAE PE=1 SV=1	YWHAE	29.174	0	0	0	0	K06630	0	0
hsa05203 Viral carcinogenesis	0.390256	1.36	P63104	14-3-3 protein zeta/delta OS=Homo sapiens OX=9606 GN=YWHAZ PE=1 SV=1	YWHAZ	27.745	0	0	0	0	K16197	0	0
hsa05203 Viral carcinogenesis	0.390256	1.36	Q13573	SNW domain-containing protein 1 OS=Homo sapiens OX=9606 GN=SNW1 PE=1 SV=1	SNW1	61.494	0	0	0	0	K06063	0	0
hsa05206 MicroRNAs in cancer	0.35831	1.38	P00533	Epidermal growth factor receptor OS=Homo sapiens OX=9606 GN=EGFR PE=1 SV=2	EGFR	134.28	0	0	0	0	K04361	0	0
hsa05206 MicroRNAs in cancer	0.35831	1.38	P08670	Vimentin OS=Homo sapiens OX=9606 GN=VIM PE=1 SV=4	VIM	53.651	0	0	0	0	K07606	0	0
hsa05206 MicroRNAs in cancer	0.35831	1.38	P09601	Heme oxygenase 1 OS=Homo sapiens OX=9606 GN=HMOX1 PE=1 SV=1	HMOX1	32.818	0	0	0	0	K00510	0	0
hsa05206 MicroRNAs in cancer	0.35831	1.38	P09619	Platelet-derived growth factor receptor beta OS=Homo sapiens OX=9606 GN=PDGFRB PE=1 SV=1	PDGFRB	123.97	2.9	3	2	2	K05089	2	4182400
hsa05206 MicroRNAs in cancer	0.35831	1.38	P16070	CD44 antigen OS=Homo sapiens OX=9606 GN=CD44 PE=1 SV=3	CD44	81.537	3	2	2	2	K06256	2	118550000
hsa05206 MicroRNAs in cancer	0.35831	1.38	P16885	1-phosphatidylinositol 4,5-bisphosphate phosphodiesterase gamma-2 OS=Homo sapiens OX=9606 GN=PLCG2 PE=1 SV=4	PLCG2	147.87	0	0	0	0	K05859	0	0
hsa05206 MicroRNAs in cancer	0.35831	1.38	Q16658	Fascin OS=Homo sapiens OX=9606 GN=FSCN1 PE=1 SV=3	FSCN1	54.529	0	0	0	0	K23551	0	0
hsa05208 Chemical carcinogenesis - reactive oxygen species	0.439102	1.26	P00441	Superoxide dismutase [Cu-Zn] OS=Homo sapiens OX=9606 GN=SOD1 PE=1 SV=2	SOD1	15.936	0	0	0	0	K04565	0	0
hsa05208 Chemical carcinogenesis - reactive oxygen species	0.439102	1.26	P00533	Epidermal growth factor receptor OS=Homo sapiens OX=9606 GN=EGFR PE=1 SV=2	EGFR	134.28	0	0	0	0	K04361	0	0
hsa05208 Chemical carcinogenesis - reactive oxygen species	0.439102	1.26	P04040	Catalase OS=Homo sapiens OX=9606 GN=CAT PE=1 SV=3	CAT	59.755	8.7	2	2	2	K03781	2	7648000
hsa05208 Chemical carcinogenesis - reactive oxygen species	0.439102	1.26	P06576	ATP synthase subunit beta, mitochondrial OS=Homo sapiens OX=9606 GN=ATP5F1B PE=1 SV=3	ATP5F1B	56.559	0	0	0	0	K02133	0	0
hsa05208 Chemical carcinogenesis - reactive oxygen species	0.439102	1.26	P09601	Heme oxygenase 1 OS=Homo sapiens OX=9606 GN=HMOX1 PE=1 SV=1	HMOX1	32.818	0	0	0	0	K00510	0	0
hsa05208 Chemical carcinogenesis - reactive oxygen species	0.439102	1.26	P25705	ATP synthase subunit alpha, mitochondrial OS=Homo sapiens OX=9606 GN=ATP5F1A PE=1 SV=1	ATP5F1A	59.75	0	0	0	0	K02132	0	0
hsa05208 Chemical carcinogenesis - reactive oxygen species	0.439102	1.26	P31930	Cytochrome b-c1 complex subunit 1, mitochondrial OS=Homo sapiens OX=9606 GN=UQCRC1 PE=1 SV=3	UQCRC1	52.645	0	0	0	0	K00414	0	0
hsa05208 Chemical carcinogenesis - reactive oxygen species	0.439102	1.26	P78417	Glutathione S-transferase omega-1 OS=Homo sapiens OX=9606 GN=GSTO1 PE=1 SV=2	GSTO1	27.566	0	0	0	0	K00799	0	0
hsa05208 Chemical carcinogenesis - reactive oxygen species	0.439102	1.26	Q12913	Receptor-type tyrosine-protein phosphatase eta OS=Homo sapiens OX=9606 GN=PTPRJ PE=1 SV=3	PTPRJ	145.94	2.7	3	3	3	K05698	3	26199000
hsa05214 Glioma	0.0899218	2.1	P00533	Epidermal growth factor receptor OS=Homo sapiens OX=9606 GN=EGFR PE=1 SV=2	EGFR	134.28	0	0	0	0	K04361	0	0
hsa05214 Glioma	0.0899218	2.1	P09619	Platelet-derived growth factor receptor beta OS=Homo sapiens OX=9606 GN=PDGFRB PE=1 SV=1	PDGFRB	123.97	2.9	3	2	2	K05089	2	4182400
hsa05214 Glioma	0.0899218	2.1	P16885	1-phosphatidylinositol 4,5-bisphosphate phosphodiesterase gamma-2 OS=Homo sapiens OX=9606 GN=PLCG2 PE=1 SV=4	PLCG2	147.87	0	0	0	0	K05859	0	0
hsa05214 Glioma	0.0899218	2.1	P27482	Calmodulin-like protein 3 OS=Homo sapiens OX=9606 GN=CALML3 PE=1 SV=2	CALML3	16.891	0	0	0	0	K02183	0	0
hsa05214 Glioma	0.0899218	2.1	Q9NZT1	Calmodulin-like protein 5 OS=Homo sapiens OX=9606 GN=CALML5 PE=1 SV=2	CALML5	15.892	21.2	4	3	3	K02183	3	12650000
hsa05218 Melanoma	0.499523	1.31	P00533	Epidermal growth factor receptor OS=Homo sapiens OX=9606 GN=EGFR PE=1 SV=2	EGFR	134.28	0	0	0	0	K04361	0	0
hsa05218 Melanoma	0.499523	1.31	P09619	Platelet-derived growth factor receptor beta OS=Homo sapiens OX=9606 GN=PDGFRB PE=1 SV=1	PDGFRB	123.97	2.9	3	2	2	K05089	2	4182400
hsa05218 Melanoma	0.499523	1.31	P12830	Cadherin-1 OS=Homo sapiens OX=9606 GN=CDH1 PE=1 SV=3	CDH1	97.455	1.8	2	2	2	K05689	2	7974000
hsa05219 Bladder cancer	0.140837	2.3	P00533	Epidermal growth factor receptor OS=Homo sapiens OX=9606 GN=EGFR PE=1 SV=2	EGFR	134.28	0	0	0	0	K04361	0	0
hsa05219 Bladder cancer	0.140837	2.3	P12830	Cadherin-1 OS=Homo sapiens OX=9606 GN=CDH1 PE=1 SV=3	CDH1	97.455	1.8	2	2	2	K05689	2	7974000
hsa05219 Bladder cancer	0.140837	2.3	P19971	Thymidine phosphorylase OS=Homo sapiens OX=9606 GN=TYMP PE=1 SV=2	TYMP	49.955	0	0	0	0	K00758	0	0
hsa05221 Acute myeloid leukemia	0.16392	1.88	P05164	Myeloperoxidase OS=Homo sapiens OX=9606 GN=MPO PE=1 SV=1	MPO	83.868	2.7	1	1	1	K10789	1	1665100
hsa05221 Acute myeloid leukemia	0.16392	1.88	P07333	Macrophage colony-stimulating factor 1 receptor OS=Homo sapiens OX=9606 GN=CSF1R PE=1 SV=2	CSF1R	107.98	2.2	2	2	2	K05090	2	24589000
hsa05221 Acute myeloid leukemia	0.16392	1.88	P08571	Monocyte differentiation antigen CD14 OS=Homo sapiens OX=9606 GN=CD14 PE=1 SV=2	CD14	40.076	6.9	4	2	2	K04391	2	41719000
hsa05221 Acute myeloid leukemia	0.16392	1.88	P14923	Junction plakoglobin OS=Homo sapiens OX=9606 GN=JUP PE=1 SV=3	JUP	81.744	7.2	3	3	3	K10056	3	11408000
hsa05223 Non-small cell lung cancer	0.499523	1.31	P00533	Epidermal growth factor receptor OS=Homo sapiens OX=9606 GN=EGFR PE=1 SV=2	EGFR	134.28	0	0	0	0	K04361	0	0
hsa05223 Non-small cell lung cancer	0.499523	1.31	P16885	1-phosphatidylinositol 4,5-bisphosphate phosphodiesterase gamma-2 OS=Homo sapiens OX=9606 GN=PLCG2 PE=1 SV=4	PLCG2	147.87	0	0	0	0	K05859	0	0
hsa05223 Non-small cell lung cancer	0.499523	1.31	O60282	Kinesin heavy chain isoform 5C OS=Homo sapiens OX=9606 GN=KIF5C PE=1 SV=1	KIF5C	109.49	0.8	9	1	1	K10396	1	2190000000
hsa05230 Central carbon metabolism in cancer	0.0714123	2.25	P00338	L-lactate dehydrogenase A chain OS=Homo sapiens OX=9606 GN=LDHA PE=1 SV=2	LDHA	36.688	0	0	0	0	K00016	0	0
hsa05230 Central carbon metabolism in cancer	0.0714123	2.25	P00533	Epidermal growth factor receptor OS=Homo sapiens OX=9606 GN=EGFR PE=1 SV=2	EGFR	134.28	0	0	0	0	K04361	0	0
hsa05230 Central carbon metabolism in cancer	0.0714123	2.25	P09619	Platelet-derived growth factor receptor beta OS=Homo sapiens OX=9606 GN=PDGFRB PE=1 SV=1	PDGFRB	123.97	2.9	3	2	2	K05089	2	4182400
hsa05230 Central carbon metabolism in cancer	0.0714123	2.25	P14618	Pyruvate kinase PKM OS=Homo sapiens OX=9606 GN=PKM PE=1 SV=4	PKM	57.936	0	0	0	0	K00873	0	0
hsa05230 Central carbon metabolism in cancer	0.0714123	2.25	P15259	Phosphoglycerate mutase 2 OS=Homo sapiens OX=9606 GN=PGAM2 PE=1 SV=3	PGAM2	28.766	0	0	0	0	K01834	0	0
hsa05322 Systemic lupus erythematosus	0.00441974	2.83	O43707	Alpha-actinin-4 OS=Homo sapiens OX=9606 GN=ACTN4 PE=1 SV=2	ACTN4	104.85	0	0	0	0	K05699	0	0
hsa05322 Systemic lupus erythematosus	0.00441974	2.83	P01024	Complement C3 OS=Homo sapiens OX=9606 GN=C3 PE=1 SV=2	C3	187.15	0	0	0	0	K03990	0	0
hsa05322 Systemic lupus erythematosus	0.00441974	2.83	Q93077	Histone H2A type 1-C OS=Homo sapiens OX=9606 GN=H2AC6 PE=1 SV=3	H2AC6	14.105	0	0	0	0	K11251	0	0
hsa05322 Systemic lupus erythematosus	0.00441974	2.83	P0C0L5	Complement C4-B OS=Homo sapiens OX=9606 GN=C4B_2 PE=1 SV=2	C4B_2	192.75	2.9	4	3	3	K03989	3	50961000
hsa05322 Systemic lupus erythematosus	0.00441974	2.83	P06681	Complement C2 OS=Homo sapiens OX=9606 GN=C2 PE=1 SV=2	C2	83.267	0	0	0	0	K01332	0	0
hsa05322 Systemic lupus erythematosus	0.00441974	2.83	P08637	Low affinity immunoglobulin gamma Fc region receptor III-A OS=Homo sapiens OX=9606 GN=FCGR3A PE=1 SV=2	FCGR3A	29.089	0	0	0	0	K06463	0	0
hsa05322 Systemic lupus erythematosus	0.00441974	2.83	P0C0L4	Complement C4-A OS=Homo sapiens OX=9606 GN=C4A PE=1 SV=2	C4A	192.78	0	0	0	0	K03989	0	0
hsa05322 Systemic lupus erythematosus	0.00441974	2.83	Q99878	Histone H2A type 1-J OS=Homo sapiens OX=9606 GN=H2AC14 PE=1 SV=3	H2AC14	13.936	14.1	2	2	2	K11251	2	17616000
hsa05322 Systemic lupus erythematosus	0.00441974	2.83	P10155	RNA-binding protein RO60 OS=Homo sapiens OX=9606 GN=RO60 PE=1 SV=2	RO60	60.67	0	0	0	0	K11089	0	0
hsa05410 Hypertrophic cardiomyopathy	0.211858	1.75	P01019	Angiotensinogen OS=Homo sapiens OX=9606 GN=AGT PE=1 SV=3	AGT	53.154	7.6	3	3	3	K09821	3	91548000
hsa05410 Hypertrophic cardiomyopathy	0.211858	1.75	P02545	Prelamin-A/C OS=Homo sapiens OX=9606 GN=LMNA PE=1 SV=1	LMNA	74.139	0	0	0	0	K12641	0	0
hsa05410 Hypertrophic cardiomyopathy	0.211858	1.75	P05556	Integrin beta-1 OS=Homo sapiens OX=9606 GN=ITGB1 PE=1 SV=2	ITGB1	88.414	0	0	0	0	K05719	0	0
hsa05410 Hypertrophic cardiomyopathy	0.211858	1.75	P67936	Tropomyosin alpha-4 chain OS=Homo sapiens OX=9606 GN=TPM4 PE=1 SV=3	TPM4	28.521	0	0	0	0	K10375	0	0
hsa05410 Hypertrophic cardiomyopathy	0.211858	1.75	P63261	Actin, cytoplasmic 2 OS=Homo sapiens OX=9606 GN=ACTG1 PE=1 SV=1	ACTG1	41.792	9.3	1	3	3	K05692	3	4758900
hsa05412 Arrhythmogenic right ventricular cardiomyopathy	0.0353902	2.45	P02545	Prelamin-A/C OS=Homo sapiens OX=9606 GN=LMNA PE=1 SV=1	LMNA	74.139	0	0	0	0	K12641	0	0
hsa05412 Arrhythmogenic right ventricular cardiomyopathy	0.0353902	2.45	P05556	Integrin beta-1 OS=Homo sapiens OX=9606 GN=ITGB1 PE=1 SV=2	ITGB1	88.414	0	0	0	0	K05719	0	0
hsa05412 Arrhythmogenic right ventricular cardiomyopathy	0.0353902	2.45	P14923	Junction plakoglobin OS=Homo sapiens OX=9606 GN=JUP PE=1 SV=3	JUP	81.744	7.2	3	3	3	K10056	3	11408000
hsa05412 Arrhythmogenic right ventricular cardiomyopathy	0.0353902	2.45	P15924	Desmoplakin OS=Homo sapiens OX=9606 GN=DSP PE=1 SV=3	DSP	331.77	4.1	10	8	8	K10381	8	36295000
hsa05412 Arrhythmogenic right ventricular cardiomyopathy	0.0353902	2.45	P63261	Actin, cytoplasmic 2 OS=Homo sapiens OX=9606 GN=ACTG1 PE=1 SV=1	ACTG1	41.792	9.3	1	3	3	K05692	3	4758900
hsa05412 Arrhythmogenic right ventricular cardiomyopathy	0.0353902	2.45	P19022	Cadherin-2 OS=Homo sapiens OX=9606 GN=CDH2 PE=1 SV=4	CDH2	99.808	0	0	0	0	K06736	0	0
hsa05414 Dilated cardiomyopathy	0.238413	1.62	P01019	Angiotensinogen OS=Homo sapiens OX=9606 GN=AGT PE=1 SV=3	AGT	53.154	7.6	3	3	3	K09821	3	91548000
hsa05414 Dilated cardiomyopathy	0.238413	1.62	P02545	Prelamin-A/C OS=Homo sapiens OX=9606 GN=LMNA PE=1 SV=1	LMNA	74.139	0	0	0	0	K12641	0	0
hsa05414 Dilated cardiomyopathy	0.238413	1.62	P05556	Integrin beta-1 OS=Homo sapiens OX=9606 GN=ITGB1 PE=1 SV=2	ITGB1	88.414	0	0	0	0	K05719	0	0
hsa05414 Dilated cardiomyopathy	0.238413	1.62	P67936	Tropomyosin alpha-4 chain OS=Homo sapiens OX=9606 GN=TPM4 PE=1 SV=3	TPM4	28.521	0	0	0	0	K10375	0	0
hsa05414 Dilated cardiomyopathy	0.238413	1.62	P63261	Actin, cytoplasmic 2 OS=Homo sapiens OX=9606 GN=ACTG1 PE=1 SV=1	ACTG1	41.792	9.3	1	3	3	K05692	3	4758900
hsa05416 Viral myocarditis	0.444989	1.55	O43432	Eukaryotic translation initiation factor 4 gamma 3 OS=Homo sapiens OX=9606 GN=EIF4G3 PE=1 SV=2	EIF4G3	176.65	0.8	2	1	1	K03260	1	686540000
hsa05416 Viral myocarditis	0.444989	1.55	P05362	Intercellular adhesion molecule 1 OS=Homo sapiens OX=9606 GN=ICAM1 PE=1 SV=2	ICAM1	57.825	0	0	0	0	K06490	0	0
hsa05416 Viral myocarditis	0.444989	1.55	P63261	Actin, cytoplasmic 2 OS=Homo sapiens OX=9606 GN=ACTG1 PE=1 SV=1	ACTG1	41.792	9.3	1	3	3	K05692	3	4758900
hsa05417 Lipid and atherosclerosis	0.111252	1.61	O75460	Serine/threonine-protein kinase/endoribonuclease IRE1 OS=Homo sapiens OX=9606 GN=ERN1 PE=1 SV=2	ERN1	109.73	0.9	2	1	1	K08852	1	118360000
hsa05417 Lipid and atherosclerosis	0.111252	1.61	P02647	Apolipoprotein A-I OS=Homo sapiens OX=9606 GN=APOA1 PE=1 SV=1	APOA1	30.777	20.6	5	5	5	K08757	5	76295000
hsa05417 Lipid and atherosclerosis	0.111252	1.61	P05362	Intercellular adhesion molecule 1 OS=Homo sapiens OX=9606 GN=ICAM1 PE=1 SV=2	ICAM1	57.825	0	0	0	0	K06490	0	0
hsa05417 Lipid and atherosclerosis	0.111252	1.61	P08238	Heat shock protein HSP 90-beta OS=Homo sapiens OX=9606 GN=HSP90AB1 PE=1 SV=4	HSP90AB1	83.263	0	0	0	0	K04079	0	0
hsa05417 Lipid and atherosclerosis	0.111252	1.61	P08571	Monocyte differentiation antigen CD14 OS=Homo sapiens OX=9606 GN=CD14 PE=1 SV=2	CD14	40.076	6.9	4	2	2	K04391	2	41719000
hsa05417 Lipid and atherosclerosis	0.111252	1.61	P0DMV9	Heat shock 70 kDa protein 1B OS=Homo sapiens OX=9606 GN=HSPA1B PE=1 SV=1	HSPA1B	70.051	0	0	0	0	K03283	0	0
hsa05417 Lipid and atherosclerosis	0.111252	1.61	P10809	60 kDa heat shock protein, mitochondrial OS=Homo sapiens OX=9606 GN=HSPD1 PE=1 SV=2	HSPD1	61.054	0	0	0	0	K04077	0	0
hsa05417 Lipid and atherosclerosis	0.111252	1.61	P11021	Endoplasmic reticulum chaperone BiP OS=Homo sapiens OX=9606 GN=HSPA5 PE=1 SV=2	HSPA5	72.332	0	0	0	0	K09490	0	0
hsa05417 Lipid and atherosclerosis	0.111252	1.61	P11142	Heat shock cognate 71 kDa protein OS=Homo sapiens OX=9606 GN=HSPA8 PE=1 SV=1	HSPA8	70.897	0	0	0	0	K03283	0	0
hsa05417 Lipid and atherosclerosis	0.111252	1.61	P27482	Calmodulin-like protein 3 OS=Homo sapiens OX=9606 GN=CALML3 PE=1 SV=2	CALML3	16.891	0	0	0	0	K02183	0	0
hsa05417 Lipid and atherosclerosis	0.111252	1.61	Q9NZT1	Calmodulin-like protein 5 OS=Homo sapiens OX=9606 GN=CALML5 PE=1 SV=2	CALML5	15.892	21.2	4	3	3	K02183	3	12650000
hsa05418 Fluid shear stress and atherosclerosis	0.0436831	2.04	P05362	Intercellular adhesion molecule 1 OS=Homo sapiens OX=9606 GN=ICAM1 PE=1 SV=2	ICAM1	57.825	0	0	0	0	K06490	0	0
hsa05418 Fluid shear stress and atherosclerosis	0.0436831	2.04	P08238	Heat shock protein HSP 90-beta OS=Homo sapiens OX=9606 GN=HSP90AB1 PE=1 SV=4	HSP90AB1	83.263	0	0	0	0	K04079	0	0
hsa05418 Fluid shear stress and atherosclerosis	0.0436831	2.04	P09211	Glutathione S-transferase P OS=Homo sapiens OX=9606 GN=GSTP1 PE=1 SV=2	GSTP1	23.356	0	0	0	0	K23790	0	0
hsa05418 Fluid shear stress and atherosclerosis	0.0436831	2.04	P09601	Heme oxygenase 1 OS=Homo sapiens OX=9606 GN=HMOX1 PE=1 SV=1	HMOX1	32.818	0	0	0	0	K00510	0	0
hsa05418 Fluid shear stress and atherosclerosis	0.0436831	2.04	P10599	Thioredoxin OS=Homo sapiens OX=9606 GN=TXN PE=1 SV=3	TXN	11.737	0	0	0	0	K03671	0	0
hsa05418 Fluid shear stress and atherosclerosis	0.0436831	2.04	P27482	Calmodulin-like protein 3 OS=Homo sapiens OX=9606 GN=CALML3 PE=1 SV=2	CALML3	16.891	0	0	0	0	K02183	0	0
hsa05418 Fluid shear stress and atherosclerosis	0.0436831	2.04	P63261	Actin, cytoplasmic 2 OS=Homo sapiens OX=9606 GN=ACTG1 PE=1 SV=1	ACTG1	41.792	9.3	1	3	3	K05692	3	4758900
hsa05418 Fluid shear stress and atherosclerosis	0.0436831	2.04	P78417	Glutathione S-transferase omega-1 OS=Homo sapiens OX=9606 GN=GSTO1 PE=1 SV=2	GSTO1	27.566	0	0	0	0	K00799	0	0
hsa05418 Fluid shear stress and atherosclerosis	0.0436831	2.04	Q9NZT1	Calmodulin-like protein 5 OS=Homo sapiens OX=9606 GN=CALML5 PE=1 SV=2	CALML5	15.892	21.2	4	3	3	K02183	3	12650000
