# Supplementary material for: Protein composition analysis of human plasma-derived and recombinant human serum albumin preparations based on 4D label-free proteomics
Source: PeerJ. 2025 Jun 30;13:e19624. doi: 10.7717/peerj.19624 (PMC12225626; doi:10.7717/peerj.19624)
Supplement: Supplemental Information 2 — Supplemental Figures: Figure S1A: Peptide length, peptides per protein, distribution of coverage (%) and MW (kDa) of the LC-MS/MS analysis of rHSA from company A. Figure S2B: Peptide length, peptides per protein, distribution of coverage (%) and MW(kDa) of the LC-MS/MS analysis of rHSA from company B. Figure S3C: Peptide length, peptides per protein, distribution of coverage (%) and MW(kDa) of the LC-MS/MS analysis of pHSA from company C. Figure S4D: Peptide length, peptides per protein, distribution of coverage (%) and MW(kDa) of the LC-MS/MS analysis of pHSA from company D. Figure S5E: Peptide length, peptides per protein, distribution of coverage (%) and MW(kDa) of the LC-MS/MS analysis of pHSA from company E. Figure S6F: Peptide length, peptides per protein, distribution of coverage (%) and MW(kDa) of the LC-MS/MS analysis of pHSA from company F. Figure S7G: Peptide length, peptides per protein, distribution of coverage (%) and MW(kDa) of the LC-MS/MS analysis of pHSA from company G. Figure S8H: Peptide length, peptides per protein, distribution of coverage (%) and MW(kDa) of the LC-MS/MS analysis of pHSA from company H. Figure S9: GO enrichment analysis of the APs in pHSA. Figure S10: Subcellular localization prediction of the APs in pHSA. Figure S11: COG/KOG enrichment analysis of the APs in pHSA. Figure S12: KEGG pathway enrichment analysis of the APs in pHSA. Supplemental Tables: Table S1A: The protein and peptide identified in rHSA from company A. Table S2B: The protein and peptide identified in rHSA from company B. Table S3C: The protein and peptide identified in pHSA from company C. Table S4D: The protein and peptide identified in pHSA from company D. Table S5E: The protein and peptide identified in pHSA from company E. Table S6F: The protein and peptide identified in pHSA from company F. Table S7G: The protein and peptide identified in pHSA from company G. Table S8H: The protein and peptide identified in pHSA from company H. Table S9: The relative abunda [file peerj-13-19624-s002.zip › Supplementary/Supplementary Table/Supplementary Table S14 Reactome_pathway_enrichment.xlsx]

## Sheet: ident
Reactome pathway	Mapping	Background	All Mapping	All Background	Fold Enrichment	Fisher's exact test p value	-log10(p value)	Related proteins	Reactome link
R-HSA-6798695 Neutrophil degranulation	80	478	358	10892	5.09	1.75209e-35	34.76	O00391 P00738 P01009 P01011 P01024 P02750 P02763 P02765 P02766 P02788 P04040 P04075 P04080 P04217 P04264 P05089 P05109 P05164 P06396 P06702 P07339 P07355 P07384 P08238 P08571 P09211 P0DMV9 P11142 P13639 P14151 P14174 P14618 P14923 P15144 P15291 P15309 P15924 P16070 P17931 P18206 P19652 P28676 P29508 P30740 P31151 P31949 P50395 P53634 P54108 P55072 P61626 P62937 P68104 P68371 P68871 P80188 P80511 …	https://reactome.org/PathwayBrowser/#/R-HSA-6798695
R-HSA-168249 Innate Immune System	120	1116	358	10892	3.27	2.72534e-34	33.56	A0A0C4DH25 O00391 O14818 O15144 P00738 P01009 P01011 P01024 P01857 P01861 P02750 P02763 P02765 P02766 P02788 P04040 P04075 P04080 P04217 P04264 P05089 P05109 P05155 P05164 P06312 P06396 P06702 P07339 P07355 P07384 P08238 P08571 P09211 P09601 P0C0L5 P62987 P0DMV9 P0DOY3 P10599 P11142 P13639 P14151 P14174 P14618 P14923 P15144 P15169 P15291 P15309 P15924 P16070 P16885 P17931 P18206 P19652 P21281 P22…	https://reactome.org/PathwayBrowser/#/R-HSA-168249
R-HSA-168256 Immune System	155	2065	358	10892	2.28	5.781e-27	26.24	A0A0C4DH25 O00391 O14818 O15144 O43432 O60437 O75369 P00441 P00738 P01009 P01011 P01024 P01857 P01861 P01871 P02750 P02763 P02765 P02766 P02788 P04040 P04075 P04080 P04083 P04217 P04264 P05089 P05109 P05120 P05155 P05164 P05362 P05556 P06312 P06396 P06702 P07333 P07339 P07355 P07384 P08238 P08571 P08670 P09211 P09601 P0C0L5 P62987 P0DMV9 P0DOY3 P0DPH8 P10599 P11021 P11142 P12830 P13639 P14151 P14…	https://reactome.org/PathwayBrowser/#/R-HSA-168256
R-HSA-6809371 Formation of the cornified envelope	31	129	358	10892	7.31	1.00389e-18	18	O60437 P01040 P02533 P02538 P04259 P04264 P07384 P08727 P08779 P13645 P13647 P14923 P15924 P19012 P20930 P22735 P31944 P35527 P35908 P48668 Q02413 Q04695 Q08554 Q13835 Q15517 Q7Z794 Q92817 Q9C075 Q8N1N4 Q14CN4 P13646	https://reactome.org/PathwayBrowser/#/R-HSA-6809371
R-HSA-114608 Platelet degranulation	27	127	358	10892	6.47	5.06037e-15	14.3	O00391 O43707 O94919 P00441 P01009 P01011 P01042 P02647 P02749 P02763 P02765 P02787 P04075 P04217 P05155 P08697 P11021 P18206 P19652 P21333 P62937 Q14624 P01033 P00746 P13473 Q13103 Q9BX10	https://reactome.org/PathwayBrowser/#/R-HSA-114608
R-HSA-76005 Response to elevated platelet cytosolic Ca2+	27	132	358	10892	6.22	1.39552e-14	13.86	O00391 O43707 O94919 P00441 P01009 P01011 P01042 P02647 P02749 P02763 P02765 P02787 P04075 P04217 P05155 P08697 P11021 P18206 P19652 P21333 P62937 Q14624 P01033 P00746 P13473 Q13103 Q9BX10	https://reactome.org/PathwayBrowser/#/R-HSA-76005
R-HSA-109582 Hemostasis	61	671	358	10892	2.77	2.03285e-13	12.69	A0A0C4DH25 O00391 O43707 O94919 P00441 P00742 P00748 P01008 P01009 P01011 P01042 P01871 P01876 P01877 P02042 P02647 P02749 P02763 P02765 P02787 P03952 P04075 P04217 P05120 P05154 P05155 P05556 P06312 P07355 P07359 P08697 P0DOY3 P0DPH8 P11021 P14151 P14174 P16070 P16885 P18206 P19652 P20020 P21333 P47756 P52907 P62937 P63104 P68371 P68871 Q14624 Q9UNN8 A2NJV5 P0CG04 P01033 P01721 P05546 Q02763 P00…	https://reactome.org/PathwayBrowser/#/R-HSA-109582
R-HSA-6805567 Keratinization	31	217	358	10892	4.35	3.90555e-12	11.41	O60437 P01040 P02533 P02538 P04259 P04264 P07384 P08727 P08779 P13645 P13647 P14923 P15924 P19012 P20930 P22735 P31944 P35527 P35908 P48668 Q02413 Q04695 Q08554 Q13835 Q15517 Q7Z794 Q92817 Q9C075 Q8N1N4 Q14CN4 P13646	https://reactome.org/PathwayBrowser/#/R-HSA-6805567
R-HSA-6799990 Metal sequestration by antimicrobial proteins	6	6	358	10892	30.42	1.21049e-09	8.92	P02788 P05109 P06702 P31151 P80188 Q86SG5	https://reactome.org/PathwayBrowser/#/R-HSA-6799990
R-HSA-2168880 Scavenging of heme from plasma	16	74	358	10892	6.58	1.57422e-09	8.8	A0A0C4DH25 P00738 P00739 P01876 P01877 P02647 P02760 P02790 P06312 P0DOY3 P68871 P69905 A2NJV5 P0CG04 P01721 Q07954	https://reactome.org/PathwayBrowser/#/R-HSA-2168880
R-HSA-76002 Platelet activation, signaling and aggregation	30	260	358	10892	3.51	1.84922e-09	8.73	O00391 O43707 O94919 P00441 P01009 P01011 P01042 P02647 P02749 P02763 P02765 P02787 P04075 P04217 P05155 P07359 P08697 P11021 P16885 P18206 P19652 P21333 P62937 P63104 Q14624 P01033 P00746 P13473 Q13103 Q9BX10	https://reactome.org/PathwayBrowser/#/R-HSA-76002
R-HSA-166658 Complement cascade	20	120	358	10892	5.07	1.86858e-09	8.73	A0A0C4DH25 P01024 P01857 P01861 P05155 P06312 P0C0L5 P0DOY3 P15169 P22792 Q96IY4 A2NJV5 P0CG04 P01721 P01859 P06681 P00746 P0C0L4 P00751 P01860	https://reactome.org/PathwayBrowser/#/R-HSA-166658
R-HSA-977606 Regulation of Complement cascade	19	110	358	10892	5.26	2.57531e-09	8.59	A0A0C4DH25 P01024 P01857 P01861 P05155 P06312 P0C0L5 P0DOY3 P15169 P22792 Q96IY4 A2NJV5 P0CG04 P01721 P01859 P06681 P0C0L4 P00751 P01860	https://reactome.org/PathwayBrowser/#/R-HSA-977606
R-HSA-8957275 Post-translational protein phosphorylation	18	107	358	10892	5.12	1.0521e-08	7.98	O00391 P00450 P01008 P01009 P01024 P01042 P02647 P02652 P02765 P02787 Q07065 Q15084 P01033 P01034 P05546 P0C0L4 P19022 Q13103	https://reactome.org/PathwayBrowser/#/R-HSA-8957275
R-HSA-166663 Initial triggering of complement	16	85	358	10892	5.73	1.32419e-08	7.88	A0A0C4DH25 P01024 P01857 P01861 P06312 P0C0L5 P0DOY3 A2NJV5 P0CG04 P01721 P01859 P06681 P00746 P0C0L4 P00751 P01860	https://reactome.org/PathwayBrowser/#/R-HSA-166663
R-HSA-140837 Intrinsic Pathway of Fibrin Clot Formation	9	23	358	10892	11.91	2.20249e-08	7.66	P00742 P00748 P01008 P01042 P03952 P05154 P05155 P07359 P05546	https://reactome.org/PathwayBrowser/#/R-HSA-140837
R-HSA-381426 Regulation of Insulin-like Growth Factor (IGF) transport and uptake by Insulin-like Growth Factor Binding Proteins (IGFBPs)	18	124	358	10892	4.42	1.11664e-07	6.95	O00391 P00450 P01008 P01009 P01024 P01042 P02647 P02652 P02765 P02787 Q07065 Q15084 P01033 P01034 P05546 P0C0L4 P19022 Q13103	https://reactome.org/PathwayBrowser/#/R-HSA-381426
R-HSA-2173782 Binding and Uptake of Ligands by Scavenger Receptors	16	102	358	10892	4.77	1.91811e-07	6.72	A0A0C4DH25 P00738 P00739 P01876 P01877 P02647 P02760 P02790 P06312 P0DOY3 P68871 P69905 A2NJV5 P0CG04 P01721 Q07954	https://reactome.org/PathwayBrowser/#/R-HSA-2173782
R-HSA-140877 Formation of Fibrin Clot (Clotting Cascade)	10	39	358	10892	7.8	3.52455e-07	6.45	P00742 P00748 P01008 P01042 P03952 P05154 P05155 P07359 Q9UNN8 P05546	https://reactome.org/PathwayBrowser/#/R-HSA-140877
R-HSA-174577 Activation of C3 and C5	5	7	358	10892	21.73	7.42214e-07	6.13	P01024 P0C0L5 P06681 P0C0L4 P00751	https://reactome.org/PathwayBrowser/#/R-HSA-174577
R-HSA-70263 Gluconeogenesis	9	33	358	10892	8.3	7.76549e-07	6.11	P00505 P00558 P04075 P04406 P06733 P15259 P17174 P40926 P60174	https://reactome.org/PathwayBrowser/#/R-HSA-70263
R-HSA-8950505 Gene and protein expression by JAK-STAT signaling after Interleukin-12 stimulation	9	37	358	10892	7.4	2.22956e-06	5.65	P00441 P05120 P07355 P14174 P37837 P38646 P52907 P62937 P78417	https://reactome.org/PathwayBrowser/#/R-HSA-8950505
R-HSA-2029482 Regulation of actin dynamics for phagocytic cup formation	16	123	358	10892	3.96	2.55308e-06	5.59	A0A0C4DH25 O15144 P01857 P01861 P06312 P08238 P0DOY3 P35579 P63261 Q9HD67 A2NJV5 P0CG04 P01721 P01859 P08637 P01860	https://reactome.org/PathwayBrowser/#/R-HSA-2029482
R-HSA-8964058 HDL remodeling	5	9	358	10892	16.9	4.2163e-06	5.38	P02647 P02655 P02656 P04180 P11597	https://reactome.org/PathwayBrowser/#/R-HSA-8964058
R-HSA-9613829 Chaperone Mediated Autophagy	7	22	358	10892	9.68	4.35048e-06	5.36	P08238 P08670 P62987 P11142 P68104 P68871 P13473	https://reactome.org/PathwayBrowser/#/R-HSA-9613829
R-HSA-2029480 Fcgamma receptor (FCGR) dependent phagocytosis	17	147	358	10892	3.52	6.36634e-06	5.2	A0A0C4DH25 O15144 P01857 P01861 P06312 P08238 P0DOY3 P16885 P35579 P63261 Q9HD67 A2NJV5 P0CG04 P01721 P01859 P08637 P01860	https://reactome.org/PathwayBrowser/#/R-HSA-2029480
R-HSA-418990 Adherens junctions interactions	8	32	358	10892	7.61	6.63496e-06	5.18	P12830 P14923 P15151 P63261 Q9BY67 P55290 P19022 Q15223	https://reactome.org/PathwayBrowser/#/R-HSA-418990
R-HSA-446728 Cell junction organization	13	91	358	10892	4.35	7.92613e-06	5.1	P02533 P05556 P12830 P13647 P14923 P15151 P21333 P63261 Q15149 Q9BY67 P55290 P19022 Q15223	https://reactome.org/PathwayBrowser/#/R-HSA-446728
R-HSA-9664422 FCGR3A-mediated phagocytosis	15	120	358	10892	3.8	8.64399e-06	5.06	A0A0C4DH25 O15144 P01857 P01861 P06312 P0DOY3 P35579 P63261 Q9HD67 A2NJV5 P0CG04 P01721 P01859 P08637 P01860	https://reactome.org/PathwayBrowser/#/R-HSA-9664422
R-HSA-9664407 Parasite infection	15	120	358	10892	3.8	8.64399e-06	5.06	A0A0C4DH25 O15144 P01857 P01861 P06312 P0DOY3 P35579 P63261 Q9HD67 A2NJV5 P0CG04 P01721 P01859 P08637 P01860	https://reactome.org/PathwayBrowser/#/R-HSA-9664407
R-HSA-9664417 Leishmania phagocytosis	15	120	358	10892	3.8	8.64399e-06	5.06	A0A0C4DH25 O15144 P01857 P01861 P06312 P0DOY3 P35579 P63261 Q9HD67 A2NJV5 P0CG04 P01721 P01859 P08637 P01860	https://reactome.org/PathwayBrowser/#/R-HSA-9664417
R-HSA-447115 Interleukin-12 family signaling	10	56	358	10892	5.43	1.19969e-05	4.92	P00441 P05120 P07355 P14174 P37837 P38646 P42224 P52907 P62937 P78417	https://reactome.org/PathwayBrowser/#/R-HSA-447115
R-HSA-9020591 Interleukin-12 signaling	9	46	358	10892	5.95	1.52013e-05	4.82	P00441 P05120 P07355 P14174 P37837 P38646 P52907 P62937 P78417	https://reactome.org/PathwayBrowser/#/R-HSA-9020591
R-HSA-1266738 Developmental Biology	62	1100	358	10892	1.71	2.25726e-05	4.65	O14818 O15144 O60437 P00533 P01040 P02533 P02538 P04259 P04264 Q93077 P05556 P07384 P08238 P08727 P08779 P62987 P0DPH8 P11142 P13645 P13647 P14923 P15924 P19012 P19784 P20930 P22735 P31944 P35527 P35579 P35908 P46939 P48668 Q05193 P51812 P63261 P62081 P68371 Q02413 Q02878 Q04695 Q08554 Q13740 Q13835 Q15517 Q15648 Q7Z794 Q92817 Q9BXM0 Q9C075 Q9H944 Q9HD67 Q9Y261 O75553 P11277 Q13573 Q14966 P19022 …	https://reactome.org/PathwayBrowser/#/R-HSA-1266738
R-HSA-2029481 FCGR activation	11	74	358	10892	4.52	2.70691e-05	4.57	A0A0C4DH25 P01857 P01861 P06312 P0DOY3 A2NJV5 P0CG04 P01721 P01859 P08637 P01860	https://reactome.org/PathwayBrowser/#/R-HSA-2029481
R-HSA-2029485 Role of phospholipids in phagocytosis	12	88	358	10892	4.15	2.86039e-05	4.54	A0A0C4DH25 P01857 P01861 P06312 P0DOY3 P16885 A2NJV5 P0CG04 P01721 P01859 P08637 P01860	https://reactome.org/PathwayBrowser/#/R-HSA-2029485
R-HSA-9657689 Defective SERPING1 causes hereditary angioedema	3	3	358	10892	30.42	3.52207e-05	4.45	P00748 P03952 P05155	https://reactome.org/PathwayBrowser/#/R-HSA-9657689
R-HSA-75035 Chk1/Chk2(Cds1) mediated inactivation of Cyclin B:Cdk1 complex	5	13	358	10892	11.7	3.86143e-05	4.41	P14635 P31947 P61981 P62258 P63104	https://reactome.org/PathwayBrowser/#/R-HSA-75035
R-HSA-1500931 Cell-Cell communication	14	127	358	10892	3.35	7.11783e-05	4.15	O43707 P02533 P05556 P12830 P13647 P14923 P15151 P21333 P63261 Q15149 Q9BY67 P55290 P19022 Q15223	https://reactome.org/PathwayBrowser/#/R-HSA-1500931
R-HSA-975634 Retinoid metabolism and transport	8	44	358	10892	5.53	7.91986e-05	4.1	P02647 P02652 P02655 P02656 P02753 P02766 O95445 Q07954	https://reactome.org/PathwayBrowser/#/R-HSA-975634
R-HSA-173623 Classical antibody-mediated complement activation	10	70	358	10892	4.35	8.88194e-05	4.05	A0A0C4DH25 P01857 P01861 P06312 P0DOY3 A2NJV5 P0CG04 P01721 P01859 P01860	https://reactome.org/PathwayBrowser/#/R-HSA-173623
R-HSA-9664323 FCGR3A-mediated IL10 synthesis	12	100	358	10892	3.65	0.000102714	3.99	A0A0C4DH25 P01857 P01861 P06312 P0DOY3 P16885 A2NJV5 P0CG04 P01721 P01859 P08637 P01860	https://reactome.org/PathwayBrowser/#/R-HSA-9664323
R-HSA-9671793 Diseases of hemostasis	5	16	358	10892	9.51	0.000120782	3.92	P00742 P00748 P03952 P05155 P07359	https://reactome.org/PathwayBrowser/#/R-HSA-9671793
R-HSA-9651496 Defects of contact activation system (CAS) and kallikrein/kinin system (KKS)	5	16	358	10892	9.51	0.000120782	3.92	P00742 P00748 P03952 P05155 P07359	https://reactome.org/PathwayBrowser/#/R-HSA-9651496
R-HSA-449147 Signaling by Interleukins	31	460	358	10892	2.05	0.000138818	3.86	O14818 P00441 P01857 P01861 P04083 P05120 P05362 P05556 P07333 P07355 P08670 P09601 P62987 P11142 P14174 P18510 P26992 P37837 P38646 P42224 P51812 P52907 P62937 P63104 P78417 P80188 P80511 Q16658 Q9NZH8 P01033 Q99650	https://reactome.org/PathwayBrowser/#/R-HSA-449147
R-HSA-6806667 Metabolism of fat-soluble vitamins	8	48	358	10892	5.07	0.000150368	3.82	P02647 P02652 P02655 P02656 P02753 P02766 O95445 Q07954	https://reactome.org/PathwayBrowser/#/R-HSA-6806667
R-HSA-111465 Apoptotic cleavage of cellular proteins	7	37	358	10892	5.76	0.00017163	3.77	P06396 P08670 P12830 P15924 Q02413 Q13835 Q15149	https://reactome.org/PathwayBrowser/#/R-HSA-111465
R-HSA-6803157 Antimicrobial peptides	11	91	358	10892	3.68	0.000186176	3.73	P02788 P05109 P06702 P31151 P59666 P61626 P80188 P81605 Q86SG5 Q96PD5 Q9H1E1	https://reactome.org/PathwayBrowser/#/R-HSA-6803157
R-HSA-166786 Creation of C4 and C2 activators	10	77	358	10892	3.95	0.000200322	3.7	A0A0C4DH25 P01857 P01861 P06312 P0DOY3 A2NJV5 P0CG04 P01721 P01859 P01860	https://reactome.org/PathwayBrowser/#/R-HSA-166786
R-HSA-8963901 Chylomicron remodeling	4	10	358	10892	12.17	0.000205952	3.69	P02647 P02652 P02655 P02656	https://reactome.org/PathwayBrowser/#/R-HSA-8963901
R-HSA-8963888 Chylomicron assembly	4	10	358	10892	12.17	0.000205952	3.69	P02647 P02652 P02655 P02656	https://reactome.org/PathwayBrowser/#/R-HSA-8963888
R-HSA-8963898 Plasma lipoprotein assembly	5	18	358	10892	8.45	0.000224395	3.65	P02647 P02652 P02654 P02655 P02656	https://reactome.org/PathwayBrowser/#/R-HSA-8963898
R-HSA-2022377 Metabolism of Angiotensinogen to Angiotensins	5	18	358	10892	8.45	0.000224395	3.65	P01019 P07339 P15144 Q96IY4 Q07075	https://reactome.org/PathwayBrowser/#/R-HSA-2022377
R-HSA-198933 Immunoregulatory interactions between a Lymphoid and a non-Lymphoid cell	17	197	358	10892	2.63	0.000266469	3.57	A0A0C4DH25 P01024 P05362 P05556 P06312 P0DOY3 P12830 P14151 P15151 Q8N6C8 A2NJV5 P0CG04 P01721 P08637 P13598 P61769 A0A0A6YYK7	https://reactome.org/PathwayBrowser/#/R-HSA-198933
R-HSA-977225 Amyloid fiber formation	10	80	358	10892	3.8	0.000275548	3.56	P02647 P02766 P02788 Q93077 P06396 P62987 P61626 P01034 P61769 Q99878	https://reactome.org/PathwayBrowser/#/R-HSA-977225
R-HSA-6785807 Interleukin-4 and Interleukin-13 signaling	12	111	358	10892	3.29	0.000279021	3.55	P01857 P01861 P04083 P05362 P05556 P08670 P09601 P11142 P42224 P80188 Q16658 P01033	https://reactome.org/PathwayBrowser/#/R-HSA-6785807
R-HSA-351906 Apoptotic cleavage of cell adhesion proteins	4	11	358	10892	11.06	0.000315274	3.5	P12830 P15924 Q02413 Q13835	https://reactome.org/PathwayBrowser/#/R-HSA-351906
R-HSA-173736 Alternative complement activation	3	5	358	10892	18.25	0.000335207	3.47	P01024 P00746 P00751	https://reactome.org/PathwayBrowser/#/R-HSA-173736
R-HSA-9755779 SARS-CoV-2 targets host intracellular signalling and regulatory pathways	4	12	358	10892	10.14	0.000460701	3.34	P31947 P61981 P62258 P63104	https://reactome.org/PathwayBrowser/#/R-HSA-9755779
R-HSA-3371511 HSF1 activation	4	12	358	10892	10.14	0.000460701	3.34	P08238 P55072 P62258 P68104	https://reactome.org/PathwayBrowser/#/R-HSA-3371511
R-HSA-1480926 O2/CO2 exchange in erythrocytes	4	12	358	10892	10.14	0.000460701	3.34	P00918 P68871 P69905 Q6BCY4	https://reactome.org/PathwayBrowser/#/R-HSA-1480926
R-HSA-1237044 Erythrocytes take up carbon dioxide and release oxygen	4	12	358	10892	10.14	0.000460701	3.34	P00918 P68871 P69905 Q6BCY4	https://reactome.org/PathwayBrowser/#/R-HSA-1237044
R-HSA-70326 Glucose metabolism	10	86	358	10892	3.54	0.000497817	3.3	P00505 P00558 P04075 P04406 P06733 P15259 P17174 P40926 P60174 P07738	https://reactome.org/PathwayBrowser/#/R-HSA-70326
R-HSA-9711123 Cellular response to chemical stress	16	190	358	10892	2.56	0.000526549	3.28	O14818 P00441 P04040 P09211 P09601 P62987 P10599 P19784 P29401 P32119 P37837 P55072 P68871 P69905 Q06830 Q15648	https://reactome.org/PathwayBrowser/#/R-HSA-9711123
R-HSA-8963899 Plasma lipoprotein remodeling	6	32	358	10892	5.7	0.000530863	3.28	P02647 P02652 P02655 P02656 P04180 P11597	https://reactome.org/PathwayBrowser/#/R-HSA-8963899
R-HSA-1445148 Translocation of SLC2A4 (GLUT4) to the plasma membrane	9	72	358	10892	3.8	0.000553825	3.26	P0DPH8 P31947 P35579 P63261 P61981 P62258 P63104 P68371 Q9UIQ6	https://reactome.org/PathwayBrowser/#/R-HSA-1445148
R-HSA-140875 Common Pathway of Fibrin Clot Formation	5	22	358	10892	6.91	0.000618855	3.21	P00742 P01008 P05154 Q9UNN8 P05546	https://reactome.org/PathwayBrowser/#/R-HSA-140875
R-HSA-109581 Apoptosis	15	176	358	10892	2.59	0.000689157	3.16	O14818 P06396 P08571 P08670 P62987 P12830 P15924 P31947 P61981 P62258 P63104 Q02413 Q13835 Q15149 Q9BZF9	https://reactome.org/PathwayBrowser/#/R-HSA-109581
R-HSA-202733 Cell surface interactions at the vascular wall	16	197	358	10892	2.47	0.000781281	3.11	A0A0C4DH25 P01871 P01876 P01877 P05556 P06312 P0DOY3 P14151 P14174 P16070 P62937 Q9UNN8 A2NJV5 P0CG04 P01721 Q02763	https://reactome.org/PathwayBrowser/#/R-HSA-202733
R-HSA-3299685 Detoxification of Reactive Oxygen Species	6	35	358	10892	5.22	0.000875114	3.06	P00441 P04040 P09211 P10599 P32119 Q06830	https://reactome.org/PathwayBrowser/#/R-HSA-3299685
R-HSA-163754 Insulin effects increased synthesis of Xylulose-5-Phosphate	2	2	358	10892	30.42	0.0010774	2.97	P29401 P37837	https://reactome.org/PathwayBrowser/#/R-HSA-163754
R-HSA-9636667 Manipulation of host energy metabolism	2	2	358	10892	30.42	0.0010774	2.97	P00558 P06733	https://reactome.org/PathwayBrowser/#/R-HSA-9636667
R-HSA-420597 Nectin/Necl trans heterodimerization	3	7	358	10892	13.04	0.00111678	2.95	P15151 Q9BY67 Q15223	https://reactome.org/PathwayBrowser/#/R-HSA-420597
R-HSA-421270 Cell-cell junction organization	8	64	358	10892	3.8	0.00111727	2.95	P12830 P14923 P15151 P63261 Q9BY67 P55290 P19022 Q15223	https://reactome.org/PathwayBrowser/#/R-HSA-421270
R-HSA-111447 Activation of BAD and translocation to mitochondria	4	15	358	10892	8.11	0.00117474	2.93	P31947 P61981 P62258 P63104	https://reactome.org/PathwayBrowser/#/R-HSA-111447
R-HSA-5357801 Programmed Cell Death	16	205	358	10892	2.37	0.0011944	2.92	O14818 P06396 P08571 P08670 P62987 P12830 P15924 P31947 P49662 P61981 P62258 P63104 Q02413 Q13835 Q15149 Q9BZF9	https://reactome.org/PathwayBrowser/#/R-HSA-5357801
R-HSA-2262752 Cellular responses to stress	41	749	358	10892	1.67	0.0012975	2.89	O00327 O14818 O75460 P00441 P02545 P02647 P04040 Q93077 P08238 P09211 P09601 P0C869 P62987 P0DMV9 P0DPH8 P10599 P11021 P11142 P19784 P21281 P29401 P32119 P37837 P38646 P47756 P51812 P52907 P55072 P62081 P62258 P68104 P68371 P68871 P69905 Q02878 Q06830 Q15084 Q15648 Q969H8 Q9UHA4 Q99878	https://reactome.org/PathwayBrowser/#/R-HSA-2262752
R-HSA-75153 Apoptotic execution phase	7	51	358	10892	4.18	0.00130105	2.89	P06396 P08670 P12830 P15924 Q02413 Q13835 Q15149	https://reactome.org/PathwayBrowser/#/R-HSA-75153
R-HSA-9612973 Autophagy	13	150	358	10892	2.64	0.00132481	2.88	P08238 P08670 P62987 P0DPH8 P11142 P19784 P55072 P68104 P68371 P68871 Q8TDY2 Q9UHA4 P13473	https://reactome.org/PathwayBrowser/#/R-HSA-9612973
R-HSA-1280215 Cytokine Signaling in Immune system	39	708	358	10892	1.68	0.00142847	2.85	O14818 O43432 O75369 P00441 P01857 P01861 P04083 P05120 P05362 P05556 P07333 P07355 P08670 P09601 P62987 P11142 P14174 P16070 P18510 P21333 P26992 P37837 P38646 P42224 P51812 P52907 P60842 P62937 P63104 P78417 P80188 P80511 Q12913 Q16658 Q9NZH8 P01033 P61769 Q01628 Q99650	https://reactome.org/PathwayBrowser/#/R-HSA-1280215
R-HSA-9635486 Infection with Mycobacterium tuberculosis	5	27	358	10892	5.63	0.00165766	2.78	P00558 P02788 P06733 P62987 P61769	https://reactome.org/PathwayBrowser/#/R-HSA-9635486
R-HSA-1247673 Erythrocytes take up oxygen and release carbon dioxide	3	8	358	10892	11.41	0.00174344	2.76	P00918 P68871 P69905	https://reactome.org/PathwayBrowser/#/R-HSA-1247673
R-HSA-373760 L1CAM interactions	11	119	358	10892	2.81	0.00183245	2.74	P00533 P05556 P0DPH8 P11142 P19784 Q05193 P51812 P63261 P68371 Q13740 P11277	https://reactome.org/PathwayBrowser/#/R-HSA-373760
R-HSA-8876725 Protein methylation	4	17	358	10892	7.16	0.00194439	2.71	P11142 P13639 P55072 P68104	https://reactome.org/PathwayBrowser/#/R-HSA-8876725
R-HSA-9658195 Leishmania infection	21	315	358	10892	2.03	0.0019529	2.71	A0A0C4DH25 O15144 P01024 P01857 P01861 P06312 P08238 P09601 P0DOY3 P10599 P16885 P35579 P63261 Q9H4A9 Q9HD67 A2NJV5 P0CG04 P01721 P01859 P08637 P01860	https://reactome.org/PathwayBrowser/#/R-HSA-9658195
R-HSA-8953897 Cellular responses to stimuli	41	763	358	10892	1.63	0.00206281	2.69	O00327 O14818 O75460 P00441 P02545 P02647 P04040 Q93077 P08238 P09211 P09601 P0C869 P62987 P0DMV9 P0DPH8 P10599 P11021 P11142 P19784 P21281 P29401 P32119 P37837 P38646 P47756 P51812 P52907 P55072 P62081 P62258 P68104 P68371 P68871 P69905 Q02878 Q06830 Q15084 Q15648 Q969H8 Q9UHA4 Q99878	https://reactome.org/PathwayBrowser/#/R-HSA-8953897
R-HSA-174824 Plasma lipoprotein assembly, remodeling, and clearance	8	71	358	10892	3.43	0.00220139	2.66	P02647 P02652 P02654 P02655 P02656 P04180 P62987 P11597	https://reactome.org/PathwayBrowser/#/R-HSA-174824
R-HSA-3371497 HSP90 chaperone cycle for steroid hormone receptors (SHR) in the presence of ligand	7	57	358	10892	3.74	0.00251123	2.6	P08238 P0DMV9 P0DPH8 P11142 P47756 P52907 P68371	https://reactome.org/PathwayBrowser/#/R-HSA-3371497
R-HSA-445355 Smooth Muscle Contraction	6	44	358	10892	4.15	0.00296953	2.53	P04083 P67936 P07355 P18206 Q01449 P29536	https://reactome.org/PathwayBrowser/#/R-HSA-445355
R-HSA-9657688 Defective factor XII causes hereditary angioedema	2	3	358	10892	20.28	0.00316175	2.5	P00748 P03952	https://reactome.org/PathwayBrowser/#/R-HSA-9657688
R-HSA-71387 Metabolism of carbohydrates	19	287	358	10892	2.01	0.00363044	2.44	P00505 P00558 P04075 P04406 P06733 P62987 P15259 P15291 P16070 P17174 P29401 P37837 P40926 P51884 P60174 P07738 P54802 Q70JA7 Q9Y5Y7	https://reactome.org/PathwayBrowser/#/R-HSA-71387
R-HSA-9707616 Heme signaling	6	47	358	10892	3.88	0.00415978	2.38	O00327 P02647 P09601 P68871 P69905 Q15648	https://reactome.org/PathwayBrowser/#/R-HSA-9707616
R-HSA-8863678 Neurodegenerative Diseases	4	21	358	10892	5.8	0.00440773	2.36	P07384 P32119 P62258 Q06830	https://reactome.org/PathwayBrowser/#/R-HSA-8863678
R-HSA-8862803 Deregulated CDK5 triggers multiple neurodegenerative pathways in Alzheimer's disease models	4	21	358	10892	5.8	0.00440773	2.36	P07384 P32119 P62258 Q06830	https://reactome.org/PathwayBrowser/#/R-HSA-8862803
R-HSA-5625740 RHO GTPases activate PKNs	7	63	358	10892	3.38	0.00444418	2.35	Q93077 P31947 P35579 P61981 P62258 P63104 Q99878	https://reactome.org/PathwayBrowser/#/R-HSA-5625740
R-HSA-430116 GP1b-IX-V activation signalling	3	11	358	10892	8.3	0.00477273	2.32	P07359 P21333 P63104	https://reactome.org/PathwayBrowser/#/R-HSA-430116
R-HSA-446107 Type I hemidesmosome assembly	3	11	358	10892	8.3	0.00477273	2.32	P02533 P13647 Q15149	https://reactome.org/PathwayBrowser/#/R-HSA-446107
R-HSA-381070 IRE1alpha activates chaperones	6	49	358	10892	3.73	0.00512837	2.29	O75460 P02545 P0C869 P11021 Q15084 Q969H8	https://reactome.org/PathwayBrowser/#/R-HSA-381070
R-HSA-9029569 NR1H3 & NR1H2 regulate gene expression linked to cholesterol transport and efflux	5	36	358	10892	4.23	0.00608023	2.22	P02654 P02655 P05090 P11597 Q9Y4C1	https://reactome.org/PathwayBrowser/#/R-HSA-9029569
R-HSA-264870 Caspase-mediated cleavage of cytoskeletal proteins	3	12	358	10892	7.61	0.00621007	2.21	P06396 P08670 Q15149	https://reactome.org/PathwayBrowser/#/R-HSA-264870
R-HSA-9614399 Regulation of localization of FOXO transcription factors	3	12	358	10892	7.61	0.00621007	2.21	P31947 P61981 P63104	https://reactome.org/PathwayBrowser/#/R-HSA-9614399
R-HSA-5628897 TP53 Regulates Metabolic Genes	8	84	358	10892	2.9	0.00624589	2.2	P10599 P31947 P32119 P61981 P62258 P63104 Q06830 Q9UHA4	https://reactome.org/PathwayBrowser/#/R-HSA-5628897
R-HSA-5690714 CD22 mediated BCR regulation	7	67	358	10892	3.18	0.00624888	2.2	A0A0C4DH25 P01871 P06312 P0DOY3 A2NJV5 P0CG04 P01721	https://reactome.org/PathwayBrowser/#/R-HSA-5690714
R-HSA-70171 Glycolysis	7	67	358	10892	3.18	0.00624888	2.2	P00558 P04075 P04406 P06733 P15259 P60174 P07738	https://reactome.org/PathwayBrowser/#/R-HSA-70171
R-HSA-5653656 Vesicle-mediated transport	37	726	358	10892	1.55	0.0069061	2.16	A0A0C4DH25 O15144 P00533 P00738 P00739 P01009 P01876 P01877 P02647 P02760 P02787 P02790 P06312 P62987 P0DOY3 P0DPH8 P11142 P31947 P35579 P47756 P50395 Q05193 P52907 P53634 P63261 P61981 P62258 P63104 P68371 P68871 P69905 A2NJV5 P0CG04 P01721 P11277 Q07954 Q9UIQ6	https://reactome.org/PathwayBrowser/#/R-HSA-5653656
R-HSA-9734009 Defective Intrinsic Pathway for Apoptosis	4	24	358	10892	5.07	0.00724219	2.14	P07384 P32119 P62258 Q06830	https://reactome.org/PathwayBrowser/#/R-HSA-9734009
R-HSA-75205 Dissolution of Fibrin Clot	3	13	358	10892	7.02	0.0078786	2.1	P05120 P07355 P08697	https://reactome.org/PathwayBrowser/#/R-HSA-75205
R-HSA-879415 Advanced glycosylation endproduct receptor signaling	3	13	358	10892	7.02	0.0078786	2.1	P17931 P52907 P80511	https://reactome.org/PathwayBrowser/#/R-HSA-879415
R-HSA-2980736 Peptide hormone metabolism	8	88	358	10892	2.77	0.00822788	2.08	P01019 P06276 P07339 P15144 P27487 Q96IY4 O60282 Q07075	https://reactome.org/PathwayBrowser/#/R-HSA-2980736
R-HSA-3371556 Cellular response to heat stress	8	88	358	10892	2.77	0.00822788	2.08	P08238 P0DMV9 P11021 P11142 P38646 P55072 P62258 P68104	https://reactome.org/PathwayBrowser/#/R-HSA-3371556
R-HSA-9660826 Purinergic signaling in leishmaniasis infection	4	26	358	10892	4.68	0.00967776	2.01	P01024 P08238 P09601 P10599	https://reactome.org/PathwayBrowser/#/R-HSA-9660826
R-HSA-9664424 Cell recruitment (pro-inflammatory response)	4	26	358	10892	4.68	0.00967776	2.01	P01024 P08238 P09601 P10599	https://reactome.org/PathwayBrowser/#/R-HSA-9664424
R-HSA-3371568 Attenuation phase	3	14	358	10892	6.52	0.00978616	2.01	P08238 P0DMV9 P11142	https://reactome.org/PathwayBrowser/#/R-HSA-3371568
R-HSA-983695 Antigen activates B Cell Receptor (BCR) leading to generation of second messengers	8	91	358	10892	2.67	0.00999896	2	A0A0C4DH25 P01871 P06312 P0DOY3 P16885 A2NJV5 P0CG04 P01721	https://reactome.org/PathwayBrowser/#/R-HSA-983695
R-HSA-9659379 Sensory processing of sound	7	74	358	10892	2.88	0.0106465	1.97	P06396 P20020 P35579 P47756 P52907 P63261 Q8NEV4	https://reactome.org/PathwayBrowser/#/R-HSA-9659379
R-HSA-917937 Iron uptake and transport	6	57	358	10892	3.2	0.0106958	1.97	P00450 P02787 P09601 P62987 P21281 P80188	https://reactome.org/PathwayBrowser/#/R-HSA-917937
R-HSA-9646399 Aggrephagy	5	44	358	10892	3.46	0.0141549	1.85	P08670 P62987 P0DPH8 P55072 P68371	https://reactome.org/PathwayBrowser/#/R-HSA-9646399
R-HSA-844456 The NLRP3 inflammasome	3	16	358	10892	5.7	0.014342	1.84	P08238 P09601 P10599	https://reactome.org/PathwayBrowser/#/R-HSA-844456
R-HSA-2187338 Visual phototransduction	8	97	358	10892	2.51	0.0143694	1.84	P02647 P02652 P02655 P02656 P02753 P02766 O95445 Q07954	https://reactome.org/PathwayBrowser/#/R-HSA-2187338
R-HSA-5336415 Uptake and function of diphtheria toxin	2	6	358	10892	10.14	0.0148029	1.83	P08238 P13639	https://reactome.org/PathwayBrowser/#/R-HSA-5336415
R-HSA-9024446 NR1H2 and NR1H3-mediated signaling	5	45	358	10892	3.38	0.0155076	1.81	P02654 P02655 P05090 P11597 Q9Y4C1	https://reactome.org/PathwayBrowser/#/R-HSA-9024446
R-HSA-9663891 Selective autophagy	7	80	358	10892	2.66	0.0159197	1.8	P08670 P62987 P0DPH8 P11142 P19784 P55072 P68371	https://reactome.org/PathwayBrowser/#/R-HSA-9663891
R-HSA-114452 Activation of BH3-only proteins	4	30	358	10892	4.06	0.0160102	1.8	P31947 P61981 P62258 P63104	https://reactome.org/PathwayBrowser/#/R-HSA-114452
R-HSA-5602498 MyD88 deficiency (TLR2/4)	3	17	358	10892	5.37	0.0169986	1.77	P05109 P06702 P08571	https://reactome.org/PathwayBrowser/#/R-HSA-5602498
R-HSA-9755511 KEAP1-NFE2L2 pathway	8	101	358	10892	2.41	0.0179664	1.75	O14818 P09601 P62987 P19784 P29401 P37837 P55072 Q06830	https://reactome.org/PathwayBrowser/#/R-HSA-9755511
R-HSA-5603041 IRAK4 deficiency (TLR2/4)	3	18	358	10892	5.07	0.0199112	1.7	P05109 P06702 P08571	https://reactome.org/PathwayBrowser/#/R-HSA-5603041
R-HSA-446353 Cell-extracellular matrix interactions	3	18	358	10892	5.07	0.0199112	1.7	P05556 P21333 P63261	https://reactome.org/PathwayBrowser/#/R-HSA-446353
R-HSA-5626467 RHO GTPases activate IQGAPs	4	32	358	10892	3.8	0.0199611	1.7	P0DPH8 P12830 P63261 P68371	https://reactome.org/PathwayBrowser/#/R-HSA-5626467
R-HSA-437239 Recycling pathway of L1	5	48	358	10892	3.17	0.0200752	1.7	P0DPH8 Q05193 P51812 P63261 P68371	https://reactome.org/PathwayBrowser/#/R-HSA-437239
R-HSA-9637628 Modulation by Mtb of host immune system	2	7	358	10892	8.69	0.0202774	1.69	P62987 P61769	https://reactome.org/PathwayBrowser/#/R-HSA-9637628
R-HSA-9662360 Sensory processing of sound by inner hair cells of the cochlea	6	66	358	10892	2.77	0.0209755	1.68	P20020 P35579 P47756 P52907 P63261 Q8NEV4	https://reactome.org/PathwayBrowser/#/R-HSA-9662360
R-HSA-196854 Metabolism of vitamins and cofactors	12	187	358	10892	1.95	0.0224084	1.65	P02647 P02652 P02655 P02656 P02753 P02766 P43251 P43490 P78417 Q10588 O95445 Q07954	https://reactome.org/PathwayBrowser/#/R-HSA-196854
R-HSA-9664433 Leishmania parasite growth and survival	14	231	358	10892	1.84	0.0240504	1.62	A0A0C4DH25 P01857 P01861 P06312 P0DOY3 P16885 P35579 Q9H4A9 A2NJV5 P0CG04 P01721 P01859 P08637 P01860	https://reactome.org/PathwayBrowser/#/R-HSA-9664433
R-HSA-9662851 Anti-inflammatory response favouring Leishmania parasite infection	14	231	358	10892	1.84	0.0240504	1.62	A0A0C4DH25 P01857 P01861 P06312 P0DOY3 P16885 P35579 Q9H4A9 A2NJV5 P0CG04 P01721 P01859 P08637 P01860	https://reactome.org/PathwayBrowser/#/R-HSA-9662851
R-HSA-9615710 Late endosomal microautophagy	4	34	358	10892	3.58	0.0244633	1.61	P08670 P62987 P11142 P68871	https://reactome.org/PathwayBrowser/#/R-HSA-9615710
R-HSA-1236975 Antigen processing-Cross presentation	8	107	358	10892	2.27	0.0245101	1.61	O14818 P05109 P06702 P08571 P62987 P30101 P61769 Q9UIQ6	https://reactome.org/PathwayBrowser/#/R-HSA-1236975
R-HSA-3656244 Defective B4GALT1 causes B4GALT1-CDG (CDG-2d)	2	8	358	10892	7.61	0.0264553	1.58	P15291 P51884	https://reactome.org/PathwayBrowser/#/R-HSA-3656244
R-HSA-804914 Transport of fatty acids	2	8	358	10892	7.61	0.0264553	1.58	P05090 P31025	https://reactome.org/PathwayBrowser/#/R-HSA-804914
R-HSA-445144 Signal transduction by L1	3	20	358	10892	4.56	0.0265078	1.58	P00533 P05556 P19784	https://reactome.org/PathwayBrowser/#/R-HSA-445144
R-HSA-9706574 RHOBTB GTPase Cycle	4	35	358	10892	3.48	0.026926	1.57	P08238 P08670 P63261 Q5VTR2	https://reactome.org/PathwayBrowser/#/R-HSA-9706574
R-HSA-2871796 FCERI mediated MAPK activation	7	89	358	10892	2.39	0.0269513	1.57	A0A0C4DH25 P06312 P0DOY3 P16885 A2NJV5 P0CG04 P01721	https://reactome.org/PathwayBrowser/#/R-HSA-2871796
R-HSA-2871809 FCERI mediated Ca+2 mobilization	7	89	358	10892	2.39	0.0269513	1.57	A0A0C4DH25 P06312 P0DOY3 P16885 A2NJV5 P0CG04 P01721	https://reactome.org/PathwayBrowser/#/R-HSA-2871809
R-HSA-983705 Signaling by the B Cell Receptor (BCR)	11	170	358	10892	1.97	0.0278761	1.55	A0A0C4DH25 O14818 P01871 P06312 P62987 P0DOY3 P16885 P62937 A2NJV5 P0CG04 P01721	https://reactome.org/PathwayBrowser/#/R-HSA-983705
R-HSA-9645723 Diseases of programmed cell death	6	71	358	10892	2.57	0.0288881	1.54	Q93077 P07384 P32119 P62258 Q06830 Q99878	https://reactome.org/PathwayBrowser/#/R-HSA-9645723
R-HSA-390522 Striated Muscle Contraction	4	36	358	10892	3.38	0.0295317	1.53	P67936 P08670 P68133 Q9NZQ9	https://reactome.org/PathwayBrowser/#/R-HSA-390522
R-HSA-1236974 ER-Phagosome pathway	7	91	358	10892	2.34	0.0299694	1.52	O14818 P05109 P06702 P08571 P62987 P30101 P61769	https://reactome.org/PathwayBrowser/#/R-HSA-1236974
R-HSA-5686938 Regulation of TLR by endogenous ligand	3	21	358	10892	4.35	0.0301911	1.52	P05109 P06702 P08571	https://reactome.org/PathwayBrowser/#/R-HSA-5686938
R-HSA-622312 Inflammasomes	3	21	358	10892	4.35	0.0301911	1.52	P08238 P09601 P10599	https://reactome.org/PathwayBrowser/#/R-HSA-622312
R-HSA-109606 Intrinsic Pathway for Apoptosis	5	54	358	10892	2.82	0.0316561	1.5	P31947 P61981 P62258 P63104 Q9BZF9	https://reactome.org/PathwayBrowser/#/R-HSA-109606
R-HSA-156590 Glutathione conjugation	4	37	358	10892	3.29	0.0322816	1.49	O75223 P09211 P78417 Q96KP4	https://reactome.org/PathwayBrowser/#/R-HSA-156590
R-HSA-9013407 RHOH GTPase cycle	4	37	358	10892	3.29	0.0322816	1.49	P14923 P55072 P52566 Q9BZF9	https://reactome.org/PathwayBrowser/#/R-HSA-9013407
R-HSA-9668250 Defective factor IX causes hemophilia B	2	9	358	10892	6.76	0.0332849	1.48	P00742 P07359	https://reactome.org/PathwayBrowser/#/R-HSA-9668250
R-HSA-8876493 InlA-mediated entry of Listeria monocytogenes into host cells	2	9	358	10892	6.76	0.0332849	1.48	P62987 P12830	https://reactome.org/PathwayBrowser/#/R-HSA-8876493
R-HSA-447041 CHL1 interactions	2	9	358	10892	6.76	0.0332849	1.48	P05556 P11142	https://reactome.org/PathwayBrowser/#/R-HSA-447041
R-HSA-168643 Nucleotide-binding domain, leucine rich repeat containing receptor (NLR) signaling pathways	5	56	358	10892	2.72	0.0362806	1.44	P08238 P09601 P62987 P10599 P49662	https://reactome.org/PathwayBrowser/#/R-HSA-168643
R-HSA-2730905 Role of LAT2/NTAL/LAB on calcium mobilization	6	75	358	10892	2.43	0.036472	1.44	A0A0C4DH25 P06312 P0DOY3 A2NJV5 P0CG04 P01721	https://reactome.org/PathwayBrowser/#/R-HSA-2730905
R-HSA-5674135 MAP2K and MAPK activation	4	39	358	10892	3.12	0.0382172	1.42	P18206 P30086 P63261 Q9UHA4	https://reactome.org/PathwayBrowser/#/R-HSA-5674135
R-HSA-9637690 Response of Mtb to phagocytosis	3	23	358	10892	3.97	0.0383197	1.42	P00558 P06733 P62987	https://reactome.org/PathwayBrowser/#/R-HSA-9637690
R-HSA-9679191 Potential therapeutics for SARS	10	157	358	10892	1.94	0.0393843	1.4	A0A0C4DH25 P01871 P05556 P06312 P08238 P0DOY3 P16885 A2NJV5 P0CG04 P01721	https://reactome.org/PathwayBrowser/#/R-HSA-9679191
R-HSA-71288 Creatine metabolism	2	10	358	10892	6.08	0.0407169	1.39	P06732 P12532	https://reactome.org/PathwayBrowser/#/R-HSA-71288
R-HSA-195258 RHO GTPase Effectors	16	288	358	10892	1.69	0.0415945	1.38	O15144 Q93077 P05109 P05556 P06702 P0DPH8 P12830 P21333 P31947 P35579 P63261 P61981 P62258 P63104 P68371 Q99878	https://reactome.org/PathwayBrowser/#/R-HSA-195258
R-HSA-6783589 Interleukin-6 family signaling	3	24	358	10892	3.8	0.0427593	1.37	P26992 P42224 Q99650	https://reactome.org/PathwayBrowser/#/R-HSA-6783589
R-HSA-3371571 HSF1-dependent transactivation	3	24	358	10892	3.8	0.0427593	1.37	P08238 P0DMV9 P11142	https://reactome.org/PathwayBrowser/#/R-HSA-3371571
R-HSA-9759194 Nuclear events mediated by NFE2L2	6	78	358	10892	2.34	0.0429263	1.37	O14818 P09601 P62987 P29401 P37837 Q06830	https://reactome.org/PathwayBrowser/#/R-HSA-9759194
R-HSA-1632852 Macroautophagy	9	135	358	10892	2.03	0.0445537	1.35	P08670 P62987 P0DPH8 P11142 P19784 P55072 P68371 Q8TDY2 Q9UHA4	https://reactome.org/PathwayBrowser/#/R-HSA-1632852
R-HSA-1169410 Antiviral mechanism by IFN-stimulated genes	6	79	358	10892	2.31	0.0452271	1.34	O43432 O75369 P62987 P21333 P42224 P60842	https://reactome.org/PathwayBrowser/#/R-HSA-1169410
R-HSA-8852276 The role of GTSE1 in G2/M progression after G2 checkpoint	6	79	358	10892	2.31	0.0452271	1.34	O14818 P08238 P62987 P0DPH8 P14635 P68371	https://reactome.org/PathwayBrowser/#/R-HSA-8852276
R-HSA-1474244 Extracellular matrix organization	16	298	358	10892	1.63	0.0474237	1.32	P02766 P03952 P05362 P05556 P07339 P07384 P12830 P16070 P51884 Q05707 Q12805 Q15149 P01033 P13598 P39059 P49862	https://reactome.org/PathwayBrowser/#/R-HSA-1474244
R-HSA-196025 Formation of annular gap junctions	2	11	358	10892	5.53	0.0487045	1.31	Q05193 P63261	https://reactome.org/PathwayBrowser/#/R-HSA-196025
R-HSA-2514853 Condensation of Prometaphase Chromosomes	2	11	358	10892	5.53	0.0487045	1.31	P14635 P19784	https://reactome.org/PathwayBrowser/#/R-HSA-2514853

## Sheet: ident Pathway2Protein
Reactome pathway	Fisher's exact test p value	Fold Enrichment	Protein accession	Protein description	Gene name	MW [kDa]	Coverage [%]	MS/MS Counts	Peptides	Unique peptides	Razor + unique peptides	Intensity
R-HSA-109581 Apoptosis	0.000689157	2.59	O14818	Proteasome subunit alpha type-7 OS=Homo sapiens OX=9606 GN=PSMA7 PE=1 SV=1	PSMA7	27.887	0	0	0	0	0	0
R-HSA-109581 Apoptosis	0.000689157	2.59	P06396	Gelsolin OS=Homo sapiens OX=9606 GN=GSN PE=1 SV=1	GSN	85.696	0	0	0	0	0	0
R-HSA-109581 Apoptosis	0.000689157	2.59	P08571	Monocyte differentiation antigen CD14 OS=Homo sapiens OX=9606 GN=CD14 PE=1 SV=2	CD14	40.076	6.9	4	2	2	2	41719000
R-HSA-109581 Apoptosis	0.000689157	2.59	P08670	Vimentin OS=Homo sapiens OX=9606 GN=VIM PE=1 SV=4	VIM	53.651	0	0	0	0	0	0
R-HSA-109581 Apoptosis	0.000689157	2.59	P62987	Ubiquitin-60S ribosomal protein L40 OS=Homo sapiens OX=9606 GN=UBA52 PE=1 SV=2	UBA52	14.728	39.1	7	6	6	6	90657000
R-HSA-109581 Apoptosis	0.000689157	2.59	P12830	Cadherin-1 OS=Homo sapiens OX=9606 GN=CDH1 PE=1 SV=3	CDH1	97.455	1.8	2	2	2	2	7974000
R-HSA-109581 Apoptosis	0.000689157	2.59	P15924	Desmoplakin OS=Homo sapiens OX=9606 GN=DSP PE=1 SV=3	DSP	331.77	4.1	10	8	8	8	36295000
R-HSA-109581 Apoptosis	0.000689157	2.59	P31947	14-3-3 protein sigma OS=Homo sapiens OX=9606 GN=SFN PE=1 SV=1	SFN	27.774	0	0	0	0	0	0
R-HSA-109581 Apoptosis	0.000689157	2.59	P61981	14-3-3 protein gamma OS=Homo sapiens OX=9606 GN=YWHAG PE=1 SV=2	YWHAG	28.302	0	0	0	0	0	0
R-HSA-109581 Apoptosis	0.000689157	2.59	P62258	14-3-3 protein epsilon OS=Homo sapiens OX=9606 GN=YWHAE PE=1 SV=1	YWHAE	29.174	0	0	0	0	0	0
R-HSA-109581 Apoptosis	0.000689157	2.59	P63104	14-3-3 protein zeta/delta OS=Homo sapiens OX=9606 GN=YWHAZ PE=1 SV=1	YWHAZ	27.745	0	0	0	0	0	0
R-HSA-109581 Apoptosis	0.000689157	2.59	Q02413	Desmoglein-1 OS=Homo sapiens OX=9606 GN=DSG1 PE=1 SV=2	DSG1	113.75	7.6	12	7	7	7	89824000
R-HSA-109581 Apoptosis	0.000689157	2.59	Q13835	Plakophilin-1 OS=Homo sapiens OX=9606 GN=PKP1 PE=1 SV=2	PKP1	82.86	0	0	0	0	0	0
R-HSA-109581 Apoptosis	0.000689157	2.59	Q15149	Plectin OS=Homo sapiens OX=9606 GN=PLEC PE=1 SV=3	PLEC	531.78	0	0	0	0	0	0
R-HSA-109581 Apoptosis	0.000689157	2.59	Q9BZF9	Uveal autoantigen with coiled-coil domains and ankyrin repeats OS=Homo sapiens OX=9606 GN=UACA PE=1 SV=2	UACA	162.5	0	0	0	0	0	0
R-HSA-109582 Hemostasis	2.03285e-13	2.77	A0A0C4DH25	Immunoglobulin kappa variable 3D-20 OS=Homo sapiens OX=9606 GN=IGKV3D-20 PE=3 SV=1	IGKV3D-20	12.515	0	0	0	0	0	0
R-HSA-109582 Hemostasis	2.03285e-13	2.77	O00391	Sulfhydryl oxidase 1 OS=Homo sapiens OX=9606 GN=QSOX1 PE=1 SV=3	QSOX1	82.577	3.2	2	2	2	2	20083000
R-HSA-109582 Hemostasis	2.03285e-13	2.77	O43707	Alpha-actinin-4 OS=Homo sapiens OX=9606 GN=ACTN4 PE=1 SV=2	ACTN4	104.85	0	0	0	0	0	0
R-HSA-109582 Hemostasis	2.03285e-13	2.77	O94919	Endonuclease domain-containing 1 protein OS=Homo sapiens OX=9606 GN=ENDOD1 PE=1 SV=2	ENDOD1	55.016	0	0	0	0	0	0
R-HSA-109582 Hemostasis	2.03285e-13	2.77	P00441	Superoxide dismutase [Cu-Zn] OS=Homo sapiens OX=9606 GN=SOD1 PE=1 SV=2	SOD1	15.936	0	0	0	0	0	0
R-HSA-109582 Hemostasis	2.03285e-13	2.77	P00742	Coagulation factor X OS=Homo sapiens OX=9606 GN=F10 PE=1 SV=2	F10	54.731	0	0	0	0	0	0
R-HSA-109582 Hemostasis	2.03285e-13	2.77	P00748	Coagulation factor XII OS=Homo sapiens OX=9606 GN=F12 PE=1 SV=3	F12	67.791	2.9	1	1	1	1	1355400
R-HSA-109582 Hemostasis	2.03285e-13	2.77	P01008	Antithrombin-III OS=Homo sapiens OX=9606 GN=SERPINC1 PE=1 SV=1	SERPINC1	52.602	30.6	22	12	12	12	995630000
R-HSA-109582 Hemostasis	2.03285e-13	2.77	P01009	Alpha-1-antitrypsin OS=Homo sapiens OX=9606 GN=SERPINA1 PE=1 SV=3	SERPINA1	46.736	38.3	20	13	13	13	1081600000
R-HSA-109582 Hemostasis	2.03285e-13	2.77	P01011	Alpha-1-antichymotrypsin OS=Homo sapiens OX=9606 GN=SERPINA3 PE=1 SV=2	SERPINA3	47.65	16.8	5	5	5	5	76232000
R-HSA-109582 Hemostasis	2.03285e-13	2.77	P01042	Kininogen-1 OS=Homo sapiens OX=9606 GN=KNG1 PE=1 SV=2	KNG1	71.957	16.8	10	9	9	9	1803300000
R-HSA-109582 Hemostasis	2.03285e-13	2.77	P01871	Immunoglobulin heavy constant mu OS=Homo sapiens OX=9606 GN=IGHM PE=1 SV=4	IGHM	49.439	0	0	0	0	0	0
R-HSA-109582 Hemostasis	2.03285e-13	2.77	P01876	Immunoglobulin heavy constant alpha 1 OS=Homo sapiens OX=9606 GN=IGHA1 PE=1 SV=2	IGHA1	37.654	20.4	11	7	4	7	201790000
R-HSA-109582 Hemostasis	2.03285e-13	2.77	P01877	Immunoglobulin heavy constant alpha 2 OS=Homo sapiens OX=9606 GN=IGHA2 PE=1 SV=4	IGHA2	36.591	16.2	2	5	2	2	3583400
R-HSA-109582 Hemostasis	2.03285e-13	2.77	P02042	Hemoglobin subunit delta OS=Homo sapiens OX=9606 GN=HBD PE=1 SV=2	HBD	16.055	41.5	2	6	1	1	26357000
R-HSA-109582 Hemostasis	2.03285e-13	2.77	P02647	Apolipoprotein A-I OS=Homo sapiens OX=9606 GN=APOA1 PE=1 SV=1	APOA1	30.777	20.6	5	5	5	5	76295000
R-HSA-109582 Hemostasis	2.03285e-13	2.77	P02749	Beta-2-glycoprotein 1 OS=Homo sapiens OX=9606 GN=APOH PE=1 SV=3	APOH	38.298	30.4	26	10	10	10	5331200000
R-HSA-109582 Hemostasis	2.03285e-13	2.77	P02763	Alpha-1-acid glycoprotein 1 OS=Homo sapiens OX=9606 GN=ORM1 PE=1 SV=2	ORM1	23.539	41.8	11	8	6	6	3742300000
R-HSA-109582 Hemostasis	2.03285e-13	2.77	P02765	Alpha-2-HS-glycoprotein OS=Homo sapiens OX=9606 GN=AHSG PE=1 SV=2	AHSG	39.34	23.2	41	7	7	7	4512000000
R-HSA-109582 Hemostasis	2.03285e-13	2.77	P02787	Serotransferrin OS=Homo sapiens OX=9606 GN=TF PE=1 SV=4	TF	77.049	60.5	160	43	43	43	50131000000
R-HSA-109582 Hemostasis	2.03285e-13	2.77	P03952	Plasma kallikrein OS=Homo sapiens OX=9606 GN=KLKB1 PE=1 SV=1	KLKB1	71.369	3.6	2	2	2	2	42984000
R-HSA-109582 Hemostasis	2.03285e-13	2.77	P04075	Fructose-bisphosphate aldolase A OS=Homo sapiens OX=9606 GN=ALDOA PE=1 SV=2	ALDOA	39.42	4.9	1	1	1	1	12992000
R-HSA-109582 Hemostasis	2.03285e-13	2.77	P04217	Alpha-1B-glycoprotein OS=Homo sapiens OX=9606 GN=A1BG PE=1 SV=4	A1BG	54.253	29.3	22	8	8	8	5358600000
R-HSA-109582 Hemostasis	2.03285e-13	2.77	P05120	Plasminogen activator inhibitor 2 OS=Homo sapiens OX=9606 GN=SERPINB2 PE=1 SV=2	SERPINB2	46.596	0	0	0	0	0	0
R-HSA-109582 Hemostasis	2.03285e-13	2.77	P05154	Plasma serine protease inhibitor OS=Homo sapiens OX=9606 GN=SERPINA5 PE=1 SV=3	SERPINA5	45.674	6.2	2	2	2	2	4565900
R-HSA-109582 Hemostasis	2.03285e-13	2.77	P05155	Plasma protease C1 inhibitor OS=Homo sapiens OX=9606 GN=SERPING1 PE=1 SV=2	SERPING1	55.154	27.4	56	17	17	17	14711000000
R-HSA-109582 Hemostasis	2.03285e-13	2.77	P05556	Integrin beta-1 OS=Homo sapiens OX=9606 GN=ITGB1 PE=1 SV=2	ITGB1	88.414	0	0	0	0	0	0
R-HSA-109582 Hemostasis	2.03285e-13	2.77	P06312	Immunoglobulin kappa variable 4-1 OS=Homo sapiens OX=9606 GN=IGKV4-1 PE=1 SV=1	IGKV4-1	13.38	12.4	1	1	1	1	1625400
R-HSA-109582 Hemostasis	2.03285e-13	2.77	P07355	Annexin A2 OS=Homo sapiens OX=9606 GN=ANXA2 PE=1 SV=2	ANXA2	38.604	15.3	4	4	4	4	8350100
R-HSA-109582 Hemostasis	2.03285e-13	2.77	P07359	Platelet glycoprotein Ib alpha chain OS=Homo sapiens OX=9606 GN=GP1BA PE=1 SV=2	GP1BA	71.539	0	0	0	0	0	0
R-HSA-109582 Hemostasis	2.03285e-13	2.77	P08697	Alpha-2-antiplasmin OS=Homo sapiens OX=9606 GN=SERPINF2 PE=1 SV=3	SERPINF2	54.565	17.9	7	6	6	6	283750000
R-HSA-109582 Hemostasis	2.03285e-13	2.77	P0DOY3	Immunoglobulin lambda constant 3 OS=Homo sapiens OX=9606 GN=IGLC3 PE=1 SV=1	IGLC3	11.265	37.7	8	3	1	3	530400000
R-HSA-109582 Hemostasis	2.03285e-13	2.77	P0DPH8	Tubulin alpha-3D chain OS=Homo sapiens OX=9606 GN=TUBA3D PE=1 SV=1	TUBA3D	49.959	0	0	0	0	0	0
R-HSA-109582 Hemostasis	2.03285e-13	2.77	P11021	Endoplasmic reticulum chaperone BiP OS=Homo sapiens OX=9606 GN=HSPA5 PE=1 SV=2	HSPA5	72.332	0	0	0	0	0	0
R-HSA-109582 Hemostasis	2.03285e-13	2.77	P14151	L-selectin OS=Homo sapiens OX=9606 GN=SELL PE=1 SV=2	SELL	42.187	3	1	1	1	1	59859000
R-HSA-109582 Hemostasis	2.03285e-13	2.77	P14174	Macrophage migration inhibitory factor OS=Homo sapiens OX=9606 GN=MIF PE=1 SV=4	MIF	12.476	0	0	0	0	0	0
R-HSA-109582 Hemostasis	2.03285e-13	2.77	P16070	CD44 antigen OS=Homo sapiens OX=9606 GN=CD44 PE=1 SV=3	CD44	81.537	3	2	2	2	2	118550000
R-HSA-109582 Hemostasis	2.03285e-13	2.77	P16885	1-phosphatidylinositol 4,5-bisphosphate phosphodiesterase gamma-2 OS=Homo sapiens OX=9606 GN=PLCG2 PE=1 SV=4	PLCG2	147.87	0	0	0	0	0	0
R-HSA-109582 Hemostasis	2.03285e-13	2.77	P18206	Vinculin OS=Homo sapiens OX=9606 GN=VCL PE=1 SV=4	VCL	123.8	0	0	0	0	0	0
R-HSA-109582 Hemostasis	2.03285e-13	2.77	P19652	Alpha-1-acid glycoprotein 2 OS=Homo sapiens OX=9606 GN=ORM2 PE=1 SV=2	ORM2	23.602	34.8	25	8	6	8	4912700000
R-HSA-109582 Hemostasis	2.03285e-13	2.77	P20020	Plasma membrane calcium-transporting ATPase 1 OS=Homo sapiens OX=9606 GN=ATP2B1 PE=1 SV=4	ATP2B1	134.68	0	0	0	0	0	0
R-HSA-109582 Hemostasis	2.03285e-13	2.77	P21333	Filamin-A OS=Homo sapiens OX=9606 GN=FLNA PE=1 SV=4	FLNA	280.74	0	0	0	0	0	0
R-HSA-109582 Hemostasis	2.03285e-13	2.77	P47756	F-actin-capping protein subunit beta OS=Homo sapiens OX=9606 GN=CAPZB PE=1 SV=5	CAPZB	30.628	0	0	0	0	0	0
R-HSA-109582 Hemostasis	2.03285e-13	2.77	P52907	F-actin-capping protein subunit alpha-1 OS=Homo sapiens OX=9606 GN=CAPZA1 PE=1 SV=3	CAPZA1	32.922	0	0	0	0	0	0
R-HSA-109582 Hemostasis	2.03285e-13	2.77	P62937	Peptidyl-prolyl cis-trans isomerase A OS=Homo sapiens OX=9606 GN=PPIA PE=1 SV=2	PPIA	18.012	0	0	0	0	0	0
R-HSA-109582 Hemostasis	2.03285e-13	2.77	P63104	14-3-3 protein zeta/delta OS=Homo sapiens OX=9606 GN=YWHAZ PE=1 SV=1	YWHAZ	27.745	0	0	0	0	0	0
R-HSA-109582 Hemostasis	2.03285e-13	2.77	P68371	Tubulin beta-4B chain OS=Homo sapiens OX=9606 GN=TUBB4B PE=1 SV=1	TUBB4B	49.83	0	0	0	0	0	0
R-HSA-109582 Hemostasis	2.03285e-13	2.77	P68871	Hemoglobin subunit beta OS=Homo sapiens OX=9606 GN=HBB PE=1 SV=2	HBB	15.998	71.4	22	9	4	9	3143200000
R-HSA-109582 Hemostasis	2.03285e-13	2.77	Q14624	Inter-alpha-trypsin inhibitor heavy chain H4 OS=Homo sapiens OX=9606 GN=ITIH4 PE=1 SV=4	ITIH4	103.36	3	2	2	2	2	16456000
R-HSA-109582 Hemostasis	2.03285e-13	2.77	Q9UNN8	Endothelial protein C receptor OS=Homo sapiens OX=9606 GN=PROCR PE=1 SV=1	PROCR	26.671	19.7	5	4	4	4	24391000
R-HSA-109582 Hemostasis	2.03285e-13	2.77	A2NJV5	Immunoglobulin kappa variable 2-29 OS=Homo sapiens OX=9606 GN=IGKV2-29 PE=3 SV=2	IGKV2-29	13.085	10.8	1	1	1	1	28989000
R-HSA-109582 Hemostasis	2.03285e-13	2.77	P0CG04	Immunoglobulin lambda constant 1 OS=Homo sapiens OX=9606 GN=IGLC1 PE=1 SV=1	IGLC1	11.348	37.7	1	3	1	1	11841000
R-HSA-109582 Hemostasis	2.03285e-13	2.77	P01033	Metalloproteinase inhibitor 1 OS=Homo sapiens OX=9606 GN=TIMP1 PE=1 SV=1	TIMP1	23.171	12.1	1	2	2	2	17139000
R-HSA-109582 Hemostasis	2.03285e-13	2.77	P01721	Immunoglobulin lambda variable 6-57 OS=Homo sapiens OX=9606 GN=IGLV6-57 PE=1 SV=2	IGLV6-57	12.566	0	0	0	0	0	0
R-HSA-109582 Hemostasis	2.03285e-13	2.77	P05546	Heparin cofactor 2 OS=Homo sapiens OX=9606 GN=SERPIND1 PE=1 SV=3	SERPIND1	57.07	0	0	0	0	0	0
R-HSA-109582 Hemostasis	2.03285e-13	2.77	Q02763	Angiopoietin-1 receptor OS=Homo sapiens OX=9606 GN=TEK PE=1 SV=2	TEK	125.83	0	0	0	0	0	0
R-HSA-109582 Hemostasis	2.03285e-13	2.77	P00746	Complement factor D OS=Homo sapiens OX=9606 GN=CFD PE=1 SV=5	CFD	27.033	0	0	0	0	0	0
R-HSA-109582 Hemostasis	2.03285e-13	2.77	P13473	Lysosome-associated membrane glycoprotein 2 OS=Homo sapiens OX=9606 GN=LAMP2 PE=1 SV=2	LAMP2	44.96	0	0	0	0	0	0
R-HSA-109582 Hemostasis	2.03285e-13	2.77	Q13103	Secreted phosphoprotein 24 OS=Homo sapiens OX=9606 GN=SPP2 PE=1 SV=1	SPP2	24.337	0	0	0	0	0	0
R-HSA-109582 Hemostasis	2.03285e-13	2.77	Q9BX10	GTP-binding protein 2 OS=Homo sapiens OX=9606 GN=GTPBP2 PE=1 SV=1	GTPBP2	65.768	0	0	0	0	0	0
R-HSA-109582 Hemostasis	2.03285e-13	2.77	Q8N1I0	Dedicator of cytokinesis protein 4 OS=Homo sapiens OX=9606 GN=DOCK4 PE=1 SV=3	DOCK4	225.2	0.5	1	1	1	1	0
R-HSA-109606 Intrinsic Pathway for Apoptosis	0.0316561	2.82	P31947	14-3-3 protein sigma OS=Homo sapiens OX=9606 GN=SFN PE=1 SV=1	SFN	27.774	0	0	0	0	0	0
R-HSA-109606 Intrinsic Pathway for Apoptosis	0.0316561	2.82	P61981	14-3-3 protein gamma OS=Homo sapiens OX=9606 GN=YWHAG PE=1 SV=2	YWHAG	28.302	0	0	0	0	0	0
R-HSA-109606 Intrinsic Pathway for Apoptosis	0.0316561	2.82	P62258	14-3-3 protein epsilon OS=Homo sapiens OX=9606 GN=YWHAE PE=1 SV=1	YWHAE	29.174	0	0	0	0	0	0
R-HSA-109606 Intrinsic Pathway for Apoptosis	0.0316561	2.82	P63104	14-3-3 protein zeta/delta OS=Homo sapiens OX=9606 GN=YWHAZ PE=1 SV=1	YWHAZ	27.745	0	0	0	0	0	0
R-HSA-109606 Intrinsic Pathway for Apoptosis	0.0316561	2.82	Q9BZF9	Uveal autoantigen with coiled-coil domains and ankyrin repeats OS=Homo sapiens OX=9606 GN=UACA PE=1 SV=2	UACA	162.5	0	0	0	0	0	0
R-HSA-110313 Translesion synthesis by Y family DNA polymerases bypasses lesions on DNA template	0.36856	1.56	P62987	Ubiquitin-60S ribosomal protein L40 OS=Homo sapiens OX=9606 GN=UBA52 PE=1 SV=2	UBA52	14.728	39.1	7	6	6	6	90657000
R-HSA-110313 Translesion synthesis by Y family DNA polymerases bypasses lesions on DNA template	0.36856	1.56	P55072	Transitional endoplasmic reticulum ATPase OS=Homo sapiens OX=9606 GN=VCP PE=1 SV=4	VCP	89.321	0	0	0	0	0	0
R-HSA-110320 Translesion Synthesis by POLH	0.127746	3.2	P62987	Ubiquitin-60S ribosomal protein L40 OS=Homo sapiens OX=9606 GN=UBA52 PE=1 SV=2	UBA52	14.728	39.1	7	6	6	6	90657000
R-HSA-110320 Translesion Synthesis by POLH	0.127746	3.2	P55072	Transitional endoplasmic reticulum ATPase OS=Homo sapiens OX=9606 GN=VCP PE=1 SV=4	VCP	89.321	0	0	0	0	0	0
R-HSA-110328 Recognition and association of DNA glycosylase with site containing an affected pyrimidine	0.392179	1.48	Q93077	Histone H2A type 1-C OS=Homo sapiens OX=9606 GN=H2AC6 PE=1 SV=3	H2AC6	14.105	0	0	0	0	0	0
R-HSA-110328 Recognition and association of DNA glycosylase with site containing an affected pyrimidine	0.392179	1.48	Q99878	Histone H2A type 1-J OS=Homo sapiens OX=9606 GN=H2AC14 PE=1 SV=3	H2AC14	13.936	14.1	2	2	2	2	17616000
R-HSA-110329 Cleavage of the damaged pyrimidine	0.392179	1.48	Q93077	Histone H2A type 1-C OS=Homo sapiens OX=9606 GN=H2AC6 PE=1 SV=3	H2AC6	14.105	0	0	0	0	0	0
R-HSA-110329 Cleavage of the damaged pyrimidine	0.392179	1.48	Q99878	Histone H2A type 1-J OS=Homo sapiens OX=9606 GN=H2AC14 PE=1 SV=3	H2AC14	13.936	14.1	2	2	2	2	17616000
R-HSA-110330 Recognition and association of DNA glycosylase with site containing an affected purine	0.332493	1.69	Q93077	Histone H2A type 1-C OS=Homo sapiens OX=9606 GN=H2AC6 PE=1 SV=3	H2AC6	14.105	0	0	0	0	0	0
R-HSA-110330 Recognition and association of DNA glycosylase with site containing an affected purine	0.332493	1.69	Q99878	Histone H2A type 1-J OS=Homo sapiens OX=9606 GN=H2AC14 PE=1 SV=3	H2AC14	13.936	14.1	2	2	2	2	17616000
R-HSA-110331 Cleavage of the damaged purine	0.332493	1.69	Q93077	Histone H2A type 1-C OS=Homo sapiens OX=9606 GN=H2AC6 PE=1 SV=3	H2AC6	14.105	0	0	0	0	0	0
R-HSA-110331 Cleavage of the damaged purine	0.332493	1.69	Q99878	Histone H2A type 1-J OS=Homo sapiens OX=9606 GN=H2AC14 PE=1 SV=3	H2AC14	13.936	14.1	2	2	2	2	17616000
R-HSA-111447 Activation of BAD and translocation to mitochondria	0.00117474	8.11	P31947	14-3-3 protein sigma OS=Homo sapiens OX=9606 GN=SFN PE=1 SV=1	SFN	27.774	0	0	0	0	0	0
R-HSA-111447 Activation of BAD and translocation to mitochondria	0.00117474	8.11	P61981	14-3-3 protein gamma OS=Homo sapiens OX=9606 GN=YWHAG PE=1 SV=2	YWHAG	28.302	0	0	0	0	0	0
R-HSA-111447 Activation of BAD and translocation to mitochondria	0.00117474	8.11	P62258	14-3-3 protein epsilon OS=Homo sapiens OX=9606 GN=YWHAE PE=1 SV=1	YWHAE	29.174	0	0	0	0	0	0
R-HSA-111447 Activation of BAD and translocation to mitochondria	0.00117474	8.11	P63104	14-3-3 protein zeta/delta OS=Homo sapiens OX=9606 GN=YWHAZ PE=1 SV=1	YWHAZ	27.745	0	0	0	0	0	0
R-HSA-111465 Apoptotic cleavage of cellular proteins	0.00017163	5.76	P06396	Gelsolin OS=Homo sapiens OX=9606 GN=GSN PE=1 SV=1	GSN	85.696	0	0	0	0	0	0
R-HSA-111465 Apoptotic cleavage of cellular proteins	0.00017163	5.76	P08670	Vimentin OS=Homo sapiens OX=9606 GN=VIM PE=1 SV=4	VIM	53.651	0	0	0	0	0	0
R-HSA-111465 Apoptotic cleavage of cellular proteins	0.00017163	5.76	P12830	Cadherin-1 OS=Homo sapiens OX=9606 GN=CDH1 PE=1 SV=3	CDH1	97.455	1.8	2	2	2	2	7974000
R-HSA-111465 Apoptotic cleavage of cellular proteins	0.00017163	5.76	P15924	Desmoplakin OS=Homo sapiens OX=9606 GN=DSP PE=1 SV=3	DSP	331.77	4.1	10	8	8	8	36295000
R-HSA-111465 Apoptotic cleavage of cellular proteins	0.00017163	5.76	Q02413	Desmoglein-1 OS=Homo sapiens OX=9606 GN=DSG1 PE=1 SV=2	DSG1	113.75	7.6	12	7	7	7	89824000
R-HSA-111465 Apoptotic cleavage of cellular proteins	0.00017163	5.76	Q13835	Plakophilin-1 OS=Homo sapiens OX=9606 GN=PKP1 PE=1 SV=2	PKP1	82.86	0	0	0	0	0	0
R-HSA-111465 Apoptotic cleavage of cellular proteins	0.00017163	5.76	Q15149	Plectin OS=Homo sapiens OX=9606 GN=PLEC PE=1 SV=3	PLEC	531.78	0	0	0	0	0	0
R-HSA-114452 Activation of BH3-only proteins	0.0160102	4.06	P31947	14-3-3 protein sigma OS=Homo sapiens OX=9606 GN=SFN PE=1 SV=1	SFN	27.774	0	0	0	0	0	0
R-HSA-114452 Activation of BH3-only proteins	0.0160102	4.06	P61981	14-3-3 protein gamma OS=Homo sapiens OX=9606 GN=YWHAG PE=1 SV=2	YWHAG	28.302	0	0	0	0	0	0
R-HSA-114452 Activation of BH3-only proteins	0.0160102	4.06	P62258	14-3-3 protein epsilon OS=Homo sapiens OX=9606 GN=YWHAE PE=1 SV=1	YWHAE	29.174	0	0	0	0	0	0
R-HSA-114452 Activation of BH3-only proteins	0.0160102	4.06	P63104	14-3-3 protein zeta/delta OS=Homo sapiens OX=9606 GN=YWHAZ PE=1 SV=1	YWHAZ	27.745	0	0	0	0	0	0
R-HSA-114608 Platelet degranulation	5.06037e-15	6.47	O00391	Sulfhydryl oxidase 1 OS=Homo sapiens OX=9606 GN=QSOX1 PE=1 SV=3	QSOX1	82.577	3.2	2	2	2	2	20083000
R-HSA-114608 Platelet degranulation	5.06037e-15	6.47	O43707	Alpha-actinin-4 OS=Homo sapiens OX=9606 GN=ACTN4 PE=1 SV=2	ACTN4	104.85	0	0	0	0	0	0
R-HSA-114608 Platelet degranulation	5.06037e-15	6.47	O94919	Endonuclease domain-containing 1 protein OS=Homo sapiens OX=9606 GN=ENDOD1 PE=1 SV=2	ENDOD1	55.016	0	0	0	0	0	0
R-HSA-114608 Platelet degranulation	5.06037e-15	6.47	P00441	Superoxide dismutase [Cu-Zn] OS=Homo sapiens OX=9606 GN=SOD1 PE=1 SV=2	SOD1	15.936	0	0	0	0	0	0
R-HSA-114608 Platelet degranulation	5.06037e-15	6.47	P01009	Alpha-1-antitrypsin OS=Homo sapiens OX=9606 GN=SERPINA1 PE=1 SV=3	SERPINA1	46.736	38.3	20	13	13	13	1081600000
R-HSA-114608 Platelet degranulation	5.06037e-15	6.47	P01011	Alpha-1-antichymotrypsin OS=Homo sapiens OX=9606 GN=SERPINA3 PE=1 SV=2	SERPINA3	47.65	16.8	5	5	5	5	76232000
R-HSA-114608 Platelet degranulation	5.06037e-15	6.47	P01042	Kininogen-1 OS=Homo sapiens OX=9606 GN=KNG1 PE=1 SV=2	KNG1	71.957	16.8	10	9	9	9	1803300000
R-HSA-114608 Platelet degranulation	5.06037e-15	6.47	P02647	Apolipoprotein A-I OS=Homo sapiens OX=9606 GN=APOA1 PE=1 SV=1	APOA1	30.777	20.6	5	5	5	5	76295000
R-HSA-114608 Platelet degranulation	5.06037e-15	6.47	P02749	Beta-2-glycoprotein 1 OS=Homo sapiens OX=9606 GN=APOH PE=1 SV=3	APOH	38.298	30.4	26	10	10	10	5331200000
R-HSA-114608 Platelet degranulation	5.06037e-15	6.47	P02763	Alpha-1-acid glycoprotein 1 OS=Homo sapiens OX=9606 GN=ORM1 PE=1 SV=2	ORM1	23.539	41.8	11	8	6	6	3742300000
R-HSA-114608 Platelet degranulation	5.06037e-15	6.47	P02765	Alpha-2-HS-glycoprotein OS=Homo sapiens OX=9606 GN=AHSG PE=1 SV=2	AHSG	39.34	23.2	41	7	7	7	4512000000
R-HSA-114608 Platelet degranulation	5.06037e-15	6.47	P02787	Serotransferrin OS=Homo sapiens OX=9606 GN=TF PE=1 SV=4	TF	77.049	60.5	160	43	43	43	50131000000
R-HSA-114608 Platelet degranulation	5.06037e-15	6.47	P04075	Fructose-bisphosphate aldolase A OS=Homo sapiens OX=9606 GN=ALDOA PE=1 SV=2	ALDOA	39.42	4.9	1	1	1	1	12992000
R-HSA-114608 Platelet degranulation	5.06037e-15	6.47	P04217	Alpha-1B-glycoprotein OS=Homo sapiens OX=9606 GN=A1BG PE=1 SV=4	A1BG	54.253	29.3	22	8	8	8	5358600000
R-HSA-114608 Platelet degranulation	5.06037e-15	6.47	P05155	Plasma protease C1 inhibitor OS=Homo sapiens OX=9606 GN=SERPING1 PE=1 SV=2	SERPING1	55.154	27.4	56	17	17	17	14711000000
R-HSA-114608 Platelet degranulation	5.06037e-15	6.47	P08697	Alpha-2-antiplasmin OS=Homo sapiens OX=9606 GN=SERPINF2 PE=1 SV=3	SERPINF2	54.565	17.9	7	6	6	6	283750000
R-HSA-114608 Platelet degranulation	5.06037e-15	6.47	P11021	Endoplasmic reticulum chaperone BiP OS=Homo sapiens OX=9606 GN=HSPA5 PE=1 SV=2	HSPA5	72.332	0	0	0	0	0	0
R-HSA-114608 Platelet degranulation	5.06037e-15	6.47	P18206	Vinculin OS=Homo sapiens OX=9606 GN=VCL PE=1 SV=4	VCL	123.8	0	0	0	0	0	0
R-HSA-114608 Platelet degranulation	5.06037e-15	6.47	P19652	Alpha-1-acid glycoprotein 2 OS=Homo sapiens OX=9606 GN=ORM2 PE=1 SV=2	ORM2	23.602	34.8	25	8	6	8	4912700000
R-HSA-114608 Platelet degranulation	5.06037e-15	6.47	P21333	Filamin-A OS=Homo sapiens OX=9606 GN=FLNA PE=1 SV=4	FLNA	280.74	0	0	0	0	0	0
R-HSA-114608 Platelet degranulation	5.06037e-15	6.47	P62937	Peptidyl-prolyl cis-trans isomerase A OS=Homo sapiens OX=9606 GN=PPIA PE=1 SV=2	PPIA	18.012	0	0	0	0	0	0
R-HSA-114608 Platelet degranulation	5.06037e-15	6.47	Q14624	Inter-alpha-trypsin inhibitor heavy chain H4 OS=Homo sapiens OX=9606 GN=ITIH4 PE=1 SV=4	ITIH4	103.36	3	2	2	2	2	16456000
R-HSA-114608 Platelet degranulation	5.06037e-15	6.47	P01033	Metalloproteinase inhibitor 1 OS=Homo sapiens OX=9606 GN=TIMP1 PE=1 SV=1	TIMP1	23.171	12.1	1	2	2	2	17139000
R-HSA-114608 Platelet degranulation	5.06037e-15	6.47	P00746	Complement factor D OS=Homo sapiens OX=9606 GN=CFD PE=1 SV=5	CFD	27.033	0	0	0	0	0	0
R-HSA-114608 Platelet degranulation	5.06037e-15	6.47	P13473	Lysosome-associated membrane glycoprotein 2 OS=Homo sapiens OX=9606 GN=LAMP2 PE=1 SV=2	LAMP2	44.96	0	0	0	0	0	0
R-HSA-114608 Platelet degranulation	5.06037e-15	6.47	Q13103	Secreted phosphoprotein 24 OS=Homo sapiens OX=9606 GN=SPP2 PE=1 SV=1	SPP2	24.337	0	0	0	0	0	0
R-HSA-114608 Platelet degranulation	5.06037e-15	6.47	Q9BX10	GTP-binding protein 2 OS=Homo sapiens OX=9606 GN=GTPBP2 PE=1 SV=1	GTPBP2	65.768	0	0	0	0	0	0
R-HSA-1169408 ISG15 antiviral mechanism	0.0837207	2.14	O43432	Eukaryotic translation initiation factor 4 gamma 3 OS=Homo sapiens OX=9606 GN=EIF4G3 PE=1 SV=2	EIF4G3	176.65	0.8	2	1	1	1	686540000
R-HSA-1169408 ISG15 antiviral mechanism	0.0837207	2.14	O75369	Filamin-B OS=Homo sapiens OX=9606 GN=FLNB PE=1 SV=2	FLNB	278.16	0	0	0	0	0	0
R-HSA-1169408 ISG15 antiviral mechanism	0.0837207	2.14	P62987	Ubiquitin-60S ribosomal protein L40 OS=Homo sapiens OX=9606 GN=UBA52 PE=1 SV=2	UBA52	14.728	39.1	7	6	6	6	90657000
R-HSA-1169408 ISG15 antiviral mechanism	0.0837207	2.14	P42224	Signal transducer and activator of transcription 1-alpha/beta OS=Homo sapiens OX=9606 GN=STAT1 PE=1 SV=2	STAT1	87.334	0	0	0	0	0	0
R-HSA-1169408 ISG15 antiviral mechanism	0.0837207	2.14	P60842	Eukaryotic initiation factor 4A-I OS=Homo sapiens OX=9606 GN=EIF4A1 PE=1 SV=1	EIF4A1	46.153	0	0	0	0	0	0
R-HSA-1169410 Antiviral mechanism by IFN-stimulated genes	0.0452271	2.31	O43432	Eukaryotic translation initiation factor 4 gamma 3 OS=Homo sapiens OX=9606 GN=EIF4G3 PE=1 SV=2	EIF4G3	176.65	0.8	2	1	1	1	686540000
R-HSA-1169410 Antiviral mechanism by IFN-stimulated genes	0.0452271	2.31	O75369	Filamin-B OS=Homo sapiens OX=9606 GN=FLNB PE=1 SV=2	FLNB	278.16	0	0	0	0	0	0
R-HSA-1169410 Antiviral mechanism by IFN-stimulated genes	0.0452271	2.31	P62987	Ubiquitin-60S ribosomal protein L40 OS=Homo sapiens OX=9606 GN=UBA52 PE=1 SV=2	UBA52	14.728	39.1	7	6	6	6	90657000
R-HSA-1169410 Antiviral mechanism by IFN-stimulated genes	0.0452271	2.31	P21333	Filamin-A OS=Homo sapiens OX=9606 GN=FLNA PE=1 SV=4	FLNA	280.74	0	0	0	0	0	0
R-HSA-1169410 Antiviral mechanism by IFN-stimulated genes	0.0452271	2.31	P42224	Signal transducer and activator of transcription 1-alpha/beta OS=Homo sapiens OX=9606 GN=STAT1 PE=1 SV=2	STAT1	87.334	0	0	0	0	0	0
R-HSA-1169410 Antiviral mechanism by IFN-stimulated genes	0.0452271	2.31	P60842	Eukaryotic initiation factor 4A-I OS=Homo sapiens OX=9606 GN=EIF4A1 PE=1 SV=1	EIF4A1	46.153	0	0	0	0	0	0
R-HSA-1222556 ROS and RNS production in phagocytes	0.332493	1.69	P05164	Myeloperoxidase OS=Homo sapiens OX=9606 GN=MPO PE=1 SV=1	MPO	83.868	2.7	1	1	1	1	1665100
R-HSA-1222556 ROS and RNS production in phagocytes	0.332493	1.69	P21281	V-type proton ATPase subunit B, brain isoform OS=Homo sapiens OX=9606 GN=ATP6V1B2 PE=1 SV=3	ATP6V1B2	56.5	0	0	0	0	0	0
R-HSA-1236382 Constitutive Signaling by Ligand-Responsive EGFR Cancer Variants	0.105971	3.58	P00533	Epidermal growth factor receptor OS=Homo sapiens OX=9606 GN=EGFR PE=1 SV=2	EGFR	134.28	0	0	0	0	0	0
R-HSA-1236382 Constitutive Signaling by Ligand-Responsive EGFR Cancer Variants	0.105971	3.58	P62987	Ubiquitin-60S ribosomal protein L40 OS=Homo sapiens OX=9606 GN=UBA52 PE=1 SV=2	UBA52	14.728	39.1	7	6	6	6	90657000
R-HSA-1236974 ER-Phagosome pathway	0.0299694	2.34	O14818	Proteasome subunit alpha type-7 OS=Homo sapiens OX=9606 GN=PSMA7 PE=1 SV=1	PSMA7	27.887	0	0	0	0	0	0
R-HSA-1236974 ER-Phagosome pathway	0.0299694	2.34	P05109	Protein S100-A8 OS=Homo sapiens OX=9606 GN=S100A8 PE=1 SV=1	S100A8	10.834	0	0	0	0	0	0
R-HSA-1236974 ER-Phagosome pathway	0.0299694	2.34	P06702	Protein S100-A9 OS=Homo sapiens OX=9606 GN=S100A9 PE=1 SV=1	S100A9	13.242	43	4	3	3	3	31021000
R-HSA-1236974 ER-Phagosome pathway	0.0299694	2.34	P08571	Monocyte differentiation antigen CD14 OS=Homo sapiens OX=9606 GN=CD14 PE=1 SV=2	CD14	40.076	6.9	4	2	2	2	41719000
R-HSA-1236974 ER-Phagosome pathway	0.0299694	2.34	P62987	Ubiquitin-60S ribosomal protein L40 OS=Homo sapiens OX=9606 GN=UBA52 PE=1 SV=2	UBA52	14.728	39.1	7	6	6	6	90657000
R-HSA-1236974 ER-Phagosome pathway	0.0299694	2.34	P30101	Protein disulfide-isomerase A3 OS=Homo sapiens OX=9606 GN=PDIA3 PE=1 SV=4	PDIA3	56.782	0	0	0	0	0	0
R-HSA-1236974 ER-Phagosome pathway	0.0299694	2.34	P61769	Beta-2-microglobulin OS=Homo sapiens OX=9606 GN=B2M PE=1 SV=1	B2M	13.714	8.4	1	1	1	1	13665000
R-HSA-1236975 Antigen processing-Cross presentation	0.0245101	2.27	O14818	Proteasome subunit alpha type-7 OS=Homo sapiens OX=9606 GN=PSMA7 PE=1 SV=1	PSMA7	27.887	0	0	0	0	0	0
R-HSA-1236975 Antigen processing-Cross presentation	0.0245101	2.27	P05109	Protein S100-A8 OS=Homo sapiens OX=9606 GN=S100A8 PE=1 SV=1	S100A8	10.834	0	0	0	0	0	0
R-HSA-1236975 Antigen processing-Cross presentation	0.0245101	2.27	P06702	Protein S100-A9 OS=Homo sapiens OX=9606 GN=S100A9 PE=1 SV=1	S100A9	13.242	43	4	3	3	3	31021000
R-HSA-1236975 Antigen processing-Cross presentation	0.0245101	2.27	P08571	Monocyte differentiation antigen CD14 OS=Homo sapiens OX=9606 GN=CD14 PE=1 SV=2	CD14	40.076	6.9	4	2	2	2	41719000
R-HSA-1236975 Antigen processing-Cross presentation	0.0245101	2.27	P62987	Ubiquitin-60S ribosomal protein L40 OS=Homo sapiens OX=9606 GN=UBA52 PE=1 SV=2	UBA52	14.728	39.1	7	6	6	6	90657000
R-HSA-1236975 Antigen processing-Cross presentation	0.0245101	2.27	P30101	Protein disulfide-isomerase A3 OS=Homo sapiens OX=9606 GN=PDIA3 PE=1 SV=4	PDIA3	56.782	0	0	0	0	0	0
R-HSA-1236975 Antigen processing-Cross presentation	0.0245101	2.27	P61769	Beta-2-microglobulin OS=Homo sapiens OX=9606 GN=B2M PE=1 SV=1	B2M	13.714	8.4	1	1	1	1	13665000
R-HSA-1236975 Antigen processing-Cross presentation	0.0245101	2.27	Q9UIQ6	Leucyl-cystinyl aminopeptidase OS=Homo sapiens OX=9606 GN=LNPEP PE=1 SV=3	LNPEP	117.35	0	0	0	0	0	0
R-HSA-1236977 Endosomal/Vacuolar pathway	0.0572034	5.07	P61769	Beta-2-microglobulin OS=Homo sapiens OX=9606 GN=B2M PE=1 SV=1	B2M	13.714	8.4	1	1	1	1	13665000
R-HSA-1236977 Endosomal/Vacuolar pathway	0.0572034	5.07	Q9UIQ6	Leucyl-cystinyl aminopeptidase OS=Homo sapiens OX=9606 GN=LNPEP PE=1 SV=3	LNPEP	117.35	0	0	0	0	0	0
R-HSA-1237044 Erythrocytes take up carbon dioxide and release oxygen	0.000460701	10.14	P00918	Carbonic anhydrase 2 OS=Homo sapiens OX=9606 GN=CA2 PE=1 SV=2	CA2	29.246	0	0	0	0	0	0
R-HSA-1237044 Erythrocytes take up carbon dioxide and release oxygen	0.000460701	10.14	P68871	Hemoglobin subunit beta OS=Homo sapiens OX=9606 GN=HBB PE=1 SV=2	HBB	15.998	71.4	22	9	4	9	3143200000
R-HSA-1237044 Erythrocytes take up carbon dioxide and release oxygen	0.000460701	10.14	P69905	Hemoglobin subunit alpha OS=Homo sapiens OX=9606 GN=HBA2 PE=1 SV=2	HBA2	15.257	57.7	20	6	6	6	1898500000
R-HSA-1237044 Erythrocytes take up carbon dioxide and release oxygen	0.000460701	10.14	Q6BCY4	NADH-cytochrome b5 reductase 2 OS=Homo sapiens OX=9606 GN=CYB5R2 PE=1 SV=1	CYB5R2	31.458	0	0	0	0	0	0
R-HSA-1247673 Erythrocytes take up oxygen and release carbon dioxide	0.00174344	11.41	P00918	Carbonic anhydrase 2 OS=Homo sapiens OX=9606 GN=CA2 PE=1 SV=2	CA2	29.246	0	0	0	0	0	0
R-HSA-1247673 Erythrocytes take up oxygen and release carbon dioxide	0.00174344	11.41	P68871	Hemoglobin subunit beta OS=Homo sapiens OX=9606 GN=HBB PE=1 SV=2	HBB	15.998	71.4	22	9	4	9	3143200000
R-HSA-1247673 Erythrocytes take up oxygen and release carbon dioxide	0.00174344	11.41	P69905	Hemoglobin subunit alpha OS=Homo sapiens OX=9606 GN=HBA2 PE=1 SV=2	HBA2	15.257	57.7	20	6	6	6	1898500000
R-HSA-1266738 Developmental Biology	2.25726e-05	1.71	O14818	Proteasome subunit alpha type-7 OS=Homo sapiens OX=9606 GN=PSMA7 PE=1 SV=1	PSMA7	27.887	0	0	0	0	0	0
R-HSA-1266738 Developmental Biology	2.25726e-05	1.71	O15144	Actin-related protein 2/3 complex subunit 2 OS=Homo sapiens OX=9606 GN=ARPC2 PE=1 SV=1	ARPC2	34.333	0	0	0	0	0	0
R-HSA-1266738 Developmental Biology	2.25726e-05	1.71	O60437	Periplakin OS=Homo sapiens OX=9606 GN=PPL PE=1 SV=4	PPL	204.74	0	0	0	0	0	0
R-HSA-1266738 Developmental Biology	2.25726e-05	1.71	P00533	Epidermal growth factor receptor OS=Homo sapiens OX=9606 GN=EGFR PE=1 SV=2	EGFR	134.28	0	0	0	0	0	0
R-HSA-1266738 Developmental Biology	2.25726e-05	1.71	P01040	Cystatin-A OS=Homo sapiens OX=9606 GN=CSTA PE=1 SV=1	CSTA	11.006	75.5	9	5	5	5	118270000
R-HSA-1266738 Developmental Biology	2.25726e-05	1.71	P02533	Keratin, type I cytoskeletal 14 OS=Homo sapiens OX=9606 GN=KRT14 PE=1 SV=4	KRT14	51.561	43	23	18	6	14	387220000
R-HSA-1266738 Developmental Biology	2.25726e-05	1.71	P02538	Keratin, type II cytoskeletal 6A OS=Homo sapiens OX=9606 GN=KRT6A PE=1 SV=3	KRT6A	60.044	42.4	3	24	2	2	61562000
R-HSA-1266738 Developmental Biology	2.25726e-05	1.71	P04259	Keratin, type II cytoskeletal 6B OS=Homo sapiens OX=9606 GN=KRT6B PE=1 SV=5	KRT6B	60.066	36.3	3	23	2	2	10185000
R-HSA-1266738 Developmental Biology	2.25726e-05	1.71	P04264	Keratin, type II cytoskeletal 1 OS=Homo sapiens OX=9606 GN=KRT1 PE=1 SV=6	KRT1	66.038	73.1	166	58	52	58	20880000000
R-HSA-1266738 Developmental Biology	2.25726e-05	1.71	Q93077	Histone H2A type 1-C OS=Homo sapiens OX=9606 GN=H2AC6 PE=1 SV=3	H2AC6	14.105	0	0	0	0	0	0
R-HSA-1266738 Developmental Biology	2.25726e-05	1.71	P05556	Integrin beta-1 OS=Homo sapiens OX=9606 GN=ITGB1 PE=1 SV=2	ITGB1	88.414	0	0	0	0	0	0
R-HSA-1266738 Developmental Biology	2.25726e-05	1.71	P07384	Calpain-1 catalytic subunit OS=Homo sapiens OX=9606 GN=CAPN1 PE=1 SV=1	CAPN1	81.889	0	0	0	0	0	0
R-HSA-1266738 Developmental Biology	2.25726e-05	1.71	P08238	Heat shock protein HSP 90-beta OS=Homo sapiens OX=9606 GN=HSP90AB1 PE=1 SV=4	HSP90AB1	83.263	0	0	0	0	0	0
R-HSA-1266738 Developmental Biology	2.25726e-05	1.71	P08727	Keratin, type I cytoskeletal 19 OS=Homo sapiens OX=9606 GN=KRT19 PE=1 SV=4	KRT19	44.105	0	0	0	0	0	0
R-HSA-1266738 Developmental Biology	2.25726e-05	1.71	P08779	Keratin, type I cytoskeletal 16 OS=Homo sapiens OX=9606 GN=KRT16 PE=1 SV=4	KRT16	51.267	33	9	16	7	7	65846000
R-HSA-1266738 Developmental Biology	2.25726e-05	1.71	P62987	Ubiquitin-60S ribosomal protein L40 OS=Homo sapiens OX=9606 GN=UBA52 PE=1 SV=2	UBA52	14.728	39.1	7	6	6	6	90657000
R-HSA-1266738 Developmental Biology	2.25726e-05	1.71	P0DPH8	Tubulin alpha-3D chain OS=Homo sapiens OX=9606 GN=TUBA3D PE=1 SV=1	TUBA3D	49.959	0	0	0	0	0	0
R-HSA-1266738 Developmental Biology	2.25726e-05	1.71	P11142	Heat shock cognate 71 kDa protein OS=Homo sapiens OX=9606 GN=HSPA8 PE=1 SV=1	HSPA8	70.897	0	0	0	0	0	0
R-HSA-1266738 Developmental Biology	2.25726e-05	1.71	P13645	Keratin, type I cytoskeletal 10 OS=Homo sapiens OX=9606 GN=KRT10 PE=1 SV=6	KRT10	58.826	45.7	108	38	34	38	5389000000
R-HSA-1266738 Developmental Biology	2.25726e-05	1.71	P13647	Keratin, type II cytoskeletal 5 OS=Homo sapiens OX=9606 GN=KRT5 PE=1 SV=3	KRT5	62.378	41.4	43	29	16	22	662780000
R-HSA-1266738 Developmental Biology	2.25726e-05	1.71	P14923	Junction plakoglobin OS=Homo sapiens OX=9606 GN=JUP PE=1 SV=3	JUP	81.744	7.2	3	3	3	3	11408000
R-HSA-1266738 Developmental Biology	2.25726e-05	1.71	P15924	Desmoplakin OS=Homo sapiens OX=9606 GN=DSP PE=1 SV=3	DSP	331.77	4.1	10	8	8	8	36295000
R-HSA-1266738 Developmental Biology	2.25726e-05	1.71	P19012	Keratin, type I cytoskeletal 15 OS=Homo sapiens OX=9606 GN=KRT15 PE=1 SV=3	KRT15	49.211	0	0	0	0	0	0
R-HSA-1266738 Developmental Biology	2.25726e-05	1.71	P19784	Casein kinase II subunit alpha' OS=Homo sapiens OX=9606 GN=CSNK2A2 PE=1 SV=1	CSNK2A2	41.213	0	0	0	0	0	0
R-HSA-1266738 Developmental Biology	2.25726e-05	1.71	P20930	Filaggrin OS=Homo sapiens OX=9606 GN=FLG PE=1 SV=3	FLG	435.16	5.3	5	5	5	5	3948300
R-HSA-1266738 Developmental Biology	2.25726e-05	1.71	P22735	Protein-glutamine gamma-glutamyltransferase K OS=Homo sapiens OX=9606 GN=TGM1 PE=1 SV=4	TGM1	89.786	3.3	2	2	2	2	11308000
R-HSA-1266738 Developmental Biology	2.25726e-05	1.71	P31944	Caspase-14 OS=Homo sapiens OX=9606 GN=CASP14 PE=1 SV=2	CASP14	27.679	20.7	6	5	5	5	32985000
R-HSA-1266738 Developmental Biology	2.25726e-05	1.71	P35527	Keratin, type I cytoskeletal 9 OS=Homo sapiens OX=9606 GN=KRT9 PE=1 SV=3	KRT9	62.064	63.6	163	44	44	44	9025200000
R-HSA-1266738 Developmental Biology	2.25726e-05	1.71	P35579	Myosin-9 OS=Homo sapiens OX=9606 GN=MYH9 PE=1 SV=4	MYH9	226.53	1.8	2	2	2	2	2939500
R-HSA-1266738 Developmental Biology	2.25726e-05	1.71	P35908	Keratin, type II cytoskeletal 2 epidermal OS=Homo sapiens OX=9606 GN=KRT2 PE=1 SV=2	KRT2	65.432	76.8	101	48	35	44	4005200000
R-HSA-1266738 Developmental Biology	2.25726e-05	1.71	P46939	Utrophin OS=Homo sapiens OX=9606 GN=UTRN PE=1 SV=2	UTRN	394.46	0.5	1	1	1	1	0
R-HSA-1266738 Developmental Biology	2.25726e-05	1.71	P48668	Keratin, type II cytoskeletal 6C OS=Homo sapiens OX=9606 GN=KRT6C PE=1 SV=3	KRT6C	60.024	42.4	16	25	0	11	157050000
R-HSA-1266738 Developmental Biology	2.25726e-05	1.71	Q05193	Dynamin-1 OS=Homo sapiens OX=9606 GN=DNM1 PE=1 SV=2	DNM1	97.407	0	0	0	0	0	0
R-HSA-1266738 Developmental Biology	2.25726e-05	1.71	P51812	Ribosomal protein S6 kinase alpha-3 OS=Homo sapiens OX=9606 GN=RPS6KA3 PE=1 SV=1	RPS6KA3	83.735	1.2	1	1	1	1	0
R-HSA-1266738 Developmental Biology	2.25726e-05	1.71	P63261	Actin, cytoplasmic 2 OS=Homo sapiens OX=9606 GN=ACTG1 PE=1 SV=1	ACTG1	41.792	9.3	1	3	3	3	4758900
R-HSA-1266738 Developmental Biology	2.25726e-05	1.71	P62081	40S ribosomal protein S7 OS=Homo sapiens OX=9606 GN=RPS7 PE=1 SV=1	RPS7	22.127	0	0	0	0	0	0
R-HSA-1266738 Developmental Biology	2.25726e-05	1.71	P68371	Tubulin beta-4B chain OS=Homo sapiens OX=9606 GN=TUBB4B PE=1 SV=1	TUBB4B	49.83	0	0	0	0	0	0
R-HSA-1266738 Developmental Biology	2.25726e-05	1.71	Q02413	Desmoglein-1 OS=Homo sapiens OX=9606 GN=DSG1 PE=1 SV=2	DSG1	113.75	7.6	12	7	7	7	89824000
R-HSA-1266738 Developmental Biology	2.25726e-05	1.71	Q02878	60S ribosomal protein L6 OS=Homo sapiens OX=9606 GN=RPL6 PE=1 SV=3	RPL6	32.728	0	0	0	0	0	0
R-HSA-1266738 Developmental Biology	2.25726e-05	1.71	Q04695	Keratin, type I cytoskeletal 17 OS=Homo sapiens OX=9606 GN=KRT17 PE=1 SV=2	KRT17	48.105	32.6	5	10	5	5	28013000
R-HSA-1266738 Developmental Biology	2.25726e-05	1.71	Q08554	Desmocollin-1 OS=Homo sapiens OX=9606 GN=DSC1 PE=1 SV=2	DSC1	99.986	6.2	5	4	4	4	25357000
R-HSA-1266738 Developmental Biology	2.25726e-05	1.71	Q13740	CD166 antigen OS=Homo sapiens OX=9606 GN=ALCAM PE=1 SV=2	ALCAM	65.102	11.1	4	4	4	4	34555000
R-HSA-1266738 Developmental Biology	2.25726e-05	1.71	Q13835	Plakophilin-1 OS=Homo sapiens OX=9606 GN=PKP1 PE=1 SV=2	PKP1	82.86	0	0	0	0	0	0
R-HSA-1266738 Developmental Biology	2.25726e-05	1.71	Q15517	Corneodesmosin OS=Homo sapiens OX=9606 GN=CDSN PE=1 SV=3	CDSN	51.522	6.4	4	2	2	2	21976000
R-HSA-1266738 Developmental Biology	2.25726e-05	1.71	Q15648	Mediator of RNA polymerase II transcription subunit 1 OS=Homo sapiens OX=9606 GN=MED1 PE=1 SV=4	MED1	168.48	0	0	0	0	0	0
R-HSA-1266738 Developmental Biology	2.25726e-05	1.71	Q7Z794	Keratin, type II cytoskeletal 1b OS=Homo sapiens OX=9606 GN=KRT77 PE=1 SV=3	KRT77	61.901	17.1	4	9	5	5	17038000
R-HSA-1266738 Developmental Biology	2.25726e-05	1.71	Q92817	Envoplakin OS=Homo sapiens OX=9606 GN=EVPL PE=1 SV=3	EVPL	231.6	0	0	0	0	0	0
R-HSA-1266738 Developmental Biology	2.25726e-05	1.71	Q9BXM0	Periaxin OS=Homo sapiens OX=9606 GN=PRX PE=1 SV=2	PRX	154.9	0	0	0	0	0	0
R-HSA-1266738 Developmental Biology	2.25726e-05	1.71	Q9C075	Keratin, type I cytoskeletal 23 OS=Homo sapiens OX=9606 GN=KRT23 PE=1 SV=2	KRT23	48.131	0	0	0	0	0	0
R-HSA-1266738 Developmental Biology	2.25726e-05	1.71	Q9H944	Mediator of RNA polymerase II transcription subunit 20 OS=Homo sapiens OX=9606 GN=MED20 PE=1 SV=1	MED20	23.222	0	0	0	0	0	0
R-HSA-1266738 Developmental Biology	2.25726e-05	1.71	Q9HD67	Unconventional myosin-X OS=Homo sapiens OX=9606 GN=MYO10 PE=1 SV=3	MYO10	237.34	0	0	0	0	0	0
R-HSA-1266738 Developmental Biology	2.25726e-05	1.71	Q9Y261	Hepatocyte nuclear factor 3-beta OS=Homo sapiens OX=9606 GN=FOXA2 PE=1 SV=1	FOXA2	48.306	0	0	0	0	0	0
R-HSA-1266738 Developmental Biology	2.25726e-05	1.71	O75553	Disabled homolog 1 OS=Homo sapiens OX=9606 GN=DAB1 PE=1 SV=3	DAB1	63.774	0	0	0	0	0	0
R-HSA-1266738 Developmental Biology	2.25726e-05	1.71	P11277	Spectrin beta chain, erythrocytic OS=Homo sapiens OX=9606 GN=SPTB PE=1 SV=5	SPTB	246.47	0	0	0	0	0	0
R-HSA-1266738 Developmental Biology	2.25726e-05	1.71	Q13573	SNW domain-containing protein 1 OS=Homo sapiens OX=9606 GN=SNW1 PE=1 SV=1	SNW1	61.494	0	0	0	0	0	0
R-HSA-1266738 Developmental Biology	2.25726e-05	1.71	Q14966	Zinc finger protein 638 OS=Homo sapiens OX=9606 GN=ZNF638 PE=1 SV=2	ZNF638	220.62	0.6	0	1	1	1	4088200000
R-HSA-1266738 Developmental Biology	2.25726e-05	1.71	P19022	Cadherin-2 OS=Homo sapiens OX=9606 GN=CDH2 PE=1 SV=4	CDH2	99.808	0	0	0	0	0	0
R-HSA-1266738 Developmental Biology	2.25726e-05	1.71	Q01101	Insulinoma-associated protein 1 OS=Homo sapiens OX=9606 GN=INSM1 PE=1 SV=1	INSM1	52.923	0	0	0	0	0	0
R-HSA-1266738 Developmental Biology	2.25726e-05	1.71	Q99878	Histone H2A type 1-J OS=Homo sapiens OX=9606 GN=H2AC14 PE=1 SV=3	H2AC14	13.936	14.1	2	2	2	2	17616000
R-HSA-1266738 Developmental Biology	2.25726e-05	1.71	Q8N1N4	Keratin, type II cytoskeletal 78 OS=Homo sapiens OX=9606 GN=KRT78 PE=1 SV=2	KRT78	56.865	0	0	0	0	0	0
R-HSA-1266738 Developmental Biology	2.25726e-05	1.71	Q14CN4	Keratin, type II cytoskeletal 72 OS=Homo sapiens OX=9606 GN=KRT72 PE=1 SV=2	KRT72	55.877	0	0	0	0	0	0
R-HSA-1266738 Developmental Biology	2.25726e-05	1.71	P13646	Keratin, type I cytoskeletal 13 OS=Homo sapiens OX=9606 GN=KRT13 PE=1 SV=4	KRT13	49.588	6.6	1	2	1	1	681050
R-HSA-1268020 Mitochondrial protein import	0.164965	1.87	P06576	ATP synthase subunit beta, mitochondrial OS=Homo sapiens OX=9606 GN=ATP5F1B PE=1 SV=3	ATP5F1B	56.559	0	0	0	0	0	0
R-HSA-1268020 Mitochondrial protein import	0.164965	1.87	P10809	60 kDa heat shock protein, mitochondrial OS=Homo sapiens OX=9606 GN=HSPD1 PE=1 SV=2	HSPD1	61.054	0	0	0	0	0	0
R-HSA-1268020 Mitochondrial protein import	0.164965	1.87	P25705	ATP synthase subunit alpha, mitochondrial OS=Homo sapiens OX=9606 GN=ATP5F1A PE=1 SV=1	ATP5F1A	59.75	0	0	0	0	0	0
R-HSA-1268020 Mitochondrial protein import	0.164965	1.87	P38646	Stress-70 protein, mitochondrial OS=Homo sapiens OX=9606 GN=HSPA9 PE=1 SV=2	HSPA9	73.68	0	0	0	0	0	0
R-HSA-1280215 Cytokine Signaling in Immune system	0.00142847	1.68	O14818	Proteasome subunit alpha type-7 OS=Homo sapiens OX=9606 GN=PSMA7 PE=1 SV=1	PSMA7	27.887	0	0	0	0	0	0
R-HSA-1280215 Cytokine Signaling in Immune system	0.00142847	1.68	O43432	Eukaryotic translation initiation factor 4 gamma 3 OS=Homo sapiens OX=9606 GN=EIF4G3 PE=1 SV=2	EIF4G3	176.65	0.8	2	1	1	1	686540000
R-HSA-1280215 Cytokine Signaling in Immune system	0.00142847	1.68	O75369	Filamin-B OS=Homo sapiens OX=9606 GN=FLNB PE=1 SV=2	FLNB	278.16	0	0	0	0	0	0
R-HSA-1280215 Cytokine Signaling in Immune system	0.00142847	1.68	P00441	Superoxide dismutase [Cu-Zn] OS=Homo sapiens OX=9606 GN=SOD1 PE=1 SV=2	SOD1	15.936	0	0	0	0	0	0
R-HSA-1280215 Cytokine Signaling in Immune system	0.00142847	1.68	P01857	Immunoglobulin heavy constant gamma 1 OS=Homo sapiens OX=9606 GN=IGHG1 PE=1 SV=1	IGHG1	36.105	20.3	2	4	2	2	31089000
R-HSA-1280215 Cytokine Signaling in Immune system	0.00142847	1.68	P01861	Immunoglobulin heavy constant gamma 4 OS=Homo sapiens OX=9606 GN=IGHG4 PE=1 SV=1	IGHG4	35.94	17.4	3	4	1	2	27336000
R-HSA-1280215 Cytokine Signaling in Immune system	0.00142847	1.68	P04083	Annexin A1 OS=Homo sapiens OX=9606 GN=ANXA1 PE=1 SV=2	ANXA1	38.714	0	0	0	0	0	0
R-HSA-1280215 Cytokine Signaling in Immune system	0.00142847	1.68	P05120	Plasminogen activator inhibitor 2 OS=Homo sapiens OX=9606 GN=SERPINB2 PE=1 SV=2	SERPINB2	46.596	0	0	0	0	0	0
R-HSA-1280215 Cytokine Signaling in Immune system	0.00142847	1.68	P05362	Intercellular adhesion molecule 1 OS=Homo sapiens OX=9606 GN=ICAM1 PE=1 SV=2	ICAM1	57.825	0	0	0	0	0	0
R-HSA-1280215 Cytokine Signaling in Immune system	0.00142847	1.68	P05556	Integrin beta-1 OS=Homo sapiens OX=9606 GN=ITGB1 PE=1 SV=2	ITGB1	88.414	0	0	0	0	0	0
R-HSA-1280215 Cytokine Signaling in Immune system	0.00142847	1.68	P07333	Macrophage colony-stimulating factor 1 receptor OS=Homo sapiens OX=9606 GN=CSF1R PE=1 SV=2	CSF1R	107.98	2.2	2	2	2	2	24589000
R-HSA-1280215 Cytokine Signaling in Immune system	0.00142847	1.68	P07355	Annexin A2 OS=Homo sapiens OX=9606 GN=ANXA2 PE=1 SV=2	ANXA2	38.604	15.3	4	4	4	4	8350100
R-HSA-1280215 Cytokine Signaling in Immune system	0.00142847	1.68	P08670	Vimentin OS=Homo sapiens OX=9606 GN=VIM PE=1 SV=4	VIM	53.651	0	0	0	0	0	0
R-HSA-1280215 Cytokine Signaling in Immune system	0.00142847	1.68	P09601	Heme oxygenase 1 OS=Homo sapiens OX=9606 GN=HMOX1 PE=1 SV=1	HMOX1	32.818	0	0	0	0	0	0
R-HSA-1280215 Cytokine Signaling in Immune system	0.00142847	1.68	P62987	Ubiquitin-60S ribosomal protein L40 OS=Homo sapiens OX=9606 GN=UBA52 PE=1 SV=2	UBA52	14.728	39.1	7	6	6	6	90657000
R-HSA-1280215 Cytokine Signaling in Immune system	0.00142847	1.68	P11142	Heat shock cognate 71 kDa protein OS=Homo sapiens OX=9606 GN=HSPA8 PE=1 SV=1	HSPA8	70.897	0	0	0	0	0	0
R-HSA-1280215 Cytokine Signaling in Immune system	0.00142847	1.68	P14174	Macrophage migration inhibitory factor OS=Homo sapiens OX=9606 GN=MIF PE=1 SV=4	MIF	12.476	0	0	0	0	0	0
R-HSA-1280215 Cytokine Signaling in Immune system	0.00142847	1.68	P16070	CD44 antigen OS=Homo sapiens OX=9606 GN=CD44 PE=1 SV=3	CD44	81.537	3	2	2	2	2	118550000
R-HSA-1280215 Cytokine Signaling in Immune system	0.00142847	1.68	P18510	Interleukin-1 receptor antagonist protein OS=Homo sapiens OX=9606 GN=IL1RN PE=1 SV=1	IL1RN	20.055	0	0	0	0	0	0
R-HSA-1280215 Cytokine Signaling in Immune system	0.00142847	1.68	P21333	Filamin-A OS=Homo sapiens OX=9606 GN=FLNA PE=1 SV=4	FLNA	280.74	0	0	0	0	0	0
R-HSA-1280215 Cytokine Signaling in Immune system	0.00142847	1.68	P26992	Ciliary neurotrophic factor receptor subunit alpha OS=Homo sapiens OX=9606 GN=CNTFR PE=1 SV=2	CNTFR	40.633	3.5	1	1	1	1	4217500
R-HSA-1280215 Cytokine Signaling in Immune system	0.00142847	1.68	P37837	Transaldolase OS=Homo sapiens OX=9606 GN=TALDO1 PE=1 SV=2	TALDO1	37.54	0	0	0	0	0	0
R-HSA-1280215 Cytokine Signaling in Immune system	0.00142847	1.68	P38646	Stress-70 protein, mitochondrial OS=Homo sapiens OX=9606 GN=HSPA9 PE=1 SV=2	HSPA9	73.68	0	0	0	0	0	0
R-HSA-1280215 Cytokine Signaling in Immune system	0.00142847	1.68	P42224	Signal transducer and activator of transcription 1-alpha/beta OS=Homo sapiens OX=9606 GN=STAT1 PE=1 SV=2	STAT1	87.334	0	0	0	0	0	0
R-HSA-1280215 Cytokine Signaling in Immune system	0.00142847	1.68	P51812	Ribosomal protein S6 kinase alpha-3 OS=Homo sapiens OX=9606 GN=RPS6KA3 PE=1 SV=1	RPS6KA3	83.735	1.2	1	1	1	1	0
R-HSA-1280215 Cytokine Signaling in Immune system	0.00142847	1.68	P52907	F-actin-capping protein subunit alpha-1 OS=Homo sapiens OX=9606 GN=CAPZA1 PE=1 SV=3	CAPZA1	32.922	0	0	0	0	0	0
R-HSA-1280215 Cytokine Signaling in Immune system	0.00142847	1.68	P60842	Eukaryotic initiation factor 4A-I OS=Homo sapiens OX=9606 GN=EIF4A1 PE=1 SV=1	EIF4A1	46.153	0	0	0	0	0	0
R-HSA-1280215 Cytokine Signaling in Immune system	0.00142847	1.68	P62937	Peptidyl-prolyl cis-trans isomerase A OS=Homo sapiens OX=9606 GN=PPIA PE=1 SV=2	PPIA	18.012	0	0	0	0	0	0
R-HSA-1280215 Cytokine Signaling in Immune system	0.00142847	1.68	P63104	14-3-3 protein zeta/delta OS=Homo sapiens OX=9606 GN=YWHAZ PE=1 SV=1	YWHAZ	27.745	0	0	0	0	0	0
R-HSA-1280215 Cytokine Signaling in Immune system	0.00142847	1.68	P78417	Glutathione S-transferase omega-1 OS=Homo sapiens OX=9606 GN=GSTO1 PE=1 SV=2	GSTO1	27.566	0	0	0	0	0	0
R-HSA-1280215 Cytokine Signaling in Immune system	0.00142847	1.68	P80188	Neutrophil gelatinase-associated lipocalin OS=Homo sapiens OX=9606 GN=LCN2 PE=1 SV=2	LCN2	22.588	0	0	0	0	0	0
R-HSA-1280215 Cytokine Signaling in Immune system	0.00142847	1.68	P80511	Protein S100-A12 OS=Homo sapiens OX=9606 GN=S100A12 PE=1 SV=2	S100A12	10.575	0	0	0	0	0	0
R-HSA-1280215 Cytokine Signaling in Immune system	0.00142847	1.68	Q12913	Receptor-type tyrosine-protein phosphatase eta OS=Homo sapiens OX=9606 GN=PTPRJ PE=1 SV=3	PTPRJ	145.94	2.7	3	3	3	3	26199000
R-HSA-1280215 Cytokine Signaling in Immune system	0.00142847	1.68	Q16658	Fascin OS=Homo sapiens OX=9606 GN=FSCN1 PE=1 SV=3	FSCN1	54.529	0	0	0	0	0	0
R-HSA-1280215 Cytokine Signaling in Immune system	0.00142847	1.68	Q9NZH8	Interleukin-36 gamma OS=Homo sapiens OX=9606 GN=IL36G PE=1 SV=1	IL36G	18.721	10.7	1	1	1	1	0
R-HSA-1280215 Cytokine Signaling in Immune system	0.00142847	1.68	P01033	Metalloproteinase inhibitor 1 OS=Homo sapiens OX=9606 GN=TIMP1 PE=1 SV=1	TIMP1	23.171	12.1	1	2	2	2	17139000
R-HSA-1280215 Cytokine Signaling in Immune system	0.00142847	1.68	P61769	Beta-2-microglobulin OS=Homo sapiens OX=9606 GN=B2M PE=1 SV=1	B2M	13.714	8.4	1	1	1	1	13665000
R-HSA-1280215 Cytokine Signaling in Immune system	0.00142847	1.68	Q01628	Interferon-induced transmembrane protein 3 OS=Homo sapiens OX=9606 GN=IFITM3 PE=1 SV=2	IFITM3	14.632	0	0	0	0	0	0
R-HSA-1280215 Cytokine Signaling in Immune system	0.00142847	1.68	Q99650	Oncostatin-M-specific receptor subunit beta OS=Homo sapiens OX=9606 GN=OSMR PE=1 SV=1	OSMR	110.51	0	0	0	0	0	0
R-HSA-1280218 Adaptive Immune System	0.0146275	1.46	A0A0C4DH25	Immunoglobulin kappa variable 3D-20 OS=Homo sapiens OX=9606 GN=IGKV3D-20 PE=3 SV=1	IGKV3D-20	12.515	0	0	0	0	0	0
R-HSA-1280218 Adaptive Immune System	0.0146275	1.46	O14818	Proteasome subunit alpha type-7 OS=Homo sapiens OX=9606 GN=PSMA7 PE=1 SV=1	PSMA7	27.887	0	0	0	0	0	0
R-HSA-1280218 Adaptive Immune System	0.0146275	1.46	O60437	Periplakin OS=Homo sapiens OX=9606 GN=PPL PE=1 SV=4	PPL	204.74	0	0	0	0	0	0
R-HSA-1280218 Adaptive Immune System	0.0146275	1.46	P01024	Complement C3 OS=Homo sapiens OX=9606 GN=C3 PE=1 SV=2	C3	187.15	0	0	0	0	0	0
R-HSA-1280218 Adaptive Immune System	0.0146275	1.46	P01871	Immunoglobulin heavy constant mu OS=Homo sapiens OX=9606 GN=IGHM PE=1 SV=4	IGHM	49.439	0	0	0	0	0	0
R-HSA-1280218 Adaptive Immune System	0.0146275	1.46	P05109	Protein S100-A8 OS=Homo sapiens OX=9606 GN=S100A8 PE=1 SV=1	S100A8	10.834	0	0	0	0	0	0
R-HSA-1280218 Adaptive Immune System	0.0146275	1.46	P05362	Intercellular adhesion molecule 1 OS=Homo sapiens OX=9606 GN=ICAM1 PE=1 SV=2	ICAM1	57.825	0	0	0	0	0	0
R-HSA-1280218 Adaptive Immune System	0.0146275	1.46	P05556	Integrin beta-1 OS=Homo sapiens OX=9606 GN=ITGB1 PE=1 SV=2	ITGB1	88.414	0	0	0	0	0	0
R-HSA-1280218 Adaptive Immune System	0.0146275	1.46	P06312	Immunoglobulin kappa variable 4-1 OS=Homo sapiens OX=9606 GN=IGKV4-1 PE=1 SV=1	IGKV4-1	13.38	12.4	1	1	1	1	1625400
R-HSA-1280218 Adaptive Immune System	0.0146275	1.46	P06702	Protein S100-A9 OS=Homo sapiens OX=9606 GN=S100A9 PE=1 SV=1	S100A9	13.242	43	4	3	3	3	31021000
R-HSA-1280218 Adaptive Immune System	0.0146275	1.46	P07339	Cathepsin D OS=Homo sapiens OX=9606 GN=CTSD PE=1 SV=1	CTSD	44.552	9.7	4	3	3	3	29548000
R-HSA-1280218 Adaptive Immune System	0.0146275	1.46	P08571	Monocyte differentiation antigen CD14 OS=Homo sapiens OX=9606 GN=CD14 PE=1 SV=2	CD14	40.076	6.9	4	2	2	2	41719000
R-HSA-1280218 Adaptive Immune System	0.0146275	1.46	P62987	Ubiquitin-60S ribosomal protein L40 OS=Homo sapiens OX=9606 GN=UBA52 PE=1 SV=2	UBA52	14.728	39.1	7	6	6	6	90657000
R-HSA-1280218 Adaptive Immune System	0.0146275	1.46	P0DOY3	Immunoglobulin lambda constant 3 OS=Homo sapiens OX=9606 GN=IGLC3 PE=1 SV=1	IGLC3	11.265	37.7	8	3	1	3	530400000
R-HSA-1280218 Adaptive Immune System	0.0146275	1.46	P0DPH8	Tubulin alpha-3D chain OS=Homo sapiens OX=9606 GN=TUBA3D PE=1 SV=1	TUBA3D	49.959	0	0	0	0	0	0
R-HSA-1280218 Adaptive Immune System	0.0146275	1.46	P11021	Endoplasmic reticulum chaperone BiP OS=Homo sapiens OX=9606 GN=HSPA5 PE=1 SV=2	HSPA5	72.332	0	0	0	0	0	0
R-HSA-1280218 Adaptive Immune System	0.0146275	1.46	P12830	Cadherin-1 OS=Homo sapiens OX=9606 GN=CDH1 PE=1 SV=3	CDH1	97.455	1.8	2	2	2	2	7974000
R-HSA-1280218 Adaptive Immune System	0.0146275	1.46	P14151	L-selectin OS=Homo sapiens OX=9606 GN=SELL PE=1 SV=2	SELL	42.187	3	1	1	1	1	59859000
R-HSA-1280218 Adaptive Immune System	0.0146275	1.46	P15151	Poliovirus receptor OS=Homo sapiens OX=9606 GN=PVR PE=1 SV=2	PVR	45.302	10.6	2	3	3	3	34951000
R-HSA-1280218 Adaptive Immune System	0.0146275	1.46	P16885	1-phosphatidylinositol 4,5-bisphosphate phosphodiesterase gamma-2 OS=Homo sapiens OX=9606 GN=PLCG2 PE=1 SV=4	PLCG2	147.87	0	0	0	0	0	0
R-HSA-1280218 Adaptive Immune System	0.0146275	1.46	P30101	Protein disulfide-isomerase A3 OS=Homo sapiens OX=9606 GN=PDIA3 PE=1 SV=4	PDIA3	56.782	0	0	0	0	0	0
R-HSA-1280218 Adaptive Immune System	0.0146275	1.46	P47756	F-actin-capping protein subunit beta OS=Homo sapiens OX=9606 GN=CAPZB PE=1 SV=5	CAPZB	30.628	0	0	0	0	0	0
R-HSA-1280218 Adaptive Immune System	0.0146275	1.46	Q05193	Dynamin-1 OS=Homo sapiens OX=9606 GN=DNM1 PE=1 SV=2	DNM1	97.407	0	0	0	0	0	0
R-HSA-1280218 Adaptive Immune System	0.0146275	1.46	P52907	F-actin-capping protein subunit alpha-1 OS=Homo sapiens OX=9606 GN=CAPZA1 PE=1 SV=3	CAPZA1	32.922	0	0	0	0	0	0
R-HSA-1280218 Adaptive Immune System	0.0146275	1.46	P53634	Dipeptidyl peptidase 1 OS=Homo sapiens OX=9606 GN=CTSC PE=1 SV=2	CTSC	51.853	0	0	0	0	0	0
R-HSA-1280218 Adaptive Immune System	0.0146275	1.46	P55786	Puromycin-sensitive aminopeptidase OS=Homo sapiens OX=9606 GN=NPEPPS PE=1 SV=2	NPEPPS	103.28	0	0	0	0	0	0
R-HSA-1280218 Adaptive Immune System	0.0146275	1.46	P62937	Peptidyl-prolyl cis-trans isomerase A OS=Homo sapiens OX=9606 GN=PPIA PE=1 SV=2	PPIA	18.012	0	0	0	0	0	0
R-HSA-1280218 Adaptive Immune System	0.0146275	1.46	P63104	14-3-3 protein zeta/delta OS=Homo sapiens OX=9606 GN=YWHAZ PE=1 SV=1	YWHAZ	27.745	0	0	0	0	0	0
R-HSA-1280218 Adaptive Immune System	0.0146275	1.46	P68371	Tubulin beta-4B chain OS=Homo sapiens OX=9606 GN=TUBB4B PE=1 SV=1	TUBB4B	49.83	0	0	0	0	0	0
R-HSA-1280218 Adaptive Immune System	0.0146275	1.46	Q12913	Receptor-type tyrosine-protein phosphatase eta OS=Homo sapiens OX=9606 GN=PTPRJ PE=1 SV=3	PTPRJ	145.94	2.7	3	3	3	3	26199000
R-HSA-1280218 Adaptive Immune System	0.0146275	1.46	Q8N6C8	Leukocyte immunoglobulin-like receptor subfamily A member 3 OS=Homo sapiens OX=9606 GN=LILRA3 PE=1 SV=3	LILRA3	47.471	4.3	1	1	1	1	0
R-HSA-1280218 Adaptive Immune System	0.0146275	1.46	A2NJV5	Immunoglobulin kappa variable 2-29 OS=Homo sapiens OX=9606 GN=IGKV2-29 PE=3 SV=2	IGKV2-29	13.085	10.8	1	1	1	1	28989000
R-HSA-1280218 Adaptive Immune System	0.0146275	1.46	P0CG04	Immunoglobulin lambda constant 1 OS=Homo sapiens OX=9606 GN=IGLC1 PE=1 SV=1	IGLC1	11.348	37.7	1	3	1	1	11841000
R-HSA-1280218 Adaptive Immune System	0.0146275	1.46	P01721	Immunoglobulin lambda variable 6-57 OS=Homo sapiens OX=9606 GN=IGLV6-57 PE=1 SV=2	IGLV6-57	12.566	0	0	0	0	0	0
R-HSA-1280218 Adaptive Immune System	0.0146275	1.46	P08637	Low affinity immunoglobulin gamma Fc region receptor III-A OS=Homo sapiens OX=9606 GN=FCGR3A PE=1 SV=2	FCGR3A	29.089	0	0	0	0	0	0
R-HSA-1280218 Adaptive Immune System	0.0146275	1.46	P13598	Intercellular adhesion molecule 2 OS=Homo sapiens OX=9606 GN=ICAM2 PE=1 SV=2	ICAM2	30.654	0	0	0	0	0	0
R-HSA-1280218 Adaptive Immune System	0.0146275	1.46	P61769	Beta-2-microglobulin OS=Homo sapiens OX=9606 GN=B2M PE=1 SV=1	B2M	13.714	8.4	1	1	1	1	13665000
R-HSA-1280218 Adaptive Immune System	0.0146275	1.46	Q9UIQ6	Leucyl-cystinyl aminopeptidase OS=Homo sapiens OX=9606 GN=LNPEP PE=1 SV=3	LNPEP	117.35	0	0	0	0	0	0
R-HSA-1280218 Adaptive Immune System	0.0146275	1.46	Q8IWV7	E3 ubiquitin-protein ligase UBR1 OS=Homo sapiens OX=9606 GN=UBR1 PE=1 SV=1	UBR1	200.21	0	0	0	0	0	0
R-HSA-1280218 Adaptive Immune System	0.0146275	1.46	A0A0A6YYK7	T cell receptor alpha variable 19 OS=Homo sapiens OX=9606 GN=TRAV19 PE=2 SV=5	TRAV19	13.195	0	0	0	0	0	0
R-HSA-1368108 BMAL1:CLOCK,NPAS2 activates circadian gene expression	0.0575326	3.38	O00327	Basic helix-loop-helix ARNT-like protein 1 OS=Homo sapiens OX=9606 GN=BMAL1 PE=1 SV=2	BMAL1	68.761	0	0	0	0	0	0
R-HSA-1368108 BMAL1:CLOCK,NPAS2 activates circadian gene expression	0.0575326	3.38	P43490	Nicotinamide phosphoribosyltransferase OS=Homo sapiens OX=9606 GN=NAMPT PE=1 SV=1	NAMPT	55.52	0	0	0	0	0	0
R-HSA-1368108 BMAL1:CLOCK,NPAS2 activates circadian gene expression	0.0575326	3.38	Q15648	Mediator of RNA polymerase II transcription subunit 1 OS=Homo sapiens OX=9606 GN=MED1 PE=1 SV=4	MED1	168.48	0	0	0	0	0	0
R-HSA-140837 Intrinsic Pathway of Fibrin Clot Formation	2.20249e-08	11.91	P00742	Coagulation factor X OS=Homo sapiens OX=9606 GN=F10 PE=1 SV=2	F10	54.731	0	0	0	0	0	0
R-HSA-140837 Intrinsic Pathway of Fibrin Clot Formation	2.20249e-08	11.91	P00748	Coagulation factor XII OS=Homo sapiens OX=9606 GN=F12 PE=1 SV=3	F12	67.791	2.9	1	1	1	1	1355400
R-HSA-140837 Intrinsic Pathway of Fibrin Clot Formation	2.20249e-08	11.91	P01008	Antithrombin-III OS=Homo sapiens OX=9606 GN=SERPINC1 PE=1 SV=1	SERPINC1	52.602	30.6	22	12	12	12	995630000
R-HSA-140837 Intrinsic Pathway of Fibrin Clot Formation	2.20249e-08	11.91	P01042	Kininogen-1 OS=Homo sapiens OX=9606 GN=KNG1 PE=1 SV=2	KNG1	71.957	16.8	10	9	9	9	1803300000
R-HSA-140837 Intrinsic Pathway of Fibrin Clot Formation	2.20249e-08	11.91	P03952	Plasma kallikrein OS=Homo sapiens OX=9606 GN=KLKB1 PE=1 SV=1	KLKB1	71.369	3.6	2	2	2	2	42984000
R-HSA-140837 Intrinsic Pathway of Fibrin Clot Formation	2.20249e-08	11.91	P05154	Plasma serine protease inhibitor OS=Homo sapiens OX=9606 GN=SERPINA5 PE=1 SV=3	SERPINA5	45.674	6.2	2	2	2	2	4565900
R-HSA-140837 Intrinsic Pathway of Fibrin Clot Formation	2.20249e-08	11.91	P05155	Plasma protease C1 inhibitor OS=Homo sapiens OX=9606 GN=SERPING1 PE=1 SV=2	SERPING1	55.154	27.4	56	17	17	17	14711000000
R-HSA-140837 Intrinsic Pathway of Fibrin Clot Formation	2.20249e-08	11.91	P07359	Platelet glycoprotein Ib alpha chain OS=Homo sapiens OX=9606 GN=GP1BA PE=1 SV=2	GP1BA	71.539	0	0	0	0	0	0
R-HSA-140837 Intrinsic Pathway of Fibrin Clot Formation	2.20249e-08	11.91	P05546	Heparin cofactor 2 OS=Homo sapiens OX=9606 GN=SERPIND1 PE=1 SV=3	SERPIND1	57.07	0	0	0	0	0	0
R-HSA-140875 Common Pathway of Fibrin Clot Formation	0.000618855	6.91	P00742	Coagulation factor X OS=Homo sapiens OX=9606 GN=F10 PE=1 SV=2	F10	54.731	0	0	0	0	0	0
R-HSA-140875 Common Pathway of Fibrin Clot Formation	0.000618855	6.91	P01008	Antithrombin-III OS=Homo sapiens OX=9606 GN=SERPINC1 PE=1 SV=1	SERPINC1	52.602	30.6	22	12	12	12	995630000
R-HSA-140875 Common Pathway of Fibrin Clot Formation	0.000618855	6.91	P05154	Plasma serine protease inhibitor OS=Homo sapiens OX=9606 GN=SERPINA5 PE=1 SV=3	SERPINA5	45.674	6.2	2	2	2	2	4565900
R-HSA-140875 Common Pathway of Fibrin Clot Formation	0.000618855	6.91	Q9UNN8	Endothelial protein C receptor OS=Homo sapiens OX=9606 GN=PROCR PE=1 SV=1	PROCR	26.671	19.7	5	4	4	4	24391000
R-HSA-140875 Common Pathway of Fibrin Clot Formation	0.000618855	6.91	P05546	Heparin cofactor 2 OS=Homo sapiens OX=9606 GN=SERPIND1 PE=1 SV=3	SERPIND1	57.07	0	0	0	0	0	0
R-HSA-140877 Formation of Fibrin Clot (Clotting Cascade)	3.52455e-07	7.8	P00742	Coagulation factor X OS=Homo sapiens OX=9606 GN=F10 PE=1 SV=2	F10	54.731	0	0	0	0	0	0
R-HSA-140877 Formation of Fibrin Clot (Clotting Cascade)	3.52455e-07	7.8	P00748	Coagulation factor XII OS=Homo sapiens OX=9606 GN=F12 PE=1 SV=3	F12	67.791	2.9	1	1	1	1	1355400
R-HSA-140877 Formation of Fibrin Clot (Clotting Cascade)	3.52455e-07	7.8	P01008	Antithrombin-III OS=Homo sapiens OX=9606 GN=SERPINC1 PE=1 SV=1	SERPINC1	52.602	30.6	22	12	12	12	995630000
R-HSA-140877 Formation of Fibrin Clot (Clotting Cascade)	3.52455e-07	7.8	P01042	Kininogen-1 OS=Homo sapiens OX=9606 GN=KNG1 PE=1 SV=2	KNG1	71.957	16.8	10	9	9	9	1803300000
R-HSA-140877 Formation of Fibrin Clot (Clotting Cascade)	3.52455e-07	7.8	P03952	Plasma kallikrein OS=Homo sapiens OX=9606 GN=KLKB1 PE=1 SV=1	KLKB1	71.369	3.6	2	2	2	2	42984000
R-HSA-140877 Formation of Fibrin Clot (Clotting Cascade)	3.52455e-07	7.8	P05154	Plasma serine protease inhibitor OS=Homo sapiens OX=9606 GN=SERPINA5 PE=1 SV=3	SERPINA5	45.674	6.2	2	2	2	2	4565900
R-HSA-140877 Formation of Fibrin Clot (Clotting Cascade)	3.52455e-07	7.8	P05155	Plasma protease C1 inhibitor OS=Homo sapiens OX=9606 GN=SERPING1 PE=1 SV=2	SERPING1	55.154	27.4	56	17	17	17	14711000000
R-HSA-140877 Formation of Fibrin Clot (Clotting Cascade)	3.52455e-07	7.8	P07359	Platelet glycoprotein Ib alpha chain OS=Homo sapiens OX=9606 GN=GP1BA PE=1 SV=2	GP1BA	71.539	0	0	0	0	0	0
R-HSA-140877 Formation of Fibrin Clot (Clotting Cascade)	3.52455e-07	7.8	Q9UNN8	Endothelial protein C receptor OS=Homo sapiens OX=9606 GN=PROCR PE=1 SV=1	PROCR	26.671	19.7	5	4	4	4	24391000
R-HSA-140877 Formation of Fibrin Clot (Clotting Cascade)	3.52455e-07	7.8	P05546	Heparin cofactor 2 OS=Homo sapiens OX=9606 GN=SERPIND1 PE=1 SV=3	SERPIND1	57.07	0	0	0	0	0	0
R-HSA-1442490 Collagen degradation	0.468876	1.43	P07339	Cathepsin D OS=Homo sapiens OX=9606 GN=CTSD PE=1 SV=1	CTSD	44.552	9.7	4	3	3	3	29548000
R-HSA-1442490 Collagen degradation	0.468876	1.43	Q05707	Collagen alpha-1(XIV) chain OS=Homo sapiens OX=9606 GN=COL14A1 PE=1 SV=3	COL14A1	193.51	0	0	0	0	0	0
R-HSA-1442490 Collagen degradation	0.468876	1.43	P39059	Collagen alpha-1(XV) chain OS=Homo sapiens OX=9606 GN=COL15A1 PE=1 SV=2	COL15A1	141.72	0	0	0	0	0	0
R-HSA-1445148 Translocation of SLC2A4 (GLUT4) to the plasma membrane	0.000553825	3.8	P0DPH8	Tubulin alpha-3D chain OS=Homo sapiens OX=9606 GN=TUBA3D PE=1 SV=1	TUBA3D	49.959	0	0	0	0	0	0
R-HSA-1445148 Translocation of SLC2A4 (GLUT4) to the plasma membrane	0.000553825	3.8	P31947	14-3-3 protein sigma OS=Homo sapiens OX=9606 GN=SFN PE=1 SV=1	SFN	27.774	0	0	0	0	0	0
R-HSA-1445148 Translocation of SLC2A4 (GLUT4) to the plasma membrane	0.000553825	3.8	P35579	Myosin-9 OS=Homo sapiens OX=9606 GN=MYH9 PE=1 SV=4	MYH9	226.53	1.8	2	2	2	2	2939500
R-HSA-1445148 Translocation of SLC2A4 (GLUT4) to the plasma membrane	0.000553825	3.8	P63261	Actin, cytoplasmic 2 OS=Homo sapiens OX=9606 GN=ACTG1 PE=1 SV=1	ACTG1	41.792	9.3	1	3	3	3	4758900
R-HSA-1445148 Translocation of SLC2A4 (GLUT4) to the plasma membrane	0.000553825	3.8	P61981	14-3-3 protein gamma OS=Homo sapiens OX=9606 GN=YWHAG PE=1 SV=2	YWHAG	28.302	0	0	0	0	0	0
R-HSA-1445148 Translocation of SLC2A4 (GLUT4) to the plasma membrane	0.000553825	3.8	P62258	14-3-3 protein epsilon OS=Homo sapiens OX=9606 GN=YWHAE PE=1 SV=1	YWHAE	29.174	0	0	0	0	0	0
R-HSA-1445148 Translocation of SLC2A4 (GLUT4) to the plasma membrane	0.000553825	3.8	P63104	14-3-3 protein zeta/delta OS=Homo sapiens OX=9606 GN=YWHAZ PE=1 SV=1	YWHAZ	27.745	0	0	0	0	0	0
R-HSA-1445148 Translocation of SLC2A4 (GLUT4) to the plasma membrane	0.000553825	3.8	P68371	Tubulin beta-4B chain OS=Homo sapiens OX=9606 GN=TUBB4B PE=1 SV=1	TUBB4B	49.83	0	0	0	0	0	0
R-HSA-1445148 Translocation of SLC2A4 (GLUT4) to the plasma membrane	0.000553825	3.8	Q9UIQ6	Leucyl-cystinyl aminopeptidase OS=Homo sapiens OX=9606 GN=LNPEP PE=1 SV=3	LNPEP	117.35	0	0	0	0	0	0
R-HSA-1474228 Degradation of the extracellular matrix	0.0502755	1.96	P03952	Plasma kallikrein OS=Homo sapiens OX=9606 GN=KLKB1 PE=1 SV=1	KLKB1	71.369	3.6	2	2	2	2	42984000
R-HSA-1474228 Degradation of the extracellular matrix	0.0502755	1.96	P07339	Cathepsin D OS=Homo sapiens OX=9606 GN=CTSD PE=1 SV=1	CTSD	44.552	9.7	4	3	3	3	29548000
R-HSA-1474228 Degradation of the extracellular matrix	0.0502755	1.96	P07384	Calpain-1 catalytic subunit OS=Homo sapiens OX=9606 GN=CAPN1 PE=1 SV=1	CAPN1	81.889	0	0	0	0	0	0
R-HSA-1474228 Degradation of the extracellular matrix	0.0502755	1.96	P12830	Cadherin-1 OS=Homo sapiens OX=9606 GN=CDH1 PE=1 SV=3	CDH1	97.455	1.8	2	2	2	2	7974000
R-HSA-1474228 Degradation of the extracellular matrix	0.0502755	1.96	P16070	CD44 antigen OS=Homo sapiens OX=9606 GN=CD44 PE=1 SV=3	CD44	81.537	3	2	2	2	2	118550000
R-HSA-1474228 Degradation of the extracellular matrix	0.0502755	1.96	Q05707	Collagen alpha-1(XIV) chain OS=Homo sapiens OX=9606 GN=COL14A1 PE=1 SV=3	COL14A1	193.51	0	0	0	0	0	0
R-HSA-1474228 Degradation of the extracellular matrix	0.0502755	1.96	P01033	Metalloproteinase inhibitor 1 OS=Homo sapiens OX=9606 GN=TIMP1 PE=1 SV=1	TIMP1	23.171	12.1	1	2	2	2	17139000
R-HSA-1474228 Degradation of the extracellular matrix	0.0502755	1.96	P39059	Collagen alpha-1(XV) chain OS=Homo sapiens OX=9606 GN=COL15A1 PE=1 SV=2	COL15A1	141.72	0	0	0	0	0	0
R-HSA-1474228 Degradation of the extracellular matrix	0.0502755	1.96	P49862	Kallikrein-7 OS=Homo sapiens OX=9606 GN=KLK7 PE=1 SV=1	KLK7	27.524	6.7	1	1	1	1	610900
R-HSA-1474244 Extracellular matrix organization	0.0474237	1.63	P02766	Transthyretin OS=Homo sapiens OX=9606 GN=TTR PE=1 SV=1	TTR	15.887	72.8	35	11	11	11	17121000000
R-HSA-1474244 Extracellular matrix organization	0.0474237	1.63	P03952	Plasma kallikrein OS=Homo sapiens OX=9606 GN=KLKB1 PE=1 SV=1	KLKB1	71.369	3.6	2	2	2	2	42984000
R-HSA-1474244 Extracellular matrix organization	0.0474237	1.63	P05362	Intercellular adhesion molecule 1 OS=Homo sapiens OX=9606 GN=ICAM1 PE=1 SV=2	ICAM1	57.825	0	0	0	0	0	0
R-HSA-1474244 Extracellular matrix organization	0.0474237	1.63	P05556	Integrin beta-1 OS=Homo sapiens OX=9606 GN=ITGB1 PE=1 SV=2	ITGB1	88.414	0	0	0	0	0	0
R-HSA-1474244 Extracellular matrix organization	0.0474237	1.63	P07339	Cathepsin D OS=Homo sapiens OX=9606 GN=CTSD PE=1 SV=1	CTSD	44.552	9.7	4	3	3	3	29548000
R-HSA-1474244 Extracellular matrix organization	0.0474237	1.63	P07384	Calpain-1 catalytic subunit OS=Homo sapiens OX=9606 GN=CAPN1 PE=1 SV=1	CAPN1	81.889	0	0	0	0	0	0
R-HSA-1474244 Extracellular matrix organization	0.0474237	1.63	P12830	Cadherin-1 OS=Homo sapiens OX=9606 GN=CDH1 PE=1 SV=3	CDH1	97.455	1.8	2	2	2	2	7974000
R-HSA-1474244 Extracellular matrix organization	0.0474237	1.63	P16070	CD44 antigen OS=Homo sapiens OX=9606 GN=CD44 PE=1 SV=3	CD44	81.537	3	2	2	2	2	118550000
R-HSA-1474244 Extracellular matrix organization	0.0474237	1.63	P51884	Lumican OS=Homo sapiens OX=9606 GN=LUM PE=1 SV=2	LUM	38.429	0	0	0	0	0	0
R-HSA-1474244 Extracellular matrix organization	0.0474237	1.63	Q05707	Collagen alpha-1(XIV) chain OS=Homo sapiens OX=9606 GN=COL14A1 PE=1 SV=3	COL14A1	193.51	0	0	0	0	0	0
R-HSA-1474244 Extracellular matrix organization	0.0474237	1.63	Q12805	EGF-containing fibulin-like extracellular matrix protein 1 OS=Homo sapiens OX=9606 GN=EFEMP1 PE=1 SV=2	EFEMP1	54.64	0	0	0	0	0	0
R-HSA-1474244 Extracellular matrix organization	0.0474237	1.63	Q15149	Plectin OS=Homo sapiens OX=9606 GN=PLEC PE=1 SV=3	PLEC	531.78	0	0	0	0	0	0
R-HSA-1474244 Extracellular matrix organization	0.0474237	1.63	P01033	Metalloproteinase inhibitor 1 OS=Homo sapiens OX=9606 GN=TIMP1 PE=1 SV=1	TIMP1	23.171	12.1	1	2	2	2	17139000
R-HSA-1474244 Extracellular matrix organization	0.0474237	1.63	P13598	Intercellular adhesion molecule 2 OS=Homo sapiens OX=9606 GN=ICAM2 PE=1 SV=2	ICAM2	30.654	0	0	0	0	0	0
R-HSA-1474244 Extracellular matrix organization	0.0474237	1.63	P39059	Collagen alpha-1(XV) chain OS=Homo sapiens OX=9606 GN=COL15A1 PE=1 SV=2	COL15A1	141.72	0	0	0	0	0	0
R-HSA-1474244 Extracellular matrix organization	0.0474237	1.63	P49862	Kallikrein-7 OS=Homo sapiens OX=9606 GN=KLK7 PE=1 SV=1	KLK7	27.524	6.7	1	1	1	1	610900
R-HSA-1480926 O2/CO2 exchange in erythrocytes	0.000460701	10.14	P00918	Carbonic anhydrase 2 OS=Homo sapiens OX=9606 GN=CA2 PE=1 SV=2	CA2	29.246	0	0	0	0	0	0
R-HSA-1480926 O2/CO2 exchange in erythrocytes	0.000460701	10.14	P68871	Hemoglobin subunit beta OS=Homo sapiens OX=9606 GN=HBB PE=1 SV=2	HBB	15.998	71.4	22	9	4	9	3143200000
R-HSA-1480926 O2/CO2 exchange in erythrocytes	0.000460701	10.14	P69905	Hemoglobin subunit alpha OS=Homo sapiens OX=9606 GN=HBA2 PE=1 SV=2	HBA2	15.257	57.7	20	6	6	6	1898500000
R-HSA-1480926 O2/CO2 exchange in erythrocytes	0.000460701	10.14	Q6BCY4	NADH-cytochrome b5 reductase 2 OS=Homo sapiens OX=9606 GN=CYB5R2 PE=1 SV=1	CYB5R2	31.458	0	0	0	0	0	0
R-HSA-1483191 Synthesis of PC	0.234373	2.17	P06276	Cholinesterase OS=Homo sapiens OX=9606 GN=BCHE PE=1 SV=1	BCHE	68.417	5.1	2	2	2	2	90413000
R-HSA-1483191 Synthesis of PC	0.234373	2.17	P19784	Casein kinase II subunit alpha' OS=Homo sapiens OX=9606 GN=CSNK2A2 PE=1 SV=1	CSNK2A2	41.213	0	0	0	0	0	0
R-HSA-1500931 Cell-Cell communication	7.11783e-05	3.35	O43707	Alpha-actinin-4 OS=Homo sapiens OX=9606 GN=ACTN4 PE=1 SV=2	ACTN4	104.85	0	0	0	0	0	0
R-HSA-1500931 Cell-Cell communication	7.11783e-05	3.35	P02533	Keratin, type I cytoskeletal 14 OS=Homo sapiens OX=9606 GN=KRT14 PE=1 SV=4	KRT14	51.561	43	23	18	6	14	387220000
R-HSA-1500931 Cell-Cell communication	7.11783e-05	3.35	P05556	Integrin beta-1 OS=Homo sapiens OX=9606 GN=ITGB1 PE=1 SV=2	ITGB1	88.414	0	0	0	0	0	0
R-HSA-1500931 Cell-Cell communication	7.11783e-05	3.35	P12830	Cadherin-1 OS=Homo sapiens OX=9606 GN=CDH1 PE=1 SV=3	CDH1	97.455	1.8	2	2	2	2	7974000
R-HSA-1500931 Cell-Cell communication	7.11783e-05	3.35	P13647	Keratin, type II cytoskeletal 5 OS=Homo sapiens OX=9606 GN=KRT5 PE=1 SV=3	KRT5	62.378	41.4	43	29	16	22	662780000
R-HSA-1500931 Cell-Cell communication	7.11783e-05	3.35	P14923	Junction plakoglobin OS=Homo sapiens OX=9606 GN=JUP PE=1 SV=3	JUP	81.744	7.2	3	3	3	3	11408000
R-HSA-1500931 Cell-Cell communication	7.11783e-05	3.35	P15151	Poliovirus receptor OS=Homo sapiens OX=9606 GN=PVR PE=1 SV=2	PVR	45.302	10.6	2	3	3	3	34951000
R-HSA-1500931 Cell-Cell communication	7.11783e-05	3.35	P21333	Filamin-A OS=Homo sapiens OX=9606 GN=FLNA PE=1 SV=4	FLNA	280.74	0	0	0	0	0	0
R-HSA-1500931 Cell-Cell communication	7.11783e-05	3.35	P63261	Actin, cytoplasmic 2 OS=Homo sapiens OX=9606 GN=ACTG1 PE=1 SV=1	ACTG1	41.792	9.3	1	3	3	3	4758900
R-HSA-1500931 Cell-Cell communication	7.11783e-05	3.35	Q15149	Plectin OS=Homo sapiens OX=9606 GN=PLEC PE=1 SV=3	PLEC	531.78	0	0	0	0	0	0
R-HSA-1500931 Cell-Cell communication	7.11783e-05	3.35	Q9BY67	Cell adhesion molecule 1 OS=Homo sapiens OX=9606 GN=CADM1 PE=1 SV=2	CADM1	48.509	0	0	0	0	0	0
R-HSA-1500931 Cell-Cell communication	7.11783e-05	3.35	P55290	Cadherin-13 OS=Homo sapiens OX=9606 GN=CDH13 PE=1 SV=1	CDH13	78.286	0	0	0	0	0	0
R-HSA-1500931 Cell-Cell communication	7.11783e-05	3.35	P19022	Cadherin-2 OS=Homo sapiens OX=9606 GN=CDH2 PE=1 SV=4	CDH2	99.808	0	0	0	0	0	0
R-HSA-1500931 Cell-Cell communication	7.11783e-05	3.35	Q15223	Nectin-1 OS=Homo sapiens OX=9606 GN=NECTIN1 PE=1 SV=3	NECTIN1	57.157	0	0	0	0	0	0
R-HSA-156580 Phase II - Conjugation of compounds	0.410322	1.4	O75223	Gamma-glutamylcyclotransferase OS=Homo sapiens OX=9606 GN=GGCT PE=1 SV=1	GGCT	21.007	0	0	0	0	0	0
R-HSA-156580 Phase II - Conjugation of compounds	0.410322	1.4	P09211	Glutathione S-transferase P OS=Homo sapiens OX=9606 GN=GSTP1 PE=1 SV=2	GSTP1	23.356	0	0	0	0	0	0
R-HSA-156580 Phase II - Conjugation of compounds	0.410322	1.4	P23526	Adenosylhomocysteinase OS=Homo sapiens OX=9606 GN=AHCY PE=1 SV=4	AHCY	47.716	0	0	0	0	0	0
R-HSA-156580 Phase II - Conjugation of compounds	0.410322	1.4	P78417	Glutathione S-transferase omega-1 OS=Homo sapiens OX=9606 GN=GSTO1 PE=1 SV=2	GSTO1	27.566	0	0	0	0	0	0
R-HSA-156580 Phase II - Conjugation of compounds	0.410322	1.4	Q96KP4	Cytosolic non-specific dipeptidase OS=Homo sapiens OX=9606 GN=CNDP2 PE=1 SV=2	CNDP2	52.878	0	0	0	0	0	0
R-HSA-156581 Methylation	0.0755691	4.35	P23526	Adenosylhomocysteinase OS=Homo sapiens OX=9606 GN=AHCY PE=1 SV=4	AHCY	47.716	0	0	0	0	0	0
R-HSA-156581 Methylation	0.0755691	4.35	P78417	Glutathione S-transferase omega-1 OS=Homo sapiens OX=9606 GN=GSTO1 PE=1 SV=2	GSTO1	27.566	0	0	0	0	0	0
R-HSA-156590 Glutathione conjugation	0.0322816	3.29	O75223	Gamma-glutamylcyclotransferase OS=Homo sapiens OX=9606 GN=GGCT PE=1 SV=1	GGCT	21.007	0	0	0	0	0	0
R-HSA-156590 Glutathione conjugation	0.0322816	3.29	P09211	Glutathione S-transferase P OS=Homo sapiens OX=9606 GN=GSTP1 PE=1 SV=2	GSTP1	23.356	0	0	0	0	0	0
R-HSA-156590 Glutathione conjugation	0.0322816	3.29	P78417	Glutathione S-transferase omega-1 OS=Homo sapiens OX=9606 GN=GSTO1 PE=1 SV=2	GSTO1	27.566	0	0	0	0	0	0
R-HSA-156590 Glutathione conjugation	0.0322816	3.29	Q96KP4	Cytosolic non-specific dipeptidase OS=Homo sapiens OX=9606 GN=CNDP2 PE=1 SV=2	CNDP2	52.878	0	0	0	0	0	0
R-HSA-156827 L13a-mediated translational silencing of Ceruloplasmin expression	0.420305	1.36	O00303	Eukaryotic translation initiation factor 3 subunit F OS=Homo sapiens OX=9606 GN=EIF3F PE=1 SV=1	EIF3F	37.563	0	0	0	0	0	0
R-HSA-156827 L13a-mediated translational silencing of Ceruloplasmin expression	0.420305	1.36	P62987	Ubiquitin-60S ribosomal protein L40 OS=Homo sapiens OX=9606 GN=UBA52 PE=1 SV=2	UBA52	14.728	39.1	7	6	6	6	90657000
R-HSA-156827 L13a-mediated translational silencing of Ceruloplasmin expression	0.420305	1.36	P60842	Eukaryotic initiation factor 4A-I OS=Homo sapiens OX=9606 GN=EIF4A1 PE=1 SV=1	EIF4A1	46.153	0	0	0	0	0	0
R-HSA-156827 L13a-mediated translational silencing of Ceruloplasmin expression	0.420305	1.36	P62081	40S ribosomal protein S7 OS=Homo sapiens OX=9606 GN=RPS7 PE=1 SV=1	RPS7	22.127	0	0	0	0	0	0
R-HSA-156827 L13a-mediated translational silencing of Ceruloplasmin expression	0.420305	1.36	Q02878	60S ribosomal protein L6 OS=Homo sapiens OX=9606 GN=RPL6 PE=1 SV=3	RPL6	32.728	0	0	0	0	0	0
R-HSA-156842 Eukaryotic Translation Elongation	0.133644	1.92	P62987	Ubiquitin-60S ribosomal protein L40 OS=Homo sapiens OX=9606 GN=UBA52 PE=1 SV=2	UBA52	14.728	39.1	7	6	6	6	90657000
R-HSA-156842 Eukaryotic Translation Elongation	0.133644	1.92	P13639	Elongation factor 2 OS=Homo sapiens OX=9606 GN=EEF2 PE=1 SV=4	EEF2	95.337	0	0	0	0	0	0
R-HSA-156842 Eukaryotic Translation Elongation	0.133644	1.92	P26641	Elongation factor 1-gamma OS=Homo sapiens OX=9606 GN=EEF1G PE=1 SV=3	EEF1G	50.118	0	0	0	0	0	0
R-HSA-156842 Eukaryotic Translation Elongation	0.133644	1.92	P62081	40S ribosomal protein S7 OS=Homo sapiens OX=9606 GN=RPS7 PE=1 SV=1	RPS7	22.127	0	0	0	0	0	0
R-HSA-156842 Eukaryotic Translation Elongation	0.133644	1.92	P68104	Elongation factor 1-alpha 1 OS=Homo sapiens OX=9606 GN=EEF1A1 PE=1 SV=1	EEF1A1	50.14	0	0	0	0	0	0
R-HSA-156842 Eukaryotic Translation Elongation	0.133644	1.92	Q02878	60S ribosomal protein L6 OS=Homo sapiens OX=9606 GN=RPL6 PE=1 SV=3	RPL6	32.728	0	0	0	0	0	0
R-HSA-156902 Peptide chain elongation	0.222866	1.69	P62987	Ubiquitin-60S ribosomal protein L40 OS=Homo sapiens OX=9606 GN=UBA52 PE=1 SV=2	UBA52	14.728	39.1	7	6	6	6	90657000
R-HSA-156902 Peptide chain elongation	0.222866	1.69	P13639	Elongation factor 2 OS=Homo sapiens OX=9606 GN=EEF2 PE=1 SV=4	EEF2	95.337	0	0	0	0	0	0
R-HSA-156902 Peptide chain elongation	0.222866	1.69	P62081	40S ribosomal protein S7 OS=Homo sapiens OX=9606 GN=RPS7 PE=1 SV=1	RPS7	22.127	0	0	0	0	0	0
R-HSA-156902 Peptide chain elongation	0.222866	1.69	P68104	Elongation factor 1-alpha 1 OS=Homo sapiens OX=9606 GN=EEF1A1 PE=1 SV=1	EEF1A1	50.14	0	0	0	0	0	0
R-HSA-156902 Peptide chain elongation	0.222866	1.69	Q02878	60S ribosomal protein L6 OS=Homo sapiens OX=9606 GN=RPL6 PE=1 SV=3	RPL6	32.728	0	0	0	0	0	0
R-HSA-157118 Signaling by NOTCH	0.164721	1.51	O14818	Proteasome subunit alpha type-7 OS=Homo sapiens OX=9606 GN=PSMA7 PE=1 SV=1	PSMA7	27.887	0	0	0	0	0	0
R-HSA-157118 Signaling by NOTCH	0.164721	1.51	P00533	Epidermal growth factor receptor OS=Homo sapiens OX=9606 GN=EGFR PE=1 SV=2	EGFR	134.28	0	0	0	0	0	0
R-HSA-157118 Signaling by NOTCH	0.164721	1.51	Q93077	Histone H2A type 1-C OS=Homo sapiens OX=9606 GN=H2AC6 PE=1 SV=3	H2AC6	14.105	0	0	0	0	0	0
R-HSA-157118 Signaling by NOTCH	0.164721	1.51	P62987	Ubiquitin-60S ribosomal protein L40 OS=Homo sapiens OX=9606 GN=UBA52 PE=1 SV=2	UBA52	14.728	39.1	7	6	6	6	90657000
R-HSA-157118 Signaling by NOTCH	0.164721	1.51	P15291	Beta-1,4-galactosyltransferase 1 OS=Homo sapiens OX=9606 GN=B4GALT1 PE=1 SV=5	B4GALT1	43.92	0	0	0	0	0	0
R-HSA-157118 Signaling by NOTCH	0.164721	1.51	P42224	Signal transducer and activator of transcription 1-alpha/beta OS=Homo sapiens OX=9606 GN=STAT1 PE=1 SV=2	STAT1	87.334	0	0	0	0	0	0
R-HSA-157118 Signaling by NOTCH	0.164721	1.51	P63104	14-3-3 protein zeta/delta OS=Homo sapiens OX=9606 GN=YWHAZ PE=1 SV=1	YWHAZ	27.745	0	0	0	0	0	0
R-HSA-157118 Signaling by NOTCH	0.164721	1.51	Q8NFT8	Delta and Notch-like epidermal growth factor-related receptor OS=Homo sapiens OX=9606 GN=DNER PE=1 SV=1	DNER	78.474	0	0	0	0	0	0
R-HSA-157118 Signaling by NOTCH	0.164721	1.51	Q13573	SNW domain-containing protein 1 OS=Homo sapiens OX=9606 GN=SNW1 PE=1 SV=1	SNW1	61.494	0	0	0	0	0	0
R-HSA-157118 Signaling by NOTCH	0.164721	1.51	Q99878	Histone H2A type 1-J OS=Homo sapiens OX=9606 GN=H2AC14 PE=1 SV=3	H2AC14	13.936	14.1	2	2	2	2	17616000
R-HSA-157858 Gap junction trafficking and regulation	0.0811893	2.43	P0DPH8	Tubulin alpha-3D chain OS=Homo sapiens OX=9606 GN=TUBA3D PE=1 SV=1	TUBA3D	49.959	0	0	0	0	0	0
R-HSA-157858 Gap junction trafficking and regulation	0.0811893	2.43	Q05193	Dynamin-1 OS=Homo sapiens OX=9606 GN=DNM1 PE=1 SV=2	DNM1	97.407	0	0	0	0	0	0
R-HSA-157858 Gap junction trafficking and regulation	0.0811893	2.43	P63261	Actin, cytoplasmic 2 OS=Homo sapiens OX=9606 GN=ACTG1 PE=1 SV=1	ACTG1	41.792	9.3	1	3	3	3	4758900
R-HSA-157858 Gap junction trafficking and regulation	0.0811893	2.43	P68371	Tubulin beta-4B chain OS=Homo sapiens OX=9606 GN=TUBB4B PE=1 SV=1	TUBB4B	49.83	0	0	0	0	0	0
R-HSA-1592389 Activation of Matrix Metalloproteinases	0.295867	1.84	P03952	Plasma kallikrein OS=Homo sapiens OX=9606 GN=KLKB1 PE=1 SV=1	KLKB1	71.369	3.6	2	2	2	2	42984000
R-HSA-1592389 Activation of Matrix Metalloproteinases	0.295867	1.84	P01033	Metalloproteinase inhibitor 1 OS=Homo sapiens OX=9606 GN=TIMP1 PE=1 SV=1	TIMP1	23.171	12.1	1	2	2	2	17139000
R-HSA-1614635 Sulfur amino acid metabolism	0.0575326	3.38	P00505	Aspartate aminotransferase, mitochondrial OS=Homo sapiens OX=9606 GN=GOT2 PE=1 SV=3	GOT2	47.517	0	0	0	0	0	0
R-HSA-1614635 Sulfur amino acid metabolism	0.0575326	3.38	P17174	Aspartate aminotransferase, cytoplasmic OS=Homo sapiens OX=9606 GN=GOT1 PE=1 SV=3	GOT1	46.247	3.6	1	1	1	1	3070800
R-HSA-1614635 Sulfur amino acid metabolism	0.0575326	3.38	P23526	Adenosylhomocysteinase OS=Homo sapiens OX=9606 GN=AHCY PE=1 SV=4	AHCY	47.716	0	0	0	0	0	0
R-HSA-162588 Budding and maturation of HIV virion	0.234373	2.17	P62987	Ubiquitin-60S ribosomal protein L40 OS=Homo sapiens OX=9606 GN=UBA52 PE=1 SV=2	UBA52	14.728	39.1	7	6	6	6	90657000
R-HSA-162588 Budding and maturation of HIV virion	0.234373	2.17	P62937	Peptidyl-prolyl cis-trans isomerase A OS=Homo sapiens OX=9606 GN=PPIA PE=1 SV=2	PPIA	18.012	0	0	0	0	0	0
R-HSA-1630316 Glycosaminoglycan metabolism	0.301868	1.48	P15291	Beta-1,4-galactosyltransferase 1 OS=Homo sapiens OX=9606 GN=B4GALT1 PE=1 SV=5	B4GALT1	43.92	0	0	0	0	0	0
R-HSA-1630316 Glycosaminoglycan metabolism	0.301868	1.48	P16070	CD44 antigen OS=Homo sapiens OX=9606 GN=CD44 PE=1 SV=3	CD44	81.537	3	2	2	2	2	118550000
R-HSA-1630316 Glycosaminoglycan metabolism	0.301868	1.48	P51884	Lumican OS=Homo sapiens OX=9606 GN=LUM PE=1 SV=2	LUM	38.429	0	0	0	0	0	0
R-HSA-1630316 Glycosaminoglycan metabolism	0.301868	1.48	P54802	Alpha-N-acetylglucosaminidase OS=Homo sapiens OX=9606 GN=NAGLU PE=1 SV=2	NAGLU	82.265	0	0	0	0	0	0
R-HSA-1630316 Glycosaminoglycan metabolism	0.301868	1.48	Q70JA7	Chondroitin sulfate synthase 3 OS=Homo sapiens OX=9606 GN=CHSY3 PE=2 SV=3	CHSY3	100.28	0	0	0	0	0	0
R-HSA-1630316 Glycosaminoglycan metabolism	0.301868	1.48	Q9Y5Y7	Lymphatic vessel endothelial hyaluronic acid receptor 1 OS=Homo sapiens OX=9606 GN=LYVE1 PE=1 SV=2	LYVE1	35.213	3.4	1	1	1	1	10091000
R-HSA-163210 Formation of ATP by chemiosmotic coupling	0.116728	3.38	P06576	ATP synthase subunit beta, mitochondrial OS=Homo sapiens OX=9606 GN=ATP5F1B PE=1 SV=3	ATP5F1B	56.559	0	0	0	0	0	0
R-HSA-163210 Formation of ATP by chemiosmotic coupling	0.116728	3.38	P25705	ATP synthase subunit alpha, mitochondrial OS=Homo sapiens OX=9606 GN=ATP5F1A PE=1 SV=1	ATP5F1A	59.75	0	0	0	0	0	0
R-HSA-1632852 Macroautophagy	0.0445537	2.03	P08670	Vimentin OS=Homo sapiens OX=9606 GN=VIM PE=1 SV=4	VIM	53.651	0	0	0	0	0	0
R-HSA-1632852 Macroautophagy	0.0445537	2.03	P62987	Ubiquitin-60S ribosomal protein L40 OS=Homo sapiens OX=9606 GN=UBA52 PE=1 SV=2	UBA52	14.728	39.1	7	6	6	6	90657000
R-HSA-1632852 Macroautophagy	0.0445537	2.03	P0DPH8	Tubulin alpha-3D chain OS=Homo sapiens OX=9606 GN=TUBA3D PE=1 SV=1	TUBA3D	49.959	0	0	0	0	0	0
R-HSA-1632852 Macroautophagy	0.0445537	2.03	P11142	Heat shock cognate 71 kDa protein OS=Homo sapiens OX=9606 GN=HSPA8 PE=1 SV=1	HSPA8	70.897	0	0	0	0	0	0
R-HSA-1632852 Macroautophagy	0.0445537	2.03	P19784	Casein kinase II subunit alpha' OS=Homo sapiens OX=9606 GN=CSNK2A2 PE=1 SV=1	CSNK2A2	41.213	0	0	0	0	0	0
R-HSA-1632852 Macroautophagy	0.0445537	2.03	P55072	Transitional endoplasmic reticulum ATPase OS=Homo sapiens OX=9606 GN=VCP PE=1 SV=4	VCP	89.321	0	0	0	0	0	0
R-HSA-1632852 Macroautophagy	0.0445537	2.03	P68371	Tubulin beta-4B chain OS=Homo sapiens OX=9606 GN=TUBB4B PE=1 SV=1	TUBB4B	49.83	0	0	0	0	0	0
R-HSA-1632852 Macroautophagy	0.0445537	2.03	Q8TDY2	RB1-inducible coiled-coil protein 1 OS=Homo sapiens OX=9606 GN=RB1CC1 PE=1 SV=3	RB1CC1	183.09	0	0	0	0	0	0
R-HSA-1632852 Macroautophagy	0.0445537	2.03	Q9UHA4	Ragulator complex protein LAMTOR3 OS=Homo sapiens OX=9606 GN=LAMTOR3 PE=1 SV=1	LAMTOR3	13.623	0	0	0	0	0	0
R-HSA-163754 Insulin effects increased synthesis of Xylulose-5-Phosphate	0.0010774	30.42	P29401	Transketolase OS=Homo sapiens OX=9606 GN=TKT PE=1 SV=3	TKT	67.877	0	0	0	0	0	0
R-HSA-163754 Insulin effects increased synthesis of Xylulose-5-Phosphate	0.0010774	30.42	P37837	Transaldolase OS=Homo sapiens OX=9606 GN=TALDO1 PE=1 SV=2	TALDO1	37.54	0	0	0	0	0	0
R-HSA-1638074 Keratan sulfate/keratin metabolism	0.308122	1.79	P15291	Beta-1,4-galactosyltransferase 1 OS=Homo sapiens OX=9606 GN=B4GALT1 PE=1 SV=5	B4GALT1	43.92	0	0	0	0	0	0
R-HSA-1638074 Keratan sulfate/keratin metabolism	0.308122	1.79	P51884	Lumican OS=Homo sapiens OX=9606 GN=LUM PE=1 SV=2	LUM	38.429	0	0	0	0	0	0
R-HSA-163841 Gamma carboxylation, hypusine formation and arylsulfatase activation	0.40384	1.45	P00742	Coagulation factor X OS=Homo sapiens OX=9606 GN=F10 PE=1 SV=2	F10	54.731	0	0	0	0	0	0
R-HSA-163841 Gamma carboxylation, hypusine formation and arylsulfatase activation	0.40384	1.45	P13639	Elongation factor 2 OS=Homo sapiens OX=9606 GN=EEF2 PE=1 SV=4	EEF2	95.337	0	0	0	0	0	0
R-HSA-1643685 Disease	0.0114256	1.31	A0A0C4DH25	Immunoglobulin kappa variable 3D-20 OS=Homo sapiens OX=9606 GN=IGKV3D-20 PE=3 SV=1	IGKV3D-20	12.515	0	0	0	0	0	0
R-HSA-1643685 Disease	0.0114256	1.31	O14818	Proteasome subunit alpha type-7 OS=Homo sapiens OX=9606 GN=PSMA7 PE=1 SV=1	PSMA7	27.887	0	0	0	0	0	0
R-HSA-1643685 Disease	0.0114256	1.31	O15144	Actin-related protein 2/3 complex subunit 2 OS=Homo sapiens OX=9606 GN=ARPC2 PE=1 SV=1	ARPC2	34.333	0	0	0	0	0	0
R-HSA-1643685 Disease	0.0114256	1.31	P00450	Ceruloplasmin OS=Homo sapiens OX=9606 GN=CP PE=1 SV=1	CP	122.2	22.9	25	17	17	17	892180000
R-HSA-1643685 Disease	0.0114256	1.31	P00533	Epidermal growth factor receptor OS=Homo sapiens OX=9606 GN=EGFR PE=1 SV=2	EGFR	134.28	0	0	0	0	0	0
R-HSA-1643685 Disease	0.0114256	1.31	P00558	Phosphoglycerate kinase 1 OS=Homo sapiens OX=9606 GN=PGK1 PE=1 SV=3	PGK1	44.614	0	0	0	0	0	0
R-HSA-1643685 Disease	0.0114256	1.31	P00742	Coagulation factor X OS=Homo sapiens OX=9606 GN=F10 PE=1 SV=2	F10	54.731	0	0	0	0	0	0
R-HSA-1643685 Disease	0.0114256	1.31	P00748	Coagulation factor XII OS=Homo sapiens OX=9606 GN=F12 PE=1 SV=3	F12	67.791	2.9	1	1	1	1	1355400
R-HSA-1643685 Disease	0.0114256	1.31	P01024	Complement C3 OS=Homo sapiens OX=9606 GN=C3 PE=1 SV=2	C3	187.15	0	0	0	0	0	0
R-HSA-1643685 Disease	0.0114256	1.31	P01857	Immunoglobulin heavy constant gamma 1 OS=Homo sapiens OX=9606 GN=IGHG1 PE=1 SV=1	IGHG1	36.105	20.3	2	4	2	2	31089000
R-HSA-1643685 Disease	0.0114256	1.31	P01861	Immunoglobulin heavy constant gamma 4 OS=Homo sapiens OX=9606 GN=IGHG4 PE=1 SV=1	IGHG4	35.94	17.4	3	4	1	2	27336000
R-HSA-1643685 Disease	0.0114256	1.31	P01871	Immunoglobulin heavy constant mu OS=Homo sapiens OX=9606 GN=IGHM PE=1 SV=4	IGHM	49.439	0	0	0	0	0	0
R-HSA-1643685 Disease	0.0114256	1.31	P02545	Prelamin-A/C OS=Homo sapiens OX=9606 GN=LMNA PE=1 SV=1	LMNA	74.139	0	0	0	0	0	0
R-HSA-1643685 Disease	0.0114256	1.31	P02647	Apolipoprotein A-I OS=Homo sapiens OX=9606 GN=APOA1 PE=1 SV=1	APOA1	30.777	20.6	5	5	5	5	76295000
R-HSA-1643685 Disease	0.0114256	1.31	P02753	Retinol-binding protein 4 OS=Homo sapiens OX=9606 GN=RBP4 PE=1 SV=3	RBP4	23.01	47.3	7	7	7	7	728740000
R-HSA-1643685 Disease	0.0114256	1.31	P02766	Transthyretin OS=Homo sapiens OX=9606 GN=TTR PE=1 SV=1	TTR	15.887	72.8	35	11	11	11	17121000000
R-HSA-1643685 Disease	0.0114256	1.31	P02788	Lactotransferrin OS=Homo sapiens OX=9606 GN=LTF PE=1 SV=6	LTF	78.181	16.3	11	9	9	9	133970000
R-HSA-1643685 Disease	0.0114256	1.31	P03952	Plasma kallikrein OS=Homo sapiens OX=9606 GN=KLKB1 PE=1 SV=1	KLKB1	71.369	3.6	2	2	2	2	42984000
R-HSA-1643685 Disease	0.0114256	1.31	P04843	Dolichyl-diphosphooligosaccharide--protein glycosyltransferase subunit 1 OS=Homo sapiens OX=9606 GN=RPN1 PE=1 SV=1	RPN1	68.569	0	0	0	0	0	0
R-HSA-1643685 Disease	0.0114256	1.31	Q93077	Histone H2A type 1-C OS=Homo sapiens OX=9606 GN=H2AC6 PE=1 SV=3	H2AC6	14.105	0	0	0	0	0	0
R-HSA-1643685 Disease	0.0114256	1.31	P05109	Protein S100-A8 OS=Homo sapiens OX=9606 GN=S100A8 PE=1 SV=1	S100A8	10.834	0	0	0	0	0	0
R-HSA-1643685 Disease	0.0114256	1.31	P05155	Plasma protease C1 inhibitor OS=Homo sapiens OX=9606 GN=SERPING1 PE=1 SV=2	SERPING1	55.154	27.4	56	17	17	17	14711000000
R-HSA-1643685 Disease	0.0114256	1.31	P05556	Integrin beta-1 OS=Homo sapiens OX=9606 GN=ITGB1 PE=1 SV=2	ITGB1	88.414	0	0	0	0	0	0
R-HSA-1643685 Disease	0.0114256	1.31	P06312	Immunoglobulin kappa variable 4-1 OS=Homo sapiens OX=9606 GN=IGKV4-1 PE=1 SV=1	IGKV4-1	13.38	12.4	1	1	1	1	1625400
R-HSA-1643685 Disease	0.0114256	1.31	P06702	Protein S100-A9 OS=Homo sapiens OX=9606 GN=S100A9 PE=1 SV=1	S100A9	13.242	43	4	3	3	3	31021000
R-HSA-1643685 Disease	0.0114256	1.31	P06733	Alpha-enolase OS=Homo sapiens OX=9606 GN=ENO1 PE=1 SV=2	ENO1	47.168	4.4	1	1	1	1	3345600
R-HSA-1643685 Disease	0.0114256	1.31	P67936	Tropomyosin alpha-4 chain OS=Homo sapiens OX=9606 GN=TPM4 PE=1 SV=3	TPM4	28.521	0	0	0	0	0	0
R-HSA-1643685 Disease	0.0114256	1.31	P07359	Platelet glycoprotein Ib alpha chain OS=Homo sapiens OX=9606 GN=GP1BA PE=1 SV=2	GP1BA	71.539	0	0	0	0	0	0
R-HSA-1643685 Disease	0.0114256	1.31	P07384	Calpain-1 catalytic subunit OS=Homo sapiens OX=9606 GN=CAPN1 PE=1 SV=1	CAPN1	81.889	0	0	0	0	0	0
R-HSA-1643685 Disease	0.0114256	1.31	P08238	Heat shock protein HSP 90-beta OS=Homo sapiens OX=9606 GN=HSP90AB1 PE=1 SV=4	HSP90AB1	83.263	0	0	0	0	0	0
R-HSA-1643685 Disease	0.0114256	1.31	P08571	Monocyte differentiation antigen CD14 OS=Homo sapiens OX=9606 GN=CD14 PE=1 SV=2	CD14	40.076	6.9	4	2	2	2	41719000
R-HSA-1643685 Disease	0.0114256	1.31	P09601	Heme oxygenase 1 OS=Homo sapiens OX=9606 GN=HMOX1 PE=1 SV=1	HMOX1	32.818	0	0	0	0	0	0
R-HSA-1643685 Disease	0.0114256	1.31	P09619	Platelet-derived growth factor receptor beta OS=Homo sapiens OX=9606 GN=PDGFRB PE=1 SV=1	PDGFRB	123.97	2.9	3	2	2	2	4182400
R-HSA-1643685 Disease	0.0114256	1.31	P62987	Ubiquitin-60S ribosomal protein L40 OS=Homo sapiens OX=9606 GN=UBA52 PE=1 SV=2	UBA52	14.728	39.1	7	6	6	6	90657000
R-HSA-1643685 Disease	0.0114256	1.31	P0DOY3	Immunoglobulin lambda constant 3 OS=Homo sapiens OX=9606 GN=IGLC3 PE=1 SV=1	IGLC3	11.265	37.7	8	3	1	3	530400000
R-HSA-1643685 Disease	0.0114256	1.31	P0DPH8	Tubulin alpha-3D chain OS=Homo sapiens OX=9606 GN=TUBA3D PE=1 SV=1	TUBA3D	49.959	0	0	0	0	0	0
R-HSA-1643685 Disease	0.0114256	1.31	P10599	Thioredoxin OS=Homo sapiens OX=9606 GN=TXN PE=1 SV=3	TXN	11.737	0	0	0	0	0	0
R-HSA-1643685 Disease	0.0114256	1.31	P12830	Cadherin-1 OS=Homo sapiens OX=9606 GN=CDH1 PE=1 SV=3	CDH1	97.455	1.8	2	2	2	2	7974000
R-HSA-1643685 Disease	0.0114256	1.31	P13639	Elongation factor 2 OS=Homo sapiens OX=9606 GN=EEF2 PE=1 SV=4	EEF2	95.337	0	0	0	0	0	0
R-HSA-1643685 Disease	0.0114256	1.31	P15291	Beta-1,4-galactosyltransferase 1 OS=Homo sapiens OX=9606 GN=B4GALT1 PE=1 SV=5	B4GALT1	43.92	0	0	0	0	0	0
R-HSA-1643685 Disease	0.0114256	1.31	P16885	1-phosphatidylinositol 4,5-bisphosphate phosphodiesterase gamma-2 OS=Homo sapiens OX=9606 GN=PLCG2 PE=1 SV=4	PLCG2	147.87	0	0	0	0	0	0
R-HSA-1643685 Disease	0.0114256	1.31	P18206	Vinculin OS=Homo sapiens OX=9606 GN=VCL PE=1 SV=4	VCL	123.8	0	0	0	0	0	0
R-HSA-1643685 Disease	0.0114256	1.31	P23526	Adenosylhomocysteinase OS=Homo sapiens OX=9606 GN=AHCY PE=1 SV=4	AHCY	47.716	0	0	0	0	0	0
R-HSA-1643685 Disease	0.0114256	1.31	P26641	Elongation factor 1-gamma OS=Homo sapiens OX=9606 GN=EEF1G PE=1 SV=3	EEF1G	50.118	0	0	0	0	0	0
R-HSA-1643685 Disease	0.0114256	1.31	P30086	Phosphatidylethanolamine-binding protein 1 OS=Homo sapiens OX=9606 GN=PEBP1 PE=1 SV=3	PEBP1	21.057	0	0	0	0	0	0
R-HSA-1643685 Disease	0.0114256	1.31	P31947	14-3-3 protein sigma OS=Homo sapiens OX=9606 GN=SFN PE=1 SV=1	SFN	27.774	0	0	0	0	0	0
R-HSA-1643685 Disease	0.0114256	1.31	P32119	Peroxiredoxin-2 OS=Homo sapiens OX=9606 GN=PRDX2 PE=1 SV=5	PRDX2	21.892	0	0	0	0	0	0
R-HSA-1643685 Disease	0.0114256	1.31	P35232	Prohibitin 1 OS=Homo sapiens OX=9606 GN=PHB1 PE=1 SV=1	PHB1	29.804	0	0	0	0	0	0
R-HSA-1643685 Disease	0.0114256	1.31	P35579	Myosin-9 OS=Homo sapiens OX=9606 GN=MYH9 PE=1 SV=4	MYH9	226.53	1.8	2	2	2	2	2939500
R-HSA-1643685 Disease	0.0114256	1.31	P37837	Transaldolase OS=Homo sapiens OX=9606 GN=TALDO1 PE=1 SV=2	TALDO1	37.54	0	0	0	0	0	0
R-HSA-1643685 Disease	0.0114256	1.31	P42224	Signal transducer and activator of transcription 1-alpha/beta OS=Homo sapiens OX=9606 GN=STAT1 PE=1 SV=2	STAT1	87.334	0	0	0	0	0	0
R-HSA-1643685 Disease	0.0114256	1.31	P43251	Biotinidase OS=Homo sapiens OX=9606 GN=BTD PE=1 SV=2	BTD	61.132	9.2	6	5	5	5	57996000
R-HSA-1643685 Disease	0.0114256	1.31	P51884	Lumican OS=Homo sapiens OX=9606 GN=LUM PE=1 SV=2	LUM	38.429	0	0	0	0	0	0
R-HSA-1643685 Disease	0.0114256	1.31	P55072	Transitional endoplasmic reticulum ATPase OS=Homo sapiens OX=9606 GN=VCP PE=1 SV=4	VCP	89.321	0	0	0	0	0	0
R-HSA-1643685 Disease	0.0114256	1.31	P63261	Actin, cytoplasmic 2 OS=Homo sapiens OX=9606 GN=ACTG1 PE=1 SV=1	ACTG1	41.792	9.3	1	3	3	3	4758900
R-HSA-1643685 Disease	0.0114256	1.31	P61981	14-3-3 protein gamma OS=Homo sapiens OX=9606 GN=YWHAG PE=1 SV=2	YWHAG	28.302	0	0	0	0	0	0
R-HSA-1643685 Disease	0.0114256	1.31	P62081	40S ribosomal protein S7 OS=Homo sapiens OX=9606 GN=RPS7 PE=1 SV=1	RPS7	22.127	0	0	0	0	0	0
R-HSA-1643685 Disease	0.0114256	1.31	P62258	14-3-3 protein epsilon OS=Homo sapiens OX=9606 GN=YWHAE PE=1 SV=1	YWHAE	29.174	0	0	0	0	0	0
R-HSA-1643685 Disease	0.0114256	1.31	P62826	GTP-binding nuclear protein Ran OS=Homo sapiens OX=9606 GN=RAN PE=1 SV=3	RAN	24.423	0	0	0	0	0	0
R-HSA-1643685 Disease	0.0114256	1.31	P62937	Peptidyl-prolyl cis-trans isomerase A OS=Homo sapiens OX=9606 GN=PPIA PE=1 SV=2	PPIA	18.012	0	0	0	0	0	0
R-HSA-1643685 Disease	0.0114256	1.31	P63104	14-3-3 protein zeta/delta OS=Homo sapiens OX=9606 GN=YWHAZ PE=1 SV=1	YWHAZ	27.745	0	0	0	0	0	0
R-HSA-1643685 Disease	0.0114256	1.31	P68371	Tubulin beta-4B chain OS=Homo sapiens OX=9606 GN=TUBB4B PE=1 SV=1	TUBB4B	49.83	0	0	0	0	0	0
R-HSA-1643685 Disease	0.0114256	1.31	Q02878	60S ribosomal protein L6 OS=Homo sapiens OX=9606 GN=RPL6 PE=1 SV=3	RPL6	32.728	0	0	0	0	0	0
R-HSA-1643685 Disease	0.0114256	1.31	Q06830	Peroxiredoxin-1 OS=Homo sapiens OX=9606 GN=PRDX1 PE=1 SV=1	PRDX1	22.11	9	1	1	1	1	1860400
R-HSA-1643685 Disease	0.0114256	1.31	Q9H4A9	Dipeptidase 2 OS=Homo sapiens OX=9606 GN=DPEP2 PE=1 SV=3	DPEP2	53.364	0	0	0	0	0	0
R-HSA-1643685 Disease	0.0114256	1.31	Q9HD67	Unconventional myosin-X OS=Homo sapiens OX=9606 GN=MYO10 PE=1 SV=3	MYO10	237.34	0	0	0	0	0	0
R-HSA-1643685 Disease	0.0114256	1.31	A2NJV5	Immunoglobulin kappa variable 2-29 OS=Homo sapiens OX=9606 GN=IGKV2-29 PE=3 SV=2	IGKV2-29	13.085	10.8	1	1	1	1	28989000
R-HSA-1643685 Disease	0.0114256	1.31	P0CG04	Immunoglobulin lambda constant 1 OS=Homo sapiens OX=9606 GN=IGLC1 PE=1 SV=1	IGLC1	11.348	37.7	1	3	1	1	11841000
R-HSA-1643685 Disease	0.0114256	1.31	P01721	Immunoglobulin lambda variable 6-57 OS=Homo sapiens OX=9606 GN=IGLV6-57 PE=1 SV=2	IGLV6-57	12.566	0	0	0	0	0	0
R-HSA-1643685 Disease	0.0114256	1.31	P01859	Immunoglobulin heavy constant gamma 2 OS=Homo sapiens OX=9606 GN=IGHG2 PE=1 SV=2	IGHG2	35.9	24.5	4	4	2	4	304010000
R-HSA-1643685 Disease	0.0114256	1.31	P08637	Low affinity immunoglobulin gamma Fc region receptor III-A OS=Homo sapiens OX=9606 GN=FCGR3A PE=1 SV=2	FCGR3A	29.089	0	0	0	0	0	0
R-HSA-1643685 Disease	0.0114256	1.31	P61769	Beta-2-microglobulin OS=Homo sapiens OX=9606 GN=B2M PE=1 SV=1	B2M	13.714	8.4	1	1	1	1	13665000
R-HSA-1643685 Disease	0.0114256	1.31	Q13573	SNW domain-containing protein 1 OS=Homo sapiens OX=9606 GN=SNW1 PE=1 SV=1	SNW1	61.494	0	0	0	0	0	0
R-HSA-1643685 Disease	0.0114256	1.31	Q9HC84	Mucin-5B OS=Homo sapiens OX=9606 GN=MUC5B PE=1 SV=3	MUC5B	596.33	0	0	0	0	0	0
R-HSA-1643685 Disease	0.0114256	1.31	Q99878	Histone H2A type 1-J OS=Homo sapiens OX=9606 GN=H2AC14 PE=1 SV=3	H2AC14	13.936	14.1	2	2	2	2	17616000
R-HSA-1643685 Disease	0.0114256	1.31	P54802	Alpha-N-acetylglucosaminidase OS=Homo sapiens OX=9606 GN=NAGLU PE=1 SV=2	NAGLU	82.265	0	0	0	0	0	0
R-HSA-1643685 Disease	0.0114256	1.31	Q99996	A-kinase anchor protein 9 OS=Homo sapiens OX=9606 GN=AKAP9 PE=1 SV=4	AKAP9	452.98	0	0	0	0	0	0
R-HSA-1643685 Disease	0.0114256	1.31	P01860	Immunoglobulin heavy constant gamma 3 OS=Homo sapiens OX=9606 GN=IGHG3 PE=1 SV=2	IGHG3	41.287	7.4	1	2	1	1	17716000
R-HSA-1643713 Signaling by EGFR in Cancer	0.173866	2.65	P00533	Epidermal growth factor receptor OS=Homo sapiens OX=9606 GN=EGFR PE=1 SV=2	EGFR	134.28	0	0	0	0	0	0
R-HSA-1643713 Signaling by EGFR in Cancer	0.173866	2.65	P62987	Ubiquitin-60S ribosomal protein L40 OS=Homo sapiens OX=9606 GN=UBA52 PE=1 SV=2	UBA52	14.728	39.1	7	6	6	6	90657000
R-HSA-1655829 Regulation of cholesterol biosynthesis by SREBP (SREBF)	0.25253	1.72	P62826	GTP-binding nuclear protein Ran OS=Homo sapiens OX=9606 GN=RAN PE=1 SV=3	RAN	24.423	0	0	0	0	0	0
R-HSA-1655829 Regulation of cholesterol biosynthesis by SREBP (SREBF)	0.25253	1.72	Q03426	Mevalonate kinase OS=Homo sapiens OX=9606 GN=MVK PE=1 SV=1	MVK	42.45	0	0	0	0	0	0
R-HSA-1655829 Regulation of cholesterol biosynthesis by SREBP (SREBF)	0.25253	1.72	Q15648	Mediator of RNA polymerase II transcription subunit 1 OS=Homo sapiens OX=9606 GN=MED1 PE=1 SV=4	MED1	168.48	0	0	0	0	0	0
R-HSA-166016 Toll Like Receptor 4 (TLR4) Cascade	0.147293	1.7	P05109	Protein S100-A8 OS=Homo sapiens OX=9606 GN=S100A8 PE=1 SV=1	S100A8	10.834	0	0	0	0	0	0
R-HSA-166016 Toll Like Receptor 4 (TLR4) Cascade	0.147293	1.7	P06702	Protein S100-A9 OS=Homo sapiens OX=9606 GN=S100A9 PE=1 SV=1	S100A9	13.242	43	4	3	3	3	31021000
R-HSA-166016 Toll Like Receptor 4 (TLR4) Cascade	0.147293	1.7	P08571	Monocyte differentiation antigen CD14 OS=Homo sapiens OX=9606 GN=CD14 PE=1 SV=2	CD14	40.076	6.9	4	2	2	2	41719000
R-HSA-166016 Toll Like Receptor 4 (TLR4) Cascade	0.147293	1.7	P62987	Ubiquitin-60S ribosomal protein L40 OS=Homo sapiens OX=9606 GN=UBA52 PE=1 SV=2	UBA52	14.728	39.1	7	6	6	6	90657000
R-HSA-166016 Toll Like Receptor 4 (TLR4) Cascade	0.147293	1.7	P16885	1-phosphatidylinositol 4,5-bisphosphate phosphodiesterase gamma-2 OS=Homo sapiens OX=9606 GN=PLCG2 PE=1 SV=4	PLCG2	147.87	0	0	0	0	0	0
R-HSA-166016 Toll Like Receptor 4 (TLR4) Cascade	0.147293	1.7	Q05193	Dynamin-1 OS=Homo sapiens OX=9606 GN=DNM1 PE=1 SV=2	DNM1	97.407	0	0	0	0	0	0
R-HSA-166016 Toll Like Receptor 4 (TLR4) Cascade	0.147293	1.7	P51812	Ribosomal protein S6 kinase alpha-3 OS=Homo sapiens OX=9606 GN=RPS6KA3 PE=1 SV=1	RPS6KA3	83.735	1.2	1	1	1	1	0
R-HSA-166016 Toll Like Receptor 4 (TLR4) Cascade	0.147293	1.7	P80511	Protein S100-A12 OS=Homo sapiens OX=9606 GN=S100A12 PE=1 SV=2	S100A12	10.575	0	0	0	0	0	0
R-HSA-166058 MyD88:MAL(TIRAP) cascade initiated on plasma membrane	0.186303	1.63	P05109	Protein S100-A8 OS=Homo sapiens OX=9606 GN=S100A8 PE=1 SV=1	S100A8	10.834	0	0	0	0	0	0
R-HSA-166058 MyD88:MAL(TIRAP) cascade initiated on plasma membrane	0.186303	1.63	P06702	Protein S100-A9 OS=Homo sapiens OX=9606 GN=S100A9 PE=1 SV=1	S100A9	13.242	43	4	3	3	3	31021000
R-HSA-166058 MyD88:MAL(TIRAP) cascade initiated on plasma membrane	0.186303	1.63	P08571	Monocyte differentiation antigen CD14 OS=Homo sapiens OX=9606 GN=CD14 PE=1 SV=2	CD14	40.076	6.9	4	2	2	2	41719000
R-HSA-166058 MyD88:MAL(TIRAP) cascade initiated on plasma membrane	0.186303	1.63	P62987	Ubiquitin-60S ribosomal protein L40 OS=Homo sapiens OX=9606 GN=UBA52 PE=1 SV=2	UBA52	14.728	39.1	7	6	6	6	90657000
R-HSA-166058 MyD88:MAL(TIRAP) cascade initiated on plasma membrane	0.186303	1.63	P51812	Ribosomal protein S6 kinase alpha-3 OS=Homo sapiens OX=9606 GN=RPS6KA3 PE=1 SV=1	RPS6KA3	83.735	1.2	1	1	1	1	0
R-HSA-166058 MyD88:MAL(TIRAP) cascade initiated on plasma membrane	0.186303	1.63	P80511	Protein S100-A12 OS=Homo sapiens OX=9606 GN=S100A12 PE=1 SV=2	S100A12	10.575	0	0	0	0	0	0
R-HSA-166658 Complement cascade	1.86858e-09	5.07	A0A0C4DH25	Immunoglobulin kappa variable 3D-20 OS=Homo sapiens OX=9606 GN=IGKV3D-20 PE=3 SV=1	IGKV3D-20	12.515	0	0	0	0	0	0
R-HSA-166658 Complement cascade	1.86858e-09	5.07	P01024	Complement C3 OS=Homo sapiens OX=9606 GN=C3 PE=1 SV=2	C3	187.15	0	0	0	0	0	0
R-HSA-166658 Complement cascade	1.86858e-09	5.07	P01857	Immunoglobulin heavy constant gamma 1 OS=Homo sapiens OX=9606 GN=IGHG1 PE=1 SV=1	IGHG1	36.105	20.3	2	4	2	2	31089000
R-HSA-166658 Complement cascade	1.86858e-09	5.07	P01861	Immunoglobulin heavy constant gamma 4 OS=Homo sapiens OX=9606 GN=IGHG4 PE=1 SV=1	IGHG4	35.94	17.4	3	4	1	2	27336000
R-HSA-166658 Complement cascade	1.86858e-09	5.07	P05155	Plasma protease C1 inhibitor OS=Homo sapiens OX=9606 GN=SERPING1 PE=1 SV=2	SERPING1	55.154	27.4	56	17	17	17	14711000000
R-HSA-166658 Complement cascade	1.86858e-09	5.07	P06312	Immunoglobulin kappa variable 4-1 OS=Homo sapiens OX=9606 GN=IGKV4-1 PE=1 SV=1	IGKV4-1	13.38	12.4	1	1	1	1	1625400
R-HSA-166658 Complement cascade	1.86858e-09	5.07	P0C0L5	Complement C4-B OS=Homo sapiens OX=9606 GN=C4B_2 PE=1 SV=2	C4B_2	192.75	2.9	4	3	3	3	50961000
R-HSA-166658 Complement cascade	1.86858e-09	5.07	P0DOY3	Immunoglobulin lambda constant 3 OS=Homo sapiens OX=9606 GN=IGLC3 PE=1 SV=1	IGLC3	11.265	37.7	8	3	1	3	530400000
R-HSA-166658 Complement cascade	1.86858e-09	5.07	P15169	Carboxypeptidase N catalytic chain OS=Homo sapiens OX=9606 GN=CPN1 PE=1 SV=1	CPN1	52.286	0	0	0	0	0	0
R-HSA-166658 Complement cascade	1.86858e-09	5.07	P22792	Carboxypeptidase N subunit 2 OS=Homo sapiens OX=9606 GN=CPN2 PE=1 SV=3	CPN2	60.556	5.3	3	3	3	3	37208000
R-HSA-166658 Complement cascade	1.86858e-09	5.07	Q96IY4	Carboxypeptidase B2 OS=Homo sapiens OX=9606 GN=CPB2 PE=1 SV=2	CPB2	48.424	16.3	2	3	3	3	43281000
R-HSA-166658 Complement cascade	1.86858e-09	5.07	A2NJV5	Immunoglobulin kappa variable 2-29 OS=Homo sapiens OX=9606 GN=IGKV2-29 PE=3 SV=2	IGKV2-29	13.085	10.8	1	1	1	1	28989000
R-HSA-166658 Complement cascade	1.86858e-09	5.07	P0CG04	Immunoglobulin lambda constant 1 OS=Homo sapiens OX=9606 GN=IGLC1 PE=1 SV=1	IGLC1	11.348	37.7	1	3	1	1	11841000
R-HSA-166658 Complement cascade	1.86858e-09	5.07	P01721	Immunoglobulin lambda variable 6-57 OS=Homo sapiens OX=9606 GN=IGLV6-57 PE=1 SV=2	IGLV6-57	12.566	0	0	0	0	0	0
R-HSA-166658 Complement cascade	1.86858e-09	5.07	P01859	Immunoglobulin heavy constant gamma 2 OS=Homo sapiens OX=9606 GN=IGHG2 PE=1 SV=2	IGHG2	35.9	24.5	4	4	2	4	304010000
R-HSA-166658 Complement cascade	1.86858e-09	5.07	P06681	Complement C2 OS=Homo sapiens OX=9606 GN=C2 PE=1 SV=2	C2	83.267	0	0	0	0	0	0
R-HSA-166658 Complement cascade	1.86858e-09	5.07	P00746	Complement factor D OS=Homo sapiens OX=9606 GN=CFD PE=1 SV=5	CFD	27.033	0	0	0	0	0	0
R-HSA-166658 Complement cascade	1.86858e-09	5.07	P0C0L4	Complement C4-A OS=Homo sapiens OX=9606 GN=C4A PE=1 SV=2	C4A	192.78	0	0	0	0	0	0
R-HSA-166658 Complement cascade	1.86858e-09	5.07	P00751	Complement factor B OS=Homo sapiens OX=9606 GN=CFB PE=1 SV=2	CFB	85.532	22.3	13	12	12	12	416220000
R-HSA-166658 Complement cascade	1.86858e-09	5.07	P01860	Immunoglobulin heavy constant gamma 3 OS=Homo sapiens OX=9606 GN=IGHG3 PE=1 SV=2	IGHG3	41.287	7.4	1	2	1	1	17716000
R-HSA-166663 Initial triggering of complement	1.32419e-08	5.73	A0A0C4DH25	Immunoglobulin kappa variable 3D-20 OS=Homo sapiens OX=9606 GN=IGKV3D-20 PE=3 SV=1	IGKV3D-20	12.515	0	0	0	0	0	0
R-HSA-166663 Initial triggering of complement	1.32419e-08	5.73	P01024	Complement C3 OS=Homo sapiens OX=9606 GN=C3 PE=1 SV=2	C3	187.15	0	0	0	0	0	0
R-HSA-166663 Initial triggering of complement	1.32419e-08	5.73	P01857	Immunoglobulin heavy constant gamma 1 OS=Homo sapiens OX=9606 GN=IGHG1 PE=1 SV=1	IGHG1	36.105	20.3	2	4	2	2	31089000
R-HSA-166663 Initial triggering of complement	1.32419e-08	5.73	P01861	Immunoglobulin heavy constant gamma 4 OS=Homo sapiens OX=9606 GN=IGHG4 PE=1 SV=1	IGHG4	35.94	17.4	3	4	1	2	27336000
R-HSA-166663 Initial triggering of complement	1.32419e-08	5.73	P06312	Immunoglobulin kappa variable 4-1 OS=Homo sapiens OX=9606 GN=IGKV4-1 PE=1 SV=1	IGKV4-1	13.38	12.4	1	1	1	1	1625400
R-HSA-166663 Initial triggering of complement	1.32419e-08	5.73	P0C0L5	Complement C4-B OS=Homo sapiens OX=9606 GN=C4B_2 PE=1 SV=2	C4B_2	192.75	2.9	4	3	3	3	50961000
R-HSA-166663 Initial triggering of complement	1.32419e-08	5.73	P0DOY3	Immunoglobulin lambda constant 3 OS=Homo sapiens OX=9606 GN=IGLC3 PE=1 SV=1	IGLC3	11.265	37.7	8	3	1	3	530400000
R-HSA-166663 Initial triggering of complement	1.32419e-08	5.73	A2NJV5	Immunoglobulin kappa variable 2-29 OS=Homo sapiens OX=9606 GN=IGKV2-29 PE=3 SV=2	IGKV2-29	13.085	10.8	1	1	1	1	28989000
R-HSA-166663 Initial triggering of complement	1.32419e-08	5.73	P0CG04	Immunoglobulin lambda constant 1 OS=Homo sapiens OX=9606 GN=IGLC1 PE=1 SV=1	IGLC1	11.348	37.7	1	3	1	1	11841000
R-HSA-166663 Initial triggering of complement	1.32419e-08	5.73	P01721	Immunoglobulin lambda variable 6-57 OS=Homo sapiens OX=9606 GN=IGLV6-57 PE=1 SV=2	IGLV6-57	12.566	0	0	0	0	0	0
R-HSA-166663 Initial triggering of complement	1.32419e-08	5.73	P01859	Immunoglobulin heavy constant gamma 2 OS=Homo sapiens OX=9606 GN=IGHG2 PE=1 SV=2	IGHG2	35.9	24.5	4	4	2	4	304010000
R-HSA-166663 Initial triggering of complement	1.32419e-08	5.73	P06681	Complement C2 OS=Homo sapiens OX=9606 GN=C2 PE=1 SV=2	C2	83.267	0	0	0	0	0	0
R-HSA-166663 Initial triggering of complement	1.32419e-08	5.73	P00746	Complement factor D OS=Homo sapiens OX=9606 GN=CFD PE=1 SV=5	CFD	27.033	0	0	0	0	0	0
R-HSA-166663 Initial triggering of complement	1.32419e-08	5.73	P0C0L4	Complement C4-A OS=Homo sapiens OX=9606 GN=C4A PE=1 SV=2	C4A	192.78	0	0	0	0	0	0
R-HSA-166663 Initial triggering of complement	1.32419e-08	5.73	P00751	Complement factor B OS=Homo sapiens OX=9606 GN=CFB PE=1 SV=2	CFB	85.532	22.3	13	12	12	12	416220000
R-HSA-166663 Initial triggering of complement	1.32419e-08	5.73	P01860	Immunoglobulin heavy constant gamma 3 OS=Homo sapiens OX=9606 GN=IGHG3 PE=1 SV=2	IGHG3	41.287	7.4	1	2	1	1	17716000
R-HSA-166786 Creation of C4 and C2 activators	0.000200322	3.95	A0A0C4DH25	Immunoglobulin kappa variable 3D-20 OS=Homo sapiens OX=9606 GN=IGKV3D-20 PE=3 SV=1	IGKV3D-20	12.515	0	0	0	0	0	0
R-HSA-166786 Creation of C4 and C2 activators	0.000200322	3.95	P01857	Immunoglobulin heavy constant gamma 1 OS=Homo sapiens OX=9606 GN=IGHG1 PE=1 SV=1	IGHG1	36.105	20.3	2	4	2	2	31089000
R-HSA-166786 Creation of C4 and C2 activators	0.000200322	3.95	P01861	Immunoglobulin heavy constant gamma 4 OS=Homo sapiens OX=9606 GN=IGHG4 PE=1 SV=1	IGHG4	35.94	17.4	3	4	1	2	27336000
R-HSA-166786 Creation of C4 and C2 activators	0.000200322	3.95	P06312	Immunoglobulin kappa variable 4-1 OS=Homo sapiens OX=9606 GN=IGKV4-1 PE=1 SV=1	IGKV4-1	13.38	12.4	1	1	1	1	1625400
R-HSA-166786 Creation of C4 and C2 activators	0.000200322	3.95	P0DOY3	Immunoglobulin lambda constant 3 OS=Homo sapiens OX=9606 GN=IGLC3 PE=1 SV=1	IGLC3	11.265	37.7	8	3	1	3	530400000
R-HSA-166786 Creation of C4 and C2 activators	0.000200322	3.95	A2NJV5	Immunoglobulin kappa variable 2-29 OS=Homo sapiens OX=9606 GN=IGKV2-29 PE=3 SV=2	IGKV2-29	13.085	10.8	1	1	1	1	28989000
R-HSA-166786 Creation of C4 and C2 activators	0.000200322	3.95	P0CG04	Immunoglobulin lambda constant 1 OS=Homo sapiens OX=9606 GN=IGLC1 PE=1 SV=1	IGLC1	11.348	37.7	1	3	1	1	11841000
R-HSA-166786 Creation of C4 and C2 activators	0.000200322	3.95	P01721	Immunoglobulin lambda variable 6-57 OS=Homo sapiens OX=9606 GN=IGLV6-57 PE=1 SV=2	IGLV6-57	12.566	0	0	0	0	0	0
R-HSA-166786 Creation of C4 and C2 activators	0.000200322	3.95	P01859	Immunoglobulin heavy constant gamma 2 OS=Homo sapiens OX=9606 GN=IGHG2 PE=1 SV=2	IGHG2	35.9	24.5	4	4	2	4	304010000
R-HSA-166786 Creation of C4 and C2 activators	0.000200322	3.95	P01860	Immunoglobulin heavy constant gamma 3 OS=Homo sapiens OX=9606 GN=IGHG3 PE=1 SV=2	IGHG3	41.287	7.4	1	2	1	1	17716000
R-HSA-168179 Toll Like Receptor TLR1:TLR2 Cascade	0.28136	1.59	P05109	Protein S100-A8 OS=Homo sapiens OX=9606 GN=S100A8 PE=1 SV=1	S100A8	10.834	0	0	0	0	0	0
R-HSA-168179 Toll Like Receptor TLR1:TLR2 Cascade	0.28136	1.59	P06702	Protein S100-A9 OS=Homo sapiens OX=9606 GN=S100A9 PE=1 SV=1	S100A9	13.242	43	4	3	3	3	31021000
R-HSA-168179 Toll Like Receptor TLR1:TLR2 Cascade	0.28136	1.59	P08571	Monocyte differentiation antigen CD14 OS=Homo sapiens OX=9606 GN=CD14 PE=1 SV=2	CD14	40.076	6.9	4	2	2	2	41719000
R-HSA-168179 Toll Like Receptor TLR1:TLR2 Cascade	0.28136	1.59	P62987	Ubiquitin-60S ribosomal protein L40 OS=Homo sapiens OX=9606 GN=UBA52 PE=1 SV=2	UBA52	14.728	39.1	7	6	6	6	90657000
R-HSA-168179 Toll Like Receptor TLR1:TLR2 Cascade	0.28136	1.59	P51812	Ribosomal protein S6 kinase alpha-3 OS=Homo sapiens OX=9606 GN=RPS6KA3 PE=1 SV=1	RPS6KA3	83.735	1.2	1	1	1	1	0
R-HSA-168179 Toll Like Receptor TLR1:TLR2 Cascade	0.28136	1.59	P80511	Protein S100-A12 OS=Homo sapiens OX=9606 GN=S100A12 PE=1 SV=2	S100A12	10.575	0	0	0	0	0	0
R-HSA-168188 Toll Like Receptor TLR6:TLR2 Cascade	0.186303	1.63	P05109	Protein S100-A8 OS=Homo sapiens OX=9606 GN=S100A8 PE=1 SV=1	S100A8	10.834	0	0	0	0	0	0
R-HSA-168188 Toll Like Receptor TLR6:TLR2 Cascade	0.186303	1.63	P06702	Protein S100-A9 OS=Homo sapiens OX=9606 GN=S100A9 PE=1 SV=1	S100A9	13.242	43	4	3	3	3	31021000
R-HSA-168188 Toll Like Receptor TLR6:TLR2 Cascade	0.186303	1.63	P08571	Monocyte differentiation antigen CD14 OS=Homo sapiens OX=9606 GN=CD14 PE=1 SV=2	CD14	40.076	6.9	4	2	2	2	41719000
R-HSA-168188 Toll Like Receptor TLR6:TLR2 Cascade	0.186303	1.63	P62987	Ubiquitin-60S ribosomal protein L40 OS=Homo sapiens OX=9606 GN=UBA52 PE=1 SV=2	UBA52	14.728	39.1	7	6	6	6	90657000
R-HSA-168188 Toll Like Receptor TLR6:TLR2 Cascade	0.186303	1.63	P51812	Ribosomal protein S6 kinase alpha-3 OS=Homo sapiens OX=9606 GN=RPS6KA3 PE=1 SV=1	RPS6KA3	83.735	1.2	1	1	1	1	0
R-HSA-168188 Toll Like Receptor TLR6:TLR2 Cascade	0.186303	1.63	P80511	Protein S100-A12 OS=Homo sapiens OX=9606 GN=S100A12 PE=1 SV=2	S100A12	10.575	0	0	0	0	0	0
R-HSA-168249 Innate Immune System	2.72534e-34	3.27	A0A0C4DH25	Immunoglobulin kappa variable 3D-20 OS=Homo sapiens OX=9606 GN=IGKV3D-20 PE=3 SV=1	IGKV3D-20	12.515	0	0	0	0	0	0
R-HSA-168249 Innate Immune System	2.72534e-34	3.27	O00391	Sulfhydryl oxidase 1 OS=Homo sapiens OX=9606 GN=QSOX1 PE=1 SV=3	QSOX1	82.577	3.2	2	2	2	2	20083000
R-HSA-168249 Innate Immune System	2.72534e-34	3.27	O14818	Proteasome subunit alpha type-7 OS=Homo sapiens OX=9606 GN=PSMA7 PE=1 SV=1	PSMA7	27.887	0	0	0	0	0	0
R-HSA-168249 Innate Immune System	2.72534e-34	3.27	O15144	Actin-related protein 2/3 complex subunit 2 OS=Homo sapiens OX=9606 GN=ARPC2 PE=1 SV=1	ARPC2	34.333	0	0	0	0	0	0
R-HSA-168249 Innate Immune System	2.72534e-34	3.27	P00738	Haptoglobin OS=Homo sapiens OX=9606 GN=HP PE=1 SV=1	HP	45.205	53.7	182	24	13	24	96502000000
R-HSA-168249 Innate Immune System	2.72534e-34	3.27	P01009	Alpha-1-antitrypsin OS=Homo sapiens OX=9606 GN=SERPINA1 PE=1 SV=3	SERPINA1	46.736	38.3	20	13	13	13	1081600000
R-HSA-168249 Innate Immune System	2.72534e-34	3.27	P01011	Alpha-1-antichymotrypsin OS=Homo sapiens OX=9606 GN=SERPINA3 PE=1 SV=2	SERPINA3	47.65	16.8	5	5	5	5	76232000
R-HSA-168249 Innate Immune System	2.72534e-34	3.27	P01024	Complement C3 OS=Homo sapiens OX=9606 GN=C3 PE=1 SV=2	C3	187.15	0	0	0	0	0	0
R-HSA-168249 Innate Immune System	2.72534e-34	3.27	P01857	Immunoglobulin heavy constant gamma 1 OS=Homo sapiens OX=9606 GN=IGHG1 PE=1 SV=1	IGHG1	36.105	20.3	2	4	2	2	31089000
R-HSA-168249 Innate Immune System	2.72534e-34	3.27	P01861	Immunoglobulin heavy constant gamma 4 OS=Homo sapiens OX=9606 GN=IGHG4 PE=1 SV=1	IGHG4	35.94	17.4	3	4	1	2	27336000
R-HSA-168249 Innate Immune System	2.72534e-34	3.27	P02750	Leucine-rich alpha-2-glycoprotein OS=Homo sapiens OX=9606 GN=LRG1 PE=1 SV=2	LRG1	38.177	13	5	5	5	5	296260000
R-HSA-168249 Innate Immune System	2.72534e-34	3.27	P02763	Alpha-1-acid glycoprotein 1 OS=Homo sapiens OX=9606 GN=ORM1 PE=1 SV=2	ORM1	23.539	41.8	11	8	6	6	3742300000
R-HSA-168249 Innate Immune System	2.72534e-34	3.27	P02765	Alpha-2-HS-glycoprotein OS=Homo sapiens OX=9606 GN=AHSG PE=1 SV=2	AHSG	39.34	23.2	41	7	7	7	4512000000
R-HSA-168249 Innate Immune System	2.72534e-34	3.27	P02766	Transthyretin OS=Homo sapiens OX=9606 GN=TTR PE=1 SV=1	TTR	15.887	72.8	35	11	11	11	17121000000
R-HSA-168249 Innate Immune System	2.72534e-34	3.27	P02788	Lactotransferrin OS=Homo sapiens OX=9606 GN=LTF PE=1 SV=6	LTF	78.181	16.3	11	9	9	9	133970000
R-HSA-168249 Innate Immune System	2.72534e-34	3.27	P04040	Catalase OS=Homo sapiens OX=9606 GN=CAT PE=1 SV=3	CAT	59.755	8.7	2	2	2	2	7648000
R-HSA-168249 Innate Immune System	2.72534e-34	3.27	P04075	Fructose-bisphosphate aldolase A OS=Homo sapiens OX=9606 GN=ALDOA PE=1 SV=2	ALDOA	39.42	4.9	1	1	1	1	12992000
R-HSA-168249 Innate Immune System	2.72534e-34	3.27	P04080	Cystatin-B OS=Homo sapiens OX=9606 GN=CSTB PE=1 SV=2	CSTB	11.139	21.4	1	1	1	1	3579300
R-HSA-168249 Innate Immune System	2.72534e-34	3.27	P04217	Alpha-1B-glycoprotein OS=Homo sapiens OX=9606 GN=A1BG PE=1 SV=4	A1BG	54.253	29.3	22	8	8	8	5358600000
R-HSA-168249 Innate Immune System	2.72534e-34	3.27	P04264	Keratin, type II cytoskeletal 1 OS=Homo sapiens OX=9606 GN=KRT1 PE=1 SV=6	KRT1	66.038	73.1	166	58	52	58	20880000000
R-HSA-168249 Innate Immune System	2.72534e-34	3.27	P05089	Arginase-1 OS=Homo sapiens OX=9606 GN=ARG1 PE=1 SV=2	ARG1	34.735	8.4	5	3	3	3	32997000
R-HSA-168249 Innate Immune System	2.72534e-34	3.27	P05109	Protein S100-A8 OS=Homo sapiens OX=9606 GN=S100A8 PE=1 SV=1	S100A8	10.834	0	0	0	0	0	0
R-HSA-168249 Innate Immune System	2.72534e-34	3.27	P05155	Plasma protease C1 inhibitor OS=Homo sapiens OX=9606 GN=SERPING1 PE=1 SV=2	SERPING1	55.154	27.4	56	17	17	17	14711000000
R-HSA-168249 Innate Immune System	2.72534e-34	3.27	P05164	Myeloperoxidase OS=Homo sapiens OX=9606 GN=MPO PE=1 SV=1	MPO	83.868	2.7	1	1	1	1	1665100
R-HSA-168249 Innate Immune System	2.72534e-34	3.27	P06312	Immunoglobulin kappa variable 4-1 OS=Homo sapiens OX=9606 GN=IGKV4-1 PE=1 SV=1	IGKV4-1	13.38	12.4	1	1	1	1	1625400
R-HSA-168249 Innate Immune System	2.72534e-34	3.27	P06396	Gelsolin OS=Homo sapiens OX=9606 GN=GSN PE=1 SV=1	GSN	85.696	0	0	0	0	0	0
R-HSA-168249 Innate Immune System	2.72534e-34	3.27	P06702	Protein S100-A9 OS=Homo sapiens OX=9606 GN=S100A9 PE=1 SV=1	S100A9	13.242	43	4	3	3	3	31021000
R-HSA-168249 Innate Immune System	2.72534e-34	3.27	P07339	Cathepsin D OS=Homo sapiens OX=9606 GN=CTSD PE=1 SV=1	CTSD	44.552	9.7	4	3	3	3	29548000
R-HSA-168249 Innate Immune System	2.72534e-34	3.27	P07355	Annexin A2 OS=Homo sapiens OX=9606 GN=ANXA2 PE=1 SV=2	ANXA2	38.604	15.3	4	4	4	4	8350100
R-HSA-168249 Innate Immune System	2.72534e-34	3.27	P07384	Calpain-1 catalytic subunit OS=Homo sapiens OX=9606 GN=CAPN1 PE=1 SV=1	CAPN1	81.889	0	0	0	0	0	0
R-HSA-168249 Innate Immune System	2.72534e-34	3.27	P08238	Heat shock protein HSP 90-beta OS=Homo sapiens OX=9606 GN=HSP90AB1 PE=1 SV=4	HSP90AB1	83.263	0	0	0	0	0	0
R-HSA-168249 Innate Immune System	2.72534e-34	3.27	P08571	Monocyte differentiation antigen CD14 OS=Homo sapiens OX=9606 GN=CD14 PE=1 SV=2	CD14	40.076	6.9	4	2	2	2	41719000
R-HSA-168249 Innate Immune System	2.72534e-34	3.27	P09211	Glutathione S-transferase P OS=Homo sapiens OX=9606 GN=GSTP1 PE=1 SV=2	GSTP1	23.356	0	0	0	0	0	0
R-HSA-168249 Innate Immune System	2.72534e-34	3.27	P09601	Heme oxygenase 1 OS=Homo sapiens OX=9606 GN=HMOX1 PE=1 SV=1	HMOX1	32.818	0	0	0	0	0	0
R-HSA-168249 Innate Immune System	2.72534e-34	3.27	P0C0L5	Complement C4-B OS=Homo sapiens OX=9606 GN=C4B_2 PE=1 SV=2	C4B_2	192.75	2.9	4	3	3	3	50961000
R-HSA-168249 Innate Immune System	2.72534e-34	3.27	P62987	Ubiquitin-60S ribosomal protein L40 OS=Homo sapiens OX=9606 GN=UBA52 PE=1 SV=2	UBA52	14.728	39.1	7	6	6	6	90657000
R-HSA-168249 Innate Immune System	2.72534e-34	3.27	P0DMV9	Heat shock 70 kDa protein 1B OS=Homo sapiens OX=9606 GN=HSPA1B PE=1 SV=1	HSPA1B	70.051	0	0	0	0	0	0
R-HSA-168249 Innate Immune System	2.72534e-34	3.27	P0DOY3	Immunoglobulin lambda constant 3 OS=Homo sapiens OX=9606 GN=IGLC3 PE=1 SV=1	IGLC3	11.265	37.7	8	3	1	3	530400000
R-HSA-168249 Innate Immune System	2.72534e-34	3.27	P10599	Thioredoxin OS=Homo sapiens OX=9606 GN=TXN PE=1 SV=3	TXN	11.737	0	0	0	0	0	0
R-HSA-168249 Innate Immune System	2.72534e-34	3.27	P11142	Heat shock cognate 71 kDa protein OS=Homo sapiens OX=9606 GN=HSPA8 PE=1 SV=1	HSPA8	70.897	0	0	0	0	0	0
R-HSA-168249 Innate Immune System	2.72534e-34	3.27	P13639	Elongation factor 2 OS=Homo sapiens OX=9606 GN=EEF2 PE=1 SV=4	EEF2	95.337	0	0	0	0	0	0
R-HSA-168249 Innate Immune System	2.72534e-34	3.27	P14151	L-selectin OS=Homo sapiens OX=9606 GN=SELL PE=1 SV=2	SELL	42.187	3	1	1	1	1	59859000
R-HSA-168249 Innate Immune System	2.72534e-34	3.27	P14174	Macrophage migration inhibitory factor OS=Homo sapiens OX=9606 GN=MIF PE=1 SV=4	MIF	12.476	0	0	0	0	0	0
R-HSA-168249 Innate Immune System	2.72534e-34	3.27	P14618	Pyruvate kinase PKM OS=Homo sapiens OX=9606 GN=PKM PE=1 SV=4	PKM	57.936	0	0	0	0	0	0
R-HSA-168249 Innate Immune System	2.72534e-34	3.27	P14923	Junction plakoglobin OS=Homo sapiens OX=9606 GN=JUP PE=1 SV=3	JUP	81.744	7.2	3	3	3	3	11408000
R-HSA-168249 Innate Immune System	2.72534e-34	3.27	P15144	Aminopeptidase N OS=Homo sapiens OX=9606 GN=ANPEP PE=1 SV=4	ANPEP	109.54	2.8	2	2	2	2	31204000
R-HSA-168249 Innate Immune System	2.72534e-34	3.27	P15169	Carboxypeptidase N catalytic chain OS=Homo sapiens OX=9606 GN=CPN1 PE=1 SV=1	CPN1	52.286	0	0	0	0	0	0
R-HSA-168249 Innate Immune System	2.72534e-34	3.27	P15291	Beta-1,4-galactosyltransferase 1 OS=Homo sapiens OX=9606 GN=B4GALT1 PE=1 SV=5	B4GALT1	43.92	0	0	0	0	0	0
R-HSA-168249 Innate Immune System	2.72534e-34	3.27	P15309	Prostatic acid phosphatase OS=Homo sapiens OX=9606 GN=ACP3 PE=1 SV=3	ACP3	44.566	0	0	0	0	0	0
R-HSA-168249 Innate Immune System	2.72534e-34	3.27	P15924	Desmoplakin OS=Homo sapiens OX=9606 GN=DSP PE=1 SV=3	DSP	331.77	4.1	10	8	8	8	36295000
R-HSA-168249 Innate Immune System	2.72534e-34	3.27	P16070	CD44 antigen OS=Homo sapiens OX=9606 GN=CD44 PE=1 SV=3	CD44	81.537	3	2	2	2	2	118550000
R-HSA-168249 Innate Immune System	2.72534e-34	3.27	P16885	1-phosphatidylinositol 4,5-bisphosphate phosphodiesterase gamma-2 OS=Homo sapiens OX=9606 GN=PLCG2 PE=1 SV=4	PLCG2	147.87	0	0	0	0	0	0
R-HSA-168249 Innate Immune System	2.72534e-34	3.27	P17931	Galectin-3 OS=Homo sapiens OX=9606 GN=LGALS3 PE=1 SV=5	LGALS3	26.152	0	0	0	0	0	0
R-HSA-168249 Innate Immune System	2.72534e-34	3.27	P18206	Vinculin OS=Homo sapiens OX=9606 GN=VCL PE=1 SV=4	VCL	123.8	0	0	0	0	0	0
R-HSA-168249 Innate Immune System	2.72534e-34	3.27	P19652	Alpha-1-acid glycoprotein 2 OS=Homo sapiens OX=9606 GN=ORM2 PE=1 SV=2	ORM2	23.602	34.8	25	8	6	8	4912700000
R-HSA-168249 Innate Immune System	2.72534e-34	3.27	P21281	V-type proton ATPase subunit B, brain isoform OS=Homo sapiens OX=9606 GN=ATP6V1B2 PE=1 SV=3	ATP6V1B2	56.5	0	0	0	0	0	0
R-HSA-168249 Innate Immune System	2.72534e-34	3.27	P22792	Carboxypeptidase N subunit 2 OS=Homo sapiens OX=9606 GN=CPN2 PE=1 SV=3	CPN2	60.556	5.3	3	3	3	3	37208000
R-HSA-168249 Innate Immune System	2.72534e-34	3.27	P28676	Grancalcin OS=Homo sapiens OX=9606 GN=GCA PE=1 SV=2	GCA	24.01	0	0	0	0	0	0
R-HSA-168249 Innate Immune System	2.72534e-34	3.27	P29508	Serpin B3 OS=Homo sapiens OX=9606 GN=SERPINB3 PE=1 SV=2	SERPINB3	44.564	0	0	0	0	0	0
R-HSA-168249 Innate Immune System	2.72534e-34	3.27	P30740	Leukocyte elastase inhibitor OS=Homo sapiens OX=9606 GN=SERPINB1 PE=1 SV=1	SERPINB1	42.741	0	0	0	0	0	0
R-HSA-168249 Innate Immune System	2.72534e-34	3.27	P31151	Protein S100-A7 OS=Homo sapiens OX=9606 GN=S100A7 PE=1 SV=4	S100A7	11.471	14.9	5	3	3	3	18159000
R-HSA-168249 Innate Immune System	2.72534e-34	3.27	P31949	Protein S100-A11 OS=Homo sapiens OX=9606 GN=S100A11 PE=1 SV=2	S100A11	11.74	0	0	0	0	0	0
R-HSA-168249 Innate Immune System	2.72534e-34	3.27	P35579	Myosin-9 OS=Homo sapiens OX=9606 GN=MYH9 PE=1 SV=4	MYH9	226.53	1.8	2	2	2	2	2939500
R-HSA-168249 Innate Immune System	2.72534e-34	3.27	P49662	Caspase-4 OS=Homo sapiens OX=9606 GN=CASP4 PE=1 SV=1	CASP4	43.262	4	6	1	1	1	29842000
R-HSA-168249 Innate Immune System	2.72534e-34	3.27	P50395	Rab GDP dissociation inhibitor beta OS=Homo sapiens OX=9606 GN=GDI2 PE=1 SV=2	GDI2	50.663	0	0	0	0	0	0
R-HSA-168249 Innate Immune System	2.72534e-34	3.27	Q05193	Dynamin-1 OS=Homo sapiens OX=9606 GN=DNM1 PE=1 SV=2	DNM1	97.407	0	0	0	0	0	0
R-HSA-168249 Innate Immune System	2.72534e-34	3.27	P51812	Ribosomal protein S6 kinase alpha-3 OS=Homo sapiens OX=9606 GN=RPS6KA3 PE=1 SV=1	RPS6KA3	83.735	1.2	1	1	1	1	0
R-HSA-168249 Innate Immune System	2.72534e-34	3.27	P52907	F-actin-capping protein subunit alpha-1 OS=Homo sapiens OX=9606 GN=CAPZA1 PE=1 SV=3	CAPZA1	32.922	0	0	0	0	0	0
R-HSA-168249 Innate Immune System	2.72534e-34	3.27	P53634	Dipeptidyl peptidase 1 OS=Homo sapiens OX=9606 GN=CTSC PE=1 SV=2	CTSC	51.853	0	0	0	0	0	0
R-HSA-168249 Innate Immune System	2.72534e-34	3.27	P54108	Cysteine-rich secretory protein 3 OS=Homo sapiens OX=9606 GN=CRISP3 PE=1 SV=1	CRISP3	27.63	13.5	4	3	3	3	113930000
R-HSA-168249 Innate Immune System	2.72534e-34	3.27	P55072	Transitional endoplasmic reticulum ATPase OS=Homo sapiens OX=9606 GN=VCP PE=1 SV=4	VCP	89.321	0	0	0	0	0	0
R-HSA-168249 Innate Immune System	2.72534e-34	3.27	P59666	Neutrophil defensin 3 OS=Homo sapiens OX=9606 GN=DEFA3 PE=1 SV=1	DEFA3	10.245	0	0	0	0	0	0
R-HSA-168249 Innate Immune System	2.72534e-34	3.27	P63261	Actin, cytoplasmic 2 OS=Homo sapiens OX=9606 GN=ACTG1 PE=1 SV=1	ACTG1	41.792	9.3	1	3	3	3	4758900
R-HSA-168249 Innate Immune System	2.72534e-34	3.27	P61626	Lysozyme C OS=Homo sapiens OX=9606 GN=LYZ PE=1 SV=1	LYZ	16.537	8.1	2	1	1	1	22211000
R-HSA-168249 Innate Immune System	2.72534e-34	3.27	P62937	Peptidyl-prolyl cis-trans isomerase A OS=Homo sapiens OX=9606 GN=PPIA PE=1 SV=2	PPIA	18.012	0	0	0	0	0	0
R-HSA-168249 Innate Immune System	2.72534e-34	3.27	P68104	Elongation factor 1-alpha 1 OS=Homo sapiens OX=9606 GN=EEF1A1 PE=1 SV=1	EEF1A1	50.14	0	0	0	0	0	0
R-HSA-168249 Innate Immune System	2.72534e-34	3.27	P68371	Tubulin beta-4B chain OS=Homo sapiens OX=9606 GN=TUBB4B PE=1 SV=1	TUBB4B	49.83	0	0	0	0	0	0
R-HSA-168249 Innate Immune System	2.72534e-34	3.27	P68871	Hemoglobin subunit beta OS=Homo sapiens OX=9606 GN=HBB PE=1 SV=2	HBB	15.998	71.4	22	9	4	9	3143200000
R-HSA-168249 Innate Immune System	2.72534e-34	3.27	P80188	Neutrophil gelatinase-associated lipocalin OS=Homo sapiens OX=9606 GN=LCN2 PE=1 SV=2	LCN2	22.588	0	0	0	0	0	0
R-HSA-168249 Innate Immune System	2.72534e-34	3.27	P80511	Protein S100-A12 OS=Homo sapiens OX=9606 GN=S100A12 PE=1 SV=2	S100A12	10.575	0	0	0	0	0	0
R-HSA-168249 Innate Immune System	2.72534e-34	3.27	P81605	Dermcidin OS=Homo sapiens OX=9606 GN=DCD PE=1 SV=2	DCD	11.284	52.7	9	5	5	5	219530000
R-HSA-168249 Innate Immune System	2.72534e-34	3.27	Q01469	Fatty acid-binding protein 5 OS=Homo sapiens OX=9606 GN=FABP5 PE=1 SV=3	FABP5	15.164	0	0	0	0	0	0
R-HSA-168249 Innate Immune System	2.72534e-34	3.27	Q02413	Desmoglein-1 OS=Homo sapiens OX=9606 GN=DSG1 PE=1 SV=2	DSG1	113.75	7.6	12	7	7	7	89824000
R-HSA-168249 Innate Immune System	2.72534e-34	3.27	Q07065	Cytoskeleton-associated protein 4 OS=Homo sapiens OX=9606 GN=CKAP4 PE=1 SV=2	CKAP4	66.022	0	0	0	0	0	0
R-HSA-168249 Innate Immune System	2.72534e-34	3.27	Q08554	Desmocollin-1 OS=Homo sapiens OX=9606 GN=DSC1 PE=1 SV=2	DSC1	99.986	6.2	5	4	4	4	25357000
R-HSA-168249 Innate Immune System	2.72534e-34	3.27	Q10588	ADP-ribosyl cyclase/cyclic ADP-ribose hydrolase 2 OS=Homo sapiens OX=9606 GN=BST1 PE=1 SV=2	BST1	35.724	7.9	2	2	2	2	26770000
R-HSA-168249 Innate Immune System	2.72534e-34	3.27	Q12913	Receptor-type tyrosine-protein phosphatase eta OS=Homo sapiens OX=9606 GN=PTPRJ PE=1 SV=3	PTPRJ	145.94	2.7	3	3	3	3	26199000
R-HSA-168249 Innate Immune System	2.72534e-34	3.27	Q13835	Plakophilin-1 OS=Homo sapiens OX=9606 GN=PKP1 PE=1 SV=2	PKP1	82.86	0	0	0	0	0	0
R-HSA-168249 Innate Immune System	2.72534e-34	3.27	Q14764	Major vault protein OS=Homo sapiens OX=9606 GN=MVP PE=1 SV=4	MVP	99.326	0	0	0	0	0	0
R-HSA-168249 Innate Immune System	2.72534e-34	3.27	Q5D862	Filaggrin-2 OS=Homo sapiens OX=9606 GN=FLG2 PE=1 SV=1	FLG2	248.07	7.8	12	7	7	7	82713000
R-HSA-168249 Innate Immune System	2.72534e-34	3.27	Q86SG5	Protein S100-A7A OS=Homo sapiens OX=9606 GN=S100A7A PE=1 SV=3	S100A7A	11.305	0	0	0	0	0	0
R-HSA-168249 Innate Immune System	2.72534e-34	3.27	Q86YZ3	Hornerin OS=Homo sapiens OX=9606 GN=HRNR PE=1 SV=2	HRNR	282.39	32.3	116	39	39	39	1976500000
R-HSA-168249 Innate Immune System	2.72534e-34	3.27	Q8N6C8	Leukocyte immunoglobulin-like receptor subfamily A member 3 OS=Homo sapiens OX=9606 GN=LILRA3 PE=1 SV=3	LILRA3	47.471	4.3	1	1	1	1	0
R-HSA-168249 Innate Immune System	2.72534e-34	3.27	Q92820	Gamma-glutamyl hydrolase OS=Homo sapiens OX=9606 GN=GGH PE=1 SV=2	GGH	35.964	9.4	4	3	3	3	38423000
R-HSA-168249 Innate Immune System	2.72534e-34	3.27	Q96IY4	Carboxypeptidase B2 OS=Homo sapiens OX=9606 GN=CPB2 PE=1 SV=2	CPB2	48.424	16.3	2	3	3	3	43281000
R-HSA-168249 Innate Immune System	2.72534e-34	3.27	Q96P63	Serpin B12 OS=Homo sapiens OX=9606 GN=SERPINB12 PE=1 SV=1	SERPINB12	46.276	3	1	1	1	1	3836800
R-HSA-168249 Innate Immune System	2.72534e-34	3.27	Q96PD5	N-acetylmuramoyl-L-alanine amidase OS=Homo sapiens OX=9606 GN=PGLYRP2 PE=1 SV=1	PGLYRP2	62.216	30.6	21	11	11	11	3810900000
R-HSA-168249 Innate Immune System	2.72534e-34	3.27	Q9H1E1	Ribonuclease 7 OS=Homo sapiens OX=9606 GN=RNASE7 PE=1 SV=2	RNASE7	17.419	10.3	1	1	1	1	0
R-HSA-168249 Innate Immune System	2.72534e-34	3.27	Q9HD67	Unconventional myosin-X OS=Homo sapiens OX=9606 GN=MYO10 PE=1 SV=3	MYO10	237.34	0	0	0	0	0	0
R-HSA-168249 Innate Immune System	2.72534e-34	3.27	Q9NZT1	Calmodulin-like protein 5 OS=Homo sapiens OX=9606 GN=CALML5 PE=1 SV=2	CALML5	15.892	21.2	4	3	3	3	12650000
R-HSA-168249 Innate Immune System	2.72534e-34	3.27	Q9UHA4	Ragulator complex protein LAMTOR3 OS=Homo sapiens OX=9606 GN=LAMTOR3 PE=1 SV=1	LAMTOR3	13.623	0	0	0	0	0	0
R-HSA-168249 Innate Immune System	2.72534e-34	3.27	A2NJV5	Immunoglobulin kappa variable 2-29 OS=Homo sapiens OX=9606 GN=IGKV2-29 PE=3 SV=2	IGKV2-29	13.085	10.8	1	1	1	1	28989000
R-HSA-168249 Innate Immune System	2.72534e-34	3.27	P0CG04	Immunoglobulin lambda constant 1 OS=Homo sapiens OX=9606 GN=IGLC1 PE=1 SV=1	IGLC1	11.348	37.7	1	3	1	1	11841000
R-HSA-168249 Innate Immune System	2.72534e-34	3.27	P01034	Cystatin-C OS=Homo sapiens OX=9606 GN=CST3 PE=1 SV=1	CST3	15.799	23.3	3	3	3	3	14030000
R-HSA-168249 Innate Immune System	2.72534e-34	3.27	P01721	Immunoglobulin lambda variable 6-57 OS=Homo sapiens OX=9606 GN=IGLV6-57 PE=1 SV=2	IGLV6-57	12.566	0	0	0	0	0	0
R-HSA-168249 Innate Immune System	2.72534e-34	3.27	P01859	Immunoglobulin heavy constant gamma 2 OS=Homo sapiens OX=9606 GN=IGHG2 PE=1 SV=2	IGHG2	35.9	24.5	4	4	2	4	304010000
R-HSA-168249 Innate Immune System	2.72534e-34	3.27	P06681	Complement C2 OS=Homo sapiens OX=9606 GN=C2 PE=1 SV=2	C2	83.267	0	0	0	0	0	0
R-HSA-168249 Innate Immune System	2.72534e-34	3.27	P08637	Low affinity immunoglobulin gamma Fc region receptor III-A OS=Homo sapiens OX=9606 GN=FCGR3A PE=1 SV=2	FCGR3A	29.089	0	0	0	0	0	0
R-HSA-168249 Innate Immune System	2.72534e-34	3.27	P13598	Intercellular adhesion molecule 2 OS=Homo sapiens OX=9606 GN=ICAM2 PE=1 SV=2	ICAM2	30.654	0	0	0	0	0	0
R-HSA-168249 Innate Immune System	2.72534e-34	3.27	P61769	Beta-2-microglobulin OS=Homo sapiens OX=9606 GN=B2M PE=1 SV=1	B2M	13.714	8.4	1	1	1	1	13665000
R-HSA-168249 Innate Immune System	2.72534e-34	3.27	Q9HC84	Mucin-5B OS=Homo sapiens OX=9606 GN=MUC5B PE=1 SV=3	MUC5B	596.33	0	0	0	0	0	0
R-HSA-168249 Innate Immune System	2.72534e-34	3.27	O94759	Transient receptor potential cation channel subfamily M member 2 OS=Homo sapiens OX=9606 GN=TRPM2 PE=1 SV=2	TRPM2	171.2	0	0	0	0	0	0
R-HSA-168249 Innate Immune System	2.72534e-34	3.27	P00746	Complement factor D OS=Homo sapiens OX=9606 GN=CFD PE=1 SV=5	CFD	27.033	0	0	0	0	0	0
R-HSA-168249 Innate Immune System	2.72534e-34	3.27	P0C0L4	Complement C4-A OS=Homo sapiens OX=9606 GN=C4A PE=1 SV=2	C4A	192.78	0	0	0	0	0	0
R-HSA-168249 Innate Immune System	2.72534e-34	3.27	P13473	Lysosome-associated membrane glycoprotein 2 OS=Homo sapiens OX=9606 GN=LAMP2 PE=1 SV=2	LAMP2	44.96	0	0	0	0	0	0
R-HSA-168249 Innate Immune System	2.72534e-34	3.27	P20933	N(4)-(beta-N-acetylglucosaminyl)-L-asparaginase OS=Homo sapiens OX=9606 GN=AGA PE=1 SV=2	AGA	37.208	0	0	0	0	0	0
R-HSA-168249 Innate Immune System	2.72534e-34	3.27	P00751	Complement factor B OS=Homo sapiens OX=9606 GN=CFB PE=1 SV=2	CFB	85.532	22.3	13	12	12	12	416220000
R-HSA-168249 Innate Immune System	2.72534e-34	3.27	Q86UQ4	ATP-binding cassette sub-family A member 13 OS=Homo sapiens OX=9606 GN=ABCA13 PE=2 SV=3	ABCA13	576.15	0	0	0	0	0	0
R-HSA-168249 Innate Immune System	2.72534e-34	3.27	P01833	Polymeric immunoglobulin receptor OS=Homo sapiens OX=9606 GN=PIGR PE=1 SV=4	PIGR	83.283	2.7	1	1	1	1	598410
R-HSA-168249 Innate Immune System	2.72534e-34	3.27	P01860	Immunoglobulin heavy constant gamma 3 OS=Homo sapiens OX=9606 GN=IGHG3 PE=1 SV=2	IGHG3	41.287	7.4	1	2	1	1	17716000
R-HSA-168256 Immune System	5.781e-27	2.28	A0A0C4DH25	Immunoglobulin kappa variable 3D-20 OS=Homo sapiens OX=9606 GN=IGKV3D-20 PE=3 SV=1	IGKV3D-20	12.515	0	0	0	0	0	0
R-HSA-168256 Immune System	5.781e-27	2.28	O00391	Sulfhydryl oxidase 1 OS=Homo sapiens OX=9606 GN=QSOX1 PE=1 SV=3	QSOX1	82.577	3.2	2	2	2	2	20083000
R-HSA-168256 Immune System	5.781e-27	2.28	O14818	Proteasome subunit alpha type-7 OS=Homo sapiens OX=9606 GN=PSMA7 PE=1 SV=1	PSMA7	27.887	0	0	0	0	0	0
R-HSA-168256 Immune System	5.781e-27	2.28	O15144	Actin-related protein 2/3 complex subunit 2 OS=Homo sapiens OX=9606 GN=ARPC2 PE=1 SV=1	ARPC2	34.333	0	0	0	0	0	0
R-HSA-168256 Immune System	5.781e-27	2.28	O43432	Eukaryotic translation initiation factor 4 gamma 3 OS=Homo sapiens OX=9606 GN=EIF4G3 PE=1 SV=2	EIF4G3	176.65	0.8	2	1	1	1	686540000
R-HSA-168256 Immune System	5.781e-27	2.28	O60437	Periplakin OS=Homo sapiens OX=9606 GN=PPL PE=1 SV=4	PPL	204.74	0	0	0	0	0	0
R-HSA-168256 Immune System	5.781e-27	2.28	O75369	Filamin-B OS=Homo sapiens OX=9606 GN=FLNB PE=1 SV=2	FLNB	278.16	0	0	0	0	0	0
R-HSA-168256 Immune System	5.781e-27	2.28	P00441	Superoxide dismutase [Cu-Zn] OS=Homo sapiens OX=9606 GN=SOD1 PE=1 SV=2	SOD1	15.936	0	0	0	0	0	0
R-HSA-168256 Immune System	5.781e-27	2.28	P00738	Haptoglobin OS=Homo sapiens OX=9606 GN=HP PE=1 SV=1	HP	45.205	53.7	182	24	13	24	96502000000
R-HSA-168256 Immune System	5.781e-27	2.28	P01009	Alpha-1-antitrypsin OS=Homo sapiens OX=9606 GN=SERPINA1 PE=1 SV=3	SERPINA1	46.736	38.3	20	13	13	13	1081600000
R-HSA-168256 Immune System	5.781e-27	2.28	P01011	Alpha-1-antichymotrypsin OS=Homo sapiens OX=9606 GN=SERPINA3 PE=1 SV=2	SERPINA3	47.65	16.8	5	5	5	5	76232000
R-HSA-168256 Immune System	5.781e-27	2.28	P01024	Complement C3 OS=Homo sapiens OX=9606 GN=C3 PE=1 SV=2	C3	187.15	0	0	0	0	0	0
R-HSA-168256 Immune System	5.781e-27	2.28	P01857	Immunoglobulin heavy constant gamma 1 OS=Homo sapiens OX=9606 GN=IGHG1 PE=1 SV=1	IGHG1	36.105	20.3	2	4	2	2	31089000
R-HSA-168256 Immune System	5.781e-27	2.28	P01861	Immunoglobulin heavy constant gamma 4 OS=Homo sapiens OX=9606 GN=IGHG4 PE=1 SV=1	IGHG4	35.94	17.4	3	4	1	2	27336000
R-HSA-168256 Immune System	5.781e-27	2.28	P01871	Immunoglobulin heavy constant mu OS=Homo sapiens OX=9606 GN=IGHM PE=1 SV=4	IGHM	49.439	0	0	0	0	0	0
R-HSA-168256 Immune System	5.781e-27	2.28	P02750	Leucine-rich alpha-2-glycoprotein OS=Homo sapiens OX=9606 GN=LRG1 PE=1 SV=2	LRG1	38.177	13	5	5	5	5	296260000
R-HSA-168256 Immune System	5.781e-27	2.28	P02763	Alpha-1-acid glycoprotein 1 OS=Homo sapiens OX=9606 GN=ORM1 PE=1 SV=2	ORM1	23.539	41.8	11	8	6	6	3742300000
R-HSA-168256 Immune System	5.781e-27	2.28	P02765	Alpha-2-HS-glycoprotein OS=Homo sapiens OX=9606 GN=AHSG PE=1 SV=2	AHSG	39.34	23.2	41	7	7	7	4512000000
R-HSA-168256 Immune System	5.781e-27	2.28	P02766	Transthyretin OS=Homo sapiens OX=9606 GN=TTR PE=1 SV=1	TTR	15.887	72.8	35	11	11	11	17121000000
R-HSA-168256 Immune System	5.781e-27	2.28	P02788	Lactotransferrin OS=Homo sapiens OX=9606 GN=LTF PE=1 SV=6	LTF	78.181	16.3	11	9	9	9	133970000
R-HSA-168256 Immune System	5.781e-27	2.28	P04040	Catalase OS=Homo sapiens OX=9606 GN=CAT PE=1 SV=3	CAT	59.755	8.7	2	2	2	2	7648000
R-HSA-168256 Immune System	5.781e-27	2.28	P04075	Fructose-bisphosphate aldolase A OS=Homo sapiens OX=9606 GN=ALDOA PE=1 SV=2	ALDOA	39.42	4.9	1	1	1	1	12992000
R-HSA-168256 Immune System	5.781e-27	2.28	P04080	Cystatin-B OS=Homo sapiens OX=9606 GN=CSTB PE=1 SV=2	CSTB	11.139	21.4	1	1	1	1	3579300
R-HSA-168256 Immune System	5.781e-27	2.28	P04083	Annexin A1 OS=Homo sapiens OX=9606 GN=ANXA1 PE=1 SV=2	ANXA1	38.714	0	0	0	0	0	0
R-HSA-168256 Immune System	5.781e-27	2.28	P04217	Alpha-1B-glycoprotein OS=Homo sapiens OX=9606 GN=A1BG PE=1 SV=4	A1BG	54.253	29.3	22	8	8	8	5358600000
R-HSA-168256 Immune System	5.781e-27	2.28	P04264	Keratin, type II cytoskeletal 1 OS=Homo sapiens OX=9606 GN=KRT1 PE=1 SV=6	KRT1	66.038	73.1	166	58	52	58	20880000000
R-HSA-168256 Immune System	5.781e-27	2.28	P05089	Arginase-1 OS=Homo sapiens OX=9606 GN=ARG1 PE=1 SV=2	ARG1	34.735	8.4	5	3	3	3	32997000
R-HSA-168256 Immune System	5.781e-27	2.28	P05109	Protein S100-A8 OS=Homo sapiens OX=9606 GN=S100A8 PE=1 SV=1	S100A8	10.834	0	0	0	0	0	0
R-HSA-168256 Immune System	5.781e-27	2.28	P05120	Plasminogen activator inhibitor 2 OS=Homo sapiens OX=9606 GN=SERPINB2 PE=1 SV=2	SERPINB2	46.596	0	0	0	0	0	0
R-HSA-168256 Immune System	5.781e-27	2.28	P05155	Plasma protease C1 inhibitor OS=Homo sapiens OX=9606 GN=SERPING1 PE=1 SV=2	SERPING1	55.154	27.4	56	17	17	17	14711000000
R-HSA-168256 Immune System	5.781e-27	2.28	P05164	Myeloperoxidase OS=Homo sapiens OX=9606 GN=MPO PE=1 SV=1	MPO	83.868	2.7	1	1	1	1	1665100
R-HSA-168256 Immune System	5.781e-27	2.28	P05362	Intercellular adhesion molecule 1 OS=Homo sapiens OX=9606 GN=ICAM1 PE=1 SV=2	ICAM1	57.825	0	0	0	0	0	0
R-HSA-168256 Immune System	5.781e-27	2.28	P05556	Integrin beta-1 OS=Homo sapiens OX=9606 GN=ITGB1 PE=1 SV=2	ITGB1	88.414	0	0	0	0	0	0
R-HSA-168256 Immune System	5.781e-27	2.28	P06312	Immunoglobulin kappa variable 4-1 OS=Homo sapiens OX=9606 GN=IGKV4-1 PE=1 SV=1	IGKV4-1	13.38	12.4	1	1	1	1	1625400
R-HSA-168256 Immune System	5.781e-27	2.28	P06396	Gelsolin OS=Homo sapiens OX=9606 GN=GSN PE=1 SV=1	GSN	85.696	0	0	0	0	0	0
R-HSA-168256 Immune System	5.781e-27	2.28	P06702	Protein S100-A9 OS=Homo sapiens OX=9606 GN=S100A9 PE=1 SV=1	S100A9	13.242	43	4	3	3	3	31021000
R-HSA-168256 Immune System	5.781e-27	2.28	P07333	Macrophage colony-stimulating factor 1 receptor OS=Homo sapiens OX=9606 GN=CSF1R PE=1 SV=2	CSF1R	107.98	2.2	2	2	2	2	24589000
R-HSA-168256 Immune System	5.781e-27	2.28	P07339	Cathepsin D OS=Homo sapiens OX=9606 GN=CTSD PE=1 SV=1	CTSD	44.552	9.7	4	3	3	3	29548000
R-HSA-168256 Immune System	5.781e-27	2.28	P07355	Annexin A2 OS=Homo sapiens OX=9606 GN=ANXA2 PE=1 SV=2	ANXA2	38.604	15.3	4	4	4	4	8350100
R-HSA-168256 Immune System	5.781e-27	2.28	P07384	Calpain-1 catalytic subunit OS=Homo sapiens OX=9606 GN=CAPN1 PE=1 SV=1	CAPN1	81.889	0	0	0	0	0	0
R-HSA-168256 Immune System	5.781e-27	2.28	P08238	Heat shock protein HSP 90-beta OS=Homo sapiens OX=9606 GN=HSP90AB1 PE=1 SV=4	HSP90AB1	83.263	0	0	0	0	0	0
R-HSA-168256 Immune System	5.781e-27	2.28	P08571	Monocyte differentiation antigen CD14 OS=Homo sapiens OX=9606 GN=CD14 PE=1 SV=2	CD14	40.076	6.9	4	2	2	2	41719000
R-HSA-168256 Immune System	5.781e-27	2.28	P08670	Vimentin OS=Homo sapiens OX=9606 GN=VIM PE=1 SV=4	VIM	53.651	0	0	0	0	0	0
R-HSA-168256 Immune System	5.781e-27	2.28	P09211	Glutathione S-transferase P OS=Homo sapiens OX=9606 GN=GSTP1 PE=1 SV=2	GSTP1	23.356	0	0	0	0	0	0
R-HSA-168256 Immune System	5.781e-27	2.28	P09601	Heme oxygenase 1 OS=Homo sapiens OX=9606 GN=HMOX1 PE=1 SV=1	HMOX1	32.818	0	0	0	0	0	0
R-HSA-168256 Immune System	5.781e-27	2.28	P0C0L5	Complement C4-B OS=Homo sapiens OX=9606 GN=C4B_2 PE=1 SV=2	C4B_2	192.75	2.9	4	3	3	3	50961000
R-HSA-168256 Immune System	5.781e-27	2.28	P62987	Ubiquitin-60S ribosomal protein L40 OS=Homo sapiens OX=9606 GN=UBA52 PE=1 SV=2	UBA52	14.728	39.1	7	6	6	6	90657000
R-HSA-168256 Immune System	5.781e-27	2.28	P0DMV9	Heat shock 70 kDa protein 1B OS=Homo sapiens OX=9606 GN=HSPA1B PE=1 SV=1	HSPA1B	70.051	0	0	0	0	0	0
R-HSA-168256 Immune System	5.781e-27	2.28	P0DOY3	Immunoglobulin lambda constant 3 OS=Homo sapiens OX=9606 GN=IGLC3 PE=1 SV=1	IGLC3	11.265	37.7	8	3	1	3	530400000
R-HSA-168256 Immune System	5.781e-27	2.28	P0DPH8	Tubulin alpha-3D chain OS=Homo sapiens OX=9606 GN=TUBA3D PE=1 SV=1	TUBA3D	49.959	0	0	0	0	0	0
R-HSA-168256 Immune System	5.781e-27	2.28	P10599	Thioredoxin OS=Homo sapiens OX=9606 GN=TXN PE=1 SV=3	TXN	11.737	0	0	0	0	0	0
R-HSA-168256 Immune System	5.781e-27	2.28	P11021	Endoplasmic reticulum chaperone BiP OS=Homo sapiens OX=9606 GN=HSPA5 PE=1 SV=2	HSPA5	72.332	0	0	0	0	0	0
R-HSA-168256 Immune System	5.781e-27	2.28	P11142	Heat shock cognate 71 kDa protein OS=Homo sapiens OX=9606 GN=HSPA8 PE=1 SV=1	HSPA8	70.897	0	0	0	0	0	0
R-HSA-168256 Immune System	5.781e-27	2.28	P12830	Cadherin-1 OS=Homo sapiens OX=9606 GN=CDH1 PE=1 SV=3	CDH1	97.455	1.8	2	2	2	2	7974000
R-HSA-168256 Immune System	5.781e-27	2.28	P13639	Elongation factor 2 OS=Homo sapiens OX=9606 GN=EEF2 PE=1 SV=4	EEF2	95.337	0	0	0	0	0	0
R-HSA-168256 Immune System	5.781e-27	2.28	P14151	L-selectin OS=Homo sapiens OX=9606 GN=SELL PE=1 SV=2	SELL	42.187	3	1	1	1	1	59859000
R-HSA-168256 Immune System	5.781e-27	2.28	P14174	Macrophage migration inhibitory factor OS=Homo sapiens OX=9606 GN=MIF PE=1 SV=4	MIF	12.476	0	0	0	0	0	0
R-HSA-168256 Immune System	5.781e-27	2.28	P14618	Pyruvate kinase PKM OS=Homo sapiens OX=9606 GN=PKM PE=1 SV=4	PKM	57.936	0	0	0	0	0	0
R-HSA-168256 Immune System	5.781e-27	2.28	P14923	Junction plakoglobin OS=Homo sapiens OX=9606 GN=JUP PE=1 SV=3	JUP	81.744	7.2	3	3	3	3	11408000
R-HSA-168256 Immune System	5.781e-27	2.28	P15144	Aminopeptidase N OS=Homo sapiens OX=9606 GN=ANPEP PE=1 SV=4	ANPEP	109.54	2.8	2	2	2	2	31204000
R-HSA-168256 Immune System	5.781e-27	2.28	P15151	Poliovirus receptor OS=Homo sapiens OX=9606 GN=PVR PE=1 SV=2	PVR	45.302	10.6	2	3	3	3	34951000
R-HSA-168256 Immune System	5.781e-27	2.28	P15169	Carboxypeptidase N catalytic chain OS=Homo sapiens OX=9606 GN=CPN1 PE=1 SV=1	CPN1	52.286	0	0	0	0	0	0
R-HSA-168256 Immune System	5.781e-27	2.28	P15291	Beta-1,4-galactosyltransferase 1 OS=Homo sapiens OX=9606 GN=B4GALT1 PE=1 SV=5	B4GALT1	43.92	0	0	0	0	0	0
R-HSA-168256 Immune System	5.781e-27	2.28	P15309	Prostatic acid phosphatase OS=Homo sapiens OX=9606 GN=ACP3 PE=1 SV=3	ACP3	44.566	0	0	0	0	0	0
R-HSA-168256 Immune System	5.781e-27	2.28	P15924	Desmoplakin OS=Homo sapiens OX=9606 GN=DSP PE=1 SV=3	DSP	331.77	4.1	10	8	8	8	36295000
R-HSA-168256 Immune System	5.781e-27	2.28	P16070	CD44 antigen OS=Homo sapiens OX=9606 GN=CD44 PE=1 SV=3	CD44	81.537	3	2	2	2	2	118550000
R-HSA-168256 Immune System	5.781e-27	2.28	P16885	1-phosphatidylinositol 4,5-bisphosphate phosphodiesterase gamma-2 OS=Homo sapiens OX=9606 GN=PLCG2 PE=1 SV=4	PLCG2	147.87	0	0	0	0	0	0
R-HSA-168256 Immune System	5.781e-27	2.28	P17931	Galectin-3 OS=Homo sapiens OX=9606 GN=LGALS3 PE=1 SV=5	LGALS3	26.152	0	0	0	0	0	0
R-HSA-168256 Immune System	5.781e-27	2.28	P18206	Vinculin OS=Homo sapiens OX=9606 GN=VCL PE=1 SV=4	VCL	123.8	0	0	0	0	0	0
R-HSA-168256 Immune System	5.781e-27	2.28	P18510	Interleukin-1 receptor antagonist protein OS=Homo sapiens OX=9606 GN=IL1RN PE=1 SV=1	IL1RN	20.055	0	0	0	0	0	0
R-HSA-168256 Immune System	5.781e-27	2.28	P19652	Alpha-1-acid glycoprotein 2 OS=Homo sapiens OX=9606 GN=ORM2 PE=1 SV=2	ORM2	23.602	34.8	25	8	6	8	4912700000
R-HSA-168256 Immune System	5.781e-27	2.28	P21281	V-type proton ATPase subunit B, brain isoform OS=Homo sapiens OX=9606 GN=ATP6V1B2 PE=1 SV=3	ATP6V1B2	56.5	0	0	0	0	0	0
R-HSA-168256 Immune System	5.781e-27	2.28	P21333	Filamin-A OS=Homo sapiens OX=9606 GN=FLNA PE=1 SV=4	FLNA	280.74	0	0	0	0	0	0
R-HSA-168256 Immune System	5.781e-27	2.28	P22792	Carboxypeptidase N subunit 2 OS=Homo sapiens OX=9606 GN=CPN2 PE=1 SV=3	CPN2	60.556	5.3	3	3	3	3	37208000
R-HSA-168256 Immune System	5.781e-27	2.28	P26992	Ciliary neurotrophic factor receptor subunit alpha OS=Homo sapiens OX=9606 GN=CNTFR PE=1 SV=2	CNTFR	40.633	3.5	1	1	1	1	4217500
R-HSA-168256 Immune System	5.781e-27	2.28	P28676	Grancalcin OS=Homo sapiens OX=9606 GN=GCA PE=1 SV=2	GCA	24.01	0	0	0	0	0	0
R-HSA-168256 Immune System	5.781e-27	2.28	P29508	Serpin B3 OS=Homo sapiens OX=9606 GN=SERPINB3 PE=1 SV=2	SERPINB3	44.564	0	0	0	0	0	0
R-HSA-168256 Immune System	5.781e-27	2.28	P30101	Protein disulfide-isomerase A3 OS=Homo sapiens OX=9606 GN=PDIA3 PE=1 SV=4	PDIA3	56.782	0	0	0	0	0	0
R-HSA-168256 Immune System	5.781e-27	2.28	P30740	Leukocyte elastase inhibitor OS=Homo sapiens OX=9606 GN=SERPINB1 PE=1 SV=1	SERPINB1	42.741	0	0	0	0	0	0
R-HSA-168256 Immune System	5.781e-27	2.28	P31151	Protein S100-A7 OS=Homo sapiens OX=9606 GN=S100A7 PE=1 SV=4	S100A7	11.471	14.9	5	3	3	3	18159000
R-HSA-168256 Immune System	5.781e-27	2.28	P31949	Protein S100-A11 OS=Homo sapiens OX=9606 GN=S100A11 PE=1 SV=2	S100A11	11.74	0	0	0	0	0	0
R-HSA-168256 Immune System	5.781e-27	2.28	P35579	Myosin-9 OS=Homo sapiens OX=9606 GN=MYH9 PE=1 SV=4	MYH9	226.53	1.8	2	2	2	2	2939500
R-HSA-168256 Immune System	5.781e-27	2.28	P37837	Transaldolase OS=Homo sapiens OX=9606 GN=TALDO1 PE=1 SV=2	TALDO1	37.54	0	0	0	0	0	0
R-HSA-168256 Immune System	5.781e-27	2.28	P38646	Stress-70 protein, mitochondrial OS=Homo sapiens OX=9606 GN=HSPA9 PE=1 SV=2	HSPA9	73.68	0	0	0	0	0	0
R-HSA-168256 Immune System	5.781e-27	2.28	P42224	Signal transducer and activator of transcription 1-alpha/beta OS=Homo sapiens OX=9606 GN=STAT1 PE=1 SV=2	STAT1	87.334	0	0	0	0	0	0
R-HSA-168256 Immune System	5.781e-27	2.28	P47756	F-actin-capping protein subunit beta OS=Homo sapiens OX=9606 GN=CAPZB PE=1 SV=5	CAPZB	30.628	0	0	0	0	0	0
R-HSA-168256 Immune System	5.781e-27	2.28	P49662	Caspase-4 OS=Homo sapiens OX=9606 GN=CASP4 PE=1 SV=1	CASP4	43.262	4	6	1	1	1	29842000
R-HSA-168256 Immune System	5.781e-27	2.28	P50395	Rab GDP dissociation inhibitor beta OS=Homo sapiens OX=9606 GN=GDI2 PE=1 SV=2	GDI2	50.663	0	0	0	0	0	0
R-HSA-168256 Immune System	5.781e-27	2.28	Q05193	Dynamin-1 OS=Homo sapiens OX=9606 GN=DNM1 PE=1 SV=2	DNM1	97.407	0	0	0	0	0	0
R-HSA-168256 Immune System	5.781e-27	2.28	P51812	Ribosomal protein S6 kinase alpha-3 OS=Homo sapiens OX=9606 GN=RPS6KA3 PE=1 SV=1	RPS6KA3	83.735	1.2	1	1	1	1	0
R-HSA-168256 Immune System	5.781e-27	2.28	P52907	F-actin-capping protein subunit alpha-1 OS=Homo sapiens OX=9606 GN=CAPZA1 PE=1 SV=3	CAPZA1	32.922	0	0	0	0	0	0
R-HSA-168256 Immune System	5.781e-27	2.28	P53634	Dipeptidyl peptidase 1 OS=Homo sapiens OX=9606 GN=CTSC PE=1 SV=2	CTSC	51.853	0	0	0	0	0	0
R-HSA-168256 Immune System	5.781e-27	2.28	P54108	Cysteine-rich secretory protein 3 OS=Homo sapiens OX=9606 GN=CRISP3 PE=1 SV=1	CRISP3	27.63	13.5	4	3	3	3	113930000
R-HSA-168256 Immune System	5.781e-27	2.28	P55072	Transitional endoplasmic reticulum ATPase OS=Homo sapiens OX=9606 GN=VCP PE=1 SV=4	VCP	89.321	0	0	0	0	0	0
R-HSA-168256 Immune System	5.781e-27	2.28	P55786	Puromycin-sensitive aminopeptidase OS=Homo sapiens OX=9606 GN=NPEPPS PE=1 SV=2	NPEPPS	103.28	0	0	0	0	0	0
R-HSA-168256 Immune System	5.781e-27	2.28	P59666	Neutrophil defensin 3 OS=Homo sapiens OX=9606 GN=DEFA3 PE=1 SV=1	DEFA3	10.245	0	0	0	0	0	0
R-HSA-168256 Immune System	5.781e-27	2.28	P63261	Actin, cytoplasmic 2 OS=Homo sapiens OX=9606 GN=ACTG1 PE=1 SV=1	ACTG1	41.792	9.3	1	3	3	3	4758900
R-HSA-168256 Immune System	5.781e-27	2.28	P60842	Eukaryotic initiation factor 4A-I OS=Homo sapiens OX=9606 GN=EIF4A1 PE=1 SV=1	EIF4A1	46.153	0	0	0	0	0	0
R-HSA-168256 Immune System	5.781e-27	2.28	P61626	Lysozyme C OS=Homo sapiens OX=9606 GN=LYZ PE=1 SV=1	LYZ	16.537	8.1	2	1	1	1	22211000
R-HSA-168256 Immune System	5.781e-27	2.28	P62937	Peptidyl-prolyl cis-trans isomerase A OS=Homo sapiens OX=9606 GN=PPIA PE=1 SV=2	PPIA	18.012	0	0	0	0	0	0
R-HSA-168256 Immune System	5.781e-27	2.28	P63104	14-3-3 protein zeta/delta OS=Homo sapiens OX=9606 GN=YWHAZ PE=1 SV=1	YWHAZ	27.745	0	0	0	0	0	0
R-HSA-168256 Immune System	5.781e-27	2.28	P68104	Elongation factor 1-alpha 1 OS=Homo sapiens OX=9606 GN=EEF1A1 PE=1 SV=1	EEF1A1	50.14	0	0	0	0	0	0
R-HSA-168256 Immune System	5.781e-27	2.28	P68371	Tubulin beta-4B chain OS=Homo sapiens OX=9606 GN=TUBB4B PE=1 SV=1	TUBB4B	49.83	0	0	0	0	0	0
R-HSA-168256 Immune System	5.781e-27	2.28	P68871	Hemoglobin subunit beta OS=Homo sapiens OX=9606 GN=HBB PE=1 SV=2	HBB	15.998	71.4	22	9	4	9	3143200000
R-HSA-168256 Immune System	5.781e-27	2.28	P78417	Glutathione S-transferase omega-1 OS=Homo sapiens OX=9606 GN=GSTO1 PE=1 SV=2	GSTO1	27.566	0	0	0	0	0	0
R-HSA-168256 Immune System	5.781e-27	2.28	P80188	Neutrophil gelatinase-associated lipocalin OS=Homo sapiens OX=9606 GN=LCN2 PE=1 SV=2	LCN2	22.588	0	0	0	0	0	0
R-HSA-168256 Immune System	5.781e-27	2.28	P80511	Protein S100-A12 OS=Homo sapiens OX=9606 GN=S100A12 PE=1 SV=2	S100A12	10.575	0	0	0	0	0	0
R-HSA-168256 Immune System	5.781e-27	2.28	P81605	Dermcidin OS=Homo sapiens OX=9606 GN=DCD PE=1 SV=2	DCD	11.284	52.7	9	5	5	5	219530000
R-HSA-168256 Immune System	5.781e-27	2.28	Q01469	Fatty acid-binding protein 5 OS=Homo sapiens OX=9606 GN=FABP5 PE=1 SV=3	FABP5	15.164	0	0	0	0	0	0
R-HSA-168256 Immune System	5.781e-27	2.28	Q02413	Desmoglein-1 OS=Homo sapiens OX=9606 GN=DSG1 PE=1 SV=2	DSG1	113.75	7.6	12	7	7	7	89824000
R-HSA-168256 Immune System	5.781e-27	2.28	Q07065	Cytoskeleton-associated protein 4 OS=Homo sapiens OX=9606 GN=CKAP4 PE=1 SV=2	CKAP4	66.022	0	0	0	0	0	0
R-HSA-168256 Immune System	5.781e-27	2.28	Q08554	Desmocollin-1 OS=Homo sapiens OX=9606 GN=DSC1 PE=1 SV=2	DSC1	99.986	6.2	5	4	4	4	25357000
R-HSA-168256 Immune System	5.781e-27	2.28	Q10588	ADP-ribosyl cyclase/cyclic ADP-ribose hydrolase 2 OS=Homo sapiens OX=9606 GN=BST1 PE=1 SV=2	BST1	35.724	7.9	2	2	2	2	26770000
R-HSA-168256 Immune System	5.781e-27	2.28	Q12913	Receptor-type tyrosine-protein phosphatase eta OS=Homo sapiens OX=9606 GN=PTPRJ PE=1 SV=3	PTPRJ	145.94	2.7	3	3	3	3	26199000
R-HSA-168256 Immune System	5.781e-27	2.28	Q13835	Plakophilin-1 OS=Homo sapiens OX=9606 GN=PKP1 PE=1 SV=2	PKP1	82.86	0	0	0	0	0	0
R-HSA-168256 Immune System	5.781e-27	2.28	Q14764	Major vault protein OS=Homo sapiens OX=9606 GN=MVP PE=1 SV=4	MVP	99.326	0	0	0	0	0	0
R-HSA-168256 Immune System	5.781e-27	2.28	Q16658	Fascin OS=Homo sapiens OX=9606 GN=FSCN1 PE=1 SV=3	FSCN1	54.529	0	0	0	0	0	0
R-HSA-168256 Immune System	5.781e-27	2.28	Q5D862	Filaggrin-2 OS=Homo sapiens OX=9606 GN=FLG2 PE=1 SV=1	FLG2	248.07	7.8	12	7	7	7	82713000
R-HSA-168256 Immune System	5.781e-27	2.28	Q86SG5	Protein S100-A7A OS=Homo sapiens OX=9606 GN=S100A7A PE=1 SV=3	S100A7A	11.305	0	0	0	0	0	0
R-HSA-168256 Immune System	5.781e-27	2.28	Q86YZ3	Hornerin OS=Homo sapiens OX=9606 GN=HRNR PE=1 SV=2	HRNR	282.39	32.3	116	39	39	39	1976500000
R-HSA-168256 Immune System	5.781e-27	2.28	Q8N6C8	Leukocyte immunoglobulin-like receptor subfamily A member 3 OS=Homo sapiens OX=9606 GN=LILRA3 PE=1 SV=3	LILRA3	47.471	4.3	1	1	1	1	0
R-HSA-168256 Immune System	5.781e-27	2.28	Q92820	Gamma-glutamyl hydrolase OS=Homo sapiens OX=9606 GN=GGH PE=1 SV=2	GGH	35.964	9.4	4	3	3	3	38423000
R-HSA-168256 Immune System	5.781e-27	2.28	Q96IY4	Carboxypeptidase B2 OS=Homo sapiens OX=9606 GN=CPB2 PE=1 SV=2	CPB2	48.424	16.3	2	3	3	3	43281000
R-HSA-168256 Immune System	5.781e-27	2.28	Q96P63	Serpin B12 OS=Homo sapiens OX=9606 GN=SERPINB12 PE=1 SV=1	SERPINB12	46.276	3	1	1	1	1	3836800
R-HSA-168256 Immune System	5.781e-27	2.28	Q96PD5	N-acetylmuramoyl-L-alanine amidase OS=Homo sapiens OX=9606 GN=PGLYRP2 PE=1 SV=1	PGLYRP2	62.216	30.6	21	11	11	11	3810900000
R-HSA-168256 Immune System	5.781e-27	2.28	Q9H1E1	Ribonuclease 7 OS=Homo sapiens OX=9606 GN=RNASE7 PE=1 SV=2	RNASE7	17.419	10.3	1	1	1	1	0
R-HSA-168256 Immune System	5.781e-27	2.28	Q9HD67	Unconventional myosin-X OS=Homo sapiens OX=9606 GN=MYO10 PE=1 SV=3	MYO10	237.34	0	0	0	0	0	0
R-HSA-168256 Immune System	5.781e-27	2.28	Q9NZH8	Interleukin-36 gamma OS=Homo sapiens OX=9606 GN=IL36G PE=1 SV=1	IL36G	18.721	10.7	1	1	1	1	0
R-HSA-168256 Immune System	5.781e-27	2.28	Q9NZT1	Calmodulin-like protein 5 OS=Homo sapiens OX=9606 GN=CALML5 PE=1 SV=2	CALML5	15.892	21.2	4	3	3	3	12650000
R-HSA-168256 Immune System	5.781e-27	2.28	Q9UHA4	Ragulator complex protein LAMTOR3 OS=Homo sapiens OX=9606 GN=LAMTOR3 PE=1 SV=1	LAMTOR3	13.623	0	0	0	0	0	0
R-HSA-168256 Immune System	5.781e-27	2.28	A2NJV5	Immunoglobulin kappa variable 2-29 OS=Homo sapiens OX=9606 GN=IGKV2-29 PE=3 SV=2	IGKV2-29	13.085	10.8	1	1	1	1	28989000
R-HSA-168256 Immune System	5.781e-27	2.28	P0CG04	Immunoglobulin lambda constant 1 OS=Homo sapiens OX=9606 GN=IGLC1 PE=1 SV=1	IGLC1	11.348	37.7	1	3	1	1	11841000
R-HSA-168256 Immune System	5.781e-27	2.28	P01033	Metalloproteinase inhibitor 1 OS=Homo sapiens OX=9606 GN=TIMP1 PE=1 SV=1	TIMP1	23.171	12.1	1	2	2	2	17139000
R-HSA-168256 Immune System	5.781e-27	2.28	P01034	Cystatin-C OS=Homo sapiens OX=9606 GN=CST3 PE=1 SV=1	CST3	15.799	23.3	3	3	3	3	14030000
R-HSA-168256 Immune System	5.781e-27	2.28	P01721	Immunoglobulin lambda variable 6-57 OS=Homo sapiens OX=9606 GN=IGLV6-57 PE=1 SV=2	IGLV6-57	12.566	0	0	0	0	0	0
R-HSA-168256 Immune System	5.781e-27	2.28	P01859	Immunoglobulin heavy constant gamma 2 OS=Homo sapiens OX=9606 GN=IGHG2 PE=1 SV=2	IGHG2	35.9	24.5	4	4	2	4	304010000
R-HSA-168256 Immune System	5.781e-27	2.28	P06681	Complement C2 OS=Homo sapiens OX=9606 GN=C2 PE=1 SV=2	C2	83.267	0	0	0	0	0	0
R-HSA-168256 Immune System	5.781e-27	2.28	P08637	Low affinity immunoglobulin gamma Fc region receptor III-A OS=Homo sapiens OX=9606 GN=FCGR3A PE=1 SV=2	FCGR3A	29.089	0	0	0	0	0	0
R-HSA-168256 Immune System	5.781e-27	2.28	P13598	Intercellular adhesion molecule 2 OS=Homo sapiens OX=9606 GN=ICAM2 PE=1 SV=2	ICAM2	30.654	0	0	0	0	0	0
R-HSA-168256 Immune System	5.781e-27	2.28	P61769	Beta-2-microglobulin OS=Homo sapiens OX=9606 GN=B2M PE=1 SV=1	B2M	13.714	8.4	1	1	1	1	13665000
R-HSA-168256 Immune System	5.781e-27	2.28	Q9HC84	Mucin-5B OS=Homo sapiens OX=9606 GN=MUC5B PE=1 SV=3	MUC5B	596.33	0	0	0	0	0	0
R-HSA-168256 Immune System	5.781e-27	2.28	Q9UIQ6	Leucyl-cystinyl aminopeptidase OS=Homo sapiens OX=9606 GN=LNPEP PE=1 SV=3	LNPEP	117.35	0	0	0	0	0	0
R-HSA-168256 Immune System	5.781e-27	2.28	Q01628	Interferon-induced transmembrane protein 3 OS=Homo sapiens OX=9606 GN=IFITM3 PE=1 SV=2	IFITM3	14.632	0	0	0	0	0	0
R-HSA-168256 Immune System	5.781e-27	2.28	O94759	Transient receptor potential cation channel subfamily M member 2 OS=Homo sapiens OX=9606 GN=TRPM2 PE=1 SV=2	TRPM2	171.2	0	0	0	0	0	0
R-HSA-168256 Immune System	5.781e-27	2.28	P00746	Complement factor D OS=Homo sapiens OX=9606 GN=CFD PE=1 SV=5	CFD	27.033	0	0	0	0	0	0
R-HSA-168256 Immune System	5.781e-27	2.28	P0C0L4	Complement C4-A OS=Homo sapiens OX=9606 GN=C4A PE=1 SV=2	C4A	192.78	0	0	0	0	0	0
R-HSA-168256 Immune System	5.781e-27	2.28	P13473	Lysosome-associated membrane glycoprotein 2 OS=Homo sapiens OX=9606 GN=LAMP2 PE=1 SV=2	LAMP2	44.96	0	0	0	0	0	0
R-HSA-168256 Immune System	5.781e-27	2.28	P20933	N(4)-(beta-N-acetylglucosaminyl)-L-asparaginase OS=Homo sapiens OX=9606 GN=AGA PE=1 SV=2	AGA	37.208	0	0	0	0	0	0
R-HSA-168256 Immune System	5.781e-27	2.28	P00751	Complement factor B OS=Homo sapiens OX=9606 GN=CFB PE=1 SV=2	CFB	85.532	22.3	13	12	12	12	416220000
R-HSA-168256 Immune System	5.781e-27	2.28	Q8IWV7	E3 ubiquitin-protein ligase UBR1 OS=Homo sapiens OX=9606 GN=UBR1 PE=1 SV=1	UBR1	200.21	0	0	0	0	0	0
R-HSA-168256 Immune System	5.781e-27	2.28	Q99650	Oncostatin-M-specific receptor subunit beta OS=Homo sapiens OX=9606 GN=OSMR PE=1 SV=1	OSMR	110.51	0	0	0	0	0	0
R-HSA-168256 Immune System	5.781e-27	2.28	A0A0A6YYK7	T cell receptor alpha variable 19 OS=Homo sapiens OX=9606 GN=TRAV19 PE=2 SV=5	TRAV19	13.195	0	0	0	0	0	0
R-HSA-168256 Immune System	5.781e-27	2.28	Q86UQ4	ATP-binding cassette sub-family A member 13 OS=Homo sapiens OX=9606 GN=ABCA13 PE=2 SV=3	ABCA13	576.15	0	0	0	0	0	0
R-HSA-168256 Immune System	5.781e-27	2.28	P01833	Polymeric immunoglobulin receptor OS=Homo sapiens OX=9606 GN=PIGR PE=1 SV=4	PIGR	83.283	2.7	1	1	1	1	598410
R-HSA-168256 Immune System	5.781e-27	2.28	P01860	Immunoglobulin heavy constant gamma 3 OS=Homo sapiens OX=9606 GN=IGHG3 PE=1 SV=2	IGHG3	41.287	7.4	1	2	1	1	17716000
R-HSA-168638 NOD1/2 Signaling Pathway	0.332493	1.69	P62987	Ubiquitin-60S ribosomal protein L40 OS=Homo sapiens OX=9606 GN=UBA52 PE=1 SV=2	UBA52	14.728	39.1	7	6	6	6	90657000
R-HSA-168638 NOD1/2 Signaling Pathway	0.332493	1.69	P49662	Caspase-4 OS=Homo sapiens OX=9606 GN=CASP4 PE=1 SV=1	CASP4	43.262	4	6	1	1	1	29842000
R-HSA-168643 Nucleotide-binding domain, leucine rich repeat containing receptor (NLR) signaling pathways	0.0362806	2.72	P08238	Heat shock protein HSP 90-beta OS=Homo sapiens OX=9606 GN=HSP90AB1 PE=1 SV=4	HSP90AB1	83.263	0	0	0	0	0	0
R-HSA-168643 Nucleotide-binding domain, leucine rich repeat containing receptor (NLR) signaling pathways	0.0362806	2.72	P09601	Heme oxygenase 1 OS=Homo sapiens OX=9606 GN=HMOX1 PE=1 SV=1	HMOX1	32.818	0	0	0	0	0	0
R-HSA-168643 Nucleotide-binding domain, leucine rich repeat containing receptor (NLR) signaling pathways	0.0362806	2.72	P62987	Ubiquitin-60S ribosomal protein L40 OS=Homo sapiens OX=9606 GN=UBA52 PE=1 SV=2	UBA52	14.728	39.1	7	6	6	6	90657000
R-HSA-168643 Nucleotide-binding domain, leucine rich repeat containing receptor (NLR) signaling pathways	0.0362806	2.72	P10599	Thioredoxin OS=Homo sapiens OX=9606 GN=TXN PE=1 SV=3	TXN	11.737	0	0	0	0	0	0
R-HSA-168643 Nucleotide-binding domain, leucine rich repeat containing receptor (NLR) signaling pathways	0.0362806	2.72	P49662	Caspase-4 OS=Homo sapiens OX=9606 GN=CASP4 PE=1 SV=1	CASP4	43.262	4	6	1	1	1	29842000
R-HSA-168898 Toll-like Receptor Cascades	0.264346	1.48	P05109	Protein S100-A8 OS=Homo sapiens OX=9606 GN=S100A8 PE=1 SV=1	S100A8	10.834	0	0	0	0	0	0
R-HSA-168898 Toll-like Receptor Cascades	0.264346	1.48	P06702	Protein S100-A9 OS=Homo sapiens OX=9606 GN=S100A9 PE=1 SV=1	S100A9	13.242	43	4	3	3	3	31021000
R-HSA-168898 Toll-like Receptor Cascades	0.264346	1.48	P08571	Monocyte differentiation antigen CD14 OS=Homo sapiens OX=9606 GN=CD14 PE=1 SV=2	CD14	40.076	6.9	4	2	2	2	41719000
R-HSA-168898 Toll-like Receptor Cascades	0.264346	1.48	P62987	Ubiquitin-60S ribosomal protein L40 OS=Homo sapiens OX=9606 GN=UBA52 PE=1 SV=2	UBA52	14.728	39.1	7	6	6	6	90657000
R-HSA-168898 Toll-like Receptor Cascades	0.264346	1.48	P16885	1-phosphatidylinositol 4,5-bisphosphate phosphodiesterase gamma-2 OS=Homo sapiens OX=9606 GN=PLCG2 PE=1 SV=4	PLCG2	147.87	0	0	0	0	0	0
R-HSA-168898 Toll-like Receptor Cascades	0.264346	1.48	Q05193	Dynamin-1 OS=Homo sapiens OX=9606 GN=DNM1 PE=1 SV=2	DNM1	97.407	0	0	0	0	0	0
R-HSA-168898 Toll-like Receptor Cascades	0.264346	1.48	P51812	Ribosomal protein S6 kinase alpha-3 OS=Homo sapiens OX=9606 GN=RPS6KA3 PE=1 SV=1	RPS6KA3	83.735	1.2	1	1	1	1	0
R-HSA-168898 Toll-like Receptor Cascades	0.264346	1.48	P80511	Protein S100-A12 OS=Homo sapiens OX=9606 GN=S100A12 PE=1 SV=2	S100A12	10.575	0	0	0	0	0	0
R-HSA-171306 Packaging Of Telomere Ends	0.295867	1.84	Q93077	Histone H2A type 1-C OS=Homo sapiens OX=9606 GN=H2AC6 PE=1 SV=3	H2AC6	14.105	0	0	0	0	0	0
R-HSA-171306 Packaging Of Telomere Ends	0.295867	1.84	Q99878	Histone H2A type 1-J OS=Homo sapiens OX=9606 GN=H2AC14 PE=1 SV=3	H2AC14	13.936	14.1	2	2	2	2	17616000
R-HSA-173623 Classical antibody-mediated complement activation	8.88194e-05	4.35	A0A0C4DH25	Immunoglobulin kappa variable 3D-20 OS=Homo sapiens OX=9606 GN=IGKV3D-20 PE=3 SV=1	IGKV3D-20	12.515	0	0	0	0	0	0
R-HSA-173623 Classical antibody-mediated complement activation	8.88194e-05	4.35	P01857	Immunoglobulin heavy constant gamma 1 OS=Homo sapiens OX=9606 GN=IGHG1 PE=1 SV=1	IGHG1	36.105	20.3	2	4	2	2	31089000
R-HSA-173623 Classical antibody-mediated complement activation	8.88194e-05	4.35	P01861	Immunoglobulin heavy constant gamma 4 OS=Homo sapiens OX=9606 GN=IGHG4 PE=1 SV=1	IGHG4	35.94	17.4	3	4	1	2	27336000
R-HSA-173623 Classical antibody-mediated complement activation	8.88194e-05	4.35	P06312	Immunoglobulin kappa variable 4-1 OS=Homo sapiens OX=9606 GN=IGKV4-1 PE=1 SV=1	IGKV4-1	13.38	12.4	1	1	1	1	1625400
R-HSA-173623 Classical antibody-mediated complement activation	8.88194e-05	4.35	P0DOY3	Immunoglobulin lambda constant 3 OS=Homo sapiens OX=9606 GN=IGLC3 PE=1 SV=1	IGLC3	11.265	37.7	8	3	1	3	530400000
R-HSA-173623 Classical antibody-mediated complement activation	8.88194e-05	4.35	A2NJV5	Immunoglobulin kappa variable 2-29 OS=Homo sapiens OX=9606 GN=IGKV2-29 PE=3 SV=2	IGKV2-29	13.085	10.8	1	1	1	1	28989000
R-HSA-173623 Classical antibody-mediated complement activation	8.88194e-05	4.35	P0CG04	Immunoglobulin lambda constant 1 OS=Homo sapiens OX=9606 GN=IGLC1 PE=1 SV=1	IGLC1	11.348	37.7	1	3	1	1	11841000
R-HSA-173623 Classical antibody-mediated complement activation	8.88194e-05	4.35	P01721	Immunoglobulin lambda variable 6-57 OS=Homo sapiens OX=9606 GN=IGLV6-57 PE=1 SV=2	IGLV6-57	12.566	0	0	0	0	0	0
R-HSA-173623 Classical antibody-mediated complement activation	8.88194e-05	4.35	P01859	Immunoglobulin heavy constant gamma 2 OS=Homo sapiens OX=9606 GN=IGHG2 PE=1 SV=2	IGHG2	35.9	24.5	4	4	2	4	304010000
R-HSA-173623 Classical antibody-mediated complement activation	8.88194e-05	4.35	P01860	Immunoglobulin heavy constant gamma 3 OS=Homo sapiens OX=9606 GN=IGHG3 PE=1 SV=2	IGHG3	41.287	7.4	1	2	1	1	17716000
R-HSA-173736 Alternative complement activation	0.000335207	18.25	P01024	Complement C3 OS=Homo sapiens OX=9606 GN=C3 PE=1 SV=2	C3	187.15	0	0	0	0	0	0
R-HSA-173736 Alternative complement activation	0.000335207	18.25	P00746	Complement factor D OS=Homo sapiens OX=9606 GN=CFD PE=1 SV=5	CFD	27.033	0	0	0	0	0	0
R-HSA-173736 Alternative complement activation	0.000335207	18.25	P00751	Complement factor B OS=Homo sapiens OX=9606 GN=CFB PE=1 SV=2	CFB	85.532	22.3	13	12	12	12	416220000
R-HSA-174048 APC/C:Cdc20 mediated degradation of Cyclin B	0.185785	2.54	P62987	Ubiquitin-60S ribosomal protein L40 OS=Homo sapiens OX=9606 GN=UBA52 PE=1 SV=2	UBA52	14.728	39.1	7	6	6	6	90657000
R-HSA-174048 APC/C:Cdc20 mediated degradation of Cyclin B	0.185785	2.54	P14635	G2/mitotic-specific cyclin-B1 OS=Homo sapiens OX=9606 GN=CCNB1 PE=1 SV=1	CCNB1	48.337	0	0	0	0	0	0
R-HSA-174403 Glutathione synthesis and recycling	0.0661716	4.68	O75223	Gamma-glutamylcyclotransferase OS=Homo sapiens OX=9606 GN=GGCT PE=1 SV=1	GGCT	21.007	0	0	0	0	0	0
R-HSA-174403 Glutathione synthesis and recycling	0.0661716	4.68	Q96KP4	Cytosolic non-specific dipeptidase OS=Homo sapiens OX=9606 GN=CNDP2 PE=1 SV=2	CNDP2	52.878	0	0	0	0	0	0
R-HSA-174577 Activation of C3 and C5	7.42214e-07	21.73	P01024	Complement C3 OS=Homo sapiens OX=9606 GN=C3 PE=1 SV=2	C3	187.15	0	0	0	0	0	0
R-HSA-174577 Activation of C3 and C5	7.42214e-07	21.73	P0C0L5	Complement C4-B OS=Homo sapiens OX=9606 GN=C4B_2 PE=1 SV=2	C4B_2	192.75	2.9	4	3	3	3	50961000
R-HSA-174577 Activation of C3 and C5	7.42214e-07	21.73	P06681	Complement C2 OS=Homo sapiens OX=9606 GN=C2 PE=1 SV=2	C2	83.267	0	0	0	0	0	0
R-HSA-174577 Activation of C3 and C5	7.42214e-07	21.73	P0C0L4	Complement C4-A OS=Homo sapiens OX=9606 GN=C4A PE=1 SV=2	C4A	192.78	0	0	0	0	0	0
R-HSA-174577 Activation of C3 and C5	7.42214e-07	21.73	P00751	Complement factor B OS=Homo sapiens OX=9606 GN=CFB PE=1 SV=2	CFB	85.532	22.3	13	12	12	12	416220000
R-HSA-174824 Plasma lipoprotein assembly, remodeling, and clearance	0.00220139	3.43	P02647	Apolipoprotein A-I OS=Homo sapiens OX=9606 GN=APOA1 PE=1 SV=1	APOA1	30.777	20.6	5	5	5	5	76295000
R-HSA-174824 Plasma lipoprotein assembly, remodeling, and clearance	0.00220139	3.43	P02652	Apolipoprotein A-II OS=Homo sapiens OX=9606 GN=APOA2 PE=1 SV=1	APOA2	11.175	19	7	3	3	3	7512000000
R-HSA-174824 Plasma lipoprotein assembly, remodeling, and clearance	0.00220139	3.43	P02654	Apolipoprotein C-I OS=Homo sapiens OX=9606 GN=APOC1 PE=1 SV=1	APOC1	9.3318	34.9	3	3	3	3	164400000
R-HSA-174824 Plasma lipoprotein assembly, remodeling, and clearance	0.00220139	3.43	P02655	Apolipoprotein C-II OS=Homo sapiens OX=9606 GN=APOC2 PE=1 SV=1	APOC2	11.284	19.8	3	2	2	2	111850000
R-HSA-174824 Plasma lipoprotein assembly, remodeling, and clearance	0.00220139	3.43	P02656	Apolipoprotein C-III OS=Homo sapiens OX=9606 GN=APOC3 PE=1 SV=1	APOC3	10.852	0	0	0	0	0	0
R-HSA-174824 Plasma lipoprotein assembly, remodeling, and clearance	0.00220139	3.43	P04180	Phosphatidylcholine-sterol acyltransferase OS=Homo sapiens OX=9606 GN=LCAT PE=1 SV=1	LCAT	49.577	23.9	9	7	7	7	281860000
R-HSA-174824 Plasma lipoprotein assembly, remodeling, and clearance	0.00220139	3.43	P62987	Ubiquitin-60S ribosomal protein L40 OS=Homo sapiens OX=9606 GN=UBA52 PE=1 SV=2	UBA52	14.728	39.1	7	6	6	6	90657000
R-HSA-174824 Plasma lipoprotein assembly, remodeling, and clearance	0.00220139	3.43	P11597	Cholesteryl ester transfer protein OS=Homo sapiens OX=9606 GN=CETP PE=1 SV=2	CETP	54.756	0	0	0	0	0	0
R-HSA-175474 Assembly Of The HIV Virion	0.0955036	3.8	P62987	Ubiquitin-60S ribosomal protein L40 OS=Homo sapiens OX=9606 GN=UBA52 PE=1 SV=2	UBA52	14.728	39.1	7	6	6	6	90657000
R-HSA-175474 Assembly Of The HIV Virion	0.0955036	3.8	P62937	Peptidyl-prolyl cis-trans isomerase A OS=Homo sapiens OX=9606 GN=PPIA PE=1 SV=2	PPIA	18.012	0	0	0	0	0	0
R-HSA-181438 Toll Like Receptor 2 (TLR2) Cascade	0.28136	1.59	P05109	Protein S100-A8 OS=Homo sapiens OX=9606 GN=S100A8 PE=1 SV=1	S100A8	10.834	0	0	0	0	0	0
R-HSA-181438 Toll Like Receptor 2 (TLR2) Cascade	0.28136	1.59	P06702	Protein S100-A9 OS=Homo sapiens OX=9606 GN=S100A9 PE=1 SV=1	S100A9	13.242	43	4	3	3	3	31021000
R-HSA-181438 Toll Like Receptor 2 (TLR2) Cascade	0.28136	1.59	P08571	Monocyte differentiation antigen CD14 OS=Homo sapiens OX=9606 GN=CD14 PE=1 SV=2	CD14	40.076	6.9	4	2	2	2	41719000
R-HSA-181438 Toll Like Receptor 2 (TLR2) Cascade	0.28136	1.59	P62987	Ubiquitin-60S ribosomal protein L40 OS=Homo sapiens OX=9606 GN=UBA52 PE=1 SV=2	UBA52	14.728	39.1	7	6	6	6	90657000
R-HSA-181438 Toll Like Receptor 2 (TLR2) Cascade	0.28136	1.59	P51812	Ribosomal protein S6 kinase alpha-3 OS=Homo sapiens OX=9606 GN=RPS6KA3 PE=1 SV=1	RPS6KA3	83.735	1.2	1	1	1	1	0
R-HSA-181438 Toll Like Receptor 2 (TLR2) Cascade	0.28136	1.59	P80511	Protein S100-A12 OS=Homo sapiens OX=9606 GN=S100A12 PE=1 SV=2	S100A12	10.575	0	0	0	0	0	0
R-HSA-182971 EGFR downregulation	0.258962	2.03	P00533	Epidermal growth factor receptor OS=Homo sapiens OX=9606 GN=EGFR PE=1 SV=2	EGFR	134.28	0	0	0	0	0	0
R-HSA-182971 EGFR downregulation	0.258962	2.03	P62987	Ubiquitin-60S ribosomal protein L40 OS=Homo sapiens OX=9606 GN=UBA52 PE=1 SV=2	UBA52	14.728	39.1	7	6	6	6	90657000
R-HSA-186712 Regulation of beta-cell development	0.135635	2.34	Q9Y261	Hepatocyte nuclear factor 3-beta OS=Homo sapiens OX=9606 GN=FOXA2 PE=1 SV=1	FOXA2	48.306	0	0	0	0	0	0
R-HSA-186712 Regulation of beta-cell development	0.135635	2.34	Q13573	SNW domain-containing protein 1 OS=Homo sapiens OX=9606 GN=SNW1 PE=1 SV=1	SNW1	61.494	0	0	0	0	0	0
R-HSA-186712 Regulation of beta-cell development	0.135635	2.34	Q01101	Insulinoma-associated protein 1 OS=Homo sapiens OX=9606 GN=INSM1 PE=1 SV=1	INSM1	52.923	0	0	0	0	0	0
R-HSA-186763 Downstream signal transduction	0.209934	2.34	P09619	Platelet-derived growth factor receptor beta OS=Homo sapiens OX=9606 GN=PDGFRB PE=1 SV=1	PDGFRB	123.97	2.9	3	2	2	2	4182400
R-HSA-186763 Downstream signal transduction	0.209934	2.34	P42224	Signal transducer and activator of transcription 1-alpha/beta OS=Homo sapiens OX=9606 GN=STAT1 PE=1 SV=2	STAT1	87.334	0	0	0	0	0	0
R-HSA-190828 Gap junction trafficking	0.0765792	2.48	P0DPH8	Tubulin alpha-3D chain OS=Homo sapiens OX=9606 GN=TUBA3D PE=1 SV=1	TUBA3D	49.959	0	0	0	0	0	0
R-HSA-190828 Gap junction trafficking	0.0765792	2.48	Q05193	Dynamin-1 OS=Homo sapiens OX=9606 GN=DNM1 PE=1 SV=2	DNM1	97.407	0	0	0	0	0	0
R-HSA-190828 Gap junction trafficking	0.0765792	2.48	P63261	Actin, cytoplasmic 2 OS=Homo sapiens OX=9606 GN=ACTG1 PE=1 SV=1	ACTG1	41.792	9.3	1	3	3	3	4758900
R-HSA-190828 Gap junction trafficking	0.0765792	2.48	P68371	Tubulin beta-4B chain OS=Homo sapiens OX=9606 GN=TUBB4B PE=1 SV=1	TUBB4B	49.83	0	0	0	0	0	0
R-HSA-190840 Microtubule-dependent trafficking of connexons from Golgi to the plasma membrane	0.138994	3.04	P0DPH8	Tubulin alpha-3D chain OS=Homo sapiens OX=9606 GN=TUBA3D PE=1 SV=1	TUBA3D	49.959	0	0	0	0	0	0
R-HSA-190840 Microtubule-dependent trafficking of connexons from Golgi to the plasma membrane	0.138994	3.04	P68371	Tubulin beta-4B chain OS=Homo sapiens OX=9606 GN=TUBB4B PE=1 SV=1	TUBB4B	49.83	0	0	0	0	0	0
R-HSA-190861 Gap junction assembly	0.356615	1.6	P0DPH8	Tubulin alpha-3D chain OS=Homo sapiens OX=9606 GN=TUBA3D PE=1 SV=1	TUBA3D	49.959	0	0	0	0	0	0
R-HSA-190861 Gap junction assembly	0.356615	1.6	P68371	Tubulin beta-4B chain OS=Homo sapiens OX=9606 GN=TUBB4B PE=1 SV=1	TUBB4B	49.83	0	0	0	0	0	0
R-HSA-190872 Transport of connexons to the plasma membrane	0.150447	2.9	P0DPH8	Tubulin alpha-3D chain OS=Homo sapiens OX=9606 GN=TUBA3D PE=1 SV=1	TUBA3D	49.959	0	0	0	0	0	0
R-HSA-190872 Transport of connexons to the plasma membrane	0.150447	2.9	P68371	Tubulin beta-4B chain OS=Homo sapiens OX=9606 GN=TUBB4B PE=1 SV=1	TUBB4B	49.83	0	0	0	0	0	0
R-HSA-190873 Gap junction degradation	0.0572034	5.07	Q05193	Dynamin-1 OS=Homo sapiens OX=9606 GN=DNM1 PE=1 SV=2	DNM1	97.407	0	0	0	0	0	0
R-HSA-190873 Gap junction degradation	0.0572034	5.07	P63261	Actin, cytoplasmic 2 OS=Homo sapiens OX=9606 GN=ACTG1 PE=1 SV=1	ACTG1	41.792	9.3	1	3	3	3	4758900
R-HSA-1912408 Pre-NOTCH Transcription and Translation	0.458893	1.47	Q93077	Histone H2A type 1-C OS=Homo sapiens OX=9606 GN=H2AC6 PE=1 SV=3	H2AC6	14.105	0	0	0	0	0	0
R-HSA-1912408 Pre-NOTCH Transcription and Translation	0.458893	1.47	Q13573	SNW domain-containing protein 1 OS=Homo sapiens OX=9606 GN=SNW1 PE=1 SV=1	SNW1	61.494	0	0	0	0	0	0
R-HSA-1912408 Pre-NOTCH Transcription and Translation	0.458893	1.47	Q99878	Histone H2A type 1-J OS=Homo sapiens OX=9606 GN=H2AC14 PE=1 SV=3	H2AC14	13.936	14.1	2	2	2	2	17616000
R-HSA-1912422 Pre-NOTCH Expression and Processing	0.327222	1.56	Q93077	Histone H2A type 1-C OS=Homo sapiens OX=9606 GN=H2AC6 PE=1 SV=3	H2AC6	14.105	0	0	0	0	0	0
R-HSA-1912422 Pre-NOTCH Expression and Processing	0.327222	1.56	P15291	Beta-1,4-galactosyltransferase 1 OS=Homo sapiens OX=9606 GN=B4GALT1 PE=1 SV=5	B4GALT1	43.92	0	0	0	0	0	0
R-HSA-1912422 Pre-NOTCH Expression and Processing	0.327222	1.56	Q13573	SNW domain-containing protein 1 OS=Homo sapiens OX=9606 GN=SNW1 PE=1 SV=1	SNW1	61.494	0	0	0	0	0	0
R-HSA-1912422 Pre-NOTCH Expression and Processing	0.327222	1.56	Q99878	Histone H2A type 1-J OS=Homo sapiens OX=9606 GN=H2AC14 PE=1 SV=3	H2AC14	13.936	14.1	2	2	2	2	17616000
R-HSA-194315 Signaling by Rho GTPases	0.0185951	1.5	O15144	Actin-related protein 2/3 complex subunit 2 OS=Homo sapiens OX=9606 GN=ARPC2 PE=1 SV=1	ARPC2	34.333	0	0	0	0	0	0
R-HSA-194315 Signaling by Rho GTPases	0.0185951	1.5	Q93077	Histone H2A type 1-C OS=Homo sapiens OX=9606 GN=H2AC6 PE=1 SV=3	H2AC6	14.105	0	0	0	0	0	0
R-HSA-194315 Signaling by Rho GTPases	0.0185951	1.5	P05109	Protein S100-A8 OS=Homo sapiens OX=9606 GN=S100A8 PE=1 SV=1	S100A8	10.834	0	0	0	0	0	0
R-HSA-194315 Signaling by Rho GTPases	0.0185951	1.5	P05556	Integrin beta-1 OS=Homo sapiens OX=9606 GN=ITGB1 PE=1 SV=2	ITGB1	88.414	0	0	0	0	0	0
R-HSA-194315 Signaling by Rho GTPases	0.0185951	1.5	P06702	Protein S100-A9 OS=Homo sapiens OX=9606 GN=S100A9 PE=1 SV=1	S100A9	13.242	43	4	3	3	3	31021000
R-HSA-194315 Signaling by Rho GTPases	0.0185951	1.5	P67936	Tropomyosin alpha-4 chain OS=Homo sapiens OX=9606 GN=TPM4 PE=1 SV=3	TPM4	28.521	0	0	0	0	0	0
R-HSA-194315 Signaling by Rho GTPases	0.0185951	1.5	P08238	Heat shock protein HSP 90-beta OS=Homo sapiens OX=9606 GN=HSP90AB1 PE=1 SV=4	HSP90AB1	83.263	0	0	0	0	0	0
R-HSA-194315 Signaling by Rho GTPases	0.0185951	1.5	P08670	Vimentin OS=Homo sapiens OX=9606 GN=VIM PE=1 SV=4	VIM	53.651	0	0	0	0	0	0
R-HSA-194315 Signaling by Rho GTPases	0.0185951	1.5	P0DPH8	Tubulin alpha-3D chain OS=Homo sapiens OX=9606 GN=TUBA3D PE=1 SV=1	TUBA3D	49.959	0	0	0	0	0	0
R-HSA-194315 Signaling by Rho GTPases	0.0185951	1.5	P12830	Cadherin-1 OS=Homo sapiens OX=9606 GN=CDH1 PE=1 SV=3	CDH1	97.455	1.8	2	2	2	2	7974000
R-HSA-194315 Signaling by Rho GTPases	0.0185951	1.5	P14923	Junction plakoglobin OS=Homo sapiens OX=9606 GN=JUP PE=1 SV=3	JUP	81.744	7.2	3	3	3	3	11408000
R-HSA-194315 Signaling by Rho GTPases	0.0185951	1.5	P15924	Desmoplakin OS=Homo sapiens OX=9606 GN=DSP PE=1 SV=3	DSP	331.77	4.1	10	8	8	8	36295000
R-HSA-194315 Signaling by Rho GTPases	0.0185951	1.5	P21333	Filamin-A OS=Homo sapiens OX=9606 GN=FLNA PE=1 SV=4	FLNA	280.74	0	0	0	0	0	0
R-HSA-194315 Signaling by Rho GTPases	0.0185951	1.5	P31947	14-3-3 protein sigma OS=Homo sapiens OX=9606 GN=SFN PE=1 SV=1	SFN	27.774	0	0	0	0	0	0
R-HSA-194315 Signaling by Rho GTPases	0.0185951	1.5	P35579	Myosin-9 OS=Homo sapiens OX=9606 GN=MYH9 PE=1 SV=4	MYH9	226.53	1.8	2	2	2	2	2939500
R-HSA-194315 Signaling by Rho GTPases	0.0185951	1.5	P43121	Cell surface glycoprotein MUC18 OS=Homo sapiens OX=9606 GN=MCAM PE=1 SV=2	MCAM	71.607	3.4	1	1	1	1	10856000
R-HSA-194315 Signaling by Rho GTPases	0.0185951	1.5	P47756	F-actin-capping protein subunit beta OS=Homo sapiens OX=9606 GN=CAPZB PE=1 SV=5	CAPZB	30.628	0	0	0	0	0	0
R-HSA-194315 Signaling by Rho GTPases	0.0185951	1.5	P55072	Transitional endoplasmic reticulum ATPase OS=Homo sapiens OX=9606 GN=VCP PE=1 SV=4	VCP	89.321	0	0	0	0	0	0
R-HSA-194315 Signaling by Rho GTPases	0.0185951	1.5	P63261	Actin, cytoplasmic 2 OS=Homo sapiens OX=9606 GN=ACTG1 PE=1 SV=1	ACTG1	41.792	9.3	1	3	3	3	4758900
R-HSA-194315 Signaling by Rho GTPases	0.0185951	1.5	P61981	14-3-3 protein gamma OS=Homo sapiens OX=9606 GN=YWHAG PE=1 SV=2	YWHAG	28.302	0	0	0	0	0	0
R-HSA-194315 Signaling by Rho GTPases	0.0185951	1.5	P62258	14-3-3 protein epsilon OS=Homo sapiens OX=9606 GN=YWHAE PE=1 SV=1	YWHAE	29.174	0	0	0	0	0	0
R-HSA-194315 Signaling by Rho GTPases	0.0185951	1.5	P63104	14-3-3 protein zeta/delta OS=Homo sapiens OX=9606 GN=YWHAZ PE=1 SV=1	YWHAZ	27.745	0	0	0	0	0	0
R-HSA-194315 Signaling by Rho GTPases	0.0185951	1.5	P68371	Tubulin beta-4B chain OS=Homo sapiens OX=9606 GN=TUBB4B PE=1 SV=1	TUBB4B	49.83	0	0	0	0	0	0
R-HSA-194315 Signaling by Rho GTPases	0.0185951	1.5	Q02413	Desmoglein-1 OS=Homo sapiens OX=9606 GN=DSG1 PE=1 SV=2	DSG1	113.75	7.6	12	7	7	7	89824000
R-HSA-194315 Signaling by Rho GTPases	0.0185951	1.5	Q07065	Cytoskeleton-associated protein 4 OS=Homo sapiens OX=9606 GN=CKAP4 PE=1 SV=2	CKAP4	66.022	0	0	0	0	0	0
R-HSA-194315 Signaling by Rho GTPases	0.0185951	1.5	Q5VTR2	E3 ubiquitin-protein ligase BRE1A OS=Homo sapiens OX=9606 GN=RNF20 PE=1 SV=2	RNF20	113.66	0	0	0	0	0	0
R-HSA-194315 Signaling by Rho GTPases	0.0185951	1.5	Q9Y3M8	StAR-related lipid transfer protein 13 OS=Homo sapiens OX=9606 GN=STARD13 PE=1 SV=2	STARD13	124.97	0	0	0	0	0	0
R-HSA-194315 Signaling by Rho GTPases	0.0185951	1.5	P52566	Rho GDP-dissociation inhibitor 2 OS=Homo sapiens OX=9606 GN=ARHGDIB PE=1 SV=3	ARHGDIB	22.988	0	0	0	0	0	0
R-HSA-194315 Signaling by Rho GTPases	0.0185951	1.5	Q9BZF9	Uveal autoantigen with coiled-coil domains and ankyrin repeats OS=Homo sapiens OX=9606 GN=UACA PE=1 SV=2	UACA	162.5	0	0	0	0	0	0
R-HSA-194315 Signaling by Rho GTPases	0.0185951	1.5	P98174	FYVE, RhoGEF and PH domain-containing protein 1 OS=Homo sapiens OX=9606 GN=FGD1 PE=1 SV=2	FGD1	106.56	0	0	0	0	0	0
R-HSA-194315 Signaling by Rho GTPases	0.0185951	1.5	Q99878	Histone H2A type 1-J OS=Homo sapiens OX=9606 GN=H2AC14 PE=1 SV=3	H2AC14	13.936	14.1	2	2	2	2	17616000
R-HSA-194315 Signaling by Rho GTPases	0.0185951	1.5	Q8IWB9	Testis-expressed protein 2 OS=Homo sapiens OX=9606 GN=TEX2 PE=1 SV=2	TEX2	125.3	0	0	0	0	0	0
R-HSA-194315 Signaling by Rho GTPases	0.0185951	1.5	Q8N1I0	Dedicator of cytokinesis protein 4 OS=Homo sapiens OX=9606 GN=DOCK4 PE=1 SV=3	DOCK4	225.2	0.5	1	1	1	1	0
R-HSA-195258 RHO GTPase Effectors	0.0415945	1.69	O15144	Actin-related protein 2/3 complex subunit 2 OS=Homo sapiens OX=9606 GN=ARPC2 PE=1 SV=1	ARPC2	34.333	0	0	0	0	0	0
R-HSA-195258 RHO GTPase Effectors	0.0415945	1.69	Q93077	Histone H2A type 1-C OS=Homo sapiens OX=9606 GN=H2AC6 PE=1 SV=3	H2AC6	14.105	0	0	0	0	0	0
R-HSA-195258 RHO GTPase Effectors	0.0415945	1.69	P05109	Protein S100-A8 OS=Homo sapiens OX=9606 GN=S100A8 PE=1 SV=1	S100A8	10.834	0	0	0	0	0	0
R-HSA-195258 RHO GTPase Effectors	0.0415945	1.69	P05556	Integrin beta-1 OS=Homo sapiens OX=9606 GN=ITGB1 PE=1 SV=2	ITGB1	88.414	0	0	0	0	0	0
R-HSA-195258 RHO GTPase Effectors	0.0415945	1.69	P06702	Protein S100-A9 OS=Homo sapiens OX=9606 GN=S100A9 PE=1 SV=1	S100A9	13.242	43	4	3	3	3	31021000
R-HSA-195258 RHO GTPase Effectors	0.0415945	1.69	P0DPH8	Tubulin alpha-3D chain OS=Homo sapiens OX=9606 GN=TUBA3D PE=1 SV=1	TUBA3D	49.959	0	0	0	0	0	0
R-HSA-195258 RHO GTPase Effectors	0.0415945	1.69	P12830	Cadherin-1 OS=Homo sapiens OX=9606 GN=CDH1 PE=1 SV=3	CDH1	97.455	1.8	2	2	2	2	7974000
R-HSA-195258 RHO GTPase Effectors	0.0415945	1.69	P21333	Filamin-A OS=Homo sapiens OX=9606 GN=FLNA PE=1 SV=4	FLNA	280.74	0	0	0	0	0	0
R-HSA-195258 RHO GTPase Effectors	0.0415945	1.69	P31947	14-3-3 protein sigma OS=Homo sapiens OX=9606 GN=SFN PE=1 SV=1	SFN	27.774	0	0	0	0	0	0
R-HSA-195258 RHO GTPase Effectors	0.0415945	1.69	P35579	Myosin-9 OS=Homo sapiens OX=9606 GN=MYH9 PE=1 SV=4	MYH9	226.53	1.8	2	2	2	2	2939500
R-HSA-195258 RHO GTPase Effectors	0.0415945	1.69	P63261	Actin, cytoplasmic 2 OS=Homo sapiens OX=9606 GN=ACTG1 PE=1 SV=1	ACTG1	41.792	9.3	1	3	3	3	4758900
R-HSA-195258 RHO GTPase Effectors	0.0415945	1.69	P61981	14-3-3 protein gamma OS=Homo sapiens OX=9606 GN=YWHAG PE=1 SV=2	YWHAG	28.302	0	0	0	0	0	0
R-HSA-195258 RHO GTPase Effectors	0.0415945	1.69	P62258	14-3-3 protein epsilon OS=Homo sapiens OX=9606 GN=YWHAE PE=1 SV=1	YWHAE	29.174	0	0	0	0	0	0
R-HSA-195258 RHO GTPase Effectors	0.0415945	1.69	P63104	14-3-3 protein zeta/delta OS=Homo sapiens OX=9606 GN=YWHAZ PE=1 SV=1	YWHAZ	27.745	0	0	0	0	0	0
R-HSA-195258 RHO GTPase Effectors	0.0415945	1.69	P68371	Tubulin beta-4B chain OS=Homo sapiens OX=9606 GN=TUBB4B PE=1 SV=1	TUBB4B	49.83	0	0	0	0	0	0
R-HSA-195258 RHO GTPase Effectors	0.0415945	1.69	Q99878	Histone H2A type 1-J OS=Homo sapiens OX=9606 GN=H2AC14 PE=1 SV=3	H2AC14	13.936	14.1	2	2	2	2	17616000
R-HSA-196025 Formation of annular gap junctions	0.0487045	5.53	Q05193	Dynamin-1 OS=Homo sapiens OX=9606 GN=DNM1 PE=1 SV=2	DNM1	97.407	0	0	0	0	0	0
R-HSA-196025 Formation of annular gap junctions	0.0487045	5.53	P63261	Actin, cytoplasmic 2 OS=Homo sapiens OX=9606 GN=ACTG1 PE=1 SV=1	ACTG1	41.792	9.3	1	3	3	3	4758900
R-HSA-196807 Nicotinate metabolism	0.271274	1.96	P43490	Nicotinamide phosphoribosyltransferase OS=Homo sapiens OX=9606 GN=NAMPT PE=1 SV=1	NAMPT	55.52	0	0	0	0	0	0
R-HSA-196807 Nicotinate metabolism	0.271274	1.96	Q10588	ADP-ribosyl cyclase/cyclic ADP-ribose hydrolase 2 OS=Homo sapiens OX=9606 GN=BST1 PE=1 SV=2	BST1	35.724	7.9	2	2	2	2	26770000
R-HSA-196854 Metabolism of vitamins and cofactors	0.0224084	1.95	P02647	Apolipoprotein A-I OS=Homo sapiens OX=9606 GN=APOA1 PE=1 SV=1	APOA1	30.777	20.6	5	5	5	5	76295000
R-HSA-196854 Metabolism of vitamins and cofactors	0.0224084	1.95	P02652	Apolipoprotein A-II OS=Homo sapiens OX=9606 GN=APOA2 PE=1 SV=1	APOA2	11.175	19	7	3	3	3	7512000000
R-HSA-196854 Metabolism of vitamins and cofactors	0.0224084	1.95	P02655	Apolipoprotein C-II OS=Homo sapiens OX=9606 GN=APOC2 PE=1 SV=1	APOC2	11.284	19.8	3	2	2	2	111850000
R-HSA-196854 Metabolism of vitamins and cofactors	0.0224084	1.95	P02656	Apolipoprotein C-III OS=Homo sapiens OX=9606 GN=APOC3 PE=1 SV=1	APOC3	10.852	0	0	0	0	0	0
R-HSA-196854 Metabolism of vitamins and cofactors	0.0224084	1.95	P02753	Retinol-binding protein 4 OS=Homo sapiens OX=9606 GN=RBP4 PE=1 SV=3	RBP4	23.01	47.3	7	7	7	7	728740000
R-HSA-196854 Metabolism of vitamins and cofactors	0.0224084	1.95	P02766	Transthyretin OS=Homo sapiens OX=9606 GN=TTR PE=1 SV=1	TTR	15.887	72.8	35	11	11	11	17121000000
R-HSA-196854 Metabolism of vitamins and cofactors	0.0224084	1.95	P43251	Biotinidase OS=Homo sapiens OX=9606 GN=BTD PE=1 SV=2	BTD	61.132	9.2	6	5	5	5	57996000
R-HSA-196854 Metabolism of vitamins and cofactors	0.0224084	1.95	P43490	Nicotinamide phosphoribosyltransferase OS=Homo sapiens OX=9606 GN=NAMPT PE=1 SV=1	NAMPT	55.52	0	0	0	0	0	0
R-HSA-196854 Metabolism of vitamins and cofactors	0.0224084	1.95	P78417	Glutathione S-transferase omega-1 OS=Homo sapiens OX=9606 GN=GSTO1 PE=1 SV=2	GSTO1	27.566	0	0	0	0	0	0
R-HSA-196854 Metabolism of vitamins and cofactors	0.0224084	1.95	Q10588	ADP-ribosyl cyclase/cyclic ADP-ribose hydrolase 2 OS=Homo sapiens OX=9606 GN=BST1 PE=1 SV=2	BST1	35.724	7.9	2	2	2	2	26770000
R-HSA-196854 Metabolism of vitamins and cofactors	0.0224084	1.95	O95445	Apolipoprotein M OS=Homo sapiens OX=9606 GN=APOM PE=1 SV=2	APOM	21.253	0	0	0	0	0	0
R-HSA-196854 Metabolism of vitamins and cofactors	0.0224084	1.95	Q07954	Prolow-density lipoprotein receptor-related protein 1 OS=Homo sapiens OX=9606 GN=LRP1 PE=1 SV=2	LRP1	504.6	0	0	0	0	0	0
R-HSA-198933 Immunoregulatory interactions between a Lymphoid and a non-Lymphoid cell	0.000266469	2.63	A0A0C4DH25	Immunoglobulin kappa variable 3D-20 OS=Homo sapiens OX=9606 GN=IGKV3D-20 PE=3 SV=1	IGKV3D-20	12.515	0	0	0	0	0	0
R-HSA-198933 Immunoregulatory interactions between a Lymphoid and a non-Lymphoid cell	0.000266469	2.63	P01024	Complement C3 OS=Homo sapiens OX=9606 GN=C3 PE=1 SV=2	C3	187.15	0	0	0	0	0	0
R-HSA-198933 Immunoregulatory interactions between a Lymphoid and a non-Lymphoid cell	0.000266469	2.63	P05362	Intercellular adhesion molecule 1 OS=Homo sapiens OX=9606 GN=ICAM1 PE=1 SV=2	ICAM1	57.825	0	0	0	0	0	0
R-HSA-198933 Immunoregulatory interactions between a Lymphoid and a non-Lymphoid cell	0.000266469	2.63	P05556	Integrin beta-1 OS=Homo sapiens OX=9606 GN=ITGB1 PE=1 SV=2	ITGB1	88.414	0	0	0	0	0	0
R-HSA-198933 Immunoregulatory interactions between a Lymphoid and a non-Lymphoid cell	0.000266469	2.63	P06312	Immunoglobulin kappa variable 4-1 OS=Homo sapiens OX=9606 GN=IGKV4-1 PE=1 SV=1	IGKV4-1	13.38	12.4	1	1	1	1	1625400
R-HSA-198933 Immunoregulatory interactions between a Lymphoid and a non-Lymphoid cell	0.000266469	2.63	P0DOY3	Immunoglobulin lambda constant 3 OS=Homo sapiens OX=9606 GN=IGLC3 PE=1 SV=1	IGLC3	11.265	37.7	8	3	1	3	530400000
R-HSA-198933 Immunoregulatory interactions between a Lymphoid and a non-Lymphoid cell	0.000266469	2.63	P12830	Cadherin-1 OS=Homo sapiens OX=9606 GN=CDH1 PE=1 SV=3	CDH1	97.455	1.8	2	2	2	2	7974000
R-HSA-198933 Immunoregulatory interactions between a Lymphoid and a non-Lymphoid cell	0.000266469	2.63	P14151	L-selectin OS=Homo sapiens OX=9606 GN=SELL PE=1 SV=2	SELL	42.187	3	1	1	1	1	59859000
R-HSA-198933 Immunoregulatory interactions between a Lymphoid and a non-Lymphoid cell	0.000266469	2.63	P15151	Poliovirus receptor OS=Homo sapiens OX=9606 GN=PVR PE=1 SV=2	PVR	45.302	10.6	2	3	3	3	34951000
R-HSA-198933 Immunoregulatory interactions between a Lymphoid and a non-Lymphoid cell	0.000266469	2.63	Q8N6C8	Leukocyte immunoglobulin-like receptor subfamily A member 3 OS=Homo sapiens OX=9606 GN=LILRA3 PE=1 SV=3	LILRA3	47.471	4.3	1	1	1	1	0
R-HSA-198933 Immunoregulatory interactions between a Lymphoid and a non-Lymphoid cell	0.000266469	2.63	A2NJV5	Immunoglobulin kappa variable 2-29 OS=Homo sapiens OX=9606 GN=IGKV2-29 PE=3 SV=2	IGKV2-29	13.085	10.8	1	1	1	1	28989000
R-HSA-198933 Immunoregulatory interactions between a Lymphoid and a non-Lymphoid cell	0.000266469	2.63	P0CG04	Immunoglobulin lambda constant 1 OS=Homo sapiens OX=9606 GN=IGLC1 PE=1 SV=1	IGLC1	11.348	37.7	1	3	1	1	11841000
R-HSA-198933 Immunoregulatory interactions between a Lymphoid and a non-Lymphoid cell	0.000266469	2.63	P01721	Immunoglobulin lambda variable 6-57 OS=Homo sapiens OX=9606 GN=IGLV6-57 PE=1 SV=2	IGLV6-57	12.566	0	0	0	0	0	0
R-HSA-198933 Immunoregulatory interactions between a Lymphoid and a non-Lymphoid cell	0.000266469	2.63	P08637	Low affinity immunoglobulin gamma Fc region receptor III-A OS=Homo sapiens OX=9606 GN=FCGR3A PE=1 SV=2	FCGR3A	29.089	0	0	0	0	0	0
R-HSA-198933 Immunoregulatory interactions between a Lymphoid and a non-Lymphoid cell	0.000266469	2.63	P13598	Intercellular adhesion molecule 2 OS=Homo sapiens OX=9606 GN=ICAM2 PE=1 SV=2	ICAM2	30.654	0	0	0	0	0	0
R-HSA-198933 Immunoregulatory interactions between a Lymphoid and a non-Lymphoid cell	0.000266469	2.63	P61769	Beta-2-microglobulin OS=Homo sapiens OX=9606 GN=B2M PE=1 SV=1	B2M	13.714	8.4	1	1	1	1	13665000
R-HSA-198933 Immunoregulatory interactions between a Lymphoid and a non-Lymphoid cell	0.000266469	2.63	A0A0A6YYK7	T cell receptor alpha variable 19 OS=Homo sapiens OX=9606 GN=TRAV19 PE=2 SV=5	TRAV19	13.195	0	0	0	0	0	0
R-HSA-1989781 PPARA activates gene expression	0.279325	1.6	O00327	Basic helix-loop-helix ARNT-like protein 1 OS=Homo sapiens OX=9606 GN=BMAL1 PE=1 SV=2	BMAL1	68.761	0	0	0	0	0	0
R-HSA-1989781 PPARA activates gene expression	0.279325	1.6	P01019	Angiotensinogen OS=Homo sapiens OX=9606 GN=AGT PE=1 SV=3	AGT	53.154	7.6	3	3	3	3	91548000
R-HSA-1989781 PPARA activates gene expression	0.279325	1.6	P02647	Apolipoprotein A-I OS=Homo sapiens OX=9606 GN=APOA1 PE=1 SV=1	APOA1	30.777	20.6	5	5	5	5	76295000
R-HSA-1989781 PPARA activates gene expression	0.279325	1.6	P02652	Apolipoprotein A-II OS=Homo sapiens OX=9606 GN=APOA2 PE=1 SV=1	APOA2	11.175	19	7	3	3	3	7512000000
R-HSA-1989781 PPARA activates gene expression	0.279325	1.6	Q15648	Mediator of RNA polymerase II transcription subunit 1 OS=Homo sapiens OX=9606 GN=MED1 PE=1 SV=4	MED1	168.48	0	0	0	0	0	0
R-HSA-1989781 PPARA activates gene expression	0.279325	1.6	Q9H944	Mediator of RNA polymerase II transcription subunit 20 OS=Homo sapiens OX=9606 GN=MED20 PE=1 SV=1	MED20	23.222	0	0	0	0	0	0
R-HSA-199977 ER to Golgi Anterograde Transport	0.359574	1.37	P01009	Alpha-1-antitrypsin OS=Homo sapiens OX=9606 GN=SERPINA1 PE=1 SV=3	SERPINA1	46.736	38.3	20	13	13	13	1081600000
R-HSA-199977 ER to Golgi Anterograde Transport	0.359574	1.37	P0DPH8	Tubulin alpha-3D chain OS=Homo sapiens OX=9606 GN=TUBA3D PE=1 SV=1	TUBA3D	49.959	0	0	0	0	0	0
R-HSA-199977 ER to Golgi Anterograde Transport	0.359574	1.37	P47756	F-actin-capping protein subunit beta OS=Homo sapiens OX=9606 GN=CAPZB PE=1 SV=5	CAPZB	30.628	0	0	0	0	0	0
R-HSA-199977 ER to Golgi Anterograde Transport	0.359574	1.37	P52907	F-actin-capping protein subunit alpha-1 OS=Homo sapiens OX=9606 GN=CAPZA1 PE=1 SV=3	CAPZA1	32.922	0	0	0	0	0	0
R-HSA-199977 ER to Golgi Anterograde Transport	0.359574	1.37	P53634	Dipeptidyl peptidase 1 OS=Homo sapiens OX=9606 GN=CTSC PE=1 SV=2	CTSC	51.853	0	0	0	0	0	0
R-HSA-199977 ER to Golgi Anterograde Transport	0.359574	1.37	P68371	Tubulin beta-4B chain OS=Homo sapiens OX=9606 GN=TUBB4B PE=1 SV=1	TUBB4B	49.83	0	0	0	0	0	0
R-HSA-199977 ER to Golgi Anterograde Transport	0.359574	1.37	P11277	Spectrin beta chain, erythrocytic OS=Homo sapiens OX=9606 GN=SPTB PE=1 SV=5	SPTB	246.47	0	0	0	0	0	0
R-HSA-2022090 Assembly of collagen fibrils and other multimeric structures	0.449455	1.52	Q05707	Collagen alpha-1(XIV) chain OS=Homo sapiens OX=9606 GN=COL14A1 PE=1 SV=3	COL14A1	193.51	0	0	0	0	0	0
R-HSA-2022090 Assembly of collagen fibrils and other multimeric structures	0.449455	1.52	Q15149	Plectin OS=Homo sapiens OX=9606 GN=PLEC PE=1 SV=3	PLEC	531.78	0	0	0	0	0	0
R-HSA-2022090 Assembly of collagen fibrils and other multimeric structures	0.449455	1.52	P39059	Collagen alpha-1(XV) chain OS=Homo sapiens OX=9606 GN=COL15A1 PE=1 SV=2	COL15A1	141.72	0	0	0	0	0	0
R-HSA-2022377 Metabolism of Angiotensinogen to Angiotensins	0.000224395	8.45	P01019	Angiotensinogen OS=Homo sapiens OX=9606 GN=AGT PE=1 SV=3	AGT	53.154	7.6	3	3	3	3	91548000
R-HSA-2022377 Metabolism of Angiotensinogen to Angiotensins	0.000224395	8.45	P07339	Cathepsin D OS=Homo sapiens OX=9606 GN=CTSD PE=1 SV=1	CTSD	44.552	9.7	4	3	3	3	29548000
R-HSA-2022377 Metabolism of Angiotensinogen to Angiotensins	0.000224395	8.45	P15144	Aminopeptidase N OS=Homo sapiens OX=9606 GN=ANPEP PE=1 SV=4	ANPEP	109.54	2.8	2	2	2	2	31204000
R-HSA-2022377 Metabolism of Angiotensinogen to Angiotensins	0.000224395	8.45	Q96IY4	Carboxypeptidase B2 OS=Homo sapiens OX=9606 GN=CPB2 PE=1 SV=2	CPB2	48.424	16.3	2	3	3	3	43281000
R-HSA-2022377 Metabolism of Angiotensinogen to Angiotensins	0.000224395	8.45	Q07075	Glutamyl aminopeptidase OS=Homo sapiens OX=9606 GN=ENPEP PE=1 SV=3	ENPEP	109.24	0	0	0	0	0	0
R-HSA-2022854 Keratan sulfate biosynthesis	0.234373	2.17	P15291	Beta-1,4-galactosyltransferase 1 OS=Homo sapiens OX=9606 GN=B4GALT1 PE=1 SV=5	B4GALT1	43.92	0	0	0	0	0	0
R-HSA-2022854 Keratan sulfate biosynthesis	0.234373	2.17	P51884	Lumican OS=Homo sapiens OX=9606 GN=LUM PE=1 SV=2	LUM	38.429	0	0	0	0	0	0
R-HSA-202427 Phosphorylation of CD3 and TCR zeta chains	0.234373	2.17	Q12913	Receptor-type tyrosine-protein phosphatase eta OS=Homo sapiens OX=9606 GN=PTPRJ PE=1 SV=3	PTPRJ	145.94	2.7	3	3	3	3	26199000
R-HSA-202427 Phosphorylation of CD3 and TCR zeta chains	0.234373	2.17	A0A0A6YYK7	T cell receptor alpha variable 19 OS=Homo sapiens OX=9606 GN=TRAV19 PE=2 SV=5	TRAV19	13.195	0	0	0	0	0	0
R-HSA-202433 Generation of second messenger molecules	0.380417	1.52	P16885	1-phosphatidylinositol 4,5-bisphosphate phosphodiesterase gamma-2 OS=Homo sapiens OX=9606 GN=PLCG2 PE=1 SV=4	PLCG2	147.87	0	0	0	0	0	0
R-HSA-202433 Generation of second messenger molecules	0.380417	1.52	A0A0A6YYK7	T cell receptor alpha variable 19 OS=Homo sapiens OX=9606 GN=TRAV19 PE=2 SV=5	TRAV19	13.195	0	0	0	0	0	0
R-HSA-202733 Cell surface interactions at the vascular wall	0.000781281	2.47	A0A0C4DH25	Immunoglobulin kappa variable 3D-20 OS=Homo sapiens OX=9606 GN=IGKV3D-20 PE=3 SV=1	IGKV3D-20	12.515	0	0	0	0	0	0
R-HSA-202733 Cell surface interactions at the vascular wall	0.000781281	2.47	P01871	Immunoglobulin heavy constant mu OS=Homo sapiens OX=9606 GN=IGHM PE=1 SV=4	IGHM	49.439	0	0	0	0	0	0
R-HSA-202733 Cell surface interactions at the vascular wall	0.000781281	2.47	P01876	Immunoglobulin heavy constant alpha 1 OS=Homo sapiens OX=9606 GN=IGHA1 PE=1 SV=2	IGHA1	37.654	20.4	11	7	4	7	201790000
R-HSA-202733 Cell surface interactions at the vascular wall	0.000781281	2.47	P01877	Immunoglobulin heavy constant alpha 2 OS=Homo sapiens OX=9606 GN=IGHA2 PE=1 SV=4	IGHA2	36.591	16.2	2	5	2	2	3583400
R-HSA-202733 Cell surface interactions at the vascular wall	0.000781281	2.47	P05556	Integrin beta-1 OS=Homo sapiens OX=9606 GN=ITGB1 PE=1 SV=2	ITGB1	88.414	0	0	0	0	0	0
R-HSA-202733 Cell surface interactions at the vascular wall	0.000781281	2.47	P06312	Immunoglobulin kappa variable 4-1 OS=Homo sapiens OX=9606 GN=IGKV4-1 PE=1 SV=1	IGKV4-1	13.38	12.4	1	1	1	1	1625400
R-HSA-202733 Cell surface interactions at the vascular wall	0.000781281	2.47	P0DOY3	Immunoglobulin lambda constant 3 OS=Homo sapiens OX=9606 GN=IGLC3 PE=1 SV=1	IGLC3	11.265	37.7	8	3	1	3	530400000
R-HSA-202733 Cell surface interactions at the vascular wall	0.000781281	2.47	P14151	L-selectin OS=Homo sapiens OX=9606 GN=SELL PE=1 SV=2	SELL	42.187	3	1	1	1	1	59859000
R-HSA-202733 Cell surface interactions at the vascular wall	0.000781281	2.47	P14174	Macrophage migration inhibitory factor OS=Homo sapiens OX=9606 GN=MIF PE=1 SV=4	MIF	12.476	0	0	0	0	0	0
R-HSA-202733 Cell surface interactions at the vascular wall	0.000781281	2.47	P16070	CD44 antigen OS=Homo sapiens OX=9606 GN=CD44 PE=1 SV=3	CD44	81.537	3	2	2	2	2	118550000
R-HSA-202733 Cell surface interactions at the vascular wall	0.000781281	2.47	P62937	Peptidyl-prolyl cis-trans isomerase A OS=Homo sapiens OX=9606 GN=PPIA PE=1 SV=2	PPIA	18.012	0	0	0	0	0	0
R-HSA-202733 Cell surface interactions at the vascular wall	0.000781281	2.47	Q9UNN8	Endothelial protein C receptor OS=Homo sapiens OX=9606 GN=PROCR PE=1 SV=1	PROCR	26.671	19.7	5	4	4	4	24391000
R-HSA-202733 Cell surface interactions at the vascular wall	0.000781281	2.47	A2NJV5	Immunoglobulin kappa variable 2-29 OS=Homo sapiens OX=9606 GN=IGKV2-29 PE=3 SV=2	IGKV2-29	13.085	10.8	1	1	1	1	28989000
R-HSA-202733 Cell surface interactions at the vascular wall	0.000781281	2.47	P0CG04	Immunoglobulin lambda constant 1 OS=Homo sapiens OX=9606 GN=IGLC1 PE=1 SV=1	IGLC1	11.348	37.7	1	3	1	1	11841000
R-HSA-202733 Cell surface interactions at the vascular wall	0.000781281	2.47	P01721	Immunoglobulin lambda variable 6-57 OS=Homo sapiens OX=9606 GN=IGLV6-57 PE=1 SV=2	IGLV6-57	12.566	0	0	0	0	0	0
R-HSA-202733 Cell surface interactions at the vascular wall	0.000781281	2.47	Q02763	Angiopoietin-1 receptor OS=Homo sapiens OX=9606 GN=TEK PE=1 SV=2	TEK	125.83	0	0	0	0	0	0
R-HSA-2029480 Fcgamma receptor (FCGR) dependent phagocytosis	6.36634e-06	3.52	A0A0C4DH25	Immunoglobulin kappa variable 3D-20 OS=Homo sapiens OX=9606 GN=IGKV3D-20 PE=3 SV=1	IGKV3D-20	12.515	0	0	0	0	0	0
R-HSA-2029480 Fcgamma receptor (FCGR) dependent phagocytosis	6.36634e-06	3.52	O15144	Actin-related protein 2/3 complex subunit 2 OS=Homo sapiens OX=9606 GN=ARPC2 PE=1 SV=1	ARPC2	34.333	0	0	0	0	0	0
R-HSA-2029480 Fcgamma receptor (FCGR) dependent phagocytosis	6.36634e-06	3.52	P01857	Immunoglobulin heavy constant gamma 1 OS=Homo sapiens OX=9606 GN=IGHG1 PE=1 SV=1	IGHG1	36.105	20.3	2	4	2	2	31089000
R-HSA-2029480 Fcgamma receptor (FCGR) dependent phagocytosis	6.36634e-06	3.52	P01861	Immunoglobulin heavy constant gamma 4 OS=Homo sapiens OX=9606 GN=IGHG4 PE=1 SV=1	IGHG4	35.94	17.4	3	4	1	2	27336000
R-HSA-2029480 Fcgamma receptor (FCGR) dependent phagocytosis	6.36634e-06	3.52	P06312	Immunoglobulin kappa variable 4-1 OS=Homo sapiens OX=9606 GN=IGKV4-1 PE=1 SV=1	IGKV4-1	13.38	12.4	1	1	1	1	1625400
R-HSA-2029480 Fcgamma receptor (FCGR) dependent phagocytosis	6.36634e-06	3.52	P08238	Heat shock protein HSP 90-beta OS=Homo sapiens OX=9606 GN=HSP90AB1 PE=1 SV=4	HSP90AB1	83.263	0	0	0	0	0	0
R-HSA-2029480 Fcgamma receptor (FCGR) dependent phagocytosis	6.36634e-06	3.52	P0DOY3	Immunoglobulin lambda constant 3 OS=Homo sapiens OX=9606 GN=IGLC3 PE=1 SV=1	IGLC3	11.265	37.7	8	3	1	3	530400000
R-HSA-2029480 Fcgamma receptor (FCGR) dependent phagocytosis	6.36634e-06	3.52	P16885	1-phosphatidylinositol 4,5-bisphosphate phosphodiesterase gamma-2 OS=Homo sapiens OX=9606 GN=PLCG2 PE=1 SV=4	PLCG2	147.87	0	0	0	0	0	0
R-HSA-2029480 Fcgamma receptor (FCGR) dependent phagocytosis	6.36634e-06	3.52	P35579	Myosin-9 OS=Homo sapiens OX=9606 GN=MYH9 PE=1 SV=4	MYH9	226.53	1.8	2	2	2	2	2939500
R-HSA-2029480 Fcgamma receptor (FCGR) dependent phagocytosis	6.36634e-06	3.52	P63261	Actin, cytoplasmic 2 OS=Homo sapiens OX=9606 GN=ACTG1 PE=1 SV=1	ACTG1	41.792	9.3	1	3	3	3	4758900
R-HSA-2029480 Fcgamma receptor (FCGR) dependent phagocytosis	6.36634e-06	3.52	Q9HD67	Unconventional myosin-X OS=Homo sapiens OX=9606 GN=MYO10 PE=1 SV=3	MYO10	237.34	0	0	0	0	0	0
R-HSA-2029480 Fcgamma receptor (FCGR) dependent phagocytosis	6.36634e-06	3.52	A2NJV5	Immunoglobulin kappa variable 2-29 OS=Homo sapiens OX=9606 GN=IGKV2-29 PE=3 SV=2	IGKV2-29	13.085	10.8	1	1	1	1	28989000
R-HSA-2029480 Fcgamma receptor (FCGR) dependent phagocytosis	6.36634e-06	3.52	P0CG04	Immunoglobulin lambda constant 1 OS=Homo sapiens OX=9606 GN=IGLC1 PE=1 SV=1	IGLC1	11.348	37.7	1	3	1	1	11841000
R-HSA-2029480 Fcgamma receptor (FCGR) dependent phagocytosis	6.36634e-06	3.52	P01721	Immunoglobulin lambda variable 6-57 OS=Homo sapiens OX=9606 GN=IGLV6-57 PE=1 SV=2	IGLV6-57	12.566	0	0	0	0	0	0
R-HSA-2029480 Fcgamma receptor (FCGR) dependent phagocytosis	6.36634e-06	3.52	P01859	Immunoglobulin heavy constant gamma 2 OS=Homo sapiens OX=9606 GN=IGHG2 PE=1 SV=2	IGHG2	35.9	24.5	4	4	2	4	304010000
R-HSA-2029480 Fcgamma receptor (FCGR) dependent phagocytosis	6.36634e-06	3.52	P08637	Low affinity immunoglobulin gamma Fc region receptor III-A OS=Homo sapiens OX=9606 GN=FCGR3A PE=1 SV=2	FCGR3A	29.089	0	0	0	0	0	0
R-HSA-2029480 Fcgamma receptor (FCGR) dependent phagocytosis	6.36634e-06	3.52	P01860	Immunoglobulin heavy constant gamma 3 OS=Homo sapiens OX=9606 GN=IGHG3 PE=1 SV=2	IGHG3	41.287	7.4	1	2	1	1	17716000
R-HSA-2029481 FCGR activation	2.70691e-05	4.52	A0A0C4DH25	Immunoglobulin kappa variable 3D-20 OS=Homo sapiens OX=9606 GN=IGKV3D-20 PE=3 SV=1	IGKV3D-20	12.515	0	0	0	0	0	0
R-HSA-2029481 FCGR activation	2.70691e-05	4.52	P01857	Immunoglobulin heavy constant gamma 1 OS=Homo sapiens OX=9606 GN=IGHG1 PE=1 SV=1	IGHG1	36.105	20.3	2	4	2	2	31089000
R-HSA-2029481 FCGR activation	2.70691e-05	4.52	P01861	Immunoglobulin heavy constant gamma 4 OS=Homo sapiens OX=9606 GN=IGHG4 PE=1 SV=1	IGHG4	35.94	17.4	3	4	1	2	27336000
R-HSA-2029481 FCGR activation	2.70691e-05	4.52	P06312	Immunoglobulin kappa variable 4-1 OS=Homo sapiens OX=9606 GN=IGKV4-1 PE=1 SV=1	IGKV4-1	13.38	12.4	1	1	1	1	1625400
R-HSA-2029481 FCGR activation	2.70691e-05	4.52	P0DOY3	Immunoglobulin lambda constant 3 OS=Homo sapiens OX=9606 GN=IGLC3 PE=1 SV=1	IGLC3	11.265	37.7	8	3	1	3	530400000
R-HSA-2029481 FCGR activation	2.70691e-05	4.52	A2NJV5	Immunoglobulin kappa variable 2-29 OS=Homo sapiens OX=9606 GN=IGKV2-29 PE=3 SV=2	IGKV2-29	13.085	10.8	1	1	1	1	28989000
R-HSA-2029481 FCGR activation	2.70691e-05	4.52	P0CG04	Immunoglobulin lambda constant 1 OS=Homo sapiens OX=9606 GN=IGLC1 PE=1 SV=1	IGLC1	11.348	37.7	1	3	1	1	11841000
R-HSA-2029481 FCGR activation	2.70691e-05	4.52	P01721	Immunoglobulin lambda variable 6-57 OS=Homo sapiens OX=9606 GN=IGLV6-57 PE=1 SV=2	IGLV6-57	12.566	0	0	0	0	0	0
R-HSA-2029481 FCGR activation	2.70691e-05	4.52	P01859	Immunoglobulin heavy constant gamma 2 OS=Homo sapiens OX=9606 GN=IGHG2 PE=1 SV=2	IGHG2	35.9	24.5	4	4	2	4	304010000
R-HSA-2029481 FCGR activation	2.70691e-05	4.52	P08637	Low affinity immunoglobulin gamma Fc region receptor III-A OS=Homo sapiens OX=9606 GN=FCGR3A PE=1 SV=2	FCGR3A	29.089	0	0	0	0	0	0
R-HSA-2029481 FCGR activation	2.70691e-05	4.52	P01860	Immunoglobulin heavy constant gamma 3 OS=Homo sapiens OX=9606 GN=IGHG3 PE=1 SV=2	IGHG3	41.287	7.4	1	2	1	1	17716000
R-HSA-2029482 Regulation of actin dynamics for phagocytic cup formation	2.55308e-06	3.96	A0A0C4DH25	Immunoglobulin kappa variable 3D-20 OS=Homo sapiens OX=9606 GN=IGKV3D-20 PE=3 SV=1	IGKV3D-20	12.515	0	0	0	0	0	0
R-HSA-2029482 Regulation of actin dynamics for phagocytic cup formation	2.55308e-06	3.96	O15144	Actin-related protein 2/3 complex subunit 2 OS=Homo sapiens OX=9606 GN=ARPC2 PE=1 SV=1	ARPC2	34.333	0	0	0	0	0	0
R-HSA-2029482 Regulation of actin dynamics for phagocytic cup formation	2.55308e-06	3.96	P01857	Immunoglobulin heavy constant gamma 1 OS=Homo sapiens OX=9606 GN=IGHG1 PE=1 SV=1	IGHG1	36.105	20.3	2	4	2	2	31089000
R-HSA-2029482 Regulation of actin dynamics for phagocytic cup formation	2.55308e-06	3.96	P01861	Immunoglobulin heavy constant gamma 4 OS=Homo sapiens OX=9606 GN=IGHG4 PE=1 SV=1	IGHG4	35.94	17.4	3	4	1	2	27336000
R-HSA-2029482 Regulation of actin dynamics for phagocytic cup formation	2.55308e-06	3.96	P06312	Immunoglobulin kappa variable 4-1 OS=Homo sapiens OX=9606 GN=IGKV4-1 PE=1 SV=1	IGKV4-1	13.38	12.4	1	1	1	1	1625400
R-HSA-2029482 Regulation of actin dynamics for phagocytic cup formation	2.55308e-06	3.96	P08238	Heat shock protein HSP 90-beta OS=Homo sapiens OX=9606 GN=HSP90AB1 PE=1 SV=4	HSP90AB1	83.263	0	0	0	0	0	0
R-HSA-2029482 Regulation of actin dynamics for phagocytic cup formation	2.55308e-06	3.96	P0DOY3	Immunoglobulin lambda constant 3 OS=Homo sapiens OX=9606 GN=IGLC3 PE=1 SV=1	IGLC3	11.265	37.7	8	3	1	3	530400000
R-HSA-2029482 Regulation of actin dynamics for phagocytic cup formation	2.55308e-06	3.96	P35579	Myosin-9 OS=Homo sapiens OX=9606 GN=MYH9 PE=1 SV=4	MYH9	226.53	1.8	2	2	2	2	2939500
R-HSA-2029482 Regulation of actin dynamics for phagocytic cup formation	2.55308e-06	3.96	P63261	Actin, cytoplasmic 2 OS=Homo sapiens OX=9606 GN=ACTG1 PE=1 SV=1	ACTG1	41.792	9.3	1	3	3	3	4758900
R-HSA-2029482 Regulation of actin dynamics for phagocytic cup formation	2.55308e-06	3.96	Q9HD67	Unconventional myosin-X OS=Homo sapiens OX=9606 GN=MYO10 PE=1 SV=3	MYO10	237.34	0	0	0	0	0	0
R-HSA-2029482 Regulation of actin dynamics for phagocytic cup formation	2.55308e-06	3.96	A2NJV5	Immunoglobulin kappa variable 2-29 OS=Homo sapiens OX=9606 GN=IGKV2-29 PE=3 SV=2	IGKV2-29	13.085	10.8	1	1	1	1	28989000
R-HSA-2029482 Regulation of actin dynamics for phagocytic cup formation	2.55308e-06	3.96	P0CG04	Immunoglobulin lambda constant 1 OS=Homo sapiens OX=9606 GN=IGLC1 PE=1 SV=1	IGLC1	11.348	37.7	1	3	1	1	11841000
R-HSA-2029482 Regulation of actin dynamics for phagocytic cup formation	2.55308e-06	3.96	P01721	Immunoglobulin lambda variable 6-57 OS=Homo sapiens OX=9606 GN=IGLV6-57 PE=1 SV=2	IGLV6-57	12.566	0	0	0	0	0	0
R-HSA-2029482 Regulation of actin dynamics for phagocytic cup formation	2.55308e-06	3.96	P01859	Immunoglobulin heavy constant gamma 2 OS=Homo sapiens OX=9606 GN=IGHG2 PE=1 SV=2	IGHG2	35.9	24.5	4	4	2	4	304010000
R-HSA-2029482 Regulation of actin dynamics for phagocytic cup formation	2.55308e-06	3.96	P08637	Low affinity immunoglobulin gamma Fc region receptor III-A OS=Homo sapiens OX=9606 GN=FCGR3A PE=1 SV=2	FCGR3A	29.089	0	0	0	0	0	0
R-HSA-2029482 Regulation of actin dynamics for phagocytic cup formation	2.55308e-06	3.96	P01860	Immunoglobulin heavy constant gamma 3 OS=Homo sapiens OX=9606 GN=IGHG3 PE=1 SV=2	IGHG3	41.287	7.4	1	2	1	1	17716000
R-HSA-2029485 Role of phospholipids in phagocytosis	2.86039e-05	4.15	A0A0C4DH25	Immunoglobulin kappa variable 3D-20 OS=Homo sapiens OX=9606 GN=IGKV3D-20 PE=3 SV=1	IGKV3D-20	12.515	0	0	0	0	0	0
R-HSA-2029485 Role of phospholipids in phagocytosis	2.86039e-05	4.15	P01857	Immunoglobulin heavy constant gamma 1 OS=Homo sapiens OX=9606 GN=IGHG1 PE=1 SV=1	IGHG1	36.105	20.3	2	4	2	2	31089000
R-HSA-2029485 Role of phospholipids in phagocytosis	2.86039e-05	4.15	P01861	Immunoglobulin heavy constant gamma 4 OS=Homo sapiens OX=9606 GN=IGHG4 PE=1 SV=1	IGHG4	35.94	17.4	3	4	1	2	27336000
R-HSA-2029485 Role of phospholipids in phagocytosis	2.86039e-05	4.15	P06312	Immunoglobulin kappa variable 4-1 OS=Homo sapiens OX=9606 GN=IGKV4-1 PE=1 SV=1	IGKV4-1	13.38	12.4	1	1	1	1	1625400
R-HSA-2029485 Role of phospholipids in phagocytosis	2.86039e-05	4.15	P0DOY3	Immunoglobulin lambda constant 3 OS=Homo sapiens OX=9606 GN=IGLC3 PE=1 SV=1	IGLC3	11.265	37.7	8	3	1	3	530400000
R-HSA-2029485 Role of phospholipids in phagocytosis	2.86039e-05	4.15	P16885	1-phosphatidylinositol 4,5-bisphosphate phosphodiesterase gamma-2 OS=Homo sapiens OX=9606 GN=PLCG2 PE=1 SV=4	PLCG2	147.87	0	0	0	0	0	0
R-HSA-2029485 Role of phospholipids in phagocytosis	2.86039e-05	4.15	A2NJV5	Immunoglobulin kappa variable 2-29 OS=Homo sapiens OX=9606 GN=IGKV2-29 PE=3 SV=2	IGKV2-29	13.085	10.8	1	1	1	1	28989000
R-HSA-2029485 Role of phospholipids in phagocytosis	2.86039e-05	4.15	P0CG04	Immunoglobulin lambda constant 1 OS=Homo sapiens OX=9606 GN=IGLC1 PE=1 SV=1	IGLC1	11.348	37.7	1	3	1	1	11841000
R-HSA-2029485 Role of phospholipids in phagocytosis	2.86039e-05	4.15	P01721	Immunoglobulin lambda variable 6-57 OS=Homo sapiens OX=9606 GN=IGLV6-57 PE=1 SV=2	IGLV6-57	12.566	0	0	0	0	0	0
R-HSA-2029485 Role of phospholipids in phagocytosis	2.86039e-05	4.15	P01859	Immunoglobulin heavy constant gamma 2 OS=Homo sapiens OX=9606 GN=IGHG2 PE=1 SV=2	IGHG2	35.9	24.5	4	4	2	4	304010000
R-HSA-2029485 Role of phospholipids in phagocytosis	2.86039e-05	4.15	P08637	Low affinity immunoglobulin gamma Fc region receptor III-A OS=Homo sapiens OX=9606 GN=FCGR3A PE=1 SV=2	FCGR3A	29.089	0	0	0	0	0	0
R-HSA-2029485 Role of phospholipids in phagocytosis	2.86039e-05	4.15	P01860	Immunoglobulin heavy constant gamma 3 OS=Homo sapiens OX=9606 GN=IGHG3 PE=1 SV=2	IGHG3	41.287	7.4	1	2	1	1	17716000
R-HSA-210991 Basigin interactions	0.197814	2.43	P05556	Integrin beta-1 OS=Homo sapiens OX=9606 GN=ITGB1 PE=1 SV=2	ITGB1	88.414	0	0	0	0	0	0
R-HSA-210991 Basigin interactions	0.197814	2.43	P62937	Peptidyl-prolyl cis-trans isomerase A OS=Homo sapiens OX=9606 GN=PPIA PE=1 SV=2	PPIA	18.012	0	0	0	0	0	0
R-HSA-2122948 Activated NOTCH1 Transmits Signal to the Nucleus	0.271274	1.96	P62987	Ubiquitin-60S ribosomal protein L40 OS=Homo sapiens OX=9606 GN=UBA52 PE=1 SV=2	UBA52	14.728	39.1	7	6	6	6	90657000
R-HSA-2122948 Activated NOTCH1 Transmits Signal to the Nucleus	0.271274	1.96	Q8NFT8	Delta and Notch-like epidermal growth factor-related receptor OS=Homo sapiens OX=9606 GN=DNER PE=1 SV=1	DNER	78.474	0	0	0	0	0	0
R-HSA-212300 PRC2 methylates histones and DNA	0.40384	1.45	Q93077	Histone H2A type 1-C OS=Homo sapiens OX=9606 GN=H2AC6 PE=1 SV=3	H2AC6	14.105	0	0	0	0	0	0
R-HSA-212300 PRC2 methylates histones and DNA	0.40384	1.45	Q99878	Histone H2A type 1-J OS=Homo sapiens OX=9606 GN=H2AC14 PE=1 SV=3	H2AC14	13.936	14.1	2	2	2	2	17616000
R-HSA-2129379 Molecules associated with elastic fibres	0.34459	1.64	P05556	Integrin beta-1 OS=Homo sapiens OX=9606 GN=ITGB1 PE=1 SV=2	ITGB1	88.414	0	0	0	0	0	0
R-HSA-2129379 Molecules associated with elastic fibres	0.34459	1.64	Q12805	EGF-containing fibulin-like extracellular matrix protein 1 OS=Homo sapiens OX=9606 GN=EFEMP1 PE=1 SV=2	EFEMP1	54.64	0	0	0	0	0	0
R-HSA-2132295 MHC class II antigen presentation	0.198385	1.69	P07339	Cathepsin D OS=Homo sapiens OX=9606 GN=CTSD PE=1 SV=1	CTSD	44.552	9.7	4	3	3	3	29548000
R-HSA-2132295 MHC class II antigen presentation	0.198385	1.69	P0DPH8	Tubulin alpha-3D chain OS=Homo sapiens OX=9606 GN=TUBA3D PE=1 SV=1	TUBA3D	49.959	0	0	0	0	0	0
R-HSA-2132295 MHC class II antigen presentation	0.198385	1.69	P47756	F-actin-capping protein subunit beta OS=Homo sapiens OX=9606 GN=CAPZB PE=1 SV=5	CAPZB	30.628	0	0	0	0	0	0
R-HSA-2132295 MHC class II antigen presentation	0.198385	1.69	Q05193	Dynamin-1 OS=Homo sapiens OX=9606 GN=DNM1 PE=1 SV=2	DNM1	97.407	0	0	0	0	0	0
R-HSA-2132295 MHC class II antigen presentation	0.198385	1.69	P52907	F-actin-capping protein subunit alpha-1 OS=Homo sapiens OX=9606 GN=CAPZA1 PE=1 SV=3	CAPZA1	32.922	0	0	0	0	0	0
R-HSA-2132295 MHC class II antigen presentation	0.198385	1.69	P53634	Dipeptidyl peptidase 1 OS=Homo sapiens OX=9606 GN=CTSC PE=1 SV=2	CTSC	51.853	0	0	0	0	0	0
R-HSA-2132295 MHC class II antigen presentation	0.198385	1.69	P68371	Tubulin beta-4B chain OS=Homo sapiens OX=9606 GN=TUBB4B PE=1 SV=1	TUBB4B	49.83	0	0	0	0	0	0
R-HSA-2142845 Hyaluronan metabolism	0.105971	3.58	P16070	CD44 antigen OS=Homo sapiens OX=9606 GN=CD44 PE=1 SV=3	CD44	81.537	3	2	2	2	2	118550000
R-HSA-2142845 Hyaluronan metabolism	0.105971	3.58	Q9Y5Y7	Lymphatic vessel endothelial hyaluronic acid receptor 1 OS=Homo sapiens OX=9606 GN=LYVE1 PE=1 SV=2	LYVE1	35.213	3.4	1	1	1	1	10091000
R-HSA-216083 Integrin cell surface interactions	0.0578705	2.17	P05362	Intercellular adhesion molecule 1 OS=Homo sapiens OX=9606 GN=ICAM1 PE=1 SV=2	ICAM1	57.825	0	0	0	0	0	0
R-HSA-216083 Integrin cell surface interactions	0.0578705	2.17	P05556	Integrin beta-1 OS=Homo sapiens OX=9606 GN=ITGB1 PE=1 SV=2	ITGB1	88.414	0	0	0	0	0	0
R-HSA-216083 Integrin cell surface interactions	0.0578705	2.17	P12830	Cadherin-1 OS=Homo sapiens OX=9606 GN=CDH1 PE=1 SV=3	CDH1	97.455	1.8	2	2	2	2	7974000
R-HSA-216083 Integrin cell surface interactions	0.0578705	2.17	P16070	CD44 antigen OS=Homo sapiens OX=9606 GN=CD44 PE=1 SV=3	CD44	81.537	3	2	2	2	2	118550000
R-HSA-216083 Integrin cell surface interactions	0.0578705	2.17	P51884	Lumican OS=Homo sapiens OX=9606 GN=LUM PE=1 SV=2	LUM	38.429	0	0	0	0	0	0
R-HSA-216083 Integrin cell surface interactions	0.0578705	2.17	P13598	Intercellular adhesion molecule 2 OS=Homo sapiens OX=9606 GN=ICAM2 PE=1 SV=2	ICAM2	30.654	0	0	0	0	0	0
R-HSA-2160916 Hyaluronan uptake and degradation	0.0572034	5.07	P16070	CD44 antigen OS=Homo sapiens OX=9606 GN=CD44 PE=1 SV=3	CD44	81.537	3	2	2	2	2	118550000
R-HSA-2160916 Hyaluronan uptake and degradation	0.0572034	5.07	Q9Y5Y7	Lymphatic vessel endothelial hyaluronic acid receptor 1 OS=Homo sapiens OX=9606 GN=LYVE1 PE=1 SV=2	LYVE1	35.213	3.4	1	1	1	1	10091000
R-HSA-2168880 Scavenging of heme from plasma	1.57422e-09	6.58	A0A0C4DH25	Immunoglobulin kappa variable 3D-20 OS=Homo sapiens OX=9606 GN=IGKV3D-20 PE=3 SV=1	IGKV3D-20	12.515	0	0	0	0	0	0
R-HSA-2168880 Scavenging of heme from plasma	1.57422e-09	6.58	P00738	Haptoglobin OS=Homo sapiens OX=9606 GN=HP PE=1 SV=1	HP	45.205	53.7	182	24	13	24	96502000000
R-HSA-2168880 Scavenging of heme from plasma	1.57422e-09	6.58	P00739	Haptoglobin-related protein OS=Homo sapiens OX=9606 GN=HPR PE=2 SV=2	HPR	39.029	34.2	5	14	3	3	169590000
R-HSA-2168880 Scavenging of heme from plasma	1.57422e-09	6.58	P01876	Immunoglobulin heavy constant alpha 1 OS=Homo sapiens OX=9606 GN=IGHA1 PE=1 SV=2	IGHA1	37.654	20.4	11	7	4	7	201790000
R-HSA-2168880 Scavenging of heme from plasma	1.57422e-09	6.58	P01877	Immunoglobulin heavy constant alpha 2 OS=Homo sapiens OX=9606 GN=IGHA2 PE=1 SV=4	IGHA2	36.591	16.2	2	5	2	2	3583400
R-HSA-2168880 Scavenging of heme from plasma	1.57422e-09	6.58	P02647	Apolipoprotein A-I OS=Homo sapiens OX=9606 GN=APOA1 PE=1 SV=1	APOA1	30.777	20.6	5	5	5	5	76295000
R-HSA-2168880 Scavenging of heme from plasma	1.57422e-09	6.58	P02760	Protein AMBP OS=Homo sapiens OX=9606 GN=AMBP PE=1 SV=1	AMBP	38.999	31	10	8	8	8	794190000
R-HSA-2168880 Scavenging of heme from plasma	1.57422e-09	6.58	P02790	Hemopexin OS=Homo sapiens OX=9606 GN=HPX PE=1 SV=2	HPX	51.676	63	99	20	20	20	81563000000
R-HSA-2168880 Scavenging of heme from plasma	1.57422e-09	6.58	P06312	Immunoglobulin kappa variable 4-1 OS=Homo sapiens OX=9606 GN=IGKV4-1 PE=1 SV=1	IGKV4-1	13.38	12.4	1	1	1	1	1625400
R-HSA-2168880 Scavenging of heme from plasma	1.57422e-09	6.58	P0DOY3	Immunoglobulin lambda constant 3 OS=Homo sapiens OX=9606 GN=IGLC3 PE=1 SV=1	IGLC3	11.265	37.7	8	3	1	3	530400000
R-HSA-2168880 Scavenging of heme from plasma	1.57422e-09	6.58	P68871	Hemoglobin subunit beta OS=Homo sapiens OX=9606 GN=HBB PE=1 SV=2	HBB	15.998	71.4	22	9	4	9	3143200000
R-HSA-2168880 Scavenging of heme from plasma	1.57422e-09	6.58	P69905	Hemoglobin subunit alpha OS=Homo sapiens OX=9606 GN=HBA2 PE=1 SV=2	HBA2	15.257	57.7	20	6	6	6	1898500000
R-HSA-2168880 Scavenging of heme from plasma	1.57422e-09	6.58	A2NJV5	Immunoglobulin kappa variable 2-29 OS=Homo sapiens OX=9606 GN=IGKV2-29 PE=3 SV=2	IGKV2-29	13.085	10.8	1	1	1	1	28989000
R-HSA-2168880 Scavenging of heme from plasma	1.57422e-09	6.58	P0CG04	Immunoglobulin lambda constant 1 OS=Homo sapiens OX=9606 GN=IGLC1 PE=1 SV=1	IGLC1	11.348	37.7	1	3	1	1	11841000
R-HSA-2168880 Scavenging of heme from plasma	1.57422e-09	6.58	P01721	Immunoglobulin lambda variable 6-57 OS=Homo sapiens OX=9606 GN=IGLV6-57 PE=1 SV=2	IGLV6-57	12.566	0	0	0	0	0	0
R-HSA-2168880 Scavenging of heme from plasma	1.57422e-09	6.58	Q07954	Prolow-density lipoprotein receptor-related protein 1 OS=Homo sapiens OX=9606 GN=LRP1 PE=1 SV=2	LRP1	504.6	0	0	0	0	0	0
R-HSA-2172127 DAP12 interactions	0.36856	1.56	P16885	1-phosphatidylinositol 4,5-bisphosphate phosphodiesterase gamma-2 OS=Homo sapiens OX=9606 GN=PLCG2 PE=1 SV=4	PLCG2	147.87	0	0	0	0	0	0
R-HSA-2172127 DAP12 interactions	0.36856	1.56	P61769	Beta-2-microglobulin OS=Homo sapiens OX=9606 GN=B2M PE=1 SV=1	B2M	13.714	8.4	1	1	1	1	13665000
R-HSA-2173782 Binding and Uptake of Ligands by Scavenger Receptors	1.91811e-07	4.77	A0A0C4DH25	Immunoglobulin kappa variable 3D-20 OS=Homo sapiens OX=9606 GN=IGKV3D-20 PE=3 SV=1	IGKV3D-20	12.515	0	0	0	0	0	0
R-HSA-2173782 Binding and Uptake of Ligands by Scavenger Receptors	1.91811e-07	4.77	P00738	Haptoglobin OS=Homo sapiens OX=9606 GN=HP PE=1 SV=1	HP	45.205	53.7	182	24	13	24	96502000000
R-HSA-2173782 Binding and Uptake of Ligands by Scavenger Receptors	1.91811e-07	4.77	P00739	Haptoglobin-related protein OS=Homo sapiens OX=9606 GN=HPR PE=2 SV=2	HPR	39.029	34.2	5	14	3	3	169590000
R-HSA-2173782 Binding and Uptake of Ligands by Scavenger Receptors	1.91811e-07	4.77	P01876	Immunoglobulin heavy constant alpha 1 OS=Homo sapiens OX=9606 GN=IGHA1 PE=1 SV=2	IGHA1	37.654	20.4	11	7	4	7	201790000
R-HSA-2173782 Binding and Uptake of Ligands by Scavenger Receptors	1.91811e-07	4.77	P01877	Immunoglobulin heavy constant alpha 2 OS=Homo sapiens OX=9606 GN=IGHA2 PE=1 SV=4	IGHA2	36.591	16.2	2	5	2	2	3583400
R-HSA-2173782 Binding and Uptake of Ligands by Scavenger Receptors	1.91811e-07	4.77	P02647	Apolipoprotein A-I OS=Homo sapiens OX=9606 GN=APOA1 PE=1 SV=1	APOA1	30.777	20.6	5	5	5	5	76295000
R-HSA-2173782 Binding and Uptake of Ligands by Scavenger Receptors	1.91811e-07	4.77	P02760	Protein AMBP OS=Homo sapiens OX=9606 GN=AMBP PE=1 SV=1	AMBP	38.999	31	10	8	8	8	794190000
R-HSA-2173782 Binding and Uptake of Ligands by Scavenger Receptors	1.91811e-07	4.77	P02790	Hemopexin OS=Homo sapiens OX=9606 GN=HPX PE=1 SV=2	HPX	51.676	63	99	20	20	20	81563000000
R-HSA-2173782 Binding and Uptake of Ligands by Scavenger Receptors	1.91811e-07	4.77	P06312	Immunoglobulin kappa variable 4-1 OS=Homo sapiens OX=9606 GN=IGKV4-1 PE=1 SV=1	IGKV4-1	13.38	12.4	1	1	1	1	1625400
R-HSA-2173782 Binding and Uptake of Ligands by Scavenger Receptors	1.91811e-07	4.77	P0DOY3	Immunoglobulin lambda constant 3 OS=Homo sapiens OX=9606 GN=IGLC3 PE=1 SV=1	IGLC3	11.265	37.7	8	3	1	3	530400000
R-HSA-2173782 Binding and Uptake of Ligands by Scavenger Receptors	1.91811e-07	4.77	P68871	Hemoglobin subunit beta OS=Homo sapiens OX=9606 GN=HBB PE=1 SV=2	HBB	15.998	71.4	22	9	4	9	3143200000
R-HSA-2173782 Binding and Uptake of Ligands by Scavenger Receptors	1.91811e-07	4.77	P69905	Hemoglobin subunit alpha OS=Homo sapiens OX=9606 GN=HBA2 PE=1 SV=2	HBA2	15.257	57.7	20	6	6	6	1898500000
R-HSA-2173782 Binding and Uptake of Ligands by Scavenger Receptors	1.91811e-07	4.77	A2NJV5	Immunoglobulin kappa variable 2-29 OS=Homo sapiens OX=9606 GN=IGKV2-29 PE=3 SV=2	IGKV2-29	13.085	10.8	1	1	1	1	28989000
R-HSA-2173782 Binding and Uptake of Ligands by Scavenger Receptors	1.91811e-07	4.77	P0CG04	Immunoglobulin lambda constant 1 OS=Homo sapiens OX=9606 GN=IGLC1 PE=1 SV=1	IGLC1	11.348	37.7	1	3	1	1	11841000
R-HSA-2173782 Binding and Uptake of Ligands by Scavenger Receptors	1.91811e-07	4.77	P01721	Immunoglobulin lambda variable 6-57 OS=Homo sapiens OX=9606 GN=IGLV6-57 PE=1 SV=2	IGLV6-57	12.566	0	0	0	0	0	0
R-HSA-2173782 Binding and Uptake of Ligands by Scavenger Receptors	1.91811e-07	4.77	Q07954	Prolow-density lipoprotein receptor-related protein 1 OS=Homo sapiens OX=9606 GN=LRP1 PE=1 SV=2	LRP1	504.6	0	0	0	0	0	0
R-HSA-2173795 Downregulation of SMAD2/3:SMAD4 transcriptional activity	0.246656	2.1	P62987	Ubiquitin-60S ribosomal protein L40 OS=Homo sapiens OX=9606 GN=UBA52 PE=1 SV=2	UBA52	14.728	39.1	7	6	6	6	90657000
R-HSA-2173795 Downregulation of SMAD2/3:SMAD4 transcriptional activity	0.246656	2.1	Q13573	SNW domain-containing protein 1 OS=Homo sapiens OX=9606 GN=SNW1 PE=1 SV=1	SNW1	61.494	0	0	0	0	0	0
R-HSA-2187338 Visual phototransduction	0.0143694	2.51	P02647	Apolipoprotein A-I OS=Homo sapiens OX=9606 GN=APOA1 PE=1 SV=1	APOA1	30.777	20.6	5	5	5	5	76295000
R-HSA-2187338 Visual phototransduction	0.0143694	2.51	P02652	Apolipoprotein A-II OS=Homo sapiens OX=9606 GN=APOA2 PE=1 SV=1	APOA2	11.175	19	7	3	3	3	7512000000
R-HSA-2187338 Visual phototransduction	0.0143694	2.51	P02655	Apolipoprotein C-II OS=Homo sapiens OX=9606 GN=APOC2 PE=1 SV=1	APOC2	11.284	19.8	3	2	2	2	111850000
R-HSA-2187338 Visual phototransduction	0.0143694	2.51	P02656	Apolipoprotein C-III OS=Homo sapiens OX=9606 GN=APOC3 PE=1 SV=1	APOC3	10.852	0	0	0	0	0	0
R-HSA-2187338 Visual phototransduction	0.0143694	2.51	P02753	Retinol-binding protein 4 OS=Homo sapiens OX=9606 GN=RBP4 PE=1 SV=3	RBP4	23.01	47.3	7	7	7	7	728740000
R-HSA-2187338 Visual phototransduction	0.0143694	2.51	P02766	Transthyretin OS=Homo sapiens OX=9606 GN=TTR PE=1 SV=1	TTR	15.887	72.8	35	11	11	11	17121000000
R-HSA-2187338 Visual phototransduction	0.0143694	2.51	O95445	Apolipoprotein M OS=Homo sapiens OX=9606 GN=APOM PE=1 SV=2	APOM	21.253	0	0	0	0	0	0
R-HSA-2187338 Visual phototransduction	0.0143694	2.51	Q07954	Prolow-density lipoprotein receptor-related protein 1 OS=Homo sapiens OX=9606 GN=LRP1 PE=1 SV=2	LRP1	504.6	0	0	0	0	0	0
R-HSA-2262752 Cellular responses to stress	0.0012975	1.67	O00327	Basic helix-loop-helix ARNT-like protein 1 OS=Homo sapiens OX=9606 GN=BMAL1 PE=1 SV=2	BMAL1	68.761	0	0	0	0	0	0
R-HSA-2262752 Cellular responses to stress	0.0012975	1.67	O14818	Proteasome subunit alpha type-7 OS=Homo sapiens OX=9606 GN=PSMA7 PE=1 SV=1	PSMA7	27.887	0	0	0	0	0	0
R-HSA-2262752 Cellular responses to stress	0.0012975	1.67	O75460	Serine/threonine-protein kinase/endoribonuclease IRE1 OS=Homo sapiens OX=9606 GN=ERN1 PE=1 SV=2	ERN1	109.73	0.9	2	1	1	1	118360000
R-HSA-2262752 Cellular responses to stress	0.0012975	1.67	P00441	Superoxide dismutase [Cu-Zn] OS=Homo sapiens OX=9606 GN=SOD1 PE=1 SV=2	SOD1	15.936	0	0	0	0	0	0
R-HSA-2262752 Cellular responses to stress	0.0012975	1.67	P02545	Prelamin-A/C OS=Homo sapiens OX=9606 GN=LMNA PE=1 SV=1	LMNA	74.139	0	0	0	0	0	0
R-HSA-2262752 Cellular responses to stress	0.0012975	1.67	P02647	Apolipoprotein A-I OS=Homo sapiens OX=9606 GN=APOA1 PE=1 SV=1	APOA1	30.777	20.6	5	5	5	5	76295000
R-HSA-2262752 Cellular responses to stress	0.0012975	1.67	P04040	Catalase OS=Homo sapiens OX=9606 GN=CAT PE=1 SV=3	CAT	59.755	8.7	2	2	2	2	7648000
R-HSA-2262752 Cellular responses to stress	0.0012975	1.67	Q93077	Histone H2A type 1-C OS=Homo sapiens OX=9606 GN=H2AC6 PE=1 SV=3	H2AC6	14.105	0	0	0	0	0	0
R-HSA-2262752 Cellular responses to stress	0.0012975	1.67	P08238	Heat shock protein HSP 90-beta OS=Homo sapiens OX=9606 GN=HSP90AB1 PE=1 SV=4	HSP90AB1	83.263	0	0	0	0	0	0
R-HSA-2262752 Cellular responses to stress	0.0012975	1.67	P09211	Glutathione S-transferase P OS=Homo sapiens OX=9606 GN=GSTP1 PE=1 SV=2	GSTP1	23.356	0	0	0	0	0	0
R-HSA-2262752 Cellular responses to stress	0.0012975	1.67	P09601	Heme oxygenase 1 OS=Homo sapiens OX=9606 GN=HMOX1 PE=1 SV=1	HMOX1	32.818	0	0	0	0	0	0
R-HSA-2262752 Cellular responses to stress	0.0012975	1.67	P0C869	Cytosolic phospholipase A2 beta OS=Homo sapiens OX=9606 GN=PLA2G4B PE=1 SV=2	PLA2G4B	87.977	0	0	0	0	0	0
R-HSA-2262752 Cellular responses to stress	0.0012975	1.67	P62987	Ubiquitin-60S ribosomal protein L40 OS=Homo sapiens OX=9606 GN=UBA52 PE=1 SV=2	UBA52	14.728	39.1	7	6	6	6	90657000
R-HSA-2262752 Cellular responses to stress	0.0012975	1.67	P0DMV9	Heat shock 70 kDa protein 1B OS=Homo sapiens OX=9606 GN=HSPA1B PE=1 SV=1	HSPA1B	70.051	0	0	0	0	0	0
R-HSA-2262752 Cellular responses to stress	0.0012975	1.67	P0DPH8	Tubulin alpha-3D chain OS=Homo sapiens OX=9606 GN=TUBA3D PE=1 SV=1	TUBA3D	49.959	0	0	0	0	0	0
R-HSA-2262752 Cellular responses to stress	0.0012975	1.67	P10599	Thioredoxin OS=Homo sapiens OX=9606 GN=TXN PE=1 SV=3	TXN	11.737	0	0	0	0	0	0
R-HSA-2262752 Cellular responses to stress	0.0012975	1.67	P11021	Endoplasmic reticulum chaperone BiP OS=Homo sapiens OX=9606 GN=HSPA5 PE=1 SV=2	HSPA5	72.332	0	0	0	0	0	0
R-HSA-2262752 Cellular responses to stress	0.0012975	1.67	P11142	Heat shock cognate 71 kDa protein OS=Homo sapiens OX=9606 GN=HSPA8 PE=1 SV=1	HSPA8	70.897	0	0	0	0	0	0
R-HSA-2262752 Cellular responses to stress	0.0012975	1.67	P19784	Casein kinase II subunit alpha' OS=Homo sapiens OX=9606 GN=CSNK2A2 PE=1 SV=1	CSNK2A2	41.213	0	0	0	0	0	0
R-HSA-2262752 Cellular responses to stress	0.0012975	1.67	P21281	V-type proton ATPase subunit B, brain isoform OS=Homo sapiens OX=9606 GN=ATP6V1B2 PE=1 SV=3	ATP6V1B2	56.5	0	0	0	0	0	0
R-HSA-2262752 Cellular responses to stress	0.0012975	1.67	P29401	Transketolase OS=Homo sapiens OX=9606 GN=TKT PE=1 SV=3	TKT	67.877	0	0	0	0	0	0
R-HSA-2262752 Cellular responses to stress	0.0012975	1.67	P32119	Peroxiredoxin-2 OS=Homo sapiens OX=9606 GN=PRDX2 PE=1 SV=5	PRDX2	21.892	0	0	0	0	0	0
R-HSA-2262752 Cellular responses to stress	0.0012975	1.67	P37837	Transaldolase OS=Homo sapiens OX=9606 GN=TALDO1 PE=1 SV=2	TALDO1	37.54	0	0	0	0	0	0
R-HSA-2262752 Cellular responses to stress	0.0012975	1.67	P38646	Stress-70 protein, mitochondrial OS=Homo sapiens OX=9606 GN=HSPA9 PE=1 SV=2	HSPA9	73.68	0	0	0	0	0	0
R-HSA-2262752 Cellular responses to stress	0.0012975	1.67	P47756	F-actin-capping protein subunit beta OS=Homo sapiens OX=9606 GN=CAPZB PE=1 SV=5	CAPZB	30.628	0	0	0	0	0	0
R-HSA-2262752 Cellular responses to stress	0.0012975	1.67	P51812	Ribosomal protein S6 kinase alpha-3 OS=Homo sapiens OX=9606 GN=RPS6KA3 PE=1 SV=1	RPS6KA3	83.735	1.2	1	1	1	1	0
R-HSA-2262752 Cellular responses to stress	0.0012975	1.67	P52907	F-actin-capping protein subunit alpha-1 OS=Homo sapiens OX=9606 GN=CAPZA1 PE=1 SV=3	CAPZA1	32.922	0	0	0	0	0	0
R-HSA-2262752 Cellular responses to stress	0.0012975	1.67	P55072	Transitional endoplasmic reticulum ATPase OS=Homo sapiens OX=9606 GN=VCP PE=1 SV=4	VCP	89.321	0	0	0	0	0	0
R-HSA-2262752 Cellular responses to stress	0.0012975	1.67	P62081	40S ribosomal protein S7 OS=Homo sapiens OX=9606 GN=RPS7 PE=1 SV=1	RPS7	22.127	0	0	0	0	0	0
R-HSA-2262752 Cellular responses to stress	0.0012975	1.67	P62258	14-3-3 protein epsilon OS=Homo sapiens OX=9606 GN=YWHAE PE=1 SV=1	YWHAE	29.174	0	0	0	0	0	0
R-HSA-2262752 Cellular responses to stress	0.0012975	1.67	P68104	Elongation factor 1-alpha 1 OS=Homo sapiens OX=9606 GN=EEF1A1 PE=1 SV=1	EEF1A1	50.14	0	0	0	0	0	0
R-HSA-2262752 Cellular responses to stress	0.0012975	1.67	P68371	Tubulin beta-4B chain OS=Homo sapiens OX=9606 GN=TUBB4B PE=1 SV=1	TUBB4B	49.83	0	0	0	0	0	0
R-HSA-2262752 Cellular responses to stress	0.0012975	1.67	P68871	Hemoglobin subunit beta OS=Homo sapiens OX=9606 GN=HBB PE=1 SV=2	HBB	15.998	71.4	22	9	4	9	3143200000
R-HSA-2262752 Cellular responses to stress	0.0012975	1.67	P69905	Hemoglobin subunit alpha OS=Homo sapiens OX=9606 GN=HBA2 PE=1 SV=2	HBA2	15.257	57.7	20	6	6	6	1898500000
R-HSA-2262752 Cellular responses to stress	0.0012975	1.67	Q02878	60S ribosomal protein L6 OS=Homo sapiens OX=9606 GN=RPL6 PE=1 SV=3	RPL6	32.728	0	0	0	0	0	0
R-HSA-2262752 Cellular responses to stress	0.0012975	1.67	Q06830	Peroxiredoxin-1 OS=Homo sapiens OX=9606 GN=PRDX1 PE=1 SV=1	PRDX1	22.11	9	1	1	1	1	1860400
R-HSA-2262752 Cellular responses to stress	0.0012975	1.67	Q15084	Protein disulfide-isomerase A6 OS=Homo sapiens OX=9606 GN=PDIA6 PE=1 SV=1	PDIA6	48.121	0	0	0	0	0	0
R-HSA-2262752 Cellular responses to stress	0.0012975	1.67	Q15648	Mediator of RNA polymerase II transcription subunit 1 OS=Homo sapiens OX=9606 GN=MED1 PE=1 SV=4	MED1	168.48	0	0	0	0	0	0
R-HSA-2262752 Cellular responses to stress	0.0012975	1.67	Q969H8	Myeloid-derived growth factor OS=Homo sapiens OX=9606 GN=MYDGF PE=1 SV=1	MYDGF	18.795	0	0	0	0	0	0
R-HSA-2262752 Cellular responses to stress	0.0012975	1.67	Q9UHA4	Ragulator complex protein LAMTOR3 OS=Homo sapiens OX=9606 GN=LAMTOR3 PE=1 SV=1	LAMTOR3	13.623	0	0	0	0	0	0
R-HSA-2262752 Cellular responses to stress	0.0012975	1.67	Q99878	Histone H2A type 1-J OS=Homo sapiens OX=9606 GN=H2AC14 PE=1 SV=3	H2AC14	13.936	14.1	2	2	2	2	17616000
R-HSA-2299718 Condensation of Prophase Chromosomes	0.158966	2.17	Q93077	Histone H2A type 1-C OS=Homo sapiens OX=9606 GN=H2AC6 PE=1 SV=3	H2AC6	14.105	0	0	0	0	0	0
R-HSA-2299718 Condensation of Prophase Chromosomes	0.158966	2.17	P14635	G2/mitotic-specific cyclin-B1 OS=Homo sapiens OX=9606 GN=CCNB1 PE=1 SV=1	CCNB1	48.337	0	0	0	0	0	0
R-HSA-2299718 Condensation of Prophase Chromosomes	0.158966	2.17	Q99878	Histone H2A type 1-J OS=Homo sapiens OX=9606 GN=H2AC14 PE=1 SV=3	H2AC14	13.936	14.1	2	2	2	2	17616000
R-HSA-2424491 DAP12 signaling	0.197814	2.43	P16885	1-phosphatidylinositol 4,5-bisphosphate phosphodiesterase gamma-2 OS=Homo sapiens OX=9606 GN=PLCG2 PE=1 SV=4	PLCG2	147.87	0	0	0	0	0	0
R-HSA-2424491 DAP12 signaling	0.197814	2.43	P61769	Beta-2-microglobulin OS=Homo sapiens OX=9606 GN=B2M PE=1 SV=1	B2M	13.714	8.4	1	1	1	1	13665000
R-HSA-2426168 Activation of gene expression by SREBF (SREBP)	0.380417	1.52	Q03426	Mevalonate kinase OS=Homo sapiens OX=9606 GN=MVK PE=1 SV=1	MVK	42.45	0	0	0	0	0	0
R-HSA-2426168 Activation of gene expression by SREBF (SREBP)	0.380417	1.52	Q15648	Mediator of RNA polymerase II transcription subunit 1 OS=Homo sapiens OX=9606 GN=MED1 PE=1 SV=4	MED1	168.48	0	0	0	0	0	0
R-HSA-2453864 Retinoid cycle disease events	0.0661716	4.68	P02753	Retinol-binding protein 4 OS=Homo sapiens OX=9606 GN=RBP4 PE=1 SV=3	RBP4	23.01	47.3	7	7	7	7	728740000
R-HSA-2453864 Retinoid cycle disease events	0.0661716	4.68	P02766	Transthyretin OS=Homo sapiens OX=9606 GN=TTR PE=1 SV=1	TTR	15.887	72.8	35	11	11	11	17121000000
R-HSA-2453902 The canonical retinoid cycle in rods (twilight vision)	0.173866	2.65	P02753	Retinol-binding protein 4 OS=Homo sapiens OX=9606 GN=RBP4 PE=1 SV=3	RBP4	23.01	47.3	7	7	7	7	728740000
R-HSA-2453902 The canonical retinoid cycle in rods (twilight vision)	0.173866	2.65	P02766	Transthyretin OS=Homo sapiens OX=9606 GN=TTR PE=1 SV=1	TTR	15.887	72.8	35	11	11	11	17121000000
R-HSA-2454202 Fc epsilon receptor (FCERI) signaling	0.217015	1.46	A0A0C4DH25	Immunoglobulin kappa variable 3D-20 OS=Homo sapiens OX=9606 GN=IGKV3D-20 PE=3 SV=1	IGKV3D-20	12.515	0	0	0	0	0	0
R-HSA-2454202 Fc epsilon receptor (FCERI) signaling	0.217015	1.46	O14818	Proteasome subunit alpha type-7 OS=Homo sapiens OX=9606 GN=PSMA7 PE=1 SV=1	PSMA7	27.887	0	0	0	0	0	0
R-HSA-2454202 Fc epsilon receptor (FCERI) signaling	0.217015	1.46	P06312	Immunoglobulin kappa variable 4-1 OS=Homo sapiens OX=9606 GN=IGKV4-1 PE=1 SV=1	IGKV4-1	13.38	12.4	1	1	1	1	1625400
R-HSA-2454202 Fc epsilon receptor (FCERI) signaling	0.217015	1.46	P62987	Ubiquitin-60S ribosomal protein L40 OS=Homo sapiens OX=9606 GN=UBA52 PE=1 SV=2	UBA52	14.728	39.1	7	6	6	6	90657000
R-HSA-2454202 Fc epsilon receptor (FCERI) signaling	0.217015	1.46	P0DOY3	Immunoglobulin lambda constant 3 OS=Homo sapiens OX=9606 GN=IGLC3 PE=1 SV=1	IGLC3	11.265	37.7	8	3	1	3	530400000
R-HSA-2454202 Fc epsilon receptor (FCERI) signaling	0.217015	1.46	P16885	1-phosphatidylinositol 4,5-bisphosphate phosphodiesterase gamma-2 OS=Homo sapiens OX=9606 GN=PLCG2 PE=1 SV=4	PLCG2	147.87	0	0	0	0	0	0
R-HSA-2454202 Fc epsilon receptor (FCERI) signaling	0.217015	1.46	A2NJV5	Immunoglobulin kappa variable 2-29 OS=Homo sapiens OX=9606 GN=IGKV2-29 PE=3 SV=2	IGKV2-29	13.085	10.8	1	1	1	1	28989000
R-HSA-2454202 Fc epsilon receptor (FCERI) signaling	0.217015	1.46	P0CG04	Immunoglobulin lambda constant 1 OS=Homo sapiens OX=9606 GN=IGLC1 PE=1 SV=1	IGLC1	11.348	37.7	1	3	1	1	11841000
R-HSA-2454202 Fc epsilon receptor (FCERI) signaling	0.217015	1.46	P01721	Immunoglobulin lambda variable 6-57 OS=Homo sapiens OX=9606 GN=IGLV6-57 PE=1 SV=2	IGLV6-57	12.566	0	0	0	0	0	0
R-HSA-2474795 Diseases associated with visual transduction	0.0661716	4.68	P02753	Retinol-binding protein 4 OS=Homo sapiens OX=9606 GN=RBP4 PE=1 SV=3	RBP4	23.01	47.3	7	7	7	7	728740000
R-HSA-2474795 Diseases associated with visual transduction	0.0661716	4.68	P02766	Transthyretin OS=Homo sapiens OX=9606 GN=TTR PE=1 SV=1	TTR	15.887	72.8	35	11	11	11	17121000000
R-HSA-2514853 Condensation of Prometaphase Chromosomes	0.0487045	5.53	P14635	G2/mitotic-specific cyclin-B1 OS=Homo sapiens OX=9606 GN=CCNB1 PE=1 SV=1	CCNB1	48.337	0	0	0	0	0	0
R-HSA-2514853 Condensation of Prometaphase Chromosomes	0.0487045	5.53	P19784	Casein kinase II subunit alpha' OS=Homo sapiens OX=9606 GN=CSNK2A2 PE=1 SV=1	CSNK2A2	41.213	0	0	0	0	0	0
R-HSA-2559582 Senescence-Associated Secretory Phenotype (SASP)	0.342096	1.5	Q93077	Histone H2A type 1-C OS=Homo sapiens OX=9606 GN=H2AC6 PE=1 SV=3	H2AC6	14.105	0	0	0	0	0	0
R-HSA-2559582 Senescence-Associated Secretory Phenotype (SASP)	0.342096	1.5	P62987	Ubiquitin-60S ribosomal protein L40 OS=Homo sapiens OX=9606 GN=UBA52 PE=1 SV=2	UBA52	14.728	39.1	7	6	6	6	90657000
R-HSA-2559582 Senescence-Associated Secretory Phenotype (SASP)	0.342096	1.5	P51812	Ribosomal protein S6 kinase alpha-3 OS=Homo sapiens OX=9606 GN=RPS6KA3 PE=1 SV=1	RPS6KA3	83.735	1.2	1	1	1	1	0
R-HSA-2559582 Senescence-Associated Secretory Phenotype (SASP)	0.342096	1.5	Q99878	Histone H2A type 1-J OS=Homo sapiens OX=9606 GN=H2AC14 PE=1 SV=3	H2AC14	13.936	14.1	2	2	2	2	17616000
R-HSA-2565942 Regulation of PLK1 Activity at G2/M Transition	0.060629	2.15	P62987	Ubiquitin-60S ribosomal protein L40 OS=Homo sapiens OX=9606 GN=UBA52 PE=1 SV=2	UBA52	14.728	39.1	7	6	6	6	90657000
R-HSA-2565942 Regulation of PLK1 Activity at G2/M Transition	0.060629	2.15	P14635	G2/mitotic-specific cyclin-B1 OS=Homo sapiens OX=9606 GN=CCNB1 PE=1 SV=1	CCNB1	48.337	0	0	0	0	0	0
R-HSA-2565942 Regulation of PLK1 Activity at G2/M Transition	0.060629	2.15	P61981	14-3-3 protein gamma OS=Homo sapiens OX=9606 GN=YWHAG PE=1 SV=2	YWHAG	28.302	0	0	0	0	0	0
R-HSA-2565942 Regulation of PLK1 Activity at G2/M Transition	0.060629	2.15	P62258	14-3-3 protein epsilon OS=Homo sapiens OX=9606 GN=YWHAE PE=1 SV=1	YWHAE	29.174	0	0	0	0	0	0
R-HSA-2565942 Regulation of PLK1 Activity at G2/M Transition	0.060629	2.15	P68371	Tubulin beta-4B chain OS=Homo sapiens OX=9606 GN=TUBB4B PE=1 SV=1	TUBB4B	49.83	0	0	0	0	0	0
R-HSA-2565942 Regulation of PLK1 Activity at G2/M Transition	0.060629	2.15	Q99996	A-kinase anchor protein 9 OS=Homo sapiens OX=9606 GN=AKAP9 PE=1 SV=4	AKAP9	452.98	0	0	0	0	0	0
R-HSA-264870 Caspase-mediated cleavage of cytoskeletal proteins	0.00621007	7.61	P06396	Gelsolin OS=Homo sapiens OX=9606 GN=GSN PE=1 SV=1	GSN	85.696	0	0	0	0	0	0
R-HSA-264870 Caspase-mediated cleavage of cytoskeletal proteins	0.00621007	7.61	P08670	Vimentin OS=Homo sapiens OX=9606 GN=VIM PE=1 SV=4	VIM	53.651	0	0	0	0	0	0
R-HSA-264870 Caspase-mediated cleavage of cytoskeletal proteins	0.00621007	7.61	Q15149	Plectin OS=Homo sapiens OX=9606 GN=PLEC PE=1 SV=3	PLEC	531.78	0	0	0	0	0	0
R-HSA-2730905 Role of LAT2/NTAL/LAB on calcium mobilization	0.036472	2.43	A0A0C4DH25	Immunoglobulin kappa variable 3D-20 OS=Homo sapiens OX=9606 GN=IGKV3D-20 PE=3 SV=1	IGKV3D-20	12.515	0	0	0	0	0	0
R-HSA-2730905 Role of LAT2/NTAL/LAB on calcium mobilization	0.036472	2.43	P06312	Immunoglobulin kappa variable 4-1 OS=Homo sapiens OX=9606 GN=IGKV4-1 PE=1 SV=1	IGKV4-1	13.38	12.4	1	1	1	1	1625400
R-HSA-2730905 Role of LAT2/NTAL/LAB on calcium mobilization	0.036472	2.43	P0DOY3	Immunoglobulin lambda constant 3 OS=Homo sapiens OX=9606 GN=IGLC3 PE=1 SV=1	IGLC3	11.265	37.7	8	3	1	3	530400000
R-HSA-2730905 Role of LAT2/NTAL/LAB on calcium mobilization	0.036472	2.43	A2NJV5	Immunoglobulin kappa variable 2-29 OS=Homo sapiens OX=9606 GN=IGKV2-29 PE=3 SV=2	IGKV2-29	13.085	10.8	1	1	1	1	28989000
R-HSA-2730905 Role of LAT2/NTAL/LAB on calcium mobilization	0.036472	2.43	P0CG04	Immunoglobulin lambda constant 1 OS=Homo sapiens OX=9606 GN=IGLC1 PE=1 SV=1	IGLC1	11.348	37.7	1	3	1	1	11841000
R-HSA-2730905 Role of LAT2/NTAL/LAB on calcium mobilization	0.036472	2.43	P01721	Immunoglobulin lambda variable 6-57 OS=Homo sapiens OX=9606 GN=IGLV6-57 PE=1 SV=2	IGLV6-57	12.566	0	0	0	0	0	0
R-HSA-2871796 FCERI mediated MAPK activation	0.0269513	2.39	A0A0C4DH25	Immunoglobulin kappa variable 3D-20 OS=Homo sapiens OX=9606 GN=IGKV3D-20 PE=3 SV=1	IGKV3D-20	12.515	0	0	0	0	0	0
R-HSA-2871796 FCERI mediated MAPK activation	0.0269513	2.39	P06312	Immunoglobulin kappa variable 4-1 OS=Homo sapiens OX=9606 GN=IGKV4-1 PE=1 SV=1	IGKV4-1	13.38	12.4	1	1	1	1	1625400
R-HSA-2871796 FCERI mediated MAPK activation	0.0269513	2.39	P0DOY3	Immunoglobulin lambda constant 3 OS=Homo sapiens OX=9606 GN=IGLC3 PE=1 SV=1	IGLC3	11.265	37.7	8	3	1	3	530400000
R-HSA-2871796 FCERI mediated MAPK activation	0.0269513	2.39	P16885	1-phosphatidylinositol 4,5-bisphosphate phosphodiesterase gamma-2 OS=Homo sapiens OX=9606 GN=PLCG2 PE=1 SV=4	PLCG2	147.87	0	0	0	0	0	0
R-HSA-2871796 FCERI mediated MAPK activation	0.0269513	2.39	A2NJV5	Immunoglobulin kappa variable 2-29 OS=Homo sapiens OX=9606 GN=IGKV2-29 PE=3 SV=2	IGKV2-29	13.085	10.8	1	1	1	1	28989000
R-HSA-2871796 FCERI mediated MAPK activation	0.0269513	2.39	P0CG04	Immunoglobulin lambda constant 1 OS=Homo sapiens OX=9606 GN=IGLC1 PE=1 SV=1	IGLC1	11.348	37.7	1	3	1	1	11841000
R-HSA-2871796 FCERI mediated MAPK activation	0.0269513	2.39	P01721	Immunoglobulin lambda variable 6-57 OS=Homo sapiens OX=9606 GN=IGLV6-57 PE=1 SV=2	IGLV6-57	12.566	0	0	0	0	0	0
R-HSA-2871809 FCERI mediated Ca+2 mobilization	0.0269513	2.39	A0A0C4DH25	Immunoglobulin kappa variable 3D-20 OS=Homo sapiens OX=9606 GN=IGKV3D-20 PE=3 SV=1	IGKV3D-20	12.515	0	0	0	0	0	0
R-HSA-2871809 FCERI mediated Ca+2 mobilization	0.0269513	2.39	P06312	Immunoglobulin kappa variable 4-1 OS=Homo sapiens OX=9606 GN=IGKV4-1 PE=1 SV=1	IGKV4-1	13.38	12.4	1	1	1	1	1625400
R-HSA-2871809 FCERI mediated Ca+2 mobilization	0.0269513	2.39	P0DOY3	Immunoglobulin lambda constant 3 OS=Homo sapiens OX=9606 GN=IGLC3 PE=1 SV=1	IGLC3	11.265	37.7	8	3	1	3	530400000
R-HSA-2871809 FCERI mediated Ca+2 mobilization	0.0269513	2.39	P16885	1-phosphatidylinositol 4,5-bisphosphate phosphodiesterase gamma-2 OS=Homo sapiens OX=9606 GN=PLCG2 PE=1 SV=4	PLCG2	147.87	0	0	0	0	0	0
R-HSA-2871809 FCERI mediated Ca+2 mobilization	0.0269513	2.39	A2NJV5	Immunoglobulin kappa variable 2-29 OS=Homo sapiens OX=9606 GN=IGKV2-29 PE=3 SV=2	IGKV2-29	13.085	10.8	1	1	1	1	28989000
R-HSA-2871809 FCERI mediated Ca+2 mobilization	0.0269513	2.39	P0CG04	Immunoglobulin lambda constant 1 OS=Homo sapiens OX=9606 GN=IGLC1 PE=1 SV=1	IGLC1	11.348	37.7	1	3	1	1	11841000
R-HSA-2871809 FCERI mediated Ca+2 mobilization	0.0269513	2.39	P01721	Immunoglobulin lambda variable 6-57 OS=Homo sapiens OX=9606 GN=IGLV6-57 PE=1 SV=2	IGLV6-57	12.566	0	0	0	0	0	0
R-HSA-2871837 FCERI mediated NF-kB activation	0.145703	1.71	A0A0C4DH25	Immunoglobulin kappa variable 3D-20 OS=Homo sapiens OX=9606 GN=IGKV3D-20 PE=3 SV=1	IGKV3D-20	12.515	0	0	0	0	0	0
R-HSA-2871837 FCERI mediated NF-kB activation	0.145703	1.71	O14818	Proteasome subunit alpha type-7 OS=Homo sapiens OX=9606 GN=PSMA7 PE=1 SV=1	PSMA7	27.887	0	0	0	0	0	0
R-HSA-2871837 FCERI mediated NF-kB activation	0.145703	1.71	P06312	Immunoglobulin kappa variable 4-1 OS=Homo sapiens OX=9606 GN=IGKV4-1 PE=1 SV=1	IGKV4-1	13.38	12.4	1	1	1	1	1625400
R-HSA-2871837 FCERI mediated NF-kB activation	0.145703	1.71	P62987	Ubiquitin-60S ribosomal protein L40 OS=Homo sapiens OX=9606 GN=UBA52 PE=1 SV=2	UBA52	14.728	39.1	7	6	6	6	90657000
R-HSA-2871837 FCERI mediated NF-kB activation	0.145703	1.71	P0DOY3	Immunoglobulin lambda constant 3 OS=Homo sapiens OX=9606 GN=IGLC3 PE=1 SV=1	IGLC3	11.265	37.7	8	3	1	3	530400000
R-HSA-2871837 FCERI mediated NF-kB activation	0.145703	1.71	A2NJV5	Immunoglobulin kappa variable 2-29 OS=Homo sapiens OX=9606 GN=IGKV2-29 PE=3 SV=2	IGKV2-29	13.085	10.8	1	1	1	1	28989000
R-HSA-2871837 FCERI mediated NF-kB activation	0.145703	1.71	P0CG04	Immunoglobulin lambda constant 1 OS=Homo sapiens OX=9606 GN=IGLC1 PE=1 SV=1	IGLC1	11.348	37.7	1	3	1	1	11841000
R-HSA-2871837 FCERI mediated NF-kB activation	0.145703	1.71	P01721	Immunoglobulin lambda variable 6-57 OS=Homo sapiens OX=9606 GN=IGLV6-57 PE=1 SV=2	IGLV6-57	12.566	0	0	0	0	0	0
R-HSA-2980736 Peptide hormone metabolism	0.00822788	2.77	P01019	Angiotensinogen OS=Homo sapiens OX=9606 GN=AGT PE=1 SV=3	AGT	53.154	7.6	3	3	3	3	91548000
R-HSA-2980736 Peptide hormone metabolism	0.00822788	2.77	P06276	Cholinesterase OS=Homo sapiens OX=9606 GN=BCHE PE=1 SV=1	BCHE	68.417	5.1	2	2	2	2	90413000
R-HSA-2980736 Peptide hormone metabolism	0.00822788	2.77	P07339	Cathepsin D OS=Homo sapiens OX=9606 GN=CTSD PE=1 SV=1	CTSD	44.552	9.7	4	3	3	3	29548000
R-HSA-2980736 Peptide hormone metabolism	0.00822788	2.77	P15144	Aminopeptidase N OS=Homo sapiens OX=9606 GN=ANPEP PE=1 SV=4	ANPEP	109.54	2.8	2	2	2	2	31204000
R-HSA-2980736 Peptide hormone metabolism	0.00822788	2.77	P27487	Dipeptidyl peptidase 4 OS=Homo sapiens OX=9606 GN=DPP4 PE=1 SV=2	DPP4	88.278	15	7	8	8	8	79452000
R-HSA-2980736 Peptide hormone metabolism	0.00822788	2.77	Q96IY4	Carboxypeptidase B2 OS=Homo sapiens OX=9606 GN=CPB2 PE=1 SV=2	CPB2	48.424	16.3	2	3	3	3	43281000
R-HSA-2980736 Peptide hormone metabolism	0.00822788	2.77	O60282	Kinesin heavy chain isoform 5C OS=Homo sapiens OX=9606 GN=KIF5C PE=1 SV=1	KIF5C	109.49	0.8	9	1	1	1	2190000000
R-HSA-2980736 Peptide hormone metabolism	0.00822788	2.77	Q07075	Glutamyl aminopeptidase OS=Homo sapiens OX=9606 GN=ENPEP PE=1 SV=3	ENPEP	109.24	0	0	0	0	0	0
R-HSA-2995410 Nuclear Envelope (NE) Reassembly	0.293562	1.74	P0DPH8	Tubulin alpha-3D chain OS=Homo sapiens OX=9606 GN=TUBA3D PE=1 SV=1	TUBA3D	49.959	0	0	0	0	0	0
R-HSA-2995410 Nuclear Envelope (NE) Reassembly	0.293562	1.74	P14635	G2/mitotic-specific cyclin-B1 OS=Homo sapiens OX=9606 GN=CCNB1 PE=1 SV=1	CCNB1	48.337	0	0	0	0	0	0
R-HSA-2995410 Nuclear Envelope (NE) Reassembly	0.293562	1.74	P62826	GTP-binding nuclear protein Ran OS=Homo sapiens OX=9606 GN=RAN PE=1 SV=3	RAN	24.423	0	0	0	0	0	0
R-HSA-2995410 Nuclear Envelope (NE) Reassembly	0.293562	1.74	P68371	Tubulin beta-4B chain OS=Homo sapiens OX=9606 GN=TUBB4B PE=1 SV=1	TUBB4B	49.83	0	0	0	0	0	0
R-HSA-3299685 Detoxification of Reactive Oxygen Species	0.000875114	5.22	P00441	Superoxide dismutase [Cu-Zn] OS=Homo sapiens OX=9606 GN=SOD1 PE=1 SV=2	SOD1	15.936	0	0	0	0	0	0
R-HSA-3299685 Detoxification of Reactive Oxygen Species	0.000875114	5.22	P04040	Catalase OS=Homo sapiens OX=9606 GN=CAT PE=1 SV=3	CAT	59.755	8.7	2	2	2	2	7648000
R-HSA-3299685 Detoxification of Reactive Oxygen Species	0.000875114	5.22	P09211	Glutathione S-transferase P OS=Homo sapiens OX=9606 GN=GSTP1 PE=1 SV=2	GSTP1	23.356	0	0	0	0	0	0
R-HSA-3299685 Detoxification of Reactive Oxygen Species	0.000875114	5.22	P10599	Thioredoxin OS=Homo sapiens OX=9606 GN=TXN PE=1 SV=3	TXN	11.737	0	0	0	0	0	0
R-HSA-3299685 Detoxification of Reactive Oxygen Species	0.000875114	5.22	P32119	Peroxiredoxin-2 OS=Homo sapiens OX=9606 GN=PRDX2 PE=1 SV=5	PRDX2	21.892	0	0	0	0	0	0
R-HSA-3299685 Detoxification of Reactive Oxygen Species	0.000875114	5.22	Q06830	Peroxiredoxin-1 OS=Homo sapiens OX=9606 GN=PRDX1 PE=1 SV=1	PRDX1	22.11	9	1	1	1	1	1860400
R-HSA-3371453 Regulation of HSF1-mediated heat shock response	0.0724307	2.24	P0DMV9	Heat shock 70 kDa protein 1B OS=Homo sapiens OX=9606 GN=HSPA1B PE=1 SV=1	HSPA1B	70.051	0	0	0	0	0	0
R-HSA-3371453 Regulation of HSF1-mediated heat shock response	0.0724307	2.24	P11021	Endoplasmic reticulum chaperone BiP OS=Homo sapiens OX=9606 GN=HSPA5 PE=1 SV=2	HSPA5	72.332	0	0	0	0	0	0
R-HSA-3371453 Regulation of HSF1-mediated heat shock response	0.0724307	2.24	P11142	Heat shock cognate 71 kDa protein OS=Homo sapiens OX=9606 GN=HSPA8 PE=1 SV=1	HSPA8	70.897	0	0	0	0	0	0
R-HSA-3371453 Regulation of HSF1-mediated heat shock response	0.0724307	2.24	P38646	Stress-70 protein, mitochondrial OS=Homo sapiens OX=9606 GN=HSPA9 PE=1 SV=2	HSPA9	73.68	0	0	0	0	0	0
R-HSA-3371453 Regulation of HSF1-mediated heat shock response	0.0724307	2.24	P62258	14-3-3 protein epsilon OS=Homo sapiens OX=9606 GN=YWHAE PE=1 SV=1	YWHAE	29.174	0	0	0	0	0	0
R-HSA-3371497 HSP90 chaperone cycle for steroid hormone receptors (SHR) in the presence of ligand	0.00251123	3.74	P08238	Heat shock protein HSP 90-beta OS=Homo sapiens OX=9606 GN=HSP90AB1 PE=1 SV=4	HSP90AB1	83.263	0	0	0	0	0	0
R-HSA-3371497 HSP90 chaperone cycle for steroid hormone receptors (SHR) in the presence of ligand	0.00251123	3.74	P0DMV9	Heat shock 70 kDa protein 1B OS=Homo sapiens OX=9606 GN=HSPA1B PE=1 SV=1	HSPA1B	70.051	0	0	0	0	0	0
R-HSA-3371497 HSP90 chaperone cycle for steroid hormone receptors (SHR) in the presence of ligand	0.00251123	3.74	P0DPH8	Tubulin alpha-3D chain OS=Homo sapiens OX=9606 GN=TUBA3D PE=1 SV=1	TUBA3D	49.959	0	0	0	0	0	0
R-HSA-3371497 HSP90 chaperone cycle for steroid hormone receptors (SHR) in the presence of ligand	0.00251123	3.74	P11142	Heat shock cognate 71 kDa protein OS=Homo sapiens OX=9606 GN=HSPA8 PE=1 SV=1	HSPA8	70.897	0	0	0	0	0	0
R-HSA-3371497 HSP90 chaperone cycle for steroid hormone receptors (SHR) in the presence of ligand	0.00251123	3.74	P47756	F-actin-capping protein subunit beta OS=Homo sapiens OX=9606 GN=CAPZB PE=1 SV=5	CAPZB	30.628	0	0	0	0	0	0
R-HSA-3371497 HSP90 chaperone cycle for steroid hormone receptors (SHR) in the presence of ligand	0.00251123	3.74	P52907	F-actin-capping protein subunit alpha-1 OS=Homo sapiens OX=9606 GN=CAPZA1 PE=1 SV=3	CAPZA1	32.922	0	0	0	0	0	0
R-HSA-3371497 HSP90 chaperone cycle for steroid hormone receptors (SHR) in the presence of ligand	0.00251123	3.74	P68371	Tubulin beta-4B chain OS=Homo sapiens OX=9606 GN=TUBB4B PE=1 SV=1	TUBB4B	49.83	0	0	0	0	0	0
R-HSA-3371511 HSF1 activation	0.000460701	10.14	P08238	Heat shock protein HSP 90-beta OS=Homo sapiens OX=9606 GN=HSP90AB1 PE=1 SV=4	HSP90AB1	83.263	0	0	0	0	0	0
R-HSA-3371511 HSF1 activation	0.000460701	10.14	P55072	Transitional endoplasmic reticulum ATPase OS=Homo sapiens OX=9606 GN=VCP PE=1 SV=4	VCP	89.321	0	0	0	0	0	0
R-HSA-3371511 HSF1 activation	0.000460701	10.14	P62258	14-3-3 protein epsilon OS=Homo sapiens OX=9606 GN=YWHAE PE=1 SV=1	YWHAE	29.174	0	0	0	0	0	0
R-HSA-3371511 HSF1 activation	0.000460701	10.14	P68104	Elongation factor 1-alpha 1 OS=Homo sapiens OX=9606 GN=EEF1A1 PE=1 SV=1	EEF1A1	50.14	0	0	0	0	0	0
R-HSA-3371556 Cellular response to heat stress	0.00822788	2.77	P08238	Heat shock protein HSP 90-beta OS=Homo sapiens OX=9606 GN=HSP90AB1 PE=1 SV=4	HSP90AB1	83.263	0	0	0	0	0	0
R-HSA-3371556 Cellular response to heat stress	0.00822788	2.77	P0DMV9	Heat shock 70 kDa protein 1B OS=Homo sapiens OX=9606 GN=HSPA1B PE=1 SV=1	HSPA1B	70.051	0	0	0	0	0	0
R-HSA-3371556 Cellular response to heat stress	0.00822788	2.77	P11021	Endoplasmic reticulum chaperone BiP OS=Homo sapiens OX=9606 GN=HSPA5 PE=1 SV=2	HSPA5	72.332	0	0	0	0	0	0
R-HSA-3371556 Cellular response to heat stress	0.00822788	2.77	P11142	Heat shock cognate 71 kDa protein OS=Homo sapiens OX=9606 GN=HSPA8 PE=1 SV=1	HSPA8	70.897	0	0	0	0	0	0
R-HSA-3371556 Cellular response to heat stress	0.00822788	2.77	P38646	Stress-70 protein, mitochondrial OS=Homo sapiens OX=9606 GN=HSPA9 PE=1 SV=2	HSPA9	73.68	0	0	0	0	0	0
R-HSA-3371556 Cellular response to heat stress	0.00822788	2.77	P55072	Transitional endoplasmic reticulum ATPase OS=Homo sapiens OX=9606 GN=VCP PE=1 SV=4	VCP	89.321	0	0	0	0	0	0
R-HSA-3371556 Cellular response to heat stress	0.00822788	2.77	P62258	14-3-3 protein epsilon OS=Homo sapiens OX=9606 GN=YWHAE PE=1 SV=1	YWHAE	29.174	0	0	0	0	0	0
R-HSA-3371556 Cellular response to heat stress	0.00822788	2.77	P68104	Elongation factor 1-alpha 1 OS=Homo sapiens OX=9606 GN=EEF1A1 PE=1 SV=1	EEF1A1	50.14	0	0	0	0	0	0
R-HSA-3371568 Attenuation phase	0.00978616	6.52	P08238	Heat shock protein HSP 90-beta OS=Homo sapiens OX=9606 GN=HSP90AB1 PE=1 SV=4	HSP90AB1	83.263	0	0	0	0	0	0
R-HSA-3371568 Attenuation phase	0.00978616	6.52	P0DMV9	Heat shock 70 kDa protein 1B OS=Homo sapiens OX=9606 GN=HSPA1B PE=1 SV=1	HSPA1B	70.051	0	0	0	0	0	0
R-HSA-3371568 Attenuation phase	0.00978616	6.52	P11142	Heat shock cognate 71 kDa protein OS=Homo sapiens OX=9606 GN=HSPA8 PE=1 SV=1	HSPA8	70.897	0	0	0	0	0	0
R-HSA-3371571 HSF1-dependent transactivation	0.0427593	3.8	P08238	Heat shock protein HSP 90-beta OS=Homo sapiens OX=9606 GN=HSP90AB1 PE=1 SV=4	HSP90AB1	83.263	0	0	0	0	0	0
R-HSA-3371571 HSF1-dependent transactivation	0.0427593	3.8	P0DMV9	Heat shock 70 kDa protein 1B OS=Homo sapiens OX=9606 GN=HSPA1B PE=1 SV=1	HSPA1B	70.051	0	0	0	0	0	0
R-HSA-3371571 HSF1-dependent transactivation	0.0427593	3.8	P11142	Heat shock cognate 71 kDa protein OS=Homo sapiens OX=9606 GN=HSPA8 PE=1 SV=1	HSPA8	70.897	0	0	0	0	0	0
R-HSA-351906 Apoptotic cleavage of cell adhesion proteins	0.000315274	11.06	P12830	Cadherin-1 OS=Homo sapiens OX=9606 GN=CDH1 PE=1 SV=3	CDH1	97.455	1.8	2	2	2	2	7974000
R-HSA-351906 Apoptotic cleavage of cell adhesion proteins	0.000315274	11.06	P15924	Desmoplakin OS=Homo sapiens OX=9606 GN=DSP PE=1 SV=3	DSP	331.77	4.1	10	8	8	8	36295000
R-HSA-351906 Apoptotic cleavage of cell adhesion proteins	0.000315274	11.06	Q02413	Desmoglein-1 OS=Homo sapiens OX=9606 GN=DSG1 PE=1 SV=2	DSG1	113.75	7.6	12	7	7	7	89824000
R-HSA-351906 Apoptotic cleavage of cell adhesion proteins	0.000315274	11.06	Q13835	Plakophilin-1 OS=Homo sapiens OX=9606 GN=PKP1 PE=1 SV=2	PKP1	82.86	0	0	0	0	0	0
R-HSA-3560782 Diseases associated with glycosaminoglycan metabolism	0.392179	1.48	P15291	Beta-1,4-galactosyltransferase 1 OS=Homo sapiens OX=9606 GN=B4GALT1 PE=1 SV=5	B4GALT1	43.92	0	0	0	0	0	0
R-HSA-3560782 Diseases associated with glycosaminoglycan metabolism	0.392179	1.48	P51884	Lumican OS=Homo sapiens OX=9606 GN=LUM PE=1 SV=2	LUM	38.429	0	0	0	0	0	0
R-HSA-3656244 Defective B4GALT1 causes B4GALT1-CDG (CDG-2d)	0.0264553	7.61	P15291	Beta-1,4-galactosyltransferase 1 OS=Homo sapiens OX=9606 GN=B4GALT1 PE=1 SV=5	B4GALT1	43.92	0	0	0	0	0	0
R-HSA-3656244 Defective B4GALT1 causes B4GALT1-CDG (CDG-2d)	0.0264553	7.61	P51884	Lumican OS=Homo sapiens OX=9606 GN=LUM PE=1 SV=2	LUM	38.429	0	0	0	0	0	0
R-HSA-373755 Semaphorin interactions	0.468876	1.43	P05556	Integrin beta-1 OS=Homo sapiens OX=9606 GN=ITGB1 PE=1 SV=2	ITGB1	88.414	0	0	0	0	0	0
R-HSA-373755 Semaphorin interactions	0.468876	1.43	P08238	Heat shock protein HSP 90-beta OS=Homo sapiens OX=9606 GN=HSP90AB1 PE=1 SV=4	HSP90AB1	83.263	0	0	0	0	0	0
R-HSA-373755 Semaphorin interactions	0.468876	1.43	P35579	Myosin-9 OS=Homo sapiens OX=9606 GN=MYH9 PE=1 SV=4	MYH9	226.53	1.8	2	2	2	2	2939500
R-HSA-373760 L1CAM interactions	0.00183245	2.81	P00533	Epidermal growth factor receptor OS=Homo sapiens OX=9606 GN=EGFR PE=1 SV=2	EGFR	134.28	0	0	0	0	0	0
R-HSA-373760 L1CAM interactions	0.00183245	2.81	P05556	Integrin beta-1 OS=Homo sapiens OX=9606 GN=ITGB1 PE=1 SV=2	ITGB1	88.414	0	0	0	0	0	0
R-HSA-373760 L1CAM interactions	0.00183245	2.81	P0DPH8	Tubulin alpha-3D chain OS=Homo sapiens OX=9606 GN=TUBA3D PE=1 SV=1	TUBA3D	49.959	0	0	0	0	0	0
R-HSA-373760 L1CAM interactions	0.00183245	2.81	P11142	Heat shock cognate 71 kDa protein OS=Homo sapiens OX=9606 GN=HSPA8 PE=1 SV=1	HSPA8	70.897	0	0	0	0	0	0
R-HSA-373760 L1CAM interactions	0.00183245	2.81	P19784	Casein kinase II subunit alpha' OS=Homo sapiens OX=9606 GN=CSNK2A2 PE=1 SV=1	CSNK2A2	41.213	0	0	0	0	0	0
R-HSA-373760 L1CAM interactions	0.00183245	2.81	Q05193	Dynamin-1 OS=Homo sapiens OX=9606 GN=DNM1 PE=1 SV=2	DNM1	97.407	0	0	0	0	0	0
R-HSA-373760 L1CAM interactions	0.00183245	2.81	P51812	Ribosomal protein S6 kinase alpha-3 OS=Homo sapiens OX=9606 GN=RPS6KA3 PE=1 SV=1	RPS6KA3	83.735	1.2	1	1	1	1	0
R-HSA-373760 L1CAM interactions	0.00183245	2.81	P63261	Actin, cytoplasmic 2 OS=Homo sapiens OX=9606 GN=ACTG1 PE=1 SV=1	ACTG1	41.792	9.3	1	3	3	3	4758900
R-HSA-373760 L1CAM interactions	0.00183245	2.81	P68371	Tubulin beta-4B chain OS=Homo sapiens OX=9606 GN=TUBB4B PE=1 SV=1	TUBB4B	49.83	0	0	0	0	0	0
R-HSA-373760 L1CAM interactions	0.00183245	2.81	Q13740	CD166 antigen OS=Homo sapiens OX=9606 GN=ALCAM PE=1 SV=2	ALCAM	65.102	11.1	4	4	4	4	34555000
R-HSA-373760 L1CAM interactions	0.00183245	2.81	P11277	Spectrin beta chain, erythrocytic OS=Homo sapiens OX=9606 GN=SPTB PE=1 SV=5	SPTB	246.47	0	0	0	0	0	0
R-HSA-3769402 Deactivation of the beta-catenin transactivating complex	0.40384	1.45	P62987	Ubiquitin-60S ribosomal protein L40 OS=Homo sapiens OX=9606 GN=UBA52 PE=1 SV=2	UBA52	14.728	39.1	7	6	6	6	90657000
R-HSA-3769402 Deactivation of the beta-catenin transactivating complex	0.40384	1.45	P63104	14-3-3 protein zeta/delta OS=Homo sapiens OX=9606 GN=YWHAZ PE=1 SV=1	YWHAZ	27.745	0	0	0	0	0	0
R-HSA-379716 Cytosolic tRNA aminoacylation	0.185785	2.54	P26640	Valine--tRNA ligase OS=Homo sapiens OX=9606 GN=VARS1 PE=1 SV=4	VARS1	140.47	0	0	0	0	0	0
R-HSA-379716 Cytosolic tRNA aminoacylation	0.185785	2.54	Q15181	Inorganic pyrophosphatase OS=Homo sapiens OX=9606 GN=PPA1 PE=1 SV=2	PPA1	32.66	0	0	0	0	0	0
R-HSA-379724 tRNA Aminoacylation	0.40384	1.45	P26640	Valine--tRNA ligase OS=Homo sapiens OX=9606 GN=VARS1 PE=1 SV=4	VARS1	140.47	0	0	0	0	0	0
R-HSA-379724 tRNA Aminoacylation	0.40384	1.45	Q15181	Inorganic pyrophosphatase OS=Homo sapiens OX=9606 GN=PPA1 PE=1 SV=2	PPA1	32.66	0	0	0	0	0	0
R-HSA-380259 Loss of Nlp from mitotic centrosomes	0.286802	1.79	P61981	14-3-3 protein gamma OS=Homo sapiens OX=9606 GN=YWHAG PE=1 SV=2	YWHAG	28.302	0	0	0	0	0	0
R-HSA-380259 Loss of Nlp from mitotic centrosomes	0.286802	1.79	P62258	14-3-3 protein epsilon OS=Homo sapiens OX=9606 GN=YWHAE PE=1 SV=1	YWHAE	29.174	0	0	0	0	0	0
R-HSA-380259 Loss of Nlp from mitotic centrosomes	0.286802	1.79	P68371	Tubulin beta-4B chain OS=Homo sapiens OX=9606 GN=TUBB4B PE=1 SV=1	TUBB4B	49.83	0	0	0	0	0	0
R-HSA-380259 Loss of Nlp from mitotic centrosomes	0.286802	1.79	Q99996	A-kinase anchor protein 9 OS=Homo sapiens OX=9606 GN=AKAP9 PE=1 SV=4	AKAP9	452.98	0	0	0	0	0	0
R-HSA-380270 Recruitment of mitotic centrosome proteins and complexes	0.337023	1.52	P61981	14-3-3 protein gamma OS=Homo sapiens OX=9606 GN=YWHAG PE=1 SV=2	YWHAG	28.302	0	0	0	0	0	0
R-HSA-380270 Recruitment of mitotic centrosome proteins and complexes	0.337023	1.52	P62258	14-3-3 protein epsilon OS=Homo sapiens OX=9606 GN=YWHAE PE=1 SV=1	YWHAE	29.174	0	0	0	0	0	0
R-HSA-380270 Recruitment of mitotic centrosome proteins and complexes	0.337023	1.52	P68371	Tubulin beta-4B chain OS=Homo sapiens OX=9606 GN=TUBB4B PE=1 SV=1	TUBB4B	49.83	0	0	0	0	0	0
R-HSA-380270 Recruitment of mitotic centrosome proteins and complexes	0.337023	1.52	Q99996	A-kinase anchor protein 9 OS=Homo sapiens OX=9606 GN=AKAP9 PE=1 SV=4	AKAP9	452.98	0	0	0	0	0	0
R-HSA-380284 Loss of proteins required for interphase microtubule organization from the centrosome	0.286802	1.79	P61981	14-3-3 protein gamma OS=Homo sapiens OX=9606 GN=YWHAG PE=1 SV=2	YWHAG	28.302	0	0	0	0	0	0
R-HSA-380284 Loss of proteins required for interphase microtubule organization from the centrosome	0.286802	1.79	P62258	14-3-3 protein epsilon OS=Homo sapiens OX=9606 GN=YWHAE PE=1 SV=1	YWHAE	29.174	0	0	0	0	0	0
R-HSA-380284 Loss of proteins required for interphase microtubule organization from the centrosome	0.286802	1.79	P68371	Tubulin beta-4B chain OS=Homo sapiens OX=9606 GN=TUBB4B PE=1 SV=1	TUBB4B	49.83	0	0	0	0	0	0
R-HSA-380284 Loss of proteins required for interphase microtubule organization from the centrosome	0.286802	1.79	Q99996	A-kinase anchor protein 9 OS=Homo sapiens OX=9606 GN=AKAP9 PE=1 SV=4	AKAP9	452.98	0	0	0	0	0	0
R-HSA-380287 Centrosome maturation	0.337023	1.52	P61981	14-3-3 protein gamma OS=Homo sapiens OX=9606 GN=YWHAG PE=1 SV=2	YWHAG	28.302	0	0	0	0	0	0
R-HSA-380287 Centrosome maturation	0.337023	1.52	P62258	14-3-3 protein epsilon OS=Homo sapiens OX=9606 GN=YWHAE PE=1 SV=1	YWHAE	29.174	0	0	0	0	0	0
R-HSA-380287 Centrosome maturation	0.337023	1.52	P68371	Tubulin beta-4B chain OS=Homo sapiens OX=9606 GN=TUBB4B PE=1 SV=1	TUBB4B	49.83	0	0	0	0	0	0
R-HSA-380287 Centrosome maturation	0.337023	1.52	Q99996	A-kinase anchor protein 9 OS=Homo sapiens OX=9606 GN=AKAP9 PE=1 SV=4	AKAP9	452.98	0	0	0	0	0	0
R-HSA-380320 Recruitment of NuMA to mitotic centrosomes	0.239257	1.62	P0DPH8	Tubulin alpha-3D chain OS=Homo sapiens OX=9606 GN=TUBA3D PE=1 SV=1	TUBA3D	49.959	0	0	0	0	0	0
R-HSA-380320 Recruitment of NuMA to mitotic centrosomes	0.239257	1.62	P61981	14-3-3 protein gamma OS=Homo sapiens OX=9606 GN=YWHAG PE=1 SV=2	YWHAG	28.302	0	0	0	0	0	0
R-HSA-380320 Recruitment of NuMA to mitotic centrosomes	0.239257	1.62	P62258	14-3-3 protein epsilon OS=Homo sapiens OX=9606 GN=YWHAE PE=1 SV=1	YWHAE	29.174	0	0	0	0	0	0
R-HSA-380320 Recruitment of NuMA to mitotic centrosomes	0.239257	1.62	P68371	Tubulin beta-4B chain OS=Homo sapiens OX=9606 GN=TUBB4B PE=1 SV=1	TUBB4B	49.83	0	0	0	0	0	0
R-HSA-380320 Recruitment of NuMA to mitotic centrosomes	0.239257	1.62	Q99996	A-kinase anchor protein 9 OS=Homo sapiens OX=9606 GN=AKAP9 PE=1 SV=4	AKAP9	452.98	0	0	0	0	0	0
R-HSA-381038 XBP1(S) activates chaperone genes	0.0677694	2.59	P02545	Prelamin-A/C OS=Homo sapiens OX=9606 GN=LMNA PE=1 SV=1	LMNA	74.139	0	0	0	0	0	0
R-HSA-381038 XBP1(S) activates chaperone genes	0.0677694	2.59	P0C869	Cytosolic phospholipase A2 beta OS=Homo sapiens OX=9606 GN=PLA2G4B PE=1 SV=2	PLA2G4B	87.977	0	0	0	0	0	0
R-HSA-381038 XBP1(S) activates chaperone genes	0.0677694	2.59	Q15084	Protein disulfide-isomerase A6 OS=Homo sapiens OX=9606 GN=PDIA6 PE=1 SV=1	PDIA6	48.121	0	0	0	0	0	0
R-HSA-381038 XBP1(S) activates chaperone genes	0.0677694	2.59	Q969H8	Myeloid-derived growth factor OS=Homo sapiens OX=9606 GN=MYDGF PE=1 SV=1	MYDGF	18.795	0	0	0	0	0	0
R-HSA-381070 IRE1alpha activates chaperones	0.00512837	3.73	O75460	Serine/threonine-protein kinase/endoribonuclease IRE1 OS=Homo sapiens OX=9606 GN=ERN1 PE=1 SV=2	ERN1	109.73	0.9	2	1	1	1	118360000
R-HSA-381070 IRE1alpha activates chaperones	0.00512837	3.73	P02545	Prelamin-A/C OS=Homo sapiens OX=9606 GN=LMNA PE=1 SV=1	LMNA	74.139	0	0	0	0	0	0
R-HSA-381070 IRE1alpha activates chaperones	0.00512837	3.73	P0C869	Cytosolic phospholipase A2 beta OS=Homo sapiens OX=9606 GN=PLA2G4B PE=1 SV=2	PLA2G4B	87.977	0	0	0	0	0	0
R-HSA-381070 IRE1alpha activates chaperones	0.00512837	3.73	P11021	Endoplasmic reticulum chaperone BiP OS=Homo sapiens OX=9606 GN=HSPA5 PE=1 SV=2	HSPA5	72.332	0	0	0	0	0	0
R-HSA-381070 IRE1alpha activates chaperones	0.00512837	3.73	Q15084	Protein disulfide-isomerase A6 OS=Homo sapiens OX=9606 GN=PDIA6 PE=1 SV=1	PDIA6	48.121	0	0	0	0	0	0
R-HSA-381070 IRE1alpha activates chaperones	0.00512837	3.73	Q969H8	Myeloid-derived growth factor OS=Homo sapiens OX=9606 GN=MYDGF PE=1 SV=1	MYDGF	18.795	0	0	0	0	0	0
R-HSA-381119 Unfolded Protein Response (UPR)	0.125959	2.01	O75460	Serine/threonine-protein kinase/endoribonuclease IRE1 OS=Homo sapiens OX=9606 GN=ERN1 PE=1 SV=2	ERN1	109.73	0.9	2	1	1	1	118360000
R-HSA-381119 Unfolded Protein Response (UPR)	0.125959	2.01	P02545	Prelamin-A/C OS=Homo sapiens OX=9606 GN=LMNA PE=1 SV=1	LMNA	74.139	0	0	0	0	0	0
R-HSA-381119 Unfolded Protein Response (UPR)	0.125959	2.01	P0C869	Cytosolic phospholipase A2 beta OS=Homo sapiens OX=9606 GN=PLA2G4B PE=1 SV=2	PLA2G4B	87.977	0	0	0	0	0	0
R-HSA-381119 Unfolded Protein Response (UPR)	0.125959	2.01	P11021	Endoplasmic reticulum chaperone BiP OS=Homo sapiens OX=9606 GN=HSPA5 PE=1 SV=2	HSPA5	72.332	0	0	0	0	0	0
R-HSA-381119 Unfolded Protein Response (UPR)	0.125959	2.01	Q15084	Protein disulfide-isomerase A6 OS=Homo sapiens OX=9606 GN=PDIA6 PE=1 SV=1	PDIA6	48.121	0	0	0	0	0	0
R-HSA-381119 Unfolded Protein Response (UPR)	0.125959	2.01	Q969H8	Myeloid-derived growth factor OS=Homo sapiens OX=9606 GN=MYDGF PE=1 SV=1	MYDGF	18.795	0	0	0	0	0	0
R-HSA-381426 Regulation of Insulin-like Growth Factor (IGF) transport and uptake by Insulin-like Growth Factor Binding Proteins (IGFBPs)	1.11664e-07	4.42	O00391	Sulfhydryl oxidase 1 OS=Homo sapiens OX=9606 GN=QSOX1 PE=1 SV=3	QSOX1	82.577	3.2	2	2	2	2	20083000
R-HSA-381426 Regulation of Insulin-like Growth Factor (IGF) transport and uptake by Insulin-like Growth Factor Binding Proteins (IGFBPs)	1.11664e-07	4.42	P00450	Ceruloplasmin OS=Homo sapiens OX=9606 GN=CP PE=1 SV=1	CP	122.2	22.9	25	17	17	17	892180000
R-HSA-381426 Regulation of Insulin-like Growth Factor (IGF) transport and uptake by Insulin-like Growth Factor Binding Proteins (IGFBPs)	1.11664e-07	4.42	P01008	Antithrombin-III OS=Homo sapiens OX=9606 GN=SERPINC1 PE=1 SV=1	SERPINC1	52.602	30.6	22	12	12	12	995630000
R-HSA-381426 Regulation of Insulin-like Growth Factor (IGF) transport and uptake by Insulin-like Growth Factor Binding Proteins (IGFBPs)	1.11664e-07	4.42	P01009	Alpha-1-antitrypsin OS=Homo sapiens OX=9606 GN=SERPINA1 PE=1 SV=3	SERPINA1	46.736	38.3	20	13	13	13	1081600000
R-HSA-381426 Regulation of Insulin-like Growth Factor (IGF) transport and uptake by Insulin-like Growth Factor Binding Proteins (IGFBPs)	1.11664e-07	4.42	P01024	Complement C3 OS=Homo sapiens OX=9606 GN=C3 PE=1 SV=2	C3	187.15	0	0	0	0	0	0
R-HSA-381426 Regulation of Insulin-like Growth Factor (IGF) transport and uptake by Insulin-like Growth Factor Binding Proteins (IGFBPs)	1.11664e-07	4.42	P01042	Kininogen-1 OS=Homo sapiens OX=9606 GN=KNG1 PE=1 SV=2	KNG1	71.957	16.8	10	9	9	9	1803300000
R-HSA-381426 Regulation of Insulin-like Growth Factor (IGF) transport and uptake by Insulin-like Growth Factor Binding Proteins (IGFBPs)	1.11664e-07	4.42	P02647	Apolipoprotein A-I OS=Homo sapiens OX=9606 GN=APOA1 PE=1 SV=1	APOA1	30.777	20.6	5	5	5	5	76295000
R-HSA-381426 Regulation of Insulin-like Growth Factor (IGF) transport and uptake by Insulin-like Growth Factor Binding Proteins (IGFBPs)	1.11664e-07	4.42	P02652	Apolipoprotein A-II OS=Homo sapiens OX=9606 GN=APOA2 PE=1 SV=1	APOA2	11.175	19	7	3	3	3	7512000000
R-HSA-381426 Regulation of Insulin-like Growth Factor (IGF) transport and uptake by Insulin-like Growth Factor Binding Proteins (IGFBPs)	1.11664e-07	4.42	P02765	Alpha-2-HS-glycoprotein OS=Homo sapiens OX=9606 GN=AHSG PE=1 SV=2	AHSG	39.34	23.2	41	7	7	7	4512000000
R-HSA-381426 Regulation of Insulin-like Growth Factor (IGF) transport and uptake by Insulin-like Growth Factor Binding Proteins (IGFBPs)	1.11664e-07	4.42	P02787	Serotransferrin OS=Homo sapiens OX=9606 GN=TF PE=1 SV=4	TF	77.049	60.5	160	43	43	43	50131000000
R-HSA-381426 Regulation of Insulin-like Growth Factor (IGF) transport and uptake by Insulin-like Growth Factor Binding Proteins (IGFBPs)	1.11664e-07	4.42	Q07065	Cytoskeleton-associated protein 4 OS=Homo sapiens OX=9606 GN=CKAP4 PE=1 SV=2	CKAP4	66.022	0	0	0	0	0	0
R-HSA-381426 Regulation of Insulin-like Growth Factor (IGF) transport and uptake by Insulin-like Growth Factor Binding Proteins (IGFBPs)	1.11664e-07	4.42	Q15084	Protein disulfide-isomerase A6 OS=Homo sapiens OX=9606 GN=PDIA6 PE=1 SV=1	PDIA6	48.121	0	0	0	0	0	0
R-HSA-381426 Regulation of Insulin-like Growth Factor (IGF) transport and uptake by Insulin-like Growth Factor Binding Proteins (IGFBPs)	1.11664e-07	4.42	P01033	Metalloproteinase inhibitor 1 OS=Homo sapiens OX=9606 GN=TIMP1 PE=1 SV=1	TIMP1	23.171	12.1	1	2	2	2	17139000
R-HSA-381426 Regulation of Insulin-like Growth Factor (IGF) transport and uptake by Insulin-like Growth Factor Binding Proteins (IGFBPs)	1.11664e-07	4.42	P01034	Cystatin-C OS=Homo sapiens OX=9606 GN=CST3 PE=1 SV=1	CST3	15.799	23.3	3	3	3	3	14030000
R-HSA-381426 Regulation of Insulin-like Growth Factor (IGF) transport and uptake by Insulin-like Growth Factor Binding Proteins (IGFBPs)	1.11664e-07	4.42	P05546	Heparin cofactor 2 OS=Homo sapiens OX=9606 GN=SERPIND1 PE=1 SV=3	SERPIND1	57.07	0	0	0	0	0	0
R-HSA-381426 Regulation of Insulin-like Growth Factor (IGF) transport and uptake by Insulin-like Growth Factor Binding Proteins (IGFBPs)	1.11664e-07	4.42	P0C0L4	Complement C4-A OS=Homo sapiens OX=9606 GN=C4A PE=1 SV=2	C4A	192.78	0	0	0	0	0	0
R-HSA-381426 Regulation of Insulin-like Growth Factor (IGF) transport and uptake by Insulin-like Growth Factor Binding Proteins (IGFBPs)	1.11664e-07	4.42	P19022	Cadherin-2 OS=Homo sapiens OX=9606 GN=CDH2 PE=1 SV=4	CDH2	99.808	0	0	0	0	0	0
R-HSA-381426 Regulation of Insulin-like Growth Factor (IGF) transport and uptake by Insulin-like Growth Factor Binding Proteins (IGFBPs)	1.11664e-07	4.42	Q13103	Secreted phosphoprotein 24 OS=Homo sapiens OX=9606 GN=SPP2 PE=1 SV=1	SPP2	24.337	0	0	0	0	0	0
R-HSA-382551 Transport of small molecules	0.235496	1.22	O14818	Proteasome subunit alpha type-7 OS=Homo sapiens OX=9606 GN=PSMA7 PE=1 SV=1	PSMA7	27.887	0	0	0	0	0	0
R-HSA-382551 Transport of small molecules	0.235496	1.22	P00450	Ceruloplasmin OS=Homo sapiens OX=9606 GN=CP PE=1 SV=1	CP	122.2	22.9	25	17	17	17	892180000
R-HSA-382551 Transport of small molecules	0.235496	1.22	P00918	Carbonic anhydrase 2 OS=Homo sapiens OX=9606 GN=CA2 PE=1 SV=2	CA2	29.246	0	0	0	0	0	0
R-HSA-382551 Transport of small molecules	0.235496	1.22	P02647	Apolipoprotein A-I OS=Homo sapiens OX=9606 GN=APOA1 PE=1 SV=1	APOA1	30.777	20.6	5	5	5	5	76295000
R-HSA-382551 Transport of small molecules	0.235496	1.22	P02652	Apolipoprotein A-II OS=Homo sapiens OX=9606 GN=APOA2 PE=1 SV=1	APOA2	11.175	19	7	3	3	3	7512000000
R-HSA-382551 Transport of small molecules	0.235496	1.22	P02654	Apolipoprotein C-I OS=Homo sapiens OX=9606 GN=APOC1 PE=1 SV=1	APOC1	9.3318	34.9	3	3	3	3	164400000
R-HSA-382551 Transport of small molecules	0.235496	1.22	P02655	Apolipoprotein C-II OS=Homo sapiens OX=9606 GN=APOC2 PE=1 SV=1	APOC2	11.284	19.8	3	2	2	2	111850000
R-HSA-382551 Transport of small molecules	0.235496	1.22	P02656	Apolipoprotein C-III OS=Homo sapiens OX=9606 GN=APOC3 PE=1 SV=1	APOC3	10.852	0	0	0	0	0	0
R-HSA-382551 Transport of small molecules	0.235496	1.22	P02787	Serotransferrin OS=Homo sapiens OX=9606 GN=TF PE=1 SV=4	TF	77.049	60.5	160	43	43	43	50131000000
R-HSA-382551 Transport of small molecules	0.235496	1.22	P04180	Phosphatidylcholine-sterol acyltransferase OS=Homo sapiens OX=9606 GN=LCAT PE=1 SV=1	LCAT	49.577	23.9	9	7	7	7	281860000
R-HSA-382551 Transport of small molecules	0.235496	1.22	P05090	Apolipoprotein D OS=Homo sapiens OX=9606 GN=APOD PE=1 SV=1	APOD	21.275	25.9	14	4	4	4	463060000
R-HSA-382551 Transport of small molecules	0.235496	1.22	P09601	Heme oxygenase 1 OS=Homo sapiens OX=9606 GN=HMOX1 PE=1 SV=1	HMOX1	32.818	0	0	0	0	0	0
R-HSA-382551 Transport of small molecules	0.235496	1.22	P62987	Ubiquitin-60S ribosomal protein L40 OS=Homo sapiens OX=9606 GN=UBA52 PE=1 SV=2	UBA52	14.728	39.1	7	6	6	6	90657000
R-HSA-382551 Transport of small molecules	0.235496	1.22	P20020	Plasma membrane calcium-transporting ATPase 1 OS=Homo sapiens OX=9606 GN=ATP2B1 PE=1 SV=4	ATP2B1	134.68	0	0	0	0	0	0
R-HSA-382551 Transport of small molecules	0.235496	1.22	P21281	V-type proton ATPase subunit B, brain isoform OS=Homo sapiens OX=9606 GN=ATP6V1B2 PE=1 SV=3	ATP6V1B2	56.5	0	0	0	0	0	0
R-HSA-382551 Transport of small molecules	0.235496	1.22	P25311	Zinc-alpha-2-glycoprotein OS=Homo sapiens OX=9606 GN=AZGP1 PE=1 SV=2	AZGP1	34.258	36.2	19	11	11	11	3450300000
R-HSA-382551 Transport of small molecules	0.235496	1.22	P31025	Lipocalin-1 OS=Homo sapiens OX=9606 GN=LCN1 PE=1 SV=1	LCN1	19.25	15.3	4	3	3	3	18543000
R-HSA-382551 Transport of small molecules	0.235496	1.22	P35232	Prohibitin 1 OS=Homo sapiens OX=9606 GN=PHB1 PE=1 SV=1	PHB1	29.804	0	0	0	0	0	0
R-HSA-382551 Transport of small molecules	0.235496	1.22	P55072	Transitional endoplasmic reticulum ATPase OS=Homo sapiens OX=9606 GN=VCP PE=1 SV=4	VCP	89.321	0	0	0	0	0	0
R-HSA-382551 Transport of small molecules	0.235496	1.22	P68871	Hemoglobin subunit beta OS=Homo sapiens OX=9606 GN=HBB PE=1 SV=2	HBB	15.998	71.4	22	9	4	9	3143200000
R-HSA-382551 Transport of small molecules	0.235496	1.22	P69905	Hemoglobin subunit alpha OS=Homo sapiens OX=9606 GN=HBA2 PE=1 SV=2	HBA2	15.257	57.7	20	6	6	6	1898500000
R-HSA-382551 Transport of small molecules	0.235496	1.22	P80188	Neutrophil gelatinase-associated lipocalin OS=Homo sapiens OX=9606 GN=LCN2 PE=1 SV=2	LCN2	22.588	0	0	0	0	0	0
R-HSA-382551 Transport of small molecules	0.235496	1.22	Q6BCY4	NADH-cytochrome b5 reductase 2 OS=Homo sapiens OX=9606 GN=CYB5R2 PE=1 SV=1	CYB5R2	31.458	0	0	0	0	0	0
R-HSA-382551 Transport of small molecules	0.235496	1.22	P12273	Prolactin-inducible protein OS=Homo sapiens OX=9606 GN=PIP PE=1 SV=1	PIP	16.572	6.8	2	1	1	1	90468000
R-HSA-382551 Transport of small molecules	0.235496	1.22	P48764	Sodium/hydrogen exchanger 3 OS=Homo sapiens OX=9606 GN=SLC9A3 PE=1 SV=2	SLC9A3	92.853	0	0	0	0	0	0
R-HSA-382551 Transport of small molecules	0.235496	1.22	Q14916	Sodium-dependent phosphate transport protein 1 OS=Homo sapiens OX=9606 GN=SLC17A1 PE=1 SV=2	SLC17A1	51.131	0	0	0	0	0	0
R-HSA-382551 Transport of small molecules	0.235496	1.22	O94759	Transient receptor potential cation channel subfamily M member 2 OS=Homo sapiens OX=9606 GN=TRPM2 PE=1 SV=2	TRPM2	171.2	0	0	0	0	0	0
R-HSA-382551 Transport of small molecules	0.235496	1.22	P11597	Cholesteryl ester transfer protein OS=Homo sapiens OX=9606 GN=CETP PE=1 SV=2	CETP	54.756	0	0	0	0	0	0
R-HSA-382551 Transport of small molecules	0.235496	1.22	P51172	Amiloride-sensitive sodium channel subunit delta OS=Homo sapiens OX=9606 GN=SCNN1D PE=1 SV=3	SCNN1D	87.849	1	2	1	1	1	3407300
R-HSA-389957 Prefoldin mediated transfer of substrate to CCT/TriC	0.234373	2.17	P0DPH8	Tubulin alpha-3D chain OS=Homo sapiens OX=9606 GN=TUBA3D PE=1 SV=1	TUBA3D	49.959	0	0	0	0	0	0
R-HSA-389957 Prefoldin mediated transfer of substrate to CCT/TriC	0.234373	2.17	P68371	Tubulin beta-4B chain OS=Homo sapiens OX=9606 GN=TUBB4B PE=1 SV=1	TUBB4B	49.83	0	0	0	0	0	0
R-HSA-389958 Cooperation of Prefoldin and TriC/CCT in actin and tubulin folding	0.295867	1.84	P0DPH8	Tubulin alpha-3D chain OS=Homo sapiens OX=9606 GN=TUBA3D PE=1 SV=1	TUBA3D	49.959	0	0	0	0	0	0
R-HSA-389958 Cooperation of Prefoldin and TriC/CCT in actin and tubulin folding	0.295867	1.84	P68371	Tubulin beta-4B chain OS=Homo sapiens OX=9606 GN=TUBB4B PE=1 SV=1	TUBB4B	49.83	0	0	0	0	0	0
R-HSA-389960 Formation of tubulin folding intermediates by CCT/TriC	0.209934	2.34	P0DPH8	Tubulin alpha-3D chain OS=Homo sapiens OX=9606 GN=TUBA3D PE=1 SV=1	TUBA3D	49.959	0	0	0	0	0	0
R-HSA-389960 Formation of tubulin folding intermediates by CCT/TriC	0.209934	2.34	P68371	Tubulin beta-4B chain OS=Homo sapiens OX=9606 GN=TUBB4B PE=1 SV=1	TUBB4B	49.83	0	0	0	0	0	0
R-HSA-389977 Post-chaperonin tubulin folding pathway	0.173866	2.65	P0DPH8	Tubulin alpha-3D chain OS=Homo sapiens OX=9606 GN=TUBA3D PE=1 SV=1	TUBA3D	49.959	0	0	0	0	0	0
R-HSA-389977 Post-chaperonin tubulin folding pathway	0.173866	2.65	P68371	Tubulin beta-4B chain OS=Homo sapiens OX=9606 GN=TUBB4B PE=1 SV=1	TUBB4B	49.83	0	0	0	0	0	0
R-HSA-390522 Striated Muscle Contraction	0.0295317	3.38	P67936	Tropomyosin alpha-4 chain OS=Homo sapiens OX=9606 GN=TPM4 PE=1 SV=3	TPM4	28.521	0	0	0	0	0	0
R-HSA-390522 Striated Muscle Contraction	0.0295317	3.38	P08670	Vimentin OS=Homo sapiens OX=9606 GN=VIM PE=1 SV=4	VIM	53.651	0	0	0	0	0	0
R-HSA-390522 Striated Muscle Contraction	0.0295317	3.38	P68133	Actin, alpha skeletal muscle OS=Homo sapiens OX=9606 GN=ACTA1 PE=1 SV=1	ACTA1	42.051	0	0	0	0	0	0
R-HSA-390522 Striated Muscle Contraction	0.0295317	3.38	Q9NZQ9	Tropomodulin-4 OS=Homo sapiens OX=9606 GN=TMOD4 PE=1 SV=1	TMOD4	39.335	2.9	2	1	1	1	105740000
R-HSA-392499 Metabolism of proteins	0.259477	1.13	O00303	Eukaryotic translation initiation factor 3 subunit F OS=Homo sapiens OX=9606 GN=EIF3F PE=1 SV=1	EIF3F	37.563	0	0	0	0	0	0
R-HSA-392499 Metabolism of proteins	0.259477	1.13	O00391	Sulfhydryl oxidase 1 OS=Homo sapiens OX=9606 GN=QSOX1 PE=1 SV=3	QSOX1	82.577	3.2	2	2	2	2	20083000
R-HSA-392499 Metabolism of proteins	0.259477	1.13	O14818	Proteasome subunit alpha type-7 OS=Homo sapiens OX=9606 GN=PSMA7 PE=1 SV=1	PSMA7	27.887	0	0	0	0	0	0
R-HSA-392499 Metabolism of proteins	0.259477	1.13	O95922	Polyglutamylase complex subunit TTLL1 OS=Homo sapiens OX=9606 GN=TTLL1 PE=1 SV=1	TTLL1	48.987	0	0	0	0	0	0
R-HSA-392499 Metabolism of proteins	0.259477	1.13	P00450	Ceruloplasmin OS=Homo sapiens OX=9606 GN=CP PE=1 SV=1	CP	122.2	22.9	25	17	17	17	892180000
R-HSA-392499 Metabolism of proteins	0.259477	1.13	P00742	Coagulation factor X OS=Homo sapiens OX=9606 GN=F10 PE=1 SV=2	F10	54.731	0	0	0	0	0	0
R-HSA-392499 Metabolism of proteins	0.259477	1.13	P01008	Antithrombin-III OS=Homo sapiens OX=9606 GN=SERPINC1 PE=1 SV=1	SERPINC1	52.602	30.6	22	12	12	12	995630000
R-HSA-392499 Metabolism of proteins	0.259477	1.13	P01009	Alpha-1-antitrypsin OS=Homo sapiens OX=9606 GN=SERPINA1 PE=1 SV=3	SERPINA1	46.736	38.3	20	13	13	13	1081600000
R-HSA-392499 Metabolism of proteins	0.259477	1.13	P01019	Angiotensinogen OS=Homo sapiens OX=9606 GN=AGT PE=1 SV=3	AGT	53.154	7.6	3	3	3	3	91548000
R-HSA-392499 Metabolism of proteins	0.259477	1.13	P01024	Complement C3 OS=Homo sapiens OX=9606 GN=C3 PE=1 SV=2	C3	187.15	0	0	0	0	0	0
R-HSA-392499 Metabolism of proteins	0.259477	1.13	P01042	Kininogen-1 OS=Homo sapiens OX=9606 GN=KNG1 PE=1 SV=2	KNG1	71.957	16.8	10	9	9	9	1803300000
R-HSA-392499 Metabolism of proteins	0.259477	1.13	P02647	Apolipoprotein A-I OS=Homo sapiens OX=9606 GN=APOA1 PE=1 SV=1	APOA1	30.777	20.6	5	5	5	5	76295000
R-HSA-392499 Metabolism of proteins	0.259477	1.13	P02652	Apolipoprotein A-II OS=Homo sapiens OX=9606 GN=APOA2 PE=1 SV=1	APOA2	11.175	19	7	3	3	3	7512000000
R-HSA-392499 Metabolism of proteins	0.259477	1.13	P02765	Alpha-2-HS-glycoprotein OS=Homo sapiens OX=9606 GN=AHSG PE=1 SV=2	AHSG	39.34	23.2	41	7	7	7	4512000000
R-HSA-392499 Metabolism of proteins	0.259477	1.13	P02766	Transthyretin OS=Homo sapiens OX=9606 GN=TTR PE=1 SV=1	TTR	15.887	72.8	35	11	11	11	17121000000
R-HSA-392499 Metabolism of proteins	0.259477	1.13	P02787	Serotransferrin OS=Homo sapiens OX=9606 GN=TF PE=1 SV=4	TF	77.049	60.5	160	43	43	43	50131000000
R-HSA-392499 Metabolism of proteins	0.259477	1.13	P02788	Lactotransferrin OS=Homo sapiens OX=9606 GN=LTF PE=1 SV=6	LTF	78.181	16.3	11	9	9	9	133970000
R-HSA-392499 Metabolism of proteins	0.259477	1.13	P04843	Dolichyl-diphosphooligosaccharide--protein glycosyltransferase subunit 1 OS=Homo sapiens OX=9606 GN=RPN1 PE=1 SV=1	RPN1	68.569	0	0	0	0	0	0
R-HSA-392499 Metabolism of proteins	0.259477	1.13	Q93077	Histone H2A type 1-C OS=Homo sapiens OX=9606 GN=H2AC6 PE=1 SV=3	H2AC6	14.105	0	0	0	0	0	0
R-HSA-392499 Metabolism of proteins	0.259477	1.13	P06276	Cholinesterase OS=Homo sapiens OX=9606 GN=BCHE PE=1 SV=1	BCHE	68.417	5.1	2	2	2	2	90413000
R-HSA-392499 Metabolism of proteins	0.259477	1.13	P06396	Gelsolin OS=Homo sapiens OX=9606 GN=GSN PE=1 SV=1	GSN	85.696	0	0	0	0	0	0
R-HSA-392499 Metabolism of proteins	0.259477	1.13	P07339	Cathepsin D OS=Homo sapiens OX=9606 GN=CTSD PE=1 SV=1	CTSD	44.552	9.7	4	3	3	3	29548000
R-HSA-392499 Metabolism of proteins	0.259477	1.13	P07911	Uromodulin OS=Homo sapiens OX=9606 GN=UMOD PE=1 SV=1	UMOD	69.76	0	0	0	0	0	0
R-HSA-392499 Metabolism of proteins	0.259477	1.13	P62987	Ubiquitin-60S ribosomal protein L40 OS=Homo sapiens OX=9606 GN=UBA52 PE=1 SV=2	UBA52	14.728	39.1	7	6	6	6	90657000
R-HSA-392499 Metabolism of proteins	0.259477	1.13	P0DPH8	Tubulin alpha-3D chain OS=Homo sapiens OX=9606 GN=TUBA3D PE=1 SV=1	TUBA3D	49.959	0	0	0	0	0	0
R-HSA-392499 Metabolism of proteins	0.259477	1.13	P10599	Thioredoxin OS=Homo sapiens OX=9606 GN=TXN PE=1 SV=3	TXN	11.737	0	0	0	0	0	0
R-HSA-392499 Metabolism of proteins	0.259477	1.13	P11142	Heat shock cognate 71 kDa protein OS=Homo sapiens OX=9606 GN=HSPA8 PE=1 SV=1	HSPA8	70.897	0	0	0	0	0	0
R-HSA-392499 Metabolism of proteins	0.259477	1.13	P11388	DNA topoisomerase 2-alpha OS=Homo sapiens OX=9606 GN=TOP2A PE=1 SV=3	TOP2A	174.38	0	0	0	0	0	0
R-HSA-392499 Metabolism of proteins	0.259477	1.13	P13639	Elongation factor 2 OS=Homo sapiens OX=9606 GN=EEF2 PE=1 SV=4	EEF2	95.337	0	0	0	0	0	0
R-HSA-392499 Metabolism of proteins	0.259477	1.13	P14735	Insulin-degrading enzyme OS=Homo sapiens OX=9606 GN=IDE PE=1 SV=4	IDE	117.97	0	0	0	0	0	0
R-HSA-392499 Metabolism of proteins	0.259477	1.13	P15144	Aminopeptidase N OS=Homo sapiens OX=9606 GN=ANPEP PE=1 SV=4	ANPEP	109.54	2.8	2	2	2	2	31204000
R-HSA-392499 Metabolism of proteins	0.259477	1.13	P15291	Beta-1,4-galactosyltransferase 1 OS=Homo sapiens OX=9606 GN=B4GALT1 PE=1 SV=5	B4GALT1	43.92	0	0	0	0	0	0
R-HSA-392499 Metabolism of proteins	0.259477	1.13	P19784	Casein kinase II subunit alpha' OS=Homo sapiens OX=9606 GN=CSNK2A2 PE=1 SV=1	CSNK2A2	41.213	0	0	0	0	0	0
R-HSA-392499 Metabolism of proteins	0.259477	1.13	P26640	Valine--tRNA ligase OS=Homo sapiens OX=9606 GN=VARS1 PE=1 SV=4	VARS1	140.47	0	0	0	0	0	0
R-HSA-392499 Metabolism of proteins	0.259477	1.13	P26641	Elongation factor 1-gamma OS=Homo sapiens OX=9606 GN=EEF1G PE=1 SV=3	EEF1G	50.118	0	0	0	0	0	0
R-HSA-392499 Metabolism of proteins	0.259477	1.13	P27487	Dipeptidyl peptidase 4 OS=Homo sapiens OX=9606 GN=DPP4 PE=1 SV=2	DPP4	88.278	15	7	8	8	8	79452000
R-HSA-392499 Metabolism of proteins	0.259477	1.13	P30101	Protein disulfide-isomerase A3 OS=Homo sapiens OX=9606 GN=PDIA3 PE=1 SV=4	PDIA3	56.782	0	0	0	0	0	0
R-HSA-392499 Metabolism of proteins	0.259477	1.13	P47756	F-actin-capping protein subunit beta OS=Homo sapiens OX=9606 GN=CAPZB PE=1 SV=5	CAPZB	30.628	0	0	0	0	0	0
R-HSA-392499 Metabolism of proteins	0.259477	1.13	P52907	F-actin-capping protein subunit alpha-1 OS=Homo sapiens OX=9606 GN=CAPZA1 PE=1 SV=3	CAPZA1	32.922	0	0	0	0	0	0
R-HSA-392499 Metabolism of proteins	0.259477	1.13	P53634	Dipeptidyl peptidase 1 OS=Homo sapiens OX=9606 GN=CTSC PE=1 SV=2	CTSC	51.853	0	0	0	0	0	0
R-HSA-392499 Metabolism of proteins	0.259477	1.13	P55072	Transitional endoplasmic reticulum ATPase OS=Homo sapiens OX=9606 GN=VCP PE=1 SV=4	VCP	89.321	0	0	0	0	0	0
R-HSA-392499 Metabolism of proteins	0.259477	1.13	P60842	Eukaryotic initiation factor 4A-I OS=Homo sapiens OX=9606 GN=EIF4A1 PE=1 SV=1	EIF4A1	46.153	0	0	0	0	0	0
R-HSA-392499 Metabolism of proteins	0.259477	1.13	P61626	Lysozyme C OS=Homo sapiens OX=9606 GN=LYZ PE=1 SV=1	LYZ	16.537	8.1	2	1	1	1	22211000
R-HSA-392499 Metabolism of proteins	0.259477	1.13	P62081	40S ribosomal protein S7 OS=Homo sapiens OX=9606 GN=RPS7 PE=1 SV=1	RPS7	22.127	0	0	0	0	0	0
R-HSA-392499 Metabolism of proteins	0.259477	1.13	P68104	Elongation factor 1-alpha 1 OS=Homo sapiens OX=9606 GN=EEF1A1 PE=1 SV=1	EEF1A1	50.14	0	0	0	0	0	0
R-HSA-392499 Metabolism of proteins	0.259477	1.13	P68371	Tubulin beta-4B chain OS=Homo sapiens OX=9606 GN=TUBB4B PE=1 SV=1	TUBB4B	49.83	0	0	0	0	0	0
R-HSA-392499 Metabolism of proteins	0.259477	1.13	P80108	Phosphatidylinositol-glycan-specific phospholipase D OS=Homo sapiens OX=9606 GN=GPLD1 PE=1 SV=3	GPLD1	92.335	7.7	5	5	5	5	109680000
R-HSA-392499 Metabolism of proteins	0.259477	1.13	Q02878	60S ribosomal protein L6 OS=Homo sapiens OX=9606 GN=RPL6 PE=1 SV=3	RPL6	32.728	0	0	0	0	0	0
R-HSA-392499 Metabolism of proteins	0.259477	1.13	Q07065	Cytoskeleton-associated protein 4 OS=Homo sapiens OX=9606 GN=CKAP4 PE=1 SV=2	CKAP4	66.022	0	0	0	0	0	0
R-HSA-392499 Metabolism of proteins	0.259477	1.13	Q10588	ADP-ribosyl cyclase/cyclic ADP-ribose hydrolase 2 OS=Homo sapiens OX=9606 GN=BST1 PE=1 SV=2	BST1	35.724	7.9	2	2	2	2	26770000
R-HSA-392499 Metabolism of proteins	0.259477	1.13	Q13508	Ecto-ADP-ribosyltransferase 3 OS=Homo sapiens OX=9606 GN=ART3 PE=1 SV=2	ART3	43.923	0	0	0	0	0	0
R-HSA-392499 Metabolism of proteins	0.259477	1.13	Q14166	Tubulin--tyrosine ligase-like protein 12 OS=Homo sapiens OX=9606 GN=TTLL12 PE=1 SV=2	TTLL12	74.403	0	0	0	0	0	0
R-HSA-392499 Metabolism of proteins	0.259477	1.13	Q15084	Protein disulfide-isomerase A6 OS=Homo sapiens OX=9606 GN=PDIA6 PE=1 SV=1	PDIA6	48.121	0	0	0	0	0	0
R-HSA-392499 Metabolism of proteins	0.259477	1.13	Q15181	Inorganic pyrophosphatase OS=Homo sapiens OX=9606 GN=PPA1 PE=1 SV=2	PPA1	32.66	0	0	0	0	0	0
R-HSA-392499 Metabolism of proteins	0.259477	1.13	Q5VTR2	E3 ubiquitin-protein ligase BRE1A OS=Homo sapiens OX=9606 GN=RNF20 PE=1 SV=2	RNF20	113.66	0	0	0	0	0	0
R-HSA-392499 Metabolism of proteins	0.259477	1.13	Q8IZF2	Adhesion G protein-coupled receptor F5 OS=Homo sapiens OX=9606 GN=ADGRF5 PE=1 SV=3	ADGRF5	149.46	0	0	0	0	0	0
R-HSA-392499 Metabolism of proteins	0.259477	1.13	Q96FW1	Ubiquitin thioesterase OTUB1 OS=Homo sapiens OX=9606 GN=OTUB1 PE=1 SV=2	OTUB1	31.284	0	0	0	0	0	0
R-HSA-392499 Metabolism of proteins	0.259477	1.13	Q96IY4	Carboxypeptidase B2 OS=Homo sapiens OX=9606 GN=CPB2 PE=1 SV=2	CPB2	48.424	16.3	2	3	3	3	43281000
R-HSA-392499 Metabolism of proteins	0.259477	1.13	O60282	Kinesin heavy chain isoform 5C OS=Homo sapiens OX=9606 GN=KIF5C PE=1 SV=1	KIF5C	109.49	0.8	9	1	1	1	2190000000
R-HSA-392499 Metabolism of proteins	0.259477	1.13	P01033	Metalloproteinase inhibitor 1 OS=Homo sapiens OX=9606 GN=TIMP1 PE=1 SV=1	TIMP1	23.171	12.1	1	2	2	2	17139000
R-HSA-392499 Metabolism of proteins	0.259477	1.13	P01034	Cystatin-C OS=Homo sapiens OX=9606 GN=CST3 PE=1 SV=1	CST3	15.799	23.3	3	3	3	3	14030000
R-HSA-392499 Metabolism of proteins	0.259477	1.13	P05546	Heparin cofactor 2 OS=Homo sapiens OX=9606 GN=SERPIND1 PE=1 SV=3	SERPIND1	57.07	0	0	0	0	0	0
R-HSA-392499 Metabolism of proteins	0.259477	1.13	P11277	Spectrin beta chain, erythrocytic OS=Homo sapiens OX=9606 GN=SPTB PE=1 SV=5	SPTB	246.47	0	0	0	0	0	0
R-HSA-392499 Metabolism of proteins	0.259477	1.13	P61769	Beta-2-microglobulin OS=Homo sapiens OX=9606 GN=B2M PE=1 SV=1	B2M	13.714	8.4	1	1	1	1	13665000
R-HSA-392499 Metabolism of proteins	0.259477	1.13	Q9H0E7	Ubiquitin carboxyl-terminal hydrolase 44 OS=Homo sapiens OX=9606 GN=USP44 PE=1 SV=2	USP44	81.184	0	0	0	0	0	0
R-HSA-392499 Metabolism of proteins	0.259477	1.13	Q9HC84	Mucin-5B OS=Homo sapiens OX=9606 GN=MUC5B PE=1 SV=3	MUC5B	596.33	0	0	0	0	0	0
R-HSA-392499 Metabolism of proteins	0.259477	1.13	P0C0L4	Complement C4-A OS=Homo sapiens OX=9606 GN=C4A PE=1 SV=2	C4A	192.78	0	0	0	0	0	0
R-HSA-392499 Metabolism of proteins	0.259477	1.13	P19022	Cadherin-2 OS=Homo sapiens OX=9606 GN=CDH2 PE=1 SV=4	CDH2	99.808	0	0	0	0	0	0
R-HSA-392499 Metabolism of proteins	0.259477	1.13	Q99878	Histone H2A type 1-J OS=Homo sapiens OX=9606 GN=H2AC14 PE=1 SV=3	H2AC14	13.936	14.1	2	2	2	2	17616000
R-HSA-392499 Metabolism of proteins	0.259477	1.13	Q07075	Glutamyl aminopeptidase OS=Homo sapiens OX=9606 GN=ENPEP PE=1 SV=3	ENPEP	109.24	0	0	0	0	0	0
R-HSA-392499 Metabolism of proteins	0.259477	1.13	Q13103	Secreted phosphoprotein 24 OS=Homo sapiens OX=9606 GN=SPP2 PE=1 SV=1	SPP2	24.337	0	0	0	0	0	0
R-HSA-3928662 EPHB-mediated forward signaling	0.392179	1.48	O15144	Actin-related protein 2/3 complex subunit 2 OS=Homo sapiens OX=9606 GN=ARPC2 PE=1 SV=1	ARPC2	34.333	0	0	0	0	0	0
R-HSA-3928662 EPHB-mediated forward signaling	0.392179	1.48	P63261	Actin, cytoplasmic 2 OS=Homo sapiens OX=9606 GN=ACTG1 PE=1 SV=1	ACTG1	41.792	9.3	1	3	3	3	4758900
R-HSA-397014 Muscle contraction	0.107275	1.64	P04083	Annexin A1 OS=Homo sapiens OX=9606 GN=ANXA1 PE=1 SV=2	ANXA1	38.714	0	0	0	0	0	0
R-HSA-397014 Muscle contraction	0.107275	1.64	P67936	Tropomyosin alpha-4 chain OS=Homo sapiens OX=9606 GN=TPM4 PE=1 SV=3	TPM4	28.521	0	0	0	0	0	0
R-HSA-397014 Muscle contraction	0.107275	1.64	P07355	Annexin A2 OS=Homo sapiens OX=9606 GN=ANXA2 PE=1 SV=2	ANXA2	38.604	15.3	4	4	4	4	8350100
R-HSA-397014 Muscle contraction	0.107275	1.64	P08670	Vimentin OS=Homo sapiens OX=9606 GN=VIM PE=1 SV=4	VIM	53.651	0	0	0	0	0	0
R-HSA-397014 Muscle contraction	0.107275	1.64	P18206	Vinculin OS=Homo sapiens OX=9606 GN=VCL PE=1 SV=4	VCL	123.8	0	0	0	0	0	0
R-HSA-397014 Muscle contraction	0.107275	1.64	P20020	Plasma membrane calcium-transporting ATPase 1 OS=Homo sapiens OX=9606 GN=ATP2B1 PE=1 SV=4	ATP2B1	134.68	0	0	0	0	0	0
R-HSA-397014 Muscle contraction	0.107275	1.64	P68133	Actin, alpha skeletal muscle OS=Homo sapiens OX=9606 GN=ACTA1 PE=1 SV=1	ACTA1	42.051	0	0	0	0	0	0
R-HSA-397014 Muscle contraction	0.107275	1.64	Q9NZQ9	Tropomodulin-4 OS=Homo sapiens OX=9606 GN=TMOD4 PE=1 SV=1	TMOD4	39.335	2.9	2	1	1	1	105740000
R-HSA-397014 Muscle contraction	0.107275	1.64	Q01449	Myosin regulatory light chain 2, atrial isoform OS=Homo sapiens OX=9606 GN=MYL7 PE=1 SV=1	MYL7	19.448	5.1	0	1	1	1	26571000
R-HSA-397014 Muscle contraction	0.107275	1.64	Q99996	A-kinase anchor protein 9 OS=Homo sapiens OX=9606 GN=AKAP9 PE=1 SV=4	AKAP9	452.98	0	0	0	0	0	0
R-HSA-397014 Muscle contraction	0.107275	1.64	P29536	Leiomodin-1 OS=Homo sapiens OX=9606 GN=LMOD1 PE=1 SV=3	LMOD1	67.029	1.7	1	1	1	1	5208900
R-HSA-400206 Regulation of lipid metabolism by PPARalpha	0.28136	1.59	O00327	Basic helix-loop-helix ARNT-like protein 1 OS=Homo sapiens OX=9606 GN=BMAL1 PE=1 SV=2	BMAL1	68.761	0	0	0	0	0	0
R-HSA-400206 Regulation of lipid metabolism by PPARalpha	0.28136	1.59	P01019	Angiotensinogen OS=Homo sapiens OX=9606 GN=AGT PE=1 SV=3	AGT	53.154	7.6	3	3	3	3	91548000
R-HSA-400206 Regulation of lipid metabolism by PPARalpha	0.28136	1.59	P02647	Apolipoprotein A-I OS=Homo sapiens OX=9606 GN=APOA1 PE=1 SV=1	APOA1	30.777	20.6	5	5	5	5	76295000
R-HSA-400206 Regulation of lipid metabolism by PPARalpha	0.28136	1.59	P02652	Apolipoprotein A-II OS=Homo sapiens OX=9606 GN=APOA2 PE=1 SV=1	APOA2	11.175	19	7	3	3	3	7512000000
R-HSA-400206 Regulation of lipid metabolism by PPARalpha	0.28136	1.59	Q15648	Mediator of RNA polymerase II transcription subunit 1 OS=Homo sapiens OX=9606 GN=MED1 PE=1 SV=4	MED1	168.48	0	0	0	0	0	0
R-HSA-400206 Regulation of lipid metabolism by PPARalpha	0.28136	1.59	Q9H944	Mediator of RNA polymerase II transcription subunit 20 OS=Homo sapiens OX=9606 GN=MED20 PE=1 SV=1	MED20	23.222	0	0	0	0	0	0
R-HSA-400253 Circadian Clock	0.28371	1.82	O00327	Basic helix-loop-helix ARNT-like protein 1 OS=Homo sapiens OX=9606 GN=BMAL1 PE=1 SV=2	BMAL1	68.761	0	0	0	0	0	0
R-HSA-400253 Circadian Clock	0.28371	1.82	P62987	Ubiquitin-60S ribosomal protein L40 OS=Homo sapiens OX=9606 GN=UBA52 PE=1 SV=2	UBA52	14.728	39.1	7	6	6	6	90657000
R-HSA-400253 Circadian Clock	0.28371	1.82	P43490	Nicotinamide phosphoribosyltransferase OS=Homo sapiens OX=9606 GN=NAMPT PE=1 SV=1	NAMPT	55.52	0	0	0	0	0	0
R-HSA-400253 Circadian Clock	0.28371	1.82	Q15648	Mediator of RNA polymerase II transcription subunit 1 OS=Homo sapiens OX=9606 GN=MED1 PE=1 SV=4	MED1	168.48	0	0	0	0	0	0
R-HSA-418990 Adherens junctions interactions	6.63496e-06	7.61	P12830	Cadherin-1 OS=Homo sapiens OX=9606 GN=CDH1 PE=1 SV=3	CDH1	97.455	1.8	2	2	2	2	7974000
R-HSA-418990 Adherens junctions interactions	6.63496e-06	7.61	P14923	Junction plakoglobin OS=Homo sapiens OX=9606 GN=JUP PE=1 SV=3	JUP	81.744	7.2	3	3	3	3	11408000
R-HSA-418990 Adherens junctions interactions	6.63496e-06	7.61	P15151	Poliovirus receptor OS=Homo sapiens OX=9606 GN=PVR PE=1 SV=2	PVR	45.302	10.6	2	3	3	3	34951000
R-HSA-418990 Adherens junctions interactions	6.63496e-06	7.61	P63261	Actin, cytoplasmic 2 OS=Homo sapiens OX=9606 GN=ACTG1 PE=1 SV=1	ACTG1	41.792	9.3	1	3	3	3	4758900
R-HSA-418990 Adherens junctions interactions	6.63496e-06	7.61	Q9BY67	Cell adhesion molecule 1 OS=Homo sapiens OX=9606 GN=CADM1 PE=1 SV=2	CADM1	48.509	0	0	0	0	0	0
R-HSA-418990 Adherens junctions interactions	6.63496e-06	7.61	P55290	Cadherin-13 OS=Homo sapiens OX=9606 GN=CDH13 PE=1 SV=1	CDH13	78.286	0	0	0	0	0	0
R-HSA-418990 Adherens junctions interactions	6.63496e-06	7.61	P19022	Cadherin-2 OS=Homo sapiens OX=9606 GN=CDH2 PE=1 SV=4	CDH2	99.808	0	0	0	0	0	0
R-HSA-418990 Adherens junctions interactions	6.63496e-06	7.61	Q15223	Nectin-1 OS=Homo sapiens OX=9606 GN=NECTIN1 PE=1 SV=3	NECTIN1	57.157	0	0	0	0	0	0
R-HSA-420597 Nectin/Necl trans heterodimerization	0.00111678	13.04	P15151	Poliovirus receptor OS=Homo sapiens OX=9606 GN=PVR PE=1 SV=2	PVR	45.302	10.6	2	3	3	3	34951000
R-HSA-420597 Nectin/Necl trans heterodimerization	0.00111678	13.04	Q9BY67	Cell adhesion molecule 1 OS=Homo sapiens OX=9606 GN=CADM1 PE=1 SV=2	CADM1	48.509	0	0	0	0	0	0
R-HSA-420597 Nectin/Necl trans heterodimerization	0.00111678	13.04	Q15223	Nectin-1 OS=Homo sapiens OX=9606 GN=NECTIN1 PE=1 SV=3	NECTIN1	57.157	0	0	0	0	0	0
R-HSA-421270 Cell-cell junction organization	0.00111727	3.8	P12830	Cadherin-1 OS=Homo sapiens OX=9606 GN=CDH1 PE=1 SV=3	CDH1	97.455	1.8	2	2	2	2	7974000
R-HSA-421270 Cell-cell junction organization	0.00111727	3.8	P14923	Junction plakoglobin OS=Homo sapiens OX=9606 GN=JUP PE=1 SV=3	JUP	81.744	7.2	3	3	3	3	11408000
R-HSA-421270 Cell-cell junction organization	0.00111727	3.8	P15151	Poliovirus receptor OS=Homo sapiens OX=9606 GN=PVR PE=1 SV=2	PVR	45.302	10.6	2	3	3	3	34951000
R-HSA-421270 Cell-cell junction organization	0.00111727	3.8	P63261	Actin, cytoplasmic 2 OS=Homo sapiens OX=9606 GN=ACTG1 PE=1 SV=1	ACTG1	41.792	9.3	1	3	3	3	4758900
R-HSA-421270 Cell-cell junction organization	0.00111727	3.8	Q9BY67	Cell adhesion molecule 1 OS=Homo sapiens OX=9606 GN=CADM1 PE=1 SV=2	CADM1	48.509	0	0	0	0	0	0
R-HSA-421270 Cell-cell junction organization	0.00111727	3.8	P55290	Cadherin-13 OS=Homo sapiens OX=9606 GN=CDH13 PE=1 SV=1	CDH13	78.286	0	0	0	0	0	0
R-HSA-421270 Cell-cell junction organization	0.00111727	3.8	P19022	Cadherin-2 OS=Homo sapiens OX=9606 GN=CDH2 PE=1 SV=4	CDH2	99.808	0	0	0	0	0	0
R-HSA-421270 Cell-cell junction organization	0.00111727	3.8	Q15223	Nectin-1 OS=Homo sapiens OX=9606 GN=NECTIN1 PE=1 SV=3	NECTIN1	57.157	0	0	0	0	0	0
R-HSA-425397 Transport of vitamins, nucleosides, and related molecules	0.40384	1.45	P05090	Apolipoprotein D OS=Homo sapiens OX=9606 GN=APOD PE=1 SV=1	APOD	21.275	25.9	14	4	4	4	463060000
R-HSA-425397 Transport of vitamins, nucleosides, and related molecules	0.40384	1.45	P31025	Lipocalin-1 OS=Homo sapiens OX=9606 GN=LCN1 PE=1 SV=1	LCN1	19.25	15.3	4	3	3	3	18543000
R-HSA-427359 SIRT1 negatively regulates rRNA expression	0.34459	1.64	Q93077	Histone H2A type 1-C OS=Homo sapiens OX=9606 GN=H2AC6 PE=1 SV=3	H2AC6	14.105	0	0	0	0	0	0
R-HSA-427359 SIRT1 negatively regulates rRNA expression	0.34459	1.64	Q99878	Histone H2A type 1-J OS=Homo sapiens OX=9606 GN=H2AC14 PE=1 SV=3	H2AC14	13.936	14.1	2	2	2	2	17616000
R-HSA-430116 GP1b-IX-V activation signalling	0.00477273	8.3	P07359	Platelet glycoprotein Ib alpha chain OS=Homo sapiens OX=9606 GN=GP1BA PE=1 SV=2	GP1BA	71.539	0	0	0	0	0	0
R-HSA-430116 GP1b-IX-V activation signalling	0.00477273	8.3	P21333	Filamin-A OS=Homo sapiens OX=9606 GN=FLNA PE=1 SV=4	FLNA	280.74	0	0	0	0	0	0
R-HSA-430116 GP1b-IX-V activation signalling	0.00477273	8.3	P63104	14-3-3 protein zeta/delta OS=Homo sapiens OX=9606 GN=YWHAZ PE=1 SV=1	YWHAZ	27.745	0	0	0	0	0	0
R-HSA-437239 Recycling pathway of L1	0.0200752	3.17	P0DPH8	Tubulin alpha-3D chain OS=Homo sapiens OX=9606 GN=TUBA3D PE=1 SV=1	TUBA3D	49.959	0	0	0	0	0	0
R-HSA-437239 Recycling pathway of L1	0.0200752	3.17	Q05193	Dynamin-1 OS=Homo sapiens OX=9606 GN=DNM1 PE=1 SV=2	DNM1	97.407	0	0	0	0	0	0
R-HSA-437239 Recycling pathway of L1	0.0200752	3.17	P51812	Ribosomal protein S6 kinase alpha-3 OS=Homo sapiens OX=9606 GN=RPS6KA3 PE=1 SV=1	RPS6KA3	83.735	1.2	1	1	1	1	0
R-HSA-437239 Recycling pathway of L1	0.0200752	3.17	P63261	Actin, cytoplasmic 2 OS=Homo sapiens OX=9606 GN=ACTG1 PE=1 SV=1	ACTG1	41.792	9.3	1	3	3	3	4758900
R-HSA-437239 Recycling pathway of L1	0.0200752	3.17	P68371	Tubulin beta-4B chain OS=Homo sapiens OX=9606 GN=TUBB4B PE=1 SV=1	TUBB4B	49.83	0	0	0	0	0	0
R-HSA-445095 Interaction between L1 and Ankyrins	0.271274	1.96	P63261	Actin, cytoplasmic 2 OS=Homo sapiens OX=9606 GN=ACTG1 PE=1 SV=1	ACTG1	41.792	9.3	1	3	3	3	4758900
R-HSA-445095 Interaction between L1 and Ankyrins	0.271274	1.96	P11277	Spectrin beta chain, erythrocytic OS=Homo sapiens OX=9606 GN=SPTB PE=1 SV=5	SPTB	246.47	0	0	0	0	0	0
R-HSA-445144 Signal transduction by L1	0.0265078	4.56	P00533	Epidermal growth factor receptor OS=Homo sapiens OX=9606 GN=EGFR PE=1 SV=2	EGFR	134.28	0	0	0	0	0	0
R-HSA-445144 Signal transduction by L1	0.0265078	4.56	P05556	Integrin beta-1 OS=Homo sapiens OX=9606 GN=ITGB1 PE=1 SV=2	ITGB1	88.414	0	0	0	0	0	0
R-HSA-445144 Signal transduction by L1	0.0265078	4.56	P19784	Casein kinase II subunit alpha' OS=Homo sapiens OX=9606 GN=CSNK2A2 PE=1 SV=1	CSNK2A2	41.213	0	0	0	0	0	0
R-HSA-445355 Smooth Muscle Contraction	0.00296953	4.15	P04083	Annexin A1 OS=Homo sapiens OX=9606 GN=ANXA1 PE=1 SV=2	ANXA1	38.714	0	0	0	0	0	0
R-HSA-445355 Smooth Muscle Contraction	0.00296953	4.15	P67936	Tropomyosin alpha-4 chain OS=Homo sapiens OX=9606 GN=TPM4 PE=1 SV=3	TPM4	28.521	0	0	0	0	0	0
R-HSA-445355 Smooth Muscle Contraction	0.00296953	4.15	P07355	Annexin A2 OS=Homo sapiens OX=9606 GN=ANXA2 PE=1 SV=2	ANXA2	38.604	15.3	4	4	4	4	8350100
R-HSA-445355 Smooth Muscle Contraction	0.00296953	4.15	P18206	Vinculin OS=Homo sapiens OX=9606 GN=VCL PE=1 SV=4	VCL	123.8	0	0	0	0	0	0
R-HSA-445355 Smooth Muscle Contraction	0.00296953	4.15	Q01449	Myosin regulatory light chain 2, atrial isoform OS=Homo sapiens OX=9606 GN=MYL7 PE=1 SV=1	MYL7	19.448	5.1	0	1	1	1	26571000
R-HSA-445355 Smooth Muscle Contraction	0.00296953	4.15	P29536	Leiomodin-1 OS=Homo sapiens OX=9606 GN=LMOD1 PE=1 SV=3	LMOD1	67.029	1.7	1	1	1	1	5208900
R-HSA-446107 Type I hemidesmosome assembly	0.00477273	8.3	P02533	Keratin, type I cytoskeletal 14 OS=Homo sapiens OX=9606 GN=KRT14 PE=1 SV=4	KRT14	51.561	43	23	18	6	14	387220000
R-HSA-446107 Type I hemidesmosome assembly	0.00477273	8.3	P13647	Keratin, type II cytoskeletal 5 OS=Homo sapiens OX=9606 GN=KRT5 PE=1 SV=3	KRT5	62.378	41.4	43	29	16	22	662780000
R-HSA-446107 Type I hemidesmosome assembly	0.00477273	8.3	Q15149	Plectin OS=Homo sapiens OX=9606 GN=PLEC PE=1 SV=3	PLEC	531.78	0	0	0	0	0	0
R-HSA-446203 Asparagine N-linked glycosylation	0.325786	1.3	P01009	Alpha-1-antitrypsin OS=Homo sapiens OX=9606 GN=SERPINA1 PE=1 SV=3	SERPINA1	46.736	38.3	20	13	13	13	1081600000
R-HSA-446203 Asparagine N-linked glycosylation	0.325786	1.3	P04843	Dolichyl-diphosphooligosaccharide--protein glycosyltransferase subunit 1 OS=Homo sapiens OX=9606 GN=RPN1 PE=1 SV=1	RPN1	68.569	0	0	0	0	0	0
R-HSA-446203 Asparagine N-linked glycosylation	0.325786	1.3	P07911	Uromodulin OS=Homo sapiens OX=9606 GN=UMOD PE=1 SV=1	UMOD	69.76	0	0	0	0	0	0
R-HSA-446203 Asparagine N-linked glycosylation	0.325786	1.3	P62987	Ubiquitin-60S ribosomal protein L40 OS=Homo sapiens OX=9606 GN=UBA52 PE=1 SV=2	UBA52	14.728	39.1	7	6	6	6	90657000
R-HSA-446203 Asparagine N-linked glycosylation	0.325786	1.3	P0DPH8	Tubulin alpha-3D chain OS=Homo sapiens OX=9606 GN=TUBA3D PE=1 SV=1	TUBA3D	49.959	0	0	0	0	0	0
R-HSA-446203 Asparagine N-linked glycosylation	0.325786	1.3	P15291	Beta-1,4-galactosyltransferase 1 OS=Homo sapiens OX=9606 GN=B4GALT1 PE=1 SV=5	B4GALT1	43.92	0	0	0	0	0	0
R-HSA-446203 Asparagine N-linked glycosylation	0.325786	1.3	P30101	Protein disulfide-isomerase A3 OS=Homo sapiens OX=9606 GN=PDIA3 PE=1 SV=4	PDIA3	56.782	0	0	0	0	0	0
R-HSA-446203 Asparagine N-linked glycosylation	0.325786	1.3	P47756	F-actin-capping protein subunit beta OS=Homo sapiens OX=9606 GN=CAPZB PE=1 SV=5	CAPZB	30.628	0	0	0	0	0	0
R-HSA-446203 Asparagine N-linked glycosylation	0.325786	1.3	P52907	F-actin-capping protein subunit alpha-1 OS=Homo sapiens OX=9606 GN=CAPZA1 PE=1 SV=3	CAPZA1	32.922	0	0	0	0	0	0
R-HSA-446203 Asparagine N-linked glycosylation	0.325786	1.3	P53634	Dipeptidyl peptidase 1 OS=Homo sapiens OX=9606 GN=CTSC PE=1 SV=2	CTSC	51.853	0	0	0	0	0	0
R-HSA-446203 Asparagine N-linked glycosylation	0.325786	1.3	P55072	Transitional endoplasmic reticulum ATPase OS=Homo sapiens OX=9606 GN=VCP PE=1 SV=4	VCP	89.321	0	0	0	0	0	0
R-HSA-446203 Asparagine N-linked glycosylation	0.325786	1.3	P68371	Tubulin beta-4B chain OS=Homo sapiens OX=9606 GN=TUBB4B PE=1 SV=1	TUBB4B	49.83	0	0	0	0	0	0
R-HSA-446203 Asparagine N-linked glycosylation	0.325786	1.3	P11277	Spectrin beta chain, erythrocytic OS=Homo sapiens OX=9606 GN=SPTB PE=1 SV=5	SPTB	246.47	0	0	0	0	0	0
R-HSA-446353 Cell-extracellular matrix interactions	0.0199112	5.07	P05556	Integrin beta-1 OS=Homo sapiens OX=9606 GN=ITGB1 PE=1 SV=2	ITGB1	88.414	0	0	0	0	0	0
R-HSA-446353 Cell-extracellular matrix interactions	0.0199112	5.07	P21333	Filamin-A OS=Homo sapiens OX=9606 GN=FLNA PE=1 SV=4	FLNA	280.74	0	0	0	0	0	0
R-HSA-446353 Cell-extracellular matrix interactions	0.0199112	5.07	P63261	Actin, cytoplasmic 2 OS=Homo sapiens OX=9606 GN=ACTG1 PE=1 SV=1	ACTG1	41.792	9.3	1	3	3	3	4758900
R-HSA-446728 Cell junction organization	7.92613e-06	4.35	P02533	Keratin, type I cytoskeletal 14 OS=Homo sapiens OX=9606 GN=KRT14 PE=1 SV=4	KRT14	51.561	43	23	18	6	14	387220000
R-HSA-446728 Cell junction organization	7.92613e-06	4.35	P05556	Integrin beta-1 OS=Homo sapiens OX=9606 GN=ITGB1 PE=1 SV=2	ITGB1	88.414	0	0	0	0	0	0
R-HSA-446728 Cell junction organization	7.92613e-06	4.35	P12830	Cadherin-1 OS=Homo sapiens OX=9606 GN=CDH1 PE=1 SV=3	CDH1	97.455	1.8	2	2	2	2	7974000
R-HSA-446728 Cell junction organization	7.92613e-06	4.35	P13647	Keratin, type II cytoskeletal 5 OS=Homo sapiens OX=9606 GN=KRT5 PE=1 SV=3	KRT5	62.378	41.4	43	29	16	22	662780000
R-HSA-446728 Cell junction organization	7.92613e-06	4.35	P14923	Junction plakoglobin OS=Homo sapiens OX=9606 GN=JUP PE=1 SV=3	JUP	81.744	7.2	3	3	3	3	11408000
R-HSA-446728 Cell junction organization	7.92613e-06	4.35	P15151	Poliovirus receptor OS=Homo sapiens OX=9606 GN=PVR PE=1 SV=2	PVR	45.302	10.6	2	3	3	3	34951000
R-HSA-446728 Cell junction organization	7.92613e-06	4.35	P21333	Filamin-A OS=Homo sapiens OX=9606 GN=FLNA PE=1 SV=4	FLNA	280.74	0	0	0	0	0	0
R-HSA-446728 Cell junction organization	7.92613e-06	4.35	P63261	Actin, cytoplasmic 2 OS=Homo sapiens OX=9606 GN=ACTG1 PE=1 SV=1	ACTG1	41.792	9.3	1	3	3	3	4758900
R-HSA-446728 Cell junction organization	7.92613e-06	4.35	Q15149	Plectin OS=Homo sapiens OX=9606 GN=PLEC PE=1 SV=3	PLEC	531.78	0	0	0	0	0	0
R-HSA-446728 Cell junction organization	7.92613e-06	4.35	Q9BY67	Cell adhesion molecule 1 OS=Homo sapiens OX=9606 GN=CADM1 PE=1 SV=2	CADM1	48.509	0	0	0	0	0	0
R-HSA-446728 Cell junction organization	7.92613e-06	4.35	P55290	Cadherin-13 OS=Homo sapiens OX=9606 GN=CDH13 PE=1 SV=1	CDH13	78.286	0	0	0	0	0	0
R-HSA-446728 Cell junction organization	7.92613e-06	4.35	P19022	Cadherin-2 OS=Homo sapiens OX=9606 GN=CDH2 PE=1 SV=4	CDH2	99.808	0	0	0	0	0	0
R-HSA-446728 Cell junction organization	7.92613e-06	4.35	Q15223	Nectin-1 OS=Homo sapiens OX=9606 GN=NECTIN1 PE=1 SV=3	NECTIN1	57.157	0	0	0	0	0	0
R-HSA-447041 CHL1 interactions	0.0332849	6.76	P05556	Integrin beta-1 OS=Homo sapiens OX=9606 GN=ITGB1 PE=1 SV=2	ITGB1	88.414	0	0	0	0	0	0
R-HSA-447041 CHL1 interactions	0.0332849	6.76	P11142	Heat shock cognate 71 kDa protein OS=Homo sapiens OX=9606 GN=HSPA8 PE=1 SV=1	HSPA8	70.897	0	0	0	0	0	0
R-HSA-447115 Interleukin-12 family signaling	1.19969e-05	5.43	P00441	Superoxide dismutase [Cu-Zn] OS=Homo sapiens OX=9606 GN=SOD1 PE=1 SV=2	SOD1	15.936	0	0	0	0	0	0
R-HSA-447115 Interleukin-12 family signaling	1.19969e-05	5.43	P05120	Plasminogen activator inhibitor 2 OS=Homo sapiens OX=9606 GN=SERPINB2 PE=1 SV=2	SERPINB2	46.596	0	0	0	0	0	0
R-HSA-447115 Interleukin-12 family signaling	1.19969e-05	5.43	P07355	Annexin A2 OS=Homo sapiens OX=9606 GN=ANXA2 PE=1 SV=2	ANXA2	38.604	15.3	4	4	4	4	8350100
R-HSA-447115 Interleukin-12 family signaling	1.19969e-05	5.43	P14174	Macrophage migration inhibitory factor OS=Homo sapiens OX=9606 GN=MIF PE=1 SV=4	MIF	12.476	0	0	0	0	0	0
R-HSA-447115 Interleukin-12 family signaling	1.19969e-05	5.43	P37837	Transaldolase OS=Homo sapiens OX=9606 GN=TALDO1 PE=1 SV=2	TALDO1	37.54	0	0	0	0	0	0
R-HSA-447115 Interleukin-12 family signaling	1.19969e-05	5.43	P38646	Stress-70 protein, mitochondrial OS=Homo sapiens OX=9606 GN=HSPA9 PE=1 SV=2	HSPA9	73.68	0	0	0	0	0	0
R-HSA-447115 Interleukin-12 family signaling	1.19969e-05	5.43	P42224	Signal transducer and activator of transcription 1-alpha/beta OS=Homo sapiens OX=9606 GN=STAT1 PE=1 SV=2	STAT1	87.334	0	0	0	0	0	0
R-HSA-447115 Interleukin-12 family signaling	1.19969e-05	5.43	P52907	F-actin-capping protein subunit alpha-1 OS=Homo sapiens OX=9606 GN=CAPZA1 PE=1 SV=3	CAPZA1	32.922	0	0	0	0	0	0
R-HSA-447115 Interleukin-12 family signaling	1.19969e-05	5.43	P62937	Peptidyl-prolyl cis-trans isomerase A OS=Homo sapiens OX=9606 GN=PPIA PE=1 SV=2	PPIA	18.012	0	0	0	0	0	0
R-HSA-447115 Interleukin-12 family signaling	1.19969e-05	5.43	P78417	Glutathione S-transferase omega-1 OS=Homo sapiens OX=9606 GN=GSTO1 PE=1 SV=2	GSTO1	27.566	0	0	0	0	0	0
R-HSA-449147 Signaling by Interleukins	0.000138818	2.05	O14818	Proteasome subunit alpha type-7 OS=Homo sapiens OX=9606 GN=PSMA7 PE=1 SV=1	PSMA7	27.887	0	0	0	0	0	0
R-HSA-449147 Signaling by Interleukins	0.000138818	2.05	P00441	Superoxide dismutase [Cu-Zn] OS=Homo sapiens OX=9606 GN=SOD1 PE=1 SV=2	SOD1	15.936	0	0	0	0	0	0
R-HSA-449147 Signaling by Interleukins	0.000138818	2.05	P01857	Immunoglobulin heavy constant gamma 1 OS=Homo sapiens OX=9606 GN=IGHG1 PE=1 SV=1	IGHG1	36.105	20.3	2	4	2	2	31089000
R-HSA-449147 Signaling by Interleukins	0.000138818	2.05	P01861	Immunoglobulin heavy constant gamma 4 OS=Homo sapiens OX=9606 GN=IGHG4 PE=1 SV=1	IGHG4	35.94	17.4	3	4	1	2	27336000
R-HSA-449147 Signaling by Interleukins	0.000138818	2.05	P04083	Annexin A1 OS=Homo sapiens OX=9606 GN=ANXA1 PE=1 SV=2	ANXA1	38.714	0	0	0	0	0	0
R-HSA-449147 Signaling by Interleukins	0.000138818	2.05	P05120	Plasminogen activator inhibitor 2 OS=Homo sapiens OX=9606 GN=SERPINB2 PE=1 SV=2	SERPINB2	46.596	0	0	0	0	0	0
R-HSA-449147 Signaling by Interleukins	0.000138818	2.05	P05362	Intercellular adhesion molecule 1 OS=Homo sapiens OX=9606 GN=ICAM1 PE=1 SV=2	ICAM1	57.825	0	0	0	0	0	0
R-HSA-449147 Signaling by Interleukins	0.000138818	2.05	P05556	Integrin beta-1 OS=Homo sapiens OX=9606 GN=ITGB1 PE=1 SV=2	ITGB1	88.414	0	0	0	0	0	0
R-HSA-449147 Signaling by Interleukins	0.000138818	2.05	P07333	Macrophage colony-stimulating factor 1 receptor OS=Homo sapiens OX=9606 GN=CSF1R PE=1 SV=2	CSF1R	107.98	2.2	2	2	2	2	24589000
R-HSA-449147 Signaling by Interleukins	0.000138818	2.05	P07355	Annexin A2 OS=Homo sapiens OX=9606 GN=ANXA2 PE=1 SV=2	ANXA2	38.604	15.3	4	4	4	4	8350100
R-HSA-449147 Signaling by Interleukins	0.000138818	2.05	P08670	Vimentin OS=Homo sapiens OX=9606 GN=VIM PE=1 SV=4	VIM	53.651	0	0	0	0	0	0
R-HSA-449147 Signaling by Interleukins	0.000138818	2.05	P09601	Heme oxygenase 1 OS=Homo sapiens OX=9606 GN=HMOX1 PE=1 SV=1	HMOX1	32.818	0	0	0	0	0	0
R-HSA-449147 Signaling by Interleukins	0.000138818	2.05	P62987	Ubiquitin-60S ribosomal protein L40 OS=Homo sapiens OX=9606 GN=UBA52 PE=1 SV=2	UBA52	14.728	39.1	7	6	6	6	90657000
R-HSA-449147 Signaling by Interleukins	0.000138818	2.05	P11142	Heat shock cognate 71 kDa protein OS=Homo sapiens OX=9606 GN=HSPA8 PE=1 SV=1	HSPA8	70.897	0	0	0	0	0	0
R-HSA-449147 Signaling by Interleukins	0.000138818	2.05	P14174	Macrophage migration inhibitory factor OS=Homo sapiens OX=9606 GN=MIF PE=1 SV=4	MIF	12.476	0	0	0	0	0	0
R-HSA-449147 Signaling by Interleukins	0.000138818	2.05	P18510	Interleukin-1 receptor antagonist protein OS=Homo sapiens OX=9606 GN=IL1RN PE=1 SV=1	IL1RN	20.055	0	0	0	0	0	0
R-HSA-449147 Signaling by Interleukins	0.000138818	2.05	P26992	Ciliary neurotrophic factor receptor subunit alpha OS=Homo sapiens OX=9606 GN=CNTFR PE=1 SV=2	CNTFR	40.633	3.5	1	1	1	1	4217500
R-HSA-449147 Signaling by Interleukins	0.000138818	2.05	P37837	Transaldolase OS=Homo sapiens OX=9606 GN=TALDO1 PE=1 SV=2	TALDO1	37.54	0	0	0	0	0	0
R-HSA-449147 Signaling by Interleukins	0.000138818	2.05	P38646	Stress-70 protein, mitochondrial OS=Homo sapiens OX=9606 GN=HSPA9 PE=1 SV=2	HSPA9	73.68	0	0	0	0	0	0
R-HSA-449147 Signaling by Interleukins	0.000138818	2.05	P42224	Signal transducer and activator of transcription 1-alpha/beta OS=Homo sapiens OX=9606 GN=STAT1 PE=1 SV=2	STAT1	87.334	0	0	0	0	0	0
R-HSA-449147 Signaling by Interleukins	0.000138818	2.05	P51812	Ribosomal protein S6 kinase alpha-3 OS=Homo sapiens OX=9606 GN=RPS6KA3 PE=1 SV=1	RPS6KA3	83.735	1.2	1	1	1	1	0
R-HSA-449147 Signaling by Interleukins	0.000138818	2.05	P52907	F-actin-capping protein subunit alpha-1 OS=Homo sapiens OX=9606 GN=CAPZA1 PE=1 SV=3	CAPZA1	32.922	0	0	0	0	0	0
R-HSA-449147 Signaling by Interleukins	0.000138818	2.05	P62937	Peptidyl-prolyl cis-trans isomerase A OS=Homo sapiens OX=9606 GN=PPIA PE=1 SV=2	PPIA	18.012	0	0	0	0	0	0
R-HSA-449147 Signaling by Interleukins	0.000138818	2.05	P63104	14-3-3 protein zeta/delta OS=Homo sapiens OX=9606 GN=YWHAZ PE=1 SV=1	YWHAZ	27.745	0	0	0	0	0	0
R-HSA-449147 Signaling by Interleukins	0.000138818	2.05	P78417	Glutathione S-transferase omega-1 OS=Homo sapiens OX=9606 GN=GSTO1 PE=1 SV=2	GSTO1	27.566	0	0	0	0	0	0
R-HSA-449147 Signaling by Interleukins	0.000138818	2.05	P80188	Neutrophil gelatinase-associated lipocalin OS=Homo sapiens OX=9606 GN=LCN2 PE=1 SV=2	LCN2	22.588	0	0	0	0	0	0
R-HSA-449147 Signaling by Interleukins	0.000138818	2.05	P80511	Protein S100-A12 OS=Homo sapiens OX=9606 GN=S100A12 PE=1 SV=2	S100A12	10.575	0	0	0	0	0	0
R-HSA-449147 Signaling by Interleukins	0.000138818	2.05	Q16658	Fascin OS=Homo sapiens OX=9606 GN=FSCN1 PE=1 SV=3	FSCN1	54.529	0	0	0	0	0	0
R-HSA-449147 Signaling by Interleukins	0.000138818	2.05	Q9NZH8	Interleukin-36 gamma OS=Homo sapiens OX=9606 GN=IL36G PE=1 SV=1	IL36G	18.721	10.7	1	1	1	1	0
R-HSA-449147 Signaling by Interleukins	0.000138818	2.05	P01033	Metalloproteinase inhibitor 1 OS=Homo sapiens OX=9606 GN=TIMP1 PE=1 SV=1	TIMP1	23.171	12.1	1	2	2	2	17139000
R-HSA-449147 Signaling by Interleukins	0.000138818	2.05	Q99650	Oncostatin-M-specific receptor subunit beta OS=Homo sapiens OX=9606 GN=OSMR PE=1 SV=1	OSMR	110.51	0	0	0	0	0	0
R-HSA-450408 AUF1 (hnRNP D0) binds and destabilizes mRNA	0.100948	2.25	O14818	Proteasome subunit alpha type-7 OS=Homo sapiens OX=9606 GN=PSMA7 PE=1 SV=1	PSMA7	27.887	0	0	0	0	0	0
R-HSA-450408 AUF1 (hnRNP D0) binds and destabilizes mRNA	0.100948	2.25	P04792	Heat shock protein beta-1 OS=Homo sapiens OX=9606 GN=HSPB1 PE=1 SV=2	HSPB1	22.782	7.8	1	1	1	1	1730200
R-HSA-450408 AUF1 (hnRNP D0) binds and destabilizes mRNA	0.100948	2.25	P62987	Ubiquitin-60S ribosomal protein L40 OS=Homo sapiens OX=9606 GN=UBA52 PE=1 SV=2	UBA52	14.728	39.1	7	6	6	6	90657000
R-HSA-450408 AUF1 (hnRNP D0) binds and destabilizes mRNA	0.100948	2.25	P11142	Heat shock cognate 71 kDa protein OS=Homo sapiens OX=9606 GN=HSPA8 PE=1 SV=1	HSPA8	70.897	0	0	0	0	0	0
R-HSA-450531 Regulation of mRNA stability by proteins that bind AU-rich elements	0.208438	1.77	O14818	Proteasome subunit alpha type-7 OS=Homo sapiens OX=9606 GN=PSMA7 PE=1 SV=1	PSMA7	27.887	0	0	0	0	0	0
R-HSA-450531 Regulation of mRNA stability by proteins that bind AU-rich elements	0.208438	1.77	P04792	Heat shock protein beta-1 OS=Homo sapiens OX=9606 GN=HSPB1 PE=1 SV=2	HSPB1	22.782	7.8	1	1	1	1	1730200
R-HSA-450531 Regulation of mRNA stability by proteins that bind AU-rich elements	0.208438	1.77	P62987	Ubiquitin-60S ribosomal protein L40 OS=Homo sapiens OX=9606 GN=UBA52 PE=1 SV=2	UBA52	14.728	39.1	7	6	6	6	90657000
R-HSA-450531 Regulation of mRNA stability by proteins that bind AU-rich elements	0.208438	1.77	P11142	Heat shock cognate 71 kDa protein OS=Homo sapiens OX=9606 GN=HSPA8 PE=1 SV=1	HSPA8	70.897	0	0	0	0	0	0
R-HSA-450531 Regulation of mRNA stability by proteins that bind AU-rich elements	0.208438	1.77	P63104	14-3-3 protein zeta/delta OS=Homo sapiens OX=9606 GN=YWHAZ PE=1 SV=1	YWHAZ	27.745	0	0	0	0	0	0
R-HSA-453274 Mitotic G2-G2/M phases	0.309851	1.38	O14818	Proteasome subunit alpha type-7 OS=Homo sapiens OX=9606 GN=PSMA7 PE=1 SV=1	PSMA7	27.887	0	0	0	0	0	0
R-HSA-453274 Mitotic G2-G2/M phases	0.309851	1.38	P08238	Heat shock protein HSP 90-beta OS=Homo sapiens OX=9606 GN=HSP90AB1 PE=1 SV=4	HSP90AB1	83.263	0	0	0	0	0	0
R-HSA-453274 Mitotic G2-G2/M phases	0.309851	1.38	P62987	Ubiquitin-60S ribosomal protein L40 OS=Homo sapiens OX=9606 GN=UBA52 PE=1 SV=2	UBA52	14.728	39.1	7	6	6	6	90657000
R-HSA-453274 Mitotic G2-G2/M phases	0.309851	1.38	P0DPH8	Tubulin alpha-3D chain OS=Homo sapiens OX=9606 GN=TUBA3D PE=1 SV=1	TUBA3D	49.959	0	0	0	0	0	0
R-HSA-453274 Mitotic G2-G2/M phases	0.309851	1.38	P14635	G2/mitotic-specific cyclin-B1 OS=Homo sapiens OX=9606 GN=CCNB1 PE=1 SV=1	CCNB1	48.337	0	0	0	0	0	0
R-HSA-453274 Mitotic G2-G2/M phases	0.309851	1.38	P61981	14-3-3 protein gamma OS=Homo sapiens OX=9606 GN=YWHAG PE=1 SV=2	YWHAG	28.302	0	0	0	0	0	0
R-HSA-453274 Mitotic G2-G2/M phases	0.309851	1.38	P62258	14-3-3 protein epsilon OS=Homo sapiens OX=9606 GN=YWHAE PE=1 SV=1	YWHAE	29.174	0	0	0	0	0	0
R-HSA-453274 Mitotic G2-G2/M phases	0.309851	1.38	P68371	Tubulin beta-4B chain OS=Homo sapiens OX=9606 GN=TUBB4B PE=1 SV=1	TUBB4B	49.83	0	0	0	0	0	0
R-HSA-453274 Mitotic G2-G2/M phases	0.309851	1.38	Q99996	A-kinase anchor protein 9 OS=Homo sapiens OX=9606 GN=AKAP9 PE=1 SV=4	AKAP9	452.98	0	0	0	0	0	0
R-HSA-5205647 Mitophagy	0.222127	2.25	P62987	Ubiquitin-60S ribosomal protein L40 OS=Homo sapiens OX=9606 GN=UBA52 PE=1 SV=2	UBA52	14.728	39.1	7	6	6	6	90657000
R-HSA-5205647 Mitophagy	0.222127	2.25	P19784	Casein kinase II subunit alpha' OS=Homo sapiens OX=9606 GN=CSNK2A2 PE=1 SV=1	CSNK2A2	41.213	0	0	0	0	0	0
R-HSA-5223345 Miscellaneous transport and binding events	0.209934	2.34	P25311	Zinc-alpha-2-glycoprotein OS=Homo sapiens OX=9606 GN=AZGP1 PE=1 SV=2	AZGP1	34.258	36.2	19	11	11	11	3450300000
R-HSA-5223345 Miscellaneous transport and binding events	0.209934	2.34	P12273	Prolactin-inducible protein OS=Homo sapiens OX=9606 GN=PIP PE=1 SV=1	PIP	16.572	6.8	2	1	1	1	90468000
R-HSA-5260271 Diseases of Immune System	0.0804305	2.94	P05109	Protein S100-A8 OS=Homo sapiens OX=9606 GN=S100A8 PE=1 SV=1	S100A8	10.834	0	0	0	0	0	0
R-HSA-5260271 Diseases of Immune System	0.0804305	2.94	P06702	Protein S100-A9 OS=Homo sapiens OX=9606 GN=S100A9 PE=1 SV=1	S100A9	13.242	43	4	3	3	3	31021000
R-HSA-5260271 Diseases of Immune System	0.0804305	2.94	P08571	Monocyte differentiation antigen CD14 OS=Homo sapiens OX=9606 GN=CD14 PE=1 SV=2	CD14	40.076	6.9	4	2	2	2	41719000
R-HSA-532668 N-glycan trimming in the ER and Calnexin/Calreticulin cycle	0.106617	2.61	P62987	Ubiquitin-60S ribosomal protein L40 OS=Homo sapiens OX=9606 GN=UBA52 PE=1 SV=2	UBA52	14.728	39.1	7	6	6	6	90657000
R-HSA-532668 N-glycan trimming in the ER and Calnexin/Calreticulin cycle	0.106617	2.61	P30101	Protein disulfide-isomerase A3 OS=Homo sapiens OX=9606 GN=PDIA3 PE=1 SV=4	PDIA3	56.782	0	0	0	0	0	0
R-HSA-532668 N-glycan trimming in the ER and Calnexin/Calreticulin cycle	0.106617	2.61	P55072	Transitional endoplasmic reticulum ATPase OS=Homo sapiens OX=9606 GN=VCP PE=1 SV=4	VCP	89.321	0	0	0	0	0	0
R-HSA-5334118 DNA methylation	0.308122	1.79	Q93077	Histone H2A type 1-C OS=Homo sapiens OX=9606 GN=H2AC6 PE=1 SV=3	H2AC6	14.105	0	0	0	0	0	0
R-HSA-5334118 DNA methylation	0.308122	1.79	Q99878	Histone H2A type 1-J OS=Homo sapiens OX=9606 GN=H2AC14 PE=1 SV=3	H2AC14	13.936	14.1	2	2	2	2	17616000
R-HSA-5336415 Uptake and function of diphtheria toxin	0.0148029	10.14	P08238	Heat shock protein HSP 90-beta OS=Homo sapiens OX=9606 GN=HSP90AB1 PE=1 SV=4	HSP90AB1	83.263	0	0	0	0	0	0
R-HSA-5336415 Uptake and function of diphtheria toxin	0.0148029	10.14	P13639	Elongation factor 2 OS=Homo sapiens OX=9606 GN=EEF2 PE=1 SV=4	EEF2	95.337	0	0	0	0	0	0
R-HSA-5339562 Uptake and actions of bacterial toxins	0.197814	2.43	P08238	Heat shock protein HSP 90-beta OS=Homo sapiens OX=9606 GN=HSP90AB1 PE=1 SV=4	HSP90AB1	83.263	0	0	0	0	0	0
R-HSA-5339562 Uptake and actions of bacterial toxins	0.197814	2.43	P13639	Elongation factor 2 OS=Homo sapiens OX=9606 GN=EEF2 PE=1 SV=4	EEF2	95.337	0	0	0	0	0	0
R-HSA-5357801 Programmed Cell Death	0.0011944	2.37	O14818	Proteasome subunit alpha type-7 OS=Homo sapiens OX=9606 GN=PSMA7 PE=1 SV=1	PSMA7	27.887	0	0	0	0	0	0
R-HSA-5357801 Programmed Cell Death	0.0011944	2.37	P06396	Gelsolin OS=Homo sapiens OX=9606 GN=GSN PE=1 SV=1	GSN	85.696	0	0	0	0	0	0
R-HSA-5357801 Programmed Cell Death	0.0011944	2.37	P08571	Monocyte differentiation antigen CD14 OS=Homo sapiens OX=9606 GN=CD14 PE=1 SV=2	CD14	40.076	6.9	4	2	2	2	41719000
R-HSA-5357801 Programmed Cell Death	0.0011944	2.37	P08670	Vimentin OS=Homo sapiens OX=9606 GN=VIM PE=1 SV=4	VIM	53.651	0	0	0	0	0	0
R-HSA-5357801 Programmed Cell Death	0.0011944	2.37	P62987	Ubiquitin-60S ribosomal protein L40 OS=Homo sapiens OX=9606 GN=UBA52 PE=1 SV=2	UBA52	14.728	39.1	7	6	6	6	90657000
R-HSA-5357801 Programmed Cell Death	0.0011944	2.37	P12830	Cadherin-1 OS=Homo sapiens OX=9606 GN=CDH1 PE=1 SV=3	CDH1	97.455	1.8	2	2	2	2	7974000
R-HSA-5357801 Programmed Cell Death	0.0011944	2.37	P15924	Desmoplakin OS=Homo sapiens OX=9606 GN=DSP PE=1 SV=3	DSP	331.77	4.1	10	8	8	8	36295000
R-HSA-5357801 Programmed Cell Death	0.0011944	2.37	P31947	14-3-3 protein sigma OS=Homo sapiens OX=9606 GN=SFN PE=1 SV=1	SFN	27.774	0	0	0	0	0	0
R-HSA-5357801 Programmed Cell Death	0.0011944	2.37	P49662	Caspase-4 OS=Homo sapiens OX=9606 GN=CASP4 PE=1 SV=1	CASP4	43.262	4	6	1	1	1	29842000
R-HSA-5357801 Programmed Cell Death	0.0011944	2.37	P61981	14-3-3 protein gamma OS=Homo sapiens OX=9606 GN=YWHAG PE=1 SV=2	YWHAG	28.302	0	0	0	0	0	0
R-HSA-5357801 Programmed Cell Death	0.0011944	2.37	P62258	14-3-3 protein epsilon OS=Homo sapiens OX=9606 GN=YWHAE PE=1 SV=1	YWHAE	29.174	0	0	0	0	0	0
R-HSA-5357801 Programmed Cell Death	0.0011944	2.37	P63104	14-3-3 protein zeta/delta OS=Homo sapiens OX=9606 GN=YWHAZ PE=1 SV=1	YWHAZ	27.745	0	0	0	0	0	0
R-HSA-5357801 Programmed Cell Death	0.0011944	2.37	Q02413	Desmoglein-1 OS=Homo sapiens OX=9606 GN=DSG1 PE=1 SV=2	DSG1	113.75	7.6	12	7	7	7	89824000
R-HSA-5357801 Programmed Cell Death	0.0011944	2.37	Q13835	Plakophilin-1 OS=Homo sapiens OX=9606 GN=PKP1 PE=1 SV=2	PKP1	82.86	0	0	0	0	0	0
R-HSA-5357801 Programmed Cell Death	0.0011944	2.37	Q15149	Plectin OS=Homo sapiens OX=9606 GN=PLEC PE=1 SV=3	PLEC	531.78	0	0	0	0	0	0
R-HSA-5357801 Programmed Cell Death	0.0011944	2.37	Q9BZF9	Uveal autoantigen with coiled-coil domains and ankyrin repeats OS=Homo sapiens OX=9606 GN=UACA PE=1 SV=2	UACA	162.5	0	0	0	0	0	0
R-HSA-5357905 Regulation of TNFR1 signaling	0.0931403	2.77	P62987	Ubiquitin-60S ribosomal protein L40 OS=Homo sapiens OX=9606 GN=UBA52 PE=1 SV=2	UBA52	14.728	39.1	7	6	6	6	90657000
R-HSA-5357905 Regulation of TNFR1 signaling	0.0931403	2.77	P63244	Receptor of activated protein C kinase 1 OS=Homo sapiens OX=9606 GN=RACK1 PE=1 SV=3	RACK1	35.076	0	0	0	0	0	0
R-HSA-5357905 Regulation of TNFR1 signaling	0.0931403	2.77	Q96EP0	E3 ubiquitin-protein ligase RNF31 OS=Homo sapiens OX=9606 GN=RNF31 PE=1 SV=1	RNF31	119.65	0	0	0	0	0	0
R-HSA-5357956 TNFR1-induced NFkappaB signaling pathway	0.0743809	3.04	P62987	Ubiquitin-60S ribosomal protein L40 OS=Homo sapiens OX=9606 GN=UBA52 PE=1 SV=2	UBA52	14.728	39.1	7	6	6	6	90657000
R-HSA-5357956 TNFR1-induced NFkappaB signaling pathway	0.0743809	3.04	P63244	Receptor of activated protein C kinase 1 OS=Homo sapiens OX=9606 GN=RACK1 PE=1 SV=3	RACK1	35.076	0	0	0	0	0	0
R-HSA-5357956 TNFR1-induced NFkappaB signaling pathway	0.0743809	3.04	Q96EP0	E3 ubiquitin-protein ligase RNF31 OS=Homo sapiens OX=9606 GN=RNF31 PE=1 SV=1	RNF31	119.65	0	0	0	0	0	0
R-HSA-5358346 Hedgehog ligand biogenesis	0.474048	1.4	O14818	Proteasome subunit alpha type-7 OS=Homo sapiens OX=9606 GN=PSMA7 PE=1 SV=1	PSMA7	27.887	0	0	0	0	0	0
R-HSA-5358346 Hedgehog ligand biogenesis	0.474048	1.4	P62987	Ubiquitin-60S ribosomal protein L40 OS=Homo sapiens OX=9606 GN=UBA52 PE=1 SV=2	UBA52	14.728	39.1	7	6	6	6	90657000
R-HSA-5358346 Hedgehog ligand biogenesis	0.474048	1.4	P55072	Transitional endoplasmic reticulum ATPase OS=Homo sapiens OX=9606 GN=VCP PE=1 SV=4	VCP	89.321	0	0	0	0	0	0
R-HSA-5362768 Hh mutants are degraded by ERAD	0.432538	1.63	O14818	Proteasome subunit alpha type-7 OS=Homo sapiens OX=9606 GN=PSMA7 PE=1 SV=1	PSMA7	27.887	0	0	0	0	0	0
R-HSA-5362768 Hh mutants are degraded by ERAD	0.432538	1.63	P62987	Ubiquitin-60S ribosomal protein L40 OS=Homo sapiens OX=9606 GN=UBA52 PE=1 SV=2	UBA52	14.728	39.1	7	6	6	6	90657000
R-HSA-5362768 Hh mutants are degraded by ERAD	0.432538	1.63	P55072	Transitional endoplasmic reticulum ATPase OS=Homo sapiens OX=9606 GN=VCP PE=1 SV=4	VCP	89.321	0	0	0	0	0	0
R-HSA-5387390 Hh mutants abrogate ligand secretion	0.444965	1.55	O14818	Proteasome subunit alpha type-7 OS=Homo sapiens OX=9606 GN=PSMA7 PE=1 SV=1	PSMA7	27.887	0	0	0	0	0	0
R-HSA-5387390 Hh mutants abrogate ligand secretion	0.444965	1.55	P62987	Ubiquitin-60S ribosomal protein L40 OS=Homo sapiens OX=9606 GN=UBA52 PE=1 SV=2	UBA52	14.728	39.1	7	6	6	6	90657000
R-HSA-5387390 Hh mutants abrogate ligand secretion	0.444965	1.55	P55072	Transitional endoplasmic reticulum ATPase OS=Homo sapiens OX=9606 GN=VCP PE=1 SV=4	VCP	89.321	0	0	0	0	0	0
R-HSA-5602358 Diseases associated with the TLR signaling cascade	0.0804305	2.94	P05109	Protein S100-A8 OS=Homo sapiens OX=9606 GN=S100A8 PE=1 SV=1	S100A8	10.834	0	0	0	0	0	0
R-HSA-5602358 Diseases associated with the TLR signaling cascade	0.0804305	2.94	P06702	Protein S100-A9 OS=Homo sapiens OX=9606 GN=S100A9 PE=1 SV=1	S100A9	13.242	43	4	3	3	3	31021000
R-HSA-5602358 Diseases associated with the TLR signaling cascade	0.0804305	2.94	P08571	Monocyte differentiation antigen CD14 OS=Homo sapiens OX=9606 GN=CD14 PE=1 SV=2	CD14	40.076	6.9	4	2	2	2	41719000
R-HSA-5602498 MyD88 deficiency (TLR2/4)	0.0169986	5.37	P05109	Protein S100-A8 OS=Homo sapiens OX=9606 GN=S100A8 PE=1 SV=1	S100A8	10.834	0	0	0	0	0	0
R-HSA-5602498 MyD88 deficiency (TLR2/4)	0.0169986	5.37	P06702	Protein S100-A9 OS=Homo sapiens OX=9606 GN=S100A9 PE=1 SV=1	S100A9	13.242	43	4	3	3	3	31021000
R-HSA-5602498 MyD88 deficiency (TLR2/4)	0.0169986	5.37	P08571	Monocyte differentiation antigen CD14 OS=Homo sapiens OX=9606 GN=CD14 PE=1 SV=2	CD14	40.076	6.9	4	2	2	2	41719000
R-HSA-5603041 IRAK4 deficiency (TLR2/4)	0.0199112	5.07	P05109	Protein S100-A8 OS=Homo sapiens OX=9606 GN=S100A8 PE=1 SV=1	S100A8	10.834	0	0	0	0	0	0
R-HSA-5603041 IRAK4 deficiency (TLR2/4)	0.0199112	5.07	P06702	Protein S100-A9 OS=Homo sapiens OX=9606 GN=S100A9 PE=1 SV=1	S100A9	13.242	43	4	3	3	3	31021000
R-HSA-5603041 IRAK4 deficiency (TLR2/4)	0.0199112	5.07	P08571	Monocyte differentiation antigen CD14 OS=Homo sapiens OX=9606 GN=CD14 PE=1 SV=2	CD14	40.076	6.9	4	2	2	2	41719000
R-HSA-5619084 ABC transporter disorders	0.327222	1.56	O14818	Proteasome subunit alpha type-7 OS=Homo sapiens OX=9606 GN=PSMA7 PE=1 SV=1	PSMA7	27.887	0	0	0	0	0	0
R-HSA-5619084 ABC transporter disorders	0.327222	1.56	P02647	Apolipoprotein A-I OS=Homo sapiens OX=9606 GN=APOA1 PE=1 SV=1	APOA1	30.777	20.6	5	5	5	5	76295000
R-HSA-5619084 ABC transporter disorders	0.327222	1.56	P62987	Ubiquitin-60S ribosomal protein L40 OS=Homo sapiens OX=9606 GN=UBA52 PE=1 SV=2	UBA52	14.728	39.1	7	6	6	6	90657000
R-HSA-5619084 ABC transporter disorders	0.327222	1.56	P55072	Transitional endoplasmic reticulum ATPase OS=Homo sapiens OX=9606 GN=VCP PE=1 SV=4	VCP	89.321	0	0	0	0	0	0
R-HSA-5620912 Anchoring of the basal body to the plasma membrane	0.248112	1.58	P61981	14-3-3 protein gamma OS=Homo sapiens OX=9606 GN=YWHAG PE=1 SV=2	YWHAG	28.302	0	0	0	0	0	0
R-HSA-5620912 Anchoring of the basal body to the plasma membrane	0.248112	1.58	P62258	14-3-3 protein epsilon OS=Homo sapiens OX=9606 GN=YWHAE PE=1 SV=1	YWHAE	29.174	0	0	0	0	0	0
R-HSA-5620912 Anchoring of the basal body to the plasma membrane	0.248112	1.58	P68371	Tubulin beta-4B chain OS=Homo sapiens OX=9606 GN=TUBB4B PE=1 SV=1	TUBB4B	49.83	0	0	0	0	0	0
R-HSA-5620912 Anchoring of the basal body to the plasma membrane	0.248112	1.58	Q6IQ55	Tau-tubulin kinase 2 OS=Homo sapiens OX=9606 GN=TTBK2 PE=1 SV=2	TTBK2	137.41	1.1	1	1	1	1	0
R-HSA-5620912 Anchoring of the basal body to the plasma membrane	0.248112	1.58	Q99996	A-kinase anchor protein 9 OS=Homo sapiens OX=9606 GN=AKAP9 PE=1 SV=4	AKAP9	452.98	0	0	0	0	0	0
R-HSA-5621480 Dectin-2 family	0.246656	2.1	P16885	1-phosphatidylinositol 4,5-bisphosphate phosphodiesterase gamma-2 OS=Homo sapiens OX=9606 GN=PLCG2 PE=1 SV=4	PLCG2	147.87	0	0	0	0	0	0
R-HSA-5621480 Dectin-2 family	0.246656	2.1	Q9HC84	Mucin-5B OS=Homo sapiens OX=9606 GN=MUC5B PE=1 SV=3	MUC5B	596.33	0	0	0	0	0	0
R-HSA-5625740 RHO GTPases activate PKNs	0.00444418	3.38	Q93077	Histone H2A type 1-C OS=Homo sapiens OX=9606 GN=H2AC6 PE=1 SV=3	H2AC6	14.105	0	0	0	0	0	0
R-HSA-5625740 RHO GTPases activate PKNs	0.00444418	3.38	P31947	14-3-3 protein sigma OS=Homo sapiens OX=9606 GN=SFN PE=1 SV=1	SFN	27.774	0	0	0	0	0	0
R-HSA-5625740 RHO GTPases activate PKNs	0.00444418	3.38	P35579	Myosin-9 OS=Homo sapiens OX=9606 GN=MYH9 PE=1 SV=4	MYH9	226.53	1.8	2	2	2	2	2939500
R-HSA-5625740 RHO GTPases activate PKNs	0.00444418	3.38	P61981	14-3-3 protein gamma OS=Homo sapiens OX=9606 GN=YWHAG PE=1 SV=2	YWHAG	28.302	0	0	0	0	0	0
R-HSA-5625740 RHO GTPases activate PKNs	0.00444418	3.38	P62258	14-3-3 protein epsilon OS=Homo sapiens OX=9606 GN=YWHAE PE=1 SV=1	YWHAE	29.174	0	0	0	0	0	0
R-HSA-5625740 RHO GTPases activate PKNs	0.00444418	3.38	P63104	14-3-3 protein zeta/delta OS=Homo sapiens OX=9606 GN=YWHAZ PE=1 SV=1	YWHAZ	27.745	0	0	0	0	0	0
R-HSA-5625740 RHO GTPases activate PKNs	0.00444418	3.38	Q99878	Histone H2A type 1-J OS=Homo sapiens OX=9606 GN=H2AC14 PE=1 SV=3	H2AC14	13.936	14.1	2	2	2	2	17616000
R-HSA-5625886 Activated PKN1 stimulates transcription of AR (androgen receptor) regulated genes KLK2 and KLK3	0.332493	1.69	Q93077	Histone H2A type 1-C OS=Homo sapiens OX=9606 GN=H2AC6 PE=1 SV=3	H2AC6	14.105	0	0	0	0	0	0
R-HSA-5625886 Activated PKN1 stimulates transcription of AR (androgen receptor) regulated genes KLK2 and KLK3	0.332493	1.69	Q99878	Histone H2A type 1-J OS=Homo sapiens OX=9606 GN=H2AC14 PE=1 SV=3	H2AC14	13.936	14.1	2	2	2	2	17616000
R-HSA-5626467 RHO GTPases activate IQGAPs	0.0199611	3.8	P0DPH8	Tubulin alpha-3D chain OS=Homo sapiens OX=9606 GN=TUBA3D PE=1 SV=1	TUBA3D	49.959	0	0	0	0	0	0
R-HSA-5626467 RHO GTPases activate IQGAPs	0.0199611	3.8	P12830	Cadherin-1 OS=Homo sapiens OX=9606 GN=CDH1 PE=1 SV=3	CDH1	97.455	1.8	2	2	2	2	7974000
R-HSA-5626467 RHO GTPases activate IQGAPs	0.0199611	3.8	P63261	Actin, cytoplasmic 2 OS=Homo sapiens OX=9606 GN=ACTG1 PE=1 SV=1	ACTG1	41.792	9.3	1	3	3	3	4758900
R-HSA-5626467 RHO GTPases activate IQGAPs	0.0199611	3.8	P68371	Tubulin beta-4B chain OS=Homo sapiens OX=9606 GN=TUBB4B PE=1 SV=1	TUBB4B	49.83	0	0	0	0	0	0
R-HSA-5627123 RHO GTPases activate PAKs	0.150447	2.9	P21333	Filamin-A OS=Homo sapiens OX=9606 GN=FLNA PE=1 SV=4	FLNA	280.74	0	0	0	0	0	0
R-HSA-5627123 RHO GTPases activate PAKs	0.150447	2.9	P35579	Myosin-9 OS=Homo sapiens OX=9606 GN=MYH9 PE=1 SV=4	MYH9	226.53	1.8	2	2	2	2	2939500
R-HSA-5628897 TP53 Regulates Metabolic Genes	0.00624589	2.9	P10599	Thioredoxin OS=Homo sapiens OX=9606 GN=TXN PE=1 SV=3	TXN	11.737	0	0	0	0	0	0
R-HSA-5628897 TP53 Regulates Metabolic Genes	0.00624589	2.9	P31947	14-3-3 protein sigma OS=Homo sapiens OX=9606 GN=SFN PE=1 SV=1	SFN	27.774	0	0	0	0	0	0
R-HSA-5628897 TP53 Regulates Metabolic Genes	0.00624589	2.9	P32119	Peroxiredoxin-2 OS=Homo sapiens OX=9606 GN=PRDX2 PE=1 SV=5	PRDX2	21.892	0	0	0	0	0	0
R-HSA-5628897 TP53 Regulates Metabolic Genes	0.00624589	2.9	P61981	14-3-3 protein gamma OS=Homo sapiens OX=9606 GN=YWHAG PE=1 SV=2	YWHAG	28.302	0	0	0	0	0	0
R-HSA-5628897 TP53 Regulates Metabolic Genes	0.00624589	2.9	P62258	14-3-3 protein epsilon OS=Homo sapiens OX=9606 GN=YWHAE PE=1 SV=1	YWHAE	29.174	0	0	0	0	0	0
R-HSA-5628897 TP53 Regulates Metabolic Genes	0.00624589	2.9	P63104	14-3-3 protein zeta/delta OS=Homo sapiens OX=9606 GN=YWHAZ PE=1 SV=1	YWHAZ	27.745	0	0	0	0	0	0
R-HSA-5628897 TP53 Regulates Metabolic Genes	0.00624589	2.9	Q06830	Peroxiredoxin-1 OS=Homo sapiens OX=9606 GN=PRDX1 PE=1 SV=1	PRDX1	22.11	9	1	1	1	1	1860400
R-HSA-5628897 TP53 Regulates Metabolic Genes	0.00624589	2.9	Q9UHA4	Ragulator complex protein LAMTOR3 OS=Homo sapiens OX=9606 GN=LAMTOR3 PE=1 SV=1	LAMTOR3	13.623	0	0	0	0	0	0
R-HSA-5637815 Signaling by Ligand-Responsive EGFR Variants in Cancer	0.105971	3.58	P00533	Epidermal growth factor receptor OS=Homo sapiens OX=9606 GN=EGFR PE=1 SV=2	EGFR	134.28	0	0	0	0	0	0
R-HSA-5637815 Signaling by Ligand-Responsive EGFR Variants in Cancer	0.105971	3.58	P62987	Ubiquitin-60S ribosomal protein L40 OS=Homo sapiens OX=9606 GN=UBA52 PE=1 SV=2	UBA52	14.728	39.1	7	6	6	6	90657000
R-HSA-5653656 Vesicle-mediated transport	0.0069061	1.55	A0A0C4DH25	Immunoglobulin kappa variable 3D-20 OS=Homo sapiens OX=9606 GN=IGKV3D-20 PE=3 SV=1	IGKV3D-20	12.515	0	0	0	0	0	0
R-HSA-5653656 Vesicle-mediated transport	0.0069061	1.55	O15144	Actin-related protein 2/3 complex subunit 2 OS=Homo sapiens OX=9606 GN=ARPC2 PE=1 SV=1	ARPC2	34.333	0	0	0	0	0	0
R-HSA-5653656 Vesicle-mediated transport	0.0069061	1.55	P00533	Epidermal growth factor receptor OS=Homo sapiens OX=9606 GN=EGFR PE=1 SV=2	EGFR	134.28	0	0	0	0	0	0
R-HSA-5653656 Vesicle-mediated transport	0.0069061	1.55	P00738	Haptoglobin OS=Homo sapiens OX=9606 GN=HP PE=1 SV=1	HP	45.205	53.7	182	24	13	24	96502000000
R-HSA-5653656 Vesicle-mediated transport	0.0069061	1.55	P00739	Haptoglobin-related protein OS=Homo sapiens OX=9606 GN=HPR PE=2 SV=2	HPR	39.029	34.2	5	14	3	3	169590000
R-HSA-5653656 Vesicle-mediated transport	0.0069061	1.55	P01009	Alpha-1-antitrypsin OS=Homo sapiens OX=9606 GN=SERPINA1 PE=1 SV=3	SERPINA1	46.736	38.3	20	13	13	13	1081600000
R-HSA-5653656 Vesicle-mediated transport	0.0069061	1.55	P01876	Immunoglobulin heavy constant alpha 1 OS=Homo sapiens OX=9606 GN=IGHA1 PE=1 SV=2	IGHA1	37.654	20.4	11	7	4	7	201790000
R-HSA-5653656 Vesicle-mediated transport	0.0069061	1.55	P01877	Immunoglobulin heavy constant alpha 2 OS=Homo sapiens OX=9606 GN=IGHA2 PE=1 SV=4	IGHA2	36.591	16.2	2	5	2	2	3583400
R-HSA-5653656 Vesicle-mediated transport	0.0069061	1.55	P02647	Apolipoprotein A-I OS=Homo sapiens OX=9606 GN=APOA1 PE=1 SV=1	APOA1	30.777	20.6	5	5	5	5	76295000
R-HSA-5653656 Vesicle-mediated transport	0.0069061	1.55	P02760	Protein AMBP OS=Homo sapiens OX=9606 GN=AMBP PE=1 SV=1	AMBP	38.999	31	10	8	8	8	794190000
R-HSA-5653656 Vesicle-mediated transport	0.0069061	1.55	P02787	Serotransferrin OS=Homo sapiens OX=9606 GN=TF PE=1 SV=4	TF	77.049	60.5	160	43	43	43	50131000000
R-HSA-5653656 Vesicle-mediated transport	0.0069061	1.55	P02790	Hemopexin OS=Homo sapiens OX=9606 GN=HPX PE=1 SV=2	HPX	51.676	63	99	20	20	20	81563000000
R-HSA-5653656 Vesicle-mediated transport	0.0069061	1.55	P06312	Immunoglobulin kappa variable 4-1 OS=Homo sapiens OX=9606 GN=IGKV4-1 PE=1 SV=1	IGKV4-1	13.38	12.4	1	1	1	1	1625400
R-HSA-5653656 Vesicle-mediated transport	0.0069061	1.55	P62987	Ubiquitin-60S ribosomal protein L40 OS=Homo sapiens OX=9606 GN=UBA52 PE=1 SV=2	UBA52	14.728	39.1	7	6	6	6	90657000
R-HSA-5653656 Vesicle-mediated transport	0.0069061	1.55	P0DOY3	Immunoglobulin lambda constant 3 OS=Homo sapiens OX=9606 GN=IGLC3 PE=1 SV=1	IGLC3	11.265	37.7	8	3	1	3	530400000
R-HSA-5653656 Vesicle-mediated transport	0.0069061	1.55	P0DPH8	Tubulin alpha-3D chain OS=Homo sapiens OX=9606 GN=TUBA3D PE=1 SV=1	TUBA3D	49.959	0	0	0	0	0	0
R-HSA-5653656 Vesicle-mediated transport	0.0069061	1.55	P11142	Heat shock cognate 71 kDa protein OS=Homo sapiens OX=9606 GN=HSPA8 PE=1 SV=1	HSPA8	70.897	0	0	0	0	0	0
R-HSA-5653656 Vesicle-mediated transport	0.0069061	1.55	P31947	14-3-3 protein sigma OS=Homo sapiens OX=9606 GN=SFN PE=1 SV=1	SFN	27.774	0	0	0	0	0	0
R-HSA-5653656 Vesicle-mediated transport	0.0069061	1.55	P35579	Myosin-9 OS=Homo sapiens OX=9606 GN=MYH9 PE=1 SV=4	MYH9	226.53	1.8	2	2	2	2	2939500
R-HSA-5653656 Vesicle-mediated transport	0.0069061	1.55	P47756	F-actin-capping protein subunit beta OS=Homo sapiens OX=9606 GN=CAPZB PE=1 SV=5	CAPZB	30.628	0	0	0	0	0	0
R-HSA-5653656 Vesicle-mediated transport	0.0069061	1.55	P50395	Rab GDP dissociation inhibitor beta OS=Homo sapiens OX=9606 GN=GDI2 PE=1 SV=2	GDI2	50.663	0	0	0	0	0	0
R-HSA-5653656 Vesicle-mediated transport	0.0069061	1.55	Q05193	Dynamin-1 OS=Homo sapiens OX=9606 GN=DNM1 PE=1 SV=2	DNM1	97.407	0	0	0	0	0	0
R-HSA-5653656 Vesicle-mediated transport	0.0069061	1.55	P52907	F-actin-capping protein subunit alpha-1 OS=Homo sapiens OX=9606 GN=CAPZA1 PE=1 SV=3	CAPZA1	32.922	0	0	0	0	0	0
R-HSA-5653656 Vesicle-mediated transport	0.0069061	1.55	P53634	Dipeptidyl peptidase 1 OS=Homo sapiens OX=9606 GN=CTSC PE=1 SV=2	CTSC	51.853	0	0	0	0	0	0
R-HSA-5653656 Vesicle-mediated transport	0.0069061	1.55	P63261	Actin, cytoplasmic 2 OS=Homo sapiens OX=9606 GN=ACTG1 PE=1 SV=1	ACTG1	41.792	9.3	1	3	3	3	4758900
R-HSA-5653656 Vesicle-mediated transport	0.0069061	1.55	P61981	14-3-3 protein gamma OS=Homo sapiens OX=9606 GN=YWHAG PE=1 SV=2	YWHAG	28.302	0	0	0	0	0	0
R-HSA-5653656 Vesicle-mediated transport	0.0069061	1.55	P62258	14-3-3 protein epsilon OS=Homo sapiens OX=9606 GN=YWHAE PE=1 SV=1	YWHAE	29.174	0	0	0	0	0	0
R-HSA-5653656 Vesicle-mediated transport	0.0069061	1.55	P63104	14-3-3 protein zeta/delta OS=Homo sapiens OX=9606 GN=YWHAZ PE=1 SV=1	YWHAZ	27.745	0	0	0	0	0	0
R-HSA-5653656 Vesicle-mediated transport	0.0069061	1.55	P68371	Tubulin beta-4B chain OS=Homo sapiens OX=9606 GN=TUBB4B PE=1 SV=1	TUBB4B	49.83	0	0	0	0	0	0
R-HSA-5653656 Vesicle-mediated transport	0.0069061	1.55	P68871	Hemoglobin subunit beta OS=Homo sapiens OX=9606 GN=HBB PE=1 SV=2	HBB	15.998	71.4	22	9	4	9	3143200000
R-HSA-5653656 Vesicle-mediated transport	0.0069061	1.55	P69905	Hemoglobin subunit alpha OS=Homo sapiens OX=9606 GN=HBA2 PE=1 SV=2	HBA2	15.257	57.7	20	6	6	6	1898500000
R-HSA-5653656 Vesicle-mediated transport	0.0069061	1.55	A2NJV5	Immunoglobulin kappa variable 2-29 OS=Homo sapiens OX=9606 GN=IGKV2-29 PE=3 SV=2	IGKV2-29	13.085	10.8	1	1	1	1	28989000
R-HSA-5653656 Vesicle-mediated transport	0.0069061	1.55	P0CG04	Immunoglobulin lambda constant 1 OS=Homo sapiens OX=9606 GN=IGLC1 PE=1 SV=1	IGLC1	11.348	37.7	1	3	1	1	11841000
R-HSA-5653656 Vesicle-mediated transport	0.0069061	1.55	P01721	Immunoglobulin lambda variable 6-57 OS=Homo sapiens OX=9606 GN=IGLV6-57 PE=1 SV=2	IGLV6-57	12.566	0	0	0	0	0	0
R-HSA-5653656 Vesicle-mediated transport	0.0069061	1.55	P11277	Spectrin beta chain, erythrocytic OS=Homo sapiens OX=9606 GN=SPTB PE=1 SV=5	SPTB	246.47	0	0	0	0	0	0
R-HSA-5653656 Vesicle-mediated transport	0.0069061	1.55	Q07954	Prolow-density lipoprotein receptor-related protein 1 OS=Homo sapiens OX=9606 GN=LRP1 PE=1 SV=2	LRP1	504.6	0	0	0	0	0	0
R-HSA-5653656 Vesicle-mediated transport	0.0069061	1.55	Q9UIQ6	Leucyl-cystinyl aminopeptidase OS=Homo sapiens OX=9606 GN=LNPEP PE=1 SV=3	LNPEP	117.35	0	0	0	0	0	0
R-HSA-5663084 Diseases of carbohydrate metabolism	0.0997864	2.68	P62987	Ubiquitin-60S ribosomal protein L40 OS=Homo sapiens OX=9606 GN=UBA52 PE=1 SV=2	UBA52	14.728	39.1	7	6	6	6	90657000
R-HSA-5663084 Diseases of carbohydrate metabolism	0.0997864	2.68	P37837	Transaldolase OS=Homo sapiens OX=9606 GN=TALDO1 PE=1 SV=2	TALDO1	37.54	0	0	0	0	0	0
R-HSA-5663084 Diseases of carbohydrate metabolism	0.0997864	2.68	P54802	Alpha-N-acetylglucosaminidase OS=Homo sapiens OX=9606 GN=NAGLU PE=1 SV=2	NAGLU	82.265	0	0	0	0	0	0
R-HSA-5663202 Diseases of signal transduction by growth factor receptors and second messengers	0.485448	1.16	O14818	Proteasome subunit alpha type-7 OS=Homo sapiens OX=9606 GN=PSMA7 PE=1 SV=1	PSMA7	27.887	0	0	0	0	0	0
R-HSA-5663202 Diseases of signal transduction by growth factor receptors and second messengers	0.485448	1.16	P00533	Epidermal growth factor receptor OS=Homo sapiens OX=9606 GN=EGFR PE=1 SV=2	EGFR	134.28	0	0	0	0	0	0
R-HSA-5663202 Diseases of signal transduction by growth factor receptors and second messengers	0.485448	1.16	P02545	Prelamin-A/C OS=Homo sapiens OX=9606 GN=LMNA PE=1 SV=1	LMNA	74.139	0	0	0	0	0	0
R-HSA-5663202 Diseases of signal transduction by growth factor receptors and second messengers	0.485448	1.16	P67936	Tropomyosin alpha-4 chain OS=Homo sapiens OX=9606 GN=TPM4 PE=1 SV=3	TPM4	28.521	0	0	0	0	0	0
R-HSA-5663202 Diseases of signal transduction by growth factor receptors and second messengers	0.485448	1.16	P09619	Platelet-derived growth factor receptor beta OS=Homo sapiens OX=9606 GN=PDGFRB PE=1 SV=1	PDGFRB	123.97	2.9	3	2	2	2	4182400
R-HSA-5663202 Diseases of signal transduction by growth factor receptors and second messengers	0.485448	1.16	P62987	Ubiquitin-60S ribosomal protein L40 OS=Homo sapiens OX=9606 GN=UBA52 PE=1 SV=2	UBA52	14.728	39.1	7	6	6	6	90657000
R-HSA-5663202 Diseases of signal transduction by growth factor receptors and second messengers	0.485448	1.16	P18206	Vinculin OS=Homo sapiens OX=9606 GN=VCL PE=1 SV=4	VCL	123.8	0	0	0	0	0	0
R-HSA-5663202 Diseases of signal transduction by growth factor receptors and second messengers	0.485448	1.16	P26641	Elongation factor 1-gamma OS=Homo sapiens OX=9606 GN=EEF1G PE=1 SV=3	EEF1G	50.118	0	0	0	0	0	0
R-HSA-5663202 Diseases of signal transduction by growth factor receptors and second messengers	0.485448	1.16	P30086	Phosphatidylethanolamine-binding protein 1 OS=Homo sapiens OX=9606 GN=PEBP1 PE=1 SV=3	PEBP1	21.057	0	0	0	0	0	0
R-HSA-5663202 Diseases of signal transduction by growth factor receptors and second messengers	0.485448	1.16	P35232	Prohibitin 1 OS=Homo sapiens OX=9606 GN=PHB1 PE=1 SV=1	PHB1	29.804	0	0	0	0	0	0
R-HSA-5663202 Diseases of signal transduction by growth factor receptors and second messengers	0.485448	1.16	P35579	Myosin-9 OS=Homo sapiens OX=9606 GN=MYH9 PE=1 SV=4	MYH9	226.53	1.8	2	2	2	2	2939500
R-HSA-5663202 Diseases of signal transduction by growth factor receptors and second messengers	0.485448	1.16	P42224	Signal transducer and activator of transcription 1-alpha/beta OS=Homo sapiens OX=9606 GN=STAT1 PE=1 SV=2	STAT1	87.334	0	0	0	0	0	0
R-HSA-5663202 Diseases of signal transduction by growth factor receptors and second messengers	0.485448	1.16	P55072	Transitional endoplasmic reticulum ATPase OS=Homo sapiens OX=9606 GN=VCP PE=1 SV=4	VCP	89.321	0	0	0	0	0	0
R-HSA-5663202 Diseases of signal transduction by growth factor receptors and second messengers	0.485448	1.16	P63261	Actin, cytoplasmic 2 OS=Homo sapiens OX=9606 GN=ACTG1 PE=1 SV=1	ACTG1	41.792	9.3	1	3	3	3	4758900
R-HSA-5663202 Diseases of signal transduction by growth factor receptors and second messengers	0.485448	1.16	Q13573	SNW domain-containing protein 1 OS=Homo sapiens OX=9606 GN=SNW1 PE=1 SV=1	SNW1	61.494	0	0	0	0	0	0
R-HSA-5663202 Diseases of signal transduction by growth factor receptors and second messengers	0.485448	1.16	Q99996	A-kinase anchor protein 9 OS=Homo sapiens OX=9606 GN=AKAP9 PE=1 SV=4	AKAP9	452.98	0	0	0	0	0	0
R-HSA-5663205 Infectious disease	0.0220678	1.38	A0A0C4DH25	Immunoglobulin kappa variable 3D-20 OS=Homo sapiens OX=9606 GN=IGKV3D-20 PE=3 SV=1	IGKV3D-20	12.515	0	0	0	0	0	0
R-HSA-5663205 Infectious disease	0.0220678	1.38	O14818	Proteasome subunit alpha type-7 OS=Homo sapiens OX=9606 GN=PSMA7 PE=1 SV=1	PSMA7	27.887	0	0	0	0	0	0
R-HSA-5663205 Infectious disease	0.0220678	1.38	O15144	Actin-related protein 2/3 complex subunit 2 OS=Homo sapiens OX=9606 GN=ARPC2 PE=1 SV=1	ARPC2	34.333	0	0	0	0	0	0
R-HSA-5663205 Infectious disease	0.0220678	1.38	P00533	Epidermal growth factor receptor OS=Homo sapiens OX=9606 GN=EGFR PE=1 SV=2	EGFR	134.28	0	0	0	0	0	0
R-HSA-5663205 Infectious disease	0.0220678	1.38	P00558	Phosphoglycerate kinase 1 OS=Homo sapiens OX=9606 GN=PGK1 PE=1 SV=3	PGK1	44.614	0	0	0	0	0	0
R-HSA-5663205 Infectious disease	0.0220678	1.38	P01024	Complement C3 OS=Homo sapiens OX=9606 GN=C3 PE=1 SV=2	C3	187.15	0	0	0	0	0	0
R-HSA-5663205 Infectious disease	0.0220678	1.38	P01857	Immunoglobulin heavy constant gamma 1 OS=Homo sapiens OX=9606 GN=IGHG1 PE=1 SV=1	IGHG1	36.105	20.3	2	4	2	2	31089000
R-HSA-5663205 Infectious disease	0.0220678	1.38	P01861	Immunoglobulin heavy constant gamma 4 OS=Homo sapiens OX=9606 GN=IGHG4 PE=1 SV=1	IGHG4	35.94	17.4	3	4	1	2	27336000
R-HSA-5663205 Infectious disease	0.0220678	1.38	P01871	Immunoglobulin heavy constant mu OS=Homo sapiens OX=9606 GN=IGHM PE=1 SV=4	IGHM	49.439	0	0	0	0	0	0
R-HSA-5663205 Infectious disease	0.0220678	1.38	P02788	Lactotransferrin OS=Homo sapiens OX=9606 GN=LTF PE=1 SV=6	LTF	78.181	16.3	11	9	9	9	133970000
R-HSA-5663205 Infectious disease	0.0220678	1.38	P04843	Dolichyl-diphosphooligosaccharide--protein glycosyltransferase subunit 1 OS=Homo sapiens OX=9606 GN=RPN1 PE=1 SV=1	RPN1	68.569	0	0	0	0	0	0
R-HSA-5663205 Infectious disease	0.0220678	1.38	Q93077	Histone H2A type 1-C OS=Homo sapiens OX=9606 GN=H2AC6 PE=1 SV=3	H2AC6	14.105	0	0	0	0	0	0
R-HSA-5663205 Infectious disease	0.0220678	1.38	P05556	Integrin beta-1 OS=Homo sapiens OX=9606 GN=ITGB1 PE=1 SV=2	ITGB1	88.414	0	0	0	0	0	0
R-HSA-5663205 Infectious disease	0.0220678	1.38	P06312	Immunoglobulin kappa variable 4-1 OS=Homo sapiens OX=9606 GN=IGKV4-1 PE=1 SV=1	IGKV4-1	13.38	12.4	1	1	1	1	1625400
R-HSA-5663205 Infectious disease	0.0220678	1.38	P06733	Alpha-enolase OS=Homo sapiens OX=9606 GN=ENO1 PE=1 SV=2	ENO1	47.168	4.4	1	1	1	1	3345600
R-HSA-5663205 Infectious disease	0.0220678	1.38	P08238	Heat shock protein HSP 90-beta OS=Homo sapiens OX=9606 GN=HSP90AB1 PE=1 SV=4	HSP90AB1	83.263	0	0	0	0	0	0
R-HSA-5663205 Infectious disease	0.0220678	1.38	P09601	Heme oxygenase 1 OS=Homo sapiens OX=9606 GN=HMOX1 PE=1 SV=1	HMOX1	32.818	0	0	0	0	0	0
R-HSA-5663205 Infectious disease	0.0220678	1.38	P62987	Ubiquitin-60S ribosomal protein L40 OS=Homo sapiens OX=9606 GN=UBA52 PE=1 SV=2	UBA52	14.728	39.1	7	6	6	6	90657000
R-HSA-5663205 Infectious disease	0.0220678	1.38	P0DOY3	Immunoglobulin lambda constant 3 OS=Homo sapiens OX=9606 GN=IGLC3 PE=1 SV=1	IGLC3	11.265	37.7	8	3	1	3	530400000
R-HSA-5663205 Infectious disease	0.0220678	1.38	P0DPH8	Tubulin alpha-3D chain OS=Homo sapiens OX=9606 GN=TUBA3D PE=1 SV=1	TUBA3D	49.959	0	0	0	0	0	0
R-HSA-5663205 Infectious disease	0.0220678	1.38	P10599	Thioredoxin OS=Homo sapiens OX=9606 GN=TXN PE=1 SV=3	TXN	11.737	0	0	0	0	0	0
R-HSA-5663205 Infectious disease	0.0220678	1.38	P12830	Cadherin-1 OS=Homo sapiens OX=9606 GN=CDH1 PE=1 SV=3	CDH1	97.455	1.8	2	2	2	2	7974000
R-HSA-5663205 Infectious disease	0.0220678	1.38	P13639	Elongation factor 2 OS=Homo sapiens OX=9606 GN=EEF2 PE=1 SV=4	EEF2	95.337	0	0	0	0	0	0
R-HSA-5663205 Infectious disease	0.0220678	1.38	P16885	1-phosphatidylinositol 4,5-bisphosphate phosphodiesterase gamma-2 OS=Homo sapiens OX=9606 GN=PLCG2 PE=1 SV=4	PLCG2	147.87	0	0	0	0	0	0
R-HSA-5663205 Infectious disease	0.0220678	1.38	P31947	14-3-3 protein sigma OS=Homo sapiens OX=9606 GN=SFN PE=1 SV=1	SFN	27.774	0	0	0	0	0	0
R-HSA-5663205 Infectious disease	0.0220678	1.38	P35579	Myosin-9 OS=Homo sapiens OX=9606 GN=MYH9 PE=1 SV=4	MYH9	226.53	1.8	2	2	2	2	2939500
R-HSA-5663205 Infectious disease	0.0220678	1.38	P42224	Signal transducer and activator of transcription 1-alpha/beta OS=Homo sapiens OX=9606 GN=STAT1 PE=1 SV=2	STAT1	87.334	0	0	0	0	0	0
R-HSA-5663205 Infectious disease	0.0220678	1.38	P55072	Transitional endoplasmic reticulum ATPase OS=Homo sapiens OX=9606 GN=VCP PE=1 SV=4	VCP	89.321	0	0	0	0	0	0
R-HSA-5663205 Infectious disease	0.0220678	1.38	P63261	Actin, cytoplasmic 2 OS=Homo sapiens OX=9606 GN=ACTG1 PE=1 SV=1	ACTG1	41.792	9.3	1	3	3	3	4758900
R-HSA-5663205 Infectious disease	0.0220678	1.38	P61981	14-3-3 protein gamma OS=Homo sapiens OX=9606 GN=YWHAG PE=1 SV=2	YWHAG	28.302	0	0	0	0	0	0
R-HSA-5663205 Infectious disease	0.0220678	1.38	P62081	40S ribosomal protein S7 OS=Homo sapiens OX=9606 GN=RPS7 PE=1 SV=1	RPS7	22.127	0	0	0	0	0	0
R-HSA-5663205 Infectious disease	0.0220678	1.38	P62258	14-3-3 protein epsilon OS=Homo sapiens OX=9606 GN=YWHAE PE=1 SV=1	YWHAE	29.174	0	0	0	0	0	0
R-HSA-5663205 Infectious disease	0.0220678	1.38	P62826	GTP-binding nuclear protein Ran OS=Homo sapiens OX=9606 GN=RAN PE=1 SV=3	RAN	24.423	0	0	0	0	0	0
R-HSA-5663205 Infectious disease	0.0220678	1.38	P62937	Peptidyl-prolyl cis-trans isomerase A OS=Homo sapiens OX=9606 GN=PPIA PE=1 SV=2	PPIA	18.012	0	0	0	0	0	0
R-HSA-5663205 Infectious disease	0.0220678	1.38	P63104	14-3-3 protein zeta/delta OS=Homo sapiens OX=9606 GN=YWHAZ PE=1 SV=1	YWHAZ	27.745	0	0	0	0	0	0
R-HSA-5663205 Infectious disease	0.0220678	1.38	P68371	Tubulin beta-4B chain OS=Homo sapiens OX=9606 GN=TUBB4B PE=1 SV=1	TUBB4B	49.83	0	0	0	0	0	0
R-HSA-5663205 Infectious disease	0.0220678	1.38	Q02878	60S ribosomal protein L6 OS=Homo sapiens OX=9606 GN=RPL6 PE=1 SV=3	RPL6	32.728	0	0	0	0	0	0
R-HSA-5663205 Infectious disease	0.0220678	1.38	Q9H4A9	Dipeptidase 2 OS=Homo sapiens OX=9606 GN=DPEP2 PE=1 SV=3	DPEP2	53.364	0	0	0	0	0	0
R-HSA-5663205 Infectious disease	0.0220678	1.38	Q9HD67	Unconventional myosin-X OS=Homo sapiens OX=9606 GN=MYO10 PE=1 SV=3	MYO10	237.34	0	0	0	0	0	0
R-HSA-5663205 Infectious disease	0.0220678	1.38	A2NJV5	Immunoglobulin kappa variable 2-29 OS=Homo sapiens OX=9606 GN=IGKV2-29 PE=3 SV=2	IGKV2-29	13.085	10.8	1	1	1	1	28989000
R-HSA-5663205 Infectious disease	0.0220678	1.38	P0CG04	Immunoglobulin lambda constant 1 OS=Homo sapiens OX=9606 GN=IGLC1 PE=1 SV=1	IGLC1	11.348	37.7	1	3	1	1	11841000
R-HSA-5663205 Infectious disease	0.0220678	1.38	P01721	Immunoglobulin lambda variable 6-57 OS=Homo sapiens OX=9606 GN=IGLV6-57 PE=1 SV=2	IGLV6-57	12.566	0	0	0	0	0	0
R-HSA-5663205 Infectious disease	0.0220678	1.38	P01859	Immunoglobulin heavy constant gamma 2 OS=Homo sapiens OX=9606 GN=IGHG2 PE=1 SV=2	IGHG2	35.9	24.5	4	4	2	4	304010000
R-HSA-5663205 Infectious disease	0.0220678	1.38	P08637	Low affinity immunoglobulin gamma Fc region receptor III-A OS=Homo sapiens OX=9606 GN=FCGR3A PE=1 SV=2	FCGR3A	29.089	0	0	0	0	0	0
R-HSA-5663205 Infectious disease	0.0220678	1.38	P61769	Beta-2-microglobulin OS=Homo sapiens OX=9606 GN=B2M PE=1 SV=1	B2M	13.714	8.4	1	1	1	1	13665000
R-HSA-5663205 Infectious disease	0.0220678	1.38	Q99878	Histone H2A type 1-J OS=Homo sapiens OX=9606 GN=H2AC14 PE=1 SV=3	H2AC14	13.936	14.1	2	2	2	2	17616000
R-HSA-5663205 Infectious disease	0.0220678	1.38	P01860	Immunoglobulin heavy constant gamma 3 OS=Homo sapiens OX=9606 GN=IGHG3 PE=1 SV=2	IGHG3	41.287	7.4	1	2	1	1	17716000
R-HSA-5663213 RHO GTPases Activate WASPs and WAVEs	0.320334	1.74	O15144	Actin-related protein 2/3 complex subunit 2 OS=Homo sapiens OX=9606 GN=ARPC2 PE=1 SV=1	ARPC2	34.333	0	0	0	0	0	0
R-HSA-5663213 RHO GTPases Activate WASPs and WAVEs	0.320334	1.74	P63261	Actin, cytoplasmic 2 OS=Homo sapiens OX=9606 GN=ACTG1 PE=1 SV=1	ACTG1	41.792	9.3	1	3	3	3	4758900
R-HSA-5668599 RHO GTPases Activate NADPH Oxidases	0.185785	2.54	P05109	Protein S100-A8 OS=Homo sapiens OX=9606 GN=S100A8 PE=1 SV=1	S100A8	10.834	0	0	0	0	0	0
R-HSA-5668599 RHO GTPases Activate NADPH Oxidases	0.185785	2.54	P06702	Protein S100-A9 OS=Homo sapiens OX=9606 GN=S100A9 PE=1 SV=1	S100A9	13.242	43	4	3	3	3	31021000
R-HSA-5673001 RAF/MAP kinase cascade	0.224	1.38	O14818	Proteasome subunit alpha type-7 OS=Homo sapiens OX=9606 GN=PSMA7 PE=1 SV=1	PSMA7	27.887	0	0	0	0	0	0
R-HSA-5673001 RAF/MAP kinase cascade	0.224	1.38	O75608	Acyl-protein thioesterase 1 OS=Homo sapiens OX=9606 GN=LYPLA1 PE=1 SV=1	LYPLA1	24.669	0	0	0	0	0	0
R-HSA-5673001 RAF/MAP kinase cascade	0.224	1.38	P00533	Epidermal growth factor receptor OS=Homo sapiens OX=9606 GN=EGFR PE=1 SV=2	EGFR	134.28	0	0	0	0	0	0
R-HSA-5673001 RAF/MAP kinase cascade	0.224	1.38	P09619	Platelet-derived growth factor receptor beta OS=Homo sapiens OX=9606 GN=PDGFRB PE=1 SV=1	PDGFRB	123.97	2.9	3	2	2	2	4182400
R-HSA-5673001 RAF/MAP kinase cascade	0.224	1.38	P62987	Ubiquitin-60S ribosomal protein L40 OS=Homo sapiens OX=9606 GN=UBA52 PE=1 SV=2	UBA52	14.728	39.1	7	6	6	6	90657000
R-HSA-5673001 RAF/MAP kinase cascade	0.224	1.38	P18206	Vinculin OS=Homo sapiens OX=9606 GN=VCL PE=1 SV=4	VCL	123.8	0	0	0	0	0	0
R-HSA-5673001 RAF/MAP kinase cascade	0.224	1.38	P30086	Phosphatidylethanolamine-binding protein 1 OS=Homo sapiens OX=9606 GN=PEBP1 PE=1 SV=3	PEBP1	21.057	0	0	0	0	0	0
R-HSA-5673001 RAF/MAP kinase cascade	0.224	1.38	P35232	Prohibitin 1 OS=Homo sapiens OX=9606 GN=PHB1 PE=1 SV=1	PHB1	29.804	0	0	0	0	0	0
R-HSA-5673001 RAF/MAP kinase cascade	0.224	1.38	P63261	Actin, cytoplasmic 2 OS=Homo sapiens OX=9606 GN=ACTG1 PE=1 SV=1	ACTG1	41.792	9.3	1	3	3	3	4758900
R-HSA-5673001 RAF/MAP kinase cascade	0.224	1.38	Q9UHA4	Ragulator complex protein LAMTOR3 OS=Homo sapiens OX=9606 GN=LAMTOR3 PE=1 SV=1	LAMTOR3	13.623	0	0	0	0	0	0
R-HSA-5673001 RAF/MAP kinase cascade	0.224	1.38	P11277	Spectrin beta chain, erythrocytic OS=Homo sapiens OX=9606 GN=SPTB PE=1 SV=5	SPTB	246.47	0	0	0	0	0	0
R-HSA-5673001 RAF/MAP kinase cascade	0.224	1.38	Q02763	Angiopoietin-1 receptor OS=Homo sapiens OX=9606 GN=TEK PE=1 SV=2	TEK	125.83	0	0	0	0	0	0
R-HSA-5674135 MAP2K and MAPK activation	0.0382172	3.12	P18206	Vinculin OS=Homo sapiens OX=9606 GN=VCL PE=1 SV=4	VCL	123.8	0	0	0	0	0	0
R-HSA-5674135 MAP2K and MAPK activation	0.0382172	3.12	P30086	Phosphatidylethanolamine-binding protein 1 OS=Homo sapiens OX=9606 GN=PEBP1 PE=1 SV=3	PEBP1	21.057	0	0	0	0	0	0
R-HSA-5674135 MAP2K and MAPK activation	0.0382172	3.12	P63261	Actin, cytoplasmic 2 OS=Homo sapiens OX=9606 GN=ACTG1 PE=1 SV=1	ACTG1	41.792	9.3	1	3	3	3	4758900
R-HSA-5674135 MAP2K and MAPK activation	0.0382172	3.12	Q9UHA4	Ragulator complex protein LAMTOR3 OS=Homo sapiens OX=9606 GN=LAMTOR3 PE=1 SV=1	LAMTOR3	13.623	0	0	0	0	0	0
R-HSA-5675221 Negative regulation of MAPK pathway	0.40384	1.45	P62987	Ubiquitin-60S ribosomal protein L40 OS=Homo sapiens OX=9606 GN=UBA52 PE=1 SV=2	UBA52	14.728	39.1	7	6	6	6	90657000
R-HSA-5675221 Negative regulation of MAPK pathway	0.40384	1.45	P30086	Phosphatidylethanolamine-binding protein 1 OS=Homo sapiens OX=9606 GN=PEBP1 PE=1 SV=3	PEBP1	21.057	0	0	0	0	0	0
R-HSA-5678895 Defective CFTR causes cystic fibrosis	0.454101	1.5	O14818	Proteasome subunit alpha type-7 OS=Homo sapiens OX=9606 GN=PSMA7 PE=1 SV=1	PSMA7	27.887	0	0	0	0	0	0
R-HSA-5678895 Defective CFTR causes cystic fibrosis	0.454101	1.5	P62987	Ubiquitin-60S ribosomal protein L40 OS=Homo sapiens OX=9606 GN=UBA52 PE=1 SV=2	UBA52	14.728	39.1	7	6	6	6	90657000
R-HSA-5678895 Defective CFTR causes cystic fibrosis	0.454101	1.5	P55072	Transitional endoplasmic reticulum ATPase OS=Homo sapiens OX=9606 GN=VCP PE=1 SV=4	VCP	89.321	0	0	0	0	0	0
R-HSA-5683057 MAPK family signaling cascades	0.330808	1.28	O14818	Proteasome subunit alpha type-7 OS=Homo sapiens OX=9606 GN=PSMA7 PE=1 SV=1	PSMA7	27.887	0	0	0	0	0	0
R-HSA-5683057 MAPK family signaling cascades	0.330808	1.28	O75608	Acyl-protein thioesterase 1 OS=Homo sapiens OX=9606 GN=LYPLA1 PE=1 SV=1	LYPLA1	24.669	0	0	0	0	0	0
R-HSA-5683057 MAPK family signaling cascades	0.330808	1.28	P00533	Epidermal growth factor receptor OS=Homo sapiens OX=9606 GN=EGFR PE=1 SV=2	EGFR	134.28	0	0	0	0	0	0
R-HSA-5683057 MAPK family signaling cascades	0.330808	1.28	P04792	Heat shock protein beta-1 OS=Homo sapiens OX=9606 GN=HSPB1 PE=1 SV=2	HSPB1	22.782	7.8	1	1	1	1	1730200
R-HSA-5683057 MAPK family signaling cascades	0.330808	1.28	P09619	Platelet-derived growth factor receptor beta OS=Homo sapiens OX=9606 GN=PDGFRB PE=1 SV=1	PDGFRB	123.97	2.9	3	2	2	2	4182400
R-HSA-5683057 MAPK family signaling cascades	0.330808	1.28	P62987	Ubiquitin-60S ribosomal protein L40 OS=Homo sapiens OX=9606 GN=UBA52 PE=1 SV=2	UBA52	14.728	39.1	7	6	6	6	90657000
R-HSA-5683057 MAPK family signaling cascades	0.330808	1.28	P18206	Vinculin OS=Homo sapiens OX=9606 GN=VCL PE=1 SV=4	VCL	123.8	0	0	0	0	0	0
R-HSA-5683057 MAPK family signaling cascades	0.330808	1.28	P30086	Phosphatidylethanolamine-binding protein 1 OS=Homo sapiens OX=9606 GN=PEBP1 PE=1 SV=3	PEBP1	21.057	0	0	0	0	0	0
R-HSA-5683057 MAPK family signaling cascades	0.330808	1.28	P35232	Prohibitin 1 OS=Homo sapiens OX=9606 GN=PHB1 PE=1 SV=1	PHB1	29.804	0	0	0	0	0	0
R-HSA-5683057 MAPK family signaling cascades	0.330808	1.28	P63261	Actin, cytoplasmic 2 OS=Homo sapiens OX=9606 GN=ACTG1 PE=1 SV=1	ACTG1	41.792	9.3	1	3	3	3	4758900
R-HSA-5683057 MAPK family signaling cascades	0.330808	1.28	Q9UHA4	Ragulator complex protein LAMTOR3 OS=Homo sapiens OX=9606 GN=LAMTOR3 PE=1 SV=1	LAMTOR3	13.623	0	0	0	0	0	0
R-HSA-5683057 MAPK family signaling cascades	0.330808	1.28	P11277	Spectrin beta chain, erythrocytic OS=Homo sapiens OX=9606 GN=SPTB PE=1 SV=5	SPTB	246.47	0	0	0	0	0	0
R-HSA-5683057 MAPK family signaling cascades	0.330808	1.28	Q02763	Angiopoietin-1 receptor OS=Homo sapiens OX=9606 GN=TEK PE=1 SV=2	TEK	125.83	0	0	0	0	0	0
R-HSA-5683826 Surfactant metabolism	0.258962	2.03	Q07065	Cytoskeleton-associated protein 4 OS=Homo sapiens OX=9606 GN=CKAP4 PE=1 SV=2	CKAP4	66.022	0	0	0	0	0	0
R-HSA-5683826 Surfactant metabolism	0.258962	2.03	Q8IZF2	Adhesion G protein-coupled receptor F5 OS=Homo sapiens OX=9606 GN=ADGRF5 PE=1 SV=3	ADGRF5	149.46	0	0	0	0	0	0
R-HSA-5684996 MAPK1/MAPK3 signaling	0.295376	1.35	O14818	Proteasome subunit alpha type-7 OS=Homo sapiens OX=9606 GN=PSMA7 PE=1 SV=1	PSMA7	27.887	0	0	0	0	0	0
R-HSA-5684996 MAPK1/MAPK3 signaling	0.295376	1.35	O75608	Acyl-protein thioesterase 1 OS=Homo sapiens OX=9606 GN=LYPLA1 PE=1 SV=1	LYPLA1	24.669	0	0	0	0	0	0
R-HSA-5684996 MAPK1/MAPK3 signaling	0.295376	1.35	P00533	Epidermal growth factor receptor OS=Homo sapiens OX=9606 GN=EGFR PE=1 SV=2	EGFR	134.28	0	0	0	0	0	0
R-HSA-5684996 MAPK1/MAPK3 signaling	0.295376	1.35	P09619	Platelet-derived growth factor receptor beta OS=Homo sapiens OX=9606 GN=PDGFRB PE=1 SV=1	PDGFRB	123.97	2.9	3	2	2	2	4182400
R-HSA-5684996 MAPK1/MAPK3 signaling	0.295376	1.35	P62987	Ubiquitin-60S ribosomal protein L40 OS=Homo sapiens OX=9606 GN=UBA52 PE=1 SV=2	UBA52	14.728	39.1	7	6	6	6	90657000
R-HSA-5684996 MAPK1/MAPK3 signaling	0.295376	1.35	P18206	Vinculin OS=Homo sapiens OX=9606 GN=VCL PE=1 SV=4	VCL	123.8	0	0	0	0	0	0
R-HSA-5684996 MAPK1/MAPK3 signaling	0.295376	1.35	P30086	Phosphatidylethanolamine-binding protein 1 OS=Homo sapiens OX=9606 GN=PEBP1 PE=1 SV=3	PEBP1	21.057	0	0	0	0	0	0
R-HSA-5684996 MAPK1/MAPK3 signaling	0.295376	1.35	P35232	Prohibitin 1 OS=Homo sapiens OX=9606 GN=PHB1 PE=1 SV=1	PHB1	29.804	0	0	0	0	0	0
R-HSA-5684996 MAPK1/MAPK3 signaling	0.295376	1.35	P63261	Actin, cytoplasmic 2 OS=Homo sapiens OX=9606 GN=ACTG1 PE=1 SV=1	ACTG1	41.792	9.3	1	3	3	3	4758900
R-HSA-5684996 MAPK1/MAPK3 signaling	0.295376	1.35	Q9UHA4	Ragulator complex protein LAMTOR3 OS=Homo sapiens OX=9606 GN=LAMTOR3 PE=1 SV=1	LAMTOR3	13.623	0	0	0	0	0	0
R-HSA-5684996 MAPK1/MAPK3 signaling	0.295376	1.35	P11277	Spectrin beta chain, erythrocytic OS=Homo sapiens OX=9606 GN=SPTB PE=1 SV=5	SPTB	246.47	0	0	0	0	0	0
R-HSA-5684996 MAPK1/MAPK3 signaling	0.295376	1.35	Q02763	Angiopoietin-1 receptor OS=Homo sapiens OX=9606 GN=TEK PE=1 SV=2	TEK	125.83	0	0	0	0	0	0
R-HSA-5686938 Regulation of TLR by endogenous ligand	0.0301911	4.35	P05109	Protein S100-A8 OS=Homo sapiens OX=9606 GN=S100A8 PE=1 SV=1	S100A8	10.834	0	0	0	0	0	0
R-HSA-5686938 Regulation of TLR by endogenous ligand	0.0301911	4.35	P06702	Protein S100-A9 OS=Homo sapiens OX=9606 GN=S100A9 PE=1 SV=1	S100A9	13.242	43	4	3	3	3	31021000
R-HSA-5686938 Regulation of TLR by endogenous ligand	0.0301911	4.35	P08571	Monocyte differentiation antigen CD14 OS=Homo sapiens OX=9606 GN=CD14 PE=1 SV=2	CD14	40.076	6.9	4	2	2	2	41719000
R-HSA-5689877 Josephin domain DUBs	0.0572034	5.07	P62987	Ubiquitin-60S ribosomal protein L40 OS=Homo sapiens OX=9606 GN=UBA52 PE=1 SV=2	UBA52	14.728	39.1	7	6	6	6	90657000
R-HSA-5689877 Josephin domain DUBs	0.0572034	5.07	P55072	Transitional endoplasmic reticulum ATPase OS=Homo sapiens OX=9606 GN=VCP PE=1 SV=4	VCP	89.321	0	0	0	0	0	0
R-HSA-5689896 Ovarian tumor domain proteases	0.135635	2.34	P62987	Ubiquitin-60S ribosomal protein L40 OS=Homo sapiens OX=9606 GN=UBA52 PE=1 SV=2	UBA52	14.728	39.1	7	6	6	6	90657000
R-HSA-5689896 Ovarian tumor domain proteases	0.135635	2.34	P55072	Transitional endoplasmic reticulum ATPase OS=Homo sapiens OX=9606 GN=VCP PE=1 SV=4	VCP	89.321	0	0	0	0	0	0
R-HSA-5689896 Ovarian tumor domain proteases	0.135635	2.34	Q96FW1	Ubiquitin thioesterase OTUB1 OS=Homo sapiens OX=9606 GN=OTUB1 PE=1 SV=2	OTUB1	31.284	0	0	0	0	0	0
R-HSA-5689901 Metalloprotease DUBs	0.0804305	2.94	Q93077	Histone H2A type 1-C OS=Homo sapiens OX=9606 GN=H2AC6 PE=1 SV=3	H2AC6	14.105	0	0	0	0	0	0
R-HSA-5689901 Metalloprotease DUBs	0.0804305	2.94	P62987	Ubiquitin-60S ribosomal protein L40 OS=Homo sapiens OX=9606 GN=UBA52 PE=1 SV=2	UBA52	14.728	39.1	7	6	6	6	90657000
[truncated: 1,193 more rows]
