# Supplementary material for: Protein composition analysis of human plasma-derived and recombinant human serum albumin preparations based on 4D label-free proteomics
Source: PeerJ. 2025 Jun 30;13:e19624. doi: 10.7717/peerj.19624 (PMC12225626; doi:10.7717/peerj.19624)
Supplement: Supplemental Information 2 — Supplemental Figures: Figure S1A: Peptide length, peptides per protein, distribution of coverage (%) and MW (kDa) of the LC-MS/MS analysis of rHSA from company A. Figure S2B: Peptide length, peptides per protein, distribution of coverage (%) and MW(kDa) of the LC-MS/MS analysis of rHSA from company B. Figure S3C: Peptide length, peptides per protein, distribution of coverage (%) and MW(kDa) of the LC-MS/MS analysis of pHSA from company C. Figure S4D: Peptide length, peptides per protein, distribution of coverage (%) and MW(kDa) of the LC-MS/MS analysis of pHSA from company D. Figure S5E: Peptide length, peptides per protein, distribution of coverage (%) and MW(kDa) of the LC-MS/MS analysis of pHSA from company E. Figure S6F: Peptide length, peptides per protein, distribution of coverage (%) and MW(kDa) of the LC-MS/MS analysis of pHSA from company F. Figure S7G: Peptide length, peptides per protein, distribution of coverage (%) and MW(kDa) of the LC-MS/MS analysis of pHSA from company G. Figure S8H: Peptide length, peptides per protein, distribution of coverage (%) and MW(kDa) of the LC-MS/MS analysis of pHSA from company H. Figure S9: GO enrichment analysis of the APs in pHSA. Figure S10: Subcellular localization prediction of the APs in pHSA. Figure S11: COG/KOG enrichment analysis of the APs in pHSA. Figure S12: KEGG pathway enrichment analysis of the APs in pHSA. Supplemental Tables: Table S1A: The protein and peptide identified in rHSA from company A. Table S2B: The protein and peptide identified in rHSA from company B. Table S3C: The protein and peptide identified in pHSA from company C. Table S4D: The protein and peptide identified in pHSA from company D. Table S5E: The protein and peptide identified in pHSA from company E. Table S6F: The protein and peptide identified in pHSA from company F. Table S7G: The protein and peptide identified in pHSA from company G. Table S8H: The protein and peptide identified in pHSA from company H. Table S9: The relative abunda [file peerj-13-19624-s002.zip › Supplementary/Supplementary Table/Supplementary Table S15 WikiPathways_enrichment.xlsx]

## Sheet: ident
WikiPathways	Mapping	Background	All Mapping	All Background	Fold Enrichment	Fisher's exact test p value	-log10(p value)	Related proteins	WikiPathways link
WP558 COMPLEMENT AND COAGULATION CASCADES	17	113	253	13523	8.04	3.14258e-11	10.5	P00742 P00748 P01008 P01009 P01024 P01042 P03952 P05154 P05155 P08697 P0C0L5 Q96IY4 P05546 P06681 P00746 P0C0L4 P00751	http://www.wikipathways.org/instance/WP558_r119232
WP5115 NETWORK MAP OF SARSCOV2 SIGNALING PATHWAY	26	405	253	13523	3.43	4.24212e-08	7.37	P00738 P01019 P02042 P02647 P02652 P02654 P02749 P02750 P02787 P05090 P05154 P06396 P07339 P07359 P08571 P11142 P14635 P15169 P42224 P63261 P68871 Q14624 O95445 Q01628 O94759 P00751	http://www.wikipathways.org/instance/WP5115_r120597
WP4629 AEROBIC GLYCOLYSIS	8	30	253	13523	14.25	5.50969e-08	7.26	P00338 P00558 P04075 P04406 P06733 P14618 P15259 P60174	http://www.wikipathways.org/instance/WP4629_r119264
WP2806 COMPLEMENT SYSTEM	16	187	253	13523	4.57	4.47975e-07	6.35	P00742 P00748 P01024 P02647 P03952 P05155 P05362 P10599 P14151 P15169 P06681 P08637 P13598 P00746 P0C0L4 P00751	http://www.wikipathways.org/instance/WP2806_r116569
WP534 GLYCOLYSIS AND GLUCONEOGENESIS	11	91	253	13523	6.46	9.99525e-07	6	P00338 P00505 P00558 P04075 P04406 P06733 P14618 P15259 P17174 P40926 P60174	http://www.wikipathways.org/instance/WP534_r117147
WP430 STATIN INHIBITION OF CHOLESTEROL PRODUCTION	9	58	253	13523	8.29	1.16586e-06	5.93	P02647 P02652 P02654 P02655 P02656 P04180 P55058 Q07954 P11597	http://www.wikipathways.org/instance/WP430_r120252
WP5089 KININKALLIKREIN PATHWAY	5	12	253	13523	22.27	1.56759e-06	5.8	P00748 P01042 P03952 P05155 P15169	http://www.wikipathways.org/instance/WP5089_r118192
WP5112 FAMILIAL HYPERLIPIDEMIA TYPE 5	6	24	253	13523	13.36	4.09959e-06	5.39	P02647 P02652 P04180 P55058 Q07954 P11597	http://www.wikipathways.org/instance/WP5112_r119153
WP5110 FAMILIAL HYPERLIPIDEMIA TYPE 3	6	24	253	13523	13.36	4.09959e-06	5.39	P02647 P02652 P04180 P55058 Q07954 P11597	http://www.wikipathways.org/instance/WP5110_r120392
WP5108 FAMILIAL HYPERLIPIDEMIA TYPE 1	6	27	253	13523	11.88	8.60112e-06	5.07	P02647 P02652 P04180 P55058 Q07954 P11597	http://www.wikipathways.org/instance/WP5108_r120390
WP15 SELENIUM MICRONUTRIENT NETWORK	12	142	253	13523	4.52	1.43366e-05	4.84	P00441 P01011 P02647 P04040 P05164 P05362 P10599 P32119 P35542 P68871 P69905 Q06830	http://www.wikipathways.org/instance/WP15_r118387
WP3601 LIPID PARTICLES COMPOSITION	5	20	253	13523	13.36	2.71422e-05	4.57	P02647 P02652 P02656 P04180 P11597	http://www.wikipathways.org/instance/WP3601_r117687
WP1946 CORI CYCLE	6	36	253	13523	8.91	4.91498e-05	4.31	P00338 P00558 P04075 P04406 P37837 P60174	http://www.wikipathways.org/instance/WP1946_r119982
WP5111 FAMILIAL HYPERLIPIDEMIA TYPE 4	6	38	253	13523	8.44	6.75154e-05	4.17	P02647 P02652 P04180 P55058 Q07954 P11597	http://www.wikipathways.org/instance/WP5111_r119173
WP4290 METABOLIC REPROGRAMMING IN COLON CANCER	9	96	253	13523	5.01	7.65421e-05	4.12	P00338 P00505 P00558 P04406 P06733 P14618 P29401 P37837 P40926	http://www.wikipathways.org/instance/WP4290_r118611
WP545 COMPLEMENT ACTIVATION	6	44	253	13523	7.29	0.000157183	3.8	P01024 P0C0L5 P06681 P00746 P0C0L4 P00751	http://www.wikipathways.org/instance/WP545_r116815
WP5109 FAMILIAL HYPERLIPIDEMIA TYPE 2	5	29	253	13523	9.22	0.000181171	3.74	P02647 P02652 P04180 P55058 P11597	http://www.wikipathways.org/instance/WP5109_r120391
WP176 FOLATE METABOLISM	10	136	253	13523	3.93	0.000237212	3.62	P00441 P01011 P02647 P04040 P05164 P05362 P23526 P35542 P68871 P69905	http://www.wikipathways.org/instance/WP176_r120275
WP5049 GLYCOLYSIS IN SENESCENCE	5	31	253	13523	8.62	0.000251425	3.6	P00338 P00558 P04406 P06733 P14618	http://www.wikipathways.org/instance/WP5049_r120508
WP1533 VITAMIN B12 METABOLISM	8	95	253	13523	4.5	0.000401659	3.4	P00441 P01011 P02647 P05164 P05362 P35542 P68871 P69905	http://www.wikipathways.org/instance/WP1533_r116401
WP4522 METABOLIC PATHWAY OF LDL HDL AND TG INCLUDING DISEASES	5	36	253	13523	7.42	0.000516945	3.29	P02647 P02652 P04180 P07355 P11597	http://www.wikipathways.org/instance/WP4522_r119310
WP3925 AMINO ACID METABOLISM	11	178	253	13523	3.3	0.000526237	3.28	P00338 P00505 P05089 P14618 P15104 P16930 P17174 P26640 P40926 P42357 Q16853	http://www.wikipathways.org/instance/WP3925_r117062
WP5104 ACQUIRED PARTIAL LIPODYSTROPHY BARRAQUERSIMONS SYNDROME	4	22	253	13523	9.72	0.000671082	3.17	P01024 P02545 P00746 P00751	http://www.wikipathways.org/instance/WP5104_r120389
WP4969 RAS AND BRADYKININ PATHWAYS IN COVID19	6	61	253	13523	5.26	0.000948807	3.02	P00748 P01019 P01042 P03952 P05155 P15169	http://www.wikipathways.org/instance/WP4969_r120081
WP272 BLOOD CLOTTING CASCADE	5	41	253	13523	6.52	0.000952404	3.02	P00742 P00748 P03952 P05120 P08697	http://www.wikipathways.org/instance/WP272_r118424
WP5097 CCL18 SIGNALING PATHWAY	6	62	253	13523	5.17	0.00103428	2.99	P00338 P08670 P12830 P16070 P42224 P19022	http://www.wikipathways.org/instance/WP5097_r119075
WP4018 CLEAR CELL RENAL CELL CARCINOMA PATHWAYS	10	182	253	13523	2.94	0.00225986	2.65	P00338 P00533 P00558 P04075 P04406 P06733 P09619 P14618 P60174 P55290	http://www.wikipathways.org/instance/WP4018_r117168
WP4493 CELLS AND MOLECULES INVOLVED IN LOCAL ACUTE INFLAMMATORY RESPONSE	4	32	253	13523	6.68	0.0028495	2.55	P01024 P01042 P05362 P05556	http://www.wikipathways.org/instance/WP4493_r116587
WP2272 PATHOGENIC ESCHERICHIA COLI INFECTION	7	101	253	13523	3.7	0.00285412	2.54	O15144 P05556 P08571 P12830 P63261 P63104 P68371	http://www.wikipathways.org/instance/WP2272_r118427
WP3888 VEGFAVEGFR2 SIGNALING PATHWAY	30	921	253	13523	1.74	0.00334767	2.48	O00303 O75369 O75460 P00338 P00558 P02042 P04075 P04083 P04406 P04792 P05362 P05556 P0DMV9 P10599 P17813 P18206 P29401 P32119 P35579 P42224 P47756 P63261 P62258 P63244 Q08554 Q12913 Q15084 Q16658 Q8NEP9 Q96KB5	http://www.wikipathways.org/instance/WP3888_r116782
WP2572 PRIMARY FOCAL SEGMENTAL GLOMERULOSCLEROSIS FSGS	8	135	253	13523	3.17	0.00386836	2.41	O43707 P05556 P08670 P18206 P35579 P46939 Q05193 P19022	http://www.wikipathways.org/instance/WP2572_r119251
WP5055 BURN WOUND HEALING	10	201	253	13523	2.66	0.00459782	2.34	P02538 P02760 P05362 P06702 P08670 P09619 P20930 P31949 P68133 P01033	http://www.wikipathways.org/instance/WP5055_r120278
WP2456 HIF1A AND PPARG REGULATION OF GLYCOLYSIS	3	19	253	13523	8.44	0.00502353	2.3	P00338 P04406 P60174	http://www.wikipathways.org/instance/WP2456_r119185
WP2878 PPARALPHA PATHWAY	5	64	253	13523	4.18	0.00684656	2.16	P02647 P02652 P02656 P07108 P55058	http://www.wikipathways.org/instance/WP2878_r116507
WP2877 VITAMIN D RECEPTOR PATHWAY	13	317	253	13523	2.19	0.00912873	2.04	P01042 P02763 P05109 P06702 P08571 P08779 P19652 P20020 P30740 P31944 Q8NFT8 Q92876 P13646	http://www.wikipathways.org/instance/WP2877_r119905
WP107 TRANSLATION FACTORS	6	97	253	13523	3.31	0.00968902	2.01	O00303 O43432 P13639 P26641 P60842 P68104	http://www.wikipathways.org/instance/WP107_r117851
WP4583 BIOMARKERS FOR UREA CYCLE DISORDERS	3	24	253	13523	6.68	0.00979644	2.01	P00742 P05089 P17174	http://www.wikipathways.org/instance/WP4583_r106803
WP4148 SPLICING FACTOR NOVA REGULATED SYNAPTIC PROTEINS	6	103	253	13523	3.11	0.0127893	1.89	P20020 Q9BY67 O75553 P27816 Q13573 P19022	http://www.wikipathways.org/instance/WP4148_r110682
WP4595 UREA CYCLE AND ASSOCIATED PATHWAYS	4	50	253	13523	4.28	0.014053	1.85	P00505 P05089 P17174 P40926	http://www.wikipathways.org/instance/WP4595_r120393
WP314 FAS LIGAND PATHWAY AND STRESS INDUCTION OF HEAT SHOCK PROTEINS	5	80	253	13523	3.34	0.0169922	1.77	P02545 P04792 P63261 P68133 P52566	http://www.wikipathways.org/instance/WP314_r116694
WP5046 NAD METABOLISM IN ONCOGENEINDUCED SENESCENCE AND MITOCHONDRIAL DYSFUNCTIONASSOCIATED SENESCENCE	4	53	253	13523	4.03	0.0171121	1.77	P00505 P17174 P40926 P43490	http://www.wikipathways.org/instance/WP5046_r118987
WP2840 HAIR FOLLICLE DEVELOPMENT CYTODIFFERENTIATION PART 3 OF 3	8	175	253	13523	2.44	0.0172245	1.76	P00533 P08727 P19012 P31944 Q02413 Q92876 P49862 Q96QA5	http://www.wikipathways.org/instance/WP2840_r117745
WP2037 PROLACTIN SIGNALING PATHWAY	7	150	253	13523	2.49	0.0227393	1.64	P05556 P07339 P21333 P42224 P61981 P62937 P63104	http://www.wikipathways.org/instance/WP2037_r116779
WP134 PENTOSE PHOSPHATE METABOLISM	2	14	253	13523	7.64	0.0273588	1.56	P29401 P37837	http://www.wikipathways.org/instance/WP134_r118339
WP2118 ARRHYTHMOGENIC RIGHT VENTRICULAR CARDIOMYOPATHY	7	156	253	13523	2.4	0.0274264	1.56	O43707 P02545 P05556 P14923 P15924 P63261 P19022	http://www.wikipathways.org/instance/WP2118_r119252
WP4541 HIPPOMERLIN SIGNALING DYSREGULATION	10	253	253	13523	2.11	0.0289244	1.54	P00533 P05556 P07333 P09619 P12830 P16070 P55290 Q02763 P19022 Q9H159	http://www.wikipathways.org/instance/WP4541_r116745
WP383 STRIATED MUSCLE CONTRACTION PATHWAY	5	92	253	13523	2.9	0.029086	1.54	O43707 P67936 P08670 P63261 P68133	http://www.wikipathways.org/instance/WP383_r118423
WP4146 MACROPHAGE MARKERS	2	15	253	13523	7.13	0.0311844	1.51	P08571 P61626	http://www.wikipathways.org/instance/WP4146_r107552
WP2865 IL1 AND MEGAKARYOCYTES IN OBESITY	3	42	253	13523	3.82	0.043514	1.36	P05362 P06702 P01033	http://www.wikipathways.org/instance/WP2865_r106600
WP3859 TGFBETA SIGNALING IN THYROID CELLS FOR EPITHELIALMESENCHYMAL TRANSITION	3	44	253	13523	3.64	0.0488686	1.31	P08670 P12830 P19022	http://www.wikipathways.org/instance/WP3859_r117840

## Sheet: ident Pathway2Protein
WikiPathways	Fisher's exact test p value	Fold Enrichment	Protein accession	Protein description	Gene name	MW [kDa]	Coverage [%]	MS/MS Counts	Peptides	Unique peptides	Razor + unique peptides	Intensity
WP106 ALANINE AND ASPARTATE METABOLISM	0.0681885	4.65	P00505	Aspartate aminotransferase, mitochondrial OS=Homo sapiens OX=9606 GN=GOT2 PE=1 SV=3	GOT2	47.517	0	0	0	0	0	0
WP106 ALANINE AND ASPARTATE METABOLISM	0.0681885	4.65	P17174	Aspartate aminotransferase, cytoplasmic OS=Homo sapiens OX=9606 GN=GOT1 PE=1 SV=3	GOT1	46.247	3.6	1	1	1	1	3070800
WP107 TRANSLATION FACTORS	0.00968902	3.31	O00303	Eukaryotic translation initiation factor 3 subunit F OS=Homo sapiens OX=9606 GN=EIF3F PE=1 SV=1	EIF3F	37.563	0	0	0	0	0	0
WP107 TRANSLATION FACTORS	0.00968902	3.31	O43432	Eukaryotic translation initiation factor 4 gamma 3 OS=Homo sapiens OX=9606 GN=EIF4G3 PE=1 SV=2	EIF4G3	176.65	0.8	2	1	1	1	686540000
WP107 TRANSLATION FACTORS	0.00968902	3.31	P13639	Elongation factor 2 OS=Homo sapiens OX=9606 GN=EEF2 PE=1 SV=4	EEF2	95.337	0	0	0	0	0	0
WP107 TRANSLATION FACTORS	0.00968902	3.31	P26641	Elongation factor 1-gamma OS=Homo sapiens OX=9606 GN=EEF1G PE=1 SV=3	EEF1G	50.118	0	0	0	0	0	0
WP107 TRANSLATION FACTORS	0.00968902	3.31	P60842	Eukaryotic initiation factor 4A-I OS=Homo sapiens OX=9606 GN=EIF4A1 PE=1 SV=1	EIF4A1	46.153	0	0	0	0	0	0
WP107 TRANSLATION FACTORS	0.00968902	3.31	P68104	Elongation factor 1-alpha 1 OS=Homo sapiens OX=9606 GN=EEF1A1 PE=1 SV=1	EEF1A1	50.14	0	0	0	0	0	0
WP134 PENTOSE PHOSPHATE METABOLISM	0.0273588	7.64	P29401	Transketolase OS=Homo sapiens OX=9606 GN=TKT PE=1 SV=3	TKT	67.877	0	0	0	0	0	0
WP134 PENTOSE PHOSPHATE METABOLISM	0.0273588	7.64	P37837	Transaldolase OS=Homo sapiens OX=9606 GN=TALDO1 PE=1 SV=2	TALDO1	37.54	0	0	0	0	0	0
WP138 ANDROGEN RECEPTOR SIGNALING PATHWAY	0.432476	1.32	P00533	Epidermal growth factor receptor OS=Homo sapiens OX=9606 GN=EGFR PE=1 SV=2	EGFR	134.28	0	0	0	0	0	0
WP138 ANDROGEN RECEPTOR SIGNALING PATHWAY	0.432476	1.32	P21333	Filamin-A OS=Homo sapiens OX=9606 GN=FLNA PE=1 SV=4	FLNA	280.74	0	0	0	0	0	0
WP138 ANDROGEN RECEPTOR SIGNALING PATHWAY	0.432476	1.32	P62826	GTP-binding nuclear protein Ran OS=Homo sapiens OX=9606 GN=RAN PE=1 SV=3	RAN	24.423	0	0	0	0	0	0
WP138 ANDROGEN RECEPTOR SIGNALING PATHWAY	0.432476	1.32	P63244	Receptor of activated protein C kinase 1 OS=Homo sapiens OX=9606 GN=RACK1 PE=1 SV=3	RACK1	35.076	0	0	0	0	0	0
WP138 ANDROGEN RECEPTOR SIGNALING PATHWAY	0.432476	1.32	Q06830	Peroxiredoxin-1 OS=Homo sapiens OX=9606 GN=PRDX1 PE=1 SV=1	PRDX1	22.11	9	1	1	1	1	1860400
WP15 SELENIUM MICRONUTRIENT NETWORK	1.43366e-05	4.52	P00441	Superoxide dismutase [Cu-Zn] OS=Homo sapiens OX=9606 GN=SOD1 PE=1 SV=2	SOD1	15.936	0	0	0	0	0	0
WP15 SELENIUM MICRONUTRIENT NETWORK	1.43366e-05	4.52	P01011	Alpha-1-antichymotrypsin OS=Homo sapiens OX=9606 GN=SERPINA3 PE=1 SV=2	SERPINA3	47.65	16.8	5	5	5	5	76232000
WP15 SELENIUM MICRONUTRIENT NETWORK	1.43366e-05	4.52	P02647	Apolipoprotein A-I OS=Homo sapiens OX=9606 GN=APOA1 PE=1 SV=1	APOA1	30.777	20.6	5	5	5	5	76295000
WP15 SELENIUM MICRONUTRIENT NETWORK	1.43366e-05	4.52	P04040	Catalase OS=Homo sapiens OX=9606 GN=CAT PE=1 SV=3	CAT	59.755	8.7	2	2	2	2	7648000
WP15 SELENIUM MICRONUTRIENT NETWORK	1.43366e-05	4.52	P05164	Myeloperoxidase OS=Homo sapiens OX=9606 GN=MPO PE=1 SV=1	MPO	83.868	2.7	1	1	1	1	1665100
WP15 SELENIUM MICRONUTRIENT NETWORK	1.43366e-05	4.52	P05362	Intercellular adhesion molecule 1 OS=Homo sapiens OX=9606 GN=ICAM1 PE=1 SV=2	ICAM1	57.825	0	0	0	0	0	0
WP15 SELENIUM MICRONUTRIENT NETWORK	1.43366e-05	4.52	P10599	Thioredoxin OS=Homo sapiens OX=9606 GN=TXN PE=1 SV=3	TXN	11.737	0	0	0	0	0	0
WP15 SELENIUM MICRONUTRIENT NETWORK	1.43366e-05	4.52	P32119	Peroxiredoxin-2 OS=Homo sapiens OX=9606 GN=PRDX2 PE=1 SV=5	PRDX2	21.892	0	0	0	0	0	0
WP15 SELENIUM MICRONUTRIENT NETWORK	1.43366e-05	4.52	P35542	Serum amyloid A-4 protein OS=Homo sapiens OX=9606 GN=SAA4 PE=1 SV=2	SAA4	14.746	20	2	2	2	2	19153000
WP15 SELENIUM MICRONUTRIENT NETWORK	1.43366e-05	4.52	P68871	Hemoglobin subunit beta OS=Homo sapiens OX=9606 GN=HBB PE=1 SV=2	HBB	15.998	71.4	22	9	4	9	3143200000
WP15 SELENIUM MICRONUTRIENT NETWORK	1.43366e-05	4.52	P69905	Hemoglobin subunit alpha OS=Homo sapiens OX=9606 GN=HBA2 PE=1 SV=2	HBA2	15.257	57.7	20	6	6	6	1898500000
WP15 SELENIUM MICRONUTRIENT NETWORK	1.43366e-05	4.52	Q06830	Peroxiredoxin-1 OS=Homo sapiens OX=9606 GN=PRDX1 PE=1 SV=1	PRDX1	22.11	9	1	1	1	1	1860400
WP1533 VITAMIN B12 METABOLISM	0.000401659	4.5	P00441	Superoxide dismutase [Cu-Zn] OS=Homo sapiens OX=9606 GN=SOD1 PE=1 SV=2	SOD1	15.936	0	0	0	0	0	0
WP1533 VITAMIN B12 METABOLISM	0.000401659	4.5	P01011	Alpha-1-antichymotrypsin OS=Homo sapiens OX=9606 GN=SERPINA3 PE=1 SV=2	SERPINA3	47.65	16.8	5	5	5	5	76232000
WP1533 VITAMIN B12 METABOLISM	0.000401659	4.5	P02647	Apolipoprotein A-I OS=Homo sapiens OX=9606 GN=APOA1 PE=1 SV=1	APOA1	30.777	20.6	5	5	5	5	76295000
WP1533 VITAMIN B12 METABOLISM	0.000401659	4.5	P05164	Myeloperoxidase OS=Homo sapiens OX=9606 GN=MPO PE=1 SV=1	MPO	83.868	2.7	1	1	1	1	1665100
WP1533 VITAMIN B12 METABOLISM	0.000401659	4.5	P05362	Intercellular adhesion molecule 1 OS=Homo sapiens OX=9606 GN=ICAM1 PE=1 SV=2	ICAM1	57.825	0	0	0	0	0	0
WP1533 VITAMIN B12 METABOLISM	0.000401659	4.5	P35542	Serum amyloid A-4 protein OS=Homo sapiens OX=9606 GN=SAA4 PE=1 SV=2	SAA4	14.746	20	2	2	2	2	19153000
WP1533 VITAMIN B12 METABOLISM	0.000401659	4.5	P68871	Hemoglobin subunit beta OS=Homo sapiens OX=9606 GN=HBB PE=1 SV=2	HBB	15.998	71.4	22	9	4	9	3143200000
WP1533 VITAMIN B12 METABOLISM	0.000401659	4.5	P69905	Hemoglobin subunit alpha OS=Homo sapiens OX=9606 GN=HBA2 PE=1 SV=2	HBA2	15.257	57.7	20	6	6	6	1898500000
WP1601 FLUOROPYRIMIDINE ACTIVITY	0.384557	1.51	P19971	Thymidine phosphorylase OS=Homo sapiens OX=9606 GN=TYMP PE=1 SV=2	TYMP	49.955	0	0	0	0	0	0
WP1601 FLUOROPYRIMIDINE ACTIVITY	0.384557	1.51	Q92820	Gamma-glutamyl hydrolase OS=Homo sapiens OX=9606 GN=GGH PE=1 SV=2	GGH	35.964	9.4	4	3	3	3	38423000
WP176 FOLATE METABOLISM	0.000237212	3.93	P00441	Superoxide dismutase [Cu-Zn] OS=Homo sapiens OX=9606 GN=SOD1 PE=1 SV=2	SOD1	15.936	0	0	0	0	0	0
WP176 FOLATE METABOLISM	0.000237212	3.93	P01011	Alpha-1-antichymotrypsin OS=Homo sapiens OX=9606 GN=SERPINA3 PE=1 SV=2	SERPINA3	47.65	16.8	5	5	5	5	76232000
WP176 FOLATE METABOLISM	0.000237212	3.93	P02647	Apolipoprotein A-I OS=Homo sapiens OX=9606 GN=APOA1 PE=1 SV=1	APOA1	30.777	20.6	5	5	5	5	76295000
WP176 FOLATE METABOLISM	0.000237212	3.93	P04040	Catalase OS=Homo sapiens OX=9606 GN=CAT PE=1 SV=3	CAT	59.755	8.7	2	2	2	2	7648000
WP176 FOLATE METABOLISM	0.000237212	3.93	P05164	Myeloperoxidase OS=Homo sapiens OX=9606 GN=MPO PE=1 SV=1	MPO	83.868	2.7	1	1	1	1	1665100
WP176 FOLATE METABOLISM	0.000237212	3.93	P05362	Intercellular adhesion molecule 1 OS=Homo sapiens OX=9606 GN=ICAM1 PE=1 SV=2	ICAM1	57.825	0	0	0	0	0	0
WP176 FOLATE METABOLISM	0.000237212	3.93	P23526	Adenosylhomocysteinase OS=Homo sapiens OX=9606 GN=AHCY PE=1 SV=4	AHCY	47.716	0	0	0	0	0	0
WP176 FOLATE METABOLISM	0.000237212	3.93	P35542	Serum amyloid A-4 protein OS=Homo sapiens OX=9606 GN=SAA4 PE=1 SV=2	SAA4	14.746	20	2	2	2	2	19153000
WP176 FOLATE METABOLISM	0.000237212	3.93	P68871	Hemoglobin subunit beta OS=Homo sapiens OX=9606 GN=HBB PE=1 SV=2	HBB	15.998	71.4	22	9	4	9	3143200000
WP176 FOLATE METABOLISM	0.000237212	3.93	P69905	Hemoglobin subunit alpha OS=Homo sapiens OX=9606 GN=HBA2 PE=1 SV=2	HBA2	15.257	57.7	20	6	6	6	1898500000
WP1946 CORI CYCLE	4.91498e-05	8.91	P00338	L-lactate dehydrogenase A chain OS=Homo sapiens OX=9606 GN=LDHA PE=1 SV=2	LDHA	36.688	0	0	0	0	0	0
WP1946 CORI CYCLE	4.91498e-05	8.91	P00558	Phosphoglycerate kinase 1 OS=Homo sapiens OX=9606 GN=PGK1 PE=1 SV=3	PGK1	44.614	0	0	0	0	0	0
WP1946 CORI CYCLE	4.91498e-05	8.91	P04075	Fructose-bisphosphate aldolase A OS=Homo sapiens OX=9606 GN=ALDOA PE=1 SV=2	ALDOA	39.42	4.9	1	1	1	1	12992000
WP1946 CORI CYCLE	4.91498e-05	8.91	P04406	Glyceraldehyde-3-phosphate dehydrogenase OS=Homo sapiens OX=9606 GN=GAPDH PE=1 SV=3	GAPDH	36.053	28.7	5	6	6	6	28325000
WP1946 CORI CYCLE	4.91498e-05	8.91	P37837	Transaldolase OS=Homo sapiens OX=9606 GN=TALDO1 PE=1 SV=2	TALDO1	37.54	0	0	0	0	0	0
WP1946 CORI CYCLE	4.91498e-05	8.91	P60174	Triosephosphate isomerase OS=Homo sapiens OX=9606 GN=TPI1 PE=1 SV=4	TPI1	26.669	0	0	0	0	0	0
WP2037 PROLACTIN SIGNALING PATHWAY	0.0227393	2.49	P05556	Integrin beta-1 OS=Homo sapiens OX=9606 GN=ITGB1 PE=1 SV=2	ITGB1	88.414	0	0	0	0	0	0
WP2037 PROLACTIN SIGNALING PATHWAY	0.0227393	2.49	P07339	Cathepsin D OS=Homo sapiens OX=9606 GN=CTSD PE=1 SV=1	CTSD	44.552	9.7	4	3	3	3	29548000
WP2037 PROLACTIN SIGNALING PATHWAY	0.0227393	2.49	P21333	Filamin-A OS=Homo sapiens OX=9606 GN=FLNA PE=1 SV=4	FLNA	280.74	0	0	0	0	0	0
WP2037 PROLACTIN SIGNALING PATHWAY	0.0227393	2.49	P42224	Signal transducer and activator of transcription 1-alpha/beta OS=Homo sapiens OX=9606 GN=STAT1 PE=1 SV=2	STAT1	87.334	0	0	0	0	0	0
WP2037 PROLACTIN SIGNALING PATHWAY	0.0227393	2.49	P61981	14-3-3 protein gamma OS=Homo sapiens OX=9606 GN=YWHAG PE=1 SV=2	YWHAG	28.302	0	0	0	0	0	0
WP2037 PROLACTIN SIGNALING PATHWAY	0.0227393	2.49	P62937	Peptidyl-prolyl cis-trans isomerase A OS=Homo sapiens OX=9606 GN=PPIA PE=1 SV=2	PPIA	18.012	0	0	0	0	0	0
WP2037 PROLACTIN SIGNALING PATHWAY	0.0227393	2.49	P63104	14-3-3 protein zeta/delta OS=Homo sapiens OX=9606 GN=YWHAZ PE=1 SV=1	YWHAZ	27.745	0	0	0	0	0	0
WP2118 ARRHYTHMOGENIC RIGHT VENTRICULAR CARDIOMYOPATHY	0.0274264	2.4	O43707	Alpha-actinin-4 OS=Homo sapiens OX=9606 GN=ACTN4 PE=1 SV=2	ACTN4	104.85	0	0	0	0	0	0
WP2118 ARRHYTHMOGENIC RIGHT VENTRICULAR CARDIOMYOPATHY	0.0274264	2.4	P02545	Prelamin-A/C OS=Homo sapiens OX=9606 GN=LMNA PE=1 SV=1	LMNA	74.139	0	0	0	0	0	0
WP2118 ARRHYTHMOGENIC RIGHT VENTRICULAR CARDIOMYOPATHY	0.0274264	2.4	P05556	Integrin beta-1 OS=Homo sapiens OX=9606 GN=ITGB1 PE=1 SV=2	ITGB1	88.414	0	0	0	0	0	0
WP2118 ARRHYTHMOGENIC RIGHT VENTRICULAR CARDIOMYOPATHY	0.0274264	2.4	P14923	Junction plakoglobin OS=Homo sapiens OX=9606 GN=JUP PE=1 SV=3	JUP	81.744	7.2	3	3	3	3	11408000
WP2118 ARRHYTHMOGENIC RIGHT VENTRICULAR CARDIOMYOPATHY	0.0274264	2.4	P15924	Desmoplakin OS=Homo sapiens OX=9606 GN=DSP PE=1 SV=3	DSP	331.77	4.1	10	8	8	8	36295000
WP2118 ARRHYTHMOGENIC RIGHT VENTRICULAR CARDIOMYOPATHY	0.0274264	2.4	P63261	Actin, cytoplasmic 2 OS=Homo sapiens OX=9606 GN=ACTG1 PE=1 SV=1	ACTG1	41.792	9.3	1	3	3	3	4758900
WP2118 ARRHYTHMOGENIC RIGHT VENTRICULAR CARDIOMYOPATHY	0.0274264	2.4	P19022	Cadherin-2 OS=Homo sapiens OX=9606 GN=CDH2 PE=1 SV=4	CDH2	99.808	0	0	0	0	0	0
WP2272 PATHOGENIC ESCHERICHIA COLI INFECTION	0.00285412	3.7	O15144	Actin-related protein 2/3 complex subunit 2 OS=Homo sapiens OX=9606 GN=ARPC2 PE=1 SV=1	ARPC2	34.333	0	0	0	0	0	0
WP2272 PATHOGENIC ESCHERICHIA COLI INFECTION	0.00285412	3.7	P05556	Integrin beta-1 OS=Homo sapiens OX=9606 GN=ITGB1 PE=1 SV=2	ITGB1	88.414	0	0	0	0	0	0
WP2272 PATHOGENIC ESCHERICHIA COLI INFECTION	0.00285412	3.7	P08571	Monocyte differentiation antigen CD14 OS=Homo sapiens OX=9606 GN=CD14 PE=1 SV=2	CD14	40.076	6.9	4	2	2	2	41719000
WP2272 PATHOGENIC ESCHERICHIA COLI INFECTION	0.00285412	3.7	P12830	Cadherin-1 OS=Homo sapiens OX=9606 GN=CDH1 PE=1 SV=3	CDH1	97.455	1.8	2	2	2	2	7974000
WP2272 PATHOGENIC ESCHERICHIA COLI INFECTION	0.00285412	3.7	P63261	Actin, cytoplasmic 2 OS=Homo sapiens OX=9606 GN=ACTG1 PE=1 SV=1	ACTG1	41.792	9.3	1	3	3	3	4758900
WP2272 PATHOGENIC ESCHERICHIA COLI INFECTION	0.00285412	3.7	P63104	14-3-3 protein zeta/delta OS=Homo sapiens OX=9606 GN=YWHAZ PE=1 SV=1	YWHAZ	27.745	0	0	0	0	0	0
WP2272 PATHOGENIC ESCHERICHIA COLI INFECTION	0.00285412	3.7	P68371	Tubulin beta-4B chain OS=Homo sapiens OX=9606 GN=TUBB4B PE=1 SV=1	TUBB4B	49.83	0	0	0	0	0	0
WP2324 AGERAGE PATHWAY	0.331513	1.55	P00441	Superoxide dismutase [Cu-Zn] OS=Homo sapiens OX=9606 GN=SOD1 PE=1 SV=2	SOD1	15.936	0	0	0	0	0	0
WP2324 AGERAGE PATHWAY	0.331513	1.55	P00533	Epidermal growth factor receptor OS=Homo sapiens OX=9606 GN=EGFR PE=1 SV=2	EGFR	134.28	0	0	0	0	0	0
WP2324 AGERAGE PATHWAY	0.331513	1.55	P17931	Galectin-3 OS=Homo sapiens OX=9606 GN=LGALS3 PE=1 SV=5	LGALS3	26.152	0	0	0	0	0	0
WP2324 AGERAGE PATHWAY	0.331513	1.55	P42224	Signal transducer and activator of transcription 1-alpha/beta OS=Homo sapiens OX=9606 GN=STAT1 PE=1 SV=2	STAT1	87.334	0	0	0	0	0	0
WP2328 ALLOGRAFT REJECTION	0.210399	1.62	P01024	Complement C3 OS=Homo sapiens OX=9606 GN=C3 PE=1 SV=2	C3	187.15	0	0	0	0	0	0
WP2328 ALLOGRAFT REJECTION	0.210399	1.62	P08670	Vimentin OS=Homo sapiens OX=9606 GN=VIM PE=1 SV=4	VIM	53.651	0	0	0	0	0	0
WP2328 ALLOGRAFT REJECTION	0.210399	1.62	P0C0L5	Complement C4-B OS=Homo sapiens OX=9606 GN=C4B_2 PE=1 SV=2	C4B_2	192.75	2.9	4	3	3	3	50961000
WP2328 ALLOGRAFT REJECTION	0.210399	1.62	P19784	Casein kinase II subunit alpha' OS=Homo sapiens OX=9606 GN=CSNK2A2 PE=1 SV=1	CSNK2A2	41.213	0	0	0	0	0	0
WP2328 ALLOGRAFT REJECTION	0.210399	1.62	P42224	Signal transducer and activator of transcription 1-alpha/beta OS=Homo sapiens OX=9606 GN=STAT1 PE=1 SV=2	STAT1	87.334	0	0	0	0	0	0
WP2328 ALLOGRAFT REJECTION	0.210399	1.62	P06681	Complement C2 OS=Homo sapiens OX=9606 GN=C2 PE=1 SV=2	C2	83.267	0	0	0	0	0	0
WP2328 ALLOGRAFT REJECTION	0.210399	1.62	P0C0L4	Complement C4-A OS=Homo sapiens OX=9606 GN=C4A PE=1 SV=2	C4A	192.78	0	0	0	0	0	0
WP2333 TRANSSULFURATION PATHWAY	0.0630147	4.86	P17174	Aspartate aminotransferase, cytoplasmic OS=Homo sapiens OX=9606 GN=GOT1 PE=1 SV=3	GOT1	46.247	3.6	1	1	1	1	3070800
WP2333 TRANSSULFURATION PATHWAY	0.0630147	4.86	P23526	Adenosylhomocysteinase OS=Homo sapiens OX=9606 GN=AHCY PE=1 SV=4	AHCY	47.716	0	0	0	0	0	0
WP2359 PARKINUBIQUITIN PROTEASOMAL SYSTEM PATHWAY	0.0747194	2.23	P0DMV9	Heat shock 70 kDa protein 1B OS=Homo sapiens OX=9606 GN=HSPA1B PE=1 SV=1	HSPA1B	70.051	0	0	0	0	0	0
WP2359 PARKINUBIQUITIN PROTEASOMAL SYSTEM PATHWAY	0.0747194	2.23	P11021	Endoplasmic reticulum chaperone BiP OS=Homo sapiens OX=9606 GN=HSPA5 PE=1 SV=2	HSPA5	72.332	0	0	0	0	0	0
WP2359 PARKINUBIQUITIN PROTEASOMAL SYSTEM PATHWAY	0.0747194	2.23	P11142	Heat shock cognate 71 kDa protein OS=Homo sapiens OX=9606 GN=HSPA8 PE=1 SV=1	HSPA8	70.897	0	0	0	0	0	0
WP2359 PARKINUBIQUITIN PROTEASOMAL SYSTEM PATHWAY	0.0747194	2.23	P38646	Stress-70 protein, mitochondrial OS=Homo sapiens OX=9606 GN=HSPA9 PE=1 SV=2	HSPA9	73.68	0	0	0	0	0	0
WP2359 PARKINUBIQUITIN PROTEASOMAL SYSTEM PATHWAY	0.0747194	2.23	P68371	Tubulin beta-4B chain OS=Homo sapiens OX=9606 GN=TUBB4B PE=1 SV=1	TUBB4B	49.83	0	0	0	0	0	0
WP236 ADIPOGENESIS	0.346703	1.44	P01019	Angiotensinogen OS=Homo sapiens OX=9606 GN=AGT PE=1 SV=3	AGT	53.154	7.6	3	3	3	3	91548000
WP236 ADIPOGENESIS	0.346703	1.44	P02545	Prelamin-A/C OS=Homo sapiens OX=9606 GN=LMNA PE=1 SV=1	LMNA	74.139	0	0	0	0	0	0
WP236 ADIPOGENESIS	0.346703	1.44	P14174	Macrophage migration inhibitory factor OS=Homo sapiens OX=9606 GN=MIF PE=1 SV=4	MIF	12.476	0	0	0	0	0	0
WP236 ADIPOGENESIS	0.346703	1.44	P26992	Ciliary neurotrophic factor receptor subunit alpha OS=Homo sapiens OX=9606 GN=CNTFR PE=1 SV=2	CNTFR	40.633	3.5	1	1	1	1	4217500
WP236 ADIPOGENESIS	0.346703	1.44	P42224	Signal transducer and activator of transcription 1-alpha/beta OS=Homo sapiens OX=9606 GN=STAT1 PE=1 SV=2	STAT1	87.334	0	0	0	0	0	0
WP236 ADIPOGENESIS	0.346703	1.44	P43490	Nicotinamide phosphoribosyltransferase OS=Homo sapiens OX=9606 GN=NAMPT PE=1 SV=1	NAMPT	55.52	0	0	0	0	0	0
WP236 ADIPOGENESIS	0.346703	1.44	P00746	Complement factor D OS=Homo sapiens OX=9606 GN=CFD PE=1 SV=5	CFD	27.033	0	0	0	0	0	0
WP2363 GASTRIC CANCER NETWORK 2	0.31662	1.75	P00533	Epidermal growth factor receptor OS=Homo sapiens OX=9606 GN=EGFR PE=1 SV=2	EGFR	134.28	0	0	0	0	0	0
WP2363 GASTRIC CANCER NETWORK 2	0.31662	1.75	P11388	DNA topoisomerase 2-alpha OS=Homo sapiens OX=9606 GN=TOP2A PE=1 SV=3	TOP2A	174.38	0	0	0	0	0	0
WP2431 SPINAL CORD INJURY	0.219602	1.57	P00533	Epidermal growth factor receptor OS=Homo sapiens OX=9606 GN=EGFR PE=1 SV=2	EGFR	134.28	0	0	0	0	0	0
WP2431 SPINAL CORD INJURY	0.219602	1.57	P04083	Annexin A1 OS=Homo sapiens OX=9606 GN=ANXA1 PE=1 SV=2	ANXA1	38.714	0	0	0	0	0	0
WP2431 SPINAL CORD INJURY	0.219602	1.57	P05089	Arginase-1 OS=Homo sapiens OX=9606 GN=ARG1 PE=1 SV=2	ARG1	34.735	8.4	5	3	3	3	32997000
WP2431 SPINAL CORD INJURY	0.219602	1.57	P05362	Intercellular adhesion molecule 1 OS=Homo sapiens OX=9606 GN=ICAM1 PE=1 SV=2	ICAM1	57.825	0	0	0	0	0	0
WP2431 SPINAL CORD INJURY	0.219602	1.57	P08670	Vimentin OS=Homo sapiens OX=9606 GN=VIM PE=1 SV=4	VIM	53.651	0	0	0	0	0	0
WP2431 SPINAL CORD INJURY	0.219602	1.57	P14174	Macrophage migration inhibitory factor OS=Homo sapiens OX=9606 GN=MIF PE=1 SV=4	MIF	12.476	0	0	0	0	0	0
WP2431 SPINAL CORD INJURY	0.219602	1.57	P17931	Galectin-3 OS=Homo sapiens OX=9606 GN=LGALS3 PE=1 SV=5	LGALS3	26.152	0	0	0	0	0	0
WP2447 AMYOTROPHIC LATERAL SCLEROSIS ALS	0.222556	1.84	P00441	Superoxide dismutase [Cu-Zn] OS=Homo sapiens OX=9606 GN=SOD1 PE=1 SV=2	SOD1	15.936	0	0	0	0	0	0
WP2447 AMYOTROPHIC LATERAL SCLEROSIS ALS	0.222556	1.84	P04040	Catalase OS=Homo sapiens OX=9606 GN=CAT PE=1 SV=3	CAT	59.755	8.7	2	2	2	2	7648000
WP2447 AMYOTROPHIC LATERAL SCLEROSIS ALS	0.222556	1.84	P01034	Cystatin-C OS=Homo sapiens OX=9606 GN=CST3 PE=1 SV=1	CST3	15.799	23.3	3	3	3	3	14030000
WP2456 HIF1A AND PPARG REGULATION OF GLYCOLYSIS	0.00502353	8.44	P00338	L-lactate dehydrogenase A chain OS=Homo sapiens OX=9606 GN=LDHA PE=1 SV=2	LDHA	36.688	0	0	0	0	0	0
WP2456 HIF1A AND PPARG REGULATION OF GLYCOLYSIS	0.00502353	8.44	P04406	Glyceraldehyde-3-phosphate dehydrogenase OS=Homo sapiens OX=9606 GN=GAPDH PE=1 SV=3	GAPDH	36.053	28.7	5	6	6	6	28325000
WP2456 HIF1A AND PPARG REGULATION OF GLYCOLYSIS	0.00502353	8.44	P60174	Triosephosphate isomerase OS=Homo sapiens OX=9606 GN=TPI1 PE=1 SV=4	TPI1	26.669	0	0	0	0	0	0
WP2572 PRIMARY FOCAL SEGMENTAL GLOMERULOSCLEROSIS FSGS	0.00386836	3.17	O43707	Alpha-actinin-4 OS=Homo sapiens OX=9606 GN=ACTN4 PE=1 SV=2	ACTN4	104.85	0	0	0	0	0	0
WP2572 PRIMARY FOCAL SEGMENTAL GLOMERULOSCLEROSIS FSGS	0.00386836	3.17	P05556	Integrin beta-1 OS=Homo sapiens OX=9606 GN=ITGB1 PE=1 SV=2	ITGB1	88.414	0	0	0	0	0	0
WP2572 PRIMARY FOCAL SEGMENTAL GLOMERULOSCLEROSIS FSGS	0.00386836	3.17	P08670	Vimentin OS=Homo sapiens OX=9606 GN=VIM PE=1 SV=4	VIM	53.651	0	0	0	0	0	0
WP2572 PRIMARY FOCAL SEGMENTAL GLOMERULOSCLEROSIS FSGS	0.00386836	3.17	P18206	Vinculin OS=Homo sapiens OX=9606 GN=VCL PE=1 SV=4	VCL	123.8	0	0	0	0	0	0
WP2572 PRIMARY FOCAL SEGMENTAL GLOMERULOSCLEROSIS FSGS	0.00386836	3.17	P35579	Myosin-9 OS=Homo sapiens OX=9606 GN=MYH9 PE=1 SV=4	MYH9	226.53	1.8	2	2	2	2	2939500
WP2572 PRIMARY FOCAL SEGMENTAL GLOMERULOSCLEROSIS FSGS	0.00386836	3.17	P46939	Utrophin OS=Homo sapiens OX=9606 GN=UTRN PE=1 SV=2	UTRN	394.46	0.5	1	1	1	1	0
WP2572 PRIMARY FOCAL SEGMENTAL GLOMERULOSCLEROSIS FSGS	0.00386836	3.17	Q05193	Dynamin-1 OS=Homo sapiens OX=9606 GN=DNM1 PE=1 SV=2	DNM1	97.407	0	0	0	0	0	0
WP2572 PRIMARY FOCAL SEGMENTAL GLOMERULOSCLEROSIS FSGS	0.00386836	3.17	P19022	Cadherin-2 OS=Homo sapiens OX=9606 GN=CDH2 PE=1 SV=4	CDH2	99.808	0	0	0	0	0	0
WP272 BLOOD CLOTTING CASCADE	0.000952404	6.52	P00742	Coagulation factor X OS=Homo sapiens OX=9606 GN=F10 PE=1 SV=2	F10	54.731	0	0	0	0	0	0
WP272 BLOOD CLOTTING CASCADE	0.000952404	6.52	P00748	Coagulation factor XII OS=Homo sapiens OX=9606 GN=F12 PE=1 SV=3	F12	67.791	2.9	1	1	1	1	1355400
WP272 BLOOD CLOTTING CASCADE	0.000952404	6.52	P03952	Plasma kallikrein OS=Homo sapiens OX=9606 GN=KLKB1 PE=1 SV=1	KLKB1	71.369	3.6	2	2	2	2	42984000
WP272 BLOOD CLOTTING CASCADE	0.000952404	6.52	P05120	Plasminogen activator inhibitor 2 OS=Homo sapiens OX=9606 GN=SERPINB2 PE=1 SV=2	SERPINB2	46.596	0	0	0	0	0	0
WP272 BLOOD CLOTTING CASCADE	0.000952404	6.52	P08697	Alpha-2-antiplasmin OS=Homo sapiens OX=9606 GN=SERPINF2 PE=1 SV=3	SERPINF2	54.565	17.9	7	6	6	6	283750000
WP2806 COMPLEMENT SYSTEM	4.47975e-07	4.57	P00742	Coagulation factor X OS=Homo sapiens OX=9606 GN=F10 PE=1 SV=2	F10	54.731	0	0	0	0	0	0
WP2806 COMPLEMENT SYSTEM	4.47975e-07	4.57	P00748	Coagulation factor XII OS=Homo sapiens OX=9606 GN=F12 PE=1 SV=3	F12	67.791	2.9	1	1	1	1	1355400
WP2806 COMPLEMENT SYSTEM	4.47975e-07	4.57	P01024	Complement C3 OS=Homo sapiens OX=9606 GN=C3 PE=1 SV=2	C3	187.15	0	0	0	0	0	0
WP2806 COMPLEMENT SYSTEM	4.47975e-07	4.57	P02647	Apolipoprotein A-I OS=Homo sapiens OX=9606 GN=APOA1 PE=1 SV=1	APOA1	30.777	20.6	5	5	5	5	76295000
WP2806 COMPLEMENT SYSTEM	4.47975e-07	4.57	P03952	Plasma kallikrein OS=Homo sapiens OX=9606 GN=KLKB1 PE=1 SV=1	KLKB1	71.369	3.6	2	2	2	2	42984000
WP2806 COMPLEMENT SYSTEM	4.47975e-07	4.57	P05155	Plasma protease C1 inhibitor OS=Homo sapiens OX=9606 GN=SERPING1 PE=1 SV=2	SERPING1	55.154	27.4	56	17	17	17	14711000000
WP2806 COMPLEMENT SYSTEM	4.47975e-07	4.57	P05362	Intercellular adhesion molecule 1 OS=Homo sapiens OX=9606 GN=ICAM1 PE=1 SV=2	ICAM1	57.825	0	0	0	0	0	0
WP2806 COMPLEMENT SYSTEM	4.47975e-07	4.57	P10599	Thioredoxin OS=Homo sapiens OX=9606 GN=TXN PE=1 SV=3	TXN	11.737	0	0	0	0	0	0
WP2806 COMPLEMENT SYSTEM	4.47975e-07	4.57	P14151	L-selectin OS=Homo sapiens OX=9606 GN=SELL PE=1 SV=2	SELL	42.187	3	1	1	1	1	59859000
WP2806 COMPLEMENT SYSTEM	4.47975e-07	4.57	P15169	Carboxypeptidase N catalytic chain OS=Homo sapiens OX=9606 GN=CPN1 PE=1 SV=1	CPN1	52.286	0	0	0	0	0	0
WP2806 COMPLEMENT SYSTEM	4.47975e-07	4.57	P06681	Complement C2 OS=Homo sapiens OX=9606 GN=C2 PE=1 SV=2	C2	83.267	0	0	0	0	0	0
WP2806 COMPLEMENT SYSTEM	4.47975e-07	4.57	P08637	Low affinity immunoglobulin gamma Fc region receptor III-A OS=Homo sapiens OX=9606 GN=FCGR3A PE=1 SV=2	FCGR3A	29.089	0	0	0	0	0	0
WP2806 COMPLEMENT SYSTEM	4.47975e-07	4.57	P13598	Intercellular adhesion molecule 2 OS=Homo sapiens OX=9606 GN=ICAM2 PE=1 SV=2	ICAM2	30.654	0	0	0	0	0	0
WP2806 COMPLEMENT SYSTEM	4.47975e-07	4.57	P00746	Complement factor D OS=Homo sapiens OX=9606 GN=CFD PE=1 SV=5	CFD	27.033	0	0	0	0	0	0
WP2806 COMPLEMENT SYSTEM	4.47975e-07	4.57	P0C0L4	Complement C4-A OS=Homo sapiens OX=9606 GN=C4A PE=1 SV=2	C4A	192.78	0	0	0	0	0	0
WP2806 COMPLEMENT SYSTEM	4.47975e-07	4.57	P00751	Complement factor B OS=Homo sapiens OX=9606 GN=CFB PE=1 SV=2	CFB	85.532	22.3	13	12	12	12	416220000
WP2813 MAMMARY GLAND DEVELOPMENT PATHWAY EMBRYONIC DEVELOPMENT STAGE 1 OF 4	0.0901626	3.96	P05556	Integrin beta-1 OS=Homo sapiens OX=9606 GN=ITGB1 PE=1 SV=2	ITGB1	88.414	0	0	0	0	0	0
WP2813 MAMMARY GLAND DEVELOPMENT PATHWAY EMBRYONIC DEVELOPMENT STAGE 1 OF 4	0.0901626	3.96	P12830	Cadherin-1 OS=Homo sapiens OX=9606 GN=CDH1 PE=1 SV=3	CDH1	97.455	1.8	2	2	2	2	7974000
WP2814 MAMMARY GLAND DEVELOPMENT PATHWAY PUBERTY STAGE 2 OF 4	0.158491	2.81	P08670	Vimentin OS=Homo sapiens OX=9606 GN=VIM PE=1 SV=4	VIM	53.651	0	0	0	0	0	0
WP2814 MAMMARY GLAND DEVELOPMENT PATHWAY PUBERTY STAGE 2 OF 4	0.158491	2.81	P01033	Metalloproteinase inhibitor 1 OS=Homo sapiens OX=9606 GN=TIMP1 PE=1 SV=1	TIMP1	23.171	12.1	1	2	2	2	17139000
WP2828 BLADDER CANCER	0.450128	1.53	P00533	Epidermal growth factor receptor OS=Homo sapiens OX=9606 GN=EGFR PE=1 SV=2	EGFR	134.28	0	0	0	0	0	0
WP2828 BLADDER CANCER	0.450128	1.53	P12830	Cadherin-1 OS=Homo sapiens OX=9606 GN=CDH1 PE=1 SV=3	CDH1	97.455	1.8	2	2	2	2	7974000
WP2828 BLADDER CANCER	0.450128	1.53	P19971	Thymidine phosphorylase OS=Homo sapiens OX=9606 GN=TYMP PE=1 SV=2	TYMP	49.955	0	0	0	0	0	0
WP2839 HAIR FOLLICLE DEVELOPMENT ORGANOGENESIS PART 2 OF 3	0.35089	1.62	P05556	Integrin beta-1 OS=Homo sapiens OX=9606 GN=ITGB1 PE=1 SV=2	ITGB1	88.414	0	0	0	0	0	0
WP2839 HAIR FOLLICLE DEVELOPMENT ORGANOGENESIS PART 2 OF 3	0.35089	1.62	P12830	Cadherin-1 OS=Homo sapiens OX=9606 GN=CDH1 PE=1 SV=3	CDH1	97.455	1.8	2	2	2	2	7974000
WP2840 HAIR FOLLICLE DEVELOPMENT CYTODIFFERENTIATION PART 3 OF 3	0.0172245	2.44	P00533	Epidermal growth factor receptor OS=Homo sapiens OX=9606 GN=EGFR PE=1 SV=2	EGFR	134.28	0	0	0	0	0	0
WP2840 HAIR FOLLICLE DEVELOPMENT CYTODIFFERENTIATION PART 3 OF 3	0.0172245	2.44	P08727	Keratin, type I cytoskeletal 19 OS=Homo sapiens OX=9606 GN=KRT19 PE=1 SV=4	KRT19	44.105	0	0	0	0	0	0
WP2840 HAIR FOLLICLE DEVELOPMENT CYTODIFFERENTIATION PART 3 OF 3	0.0172245	2.44	P19012	Keratin, type I cytoskeletal 15 OS=Homo sapiens OX=9606 GN=KRT15 PE=1 SV=3	KRT15	49.211	0	0	0	0	0	0
WP2840 HAIR FOLLICLE DEVELOPMENT CYTODIFFERENTIATION PART 3 OF 3	0.0172245	2.44	P31944	Caspase-14 OS=Homo sapiens OX=9606 GN=CASP14 PE=1 SV=2	CASP14	27.679	20.7	6	5	5	5	32985000
WP2840 HAIR FOLLICLE DEVELOPMENT CYTODIFFERENTIATION PART 3 OF 3	0.0172245	2.44	Q02413	Desmoglein-1 OS=Homo sapiens OX=9606 GN=DSG1 PE=1 SV=2	DSG1	113.75	7.6	12	7	7	7	89824000
WP2840 HAIR FOLLICLE DEVELOPMENT CYTODIFFERENTIATION PART 3 OF 3	0.0172245	2.44	Q92876	Kallikrein-6 OS=Homo sapiens OX=9606 GN=KLK6 PE=1 SV=1	KLK6	26.855	0	0	0	0	0	0
WP2840 HAIR FOLLICLE DEVELOPMENT CYTODIFFERENTIATION PART 3 OF 3	0.0172245	2.44	P49862	Kallikrein-7 OS=Homo sapiens OX=9606 GN=KLK7 PE=1 SV=1	KLK7	27.524	6.7	1	1	1	1	610900
WP2840 HAIR FOLLICLE DEVELOPMENT CYTODIFFERENTIATION PART 3 OF 3	0.0172245	2.44	Q96QA5	Gasdermin-A OS=Homo sapiens OX=9606 GN=GSDMA PE=1 SV=4	GSDMA	49.364	0	0	0	0	0	0
WP2864 APOPTOSISRELATED NETWORK DUE TO ALTERED NOTCH3 IN OVARIAN CANCER	0.0994648	2.04	O75460	Serine/threonine-protein kinase/endoribonuclease IRE1 OS=Homo sapiens OX=9606 GN=ERN1 PE=1 SV=2	ERN1	109.73	0.9	2	1	1	1	118360000
WP2864 APOPTOSISRELATED NETWORK DUE TO ALTERED NOTCH3 IN OVARIAN CANCER	0.0994648	2.04	P04792	Heat shock protein beta-1 OS=Homo sapiens OX=9606 GN=HSPB1 PE=1 SV=2	HSPB1	22.782	7.8	1	1	1	1	1730200
WP2864 APOPTOSISRELATED NETWORK DUE TO ALTERED NOTCH3 IN OVARIAN CANCER	0.0994648	2.04	P08670	Vimentin OS=Homo sapiens OX=9606 GN=VIM PE=1 SV=4	VIM	53.651	0	0	0	0	0	0
WP2864 APOPTOSISRELATED NETWORK DUE TO ALTERED NOTCH3 IN OVARIAN CANCER	0.0994648	2.04	P10809	60 kDa heat shock protein, mitochondrial OS=Homo sapiens OX=9606 GN=HSPD1 PE=1 SV=2	HSPD1	61.054	0	0	0	0	0	0
WP2864 APOPTOSISRELATED NETWORK DUE TO ALTERED NOTCH3 IN OVARIAN CANCER	0.0994648	2.04	P11021	Endoplasmic reticulum chaperone BiP OS=Homo sapiens OX=9606 GN=HSPA5 PE=1 SV=2	HSPA5	72.332	0	0	0	0	0	0
WP2865 IL1 AND MEGAKARYOCYTES IN OBESITY	0.043514	3.82	P05362	Intercellular adhesion molecule 1 OS=Homo sapiens OX=9606 GN=ICAM1 PE=1 SV=2	ICAM1	57.825	0	0	0	0	0	0
WP2865 IL1 AND MEGAKARYOCYTES IN OBESITY	0.043514	3.82	P06702	Protein S100-A9 OS=Homo sapiens OX=9606 GN=S100A9 PE=1 SV=1	S100A9	13.242	43	4	3	3	3	31021000
WP2865 IL1 AND MEGAKARYOCYTES IN OBESITY	0.043514	3.82	P01033	Metalloproteinase inhibitor 1 OS=Homo sapiens OX=9606 GN=TIMP1 PE=1 SV=1	TIMP1	23.171	12.1	1	2	2	2	17139000
WP2877 VITAMIN D RECEPTOR PATHWAY	0.00912873	2.19	P01042	Kininogen-1 OS=Homo sapiens OX=9606 GN=KNG1 PE=1 SV=2	KNG1	71.957	16.8	10	9	9	9	1803300000
WP2877 VITAMIN D RECEPTOR PATHWAY	0.00912873	2.19	P02763	Alpha-1-acid glycoprotein 1 OS=Homo sapiens OX=9606 GN=ORM1 PE=1 SV=2	ORM1	23.539	41.8	11	8	6	6	3742300000
WP2877 VITAMIN D RECEPTOR PATHWAY	0.00912873	2.19	P05109	Protein S100-A8 OS=Homo sapiens OX=9606 GN=S100A8 PE=1 SV=1	S100A8	10.834	0	0	0	0	0	0
WP2877 VITAMIN D RECEPTOR PATHWAY	0.00912873	2.19	P06702	Protein S100-A9 OS=Homo sapiens OX=9606 GN=S100A9 PE=1 SV=1	S100A9	13.242	43	4	3	3	3	31021000
WP2877 VITAMIN D RECEPTOR PATHWAY	0.00912873	2.19	P08571	Monocyte differentiation antigen CD14 OS=Homo sapiens OX=9606 GN=CD14 PE=1 SV=2	CD14	40.076	6.9	4	2	2	2	41719000
WP2877 VITAMIN D RECEPTOR PATHWAY	0.00912873	2.19	P08779	Keratin, type I cytoskeletal 16 OS=Homo sapiens OX=9606 GN=KRT16 PE=1 SV=4	KRT16	51.267	33	9	16	7	7	65846000
WP2877 VITAMIN D RECEPTOR PATHWAY	0.00912873	2.19	P19652	Alpha-1-acid glycoprotein 2 OS=Homo sapiens OX=9606 GN=ORM2 PE=1 SV=2	ORM2	23.602	34.8	25	8	6	8	4912700000
WP2877 VITAMIN D RECEPTOR PATHWAY	0.00912873	2.19	P20020	Plasma membrane calcium-transporting ATPase 1 OS=Homo sapiens OX=9606 GN=ATP2B1 PE=1 SV=4	ATP2B1	134.68	0	0	0	0	0	0
WP2877 VITAMIN D RECEPTOR PATHWAY	0.00912873	2.19	P30740	Leukocyte elastase inhibitor OS=Homo sapiens OX=9606 GN=SERPINB1 PE=1 SV=1	SERPINB1	42.741	0	0	0	0	0	0
WP2877 VITAMIN D RECEPTOR PATHWAY	0.00912873	2.19	P31944	Caspase-14 OS=Homo sapiens OX=9606 GN=CASP14 PE=1 SV=2	CASP14	27.679	20.7	6	5	5	5	32985000
WP2877 VITAMIN D RECEPTOR PATHWAY	0.00912873	2.19	Q8NFT8	Delta and Notch-like epidermal growth factor-related receptor OS=Homo sapiens OX=9606 GN=DNER PE=1 SV=1	DNER	78.474	0	0	0	0	0	0
WP2877 VITAMIN D RECEPTOR PATHWAY	0.00912873	2.19	Q92876	Kallikrein-6 OS=Homo sapiens OX=9606 GN=KLK6 PE=1 SV=1	KLK6	26.855	0	0	0	0	0	0
WP2877 VITAMIN D RECEPTOR PATHWAY	0.00912873	2.19	P13646	Keratin, type I cytoskeletal 13 OS=Homo sapiens OX=9606 GN=KRT13 PE=1 SV=4	KRT13	49.588	6.6	1	2	1	1	681050
WP2878 PPARALPHA PATHWAY	0.00684656	4.18	P02647	Apolipoprotein A-I OS=Homo sapiens OX=9606 GN=APOA1 PE=1 SV=1	APOA1	30.777	20.6	5	5	5	5	76295000
WP2878 PPARALPHA PATHWAY	0.00684656	4.18	P02652	Apolipoprotein A-II OS=Homo sapiens OX=9606 GN=APOA2 PE=1 SV=1	APOA2	11.175	19	7	3	3	3	7512000000
WP2878 PPARALPHA PATHWAY	0.00684656	4.18	P02656	Apolipoprotein C-III OS=Homo sapiens OX=9606 GN=APOC3 PE=1 SV=1	APOC3	10.852	0	0	0	0	0	0
WP2878 PPARALPHA PATHWAY	0.00684656	4.18	P07108	Acyl-CoA-binding protein OS=Homo sapiens OX=9606 GN=DBI PE=1 SV=2	DBI	10.044	0	0	0	0	0	0
WP2878 PPARALPHA PATHWAY	0.00684656	4.18	P55058	Phospholipid transfer protein OS=Homo sapiens OX=9606 GN=PLTP PE=1 SV=1	PLTP	54.739	2.4	1	1	1	1	14243000
WP2882 NUCLEAR RECEPTORS METAPATHWAY	0.289126	1.29	P00533	Epidermal growth factor receptor OS=Homo sapiens OX=9606 GN=EGFR PE=1 SV=2	EGFR	134.28	0	0	0	0	0	0
WP2882 NUCLEAR RECEPTORS METAPATHWAY	0.289126	1.29	P01009	Alpha-1-antitrypsin OS=Homo sapiens OX=9606 GN=SERPINA1 PE=1 SV=3	SERPINA1	46.736	38.3	20	13	13	13	1081600000
WP2882 NUCLEAR RECEPTORS METAPATHWAY	0.289126	1.29	P02647	Apolipoprotein A-I OS=Homo sapiens OX=9606 GN=APOA1 PE=1 SV=1	APOA1	30.777	20.6	5	5	5	5	76295000
WP2882 NUCLEAR RECEPTORS METAPATHWAY	0.289126	1.29	P02652	Apolipoprotein A-II OS=Homo sapiens OX=9606 GN=APOA2 PE=1 SV=1	APOA2	11.175	19	7	3	3	3	7512000000
WP2882 NUCLEAR RECEPTORS METAPATHWAY	0.289126	1.29	P02656	Apolipoprotein C-III OS=Homo sapiens OX=9606 GN=APOC3 PE=1 SV=1	APOC3	10.852	0	0	0	0	0	0
WP2882 NUCLEAR RECEPTORS METAPATHWAY	0.289126	1.29	P05120	Plasminogen activator inhibitor 2 OS=Homo sapiens OX=9606 GN=SERPINB2 PE=1 SV=2	SERPINB2	46.596	0	0	0	0	0	0
WP2882 NUCLEAR RECEPTORS METAPATHWAY	0.289126	1.29	P07108	Acyl-CoA-binding protein OS=Homo sapiens OX=9606 GN=DBI PE=1 SV=2	DBI	10.044	0	0	0	0	0	0
WP2882 NUCLEAR RECEPTORS METAPATHWAY	0.289126	1.29	P08238	Heat shock protein HSP 90-beta OS=Homo sapiens OX=9606 GN=HSP90AB1 PE=1 SV=4	HSP90AB1	83.263	0	0	0	0	0	0
WP2882 NUCLEAR RECEPTORS METAPATHWAY	0.289126	1.29	P09211	Glutathione S-transferase P OS=Homo sapiens OX=9606 GN=GSTP1 PE=1 SV=2	GSTP1	23.356	0	0	0	0	0	0
WP2882 NUCLEAR RECEPTORS METAPATHWAY	0.289126	1.29	P09601	Heme oxygenase 1 OS=Homo sapiens OX=9606 GN=HMOX1 PE=1 SV=1	HMOX1	32.818	0	0	0	0	0	0
WP2882 NUCLEAR RECEPTORS METAPATHWAY	0.289126	1.29	P0DMV9	Heat shock 70 kDa protein 1B OS=Homo sapiens OX=9606 GN=HSPA1B PE=1 SV=1	HSPA1B	70.051	0	0	0	0	0	0
WP2882 NUCLEAR RECEPTORS METAPATHWAY	0.289126	1.29	P10599	Thioredoxin OS=Homo sapiens OX=9606 GN=TXN PE=1 SV=3	TXN	11.737	0	0	0	0	0	0
WP2882 NUCLEAR RECEPTORS METAPATHWAY	0.289126	1.29	P55058	Phospholipid transfer protein OS=Homo sapiens OX=9606 GN=PLTP PE=1 SV=1	PLTP	54.739	2.4	1	1	1	1	14243000
WP2882 NUCLEAR RECEPTORS METAPATHWAY	0.289126	1.29	Q06830	Peroxiredoxin-1 OS=Homo sapiens OX=9606 GN=PRDX1 PE=1 SV=1	PRDX1	22.11	9	1	1	1	1	1860400
WP2882 NUCLEAR RECEPTORS METAPATHWAY	0.289126	1.29	Q8NFT8	Delta and Notch-like epidermal growth factor-related receptor OS=Homo sapiens OX=9606 GN=DNER PE=1 SV=1	DNER	78.474	0	0	0	0	0	0
WP2884 NRF2 PATHWAY	0.369336	1.35	P01009	Alpha-1-antitrypsin OS=Homo sapiens OX=9606 GN=SERPINA1 PE=1 SV=3	SERPINA1	46.736	38.3	20	13	13	13	1081600000
WP2884 NRF2 PATHWAY	0.369336	1.35	P08238	Heat shock protein HSP 90-beta OS=Homo sapiens OX=9606 GN=HSP90AB1 PE=1 SV=4	HSP90AB1	83.263	0	0	0	0	0	0
WP2884 NRF2 PATHWAY	0.369336	1.35	P09211	Glutathione S-transferase P OS=Homo sapiens OX=9606 GN=GSTP1 PE=1 SV=2	GSTP1	23.356	0	0	0	0	0	0
WP2884 NRF2 PATHWAY	0.369336	1.35	P09601	Heme oxygenase 1 OS=Homo sapiens OX=9606 GN=HMOX1 PE=1 SV=1	HMOX1	32.818	0	0	0	0	0	0
WP2884 NRF2 PATHWAY	0.369336	1.35	P0DMV9	Heat shock 70 kDa protein 1B OS=Homo sapiens OX=9606 GN=HSPA1B PE=1 SV=1	HSPA1B	70.051	0	0	0	0	0	0
WP2884 NRF2 PATHWAY	0.369336	1.35	P10599	Thioredoxin OS=Homo sapiens OX=9606 GN=TXN PE=1 SV=3	TXN	11.737	0	0	0	0	0	0
WP2884 NRF2 PATHWAY	0.369336	1.35	Q06830	Peroxiredoxin-1 OS=Homo sapiens OX=9606 GN=PRDX1 PE=1 SV=1	PRDX1	22.11	9	1	1	1	1	1860400
WP289 MYOMETRIAL RELAXATION AND CONTRACTION PATHWAYS	0.414567	1.28	P16885	1-phosphatidylinositol 4,5-bisphosphate phosphodiesterase gamma-2 OS=Homo sapiens OX=9606 GN=PLCG2 PE=1 SV=4	PLCG2	147.87	0	0	0	0	0	0
WP289 MYOMETRIAL RELAXATION AND CONTRACTION PATHWAYS	0.414567	1.28	P31947	14-3-3 protein sigma OS=Homo sapiens OX=9606 GN=SFN PE=1 SV=1	SFN	27.774	0	0	0	0	0	0
WP289 MYOMETRIAL RELAXATION AND CONTRACTION PATHWAYS	0.414567	1.28	P63261	Actin, cytoplasmic 2 OS=Homo sapiens OX=9606 GN=ACTG1 PE=1 SV=1	ACTG1	41.792	9.3	1	3	3	3	4758900
WP289 MYOMETRIAL RELAXATION AND CONTRACTION PATHWAYS	0.414567	1.28	P61981	14-3-3 protein gamma OS=Homo sapiens OX=9606 GN=YWHAG PE=1 SV=2	YWHAG	28.302	0	0	0	0	0	0
WP289 MYOMETRIAL RELAXATION AND CONTRACTION PATHWAYS	0.414567	1.28	P62258	14-3-3 protein epsilon OS=Homo sapiens OX=9606 GN=YWHAE PE=1 SV=1	YWHAE	29.174	0	0	0	0	0	0
WP289 MYOMETRIAL RELAXATION AND CONTRACTION PATHWAYS	0.414567	1.28	P63104	14-3-3 protein zeta/delta OS=Homo sapiens OX=9606 GN=YWHAZ PE=1 SV=1	YWHAZ	27.745	0	0	0	0	0	0
WP289 MYOMETRIAL RELAXATION AND CONTRACTION PATHWAYS	0.414567	1.28	P68133	Actin, alpha skeletal muscle OS=Homo sapiens OX=9606 GN=ACTA1 PE=1 SV=1	ACTA1	42.051	0	0	0	0	0	0
WP289 MYOMETRIAL RELAXATION AND CONTRACTION PATHWAYS	0.414567	1.28	P78417	Glutathione S-transferase omega-1 OS=Homo sapiens OX=9606 GN=GSTO1 PE=1 SV=2	GSTO1	27.566	0	0	0	0	0	0
WP314 FAS LIGAND PATHWAY AND STRESS INDUCTION OF HEAT SHOCK PROTEINS	0.0169922	3.34	P02545	Prelamin-A/C OS=Homo sapiens OX=9606 GN=LMNA PE=1 SV=1	LMNA	74.139	0	0	0	0	0	0
WP314 FAS LIGAND PATHWAY AND STRESS INDUCTION OF HEAT SHOCK PROTEINS	0.0169922	3.34	P04792	Heat shock protein beta-1 OS=Homo sapiens OX=9606 GN=HSPB1 PE=1 SV=2	HSPB1	22.782	7.8	1	1	1	1	1730200
WP314 FAS LIGAND PATHWAY AND STRESS INDUCTION OF HEAT SHOCK PROTEINS	0.0169922	3.34	P63261	Actin, cytoplasmic 2 OS=Homo sapiens OX=9606 GN=ACTG1 PE=1 SV=1	ACTG1	41.792	9.3	1	3	3	3	4758900
WP314 FAS LIGAND PATHWAY AND STRESS INDUCTION OF HEAT SHOCK PROTEINS	0.0169922	3.34	P68133	Actin, alpha skeletal muscle OS=Homo sapiens OX=9606 GN=ACTA1 PE=1 SV=1	ACTA1	42.051	0	0	0	0	0	0
WP314 FAS LIGAND PATHWAY AND STRESS INDUCTION OF HEAT SHOCK PROTEINS	0.0169922	3.34	P52566	Rho GDP-dissociation inhibitor 2 OS=Homo sapiens OX=9606 GN=ARHGDIB PE=1 SV=3	ARHGDIB	22.988	0	0	0	0	0	0
WP3527 PREIMPLANTATION EMBRYO	0.247405	1.74	P12830	Cadherin-1 OS=Homo sapiens OX=9606 GN=CDH1 PE=1 SV=3	CDH1	97.455	1.8	2	2	2	2	7974000
WP3527 PREIMPLANTATION EMBRYO	0.247405	1.74	Q6TGC4	Protein-arginine deiminase type-6 OS=Homo sapiens OX=9606 GN=PADI6 PE=1 SV=3	PADI6	77.727	0	0	0	0	0	0
WP3527 PREIMPLANTATION EMBRYO	0.247405	1.74	Q7Z5D8	NANOG neighbor homeobox OS=Homo sapiens OX=9606 GN=NANOGNB PE=2 SV=1	NANOGNB	22.75	4.3	1	1	1	1	0
WP3580 METHIONINE DE NOVO AND SALVAGE PATHWAY	0.132585	3.14	P10599	Thioredoxin OS=Homo sapiens OX=9606 GN=TXN PE=1 SV=3	TXN	11.737	0	0	0	0	0	0
WP3580 METHIONINE DE NOVO AND SALVAGE PATHWAY	0.132585	3.14	P23526	Adenosylhomocysteinase OS=Homo sapiens OX=9606 GN=AHCY PE=1 SV=4	AHCY	47.716	0	0	0	0	0	0
WP3591 SLEEP REGULATION	0.404397	1.44	P23526	Adenosylhomocysteinase OS=Homo sapiens OX=9606 GN=AHCY PE=1 SV=4	AHCY	47.716	0	0	0	0	0	0
WP3591 SLEEP REGULATION	0.404397	1.44	P01034	Cystatin-C OS=Homo sapiens OX=9606 GN=CST3 PE=1 SV=1	CST3	15.799	23.3	3	3	3	3	14030000
WP3601 LIPID PARTICLES COMPOSITION	2.71422e-05	13.36	P02647	Apolipoprotein A-I OS=Homo sapiens OX=9606 GN=APOA1 PE=1 SV=1	APOA1	30.777	20.6	5	5	5	5	76295000
WP3601 LIPID PARTICLES COMPOSITION	2.71422e-05	13.36	P02652	Apolipoprotein A-II OS=Homo sapiens OX=9606 GN=APOA2 PE=1 SV=1	APOA2	11.175	19	7	3	3	3	7512000000
WP3601 LIPID PARTICLES COMPOSITION	2.71422e-05	13.36	P02656	Apolipoprotein C-III OS=Homo sapiens OX=9606 GN=APOC3 PE=1 SV=1	APOC3	10.852	0	0	0	0	0	0
WP3601 LIPID PARTICLES COMPOSITION	2.71422e-05	13.36	P04180	Phosphatidylcholine-sterol acyltransferase OS=Homo sapiens OX=9606 GN=LCAT PE=1 SV=1	LCAT	49.577	23.9	9	7	7	7	281860000
WP3601 LIPID PARTICLES COMPOSITION	2.71422e-05	13.36	P11597	Cholesteryl ester transfer protein OS=Homo sapiens OX=9606 GN=CETP PE=1 SV=2	CETP	54.756	0	0	0	0	0	0
WP3612 PHOTODYNAMIC THERAPYINDUCED NFE2L2 NRF2 SURVIVAL SIGNALING	0.18523	2.55	P09211	Glutathione S-transferase P OS=Homo sapiens OX=9606 GN=GSTP1 PE=1 SV=2	GSTP1	23.356	0	0	0	0	0	0
WP3612 PHOTODYNAMIC THERAPYINDUCED NFE2L2 NRF2 SURVIVAL SIGNALING	0.18523	2.55	P09601	Heme oxygenase 1 OS=Homo sapiens OX=9606 GN=HMOX1 PE=1 SV=1	HMOX1	32.818	0	0	0	0	0	0
WP3613 PHOTODYNAMIC THERAPYINDUCED UNFOLDED PROTEIN RESPONSE	0.0667397	3.21	O75460	Serine/threonine-protein kinase/endoribonuclease IRE1 OS=Homo sapiens OX=9606 GN=ERN1 PE=1 SV=2	ERN1	109.73	0.9	2	1	1	1	118360000
WP3613 PHOTODYNAMIC THERAPYINDUCED UNFOLDED PROTEIN RESPONSE	0.0667397	3.21	P11021	Endoplasmic reticulum chaperone BiP OS=Homo sapiens OX=9606 GN=HSPA5 PE=1 SV=2	HSPA5	72.332	0	0	0	0	0	0
WP3613 PHOTODYNAMIC THERAPYINDUCED UNFOLDED PROTEIN RESPONSE	0.0667397	3.21	Q15084	Protein disulfide-isomerase A6 OS=Homo sapiens OX=9606 GN=PDIA6 PE=1 SV=1	PDIA6	48.121	0	0	0	0	0	0
WP3614 PHOTODYNAMIC THERAPYINDUCED HIF1 SURVIVAL SIGNALING	0.431703	1.65	P00338	L-lactate dehydrogenase A chain OS=Homo sapiens OX=9606 GN=LDHA PE=1 SV=2	LDHA	36.688	0	0	0	0	0	0
WP3614 PHOTODYNAMIC THERAPYINDUCED HIF1 SURVIVAL SIGNALING	0.431703	1.65	P00558	Phosphoglycerate kinase 1 OS=Homo sapiens OX=9606 GN=PGK1 PE=1 SV=3	PGK1	44.614	0	0	0	0	0	0
WP3614 PHOTODYNAMIC THERAPYINDUCED HIF1 SURVIVAL SIGNALING	0.431703	1.65	P14618	Pyruvate kinase PKM OS=Homo sapiens OX=9606 GN=PKM PE=1 SV=4	PKM	57.936	0	0	0	0	0	0
WP3624 LUNG FIBROSIS	0.114496	1.95	P01009	Alpha-1-antitrypsin OS=Homo sapiens OX=9606 GN=SERPINA1 PE=1 SV=3	SERPINA1	46.736	38.3	20	13	13	13	1081600000
WP3624 LUNG FIBROSIS	0.114496	1.95	P09601	Heme oxygenase 1 OS=Homo sapiens OX=9606 GN=HMOX1 PE=1 SV=1	HMOX1	32.818	0	0	0	0	0	0
WP3624 LUNG FIBROSIS	0.114496	1.95	P15924	Desmoplakin OS=Homo sapiens OX=9606 GN=DSP PE=1 SV=3	DSP	331.77	4.1	10	8	8	8	36295000
WP3624 LUNG FIBROSIS	0.114496	1.95	P01033	Metalloproteinase inhibitor 1 OS=Homo sapiens OX=9606 GN=TIMP1 PE=1 SV=1	TIMP1	23.171	12.1	1	2	2	2	17139000
WP3624 LUNG FIBROSIS	0.114496	1.95	Q9HC84	Mucin-5B OS=Homo sapiens OX=9606 GN=MUC5B PE=1 SV=3	MUC5B	596.33	0	0	0	0	0	0
WP364 IL6 SIGNALING PATHWAY	0.242398	1.76	P01019	Angiotensinogen OS=Homo sapiens OX=9606 GN=AGT PE=1 SV=3	AGT	53.154	7.6	3	3	3	3	91548000
WP364 IL6 SIGNALING PATHWAY	0.242398	1.76	P42224	Signal transducer and activator of transcription 1-alpha/beta OS=Homo sapiens OX=9606 GN=STAT1 PE=1 SV=2	STAT1	87.334	0	0	0	0	0	0
WP364 IL6 SIGNALING PATHWAY	0.242398	1.76	P01033	Metalloproteinase inhibitor 1 OS=Homo sapiens OX=9606 GN=TIMP1 PE=1 SV=1	TIMP1	23.171	12.1	1	2	2	2	17139000
WP3640 IMATINIB AND CHRONIC MYELOID LEUKEMIA	0.132585	3.14	P07333	Macrophage colony-stimulating factor 1 receptor OS=Homo sapiens OX=9606 GN=CSF1R PE=1 SV=2	CSF1R	107.98	2.2	2	2	2	2	24589000
WP3640 IMATINIB AND CHRONIC MYELOID LEUKEMIA	0.132585	3.14	P09619	Platelet-derived growth factor receptor beta OS=Homo sapiens OX=9606 GN=PDGFRB PE=1 SV=1	PDGFRB	123.97	2.9	3	2	2	2	4182400
WP3645 NAD BIOSYNTHETIC PATHWAYS	0.178482	2.61	P43490	Nicotinamide phosphoribosyltransferase OS=Homo sapiens OX=9606 GN=NAMPT PE=1 SV=1	NAMPT	55.52	0	0	0	0	0	0
WP3645 NAD BIOSYNTHETIC PATHWAYS	0.178482	2.61	Q10588	ADP-ribosyl cyclase/cyclic ADP-ribose hydrolase 2 OS=Homo sapiens OX=9606 GN=BST1 PE=1 SV=2	BST1	35.724	7.9	2	2	2	2	26770000
WP3668 HYPOTHESIZED PATHWAYS IN PATHOGENESIS OF CARDIOVASCULAR DISEASE	0.344078	1.64	P17813	Endoglin OS=Homo sapiens OX=9606 GN=ENG PE=1 SV=2	ENG	70.577	0	0	0	0	0	0
WP3668 HYPOTHESIZED PATHWAYS IN PATHOGENESIS OF CARDIOVASCULAR DISEASE	0.344078	1.64	P21333	Filamin-A OS=Homo sapiens OX=9606 GN=FLNA PE=1 SV=4	FLNA	280.74	0	0	0	0	0	0
WP383 STRIATED MUSCLE CONTRACTION PATHWAY	0.029086	2.9	O43707	Alpha-actinin-4 OS=Homo sapiens OX=9606 GN=ACTN4 PE=1 SV=2	ACTN4	104.85	0	0	0	0	0	0
WP383 STRIATED MUSCLE CONTRACTION PATHWAY	0.029086	2.9	P67936	Tropomyosin alpha-4 chain OS=Homo sapiens OX=9606 GN=TPM4 PE=1 SV=3	TPM4	28.521	0	0	0	0	0	0
WP383 STRIATED MUSCLE CONTRACTION PATHWAY	0.029086	2.9	P08670	Vimentin OS=Homo sapiens OX=9606 GN=VIM PE=1 SV=4	VIM	53.651	0	0	0	0	0	0
WP383 STRIATED MUSCLE CONTRACTION PATHWAY	0.029086	2.9	P63261	Actin, cytoplasmic 2 OS=Homo sapiens OX=9606 GN=ACTG1 PE=1 SV=1	ACTG1	41.792	9.3	1	3	3	3	4758900
WP383 STRIATED MUSCLE CONTRACTION PATHWAY	0.029086	2.9	P68133	Actin, alpha skeletal muscle OS=Homo sapiens OX=9606 GN=ACTA1 PE=1 SV=1	ACTA1	42.051	0	0	0	0	0	0
WP3859 TGFBETA SIGNALING IN THYROID CELLS FOR EPITHELIALMESENCHYMAL TRANSITION	0.0488686	3.64	P08670	Vimentin OS=Homo sapiens OX=9606 GN=VIM PE=1 SV=4	VIM	53.651	0	0	0	0	0	0
WP3859 TGFBETA SIGNALING IN THYROID CELLS FOR EPITHELIALMESENCHYMAL TRANSITION	0.0488686	3.64	P12830	Cadherin-1 OS=Homo sapiens OX=9606 GN=CDH1 PE=1 SV=3	CDH1	97.455	1.8	2	2	2	2	7974000
WP3859 TGFBETA SIGNALING IN THYROID CELLS FOR EPITHELIALMESENCHYMAL TRANSITION	0.0488686	3.64	P19022	Cadherin-2 OS=Homo sapiens OX=9606 GN=CDH2 PE=1 SV=4	CDH2	99.808	0	0	0	0	0	0
WP3888 VEGFAVEGFR2 SIGNALING PATHWAY	0.00334767	1.74	O00303	Eukaryotic translation initiation factor 3 subunit F OS=Homo sapiens OX=9606 GN=EIF3F PE=1 SV=1	EIF3F	37.563	0	0	0	0	0	0
WP3888 VEGFAVEGFR2 SIGNALING PATHWAY	0.00334767	1.74	O75369	Filamin-B OS=Homo sapiens OX=9606 GN=FLNB PE=1 SV=2	FLNB	278.16	0	0	0	0	0	0
WP3888 VEGFAVEGFR2 SIGNALING PATHWAY	0.00334767	1.74	O75460	Serine/threonine-protein kinase/endoribonuclease IRE1 OS=Homo sapiens OX=9606 GN=ERN1 PE=1 SV=2	ERN1	109.73	0.9	2	1	1	1	118360000
WP3888 VEGFAVEGFR2 SIGNALING PATHWAY	0.00334767	1.74	P00338	L-lactate dehydrogenase A chain OS=Homo sapiens OX=9606 GN=LDHA PE=1 SV=2	LDHA	36.688	0	0	0	0	0	0
WP3888 VEGFAVEGFR2 SIGNALING PATHWAY	0.00334767	1.74	P00558	Phosphoglycerate kinase 1 OS=Homo sapiens OX=9606 GN=PGK1 PE=1 SV=3	PGK1	44.614	0	0	0	0	0	0
WP3888 VEGFAVEGFR2 SIGNALING PATHWAY	0.00334767	1.74	P02042	Hemoglobin subunit delta OS=Homo sapiens OX=9606 GN=HBD PE=1 SV=2	HBD	16.055	41.5	2	6	1	1	26357000
WP3888 VEGFAVEGFR2 SIGNALING PATHWAY	0.00334767	1.74	P04075	Fructose-bisphosphate aldolase A OS=Homo sapiens OX=9606 GN=ALDOA PE=1 SV=2	ALDOA	39.42	4.9	1	1	1	1	12992000
WP3888 VEGFAVEGFR2 SIGNALING PATHWAY	0.00334767	1.74	P04083	Annexin A1 OS=Homo sapiens OX=9606 GN=ANXA1 PE=1 SV=2	ANXA1	38.714	0	0	0	0	0	0
WP3888 VEGFAVEGFR2 SIGNALING PATHWAY	0.00334767	1.74	P04406	Glyceraldehyde-3-phosphate dehydrogenase OS=Homo sapiens OX=9606 GN=GAPDH PE=1 SV=3	GAPDH	36.053	28.7	5	6	6	6	28325000
WP3888 VEGFAVEGFR2 SIGNALING PATHWAY	0.00334767	1.74	P04792	Heat shock protein beta-1 OS=Homo sapiens OX=9606 GN=HSPB1 PE=1 SV=2	HSPB1	22.782	7.8	1	1	1	1	1730200
WP3888 VEGFAVEGFR2 SIGNALING PATHWAY	0.00334767	1.74	P05362	Intercellular adhesion molecule 1 OS=Homo sapiens OX=9606 GN=ICAM1 PE=1 SV=2	ICAM1	57.825	0	0	0	0	0	0
WP3888 VEGFAVEGFR2 SIGNALING PATHWAY	0.00334767	1.74	P05556	Integrin beta-1 OS=Homo sapiens OX=9606 GN=ITGB1 PE=1 SV=2	ITGB1	88.414	0	0	0	0	0	0
WP3888 VEGFAVEGFR2 SIGNALING PATHWAY	0.00334767	1.74	P0DMV9	Heat shock 70 kDa protein 1B OS=Homo sapiens OX=9606 GN=HSPA1B PE=1 SV=1	HSPA1B	70.051	0	0	0	0	0	0
WP3888 VEGFAVEGFR2 SIGNALING PATHWAY	0.00334767	1.74	P10599	Thioredoxin OS=Homo sapiens OX=9606 GN=TXN PE=1 SV=3	TXN	11.737	0	0	0	0	0	0
WP3888 VEGFAVEGFR2 SIGNALING PATHWAY	0.00334767	1.74	P17813	Endoglin OS=Homo sapiens OX=9606 GN=ENG PE=1 SV=2	ENG	70.577	0	0	0	0	0	0
WP3888 VEGFAVEGFR2 SIGNALING PATHWAY	0.00334767	1.74	P18206	Vinculin OS=Homo sapiens OX=9606 GN=VCL PE=1 SV=4	VCL	123.8	0	0	0	0	0	0
WP3888 VEGFAVEGFR2 SIGNALING PATHWAY	0.00334767	1.74	P29401	Transketolase OS=Homo sapiens OX=9606 GN=TKT PE=1 SV=3	TKT	67.877	0	0	0	0	0	0
WP3888 VEGFAVEGFR2 SIGNALING PATHWAY	0.00334767	1.74	P32119	Peroxiredoxin-2 OS=Homo sapiens OX=9606 GN=PRDX2 PE=1 SV=5	PRDX2	21.892	0	0	0	0	0	0
WP3888 VEGFAVEGFR2 SIGNALING PATHWAY	0.00334767	1.74	P35579	Myosin-9 OS=Homo sapiens OX=9606 GN=MYH9 PE=1 SV=4	MYH9	226.53	1.8	2	2	2	2	2939500
WP3888 VEGFAVEGFR2 SIGNALING PATHWAY	0.00334767	1.74	P42224	Signal transducer and activator of transcription 1-alpha/beta OS=Homo sapiens OX=9606 GN=STAT1 PE=1 SV=2	STAT1	87.334	0	0	0	0	0	0
WP3888 VEGFAVEGFR2 SIGNALING PATHWAY	0.00334767	1.74	P47756	F-actin-capping protein subunit beta OS=Homo sapiens OX=9606 GN=CAPZB PE=1 SV=5	CAPZB	30.628	0	0	0	0	0	0
WP3888 VEGFAVEGFR2 SIGNALING PATHWAY	0.00334767	1.74	P63261	Actin, cytoplasmic 2 OS=Homo sapiens OX=9606 GN=ACTG1 PE=1 SV=1	ACTG1	41.792	9.3	1	3	3	3	4758900
WP3888 VEGFAVEGFR2 SIGNALING PATHWAY	0.00334767	1.74	P62258	14-3-3 protein epsilon OS=Homo sapiens OX=9606 GN=YWHAE PE=1 SV=1	YWHAE	29.174	0	0	0	0	0	0
WP3888 VEGFAVEGFR2 SIGNALING PATHWAY	0.00334767	1.74	P63244	Receptor of activated protein C kinase 1 OS=Homo sapiens OX=9606 GN=RACK1 PE=1 SV=3	RACK1	35.076	0	0	0	0	0	0
WP3888 VEGFAVEGFR2 SIGNALING PATHWAY	0.00334767	1.74	Q08554	Desmocollin-1 OS=Homo sapiens OX=9606 GN=DSC1 PE=1 SV=2	DSC1	99.986	6.2	5	4	4	4	25357000
WP3888 VEGFAVEGFR2 SIGNALING PATHWAY	0.00334767	1.74	Q12913	Receptor-type tyrosine-protein phosphatase eta OS=Homo sapiens OX=9606 GN=PTPRJ PE=1 SV=3	PTPRJ	145.94	2.7	3	3	3	3	26199000
WP3888 VEGFAVEGFR2 SIGNALING PATHWAY	0.00334767	1.74	Q15084	Protein disulfide-isomerase A6 OS=Homo sapiens OX=9606 GN=PDIA6 PE=1 SV=1	PDIA6	48.121	0	0	0	0	0	0
WP3888 VEGFAVEGFR2 SIGNALING PATHWAY	0.00334767	1.74	Q16658	Fascin OS=Homo sapiens OX=9606 GN=FSCN1 PE=1 SV=3	FSCN1	54.529	0	0	0	0	0	0
WP3888 VEGFAVEGFR2 SIGNALING PATHWAY	0.00334767	1.74	Q8NEP9	Zinc finger protein 555 OS=Homo sapiens OX=9606 GN=ZNF555 PE=1 SV=4	ZNF555	73.084	0	0	0	0	0	0
WP3888 VEGFAVEGFR2 SIGNALING PATHWAY	0.00334767	1.74	Q96KB5	Lymphokine-activated killer T-cell-originated protein kinase OS=Homo sapiens OX=9606 GN=PBK PE=1 SV=3	PBK	36.085	0	0	0	0	0	0
WP3925 AMINO ACID METABOLISM	0.000526237	3.3	P00338	L-lactate dehydrogenase A chain OS=Homo sapiens OX=9606 GN=LDHA PE=1 SV=2	LDHA	36.688	0	0	0	0	0	0
WP3925 AMINO ACID METABOLISM	0.000526237	3.3	P00505	Aspartate aminotransferase, mitochondrial OS=Homo sapiens OX=9606 GN=GOT2 PE=1 SV=3	GOT2	47.517	0	0	0	0	0	0
WP3925 AMINO ACID METABOLISM	0.000526237	3.3	P05089	Arginase-1 OS=Homo sapiens OX=9606 GN=ARG1 PE=1 SV=2	ARG1	34.735	8.4	5	3	3	3	32997000
WP3925 AMINO ACID METABOLISM	0.000526237	3.3	P14618	Pyruvate kinase PKM OS=Homo sapiens OX=9606 GN=PKM PE=1 SV=4	PKM	57.936	0	0	0	0	0	0
WP3925 AMINO ACID METABOLISM	0.000526237	3.3	P15104	Glutamine synthetase OS=Homo sapiens OX=9606 GN=GLUL PE=1 SV=4	GLUL	42.064	0	0	0	0	0	0
WP3925 AMINO ACID METABOLISM	0.000526237	3.3	P16930	Fumarylacetoacetase OS=Homo sapiens OX=9606 GN=FAH PE=1 SV=2	FAH	46.374	9.3	3	3	3	3	8327800
WP3925 AMINO ACID METABOLISM	0.000526237	3.3	P17174	Aspartate aminotransferase, cytoplasmic OS=Homo sapiens OX=9606 GN=GOT1 PE=1 SV=3	GOT1	46.247	3.6	1	1	1	1	3070800
WP3925 AMINO ACID METABOLISM	0.000526237	3.3	P26640	Valine--tRNA ligase OS=Homo sapiens OX=9606 GN=VARS1 PE=1 SV=4	VARS1	140.47	0	0	0	0	0	0
WP3925 AMINO ACID METABOLISM	0.000526237	3.3	P40926	Malate dehydrogenase, mitochondrial OS=Homo sapiens OX=9606 GN=MDH2 PE=1 SV=3	MDH2	35.503	0	0	0	0	0	0
WP3925 AMINO ACID METABOLISM	0.000526237	3.3	P42357	Histidine ammonia-lyase OS=Homo sapiens OX=9606 GN=HAL PE=1 SV=1	HAL	72.697	0	0	0	0	0	0
WP3925 AMINO ACID METABOLISM	0.000526237	3.3	Q16853	Membrane primary amine oxidase OS=Homo sapiens OX=9606 GN=AOC3 PE=1 SV=3	AOC3	84.621	6.3	3	3	3	3	29657000
WP3941 OXIDATIVE DAMAGE RESPONSE	0.237409	1.78	P0C0L5	Complement C4-B OS=Homo sapiens OX=9606 GN=C4B_2 PE=1 SV=2	C4B_2	192.75	2.9	4	3	3	3	50961000
WP3941 OXIDATIVE DAMAGE RESPONSE	0.237409	1.78	P06681	Complement C2 OS=Homo sapiens OX=9606 GN=C2 PE=1 SV=2	C2	83.267	0	0	0	0	0	0
WP3941 OXIDATIVE DAMAGE RESPONSE	0.237409	1.78	P0C0L4	Complement C4-A OS=Homo sapiens OX=9606 GN=C4A PE=1 SV=2	C4A	192.78	0	0	0	0	0	0
WP3942 PPAR SIGNALING PATHWAY	0.064408	2.12	P02647	Apolipoprotein A-I OS=Homo sapiens OX=9606 GN=APOA1 PE=1 SV=1	APOA1	30.777	20.6	5	5	5	5	76295000
WP3942 PPAR SIGNALING PATHWAY	0.064408	2.12	P02652	Apolipoprotein A-II OS=Homo sapiens OX=9606 GN=APOA2 PE=1 SV=1	APOA2	11.175	19	7	3	3	3	7512000000
WP3942 PPAR SIGNALING PATHWAY	0.064408	2.12	P02656	Apolipoprotein C-III OS=Homo sapiens OX=9606 GN=APOC3 PE=1 SV=1	APOC3	10.852	0	0	0	0	0	0
WP3942 PPAR SIGNALING PATHWAY	0.064408	2.12	P07108	Acyl-CoA-binding protein OS=Homo sapiens OX=9606 GN=DBI PE=1 SV=2	DBI	10.044	0	0	0	0	0	0
WP3942 PPAR SIGNALING PATHWAY	0.064408	2.12	P55058	Phospholipid transfer protein OS=Homo sapiens OX=9606 GN=PLTP PE=1 SV=1	PLTP	54.739	2.4	1	1	1	1	14243000
WP3942 PPAR SIGNALING PATHWAY	0.064408	2.12	Q01469	Fatty acid-binding protein 5 OS=Homo sapiens OX=9606 GN=FABP5 PE=1 SV=3	FABP5	15.164	0	0	0	0	0	0
WP3969 H19 ACTION RBE2F1 SIGNALING AND CDKBETACATENIN ACTIVITY	0.0901626	3.96	P12830	Cadherin-1 OS=Homo sapiens OX=9606 GN=CDH1 PE=1 SV=3	CDH1	97.455	1.8	2	2	2	2	7974000
WP3969 H19 ACTION RBE2F1 SIGNALING AND CDKBETACATENIN ACTIVITY	0.0901626	3.96	Q15648	Mediator of RNA polymerase II transcription subunit 1 OS=Homo sapiens OX=9606 GN=MED1 PE=1 SV=4	MED1	168.48	0	0	0	0	0	0
WP3972 PDGFRBETA PATHWAY	0.302789	1.81	P09619	Platelet-derived growth factor receptor beta OS=Homo sapiens OX=9606 GN=PDGFRB PE=1 SV=1	PDGFRB	123.97	2.9	3	2	2	2	4182400
WP3972 PDGFRBETA PATHWAY	0.302789	1.81	P42224	Signal transducer and activator of transcription 1-alpha/beta OS=Homo sapiens OX=9606 GN=STAT1 PE=1 SV=2	STAT1	87.334	0	0	0	0	0	0
WP3995 PRION DISEASE PATHWAY	0.404397	1.44	P11021	Endoplasmic reticulum chaperone BiP OS=Homo sapiens OX=9606 GN=HSPA5 PE=1 SV=2	HSPA5	72.332	0	0	0	0	0	0
WP3995 PRION DISEASE PATHWAY	0.404397	1.44	P30101	Protein disulfide-isomerase A3 OS=Homo sapiens OX=9606 GN=PDIA3 PE=1 SV=4	PDIA3	56.782	0	0	0	0	0	0
WP4018 CLEAR CELL RENAL CELL CARCINOMA PATHWAYS	0.00225986	2.94	P00338	L-lactate dehydrogenase A chain OS=Homo sapiens OX=9606 GN=LDHA PE=1 SV=2	LDHA	36.688	0	0	0	0	0	0
WP4018 CLEAR CELL RENAL CELL CARCINOMA PATHWAYS	0.00225986	2.94	P00533	Epidermal growth factor receptor OS=Homo sapiens OX=9606 GN=EGFR PE=1 SV=2	EGFR	134.28	0	0	0	0	0	0
WP4018 CLEAR CELL RENAL CELL CARCINOMA PATHWAYS	0.00225986	2.94	P00558	Phosphoglycerate kinase 1 OS=Homo sapiens OX=9606 GN=PGK1 PE=1 SV=3	PGK1	44.614	0	0	0	0	0	0
WP4018 CLEAR CELL RENAL CELL CARCINOMA PATHWAYS	0.00225986	2.94	P04075	Fructose-bisphosphate aldolase A OS=Homo sapiens OX=9606 GN=ALDOA PE=1 SV=2	ALDOA	39.42	4.9	1	1	1	1	12992000
WP4018 CLEAR CELL RENAL CELL CARCINOMA PATHWAYS	0.00225986	2.94	P04406	Glyceraldehyde-3-phosphate dehydrogenase OS=Homo sapiens OX=9606 GN=GAPDH PE=1 SV=3	GAPDH	36.053	28.7	5	6	6	6	28325000
WP4018 CLEAR CELL RENAL CELL CARCINOMA PATHWAYS	0.00225986	2.94	P06733	Alpha-enolase OS=Homo sapiens OX=9606 GN=ENO1 PE=1 SV=2	ENO1	47.168	4.4	1	1	1	1	3345600
WP4018 CLEAR CELL RENAL CELL CARCINOMA PATHWAYS	0.00225986	2.94	P09619	Platelet-derived growth factor receptor beta OS=Homo sapiens OX=9606 GN=PDGFRB PE=1 SV=1	PDGFRB	123.97	2.9	3	2	2	2	4182400
WP4018 CLEAR CELL RENAL CELL CARCINOMA PATHWAYS	0.00225986	2.94	P14618	Pyruvate kinase PKM OS=Homo sapiens OX=9606 GN=PKM PE=1 SV=4	PKM	57.936	0	0	0	0	0	0
WP4018 CLEAR CELL RENAL CELL CARCINOMA PATHWAYS	0.00225986	2.94	P60174	Triosephosphate isomerase OS=Homo sapiens OX=9606 GN=TPI1 PE=1 SV=4	TPI1	26.669	0	0	0	0	0	0
WP4018 CLEAR CELL RENAL CELL CARCINOMA PATHWAYS	0.00225986	2.94	P55290	Cadherin-13 OS=Homo sapiens OX=9606 GN=CDH13 PE=1 SV=1	CDH13	78.286	0	0	0	0	0	0
WP408 OXIDATIVE STRESS RESPONSE	0.188729	2	P00441	Superoxide dismutase [Cu-Zn] OS=Homo sapiens OX=9606 GN=SOD1 PE=1 SV=2	SOD1	15.936	0	0	0	0	0	0
WP408 OXIDATIVE STRESS RESPONSE	0.188729	2	P04040	Catalase OS=Homo sapiens OX=9606 GN=CAT PE=1 SV=3	CAT	59.755	8.7	2	2	2	2	7648000
WP408 OXIDATIVE STRESS RESPONSE	0.188729	2	P09601	Heme oxygenase 1 OS=Homo sapiens OX=9606 GN=HMOX1 PE=1 SV=1	HMOX1	32.818	0	0	0	0	0	0
WP410 EXERCISEINDUCED CIRCADIAN REGULATION	0.247405	1.74	O00327	Basic helix-loop-helix ARNT-like protein 1 OS=Homo sapiens OX=9606 GN=BMAL1 PE=1 SV=2	BMAL1	68.761	0	0	0	0	0	0
WP410 EXERCISEINDUCED CIRCADIAN REGULATION	0.247405	1.74	P09211	Glutathione S-transferase P OS=Homo sapiens OX=9606 GN=GSTP1 PE=1 SV=2	GSTP1	23.356	0	0	0	0	0	0
WP410 EXERCISEINDUCED CIRCADIAN REGULATION	0.247405	1.74	P11142	Heat shock cognate 71 kDa protein OS=Homo sapiens OX=9606 GN=HSPA8 PE=1 SV=1	HSPA8	70.897	0	0	0	0	0	0
WP4146 MACROPHAGE MARKERS	0.0311844	7.13	P08571	Monocyte differentiation antigen CD14 OS=Homo sapiens OX=9606 GN=CD14 PE=1 SV=2	CD14	40.076	6.9	4	2	2	2	41719000
WP4146 MACROPHAGE MARKERS	0.0311844	7.13	P61626	Lysozyme C OS=Homo sapiens OX=9606 GN=LYZ PE=1 SV=1	LYZ	16.537	8.1	2	1	1	1	22211000
WP4148 SPLICING FACTOR NOVA REGULATED SYNAPTIC PROTEINS	0.0127893	3.11	P20020	Plasma membrane calcium-transporting ATPase 1 OS=Homo sapiens OX=9606 GN=ATP2B1 PE=1 SV=4	ATP2B1	134.68	0	0	0	0	0	0
WP4148 SPLICING FACTOR NOVA REGULATED SYNAPTIC PROTEINS	0.0127893	3.11	Q9BY67	Cell adhesion molecule 1 OS=Homo sapiens OX=9606 GN=CADM1 PE=1 SV=2	CADM1	48.509	0	0	0	0	0	0
WP4148 SPLICING FACTOR NOVA REGULATED SYNAPTIC PROTEINS	0.0127893	3.11	O75553	Disabled homolog 1 OS=Homo sapiens OX=9606 GN=DAB1 PE=1 SV=3	DAB1	63.774	0	0	0	0	0	0
WP4148 SPLICING FACTOR NOVA REGULATED SYNAPTIC PROTEINS	0.0127893	3.11	P27816	Microtubule-associated protein 4 OS=Homo sapiens OX=9606 GN=MAP4 PE=1 SV=3	MAP4	121	0	0	0	0	0	0
WP4148 SPLICING FACTOR NOVA REGULATED SYNAPTIC PROTEINS	0.0127893	3.11	Q13573	SNW domain-containing protein 1 OS=Homo sapiens OX=9606 GN=SNW1 PE=1 SV=1	SNW1	61.494	0	0	0	0	0	0
WP4148 SPLICING FACTOR NOVA REGULATED SYNAPTIC PROTEINS	0.0127893	3.11	P19022	Cadherin-2 OS=Homo sapiens OX=9606 GN=CDH2 PE=1 SV=4	CDH2	99.808	0	0	0	0	0	0
WP4217 EBOLA VIRUS INFECTION IN HOST	0.0847398	1.73	O43707	Alpha-actinin-4 OS=Homo sapiens OX=9606 GN=ACTN4 PE=1 SV=2	ACTN4	104.85	0	0	0	0	0	0
WP4217 EBOLA VIRUS INFECTION IN HOST	0.0847398	1.73	O75369	Filamin-B OS=Homo sapiens OX=9606 GN=FLNB PE=1 SV=2	FLNB	278.16	0	0	0	0	0	0
WP4217 EBOLA VIRUS INFECTION IN HOST	0.0847398	1.73	P00533	Epidermal growth factor receptor OS=Homo sapiens OX=9606 GN=EGFR PE=1 SV=2	EGFR	134.28	0	0	0	0	0	0
WP4217 EBOLA VIRUS INFECTION IN HOST	0.0847398	1.73	P05556	Integrin beta-1 OS=Homo sapiens OX=9606 GN=ITGB1 PE=1 SV=2	ITGB1	88.414	0	0	0	0	0	0
WP4217 EBOLA VIRUS INFECTION IN HOST	0.0847398	1.73	P06396	Gelsolin OS=Homo sapiens OX=9606 GN=GSN PE=1 SV=1	GSN	85.696	0	0	0	0	0	0
WP4217 EBOLA VIRUS INFECTION IN HOST	0.0847398	1.73	P21333	Filamin-A OS=Homo sapiens OX=9606 GN=FLNA PE=1 SV=4	FLNA	280.74	0	0	0	0	0	0
WP4217 EBOLA VIRUS INFECTION IN HOST	0.0847398	1.73	P30530	Tyrosine-protein kinase receptor UFO OS=Homo sapiens OX=9606 GN=AXL PE=1 SV=4	AXL	98.336	0	0	0	0	0	0
WP4217 EBOLA VIRUS INFECTION IN HOST	0.0847398	1.73	P42224	Signal transducer and activator of transcription 1-alpha/beta OS=Homo sapiens OX=9606 GN=STAT1 PE=1 SV=2	STAT1	87.334	0	0	0	0	0	0
WP4217 EBOLA VIRUS INFECTION IN HOST	0.0847398	1.73	P63261	Actin, cytoplasmic 2 OS=Homo sapiens OX=9606 GN=ACTG1 PE=1 SV=1	ACTG1	41.792	9.3	1	3	3	3	4758900
WP4217 EBOLA VIRUS INFECTION IN HOST	0.0847398	1.73	P13598	Intercellular adhesion molecule 2 OS=Homo sapiens OX=9606 GN=ICAM2 PE=1 SV=2	ICAM2	30.654	0	0	0	0	0	0
WP4290 METABOLIC REPROGRAMMING IN COLON CANCER	7.65421e-05	5.01	P00338	L-lactate dehydrogenase A chain OS=Homo sapiens OX=9606 GN=LDHA PE=1 SV=2	LDHA	36.688	0	0	0	0	0	0
WP4290 METABOLIC REPROGRAMMING IN COLON CANCER	7.65421e-05	5.01	P00505	Aspartate aminotransferase, mitochondrial OS=Homo sapiens OX=9606 GN=GOT2 PE=1 SV=3	GOT2	47.517	0	0	0	0	0	0
WP4290 METABOLIC REPROGRAMMING IN COLON CANCER	7.65421e-05	5.01	P00558	Phosphoglycerate kinase 1 OS=Homo sapiens OX=9606 GN=PGK1 PE=1 SV=3	PGK1	44.614	0	0	0	0	0	0
WP4290 METABOLIC REPROGRAMMING IN COLON CANCER	7.65421e-05	5.01	P04406	Glyceraldehyde-3-phosphate dehydrogenase OS=Homo sapiens OX=9606 GN=GAPDH PE=1 SV=3	GAPDH	36.053	28.7	5	6	6	6	28325000
WP4290 METABOLIC REPROGRAMMING IN COLON CANCER	7.65421e-05	5.01	P06733	Alpha-enolase OS=Homo sapiens OX=9606 GN=ENO1 PE=1 SV=2	ENO1	47.168	4.4	1	1	1	1	3345600
WP4290 METABOLIC REPROGRAMMING IN COLON CANCER	7.65421e-05	5.01	P14618	Pyruvate kinase PKM OS=Homo sapiens OX=9606 GN=PKM PE=1 SV=4	PKM	57.936	0	0	0	0	0	0
WP4290 METABOLIC REPROGRAMMING IN COLON CANCER	7.65421e-05	5.01	P29401	Transketolase OS=Homo sapiens OX=9606 GN=TKT PE=1 SV=3	TKT	67.877	0	0	0	0	0	0
WP4290 METABOLIC REPROGRAMMING IN COLON CANCER	7.65421e-05	5.01	P37837	Transaldolase OS=Homo sapiens OX=9606 GN=TALDO1 PE=1 SV=2	TALDO1	37.54	0	0	0	0	0	0
WP4290 METABOLIC REPROGRAMMING IN COLON CANCER	7.65421e-05	5.01	P40926	Malate dehydrogenase, mitochondrial OS=Homo sapiens OX=9606 GN=MDH2 PE=1 SV=3	MDH2	35.503	0	0	0	0	0	0
WP430 STATIN INHIBITION OF CHOLESTEROL PRODUCTION	1.16586e-06	8.29	P02647	Apolipoprotein A-I OS=Homo sapiens OX=9606 GN=APOA1 PE=1 SV=1	APOA1	30.777	20.6	5	5	5	5	76295000
WP430 STATIN INHIBITION OF CHOLESTEROL PRODUCTION	1.16586e-06	8.29	P02652	Apolipoprotein A-II OS=Homo sapiens OX=9606 GN=APOA2 PE=1 SV=1	APOA2	11.175	19	7	3	3	3	7512000000
WP430 STATIN INHIBITION OF CHOLESTEROL PRODUCTION	1.16586e-06	8.29	P02654	Apolipoprotein C-I OS=Homo sapiens OX=9606 GN=APOC1 PE=1 SV=1	APOC1	9.3318	34.9	3	3	3	3	164400000
WP430 STATIN INHIBITION OF CHOLESTEROL PRODUCTION	1.16586e-06	8.29	P02655	Apolipoprotein C-II OS=Homo sapiens OX=9606 GN=APOC2 PE=1 SV=1	APOC2	11.284	19.8	3	2	2	2	111850000
WP430 STATIN INHIBITION OF CHOLESTEROL PRODUCTION	1.16586e-06	8.29	P02656	Apolipoprotein C-III OS=Homo sapiens OX=9606 GN=APOC3 PE=1 SV=1	APOC3	10.852	0	0	0	0	0	0
WP430 STATIN INHIBITION OF CHOLESTEROL PRODUCTION	1.16586e-06	8.29	P04180	Phosphatidylcholine-sterol acyltransferase OS=Homo sapiens OX=9606 GN=LCAT PE=1 SV=1	LCAT	49.577	23.9	9	7	7	7	281860000
WP430 STATIN INHIBITION OF CHOLESTEROL PRODUCTION	1.16586e-06	8.29	P55058	Phospholipid transfer protein OS=Homo sapiens OX=9606 GN=PLTP PE=1 SV=1	PLTP	54.739	2.4	1	1	1	1	14243000
WP430 STATIN INHIBITION OF CHOLESTEROL PRODUCTION	1.16586e-06	8.29	Q07954	Prolow-density lipoprotein receptor-related protein 1 OS=Homo sapiens OX=9606 GN=LRP1 PE=1 SV=2	LRP1	504.6	0	0	0	0	0	0
WP430 STATIN INHIBITION OF CHOLESTEROL PRODUCTION	1.16586e-06	8.29	P11597	Cholesteryl ester transfer protein OS=Homo sapiens OX=9606 GN=CETP PE=1 SV=2	CETP	54.756	0	0	0	0	0	0
WP4300 EXTRACELLULAR VESICLES IN THE CROSSTALK OF CARDIAC CELLS	0.0732728	3.08	P00441	Superoxide dismutase [Cu-Zn] OS=Homo sapiens OX=9606 GN=SOD1 PE=1 SV=2	SOD1	15.936	0	0	0	0	0	0
WP4300 EXTRACELLULAR VESICLES IN THE CROSSTALK OF CARDIAC CELLS	0.0732728	3.08	P00533	Epidermal growth factor receptor OS=Homo sapiens OX=9606 GN=EGFR PE=1 SV=2	EGFR	134.28	0	0	0	0	0	0
WP4300 EXTRACELLULAR VESICLES IN THE CROSSTALK OF CARDIAC CELLS	0.0732728	3.08	P04792	Heat shock protein beta-1 OS=Homo sapiens OX=9606 GN=HSPB1 PE=1 SV=2	HSPB1	22.782	7.8	1	1	1	1	1730200
WP4313 FERROPTOSIS	0.114496	1.95	P00450	Ceruloplasmin OS=Homo sapiens OX=9606 GN=CP PE=1 SV=1	CP	122.2	22.9	25	17	17	17	892180000
WP4313 FERROPTOSIS	0.114496	1.95	P02787	Serotransferrin OS=Homo sapiens OX=9606 GN=TF PE=1 SV=4	TF	77.049	60.5	160	43	43	43	50131000000
WP4313 FERROPTOSIS	0.114496	1.95	P04792	Heat shock protein beta-1 OS=Homo sapiens OX=9606 GN=HSPB1 PE=1 SV=2	HSPB1	22.782	7.8	1	1	1	1	1730200
WP4313 FERROPTOSIS	0.114496	1.95	P09601	Heme oxygenase 1 OS=Homo sapiens OX=9606 GN=HMOX1 PE=1 SV=1	HMOX1	32.818	0	0	0	0	0	0
WP4313 FERROPTOSIS	0.114496	1.95	P27487	Dipeptidyl peptidase 4 OS=Homo sapiens OX=9606 GN=DPP4 PE=1 SV=2	DPP4	88.278	15	7	8	8	8	79452000
WP4329 MIRNAS INVOLVEMENT IN THE IMMUNE RESPONSE IN SEPSIS	0.404397	1.44	P05362	Intercellular adhesion molecule 1 OS=Homo sapiens OX=9606 GN=ICAM1 PE=1 SV=2	ICAM1	57.825	0	0	0	0	0	0
WP4329 MIRNAS INVOLVEMENT IN THE IMMUNE RESPONSE IN SEPSIS	0.404397	1.44	P80188	Neutrophil gelatinase-associated lipocalin OS=Homo sapiens OX=9606 GN=LCN2 PE=1 SV=2	LCN2	22.588	0	0	0	0	0	0
WP4478 LTF DANGER SIGNAL RESPONSE PATHWAY	0.212546	2.32	P02788	Lactotransferrin OS=Homo sapiens OX=9606 GN=LTF PE=1 SV=6	LTF	78.181	16.3	11	9	9	9	133970000
WP4478 LTF DANGER SIGNAL RESPONSE PATHWAY	0.212546	2.32	P08571	Monocyte differentiation antigen CD14 OS=Homo sapiens OX=9606 GN=CD14 PE=1 SV=2	CD14	40.076	6.9	4	2	2	2	41719000
WP4493 CELLS AND MOLECULES INVOLVED IN LOCAL ACUTE INFLAMMATORY RESPONSE	0.0028495	6.68	P01024	Complement C3 OS=Homo sapiens OX=9606 GN=C3 PE=1 SV=2	C3	187.15	0	0	0	0	0	0
WP4493 CELLS AND MOLECULES INVOLVED IN LOCAL ACUTE INFLAMMATORY RESPONSE	0.0028495	6.68	P01042	Kininogen-1 OS=Homo sapiens OX=9606 GN=KNG1 PE=1 SV=2	KNG1	71.957	16.8	10	9	9	9	1803300000
WP4493 CELLS AND MOLECULES INVOLVED IN LOCAL ACUTE INFLAMMATORY RESPONSE	0.0028495	6.68	P05362	Intercellular adhesion molecule 1 OS=Homo sapiens OX=9606 GN=ICAM1 PE=1 SV=2	ICAM1	57.825	0	0	0	0	0	0
WP4493 CELLS AND MOLECULES INVOLVED IN LOCAL ACUTE INFLAMMATORY RESPONSE	0.0028495	6.68	P05556	Integrin beta-1 OS=Homo sapiens OX=9606 GN=ITGB1 PE=1 SV=2	ITGB1	88.414	0	0	0	0	0	0
WP4495 IL10 ANTIINFLAMMATORY SIGNALING PATHWAY	0.0630147	4.86	P09601	Heme oxygenase 1 OS=Homo sapiens OX=9606 GN=HMOX1 PE=1 SV=1	HMOX1	32.818	0	0	0	0	0	0
WP4495 IL10 ANTIINFLAMMATORY SIGNALING PATHWAY	0.0630147	4.86	P42224	Signal transducer and activator of transcription 1-alpha/beta OS=Homo sapiens OX=9606 GN=STAT1 PE=1 SV=2	STAT1	87.334	0	0	0	0	0	0
WP4496 SIGNAL TRANSDUCTION THROUGH IL1R	0.344078	1.64	P18510	Interleukin-1 receptor antagonist protein OS=Homo sapiens OX=9606 GN=IL1RN PE=1 SV=1	IL1RN	20.055	0	0	0	0	0	0
WP4496 SIGNAL TRANSDUCTION THROUGH IL1R	0.344078	1.64	Q9NPH3	Interleukin-1 receptor accessory protein OS=Homo sapiens OX=9606 GN=IL1RAP PE=1 SV=2	IL1RAP	65.418	5.3	2	2	2	2	10635000
WP4504 CYSTEINE AND METHIONINE CATABOLISM	0.132585	3.14	P17174	Aspartate aminotransferase, cytoplasmic OS=Homo sapiens OX=9606 GN=GOT1 PE=1 SV=3	GOT1	46.247	3.6	1	1	1	1	3070800
WP4504 CYSTEINE AND METHIONINE CATABOLISM	0.132585	3.14	P23526	Adenosylhomocysteinase OS=Homo sapiens OX=9606 GN=AHCY PE=1 SV=4	AHCY	47.716	0	0	0	0	0	0
WP4522 METABOLIC PATHWAY OF LDL HDL AND TG INCLUDING DISEASES	0.000516945	7.42	P02647	Apolipoprotein A-I OS=Homo sapiens OX=9606 GN=APOA1 PE=1 SV=1	APOA1	30.777	20.6	5	5	5	5	76295000
WP4522 METABOLIC PATHWAY OF LDL HDL AND TG INCLUDING DISEASES	0.000516945	7.42	P02652	Apolipoprotein A-II OS=Homo sapiens OX=9606 GN=APOA2 PE=1 SV=1	APOA2	11.175	19	7	3	3	3	7512000000
WP4522 METABOLIC PATHWAY OF LDL HDL AND TG INCLUDING DISEASES	0.000516945	7.42	P04180	Phosphatidylcholine-sterol acyltransferase OS=Homo sapiens OX=9606 GN=LCAT PE=1 SV=1	LCAT	49.577	23.9	9	7	7	7	281860000
WP4522 METABOLIC PATHWAY OF LDL HDL AND TG INCLUDING DISEASES	0.000516945	7.42	P07355	Annexin A2 OS=Homo sapiens OX=9606 GN=ANXA2 PE=1 SV=2	ANXA2	38.604	15.3	4	4	4	4	8350100
WP4522 METABOLIC PATHWAY OF LDL HDL AND TG INCLUDING DISEASES	0.000516945	7.42	P11597	Cholesteryl ester transfer protein OS=Homo sapiens OX=9606 GN=CETP PE=1 SV=2	CETP	54.756	0	0	0	0	0	0
WP4534 MECHANOREGULATION AND PATHOLOGY OF YAPTAZ VIA HIPPO AND NONHIPPO MECHANISMS	0.16892	1.86	P05556	Integrin beta-1 OS=Homo sapiens OX=9606 GN=ITGB1 PE=1 SV=2	ITGB1	88.414	0	0	0	0	0	0
WP4534 MECHANOREGULATION AND PATHOLOGY OF YAPTAZ VIA HIPPO AND NONHIPPO MECHANISMS	0.16892	1.86	P12830	Cadherin-1 OS=Homo sapiens OX=9606 GN=CDH1 PE=1 SV=3	CDH1	97.455	1.8	2	2	2	2	7974000
WP4534 MECHANOREGULATION AND PATHOLOGY OF YAPTAZ VIA HIPPO AND NONHIPPO MECHANISMS	0.16892	1.86	P63261	Actin, cytoplasmic 2 OS=Homo sapiens OX=9606 GN=ACTG1 PE=1 SV=1	ACTG1	41.792	9.3	1	3	3	3	4758900
WP4534 MECHANOREGULATION AND PATHOLOGY OF YAPTAZ VIA HIPPO AND NONHIPPO MECHANISMS	0.16892	1.86	P68133	Actin, alpha skeletal muscle OS=Homo sapiens OX=9606 GN=ACTA1 PE=1 SV=1	ACTA1	42.051	0	0	0	0	0	0
WP4540 HIPPO SIGNALING REGULATION PATHWAYS	0.0739601	1.91	P00533	Epidermal growth factor receptor OS=Homo sapiens OX=9606 GN=EGFR PE=1 SV=2	EGFR	134.28	0	0	0	0	0	0
WP4540 HIPPO SIGNALING REGULATION PATHWAYS	0.0739601	1.91	P07333	Macrophage colony-stimulating factor 1 receptor OS=Homo sapiens OX=9606 GN=CSF1R PE=1 SV=2	CSF1R	107.98	2.2	2	2	2	2	24589000
WP4540 HIPPO SIGNALING REGULATION PATHWAYS	0.0739601	1.91	P09619	Platelet-derived growth factor receptor beta OS=Homo sapiens OX=9606 GN=PDGFRB PE=1 SV=1	PDGFRB	123.97	2.9	3	2	2	2	4182400
WP4540 HIPPO SIGNALING REGULATION PATHWAYS	0.0739601	1.91	P12830	Cadherin-1 OS=Homo sapiens OX=9606 GN=CDH1 PE=1 SV=3	CDH1	97.455	1.8	2	2	2	2	7974000
WP4540 HIPPO SIGNALING REGULATION PATHWAYS	0.0739601	1.91	P55290	Cadherin-13 OS=Homo sapiens OX=9606 GN=CDH13 PE=1 SV=1	CDH13	78.286	0	0	0	0	0	0
WP4540 HIPPO SIGNALING REGULATION PATHWAYS	0.0739601	1.91	Q02763	Angiopoietin-1 receptor OS=Homo sapiens OX=9606 GN=TEK PE=1 SV=2	TEK	125.83	0	0	0	0	0	0
WP4540 HIPPO SIGNALING REGULATION PATHWAYS	0.0739601	1.91	P19022	Cadherin-2 OS=Homo sapiens OX=9606 GN=CDH2 PE=1 SV=4	CDH2	99.808	0	0	0	0	0	0
WP4540 HIPPO SIGNALING REGULATION PATHWAYS	0.0739601	1.91	Q9H159	Cadherin-19 OS=Homo sapiens OX=9606 GN=CDH19 PE=2 SV=1	CDH19	87.001	2.7	2	1	1	1	10885000
WP4541 HIPPOMERLIN SIGNALING DYSREGULATION	0.0289244	2.11	P00533	Epidermal growth factor receptor OS=Homo sapiens OX=9606 GN=EGFR PE=1 SV=2	EGFR	134.28	0	0	0	0	0	0
WP4541 HIPPOMERLIN SIGNALING DYSREGULATION	0.0289244	2.11	P05556	Integrin beta-1 OS=Homo sapiens OX=9606 GN=ITGB1 PE=1 SV=2	ITGB1	88.414	0	0	0	0	0	0
WP4541 HIPPOMERLIN SIGNALING DYSREGULATION	0.0289244	2.11	P07333	Macrophage colony-stimulating factor 1 receptor OS=Homo sapiens OX=9606 GN=CSF1R PE=1 SV=2	CSF1R	107.98	2.2	2	2	2	2	24589000
WP4541 HIPPOMERLIN SIGNALING DYSREGULATION	0.0289244	2.11	P09619	Platelet-derived growth factor receptor beta OS=Homo sapiens OX=9606 GN=PDGFRB PE=1 SV=1	PDGFRB	123.97	2.9	3	2	2	2	4182400
WP4541 HIPPOMERLIN SIGNALING DYSREGULATION	0.0289244	2.11	P12830	Cadherin-1 OS=Homo sapiens OX=9606 GN=CDH1 PE=1 SV=3	CDH1	97.455	1.8	2	2	2	2	7974000
WP4541 HIPPOMERLIN SIGNALING DYSREGULATION	0.0289244	2.11	P16070	CD44 antigen OS=Homo sapiens OX=9606 GN=CD44 PE=1 SV=3	CD44	81.537	3	2	2	2	2	118550000
WP4541 HIPPOMERLIN SIGNALING DYSREGULATION	0.0289244	2.11	P55290	Cadherin-13 OS=Homo sapiens OX=9606 GN=CDH13 PE=1 SV=1	CDH13	78.286	0	0	0	0	0	0
WP4541 HIPPOMERLIN SIGNALING DYSREGULATION	0.0289244	2.11	Q02763	Angiopoietin-1 receptor OS=Homo sapiens OX=9606 GN=TEK PE=1 SV=2	TEK	125.83	0	0	0	0	0	0
WP4541 HIPPOMERLIN SIGNALING DYSREGULATION	0.0289244	2.11	P19022	Cadherin-2 OS=Homo sapiens OX=9606 GN=CDH2 PE=1 SV=4	CDH2	99.808	0	0	0	0	0	0
WP4541 HIPPOMERLIN SIGNALING DYSREGULATION	0.0289244	2.11	Q9H159	Cadherin-19 OS=Homo sapiens OX=9606 GN=CDH19 PE=2 SV=1	CDH19	87.001	2.7	2	1	1	1	10885000
WP4577 NEURODEGENERATION WITH BRAIN IRON ACCUMULATION NBIA SUBTYPES PATHWAY	0.257465	1.71	P00450	Ceruloplasmin OS=Homo sapiens OX=9606 GN=CP PE=1 SV=1	CP	122.2	22.9	25	17	17	17	892180000
WP4577 NEURODEGENERATION WITH BRAIN IRON ACCUMULATION NBIA SUBTYPES PATHWAY	0.257465	1.71	Q8TDY2	RB1-inducible coiled-coil protein 1 OS=Homo sapiens OX=9606 GN=RB1CC1 PE=1 SV=3	RB1CC1	183.09	0	0	0	0	0	0
WP4577 NEURODEGENERATION WITH BRAIN IRON ACCUMULATION NBIA SUBTYPES PATHWAY	0.257465	1.71	Q9BX10	GTP-binding protein 2 OS=Homo sapiens OX=9606 GN=GTPBP2 PE=1 SV=1	GTPBP2	65.768	0	0	0	0	0	0
WP4583 BIOMARKERS FOR UREA CYCLE DISORDERS	0.00979644	6.68	P00742	Coagulation factor X OS=Homo sapiens OX=9606 GN=F10 PE=1 SV=2	F10	54.731	0	0	0	0	0	0
WP4583 BIOMARKERS FOR UREA CYCLE DISORDERS	0.00979644	6.68	P05089	Arginase-1 OS=Homo sapiens OX=9606 GN=ARG1 PE=1 SV=2	ARG1	34.735	8.4	5	3	3	3	32997000
WP4583 BIOMARKERS FOR UREA CYCLE DISORDERS	0.00979644	6.68	P17174	Aspartate aminotransferase, cytoplasmic OS=Homo sapiens OX=9606 GN=GOT1 PE=1 SV=3	GOT1	46.247	3.6	1	1	1	1	3070800
WP4595 UREA CYCLE AND ASSOCIATED PATHWAYS	0.014053	4.28	P00505	Aspartate aminotransferase, mitochondrial OS=Homo sapiens OX=9606 GN=GOT2 PE=1 SV=3	GOT2	47.517	0	0	0	0	0	0
WP4595 UREA CYCLE AND ASSOCIATED PATHWAYS	0.014053	4.28	P05089	Arginase-1 OS=Homo sapiens OX=9606 GN=ARG1 PE=1 SV=2	ARG1	34.735	8.4	5	3	3	3	32997000
WP4595 UREA CYCLE AND ASSOCIATED PATHWAYS	0.014053	4.28	P17174	Aspartate aminotransferase, cytoplasmic OS=Homo sapiens OX=9606 GN=GOT1 PE=1 SV=3	GOT1	46.247	3.6	1	1	1	1	3070800
WP4595 UREA CYCLE AND ASSOCIATED PATHWAYS	0.014053	4.28	P40926	Malate dehydrogenase, mitochondrial OS=Homo sapiens OX=9606 GN=MDH2 PE=1 SV=3	MDH2	35.503	0	0	0	0	0	0
WP4629 AEROBIC GLYCOLYSIS	5.50969e-08	14.25	P00338	L-lactate dehydrogenase A chain OS=Homo sapiens OX=9606 GN=LDHA PE=1 SV=2	LDHA	36.688	0	0	0	0	0	0
WP4629 AEROBIC GLYCOLYSIS	5.50969e-08	14.25	P00558	Phosphoglycerate kinase 1 OS=Homo sapiens OX=9606 GN=PGK1 PE=1 SV=3	PGK1	44.614	0	0	0	0	0	0
WP4629 AEROBIC GLYCOLYSIS	5.50969e-08	14.25	P04075	Fructose-bisphosphate aldolase A OS=Homo sapiens OX=9606 GN=ALDOA PE=1 SV=2	ALDOA	39.42	4.9	1	1	1	1	12992000
WP4629 AEROBIC GLYCOLYSIS	5.50969e-08	14.25	P04406	Glyceraldehyde-3-phosphate dehydrogenase OS=Homo sapiens OX=9606 GN=GAPDH PE=1 SV=3	GAPDH	36.053	28.7	5	6	6	6	28325000
WP4629 AEROBIC GLYCOLYSIS	5.50969e-08	14.25	P06733	Alpha-enolase OS=Homo sapiens OX=9606 GN=ENO1 PE=1 SV=2	ENO1	47.168	4.4	1	1	1	1	3345600
WP4629 AEROBIC GLYCOLYSIS	5.50969e-08	14.25	P14618	Pyruvate kinase PKM OS=Homo sapiens OX=9606 GN=PKM PE=1 SV=4	PKM	57.936	0	0	0	0	0	0
WP4629 AEROBIC GLYCOLYSIS	5.50969e-08	14.25	P15259	Phosphoglycerate mutase 2 OS=Homo sapiens OX=9606 GN=PGAM2 PE=1 SV=3	PGAM2	28.766	0	0	0	0	0	0
WP4629 AEROBIC GLYCOLYSIS	5.50969e-08	14.25	P60174	Triosephosphate isomerase OS=Homo sapiens OX=9606 GN=TPI1 PE=1 SV=4	TPI1	26.669	0	0	0	0	0	0
WP4657 22Q112 COPY NUMBER VARIATION SYNDROME	0.455198	1.38	O00327	Basic helix-loop-helix ARNT-like protein 1 OS=Homo sapiens OX=9606 GN=BMAL1 PE=1 SV=2	BMAL1	68.761	0	0	0	0	0	0
WP4657 22Q112 COPY NUMBER VARIATION SYNDROME	0.455198	1.38	P00533	Epidermal growth factor receptor OS=Homo sapiens OX=9606 GN=EGFR PE=1 SV=2	EGFR	134.28	0	0	0	0	0	0
WP4657 22Q112 COPY NUMBER VARIATION SYNDROME	0.455198	1.38	P07359	Platelet glycoprotein Ib alpha chain OS=Homo sapiens OX=9606 GN=GP1BA PE=1 SV=2	GP1BA	71.539	0	0	0	0	0	0
WP4657 22Q112 COPY NUMBER VARIATION SYNDROME	0.455198	1.38	P62826	GTP-binding nuclear protein Ran OS=Homo sapiens OX=9606 GN=RAN PE=1 SV=3	RAN	24.423	0	0	0	0	0	0
WP4657 22Q112 COPY NUMBER VARIATION SYNDROME	0.455198	1.38	Q9Y261	Hepatocyte nuclear factor 3-beta OS=Homo sapiens OX=9606 GN=FOXA2 PE=1 SV=1	FOXA2	48.306	0	0	0	0	0	0
WP4657 22Q112 COPY NUMBER VARIATION SYNDROME	0.455198	1.38	P05546	Heparin cofactor 2 OS=Homo sapiens OX=9606 GN=SERPIND1 PE=1 SV=3	SERPIND1	57.07	0	0	0	0	0	0
WP4659 GASTRIN SIGNALING PATHWAY	0.15364	1.67	P00533	Epidermal growth factor receptor OS=Homo sapiens OX=9606 GN=EGFR PE=1 SV=2	EGFR	134.28	0	0	0	0	0	0
WP4659 GASTRIN SIGNALING PATHWAY	0.15364	1.67	P05120	Plasminogen activator inhibitor 2 OS=Homo sapiens OX=9606 GN=SERPINB2 PE=1 SV=2	SERPINB2	46.596	0	0	0	0	0	0
WP4659 GASTRIN SIGNALING PATHWAY	0.15364	1.67	P05556	Integrin beta-1 OS=Homo sapiens OX=9606 GN=ITGB1 PE=1 SV=2	ITGB1	88.414	0	0	0	0	0	0
WP4659 GASTRIN SIGNALING PATHWAY	0.15364	1.67	P07355	Annexin A2 OS=Homo sapiens OX=9606 GN=ANXA2 PE=1 SV=2	ANXA2	38.604	15.3	4	4	4	4	8350100
WP4659 GASTRIN SIGNALING PATHWAY	0.15364	1.67	P12830	Cadherin-1 OS=Homo sapiens OX=9606 GN=CDH1 PE=1 SV=3	CDH1	97.455	1.8	2	2	2	2	7974000
WP4659 GASTRIN SIGNALING PATHWAY	0.15364	1.67	P16070	CD44 antigen OS=Homo sapiens OX=9606 GN=CD44 PE=1 SV=3	CD44	81.537	3	2	2	2	2	118550000
WP4659 GASTRIN SIGNALING PATHWAY	0.15364	1.67	Q9UHA4	Ragulator complex protein LAMTOR3 OS=Homo sapiens OX=9606 GN=LAMTOR3 PE=1 SV=1	LAMTOR3	13.623	0	0	0	0	0	0
WP4659 GASTRIN SIGNALING PATHWAY	0.15364	1.67	P48764	Sodium/hydrogen exchanger 3 OS=Homo sapiens OX=9606 GN=SLC9A3 PE=1 SV=2	SLC9A3	92.853	0	0	0	0	0	0
WP4685 MELANOMA	0.218093	1.72	P12830	Cadherin-1 OS=Homo sapiens OX=9606 GN=CDH1 PE=1 SV=3	CDH1	97.455	1.8	2	2	2	2	7974000
WP4685 MELANOMA	0.218093	1.72	P18206	Vinculin OS=Homo sapiens OX=9606 GN=VCL PE=1 SV=4	VCL	123.8	0	0	0	0	0	0
WP4685 MELANOMA	0.218093	1.72	P27482	Calmodulin-like protein 3 OS=Homo sapiens OX=9606 GN=CALML3 PE=1 SV=2	CALML3	16.891	0	0	0	0	0	0
WP4685 MELANOMA	0.218093	1.72	Q9NZT1	Calmodulin-like protein 5 OS=Homo sapiens OX=9606 GN=CALML5 PE=1 SV=2	CALML5	15.892	21.2	4	3	3	3	12650000
WP4685 MELANOMA	0.218093	1.72	Q9UHA4	Ragulator complex protein LAMTOR3 OS=Homo sapiens OX=9606 GN=LAMTOR3 PE=1 SV=1	LAMTOR3	13.623	0	0	0	0	0	0
WP4756 RENINANGIOTENSINALDOSTERONE SYSTEM RAAS	0.252427	1.72	P01019	Angiotensinogen OS=Homo sapiens OX=9606 GN=AGT PE=1 SV=3	AGT	53.154	7.6	3	3	3	3	91548000
WP4756 RENINANGIOTENSINALDOSTERONE SYSTEM RAAS	0.252427	1.72	P27482	Calmodulin-like protein 3 OS=Homo sapiens OX=9606 GN=CALML3 PE=1 SV=2	CALML3	16.891	0	0	0	0	0	0
WP4756 RENINANGIOTENSINALDOSTERONE SYSTEM RAAS	0.252427	1.72	Q9NZT1	Calmodulin-like protein 5 OS=Homo sapiens OX=9606 GN=CALML5 PE=1 SV=2	CALML5	15.892	21.2	4	3	3	3	12650000
WP4758 NEPHROTIC SYNDROME	0.222556	1.84	O43707	Alpha-actinin-4 OS=Homo sapiens OX=9606 GN=ACTN4 PE=1 SV=2	ACTN4	104.85	0	0	0	0	0	0
WP4758 NEPHROTIC SYNDROME	0.222556	1.84	P02545	Prelamin-A/C OS=Homo sapiens OX=9606 GN=LMNA PE=1 SV=1	LMNA	74.139	0	0	0	0	0	0
WP4758 NEPHROTIC SYNDROME	0.222556	1.84	P35579	Myosin-9 OS=Homo sapiens OX=9606 GN=MYH9 PE=1 SV=4	MYH9	226.53	1.8	2	2	2	2	2939500
WP477 CYTOPLASMIC RIBOSOMAL PROTEINS	0.339849	1.52	P62987	Ubiquitin-60S ribosomal protein L40 OS=Homo sapiens OX=9606 GN=UBA52 PE=1 SV=2	UBA52	14.728	39.1	7	6	6	6	90657000
WP477 CYTOPLASMIC RIBOSOMAL PROTEINS	0.339849	1.52	P51812	Ribosomal protein S6 kinase alpha-3 OS=Homo sapiens OX=9606 GN=RPS6KA3 PE=1 SV=1	RPS6KA3	83.735	1.2	1	1	1	1	0
WP477 CYTOPLASMIC RIBOSOMAL PROTEINS	0.339849	1.52	P62081	40S ribosomal protein S7 OS=Homo sapiens OX=9606 GN=RPS7 PE=1 SV=1	RPS7	22.127	0	0	0	0	0	0
WP477 CYTOPLASMIC RIBOSOMAL PROTEINS	0.339849	1.52	Q02878	60S ribosomal protein L6 OS=Homo sapiens OX=9606 GN=RPL6 PE=1 SV=3	RPL6	32.728	0	0	0	0	0	0
WP4861 ENDOPLASMIC RETICULUM STRESS RESPONSE IN CORONAVIRUS INFECTION	0.174671	2.08	B7ZBB8	Protein phosphatase 1 regulatory subunit 3G OS=Homo sapiens OX=9606 GN=PPP1R3G PE=1 SV=1	PPP1R3G	38.018	0	0	0	0	0	0
WP4861 ENDOPLASMIC RETICULUM STRESS RESPONSE IN CORONAVIRUS INFECTION	0.174671	2.08	O75460	Serine/threonine-protein kinase/endoribonuclease IRE1 OS=Homo sapiens OX=9606 GN=ERN1 PE=1 SV=2	ERN1	109.73	0.9	2	1	1	1	118360000
WP4861 ENDOPLASMIC RETICULUM STRESS RESPONSE IN CORONAVIRUS INFECTION	0.174671	2.08	P11021	Endoplasmic reticulum chaperone BiP OS=Homo sapiens OX=9606 GN=HSPA5 PE=1 SV=2	HSPA5	72.332	0	0	0	0	0	0
WP4925 UNFOLDED PROTEIN RESPONSE	0.261079	2.02	O75460	Serine/threonine-protein kinase/endoribonuclease IRE1 OS=Homo sapiens OX=9606 GN=ERN1 PE=1 SV=2	ERN1	109.73	0.9	2	1	1	1	118360000
WP4925 UNFOLDED PROTEIN RESPONSE	0.261079	2.02	P11021	Endoplasmic reticulum chaperone BiP OS=Homo sapiens OX=9606 GN=HSPA5 PE=1 SV=2	HSPA5	72.332	0	0	0	0	0	0
WP496 STEROID BIOSYNTHESIS	0.0630147	4.86	P15169	Carboxypeptidase N catalytic chain OS=Homo sapiens OX=9606 GN=CPN1 PE=1 SV=1	CPN1	52.286	0	0	0	0	0	0
WP496 STEROID BIOSYNTHESIS	0.0630147	4.86	P51659	Peroxisomal multifunctional enzyme type 2 OS=Homo sapiens OX=9606 GN=HSD17B4 PE=1 SV=3	HSD17B4	79.685	0	0	0	0	0	0
WP4969 RAS AND BRADYKININ PATHWAYS IN COVID19	0.000948807	5.26	P00748	Coagulation factor XII OS=Homo sapiens OX=9606 GN=F12 PE=1 SV=3	F12	67.791	2.9	1	1	1	1	1355400
WP4969 RAS AND BRADYKININ PATHWAYS IN COVID19	0.000948807	5.26	P01019	Angiotensinogen OS=Homo sapiens OX=9606 GN=AGT PE=1 SV=3	AGT	53.154	7.6	3	3	3	3	91548000
WP4969 RAS AND BRADYKININ PATHWAYS IN COVID19	0.000948807	5.26	P01042	Kininogen-1 OS=Homo sapiens OX=9606 GN=KNG1 PE=1 SV=2	KNG1	71.957	16.8	10	9	9	9	1803300000
WP4969 RAS AND BRADYKININ PATHWAYS IN COVID19	0.000948807	5.26	P03952	Plasma kallikrein OS=Homo sapiens OX=9606 GN=KLKB1 PE=1 SV=1	KLKB1	71.369	3.6	2	2	2	2	42984000
WP4969 RAS AND BRADYKININ PATHWAYS IN COVID19	0.000948807	5.26	P05155	Plasma protease C1 inhibitor OS=Homo sapiens OX=9606 GN=SERPING1 PE=1 SV=2	SERPING1	55.154	27.4	56	17	17	17	14711000000
WP4969 RAS AND BRADYKININ PATHWAYS IN COVID19	0.000948807	5.26	P15169	Carboxypeptidase N catalytic chain OS=Homo sapiens OX=9606 GN=CPN1 PE=1 SV=1	CPN1	52.286	0	0	0	0	0	0
WP497 UREA CYCLE AND METABOLISM OF AMINO GROUPS	0.198831	2.43	P05089	Arginase-1 OS=Homo sapiens OX=9606 GN=ARG1 PE=1 SV=2	ARG1	34.735	8.4	5	3	3	3	32997000
WP497 UREA CYCLE AND METABOLISM OF AMINO GROUPS	0.198831	2.43	P06732	Creatine kinase M-type OS=Homo sapiens OX=9606 GN=CKM PE=1 SV=2	CKM	43.101	0	0	0	0	0	0
WP5036 ANGIOTENSIN II RECEPTOR TYPE 1 PATHWAY	0.113825	2.55	P00748	Coagulation factor XII OS=Homo sapiens OX=9606 GN=F12 PE=1 SV=3	F12	67.791	2.9	1	1	1	1	1355400
WP5036 ANGIOTENSIN II RECEPTOR TYPE 1 PATHWAY	0.113825	2.55	P01019	Angiotensinogen OS=Homo sapiens OX=9606 GN=AGT PE=1 SV=3	AGT	53.154	7.6	3	3	3	3	91548000
WP5036 ANGIOTENSIN II RECEPTOR TYPE 1 PATHWAY	0.113825	2.55	P63244	Receptor of activated protein C kinase 1 OS=Homo sapiens OX=9606 GN=RACK1 PE=1 SV=3	RACK1	35.076	0	0	0	0	0	0
WP5043 PENTOSE PHOSPHATE PATHWAY IN SENESCENT CELLS	0.0630147	4.86	P29401	Transketolase OS=Homo sapiens OX=9606 GN=TKT PE=1 SV=3	TKT	67.877	0	0	0	0	0	0
WP5043 PENTOSE PHOSPHATE PATHWAY IN SENESCENT CELLS	0.0630147	4.86	P37837	Transaldolase OS=Homo sapiens OX=9606 GN=TALDO1 PE=1 SV=2	TALDO1	37.54	0	0	0	0	0	0
WP5046 NAD METABOLISM IN ONCOGENEINDUCED SENESCENCE AND MITOCHONDRIAL DYSFUNCTIONASSOCIATED SENESCENCE	0.0171121	4.03	P00505	Aspartate aminotransferase, mitochondrial OS=Homo sapiens OX=9606 GN=GOT2 PE=1 SV=3	GOT2	47.517	0	0	0	0	0	0
WP5046 NAD METABOLISM IN ONCOGENEINDUCED SENESCENCE AND MITOCHONDRIAL DYSFUNCTIONASSOCIATED SENESCENCE	0.0171121	4.03	P17174	Aspartate aminotransferase, cytoplasmic OS=Homo sapiens OX=9606 GN=GOT1 PE=1 SV=3	GOT1	46.247	3.6	1	1	1	1	3070800
WP5046 NAD METABOLISM IN ONCOGENEINDUCED SENESCENCE AND MITOCHONDRIAL DYSFUNCTIONASSOCIATED SENESCENCE	0.0171121	4.03	P40926	Malate dehydrogenase, mitochondrial OS=Homo sapiens OX=9606 GN=MDH2 PE=1 SV=3	MDH2	35.503	0	0	0	0	0	0
WP5046 NAD METABOLISM IN ONCOGENEINDUCED SENESCENCE AND MITOCHONDRIAL DYSFUNCTIONASSOCIATED SENESCENCE	0.0171121	4.03	P43490	Nicotinamide phosphoribosyltransferase OS=Homo sapiens OX=9606 GN=NAMPT PE=1 SV=1	NAMPT	55.52	0	0	0	0	0	0
WP5049 GLYCOLYSIS IN SENESCENCE	0.000251425	8.62	P00338	L-lactate dehydrogenase A chain OS=Homo sapiens OX=9606 GN=LDHA PE=1 SV=2	LDHA	36.688	0	0	0	0	0	0
WP5049 GLYCOLYSIS IN SENESCENCE	0.000251425	8.62	P00558	Phosphoglycerate kinase 1 OS=Homo sapiens OX=9606 GN=PGK1 PE=1 SV=3	PGK1	44.614	0	0	0	0	0	0
WP5049 GLYCOLYSIS IN SENESCENCE	0.000251425	8.62	P04406	Glyceraldehyde-3-phosphate dehydrogenase OS=Homo sapiens OX=9606 GN=GAPDH PE=1 SV=3	GAPDH	36.053	28.7	5	6	6	6	28325000
WP5049 GLYCOLYSIS IN SENESCENCE	0.000251425	8.62	P06733	Alpha-enolase OS=Homo sapiens OX=9606 GN=ENO1 PE=1 SV=2	ENO1	47.168	4.4	1	1	1	1	3345600
WP5049 GLYCOLYSIS IN SENESCENCE	0.000251425	8.62	P14618	Pyruvate kinase PKM OS=Homo sapiens OX=9606 GN=PKM PE=1 SV=4	PKM	57.936	0	0	0	0	0	0
WP5055 BURN WOUND HEALING	0.00459782	2.66	P02538	Keratin, type II cytoskeletal 6A OS=Homo sapiens OX=9606 GN=KRT6A PE=1 SV=3	KRT6A	60.044	42.4	3	24	2	2	61562000
WP5055 BURN WOUND HEALING	0.00459782	2.66	P02760	Protein AMBP OS=Homo sapiens OX=9606 GN=AMBP PE=1 SV=1	AMBP	38.999	31	10	8	8	8	794190000
WP5055 BURN WOUND HEALING	0.00459782	2.66	P05362	Intercellular adhesion molecule 1 OS=Homo sapiens OX=9606 GN=ICAM1 PE=1 SV=2	ICAM1	57.825	0	0	0	0	0	0
WP5055 BURN WOUND HEALING	0.00459782	2.66	P06702	Protein S100-A9 OS=Homo sapiens OX=9606 GN=S100A9 PE=1 SV=1	S100A9	13.242	43	4	3	3	3	31021000
WP5055 BURN WOUND HEALING	0.00459782	2.66	P08670	Vimentin OS=Homo sapiens OX=9606 GN=VIM PE=1 SV=4	VIM	53.651	0	0	0	0	0	0
WP5055 BURN WOUND HEALING	0.00459782	2.66	P09619	Platelet-derived growth factor receptor beta OS=Homo sapiens OX=9606 GN=PDGFRB PE=1 SV=1	PDGFRB	123.97	2.9	3	2	2	2	4182400
WP5055 BURN WOUND HEALING	0.00459782	2.66	P20930	Filaggrin OS=Homo sapiens OX=9606 GN=FLG PE=1 SV=3	FLG	435.16	5.3	5	5	5	5	3948300
WP5055 BURN WOUND HEALING	0.00459782	2.66	P31949	Protein S100-A11 OS=Homo sapiens OX=9606 GN=S100A11 PE=1 SV=2	S100A11	11.74	0	0	0	0	0	0
WP5055 BURN WOUND HEALING	0.00459782	2.66	P68133	Actin, alpha skeletal muscle OS=Homo sapiens OX=9606 GN=ACTA1 PE=1 SV=1	ACTA1	42.051	0	0	0	0	0	0
WP5055 BURN WOUND HEALING	0.00459782	2.66	P01033	Metalloproteinase inhibitor 1 OS=Homo sapiens OX=9606 GN=TIMP1 PE=1 SV=1	TIMP1	23.171	12.1	1	2	2	2	17139000
WP5061 FATTY ACID TRANSPORTERS	0.18523	2.55	P07108	Acyl-CoA-binding protein OS=Homo sapiens OX=9606 GN=DBI PE=1 SV=2	DBI	10.044	0	0	0	0	0	0
WP5061 FATTY ACID TRANSPORTERS	0.18523	2.55	Q01469	Fatty acid-binding protein 5 OS=Homo sapiens OX=9606 GN=FABP5 PE=1 SV=3	FABP5	15.164	0	0	0	0	0	0
WP5089 KININKALLIKREIN PATHWAY	1.56759e-06	22.27	P00748	Coagulation factor XII OS=Homo sapiens OX=9606 GN=F12 PE=1 SV=3	F12	67.791	2.9	1	1	1	1	1355400
WP5089 KININKALLIKREIN PATHWAY	1.56759e-06	22.27	P01042	Kininogen-1 OS=Homo sapiens OX=9606 GN=KNG1 PE=1 SV=2	KNG1	71.957	16.8	10	9	9	9	1803300000
WP5089 KININKALLIKREIN PATHWAY	1.56759e-06	22.27	P03952	Plasma kallikrein OS=Homo sapiens OX=9606 GN=KLKB1 PE=1 SV=1	KLKB1	71.369	3.6	2	2	2	2	42984000
WP5089 KININKALLIKREIN PATHWAY	1.56759e-06	22.27	P05155	Plasma protease C1 inhibitor OS=Homo sapiens OX=9606 GN=SERPING1 PE=1 SV=2	SERPING1	55.154	27.4	56	17	17	17	14711000000
WP5089 KININKALLIKREIN PATHWAY	1.56759e-06	22.27	P15169	Carboxypeptidase N catalytic chain OS=Homo sapiens OX=9606 GN=CPN1 PE=1 SV=1	CPN1	52.286	0	0	0	0	0	0
WP5090 COMPLEMENT SYSTEM IN NEURONAL DEVELOPMENT AND PLASTICITY	0.0611207	2.06	P01024	Complement C3 OS=Homo sapiens OX=9606 GN=C3 PE=1 SV=2	C3	187.15	0	0	0	0	0	0
WP5090 COMPLEMENT SYSTEM IN NEURONAL DEVELOPMENT AND PLASTICITY	0.0611207	2.06	P05155	Plasma protease C1 inhibitor OS=Homo sapiens OX=9606 GN=SERPING1 PE=1 SV=2	SERPING1	55.154	27.4	56	17	17	17	14711000000
WP5090 COMPLEMENT SYSTEM IN NEURONAL DEVELOPMENT AND PLASTICITY	0.0611207	2.06	P0C0L5	Complement C4-B OS=Homo sapiens OX=9606 GN=C4B_2 PE=1 SV=2	C4B_2	192.75	2.9	4	3	3	3	50961000
WP5090 COMPLEMENT SYSTEM IN NEURONAL DEVELOPMENT AND PLASTICITY	0.0611207	2.06	P30530	Tyrosine-protein kinase receptor UFO OS=Homo sapiens OX=9606 GN=AXL PE=1 SV=4	AXL	98.336	0	0	0	0	0	0
WP5090 COMPLEMENT SYSTEM IN NEURONAL DEVELOPMENT AND PLASTICITY	0.0611207	2.06	P06681	Complement C2 OS=Homo sapiens OX=9606 GN=C2 PE=1 SV=2	C2	83.267	0	0	0	0	0	0
WP5090 COMPLEMENT SYSTEM IN NEURONAL DEVELOPMENT AND PLASTICITY	0.0611207	2.06	P00746	Complement factor D OS=Homo sapiens OX=9606 GN=CFD PE=1 SV=5	CFD	27.033	0	0	0	0	0	0
WP5090 COMPLEMENT SYSTEM IN NEURONAL DEVELOPMENT AND PLASTICITY	0.0611207	2.06	P0C0L4	Complement C4-A OS=Homo sapiens OX=9606 GN=C4A PE=1 SV=2	C4A	192.78	0	0	0	0	0	0
WP5090 COMPLEMENT SYSTEM IN NEURONAL DEVELOPMENT AND PLASTICITY	0.0611207	2.06	P00751	Complement factor B OS=Homo sapiens OX=9606 GN=CFB PE=1 SV=2	CFB	85.532	22.3	13	12	12	12	416220000
WP5092 INTERACTIONS OF NATURAL KILLER CELLS IN PANCREATIC CANCER	0.281959	1.91	P15151	Poliovirus receptor OS=Homo sapiens OX=9606 GN=PVR PE=1 SV=2	PVR	45.302	10.6	2	3	3	3	34951000
WP5092 INTERACTIONS OF NATURAL KILLER CELLS IN PANCREATIC CANCER	0.281959	1.91	P08637	Low affinity immunoglobulin gamma Fc region receptor III-A OS=Homo sapiens OX=9606 GN=FCGR3A PE=1 SV=2	FCGR3A	29.089	0	0	0	0	0	0
WP5097 CCL18 SIGNALING PATHWAY	0.00103428	5.17	P00338	L-lactate dehydrogenase A chain OS=Homo sapiens OX=9606 GN=LDHA PE=1 SV=2	LDHA	36.688	0	0	0	0	0	0
WP5097 CCL18 SIGNALING PATHWAY	0.00103428	5.17	P08670	Vimentin OS=Homo sapiens OX=9606 GN=VIM PE=1 SV=4	VIM	53.651	0	0	0	0	0	0
WP5097 CCL18 SIGNALING PATHWAY	0.00103428	5.17	P12830	Cadherin-1 OS=Homo sapiens OX=9606 GN=CDH1 PE=1 SV=3	CDH1	97.455	1.8	2	2	2	2	7974000
WP5097 CCL18 SIGNALING PATHWAY	0.00103428	5.17	P16070	CD44 antigen OS=Homo sapiens OX=9606 GN=CD44 PE=1 SV=3	CD44	81.537	3	2	2	2	2	118550000
WP5097 CCL18 SIGNALING PATHWAY	0.00103428	5.17	P42224	Signal transducer and activator of transcription 1-alpha/beta OS=Homo sapiens OX=9606 GN=STAT1 PE=1 SV=2	STAT1	87.334	0	0	0	0	0	0
WP5097 CCL18 SIGNALING PATHWAY	0.00103428	5.17	P19022	Cadherin-2 OS=Homo sapiens OX=9606 GN=CDH2 PE=1 SV=4	CDH2	99.808	0	0	0	0	0	0
WP5104 ACQUIRED PARTIAL LIPODYSTROPHY BARRAQUERSIMONS SYNDROME	0.000671082	9.72	P01024	Complement C3 OS=Homo sapiens OX=9606 GN=C3 PE=1 SV=2	C3	187.15	0	0	0	0	0	0
WP5104 ACQUIRED PARTIAL LIPODYSTROPHY BARRAQUERSIMONS SYNDROME	0.000671082	9.72	P02545	Prelamin-A/C OS=Homo sapiens OX=9606 GN=LMNA PE=1 SV=1	LMNA	74.139	0	0	0	0	0	0
WP5104 ACQUIRED PARTIAL LIPODYSTROPHY BARRAQUERSIMONS SYNDROME	0.000671082	9.72	P00746	Complement factor D OS=Homo sapiens OX=9606 GN=CFD PE=1 SV=5	CFD	27.033	0	0	0	0	0	0
WP5104 ACQUIRED PARTIAL LIPODYSTROPHY BARRAQUERSIMONS SYNDROME	0.000671082	9.72	P00751	Complement factor B OS=Homo sapiens OX=9606 GN=CFB PE=1 SV=2	CFB	85.532	22.3	13	12	12	12	416220000
WP5108 FAMILIAL HYPERLIPIDEMIA TYPE 1	8.60112e-06	11.88	P02647	Apolipoprotein A-I OS=Homo sapiens OX=9606 GN=APOA1 PE=1 SV=1	APOA1	30.777	20.6	5	5	5	5	76295000
WP5108 FAMILIAL HYPERLIPIDEMIA TYPE 1	8.60112e-06	11.88	P02652	Apolipoprotein A-II OS=Homo sapiens OX=9606 GN=APOA2 PE=1 SV=1	APOA2	11.175	19	7	3	3	3	7512000000
WP5108 FAMILIAL HYPERLIPIDEMIA TYPE 1	8.60112e-06	11.88	P04180	Phosphatidylcholine-sterol acyltransferase OS=Homo sapiens OX=9606 GN=LCAT PE=1 SV=1	LCAT	49.577	23.9	9	7	7	7	281860000
WP5108 FAMILIAL HYPERLIPIDEMIA TYPE 1	8.60112e-06	11.88	P55058	Phospholipid transfer protein OS=Homo sapiens OX=9606 GN=PLTP PE=1 SV=1	PLTP	54.739	2.4	1	1	1	1	14243000
WP5108 FAMILIAL HYPERLIPIDEMIA TYPE 1	8.60112e-06	11.88	Q07954	Prolow-density lipoprotein receptor-related protein 1 OS=Homo sapiens OX=9606 GN=LRP1 PE=1 SV=2	LRP1	504.6	0	0	0	0	0	0
WP5108 FAMILIAL HYPERLIPIDEMIA TYPE 1	8.60112e-06	11.88	P11597	Cholesteryl ester transfer protein OS=Homo sapiens OX=9606 GN=CETP PE=1 SV=2	CETP	54.756	0	0	0	0	0	0
WP5109 FAMILIAL HYPERLIPIDEMIA TYPE 2	0.000181171	9.22	P02647	Apolipoprotein A-I OS=Homo sapiens OX=9606 GN=APOA1 PE=1 SV=1	APOA1	30.777	20.6	5	5	5	5	76295000
WP5109 FAMILIAL HYPERLIPIDEMIA TYPE 2	0.000181171	9.22	P02652	Apolipoprotein A-II OS=Homo sapiens OX=9606 GN=APOA2 PE=1 SV=1	APOA2	11.175	19	7	3	3	3	7512000000
WP5109 FAMILIAL HYPERLIPIDEMIA TYPE 2	0.000181171	9.22	P04180	Phosphatidylcholine-sterol acyltransferase OS=Homo sapiens OX=9606 GN=LCAT PE=1 SV=1	LCAT	49.577	23.9	9	7	7	7	281860000
WP5109 FAMILIAL HYPERLIPIDEMIA TYPE 2	0.000181171	9.22	P55058	Phospholipid transfer protein OS=Homo sapiens OX=9606 GN=PLTP PE=1 SV=1	PLTP	54.739	2.4	1	1	1	1	14243000
WP5109 FAMILIAL HYPERLIPIDEMIA TYPE 2	0.000181171	9.22	P11597	Cholesteryl ester transfer protein OS=Homo sapiens OX=9606 GN=CETP PE=1 SV=2	CETP	54.756	0	0	0	0	0	0
WP5110 FAMILIAL HYPERLIPIDEMIA TYPE 3	4.09959e-06	13.36	P02647	Apolipoprotein A-I OS=Homo sapiens OX=9606 GN=APOA1 PE=1 SV=1	APOA1	30.777	20.6	5	5	5	5	76295000
WP5110 FAMILIAL HYPERLIPIDEMIA TYPE 3	4.09959e-06	13.36	P02652	Apolipoprotein A-II OS=Homo sapiens OX=9606 GN=APOA2 PE=1 SV=1	APOA2	11.175	19	7	3	3	3	7512000000
WP5110 FAMILIAL HYPERLIPIDEMIA TYPE 3	4.09959e-06	13.36	P04180	Phosphatidylcholine-sterol acyltransferase OS=Homo sapiens OX=9606 GN=LCAT PE=1 SV=1	LCAT	49.577	23.9	9	7	7	7	281860000
WP5110 FAMILIAL HYPERLIPIDEMIA TYPE 3	4.09959e-06	13.36	P55058	Phospholipid transfer protein OS=Homo sapiens OX=9606 GN=PLTP PE=1 SV=1	PLTP	54.739	2.4	1	1	1	1	14243000
WP5110 FAMILIAL HYPERLIPIDEMIA TYPE 3	4.09959e-06	13.36	Q07954	Prolow-density lipoprotein receptor-related protein 1 OS=Homo sapiens OX=9606 GN=LRP1 PE=1 SV=2	LRP1	504.6	0	0	0	0	0	0
WP5110 FAMILIAL HYPERLIPIDEMIA TYPE 3	4.09959e-06	13.36	P11597	Cholesteryl ester transfer protein OS=Homo sapiens OX=9606 GN=CETP PE=1 SV=2	CETP	54.756	0	0	0	0	0	0
WP5111 FAMILIAL HYPERLIPIDEMIA TYPE 4	6.75154e-05	8.44	P02647	Apolipoprotein A-I OS=Homo sapiens OX=9606 GN=APOA1 PE=1 SV=1	APOA1	30.777	20.6	5	5	5	5	76295000
WP5111 FAMILIAL HYPERLIPIDEMIA TYPE 4	6.75154e-05	8.44	P02652	Apolipoprotein A-II OS=Homo sapiens OX=9606 GN=APOA2 PE=1 SV=1	APOA2	11.175	19	7	3	3	3	7512000000
WP5111 FAMILIAL HYPERLIPIDEMIA TYPE 4	6.75154e-05	8.44	P04180	Phosphatidylcholine-sterol acyltransferase OS=Homo sapiens OX=9606 GN=LCAT PE=1 SV=1	LCAT	49.577	23.9	9	7	7	7	281860000
WP5111 FAMILIAL HYPERLIPIDEMIA TYPE 4	6.75154e-05	8.44	P55058	Phospholipid transfer protein OS=Homo sapiens OX=9606 GN=PLTP PE=1 SV=1	PLTP	54.739	2.4	1	1	1	1	14243000
WP5111 FAMILIAL HYPERLIPIDEMIA TYPE 4	6.75154e-05	8.44	Q07954	Prolow-density lipoprotein receptor-related protein 1 OS=Homo sapiens OX=9606 GN=LRP1 PE=1 SV=2	LRP1	504.6	0	0	0	0	0	0
WP5111 FAMILIAL HYPERLIPIDEMIA TYPE 4	6.75154e-05	8.44	P11597	Cholesteryl ester transfer protein OS=Homo sapiens OX=9606 GN=CETP PE=1 SV=2	CETP	54.756	0	0	0	0	0	0
WP5112 FAMILIAL HYPERLIPIDEMIA TYPE 5	4.09959e-06	13.36	P02647	Apolipoprotein A-I OS=Homo sapiens OX=9606 GN=APOA1 PE=1 SV=1	APOA1	30.777	20.6	5	5	5	5	76295000
WP5112 FAMILIAL HYPERLIPIDEMIA TYPE 5	4.09959e-06	13.36	P02652	Apolipoprotein A-II OS=Homo sapiens OX=9606 GN=APOA2 PE=1 SV=1	APOA2	11.175	19	7	3	3	3	7512000000
WP5112 FAMILIAL HYPERLIPIDEMIA TYPE 5	4.09959e-06	13.36	P04180	Phosphatidylcholine-sterol acyltransferase OS=Homo sapiens OX=9606 GN=LCAT PE=1 SV=1	LCAT	49.577	23.9	9	7	7	7	281860000
WP5112 FAMILIAL HYPERLIPIDEMIA TYPE 5	4.09959e-06	13.36	P55058	Phospholipid transfer protein OS=Homo sapiens OX=9606 GN=PLTP PE=1 SV=1	PLTP	54.739	2.4	1	1	1	1	14243000
WP5112 FAMILIAL HYPERLIPIDEMIA TYPE 5	4.09959e-06	13.36	Q07954	Prolow-density lipoprotein receptor-related protein 1 OS=Homo sapiens OX=9606 GN=LRP1 PE=1 SV=2	LRP1	504.6	0	0	0	0	0	0
WP5112 FAMILIAL HYPERLIPIDEMIA TYPE 5	4.09959e-06	13.36	P11597	Cholesteryl ester transfer protein OS=Homo sapiens OX=9606 GN=CETP PE=1 SV=2	CETP	54.756	0	0	0	0	0	0
WP5115 NETWORK MAP OF SARSCOV2 SIGNALING PATHWAY	4.24212e-08	3.43	P00738	Haptoglobin OS=Homo sapiens OX=9606 GN=HP PE=1 SV=1	HP	45.205	53.7	182	24	13	24	96502000000
WP5115 NETWORK MAP OF SARSCOV2 SIGNALING PATHWAY	4.24212e-08	3.43	P01019	Angiotensinogen OS=Homo sapiens OX=9606 GN=AGT PE=1 SV=3	AGT	53.154	7.6	3	3	3	3	91548000
WP5115 NETWORK MAP OF SARSCOV2 SIGNALING PATHWAY	4.24212e-08	3.43	P02042	Hemoglobin subunit delta OS=Homo sapiens OX=9606 GN=HBD PE=1 SV=2	HBD	16.055	41.5	2	6	1	1	26357000
WP5115 NETWORK MAP OF SARSCOV2 SIGNALING PATHWAY	4.24212e-08	3.43	P02647	Apolipoprotein A-I OS=Homo sapiens OX=9606 GN=APOA1 PE=1 SV=1	APOA1	30.777	20.6	5	5	5	5	76295000
WP5115 NETWORK MAP OF SARSCOV2 SIGNALING PATHWAY	4.24212e-08	3.43	P02652	Apolipoprotein A-II OS=Homo sapiens OX=9606 GN=APOA2 PE=1 SV=1	APOA2	11.175	19	7	3	3	3	7512000000
WP5115 NETWORK MAP OF SARSCOV2 SIGNALING PATHWAY	4.24212e-08	3.43	P02654	Apolipoprotein C-I OS=Homo sapiens OX=9606 GN=APOC1 PE=1 SV=1	APOC1	9.3318	34.9	3	3	3	3	164400000
WP5115 NETWORK MAP OF SARSCOV2 SIGNALING PATHWAY	4.24212e-08	3.43	P02749	Beta-2-glycoprotein 1 OS=Homo sapiens OX=9606 GN=APOH PE=1 SV=3	APOH	38.298	30.4	26	10	10	10	5331200000
WP5115 NETWORK MAP OF SARSCOV2 SIGNALING PATHWAY	4.24212e-08	3.43	P02750	Leucine-rich alpha-2-glycoprotein OS=Homo sapiens OX=9606 GN=LRG1 PE=1 SV=2	LRG1	38.177	13	5	5	5	5	296260000
WP5115 NETWORK MAP OF SARSCOV2 SIGNALING PATHWAY	4.24212e-08	3.43	P02787	Serotransferrin OS=Homo sapiens OX=9606 GN=TF PE=1 SV=4	TF	77.049	60.5	160	43	43	43	50131000000
WP5115 NETWORK MAP OF SARSCOV2 SIGNALING PATHWAY	4.24212e-08	3.43	P05090	Apolipoprotein D OS=Homo sapiens OX=9606 GN=APOD PE=1 SV=1	APOD	21.275	25.9	14	4	4	4	463060000
WP5115 NETWORK MAP OF SARSCOV2 SIGNALING PATHWAY	4.24212e-08	3.43	P05154	Plasma serine protease inhibitor OS=Homo sapiens OX=9606 GN=SERPINA5 PE=1 SV=3	SERPINA5	45.674	6.2	2	2	2	2	4565900
WP5115 NETWORK MAP OF SARSCOV2 SIGNALING PATHWAY	4.24212e-08	3.43	P06396	Gelsolin OS=Homo sapiens OX=9606 GN=GSN PE=1 SV=1	GSN	85.696	0	0	0	0	0	0
WP5115 NETWORK MAP OF SARSCOV2 SIGNALING PATHWAY	4.24212e-08	3.43	P07339	Cathepsin D OS=Homo sapiens OX=9606 GN=CTSD PE=1 SV=1	CTSD	44.552	9.7	4	3	3	3	29548000
WP5115 NETWORK MAP OF SARSCOV2 SIGNALING PATHWAY	4.24212e-08	3.43	P07359	Platelet glycoprotein Ib alpha chain OS=Homo sapiens OX=9606 GN=GP1BA PE=1 SV=2	GP1BA	71.539	0	0	0	0	0	0
WP5115 NETWORK MAP OF SARSCOV2 SIGNALING PATHWAY	4.24212e-08	3.43	P08571	Monocyte differentiation antigen CD14 OS=Homo sapiens OX=9606 GN=CD14 PE=1 SV=2	CD14	40.076	6.9	4	2	2	2	41719000
WP5115 NETWORK MAP OF SARSCOV2 SIGNALING PATHWAY	4.24212e-08	3.43	P11142	Heat shock cognate 71 kDa protein OS=Homo sapiens OX=9606 GN=HSPA8 PE=1 SV=1	HSPA8	70.897	0	0	0	0	0	0
WP5115 NETWORK MAP OF SARSCOV2 SIGNALING PATHWAY	4.24212e-08	3.43	P14635	G2/mitotic-specific cyclin-B1 OS=Homo sapiens OX=9606 GN=CCNB1 PE=1 SV=1	CCNB1	48.337	0	0	0	0	0	0
WP5115 NETWORK MAP OF SARSCOV2 SIGNALING PATHWAY	4.24212e-08	3.43	P15169	Carboxypeptidase N catalytic chain OS=Homo sapiens OX=9606 GN=CPN1 PE=1 SV=1	CPN1	52.286	0	0	0	0	0	0
WP5115 NETWORK MAP OF SARSCOV2 SIGNALING PATHWAY	4.24212e-08	3.43	P42224	Signal transducer and activator of transcription 1-alpha/beta OS=Homo sapiens OX=9606 GN=STAT1 PE=1 SV=2	STAT1	87.334	0	0	0	0	0	0
WP5115 NETWORK MAP OF SARSCOV2 SIGNALING PATHWAY	4.24212e-08	3.43	P63261	Actin, cytoplasmic 2 OS=Homo sapiens OX=9606 GN=ACTG1 PE=1 SV=1	ACTG1	41.792	9.3	1	3	3	3	4758900
WP5115 NETWORK MAP OF SARSCOV2 SIGNALING PATHWAY	4.24212e-08	3.43	P68871	Hemoglobin subunit beta OS=Homo sapiens OX=9606 GN=HBB PE=1 SV=2	HBB	15.998	71.4	22	9	4	9	3143200000
WP5115 NETWORK MAP OF SARSCOV2 SIGNALING PATHWAY	4.24212e-08	3.43	Q14624	Inter-alpha-trypsin inhibitor heavy chain H4 OS=Homo sapiens OX=9606 GN=ITIH4 PE=1 SV=4	ITIH4	103.36	3	2	2	2	2	16456000
WP5115 NETWORK MAP OF SARSCOV2 SIGNALING PATHWAY	4.24212e-08	3.43	O95445	Apolipoprotein M OS=Homo sapiens OX=9606 GN=APOM PE=1 SV=2	APOM	21.253	0	0	0	0	0	0
WP5115 NETWORK MAP OF SARSCOV2 SIGNALING PATHWAY	4.24212e-08	3.43	Q01628	Interferon-induced transmembrane protein 3 OS=Homo sapiens OX=9606 GN=IFITM3 PE=1 SV=2	IFITM3	14.632	0	0	0	0	0	0
WP5115 NETWORK MAP OF SARSCOV2 SIGNALING PATHWAY	4.24212e-08	3.43	O94759	Transient receptor potential cation channel subfamily M member 2 OS=Homo sapiens OX=9606 GN=TRPM2 PE=1 SV=2	TRPM2	171.2	0	0	0	0	0	0
WP5115 NETWORK MAP OF SARSCOV2 SIGNALING PATHWAY	4.24212e-08	3.43	P00751	Complement factor B OS=Homo sapiens OX=9606 GN=CFB PE=1 SV=2	CFB	85.532	22.3	13	12	12	12	416220000
WP5124 ALZHEIMERS DISEASE	0.409313	1.23	O14818	Proteasome subunit alpha type-7 OS=Homo sapiens OX=9606 GN=PSMA7 PE=1 SV=1	PSMA7	27.887	0	0	0	0	0	0
WP5124 ALZHEIMERS DISEASE	0.409313	1.23	O75460	Serine/threonine-protein kinase/endoribonuclease IRE1 OS=Homo sapiens OX=9606 GN=ERN1 PE=1 SV=2	ERN1	109.73	0.9	2	1	1	1	118360000
WP5124 ALZHEIMERS DISEASE	0.409313	1.23	P04406	Glyceraldehyde-3-phosphate dehydrogenase OS=Homo sapiens OX=9606 GN=GAPDH PE=1 SV=3	GAPDH	36.053	28.7	5	6	6	6	28325000
WP5124 ALZHEIMERS DISEASE	0.409313	1.23	P07384	Calpain-1 catalytic subunit OS=Homo sapiens OX=9606 GN=CAPN1 PE=1 SV=1	CAPN1	81.889	0	0	0	0	0	0
WP5124 ALZHEIMERS DISEASE	0.409313	1.23	P14735	Insulin-degrading enzyme OS=Homo sapiens OX=9606 GN=IDE PE=1 SV=4	IDE	117.97	0	0	0	0	0	0
WP5124 ALZHEIMERS DISEASE	0.409313	1.23	P19784	Casein kinase II subunit alpha' OS=Homo sapiens OX=9606 GN=CSNK2A2 PE=1 SV=1	CSNK2A2	41.213	0	0	0	0	0	0
WP5124 ALZHEIMERS DISEASE	0.409313	1.23	P27482	Calmodulin-like protein 3 OS=Homo sapiens OX=9606 GN=CALML3 PE=1 SV=2	CALML3	16.891	0	0	0	0	0	0
WP5124 ALZHEIMERS DISEASE	0.409313	1.23	P68371	Tubulin beta-4B chain OS=Homo sapiens OX=9606 GN=TUBB4B PE=1 SV=1	TUBB4B	49.83	0	0	0	0	0	0
WP5124 ALZHEIMERS DISEASE	0.409313	1.23	Q8TDY2	RB1-inducible coiled-coil protein 1 OS=Homo sapiens OX=9606 GN=RB1CC1 PE=1 SV=3	RB1CC1	183.09	0	0	0	0	0	0
WP5124 ALZHEIMERS DISEASE	0.409313	1.23	Q9NZT1	Calmodulin-like protein 5 OS=Homo sapiens OX=9606 GN=CALML5 PE=1 SV=2	CALML5	15.892	21.2	4	3	3	3	12650000
WP5124 ALZHEIMERS DISEASE	0.409313	1.23	O60282	Kinesin heavy chain isoform 5C OS=Homo sapiens OX=9606 GN=KIF5C PE=1 SV=1	KIF5C	109.49	0.8	9	1	1	1	2190000000
WP5124 ALZHEIMERS DISEASE	0.409313	1.23	Q07954	Prolow-density lipoprotein receptor-related protein 1 OS=Homo sapiens OX=9606 GN=LRP1 PE=1 SV=2	LRP1	504.6	0	0	0	0	0	0
WP534 GLYCOLYSIS AND GLUCONEOGENESIS	9.99525e-07	6.46	P00338	L-lactate dehydrogenase A chain OS=Homo sapiens OX=9606 GN=LDHA PE=1 SV=2	LDHA	36.688	0	0	0	0	0	0
WP534 GLYCOLYSIS AND GLUCONEOGENESIS	9.99525e-07	6.46	P00505	Aspartate aminotransferase, mitochondrial OS=Homo sapiens OX=9606 GN=GOT2 PE=1 SV=3	GOT2	47.517	0	0	0	0	0	0
WP534 GLYCOLYSIS AND GLUCONEOGENESIS	9.99525e-07	6.46	P00558	Phosphoglycerate kinase 1 OS=Homo sapiens OX=9606 GN=PGK1 PE=1 SV=3	PGK1	44.614	0	0	0	0	0	0
WP534 GLYCOLYSIS AND GLUCONEOGENESIS	9.99525e-07	6.46	P04075	Fructose-bisphosphate aldolase A OS=Homo sapiens OX=9606 GN=ALDOA PE=1 SV=2	ALDOA	39.42	4.9	1	1	1	1	12992000
WP534 GLYCOLYSIS AND GLUCONEOGENESIS	9.99525e-07	6.46	P04406	Glyceraldehyde-3-phosphate dehydrogenase OS=Homo sapiens OX=9606 GN=GAPDH PE=1 SV=3	GAPDH	36.053	28.7	5	6	6	6	28325000
WP534 GLYCOLYSIS AND GLUCONEOGENESIS	9.99525e-07	6.46	P06733	Alpha-enolase OS=Homo sapiens OX=9606 GN=ENO1 PE=1 SV=2	ENO1	47.168	4.4	1	1	1	1	3345600
WP534 GLYCOLYSIS AND GLUCONEOGENESIS	9.99525e-07	6.46	P14618	Pyruvate kinase PKM OS=Homo sapiens OX=9606 GN=PKM PE=1 SV=4	PKM	57.936	0	0	0	0	0	0
WP534 GLYCOLYSIS AND GLUCONEOGENESIS	9.99525e-07	6.46	P15259	Phosphoglycerate mutase 2 OS=Homo sapiens OX=9606 GN=PGAM2 PE=1 SV=3	PGAM2	28.766	0	0	0	0	0	0
WP534 GLYCOLYSIS AND GLUCONEOGENESIS	9.99525e-07	6.46	P17174	Aspartate aminotransferase, cytoplasmic OS=Homo sapiens OX=9606 GN=GOT1 PE=1 SV=3	GOT1	46.247	3.6	1	1	1	1	3070800
WP534 GLYCOLYSIS AND GLUCONEOGENESIS	9.99525e-07	6.46	P40926	Malate dehydrogenase, mitochondrial OS=Homo sapiens OX=9606 GN=MDH2 PE=1 SV=3	MDH2	35.503	0	0	0	0	0	0
WP534 GLYCOLYSIS AND GLUCONEOGENESIS	9.99525e-07	6.46	P60174	Triosephosphate isomerase OS=Homo sapiens OX=9606 GN=TPI1 PE=1 SV=4	TPI1	26.669	0	0	0	0	0	0
WP545 COMPLEMENT ACTIVATION	0.000157183	7.29	P01024	Complement C3 OS=Homo sapiens OX=9606 GN=C3 PE=1 SV=2	C3	187.15	0	0	0	0	0	0
WP545 COMPLEMENT ACTIVATION	0.000157183	7.29	P0C0L5	Complement C4-B OS=Homo sapiens OX=9606 GN=C4B_2 PE=1 SV=2	C4B_2	192.75	2.9	4	3	3	3	50961000
WP545 COMPLEMENT ACTIVATION	0.000157183	7.29	P06681	Complement C2 OS=Homo sapiens OX=9606 GN=C2 PE=1 SV=2	C2	83.267	0	0	0	0	0	0
WP545 COMPLEMENT ACTIVATION	0.000157183	7.29	P00746	Complement factor D OS=Homo sapiens OX=9606 GN=CFD PE=1 SV=5	CFD	27.033	0	0	0	0	0	0
WP545 COMPLEMENT ACTIVATION	0.000157183	7.29	P0C0L4	Complement C4-A OS=Homo sapiens OX=9606 GN=C4A PE=1 SV=2	C4A	192.78	0	0	0	0	0	0
WP545 COMPLEMENT ACTIVATION	0.000157183	7.29	P00751	Complement factor B OS=Homo sapiens OX=9606 GN=CFB PE=1 SV=2	CFB	85.532	22.3	13	12	12	12	416220000
WP554 ACE INHIBITOR PATHWAY	0.107807	3.56	P01019	Angiotensinogen OS=Homo sapiens OX=9606 GN=AGT PE=1 SV=3	AGT	53.154	7.6	3	3	3	3	91548000
WP554 ACE INHIBITOR PATHWAY	0.107807	3.56	P01042	Kininogen-1 OS=Homo sapiens OX=9606 GN=KNG1 PE=1 SV=2	KNG1	71.957	16.8	10	9	9	9	1803300000
WP558 COMPLEMENT AND COAGULATION CASCADES	3.14258e-11	8.04	P00742	Coagulation factor X OS=Homo sapiens OX=9606 GN=F10 PE=1 SV=2	F10	54.731	0	0	0	0	0	0
WP558 COMPLEMENT AND COAGULATION CASCADES	3.14258e-11	8.04	P00748	Coagulation factor XII OS=Homo sapiens OX=9606 GN=F12 PE=1 SV=3	F12	67.791	2.9	1	1	1	1	1355400
WP558 COMPLEMENT AND COAGULATION CASCADES	3.14258e-11	8.04	P01008	Antithrombin-III OS=Homo sapiens OX=9606 GN=SERPINC1 PE=1 SV=1	SERPINC1	52.602	30.6	22	12	12	12	995630000
WP558 COMPLEMENT AND COAGULATION CASCADES	3.14258e-11	8.04	P01009	Alpha-1-antitrypsin OS=Homo sapiens OX=9606 GN=SERPINA1 PE=1 SV=3	SERPINA1	46.736	38.3	20	13	13	13	1081600000
WP558 COMPLEMENT AND COAGULATION CASCADES	3.14258e-11	8.04	P01024	Complement C3 OS=Homo sapiens OX=9606 GN=C3 PE=1 SV=2	C3	187.15	0	0	0	0	0	0
WP558 COMPLEMENT AND COAGULATION CASCADES	3.14258e-11	8.04	P01042	Kininogen-1 OS=Homo sapiens OX=9606 GN=KNG1 PE=1 SV=2	KNG1	71.957	16.8	10	9	9	9	1803300000
WP558 COMPLEMENT AND COAGULATION CASCADES	3.14258e-11	8.04	P03952	Plasma kallikrein OS=Homo sapiens OX=9606 GN=KLKB1 PE=1 SV=1	KLKB1	71.369	3.6	2	2	2	2	42984000
WP558 COMPLEMENT AND COAGULATION CASCADES	3.14258e-11	8.04	P05154	Plasma serine protease inhibitor OS=Homo sapiens OX=9606 GN=SERPINA5 PE=1 SV=3	SERPINA5	45.674	6.2	2	2	2	2	4565900
WP558 COMPLEMENT AND COAGULATION CASCADES	3.14258e-11	8.04	P05155	Plasma protease C1 inhibitor OS=Homo sapiens OX=9606 GN=SERPING1 PE=1 SV=2	SERPING1	55.154	27.4	56	17	17	17	14711000000
WP558 COMPLEMENT AND COAGULATION CASCADES	3.14258e-11	8.04	P08697	Alpha-2-antiplasmin OS=Homo sapiens OX=9606 GN=SERPINF2 PE=1 SV=3	SERPINF2	54.565	17.9	7	6	6	6	283750000
WP558 COMPLEMENT AND COAGULATION CASCADES	3.14258e-11	8.04	P0C0L5	Complement C4-B OS=Homo sapiens OX=9606 GN=C4B_2 PE=1 SV=2	C4B_2	192.75	2.9	4	3	3	3	50961000
WP558 COMPLEMENT AND COAGULATION CASCADES	3.14258e-11	8.04	Q96IY4	Carboxypeptidase B2 OS=Homo sapiens OX=9606 GN=CPB2 PE=1 SV=2	CPB2	48.424	16.3	2	3	3	3	43281000
WP558 COMPLEMENT AND COAGULATION CASCADES	3.14258e-11	8.04	P05546	Heparin cofactor 2 OS=Homo sapiens OX=9606 GN=SERPIND1 PE=1 SV=3	SERPIND1	57.07	0	0	0	0	0	0
WP558 COMPLEMENT AND COAGULATION CASCADES	3.14258e-11	8.04	P06681	Complement C2 OS=Homo sapiens OX=9606 GN=C2 PE=1 SV=2	C2	83.267	0	0	0	0	0	0
WP558 COMPLEMENT AND COAGULATION CASCADES	3.14258e-11	8.04	P00746	Complement factor D OS=Homo sapiens OX=9606 GN=CFD PE=1 SV=5	CFD	27.033	0	0	0	0	0	0
WP558 COMPLEMENT AND COAGULATION CASCADES	3.14258e-11	8.04	P0C0L4	Complement C4-A OS=Homo sapiens OX=9606 GN=C4A PE=1 SV=2	C4A	192.78	0	0	0	0	0	0
WP558 COMPLEMENT AND COAGULATION CASCADES	3.14258e-11	8.04	P00751	Complement factor B OS=Homo sapiens OX=9606 GN=CFB PE=1 SV=2	CFB	85.532	22.3	13	12	12	12	416220000
WP585 INTERFERON TYPE I SIGNALING PATHWAYS	0.45794	1.48	P42224	Signal transducer and activator of transcription 1-alpha/beta OS=Homo sapiens OX=9606 GN=STAT1 PE=1 SV=2	STAT1	87.334	0	0	0	0	0	0
WP585 INTERFERON TYPE I SIGNALING PATHWAYS	0.45794	1.48	P60842	Eukaryotic initiation factor 4A-I OS=Homo sapiens OX=9606 GN=EIF4A1 PE=1 SV=1	EIF4A1	46.153	0	0	0	0	0	0
WP585 INTERFERON TYPE I SIGNALING PATHWAYS	0.45794	1.48	P63244	Receptor of activated protein C kinase 1 OS=Homo sapiens OX=9606 GN=RACK1 PE=1 SV=3	RACK1	35.076	0	0	0	0	0	0
WP619 TYPE II INTERFERON SIGNALING IFNG	0.330388	1.7	P05362	Intercellular adhesion molecule 1 OS=Homo sapiens OX=9606 GN=ICAM1 PE=1 SV=2	ICAM1	57.825	0	0	0	0	0	0
WP619 TYPE II INTERFERON SIGNALING IFNG	0.330388	1.7	P42224	Signal transducer and activator of transcription 1-alpha/beta OS=Homo sapiens OX=9606 GN=STAT1 PE=1 SV=2	STAT1	87.334	0	0	0	0	0	0
WP706 SUDDEN INFANT DEATH SYNDROME SIDS SUSCEPTIBILITY PATHWAYS	0.112217	1.62	P02787	Serotransferrin OS=Homo sapiens OX=9606 GN=TF PE=1 SV=4	TF	77.049	60.5	160	43	43	43	50131000000
WP706 SUDDEN INFANT DEATH SYNDROME SIDS SUSCEPTIBILITY PATHWAYS	0.112217	1.62	P04075	Fructose-bisphosphate aldolase A OS=Homo sapiens OX=9606 GN=ALDOA PE=1 SV=2	ALDOA	39.42	4.9	1	1	1	1	12992000
WP706 SUDDEN INFANT DEATH SYNDROME SIDS SUSCEPTIBILITY PATHWAYS	0.112217	1.62	P04406	Glyceraldehyde-3-phosphate dehydrogenase OS=Homo sapiens OX=9606 GN=GAPDH PE=1 SV=3	GAPDH	36.053	28.7	5	6	6	6	28325000
WP706 SUDDEN INFANT DEATH SYNDROME SIDS SUSCEPTIBILITY PATHWAYS	0.112217	1.62	P0C0L5	Complement C4-B OS=Homo sapiens OX=9606 GN=C4B_2 PE=1 SV=2	C4B_2	192.75	2.9	4	3	3	3	50961000
WP706 SUDDEN INFANT DEATH SYNDROME SIDS SUSCEPTIBILITY PATHWAYS	0.112217	1.62	P10809	60 kDa heat shock protein, mitochondrial OS=Homo sapiens OX=9606 GN=HSPD1 PE=1 SV=2	HSPD1	61.054	0	0	0	0	0	0
WP706 SUDDEN INFANT DEATH SYNDROME SIDS SUSCEPTIBILITY PATHWAYS	0.112217	1.62	P18510	Interleukin-1 receptor antagonist protein OS=Homo sapiens OX=9606 GN=IL1RN PE=1 SV=1	IL1RN	20.055	0	0	0	0	0	0
WP706 SUDDEN INFANT DEATH SYNDROME SIDS SUSCEPTIBILITY PATHWAYS	0.112217	1.62	P61981	14-3-3 protein gamma OS=Homo sapiens OX=9606 GN=YWHAG PE=1 SV=2	YWHAG	28.302	0	0	0	0	0	0
WP706 SUDDEN INFANT DEATH SYNDROME SIDS SUSCEPTIBILITY PATHWAYS	0.112217	1.62	P62258	14-3-3 protein epsilon OS=Homo sapiens OX=9606 GN=YWHAE PE=1 SV=1	YWHAE	29.174	0	0	0	0	0	0
WP706 SUDDEN INFANT DEATH SYNDROME SIDS SUSCEPTIBILITY PATHWAYS	0.112217	1.62	P63104	14-3-3 protein zeta/delta OS=Homo sapiens OX=9606 GN=YWHAZ PE=1 SV=1	YWHAZ	27.745	0	0	0	0	0	0
WP706 SUDDEN INFANT DEATH SYNDROME SIDS SUSCEPTIBILITY PATHWAYS	0.112217	1.62	P48764	Sodium/hydrogen exchanger 3 OS=Homo sapiens OX=9606 GN=SLC9A3 PE=1 SV=2	SLC9A3	92.853	0	0	0	0	0	0
WP706 SUDDEN INFANT DEATH SYNDROME SIDS SUSCEPTIBILITY PATHWAYS	0.112217	1.62	P0C0L4	Complement C4-A OS=Homo sapiens OX=9606 GN=C4A PE=1 SV=2	C4A	192.78	0	0	0	0	0	0
WP98 PROSTAGLANDIN SYNTHESIS AND REGULATION	0.203066	1.93	P04083	Annexin A1 OS=Homo sapiens OX=9606 GN=ANXA1 PE=1 SV=2	ANXA1	38.714	0	0	0	0	0	0
WP98 PROSTAGLANDIN SYNTHESIS AND REGULATION	0.203066	1.93	P07355	Annexin A2 OS=Homo sapiens OX=9606 GN=ANXA2 PE=1 SV=2	ANXA2	38.604	15.3	4	4	4	4	8350100
WP98 PROSTAGLANDIN SYNTHESIS AND REGULATION	0.203066	1.93	P09525	Annexin A4 OS=Homo sapiens OX=9606 GN=ANXA4 PE=1 SV=4	ANXA4	35.882	0	0	0	0	0	0
