# Supplementary material for: Protein composition analysis of human plasma-derived and recombinant human serum albumin preparations based on 4D label-free proteomics
Source: PeerJ. 2025 Jun 30;13:e19624. doi: 10.7717/peerj.19624 (PMC12225626; doi:10.7717/peerj.19624)
Supplement: Supplemental Information 2 — Supplemental Figures: Figure S1A: Peptide length, peptides per protein, distribution of coverage (%) and MW (kDa) of the LC-MS/MS analysis of rHSA from company A. Figure S2B: Peptide length, peptides per protein, distribution of coverage (%) and MW(kDa) of the LC-MS/MS analysis of rHSA from company B. Figure S3C: Peptide length, peptides per protein, distribution of coverage (%) and MW(kDa) of the LC-MS/MS analysis of pHSA from company C. Figure S4D: Peptide length, peptides per protein, distribution of coverage (%) and MW(kDa) of the LC-MS/MS analysis of pHSA from company D. Figure S5E: Peptide length, peptides per protein, distribution of coverage (%) and MW(kDa) of the LC-MS/MS analysis of pHSA from company E. Figure S6F: Peptide length, peptides per protein, distribution of coverage (%) and MW(kDa) of the LC-MS/MS analysis of pHSA from company F. Figure S7G: Peptide length, peptides per protein, distribution of coverage (%) and MW(kDa) of the LC-MS/MS analysis of pHSA from company G. Figure S8H: Peptide length, peptides per protein, distribution of coverage (%) and MW(kDa) of the LC-MS/MS analysis of pHSA from company H. Figure S9: GO enrichment analysis of the APs in pHSA. Figure S10: Subcellular localization prediction of the APs in pHSA. Figure S11: COG/KOG enrichment analysis of the APs in pHSA. Figure S12: KEGG pathway enrichment analysis of the APs in pHSA. Supplemental Tables: Table S1A: The protein and peptide identified in rHSA from company A. Table S2B: The protein and peptide identified in rHSA from company B. Table S3C: The protein and peptide identified in pHSA from company C. Table S4D: The protein and peptide identified in pHSA from company D. Table S5E: The protein and peptide identified in pHSA from company E. Table S6F: The protein and peptide identified in pHSA from company F. Table S7G: The protein and peptide identified in pHSA from company G. Table S8H: The protein and peptide identified in pHSA from company H. Table S9: The relative abunda [file peerj-13-19624-s002.zip › Supplementary/Supplementary Table/Supplementary Table S17 network.links.txt]

Source	Target
P02533	Q04695
P02533	Q15149
P02533	P13647
P02533	P00533
P02533	P08779
P02533	Q13835
Q13103	Q96IY4
Q13103	P02774
Q13103	Q9UGM5
Q13103	P02765
Q96IY4	P01024
Q96IY4	P02774
Q96IY4	P08697
Q96IY4	P01008
Q96IY4	P02766
Q96IY4	P02765
Q96IY4	P03952
Q96IY4	P01019
Q96IY4	P00748
Q96IY4	P05546
Q96IY4	P15169
P11597	P02749
P11597	P55058
P11597	P02647
P11597	O95445
P11597	P07108
P11597	P04180
P11597	P00739
P11597	P02656
P11597	P02652
P11597	P02654
P11597	P00738
P31930	P25705
P31930	P06576
P31930	P40926
P02749	P19652
P02749	P05546
P02749	P01009
P02749	P02763
P02749	P02768
P02749	P02760
P02749	P35542
P02749	P55058
P02749	O95445
P02749	P02647
P02749	P07108
P02749	P02765
P02749	P04180
P02749	P01008
P02749	P02774
P02749	P02656
P02749	P00739
P02749	P07355
P02749	P00738
P02749	P02654
P02749	P02652
P22735	Q92817
P22735	Q15517
P22735	P04264
P22735	P01040
P22735	O60437
P22735	P20930
P22735	P31944
P22735	P08779
P18206	P30086
P18206	P07384
P18206	O94919
P18206	P02545
P18206	Q15149
P18206	O43707
P18206	P14923
P18206	Q01449
P18206	P67936
P18206	P05556
P18206	P63261
P18206	P19022
P18206	P68133
P18206	P21333
P18206	P06396
P18206	P00441
P18206	P12830
P18206	P02768
P05546	P02765
P05546	P01008
P05546	P05154
P05546	P02647
P05546	P00742
P05546	P07359
P05546	P02760
P14174	P17174
P14174	P04406
P14174	P00505
P09601	Q07954
P09601	P10599
P09601	P04040
P09601	P00441
P09601	P00450
Q14166	P68104
Q14166	O95922
P35579	P63261
P35579	P21333
P35579	Q01449
P35579	P67936
P35579	P0CG04
P35579	P0DOY3
P35579	O15144
P35579	O43707
P35579	P08637
Q9UNN8	P00742
Q9UNN8	P05362
P23526	P00338
P23526	P09211
P23526	P13639
P01033	P80188
P01033	P05556
P01033	P16070
P01033	P02790
P01033	Q07954
P06732	P68133
P06732	P15259
P43490	O00327
P43490	P02753
P43490	Q10588
Q01449	P67936
Q01449	P63261
P05164	P05362
P05164	P02768
P05164	P00450
P05164	P02647
P05164	P04040
P05164	P15144
P53634	P07339
P02656	O95445
P02656	P02647
P02656	P02652
P02656	P02654
P02656	P00738
P02656	P02655
P02656	P00739
P02656	P55058
P02656	P35542
P02656	P01008
P02656	P04180
P02656	P02768
P02656	P02760
P02656	P02763
P02656	P07108
P02656	P02765
P02656	P19652
P02656	Q07954
P04406	P63261
P04406	P30101
P04406	P05109
P04406	P63104
P04406	P11021
P04406	P80511
P04406	P68104
P04406	P62937
P04406	P15104
P04406	P40926
P04406	P08238
P04406	P16070
P04406	P14618
P04406	P10599
P04406	P07738
P04406	P02768
P04406	P12830
P04406	P25705
P04406	P00441
P04406	P05362
P04406	P06733
P04406	P00533
P04406	P19022
P04406	P00338
P04406	P29401
P04406	P13639
P04406	P06702
P04406	P04040
P04406	P00558
P04406	Q06830
P04406	P06576
P04406	P15259
P04406	P11142
P04406	P61769
P04406	P10809
P04406	P14635
P04406	P04075
P04406	P60174
P04406	P37837
P60174	P15259
P60174	P17174
P60174	P00558
P60174	P37837
P60174	P04075
P60174	P29401
P60174	P12955
P60174	P00338
P60174	P00505
P60174	P30086
P60174	P04040
P60174	P00441
P60174	P07738
P60174	P06733
P60174	P68104
P60174	P32119
P60174	P14618
P60174	P40926
Q9UIQ6	P61769
Q9UIQ6	P62258
Q9UIQ6	P61981
Q9UIQ6	P31947
Q9UIQ6	P63104
P02788	P61626
P06733	Q01469
P06733	P07738
P06733	P07355
P06733	P10599
P06733	P14618
P06733	P40926
P06733	P62937
P06733	P11021
P06733	P37837
P06733	P04075
P06733	P15259
P06733	P11142
P06733	Q06830
P06733	P06576
P06733	P00558
P06733	P38646
P06733	P13639
P06733	P26641
P06733	P29401
P06733	P00338
P06733	P00505
P14151	P05362
P14151	Q16853
P14151	P08637
P14151	P16070
P07339	P13473
P07339	P01019
P07339	Q15648
P07339	P01034
P02647	O95445
P02647	P02655
P02647	P55058
P02647	P35542
P02647	P02760
P02647	P02768
P02647	P02763
P02647	P06396
P02647	P02753
P02647	P19652
P02647	P01009
P02647	P02652
P02647	P05090
P02647	P02654
P02647	P00738
P02647	P51659
P02647	P00739
P02647	P02787
P02647	P68871
P02647	P01008
P02647	P04180
P02647	P02774
P02647	P07108
P02647	P02790
P02647	P02766
P02647	P02765
P02647	P05543
P02647	Q07954
P02647	Q15648
P02766	P00450
P02766	P19652
P02766	P02753
P02766	P01009
P02766	P61769
P02766	P02774
P02766	P02790
P02766	P00738
P02766	P02768
P02766	P02763
P02766	P06396
P02766	P01008
P02766	P11021
P02766	P05543
P02766	P02765
P02766	P01034
P02766	P02652
P04040	P12955
P04040	P00505
P04040	P51659
P04040	Q06830
P04040	P37837
P04040	P10599
P04040	P14735
P04040	P32119
P04040	P00441
P04040	P02768
Q07954	P00533
Q07954	P09619
Q07954	A8K2U0
Q07954	P02768
Q07954	P02652
Q07954	P02790
P12955	Q96KP4
P12955	P00441
P12955	P02654
P12955	P00505
P12955	P29401
P12955	P37837
P00505	P06576
P00505	P17174
P00505	P37837
P00505	O75223
P00505	P29401
P00505	P00338
P00505	P15144
P00505	P00441
P00505	Q01469
P00505	P02768
P00505	P15104
P00505	P40926
P01024	Q9HC84
P01024	P15169
P01024	P0C0L4
P01024	P01009
P01024	P05155
P01024	P00746
P01024	P02768
P01024	P0C0L5
P01024	P06681
P01024	Q14624
P01024	P02652
P01024	P22792
P01024	P00738
P01024	P00751
P01024	P02774
P01024	P02787
P04792	P38646
P04792	P11142
P04792	P11021
P04792	P63104
P04792	P62987
P04792	P07355
P04792	P08238
P04792	P00533
P04792	P68133
Q8N6C8	P08637
P69905	P62081
P69905	P68871
P69905	P02042
P69905	P00739
P69905	P00738
P13647	P04264
P13647	Q15149
P13647	Q04695
P13647	P35908
P13647	P13645
P13647	P00533
P13647	P08779
P13647	P04259
P13647	Q13835
P13647	P02538
P04264	Q7Z794
P04264	P35908
P04264	P13645
P04264	P15924
P04264	P20930
P04264	P01042
P04264	P00748
P04259	P02538
P04259	P08779
P02655	P02654
O43707	P00533
O43707	P68133
O43707	P05362
O43707	P63261
O43707	P05556
O43707	P67936
O43707	P07384
P00748	P03952
P00748	P01008
P00748	P05155
P00748	P01042
P00748	P07359
P17931	P07108
P17931	P43121
P17931	P16070
P17931	P20073
P17931	P07355
P17931	P15144
P17931	Q13740
P17931	P27487
P17931	P05556
P17931	P19022
P17931	Q9BZF9
P17931	P00533
Q9Y5Y7	P16070
P14635	P61981
P14635	P62258
P14635	Q93077
P14635	P02545
P14635	Q99878
P14635	P21333
P14635	Q96KB5
P14635	P11388
P14635	P62987
P14635	P31947
Q02413	Q15517
Q02413	Q92817
Q02413	Q15149
Q02413	P15924
Q02413	P20930
Q02413	O60437
Q02413	P14923
Q02413	Q13835
Q02413	Q08554
Q08554	P15924
Q08554	Q15517
Q08554	O60437
Q08554	P14923
Q08554	P20930
Q08554	Q13835
Q9NZH8	Q9NPH3
P18510	Q9NPH3
P02763	P01009
P02763	P19652
P02763	P02765
P02763	P02790
P02763	P02768
P02763	P02774
P02763	P02760
P02763	P01008
P02763	P05154
P02763	P00738
P02763	P02652
P42357	Q96KN2
P42357	Q96KP4
P30086	P62937
P30086	P07108
P30086	P00441
P30086	P37837
Q13573	P11021
Q13573	P26641
Q13573	Q15648
O75691	Q5QJE6
O75691	P62081
P12830	P02768
P12830	P68133
P12830	P00533
P12830	P49862
P12830	P19022
P12830	P00918
P12830	P05109
P12830	P16070
P12830	P08727
P12830	P14923
P12830	P05556
P12830	P08670
P12830	P15924
P12830	Q15223
P12830	P07384
P09619	P16070
P09619	P43121
P09619	P00533
P09619	P42224
P09619	Q8N1I0
P09619	O15144
P09619	P16885
P09619	Q12913
P06576	P10809
P06576	Q15181
P06576	P26641
P06576	P38646
P06576	P13639
P06576	P25705
P06576	P21281
P06576	P68104
P06576	P35232
P06576	P08238
P06576	P40926
P19784	O60282
Q06830	P10599
Q06830	P32119
Q06830	P00441
P04217	P54108
P52907	P47756
P52907	O15144
P52907	P08238
P31025	P02768
P31025	P05090
P40121	P47756
Q13835	P15924
Q13835	P14923
Q13835	P60842
Q13835	P20930
P04180	O95445
P04180	O75608
P04180	P55058
P04180	P02768
P04180	P02652
P04180	P00738
P04180	P02654
P04180	P00739
P04180	P07108
Q15223	P15151
P43121	P16070
P43121	P17813
P43121	P05556
P62258	P62826
P62258	P61981
P62258	P50395
P62258	P31947
P62258	P63104
P06276	P02768
P01040	P06702
P01040	P01034
P01040	P31944
P01040	Q15517
P01040	Q92817
P01040	O60437
P20933	P17174
P20933	O75223
P00450	P02790
P00450	P00738
P00450	P01009
P00450	P02768
P03952	P01008
P03952	P05155
P03952	P01042
P03952	P05154
P03952	P15309
P05362	P02768
P05362	P05556
P05362	P16885
P05362	O75369
P05362	Q9BY67
P05362	P16070
P05362	P13598
O75340	P20073
P48764	P27487
Q10588	P05556
P01042	P15169
P01042	P05155
P01042	P02768
P01042	P07359
P01042	P01019
P01042	P01008
Q9UGM5	P02760
Q9UGM5	O95445
Q9UGM5	P02774
Q9UGM5	P01008
Q9UGM5	P02765
P02760	Q14624
P02760	P01019
P02760	P02652
P02760	P05543
P02760	P02790
P02760	P02765
P02760	P02774
P02760	P02787
P02760	P01008
P02760	P05154
P02760	O95445
P02760	P04075
P02760	P01009
P02760	P19652
P02760	P02768
Q07075	P01019
Q07075	Q14624
Q9H944	Q15648
P02790	P02768
P02790	P01009
P02790	P68871
P02790	P02787
P02790	P01008
P02790	P02774
P02790	P02765
P02790	P00738
P14735	P62987
P14735	P51659
Q14624	P00738
Q14624	P02768
Q14624	P27487
P51884	P15291
P51884	P05556
P55290	P14923
P55290	P11021
P19022	P00533
P19022	P05556
P19022	P08670
P19022	P14923
P19022	P15924
P13645	P20930
P13645	P35908
P13645	P08779
P13645	Q7Z794
P00441	P32119
P00441	P10599
P00441	O14818
P00441	P11021
P00441	P62937
P00441	P21333
P00441	O94919
P00441	P37837
P00441	P55072
P00441	P11142
P31949	P04083
P31949	P07355
O75223	P15144
O75223	P17174
P00533	P04083
P00533	P00738
P00533	Q12913
P00533	P05556
P00533	A0A0B4J1U7
P00533	P11142
P00533	P14923
P00533	P16885
P00533	P23470
P00533	Q05193
P00533	P11021
P00533	P63104
P00533	P0DMV9
P00533	P31947
P00533	P30530
P00533	P08238
P00533	Q12805
P00533	P16070
P00533	P07355
P00533	P02768
P00533	P42224
P00533	Q04695
P21281	Q9UHA4
P35542	P55058
P35542	P00738
P35542	P02654
P35542	P02652
P35542	O95445
P05155	P0C0L5
P05155	P0C0L4
P05155	P00751
O94919	P21333
P29508	P48594
P00918	P10809
P07333	P08571
P07333	P08637
P12273	P25311
P04080	P01034
P04080	P42224
P04080	P05090
P25311	P02768
P60842	P08238
P60842	P63244
P60842	O14818
P60842	O00303
P60842	P68104
P60842	P49662
P60842	P62081
P60842	O43432
P60842	Q02878
P60842	P11142
P60842	P13639
P60842	P26641
Q9NZQ9	P67936
O15144	P0CG04
O15144	P0DOY3
O15144	P08637
O15144	P47756
O15144	P68133
O15144	P63261
O15144	O14818
P02768	P02787
P02768	P01019
P02768	P04278
P02768	P00738
P02768	P61769
P02768	P17174
P02768	P01009
P02768	P19652
P02768	P02753
P02768	P0C0L5
P02768	P27487
P02768	P81605
P02768	P08185
P02768	O95445
P02768	P07911
P02768	P0C0L4
P02768	P02765
P02768	P05543
P02768	P01008
P02768	P63261
P02768	P16070
P02768	P02652
P02768	P01034
P02768	P08727
P02768	P80188
P04843	Q02878
P04843	P11021
P04843	Q15084
P04843	P62987
P04843	O14818
P38646	P25705
P38646	P0DMV9
P38646	P68104
P38646	P11021
P38646	Q96KP4
P38646	P35232
P38646	P63244
P38646	P08238
P38646	P11142
P38646	P10809
P38646	P26641
P38646	P13639
Q01469	P31151
Q01469	P07108
P15259	P07738
P15259	P14618
P15259	P00558
P15259	P37837
P15259	P04075
P15259	P29401
Q9H1E1	P31151
P06681	P0C0L4
P06681	P0CG04
P06681	P0DOY3
P06681	P0C0L5
A8K2U0	O60437
A8K2U0	Q15149
A8K2U0	Q92817
A8K2U0	P49862
A8K2U0	Q92876
P15144	P05556
P15144	P27487
P15144	P17174
P15144	P17813
P15144	P01019
P15144	Q13740
P15144	P31947
P15144	P16070
P30101	P61769
P30101	P11142
P30101	Q15084
P30101	P10599
P30101	P11021
Q15648	P02652
Q15648	P01019
Q15648	P51659
P30530	P63104
P30530	P16885
P32119	P10599
P32119	P14618
Q92817	O60437
Q92817	P31944
Q92817	Q15517
P08779	Q04695
P02750	P17813
P08571	P10809
P08571	P16885
P08571	P08637
P08571	P05556
P08571	Q05193
P08571	P62987
Q13740	P16070
Q13740	P17813
Q13740	P05556
P61981	P31947
P61981	P63104
P61981	P62826
P15104	P17174
P15104	P10809
P15104	Q96KN2
P15104	Q96KP4
P13639	P26641
P13639	Q8N1I0
P13639	Q15149
P13639	P62081
P13639	P11142
P13639	Q02878
P13639	P00558
P13639	P63244
P13639	O14818
P13639	P08238
P13639	P68104
P13639	O00303
P13639	P62987
P13639	P26640
P13639	P25705
Q04695	P02538
Q04695	P31947
P35908	Q7Z794
Q16853	P16070
Q96EP0	P55072
Q96EP0	P63244
Q96EP0	P62987
P27482	Q9NZT1
P27482	Q9HD67
P27482	P08238
P22792	P15169
P14618	P00558
P14618	P11142
P14618	P04075
P14618	P37837
P14618	P00338
P14618	P26641
P14618	P29401
P14618	P40926
P14618	P16070
P37837	P17174
P37837	P07738
P37837	P00558
P37837	P04075
P37837	P29401
P37837	P00338
Q15149	Q02878
Q15149	P08670
Q15149	P62081
Q15149	Q8N1I0
Q15149	P26641
Q15149	P62987
Q15149	P63244
P11021	O75460
P11021	P10809
P11021	P61769
P11021	P11142
P11021	P55072
P11021	P01009
P11021	Q15084
P11021	P26641
P11021	P10599
P11021	P08238
P11021	P0DMV9
P11021	P49662
Q96KP4	Q96KN2
Q9BXM0	P46939
Q9BXM0	O60437
P0DPH8	P68371
P40926	P00558
P40926	P17174
P40926	P10809
P40926	P04075
P40926	P25705
Q99878	P07359
Q99878	Q9UIF9
Q99878	Q93077
Q99878	P62987
P01857	P0CG04
P01857	P0DOY3
P01859	P0CG04
P01859	P0DOY3
P01860	P0CG04
P01860	P0DOY3
P01861	P0CG04
P01861	P0DOY3
P01857	A0A0B4J1U7
P01859	A0A0B4J1U7
P01860	A0A0B4J1U7
P01861	A0A0B4J1U7
P05543	P02765
P05543	P04278
P07359	Q93077
P07359	P05154
P07359	P21333
P07359	O75369
P07359	P01008
P07359	P63104
P26641	Q8N1I0
P26641	P62081
P26641	P62826
P26641	P11142
P26641	Q02878
P26641	P00558
P26641	P63244
P26641	P08238
P26641	P68104
P26641	O00303
P26641	P62987
P26641	P26640
P00746	P00751
P05154	P01008
P05154	P00742
P68871	P00738
P68871	P00739
P68871	Q6BCY4
P68871	P02042
P68104	P62081
P68104	P62826
P68104	P10809
P68104	P11142
P68104	Q02878
P68104	P00558
P68104	P26640
P68104	O14818
P68104	P63244
P68104	P08238
P68104	P63261
P68104	P62987
P62081	Q02878
P62081	Q5QJE6
P62081	Q8N1I0
P62081	P62987
P62081	O00303
P62081	P63244
O60437	Q09666
O60437	P08670
O60437	P31944
O60437	Q15517
P31947	Q6TGC4
P31947	P63104
P31947	P62826
Q9UIV8	Q6UXB8
P08185	P04278
P05090	P02652
P67936	P29536
P67936	P08670
P67936	P63261
P07355	P04083
P07355	P35232
P07355	P02765
P07355	P16070
P07355	Q09666
P07355	P21333
P13797	Q16658
P13797	P47756
P00738	O95445
P00738	P55058
P00738	P01011
P00738	P19652
P00738	P01009
P00738	P02654
P00738	P02652
P00738	P00739
P00738	P02042
P00738	P02787
P00738	P02774
P00738	P07108
P00738	P02765
P01833	A0A0B4J1U7
P55072	P62987
P55072	O14818
P55072	P08238
P55072	P11142
P55072	Q96FW1
P55072	P08670
P27487	P05556
P42224	P63244
P42224	Q01628
P42224	Q16658
P42224	P08670
P01019	Q05193
P01019	P02765
P68133	Q9HD67
P68133	P21333
P68133	P06396
P68133	P46939
P68133	P07384
P68133	P02774
P68133	P05556
P46939	P05556
P01008	P00742
P01008	P19652
P01008	O95445
P01008	P02765
P01008	P02774
P01008	P16070
P08637	P16885
P08637	A0A0B4J1U7
P02652	O95445
P02652	P02654
P02652	P51659
P02652	P00739
P02652	P55058
P02652	P02787
P02652	P07108
P02652	P02765
P02652	P19652
P02652	P01009
P31151	Q86SG5
P31151	P80511
P05109	P05556
P05109	P16070
P05109	P06702
P05109	P80511
P80511	P04075
P80511	P06702
P20930	P15924
P20930	P31944
P20930	P07384
P78417	P09211
P21333	O75460
P21333	P05556
P21333	P08238
P21333	O75369
P21333	P06396
P15169	P10809
P17174	P00338
O14818	P63244
O14818	P62987
O75553	P05556
P02753	P02765
P02753	P02774
P08238	P25705
P08238	Q9NZT1
P08238	P0DMV9
P08238	P35232
P08238	P63261
P08238	P62987
P08238	P47756
P08238	Q96K17
P08238	P10809
P08238	P11142
P08238	P13473
P08238	Q02878
Q05193	P63244
P80188	P01034
P17813	P16070
P17813	P05556
Q15181	P25705
P00558	P07738
P00558	P25705
P00558	P63261
P00558	P63104
P00558	P04075
P00558	P00338
P00558	P29401
P06396	P02774
P06396	P63261
P10599	P63104
P0DMV9	P10809
O95445	P02654
O95445	P00739
O95445	P55058
O95445	P07108
Q15517	P49862
Q15517	P31944
Q5T5P2	Q6UX71
Q92876	P01009
Q93077	Q9UIF9
Q93077	P62987
P51172	P62987
P15924	P14923
Q02763	P05556
Q9NZT1	Q08188
Q08188	Q6UWP8
Q16658	P08670
P10809	P35232
P10809	P25705
P10809	P11142
P07738	P04075
P04075	P00338
P04075	P29401
P04075	P63261
P63104	P05556
P63104	P62826
P63104	P63261
P05556	P07384
P05556	O75369
P05556	P63244
P05556	P16070
P05556	Q9HD67
P05556	P63261
P01034	P61769
P09211	P16930
P25705	P11142
P25705	P35232
O43432	P49662
P16930	P29401
P02787	P01009
P02787	P61769
P02787	P02765
P62987	Q96FW1
P62987	Q02878
P62987	P63244
P62987	Q8N1I0
P29401	P00338
P31944	P07384
P02765	P19652
P02765	P01009
P02765	P02774
P19652	P01009
P19652	P02774
P0C0L4	P0CG04
P0C0L4	P0DOY3
P0C0L4	P0C0L5
P0C0L4	P00751
P47756	P63261
O75460	P63244
Q02878	O00303
Q02878	P63244
Q02878	Q8N1I0
Q8N1I0	P63244
P13473	P11142
P11388	Q96KB5
P0C0L5	P00751
P0C0L5	P0CG04
P0C0L5	P0DOY3
P01009	P02774
P55058	P07108
P55058	P00739
P55058	P02654
Q9HD67	P63261
P63244	P62826
P63244	P11142
P63244	O00303
P0CG04	A0A0B4J1U7
P0DOY3	A0A0B4J1U7
P11142	P00338
P07108	P00739
P07108	P02654
P00739	P02654
P61769	P63261
A0A0B4J1U7	P16885
