# Supplementary material for: Protein composition analysis of human plasma-derived and recombinant human serum albumin preparations based on 4D label-free proteomics
Source: PeerJ. 2025 Jun 30;13:e19624. doi: 10.7717/peerj.19624 (PMC12225626; doi:10.7717/peerj.19624)
Supplement: Supplemental Information 2 — Supplemental Figures: Figure S1A: Peptide length, peptides per protein, distribution of coverage (%) and MW (kDa) of the LC-MS/MS analysis of rHSA from company A. Figure S2B: Peptide length, peptides per protein, distribution of coverage (%) and MW(kDa) of the LC-MS/MS analysis of rHSA from company B. Figure S3C: Peptide length, peptides per protein, distribution of coverage (%) and MW(kDa) of the LC-MS/MS analysis of pHSA from company C. Figure S4D: Peptide length, peptides per protein, distribution of coverage (%) and MW(kDa) of the LC-MS/MS analysis of pHSA from company D. Figure S5E: Peptide length, peptides per protein, distribution of coverage (%) and MW(kDa) of the LC-MS/MS analysis of pHSA from company E. Figure S6F: Peptide length, peptides per protein, distribution of coverage (%) and MW(kDa) of the LC-MS/MS analysis of pHSA from company F. Figure S7G: Peptide length, peptides per protein, distribution of coverage (%) and MW(kDa) of the LC-MS/MS analysis of pHSA from company G. Figure S8H: Peptide length, peptides per protein, distribution of coverage (%) and MW(kDa) of the LC-MS/MS analysis of pHSA from company H. Figure S9: GO enrichment analysis of the APs in pHSA. Figure S10: Subcellular localization prediction of the APs in pHSA. Figure S11: COG/KOG enrichment analysis of the APs in pHSA. Figure S12: KEGG pathway enrichment analysis of the APs in pHSA. Supplemental Tables: Table S1A: The protein and peptide identified in rHSA from company A. Table S2B: The protein and peptide identified in rHSA from company B. Table S3C: The protein and peptide identified in pHSA from company C. Table S4D: The protein and peptide identified in pHSA from company D. Table S5E: The protein and peptide identified in pHSA from company E. Table S6F: The protein and peptide identified in pHSA from company F. Table S7G: The protein and peptide identified in pHSA from company G. Table S8H: The protein and peptide identified in pHSA from company H. Table S9: The relative abunda [file peerj-13-19624-s002.zip › Supplementary/Supplementary Table/Supplementary Table S18 KEGG_map_Classify.xlsx]

## Sheet: ident Classification
KEGG map level_1	KEGG map level_2	Number of proteins	Related proteins
Cellular Processes	Cell growth and death	26	P08238;Q93077;Q96EP0;P09601;P0C869;P02787;P61981;Q99878;P00450;P62258;P31947;P07384;P62937;O75460;P14635;P42224;P07339;P63104;P02545;Q9NZT1;P15104;P0DPH8;P27482;P53634;P63261;P51812
Cellular Processes	Cell motility	12	P35579;P06396;P09619;P05556;P00533;P18206;O15144;P98174;P01042;O43707;Q01449;P63261
Cellular Processes	Cellular community - eukaryotes	17	P35579;P12830;P09619;P05556;P00533;P68371;O75369;P18206;O15144;P0DPH8;P21333;P19784;Q15223;Q12913;O43707;Q01449;P63261
Cellular Processes	Transport and catabolism	31	P05164;P62987;P08637;P00533;P13473;P52907;P19784;P47756;P68371;O75460;Q8TDY2;O60282;Q03426;Q06830;P20933;P07339;P04040;O15144;P21281;P05556;P01024;P08571;P0DMV9;P0DPH8;P51659;P11142;P53634;P00441;P63261;Q05193;P54802
Environmental Information Processing	Membrane transport	1	Q86UQ4
Environmental Information Processing	Signal transduction	49	P09619;P08238;P04075;Q02763;Q8N1I0;P21333;Q9UHA4;P09601;Q13573;Q8TCJ0;P0C869;P02787;P61981;P00533;P04406;P62258;P16885;P26992;P00338;Q99650;P07333;P19784;P14635;P12830;P04792;P42224;Q9NPH3;O75369;P04040;P00558;P06733;P07339;P63104;P01042;P01019;P01033;P21281;P05556;P08571;P0DMV9;Q9NZT1;P05362;P27482;P11142;P13639;P63261;P20020;P51812;Q05193
Environmental Information Processing	Signaling molecules and interaction	21	P16070;Q15223;P18510;Q9BY67;P26992;Q99650;P07333;P14151;P12830;Q9NPH3;Q9NZH8;P13598;Q13740;P01042;P01019;P07359;P05556;P01024;P19022;P05362;P15151
Genetic Information Processing	Folding, sorting and degradation	16	P11021;O14818;P08238;P04843;P0DMV9;P06733;P62987;P38646;P30101;P55072;Q07065;Q15084;P11142;P07384;O75460;P10809
Genetic Information Processing	Transcription	4	P0DMV9;Q13573;P11142;O75529
Genetic Information Processing	Translation	8	Q9H307;P68104;P62987;P62826;P26640;P19784;Q02878;P62081
Human Diseases	Cancer: overview	46	P16070;P09619;P05164;P08238;P21333;P09601;Q13573;P14618;P0C869;O43707;P61981;P00533;P62258;P16885;P00338;P07333;P19784;P06576;P12830;P51884;P42224;O75369;P04040;P08670;P31930;P63104;Q16658;P78417;P06396;P01042;P01019;Q12913;P15259;O75608;P09211;P05556;P01024;P08571;P59666;Q9NZT1;P25705;P27482;P14923;P00441;P63261;P51812
Human Diseases	Cancer: specific types	19	P09619;P08238;P05164;P19971;P09601;P00533;P16885;P07333;O60282;P12830;P42224;P78417;P09211;P05556;P08571;Q9NZT1;P27482;P14923;P63261
Human Diseases	Cardiovascular disease	29	P11021;P15924;P08238;P67936;P10599;P09601;P02647;P04406;O75460;P06576;P07339;P31930;P78417;P01019;O43432;P10809;P09211;P05556;P19022;P08571;P0DMV9;P02545;Q9NZT1;P25705;P05362;P27482;P11142;P14923;P63261
Human Diseases	Drug resistance: antineoplastic	9	P09211;P09619;P00533;Q92820;P16885;Q15648;P78417;P30530;P11388
Human Diseases	Endocrine and metabolic disease	16	P00533;P42224;P01024;P0C0L4;P08571;P16885;P31930;P06681;P0C0L5;P05362;Q9Y261;P01019;O75460;P51812;P14618;P10809
Human Diseases	Immune disease	13	P10155;P21281;P42224;P01024;Q93077;P0C0L4;Q99878;P06681;P0C0L5;P05362;Q02763;P08637;O43707
Human Diseases	Infectious disease: bacterial	62	P35579;P16070;P08238;P10599;P62987;P21333;Q96EP0;P08637;Q9C075;O43707;P08727;Q01449;P13646;Q02413;P05155;P00533;Q04695;P04406;P68104;P18206;P16885;P06681;P38646;P55072;P13473;P07384;P26641;P68371;O60282;P12830;P07355;P42224;O75369;P07339;P19012;O15144;P10809;P49662;P00751;Q09666;P21281;P05556;P01024;P0C0L4;P08571;P02533;P0DMV9;P08779;P59666;P0C0L5;P05362;P0DPH8;P11142;P27482;Q9NZT1;P13645;P63261;…
Human Diseases	Infectious disease: parasitic	23	Q9UIV8;P05089;P29508;P68871;P08637;O43707;P02647;Q07954;P68104;P18206;P48594;P04792;P42224;Q06830;P69905;P01042;P05556;P01024;P08571;P0DMV9;P00739;P05362;P11142
Human Diseases	Infectious disease: viral	40	P16070;P09619;P62987;Q15223;P14618;Q3ZCX4;Q13573;P61981;P00533;P62258;P16885;P06681;P19784;Q02878;P14635;P42224;P63244;P08670;P63104;P30101;P62826;Q13360;P00751;B7Z6K7;P21281;P05556;P01024;P0C0L4;P0DMV9;Q8NEP9;Q9NZT1;P0C0L5;P05362;P27482;P11142;Q9BY31;P00746;P63261;P61769;P62081
Human Diseases	Neurodegenerative disease	28	P11021;P10599;P62987;P14735;O75553;P20073;O14818;Q07954;P04406;Q9P2D7;P55072;P19784;P07384;P68371;O75460;Q8TDY2;O60282;P06576;P04040;P31930;P0DMV9;Q9NZT1;P25705;P0DPH8;P27482;P11142;P00441;P63261
Human Diseases	Substance dependence	4	Q93077;P27482;Q99878;Q9NZT1
Metabolism	Amino acid metabolism	18	P14174;Q16853;P00505;P40926;P16930;P05089;Q96KP4;P04040;P07738;P06732;P15104;P00338;P23526;P17174;Q96KN2;P12532;P42357;P15259
Metabolism	Carbohydrate metabolism	17	P37837;P40926;P04075;P04406;P06733;P04040;P00558;P16885;P07738;P15104;P00338;P15291;P29401;Q6BCY4;P60174;P14618;P15259
Metabolism	Energy metabolism	7	P21281;P06576;P00918;P31930;P15104;P25705;Q15181
Metabolism	Global and overview maps	51	P04075;P19971;P05089;O00204;P15291;P43251;P09601;P14618;P0C869;P12532;P80108;O75223;P04406;P07738;P16885;P06732;P00338;P15144;P43490;P14174;Q10588;P06576;Q03426;Q16853;P40926;P16930;P06733;P04040;P00558;P31930;P17174;P29401;P78417;Q70JA7;P60174;P42357;P15259;P37837;P09211;P00505;P21281;P04843;P00918;Q92820;Q96KP4;P23526;P15104;P25705;P51659;Q96KN2;P54802
Metabolism	Glycan biosynthesis and metabolism	6	P04843;P20933;P54802;P15291;Q70JA7;P80108
Metabolism	Lipid metabolism	5	O75608;O00204;P51659;P04180;P0C869
Metabolism	Metabolism of cofactors and vitamins	6	Q10588;P00450;Q92820;P09601;P43490;P43251
Metabolism	Metabolism of other amino acids	7	O75223;Q16853;P09211;Q96KP4;Q96KN2;P78417;P15144
Metabolism	Metabolism of terpenoids and polyketides	1	Q03426
Metabolism	Nucleotide metabolism	1	P19971
Metabolism	Xenobiotics biodegradation and metabolism	4	P19971;P09211;P78417;P05164
Organismal Systems	Aging	6	P0DMV9;P04040;Q9Y261;P11142;P00441;Q8TDY2
Organismal Systems	Circulatory system	8	P35579;P67936;P31930;Q9NZT1;P27482;P20020;P0C869;P01019
Organismal Systems	Development and regeneration	7	P05556;P42224;P16885;Q13275;P07333;P08637;Q8N6C8
Organismal Systems	Digestive system	29	O60928;P04180;P01034;P09601;P02787;Q9HC84;P02647;Q07954;P27487;Q96IY4;P02652;Q10588;P48764;P02655;P02749;P11597;P00505;P00918;P02656;Q05707;Q9NZT1;P39059;P27482;P61626;P63261;P20020;P02654;P55058;P43251
Organismal Systems	Endocrine system	42	Q07075;P11021;P08238;P02766;Q01469;Q9C075;P05543;P14618;P08727;P0C869;P13646;P02647;P00533;Q04695;P16885;P00338;Q9UIQ6;P15144;P02652;P14635;P42224;P07339;P19012;Q15648;P07108;O94759;P01019;P20020;P15259;P02656;P02533;P0DMV9;P08779;Q9NZT1;P27482;P11142;P13639;P63261;P35527;P13645;P51812;P55058
Organismal Systems	Environmental adaptation	9	P06576;P31930;Q9NZT1;P25705;P27482;P63261;O00327;P51812;Q9Y4C1
Organismal Systems	Excretory system	7	P21281;P48764;P00918;P52566;P20020;P31947;Q05193
Organismal Systems	Immune system	65	P01009;P11021;P16070;P08238;P05164;Q93077;P10599;P31151;Q86SG5;Q96EP0;P05109;P08637;O43707;P0C869;Q9HC84;Q01449;P05155;Q99878;P05154;P18206;P16885;P62258;P06681;Q96IY4;P07333;P15144;P00742;P43490;P42224;Q9NPH3;P05546;P05120;P30101;O15144;P03952;Q9UNN8;O94759;P13598;P06396;P01042;P80188;P07359;Q8N6C8;P49662;P00751;P00748;P05556;P01024;P06702;P0C0L4;P08571;P0DMV9;P01833;P59666;Q9NZT1;P0C0L5;P05362;…
Organismal Systems	Nervous system	12	O60282;P21281;P62258;P16885;P52566;Q9NZT1;P15104;P27482;O00327;P51812;Q05193;P0C869
Organismal Systems	Sensory system	6	Q9NPH3;P16885;Q9NZT1;P27482;P01042;P0C869

## Sheet: ident list
KEGG KO No.	map_ID	KEGG map level_2	KEGG map level_1	Protein accession	Protein description	Gene name	MW [kDa]	Coverage [%]	MS/MS Counts	Peptides
K01275	map04210	Cell growth and death	Cellular Processes	P53634	Dipeptidyl peptidase 1 OS=Homo sapiens OX=9606 GN=CTSC PE=1 SV=2	CTSC	51.853	0	0	0
K02183	map04218	Cell growth and death	Cellular Processes	P27482	Calmodulin-like protein 3 OS=Homo sapiens OX=9606 GN=CALML3 PE=1 SV=2	CALML3	16.891	0	0	0
K03283	map04144	Transport and catabolism	Cellular Processes	P11142	Heat shock cognate 71 kDa protein OS=Homo sapiens OX=9606 GN=HSPA8 PE=1 SV=1	HSPA8	70.897	0	0	0
K06630	map04110	Cell growth and death	Cellular Processes	P62258	14-3-3 protein epsilon OS=Homo sapiens OX=9606 GN=YWHAE PE=1 SV=1	YWHAE	29.174	0	0	0
K06528	map04140	Transport and catabolism	Cellular Processes	P13473	Lysosome-associated membrane glycoprotein 2 OS=Homo sapiens OX=9606 GN=LAMP2 PE=1 SV=2	LAMP2	44.96	0	0	0
K00869	map04146	Transport and catabolism	Cellular Processes	Q03426	Mevalonate kinase OS=Homo sapiens OX=9606 GN=MVK PE=1 SV=1	MVK	42.45	0	0	0
K05692	map04510	Cellular community - eukaryotes	Cellular Processes	P63261	Actin, cytoplasmic 2 OS=Homo sapiens OX=9606 GN=ACTG1 PE=1 SV=1	ACTG1	41.792	9.3	1	3
K05719	map04530	Cellular community - eukaryotes	Cellular Processes	P05556	Integrin beta-1 OS=Homo sapiens OX=9606 GN=ITGB1 PE=1 SV=2	ITGB1	88.414	0	0	0
K02183	map04218	Cell growth and death	Cellular Processes	Q9NZT1	Calmodulin-like protein 5 OS=Homo sapiens OX=9606 GN=CALML5 PE=1 SV=2	CALML5	15.892	21.2	4	3
K17589	map04140	Transport and catabolism	Cellular Processes	Q8TDY2	RB1-inducible coiled-coil protein 1 OS=Homo sapiens OX=9606 GN=RB1CC1 PE=1 SV=3	RB1CC1	183.09	0	0	0
K16198	map04114	Cell growth and death	Cellular Processes	P61981	14-3-3 protein gamma OS=Homo sapiens OX=9606 GN=YWHAG PE=1 SV=2	YWHAG	28.302	0	0	0
K13279	map04146	Transport and catabolism	Cellular Processes	Q06830	Peroxiredoxin-1 OS=Homo sapiens OX=9606 GN=PRDX1 PE=1 SV=1	PRDX1	22.11	9	1	1
K12405	map04146	Transport and catabolism	Cellular Processes	P51659	Peroxisomal multifunctional enzyme type 2 OS=Homo sapiens OX=9606 GN=HSD17B4 PE=1 SV=3	HSD17B4	79.685	0	0	0
K03097	map04520	Cellular community - eukaryotes	Cellular Processes	P19784	Casein kinase II subunit alpha' OS=Homo sapiens OX=9606 GN=CSNK2A2 PE=1 SV=1	CSNK2A2	41.213	0	0	0
K03990	map04145	Transport and catabolism	Cellular Processes	P01024	Complement C3 OS=Homo sapiens OX=9606 GN=C3 PE=1 SV=2	C3	187.15	0	0	0
K03097	map04137	Transport and catabolism	Cellular Processes	P19784	Casein kinase II subunit alpha' OS=Homo sapiens OX=9606 GN=CSNK2A2 PE=1 SV=1	CSNK2A2	41.213	0	0	0
K05698	map04520	Cellular community - eukaryotes	Cellular Processes	Q12913	Receptor-type tyrosine-protein phosphatase eta OS=Homo sapiens OX=9606 GN=PTPRJ PE=1 SV=3	PTPRJ	145.94	2.7	3	3
K13624	map04216	Cell growth and death	Cellular Processes	P00450	Ceruloplasmin OS=Homo sapiens OX=9606 GN=CP PE=1 SV=1	CP	122.2	22.9	25	17
K07375	map04145	Transport and catabolism	Cellular Processes	P68371	Tubulin beta-4B chain OS=Homo sapiens OX=9606 GN=TUBB4B PE=1 SV=1	TUBB4B	49.83	0	0	0
K16198	map04110	Cell growth and death	Cellular Processes	P61981	14-3-3 protein gamma OS=Homo sapiens OX=9606 GN=YWHAG PE=1 SV=2	YWHAG	28.302	0	0	0
K00510	map04216	Cell growth and death	Cellular Processes	P09601	Heme oxygenase 1 OS=Homo sapiens OX=9606 GN=HMOX1 PE=1 SV=1	HMOX1	32.818	0	0	0
K05692	map04210	Cell growth and death	Cellular Processes	P63261	Actin, cytoplasmic 2 OS=Homo sapiens OX=9606 GN=ACTG1 PE=1 SV=1	ACTG1	41.792	9.3	1	3
K01379	map04140	Transport and catabolism	Cellular Processes	P07339	Cathepsin D OS=Homo sapiens OX=9606 GN=CTSD PE=1 SV=1	CTSD	44.552	9.7	4	3
K04565	map04146	Transport and catabolism	Cellular Processes	P00441	Superoxide dismutase [Cu-Zn] OS=Homo sapiens OX=9606 GN=SOD1 PE=1 SV=2	SOD1	15.936	0	0	0
K05689	map04520	Cellular community - eukaryotes	Cellular Processes	P12830	Cadherin-1 OS=Homo sapiens OX=9606 GN=CDH1 PE=1 SV=3	CDH1	97.455	1.8	2	2
K01275	map04142	Transport and catabolism	Cellular Processes	P53634	Dipeptidyl peptidase 1 OS=Homo sapiens OX=9606 GN=CTSC PE=1 SV=2	CTSC	51.853	0	0	0
K01367	map04210	Cell growth and death	Cellular Processes	P07384	Calpain-1 catalytic subunit OS=Homo sapiens OX=9606 GN=CAPN1 PE=1 SV=1	CAPN1	81.889	0	0	0
K16197	map04110	Cell growth and death	Cellular Processes	P63104	14-3-3 protein zeta/delta OS=Homo sapiens OX=9606 GN=YWHAZ PE=1 SV=1	YWHAZ	27.745	0	0	0
K05719	map04810	Cell motility	Cellular Processes	P05556	Integrin beta-1 OS=Homo sapiens OX=9606 GN=ITGB1 PE=1 SV=2	ITGB1	88.414	0	0	0
K01528	map04144	Transport and catabolism	Cellular Processes	Q05193	Dynamin-1 OS=Homo sapiens OX=9606 GN=DNM1 PE=1 SV=2	DNM1	97.407	0	0	0
K06630	map04114	Cell growth and death	Cellular Processes	P62258	14-3-3 protein epsilon OS=Homo sapiens OX=9606 GN=YWHAE PE=1 SV=1	YWHAE	29.174	0	0	0
K12641	map04210	Cell growth and death	Cellular Processes	P02545	Prelamin-A/C OS=Homo sapiens OX=9606 GN=LMNA PE=1 SV=1	LMNA	74.139	0	0	0
K02183	map04114	Cell growth and death	Cellular Processes	Q9NZT1	Calmodulin-like protein 5 OS=Homo sapiens OX=9606 GN=CALML5 PE=1 SV=2	CALML5	15.892	21.2	4	3
K05700	map04520	Cellular community - eukaryotes	Cellular Processes	P18206	Vinculin OS=Homo sapiens OX=9606 GN=VCL PE=1 SV=4	VCL	123.8	0	0	0
K05700	map04810	Cell motility	Cellular Processes	P18206	Vinculin OS=Homo sapiens OX=9606 GN=VCL PE=1 SV=4	VCL	123.8	0	0	0
K05700	map04510	Cellular community - eukaryotes	Cellular Processes	P18206	Vinculin OS=Homo sapiens OX=9606 GN=VCL PE=1 SV=4	VCL	123.8	0	0	0
K05868	map04114	Cell growth and death	Cellular Processes	P14635	G2/mitotic-specific cyclin-B1 OS=Homo sapiens OX=9606 GN=CCNB1 PE=1 SV=1	CCNB1	48.337	0	0	0
K05768	map04810	Cell motility	Cellular Processes	P06396	Gelsolin OS=Homo sapiens OX=9606 GN=GSN PE=1 SV=1	GSN	85.696	0	0	0
K03767	map04217	Cell growth and death	Cellular Processes	P62937	Peptidyl-prolyl cis-trans isomerase A OS=Homo sapiens OX=9606 GN=PPIA PE=1 SV=2	PPIA	18.012	0	0	0
K03898	map04810	Cell motility	Cellular Processes	P01042	Kininogen-1 OS=Homo sapiens OX=9606 GN=KNG1 PE=1 SV=2	KNG1	71.957	16.8	10	9
K04361	map04510	Cellular community - eukaryotes	Cellular Processes	P00533	Epidermal growth factor receptor OS=Homo sapiens OX=9606 GN=EGFR PE=1 SV=2	EGFR	134.28	0	0	0
K04361	map04144	Transport and catabolism	Cellular Processes	P00533	Epidermal growth factor receptor OS=Homo sapiens OX=9606 GN=EGFR PE=1 SV=2	EGFR	134.28	0	0	0
K06081	map04520	Cellular community - eukaryotes	Cellular Processes	Q15223	Nectin-1 OS=Homo sapiens OX=9606 GN=NECTIN1 PE=1 SV=3	NECTIN1	57.157	0	0	0
K01367	map04217	Cell growth and death	Cellular Processes	P07384	Calpain-1 catalytic subunit OS=Homo sapiens OX=9606 GN=CAPN1 PE=1 SV=1	CAPN1	81.889	0	0	0
K04361	map04520	Cellular community - eukaryotes	Cellular Processes	P00533	Epidermal growth factor receptor OS=Homo sapiens OX=9606 GN=EGFR PE=1 SV=2	EGFR	134.28	0	0	0
K05720	map04810	Cell motility	Cellular Processes	P98174	FYVE, RhoGEF and PH domain-containing protein 1 OS=Homo sapiens OX=9606 GN=FGD1 PE=1 SV=2	FGD1	106.56	0	0	0
K04361	map04540	Cellular community - eukaryotes	Cellular Processes	P00533	Epidermal growth factor receptor OS=Homo sapiens OX=9606 GN=EGFR PE=1 SV=2	EGFR	134.28	0	0	0
K14736	map04216	Cell growth and death	Cellular Processes	P02787	Serotransferrin OS=Homo sapiens OX=9606 GN=TF PE=1 SV=4	TF	77.049	60.5	160	43
K01444	map04142	Transport and catabolism	Cellular Processes	P20933	N(4)-(beta-N-acetylglucosaminyl)-L-asparaginase OS=Homo sapiens OX=9606 GN=AGA PE=1 SV=2	AGA	37.208	0	0	0
K10789	map04145	Transport and catabolism	Cellular Processes	P05164	Myeloperoxidase OS=Homo sapiens OX=9606 GN=MPO PE=1 SV=1	MPO	83.868	2.7	1	1
K04079	map04217	Cell growth and death	Cellular Processes	P08238	Heat shock protein HSP 90-beta OS=Homo sapiens OX=9606 GN=HSP90AB1 PE=1 SV=4	HSP90AB1	83.263	0	0	0
K01915	map04217	Cell growth and death	Cellular Processes	P15104	Glutamine synthetase OS=Homo sapiens OX=9606 GN=GLUL PE=1 SV=4	GLUL	42.064	0	0	0
K05719	map04145	Transport and catabolism	Cellular Processes	P05556	Integrin beta-1 OS=Homo sapiens OX=9606 GN=ITGB1 PE=1 SV=2	ITGB1	88.414	0	0	0
K03781	map04146	Transport and catabolism	Cellular Processes	P04040	Catalase OS=Homo sapiens OX=9606 GN=CAT PE=1 SV=3	CAT	59.755	8.7	2	2
K01367	map04218	Cell growth and death	Cellular Processes	P07384	Calpain-1 catalytic subunit OS=Homo sapiens OX=9606 GN=CAPN1 PE=1 SV=1	CAPN1	81.889	0	0	0
K04391	map04145	Transport and catabolism	Cellular Processes	P08571	Monocyte differentiation antigen CD14 OS=Homo sapiens OX=9606 GN=CD14 PE=1 SV=2	CD14	40.076	6.9	4	2
K01379	map04210	Cell growth and death	Cellular Processes	P07339	Cathepsin D OS=Homo sapiens OX=9606 GN=CTSD PE=1 SV=1	CTSD	44.552	9.7	4	3
K04361	map04810	Cell motility	Cellular Processes	P00533	Epidermal growth factor receptor OS=Homo sapiens OX=9606 GN=EGFR PE=1 SV=2	EGFR	134.28	0	0	0
K05089	map04510	Cellular community - eukaryotes	Cellular Processes	P09619	Platelet-derived growth factor receptor beta OS=Homo sapiens OX=9606 GN=PDGFRB PE=1 SV=1	PDGFRB	123.97	2.9	3	2
K12754	map04510	Cellular community - eukaryotes	Cellular Processes	Q01449	Myosin regulatory light chain 2, atrial isoform OS=Homo sapiens OX=9606 GN=MYL7 PE=1 SV=1	MYL7	19.448	5.1	0	1
K05868	map04218	Cell growth and death	Cellular Processes	P14635	G2/mitotic-specific cyclin-B1 OS=Homo sapiens OX=9606 GN=CCNB1 PE=1 SV=1	CCNB1	48.337	0	0	0
K05692	map04520	Cellular community - eukaryotes	Cellular Processes	P63261	Actin, cytoplasmic 2 OS=Homo sapiens OX=9606 GN=ACTG1 PE=1 SV=1	ACTG1	41.792	9.3	1	3
K05699	map04530	Cellular community - eukaryotes	Cellular Processes	O43707	Alpha-actinin-4 OS=Homo sapiens OX=9606 GN=ACTN4 PE=1 SV=2	ACTN4	104.85	0	0	0
K05692	map04145	Transport and catabolism	Cellular Processes	P63261	Actin, cytoplasmic 2 OS=Homo sapiens OX=9606 GN=ACTG1 PE=1 SV=1	ACTG1	41.792	9.3	1	3
K05699	map04510	Cellular community - eukaryotes	Cellular Processes	O43707	Alpha-actinin-4 OS=Homo sapiens OX=9606 GN=ACTN4 PE=1 SV=2	ACTN4	104.85	0	0	0
K05692	map04810	Cell motility	Cellular Processes	P63261	Actin, cytoplasmic 2 OS=Homo sapiens OX=9606 GN=ACTG1 PE=1 SV=1	ACTG1	41.792	9.3	1	3
K16197	map04114	Cell growth and death	Cellular Processes	P63104	14-3-3 protein zeta/delta OS=Homo sapiens OX=9606 GN=YWHAZ PE=1 SV=1	YWHAZ	27.745	0	0	0
K05758	map04144	Transport and catabolism	Cellular Processes	O15144	Actin-related protein 2/3 complex subunit 2 OS=Homo sapiens OX=9606 GN=ARPC2 PE=1 SV=1	ARPC2	34.333	0	0	0
K01205	map04142	Transport and catabolism	Cellular Processes	P54802	Alpha-N-acetylglucosaminidase OS=Homo sapiens OX=9606 GN=NAGLU PE=1 SV=2	NAGLU	82.265	0	0	0
K05758	map04810	Cell motility	Cellular Processes	O15144	Actin-related protein 2/3 complex subunit 2 OS=Homo sapiens OX=9606 GN=ARPC2 PE=1 SV=1	ARPC2	34.333	0	0	0
K05699	map04520	Cellular community - eukaryotes	Cellular Processes	O43707	Alpha-actinin-4 OS=Homo sapiens OX=9606 GN=ACTN4 PE=1 SV=2	ACTN4	104.85	0	0	0
K05692	map04530	Cellular community - eukaryotes	Cellular Processes	P63261	Actin, cytoplasmic 2 OS=Homo sapiens OX=9606 GN=ACTG1 PE=1 SV=1	ACTG1	41.792	9.3	1	3
K11974	map04217	Cell growth and death	Cellular Processes	Q96EP0	E3 ubiquitin-protein ligase RNF31 OS=Homo sapiens OX=9606 GN=RNF31 PE=1 SV=1	RNF31	119.65	0	0	0
K05758	map04530	Cellular community - eukaryotes	Cellular Processes	O15144	Actin-related protein 2/3 complex subunit 2 OS=Homo sapiens OX=9606 GN=ARPC2 PE=1 SV=1	ARPC2	34.333	0	0	0
K06528	map04142	Transport and catabolism	Cellular Processes	P13473	Lysosome-associated membrane glycoprotein 2 OS=Homo sapiens OX=9606 GN=LAMP2 PE=1 SV=2	LAMP2	44.96	0	0	0
K10396	map04144	Transport and catabolism	Cellular Processes	O60282	Kinesin heavy chain isoform 5C OS=Homo sapiens OX=9606 GN=KIF5C PE=1 SV=1	KIF5C	109.49	0.8	9	1
K06463	map04145	Transport and catabolism	Cellular Processes	P08637	Low affinity immunoglobulin gamma Fc region receptor III-A OS=Homo sapiens OX=9606 GN=FCGR3A PE=1 SV=2	FCGR3A	29.089	0	0	0
K06644	map04110	Cell growth and death	Cellular Processes	P31947	14-3-3 protein sigma OS=Homo sapiens OX=9606 GN=SFN PE=1 SV=1	SFN	27.774	0	0	0
K06644	map04115	Cell growth and death	Cellular Processes	P31947	14-3-3 protein sigma OS=Homo sapiens OX=9606 GN=SFN PE=1 SV=1	SFN	27.774	0	0	0
K16342	map04217	Cell growth and death	Cellular Processes	P0C869	Cytosolic phospholipase A2 beta OS=Homo sapiens OX=9606 GN=PLA2G4B PE=1 SV=2	PLA2G4B	87.977	0	0	0
K10352	map04810	Cell motility	Cellular Processes	P35579	Myosin-9 OS=Homo sapiens OX=9606 GN=MYH9 PE=1 SV=4	MYH9	226.53	1.8	2	2
K02927	map04137	Transport and catabolism	Cellular Processes	P62987	Ubiquitin-60S ribosomal protein L40 OS=Homo sapiens OX=9606 GN=UBA52 PE=1 SV=2	UBA52	14.728	39.1	7	6
K10352	map04530	Cellular community - eukaryotes	Cellular Processes	P35579	Myosin-9 OS=Homo sapiens OX=9606 GN=MYH9 PE=1 SV=4	MYH9	226.53	1.8	2	2
K03283	map04144	Transport and catabolism	Cellular Processes	P0DMV9	Heat shock 70 kDa protein 1B OS=Homo sapiens OX=9606 GN=HSPA1B PE=1 SV=1	HSPA1B	70.051	0	0	0
K11251	map04217	Cell growth and death	Cellular Processes	Q93077	Histone H2A type 1-C OS=Homo sapiens OX=9606 GN=H2AC6 PE=1 SV=3	H2AC6	14.105	0	0	0
K05699	map04810	Cell motility	Cellular Processes	O43707	Alpha-actinin-4 OS=Homo sapiens OX=9606 GN=ACTN4 PE=1 SV=2	ACTN4	104.85	0	0	0
K06528	map04145	Transport and catabolism	Cellular Processes	P13473	Lysosome-associated membrane glycoprotein 2 OS=Homo sapiens OX=9606 GN=LAMP2 PE=1 SV=2	LAMP2	44.96	0	0	0
K01379	map04142	Transport and catabolism	Cellular Processes	P07339	Cathepsin D OS=Homo sapiens OX=9606 GN=CTSD PE=1 SV=1	CTSD	44.552	9.7	4	3
K10364	map04144	Transport and catabolism	Cellular Processes	P52907	F-actin-capping protein subunit alpha-1 OS=Homo sapiens OX=9606 GN=CAPZA1 PE=1 SV=3	CAPZA1	32.922	0	0	0
K07375	map04540	Cellular community - eukaryotes	Cellular Processes	P68371	Tubulin beta-4B chain OS=Homo sapiens OX=9606 GN=TUBB4B PE=1 SV=1	TUBB4B	49.83	0	0	0
K05868	map04115	Cell growth and death	Cellular Processes	P14635	G2/mitotic-specific cyclin-B1 OS=Homo sapiens OX=9606 GN=CCNB1 PE=1 SV=1	CCNB1	48.337	0	0	0
K02183	map04114	Cell growth and death	Cellular Processes	P27482	Calmodulin-like protein 3 OS=Homo sapiens OX=9606 GN=CALML3 PE=1 SV=2	CALML3	16.891	0	0	0
K04373	map04114	Cell growth and death	Cellular Processes	P51812	Ribosomal protein S6 kinase alpha-3 OS=Homo sapiens OX=9606 GN=RPS6KA3 PE=1 SV=1	RPS6KA3	83.735	1.2	1	1
K04437	map04510	Cellular community - eukaryotes	Cellular Processes	P21333	Filamin-A OS=Homo sapiens OX=9606 GN=FLNA PE=1 SV=4	FLNA	280.74	0	0	0
K11220	map04217	Cell growth and death	Cellular Processes	P42224	Signal transducer and activator of transcription 1-alpha/beta OS=Homo sapiens OX=9606 GN=STAT1 PE=1 SV=2	STAT1	87.334	0	0	0
K05719	map04510	Cellular community - eukaryotes	Cellular Processes	P05556	Integrin beta-1 OS=Homo sapiens OX=9606 GN=ITGB1 PE=1 SV=2	ITGB1	88.414	0	0	0
K02147	map04145	Transport and catabolism	Cellular Processes	P21281	V-type proton ATPase subunit B, brain isoform OS=Homo sapiens OX=9606 GN=ATP6V1B2 PE=1 SV=3	ATP6V1B2	56.5	0	0	0
K08852	map04210	Cell growth and death	Cellular Processes	O75460	Serine/threonine-protein kinase/endoribonuclease IRE1 OS=Homo sapiens OX=9606 GN=ERN1 PE=1 SV=2	ERN1	109.73	0.9	2	1
K11251	map04217	Cell growth and death	Cellular Processes	Q99878	Histone H2A type 1-J OS=Homo sapiens OX=9606 GN=H2AC14 PE=1 SV=3	H2AC14	13.936	14.1	2	2
K05089	map04540	Cellular community - eukaryotes	Cellular Processes	P09619	Platelet-derived growth factor receptor beta OS=Homo sapiens OX=9606 GN=PDGFRB PE=1 SV=1	PDGFRB	123.97	2.9	3	2
K10365	map04144	Transport and catabolism	Cellular Processes	P47756	F-actin-capping protein subunit beta OS=Homo sapiens OX=9606 GN=CAPZB PE=1 SV=5	CAPZB	30.628	0	0	0
K05089	map04810	Cell motility	Cellular Processes	P09619	Platelet-derived growth factor receptor beta OS=Homo sapiens OX=9606 GN=PDGFRB PE=1 SV=1	PDGFRB	123.97	2.9	3	2
K08852	map04140	Transport and catabolism	Cellular Processes	O75460	Serine/threonine-protein kinase/endoribonuclease IRE1 OS=Homo sapiens OX=9606 GN=ERN1 PE=1 SV=2	ERN1	109.73	0.9	2	1
K12754	map04810	Cell motility	Cellular Processes	Q01449	Myosin regulatory light chain 2, atrial isoform OS=Homo sapiens OX=9606 GN=MYL7 PE=1 SV=1	MYL7	19.448	5.1	0	1
K07374	map04210	Cell growth and death	Cellular Processes	P0DPH8	Tubulin alpha-3D chain OS=Homo sapiens OX=9606 GN=TUBA3D PE=1 SV=1	TUBA3D	49.959	0	0	0
K05868	map04110	Cell growth and death	Cellular Processes	P14635	G2/mitotic-specific cyclin-B1 OS=Homo sapiens OX=9606 GN=CCNB1 PE=1 SV=1	CCNB1	48.337	0	0	0
K07374	map04540	Cellular community - eukaryotes	Cellular Processes	P0DPH8	Tubulin alpha-3D chain OS=Homo sapiens OX=9606 GN=TUBA3D PE=1 SV=1	TUBA3D	49.959	0	0	0
K07374	map04145	Transport and catabolism	Cellular Processes	P0DPH8	Tubulin alpha-3D chain OS=Homo sapiens OX=9606 GN=TUBA3D PE=1 SV=1	TUBA3D	49.959	0	0	0
K07374	map04530	Cellular community - eukaryotes	Cellular Processes	P0DPH8	Tubulin alpha-3D chain OS=Homo sapiens OX=9606 GN=TUBA3D PE=1 SV=1	TUBA3D	49.959	0	0	0
K04437	map04510	Cellular community - eukaryotes	Cellular Processes	O75369	Filamin-B OS=Homo sapiens OX=9606 GN=FLNB PE=1 SV=2	FLNB	278.16	0	0	0
K03898	map04071	Signal transduction	Environmental Information Processing	P01042	Kininogen-1 OS=Homo sapiens OX=9606 GN=KNG1 PE=1 SV=2	KNG1	71.957	16.8	10	9
K03097	map04310	Signal transduction	Environmental Information Processing	P19784	Casein kinase II subunit alpha' OS=Homo sapiens OX=9606 GN=CSNK2A2 PE=1 SV=1	CSNK2A2	41.213	0	0	0
K03898	map04080	Signaling molecules and interaction	Environmental Information Processing	P01042	Kininogen-1 OS=Homo sapiens OX=9606 GN=KNG1 PE=1 SV=2	KNG1	71.957	16.8	10	9
K05850	map04024	Signal transduction	Environmental Information Processing	P20020	Plasma membrane calcium-transporting ATPase 1 OS=Homo sapiens OX=9606 GN=ATP2B1 PE=1 SV=4	ATP2B1	134.68	0	0	0
K03097	map04064	Signal transduction	Environmental Information Processing	P19784	Casein kinase II subunit alpha' OS=Homo sapiens OX=9606 GN=CSNK2A2 PE=1 SV=1	CSNK2A2	41.213	0	0	0
K02183	map04022	Signal transduction	Environmental Information Processing	Q9NZT1	Calmodulin-like protein 5 OS=Homo sapiens OX=9606 GN=CALML5 PE=1 SV=2	CALML5	15.892	21.2	4	3
K01689	map04066	Signal transduction	Environmental Information Processing	P06733	Alpha-enolase OS=Homo sapiens OX=9606 GN=ENO1 PE=1 SV=2	ENO1	47.168	4.4	1	1
K03990	map04080	Signaling molecules and interaction	Environmental Information Processing	P01024	Complement C3 OS=Homo sapiens OX=9606 GN=C3 PE=1 SV=2	C3	187.15	0	0	0
K06630	map04390	Signal transduction	Environmental Information Processing	P62258	14-3-3 protein epsilon OS=Homo sapiens OX=9606 GN=YWHAE PE=1 SV=1	YWHAE	29.174	0	0	0
K05850	map04020	Signal transduction	Environmental Information Processing	P20020	Plasma membrane calcium-transporting ATPase 1 OS=Homo sapiens OX=9606 GN=ATP2B1 PE=1 SV=4	ATP2B1	134.68	0	0	0
K06063	map04330	Signal transduction	Environmental Information Processing	Q13573	SNW domain-containing protein 1 OS=Homo sapiens OX=9606 GN=SNW1 PE=1 SV=1	SNW1	61.494	0	0	0
K03234	map04152	Signal transduction	Environmental Information Processing	P13639	Elongation factor 2 OS=Homo sapiens OX=9606 GN=EEF2 PE=1 SV=4	EEF2	95.337	0	0	0
K01623	map04066	Signal transduction	Environmental Information Processing	P04075	Fructose-bisphosphate aldolase A OS=Homo sapiens OX=9606 GN=ALDOA PE=1 SV=2	ALDOA	39.42	4.9	1	1
K06630	map04151	Signal transduction	Environmental Information Processing	P62258	14-3-3 protein epsilon OS=Homo sapiens OX=9606 GN=YWHAE PE=1 SV=1	YWHAE	29.174	0	0	0
K05859	map04020	Signal transduction	Environmental Information Processing	P16885	1-phosphatidylinositol 4,5-bisphosphate phosphodiesterase gamma-2 OS=Homo sapiens OX=9606 GN=PLCG2 PE=1 SV=4	PLCG2	147.87	0	0	0
K05719	map04512	Signaling molecules and interaction	Environmental Information Processing	P05556	Integrin beta-1 OS=Homo sapiens OX=9606 GN=ITGB1 PE=1 SV=2	ITGB1	88.414	0	0	0
K04455	map04370	Signal transduction	Environmental Information Processing	P04792	Heat shock protein beta-1 OS=Homo sapiens OX=9606 GN=HSPB1 PE=1 SV=2	HSPB1	22.782	7.8	1	1
K04455	map04010	Signal transduction	Environmental Information Processing	P04792	Heat shock protein beta-1 OS=Homo sapiens OX=9606 GN=HSPB1 PE=1 SV=2	HSPB1	22.782	7.8	1	1
K04373	map04010	Signal transduction	Environmental Information Processing	P51812	Ribosomal protein S6 kinase alpha-3 OS=Homo sapiens OX=9606 GN=RPS6KA3 PE=1 SV=1	RPS6KA3	83.735	1.2	1	1
K06490	map04064	Signal transduction	Environmental Information Processing	P05362	Intercellular adhesion molecule 1 OS=Homo sapiens OX=9606 GN=ICAM1 PE=1 SV=2	ICAM1	57.825	0	0	0
K05859	map04072	Signal transduction	Environmental Information Processing	P16885	1-phosphatidylinositol 4,5-bisphosphate phosphodiesterase gamma-2 OS=Homo sapiens OX=9606 GN=PLCG2 PE=1 SV=4	PLCG2	147.87	0	0	0
K06256	map04512	Signaling molecules and interaction	Environmental Information Processing	P16070	CD44 antigen OS=Homo sapiens OX=9606 GN=CD44 PE=1 SV=3	CD44	81.537	3	2	2
K05859	map04012	Signal transduction	Environmental Information Processing	P16885	1-phosphatidylinositol 4,5-bisphosphate phosphodiesterase gamma-2 OS=Homo sapiens OX=9606 GN=PLCG2 PE=1 SV=4	PLCG2	147.87	0	0	0
K04373	map04150	Signal transduction	Environmental Information Processing	P51812	Ribosomal protein S6 kinase alpha-3 OS=Homo sapiens OX=9606 GN=RPS6KA3 PE=1 SV=1	RPS6KA3	83.735	1.2	1	1
K06490	map04668	Signal transduction	Environmental Information Processing	P05362	Intercellular adhesion molecule 1 OS=Homo sapiens OX=9606 GN=ICAM1 PE=1 SV=2	ICAM1	57.825	0	0	0
K16197	map04151	Signal transduction	Environmental Information Processing	P63104	14-3-3 protein zeta/delta OS=Homo sapiens OX=9606 GN=YWHAZ PE=1 SV=1	YWHAZ	27.745	0	0	0
K05859	map04370	Signal transduction	Environmental Information Processing	P16885	1-phosphatidylinositol 4,5-bisphosphate phosphodiesterase gamma-2 OS=Homo sapiens OX=9606 GN=PLCG2 PE=1 SV=4	PLCG2	147.87	0	0	0
K06490	map04514	Signaling molecules and interaction	Environmental Information Processing	P05362	Intercellular adhesion molecule 1 OS=Homo sapiens OX=9606 GN=ICAM1 PE=1 SV=2	ICAM1	57.825	0	0	0
K05859	map04014	Signal transduction	Environmental Information Processing	P16885	1-phosphatidylinositol 4,5-bisphosphate phosphodiesterase gamma-2 OS=Homo sapiens OX=9606 GN=PLCG2 PE=1 SV=4	PLCG2	147.87	0	0	0
K05859	map04066	Signal transduction	Environmental Information Processing	P16885	1-phosphatidylinositol 4,5-bisphosphate phosphodiesterase gamma-2 OS=Homo sapiens OX=9606 GN=PLCG2 PE=1 SV=4	PLCG2	147.87	0	0	0
K03898	map04022	Signal transduction	Environmental Information Processing	P01042	Kininogen-1 OS=Homo sapiens OX=9606 GN=KNG1 PE=1 SV=2	KNG1	71.957	16.8	10	9
K00134	map04066	Signal transduction	Environmental Information Processing	P04406	Glyceraldehyde-3-phosphate dehydrogenase OS=Homo sapiens OX=9606 GN=GAPDH PE=1 SV=3	GAPDH	36.053	28.7	5	6
K05719	map04015	Signal transduction	Environmental Information Processing	P05556	Integrin beta-1 OS=Homo sapiens OX=9606 GN=ITGB1 PE=1 SV=2	ITGB1	88.414	0	0	0
K05481	map04060	Signaling molecules and interaction	Environmental Information Processing	P18510	Interleukin-1 receptor antagonist protein OS=Homo sapiens OX=9606 GN=IL1RN PE=1 SV=1	IL1RN	20.055	0	0	0
K05868	map04068	Signal transduction	Environmental Information Processing	P14635	G2/mitotic-specific cyclin-B1 OS=Homo sapiens OX=9606 GN=CCNB1 PE=1 SV=1	CCNB1	48.337	0	0	0
K06781	map04514	Signaling molecules and interaction	Environmental Information Processing	Q9BY67	Cell adhesion molecule 1 OS=Homo sapiens OX=9606 GN=CADM1 PE=1 SV=2	CADM1	48.509	0	0	0
K06081	map04514	Signaling molecules and interaction	Environmental Information Processing	Q15223	Nectin-1 OS=Homo sapiens OX=9606 GN=NECTIN1 PE=1 SV=3	NECTIN1	57.157	0	0	0
K05719	map04151	Signal transduction	Environmental Information Processing	P05556	Integrin beta-1 OS=Homo sapiens OX=9606 GN=ITGB1 PE=1 SV=2	ITGB1	88.414	0	0	0
K14736	map04066	Signal transduction	Environmental Information Processing	P02787	Serotransferrin OS=Homo sapiens OX=9606 GN=TF PE=1 SV=4	TF	77.049	60.5	160	43
K06736	map04514	Signaling molecules and interaction	Environmental Information Processing	P19022	Cadherin-2 OS=Homo sapiens OX=9606 GN=CDH2 PE=1 SV=4	CDH2	99.808	0	0	0
K01528	map04072	Signal transduction	Environmental Information Processing	Q05193	Dynamin-1 OS=Homo sapiens OX=9606 GN=DNM1 PE=1 SV=2	DNM1	97.407	0	0	0
K05859	map04064	Signal transduction	Environmental Information Processing	P16885	1-phosphatidylinositol 4,5-bisphosphate phosphodiesterase gamma-2 OS=Homo sapiens OX=9606 GN=PLCG2 PE=1 SV=4	PLCG2	147.87	0	0	0
K04370	map04150	Signal transduction	Environmental Information Processing	Q9UHA4	Ragulator complex protein LAMTOR3 OS=Homo sapiens OX=9606 GN=LAMTOR3 PE=1 SV=1	LAMTOR3	13.623	0	0	0
K03781	map04068	Signal transduction	Environmental Information Processing	P04040	Catalase OS=Homo sapiens OX=9606 GN=CAT PE=1 SV=3	CAT	59.755	8.7	2	2
K04370	map04010	Signal transduction	Environmental Information Processing	Q9UHA4	Ragulator complex protein LAMTOR3 OS=Homo sapiens OX=9606 GN=LAMTOR3 PE=1 SV=1	LAMTOR3	13.623	0	0	0
K16451	map04066	Signal transduction	Environmental Information Processing	P01033	Metalloproteinase inhibitor 1 OS=Homo sapiens OX=9606 GN=TIMP1 PE=1 SV=1	TIMP1	23.171	12.1	1	2
K05859	map04070	Signal transduction	Environmental Information Processing	P16885	1-phosphatidylinositol 4,5-bisphosphate phosphodiesterase gamma-2 OS=Homo sapiens OX=9606 GN=PLCG2 PE=1 SV=4	PLCG2	147.87	0	0	0
K06539	map04514	Signaling molecules and interaction	Environmental Information Processing	P15151	Poliovirus receptor OS=Homo sapiens OX=9606 GN=PVR PE=1 SV=2	PVR	45.302	10.6	2	3
K05719	map04514	Signaling molecules and interaction	Environmental Information Processing	P05556	Integrin beta-1 OS=Homo sapiens OX=9606 GN=ITGB1 PE=1 SV=2	ITGB1	88.414	0	0	0
K05850	map04022	Signal transduction	Environmental Information Processing	P20020	Plasma membrane calcium-transporting ATPase 1 OS=Homo sapiens OX=9606 GN=ATP2B1 PE=1 SV=4	ATP2B1	134.68	0	0	0
K16197	map04390	Signal transduction	Environmental Information Processing	P63104	14-3-3 protein zeta/delta OS=Homo sapiens OX=9606 GN=YWHAZ PE=1 SV=1	YWHAZ	27.745	0	0	0
K05090	map04014	Signal transduction	Environmental Information Processing	P07333	Macrophage colony-stimulating factor 1 receptor OS=Homo sapiens OX=9606 GN=CSF1R PE=1 SV=2	CSF1R	107.98	2.2	2	2
K16342	map04014	Signal transduction	Environmental Information Processing	P0C869	Cytosolic phospholipase A2 beta OS=Homo sapiens OX=9606 GN=PLA2G4B PE=1 SV=2	PLA2G4B	87.977	0	0	0
K05692	map04390	Signal transduction	Environmental Information Processing	P63261	Actin, cytoplasmic 2 OS=Homo sapiens OX=9606 GN=ACTG1 PE=1 SV=1	ACTG1	41.792	9.3	1	3
K04361	map04014	Signal transduction	Environmental Information Processing	P00533	Epidermal growth factor receptor OS=Homo sapiens OX=9606 GN=EGFR PE=1 SV=2	EGFR	134.28	0	0	0
K04391	map04010	Signal transduction	Environmental Information Processing	P08571	Monocyte differentiation antigen CD14 OS=Homo sapiens OX=9606 GN=CD14 PE=1 SV=2	CD14	40.076	6.9	4	2
K04391	map04064	Signal transduction	Environmental Information Processing	P08571	Monocyte differentiation antigen CD14 OS=Homo sapiens OX=9606 GN=CD14 PE=1 SV=2	CD14	40.076	6.9	4	2
K05121	map04066	Signal transduction	Environmental Information Processing	Q02763	Angiopoietin-1 receptor OS=Homo sapiens OX=9606 GN=TEK PE=1 SV=2	TEK	125.83	0	0	0
K02183	map04020	Signal transduction	Environmental Information Processing	P27482	Calmodulin-like protein 3 OS=Homo sapiens OX=9606 GN=CALML3 PE=1 SV=2	CALML3	16.891	0	0	0
K04361	map04012	Signal transduction	Environmental Information Processing	P00533	Epidermal growth factor receptor OS=Homo sapiens OX=9606 GN=EGFR PE=1 SV=2	EGFR	134.28	0	0	0
K03283	map04010	Signal transduction	Environmental Information Processing	P11142	Heat shock cognate 71 kDa protein OS=Homo sapiens OX=9606 GN=HSPA8 PE=1 SV=1	HSPA8	70.897	0	0	0
K03283	map04010	Signal transduction	Environmental Information Processing	P0DMV9	Heat shock 70 kDa protein 1B OS=Homo sapiens OX=9606 GN=HSPA1B PE=1 SV=1	HSPA1B	70.051	0	0	0
K02183	map04024	Signal transduction	Environmental Information Processing	Q9NZT1	Calmodulin-like protein 5 OS=Homo sapiens OX=9606 GN=CALML5 PE=1 SV=2	CALML5	15.892	21.2	4	3
K04361	map04072	Signal transduction	Environmental Information Processing	P00533	Epidermal growth factor receptor OS=Homo sapiens OX=9606 GN=EGFR PE=1 SV=2	EGFR	134.28	0	0	0
K02183	map04070	Signal transduction	Environmental Information Processing	Q9NZT1	Calmodulin-like protein 5 OS=Homo sapiens OX=9606 GN=CALML5 PE=1 SV=2	CALML5	15.892	21.2	4	3
K05647	map02010	Membrane transport	Environmental Information Processing	Q86UQ4	ATP-binding cassette sub-family A member 13 OS=Homo sapiens OX=9606 GN=ABCA13 PE=2 SV=3	ABCA13	576.15	0	0	0
K04361	map04020	Signal transduction	Environmental Information Processing	P00533	Epidermal growth factor receptor OS=Homo sapiens OX=9606 GN=EGFR PE=1 SV=2	EGFR	134.28	0	0	0
K16342	map04370	Signal transduction	Environmental Information Processing	P0C869	Cytosolic phospholipase A2 beta OS=Homo sapiens OX=9606 GN=PLA2G4B PE=1 SV=2	PLA2G4B	87.977	0	0	0
K04361	map04066	Signal transduction	Environmental Information Processing	P00533	Epidermal growth factor receptor OS=Homo sapiens OX=9606 GN=EGFR PE=1 SV=2	EGFR	134.28	0	0	0
K04723	map04010	Signal transduction	Environmental Information Processing	Q9NPH3	Interleukin-1 receptor accessory protein OS=Homo sapiens OX=9606 GN=IL1RAP PE=1 SV=2	IL1RAP	65.418	5.3	2	2
K05689	map04371	Signal transduction	Environmental Information Processing	P12830	Cadherin-1 OS=Homo sapiens OX=9606 GN=CDH1 PE=1 SV=3	CDH1	97.455	1.8	2	2
K16198	map04151	Signal transduction	Environmental Information Processing	P61981	14-3-3 protein gamma OS=Homo sapiens OX=9606 GN=YWHAG PE=1 SV=2	YWHAG	28.302	0	0	0
K02183	map04070	Signal transduction	Environmental Information Processing	P27482	Calmodulin-like protein 3 OS=Homo sapiens OX=9606 GN=CALML3 PE=1 SV=2	CALML3	16.891	0	0	0
K05089	map04072	Signal transduction	Environmental Information Processing	P09619	Platelet-derived growth factor receptor beta OS=Homo sapiens OX=9606 GN=PDGFRB PE=1 SV=1	PDGFRB	123.97	2.9	3	2
K05089	map04010	Signal transduction	Environmental Information Processing	P09619	Platelet-derived growth factor receptor beta OS=Homo sapiens OX=9606 GN=PDGFRB PE=1 SV=1	PDGFRB	123.97	2.9	3	2
K05089	map04630	Signal transduction	Environmental Information Processing	P09619	Platelet-derived growth factor receptor beta OS=Homo sapiens OX=9606 GN=PDGFRB PE=1 SV=1	PDGFRB	123.97	2.9	3	2
K05089	map04015	Signal transduction	Environmental Information Processing	P09619	Platelet-derived growth factor receptor beta OS=Homo sapiens OX=9606 GN=PDGFRB PE=1 SV=1	PDGFRB	123.97	2.9	3	2
K02183	map04022	Signal transduction	Environmental Information Processing	P27482	Calmodulin-like protein 3 OS=Homo sapiens OX=9606 GN=CALML3 PE=1 SV=2	CALML3	16.891	0	0	0
K00016	map04066	Signal transduction	Environmental Information Processing	P00338	L-lactate dehydrogenase A chain OS=Homo sapiens OX=9606 GN=LDHA PE=1 SV=2	LDHA	36.688	0	0	0
K05089	map04014	Signal transduction	Environmental Information Processing	P09619	Platelet-derived growth factor receptor beta OS=Homo sapiens OX=9606 GN=PDGFRB PE=1 SV=1	PDGFRB	123.97	2.9	3	2
K10305	map04068	Signal transduction	Environmental Information Processing	Q8TCJ0	F-box only protein 25 OS=Homo sapiens OX=9606 GN=FBXO25 PE=1 SV=3	FBXO25	43.312	0	0	0
K05089	map04151	Signal transduction	Environmental Information Processing	P09619	Platelet-derived growth factor receptor beta OS=Homo sapiens OX=9606 GN=PDGFRB PE=1 SV=1	PDGFRB	123.97	2.9	3	2
K06547	map04514	Signaling molecules and interaction	Environmental Information Processing	Q13740	CD166 antigen OS=Homo sapiens OX=9606 GN=ALCAM PE=1 SV=2	ALCAM	65.102	11.1	4	4
K05487	map04060	Signaling molecules and interaction	Environmental Information Processing	Q9NZH8	Interleukin-36 gamma OS=Homo sapiens OX=9606 GN=IL36G PE=1 SV=1	IL36G	18.721	10.7	1	1
K00510	map04066	Signal transduction	Environmental Information Processing	P09601	Heme oxygenase 1 OS=Homo sapiens OX=9606 GN=HMOX1 PE=1 SV=1	HMOX1	32.818	0	0	0
K04437	map04010	Signal transduction	Environmental Information Processing	O75369	Filamin-B OS=Homo sapiens OX=9606 GN=FLNB PE=1 SV=2	FLNB	278.16	0	0	0
K02183	map04024	Signal transduction	Environmental Information Processing	P27482	Calmodulin-like protein 3 OS=Homo sapiens OX=9606 GN=CALML3 PE=1 SV=2	CALML3	16.891	0	0	0
K02183	map04020	Signal transduction	Environmental Information Processing	Q9NZT1	Calmodulin-like protein 5 OS=Homo sapiens OX=9606 GN=CALML5 PE=1 SV=2	CALML5	15.892	21.2	4	3
K02183	map04015	Signal transduction	Environmental Information Processing	P27482	Calmodulin-like protein 3 OS=Homo sapiens OX=9606 GN=CALML3 PE=1 SV=2	CALML3	16.891	0	0	0
K11220	map04630	Signal transduction	Environmental Information Processing	P42224	Signal transducer and activator of transcription 1-alpha/beta OS=Homo sapiens OX=9606 GN=STAT1 PE=1 SV=2	STAT1	87.334	0	0	0
K16198	map04390	Signal transduction	Environmental Information Processing	P61981	14-3-3 protein gamma OS=Homo sapiens OX=9606 GN=YWHAG PE=1 SV=2	YWHAG	28.302	0	0	0
K02183	map04014	Signal transduction	Environmental Information Processing	Q9NZT1	Calmodulin-like protein 5 OS=Homo sapiens OX=9606 GN=CALML5 PE=1 SV=2	CALML5	15.892	21.2	4	3
K04361	map04068	Signal transduction	Environmental Information Processing	P00533	Epidermal growth factor receptor OS=Homo sapiens OX=9606 GN=EGFR PE=1 SV=2	EGFR	134.28	0	0	0
K05121	map04014	Signal transduction	Environmental Information Processing	Q02763	Angiopoietin-1 receptor OS=Homo sapiens OX=9606 GN=TEK PE=1 SV=2	TEK	125.83	0	0	0
K06261	map04512	Signaling molecules and interaction	Environmental Information Processing	P07359	Platelet glycoprotein Ib alpha chain OS=Homo sapiens OX=9606 GN=GP1BA PE=1 SV=2	GP1BA	71.539	0	0	0
K06495	map04514	Signaling molecules and interaction	Environmental Information Processing	P14151	L-selectin OS=Homo sapiens OX=9606 GN=SELL PE=1 SV=2	SELL	42.187	3	1	1
K05057	map04630	Signal transduction	Environmental Information Processing	Q99650	Oncostatin-M-specific receptor subunit beta OS=Homo sapiens OX=9606 GN=OSMR PE=1 SV=1	OSMR	110.51	0	0	0
K02183	map04371	Signal transduction	Environmental Information Processing	Q9NZT1	Calmodulin-like protein 5 OS=Homo sapiens OX=9606 GN=CALML5 PE=1 SV=2	CALML5	15.892	21.2	4	3
K05057	map04151	Signal transduction	Environmental Information Processing	Q99650	Oncostatin-M-specific receptor subunit beta OS=Homo sapiens OX=9606 GN=OSMR PE=1 SV=1	OSMR	110.51	0	0	0
K05057	map04060	Signaling molecules and interaction	Environmental Information Processing	Q99650	Oncostatin-M-specific receptor subunit beta OS=Homo sapiens OX=9606 GN=OSMR PE=1 SV=1	OSMR	110.51	0	0	0
K01379	map04071	Signal transduction	Environmental Information Processing	P07339	Cathepsin D OS=Homo sapiens OX=9606 GN=CTSD PE=1 SV=1	CTSD	44.552	9.7	4	3
K04437	map04010	Signal transduction	Environmental Information Processing	P21333	Filamin-A OS=Homo sapiens OX=9606 GN=FLNA PE=1 SV=4	FLNA	280.74	0	0	0
K05090	map04010	Signal transduction	Environmental Information Processing	P07333	Macrophage colony-stimulating factor 1 receptor OS=Homo sapiens OX=9606 GN=CSF1R PE=1 SV=2	CSF1R	107.98	2.2	2	2
K09821	map04080	Signaling molecules and interaction	Environmental Information Processing	P01019	Angiotensinogen OS=Homo sapiens OX=9606 GN=AGT PE=1 SV=3	AGT	53.154	7.6	3	3
K09821	map04072	Signal transduction	Environmental Information Processing	P01019	Angiotensinogen OS=Homo sapiens OX=9606 GN=AGT PE=1 SV=3	AGT	53.154	7.6	3	3
K05090	map04015	Signal transduction	Environmental Information Processing	P07333	Macrophage colony-stimulating factor 1 receptor OS=Homo sapiens OX=9606 GN=CSF1R PE=1 SV=2	CSF1R	107.98	2.2	2	2
K05090	map04151	Signal transduction	Environmental Information Processing	P07333	Macrophage colony-stimulating factor 1 receptor OS=Homo sapiens OX=9606 GN=CSF1R PE=1 SV=2	CSF1R	107.98	2.2	2	2
K05090	map04061	Signaling molecules and interaction	Environmental Information Processing	P07333	Macrophage colony-stimulating factor 1 receptor OS=Homo sapiens OX=9606 GN=CSF1R PE=1 SV=2	CSF1R	107.98	2.2	2	2
K05692	map04015	Signal transduction	Environmental Information Processing	P63261	Actin, cytoplasmic 2 OS=Homo sapiens OX=9606 GN=ACTG1 PE=1 SV=1	ACTG1	41.792	9.3	1	3
K05090	map04060	Signaling molecules and interaction	Environmental Information Processing	P07333	Macrophage colony-stimulating factor 1 receptor OS=Homo sapiens OX=9606 GN=CSF1R PE=1 SV=2	CSF1R	107.98	2.2	2	2
K02147	map04150	Signal transduction	Environmental Information Processing	P21281	V-type proton ATPase subunit B, brain isoform OS=Homo sapiens OX=9606 GN=ATP6V1B2 PE=1 SV=3	ATP6V1B2	56.5	0	0	0
K06523	map04514	Signaling molecules and interaction	Environmental Information Processing	P13598	Intercellular adhesion molecule 2 OS=Homo sapiens OX=9606 GN=ICAM2 PE=1 SV=2	ICAM2	30.654	0	0	0
K04723	map04060	Signaling molecules and interaction	Environmental Information Processing	Q9NPH3	Interleukin-1 receptor accessory protein OS=Homo sapiens OX=9606 GN=IL1RAP PE=1 SV=2	IL1RAP	65.418	5.3	2	2
K00927	map04066	Signal transduction	Environmental Information Processing	P00558	Phosphoglycerate kinase 1 OS=Homo sapiens OX=9606 GN=PGK1 PE=1 SV=3	PGK1	44.614	0	0	0
K04361	map04151	Signal transduction	Environmental Information Processing	P00533	Epidermal growth factor receptor OS=Homo sapiens OX=9606 GN=EGFR PE=1 SV=2	EGFR	134.28	0	0	0
K05121	map04015	Signal transduction	Environmental Information Processing	Q02763	Angiopoietin-1 receptor OS=Homo sapiens OX=9606 GN=TEK PE=1 SV=2	TEK	125.83	0	0	0
K02183	map04015	Signal transduction	Environmental Information Processing	Q9NZT1	Calmodulin-like protein 5 OS=Homo sapiens OX=9606 GN=CALML5 PE=1 SV=2	CALML5	15.892	21.2	4	3
K16342	map04010	Signal transduction	Environmental Information Processing	P0C869	Cytosolic phospholipase A2 beta OS=Homo sapiens OX=9606 GN=PLA2G4B PE=1 SV=2	PLA2G4B	87.977	0	0	0
K02183	map04371	Signal transduction	Environmental Information Processing	P27482	Calmodulin-like protein 3 OS=Homo sapiens OX=9606 GN=CALML3 PE=1 SV=2	CALML3	16.891	0	0	0
K04079	map04151	Signal transduction	Environmental Information Processing	P08238	Heat shock protein HSP 90-beta OS=Homo sapiens OX=9606 GN=HSP90AB1 PE=1 SV=4	HSP90AB1	83.263	0	0	0
K04361	map04015	Signal transduction	Environmental Information Processing	P00533	Epidermal growth factor receptor OS=Homo sapiens OX=9606 GN=EGFR PE=1 SV=2	EGFR	134.28	0	0	0
K04361	map04630	Signal transduction	Environmental Information Processing	P00533	Epidermal growth factor receptor OS=Homo sapiens OX=9606 GN=EGFR PE=1 SV=2	EGFR	134.28	0	0	0
K05121	map04151	Signal transduction	Environmental Information Processing	Q02763	Angiopoietin-1 receptor OS=Homo sapiens OX=9606 GN=TEK PE=1 SV=2	TEK	125.83	0	0	0
K17697	map04015	Signal transduction	Environmental Information Processing	Q8N1I0	Dedicator of cytokinesis protein 4 OS=Homo sapiens OX=9606 GN=DOCK4 PE=1 SV=3	DOCK4	225.2	0.5	1	1
K16342	map04072	Signal transduction	Environmental Information Processing	P0C869	Cytosolic phospholipase A2 beta OS=Homo sapiens OX=9606 GN=PLA2G4B PE=1 SV=2	PLA2G4B	87.977	0	0	0
K02183	map04014	Signal transduction	Environmental Information Processing	P27482	Calmodulin-like protein 3 OS=Homo sapiens OX=9606 GN=CALML3 PE=1 SV=2	CALML3	16.891	0	0	0
K05059	map04630	Signal transduction	Environmental Information Processing	P26992	Ciliary neurotrophic factor receptor subunit alpha OS=Homo sapiens OX=9606 GN=CNTFR PE=1 SV=2	CNTFR	40.633	3.5	1	1
K05059	map04060	Signaling molecules and interaction	Environmental Information Processing	P26992	Ciliary neurotrophic factor receptor subunit alpha OS=Homo sapiens OX=9606 GN=CNTFR PE=1 SV=2	CNTFR	40.633	3.5	1	1
K05689	map04390	Signal transduction	Environmental Information Processing	P12830	Cadherin-1 OS=Homo sapiens OX=9606 GN=CDH1 PE=1 SV=3	CDH1	97.455	1.8	2	2
K05121	map04010	Signal transduction	Environmental Information Processing	Q02763	Angiopoietin-1 receptor OS=Homo sapiens OX=9606 GN=TEK PE=1 SV=2	TEK	125.83	0	0	0
K05689	map04015	Signal transduction	Environmental Information Processing	P12830	Cadherin-1 OS=Homo sapiens OX=9606 GN=CDH1 PE=1 SV=3	CDH1	97.455	1.8	2	2
K05689	map04514	Signaling molecules and interaction	Environmental Information Processing	P12830	Cadherin-1 OS=Homo sapiens OX=9606 GN=CDH1 PE=1 SV=3	CDH1	97.455	1.8	2	2
K04361	map04010	Signal transduction	Environmental Information Processing	P00533	Epidermal growth factor receptor OS=Homo sapiens OX=9606 GN=EGFR PE=1 SV=2	EGFR	134.28	0	0	0
K05089	map04020	Signal transduction	Environmental Information Processing	P09619	Platelet-derived growth factor receptor beta OS=Homo sapiens OX=9606 GN=PDGFRB PE=1 SV=1	PDGFRB	123.97	2.9	3	2
K03283	map03040	Transcription	Genetic Information Processing	P0DMV9	Heat shock 70 kDa protein 1B OS=Homo sapiens OX=9606 GN=HSPA1B PE=1 SV=1	HSPA1B	70.051	0	0	0
K03283	map04141	Folding, sorting and degradation	Genetic Information Processing	P0DMV9	Heat shock 70 kDa protein 1B OS=Homo sapiens OX=9606 GN=HSPA1B PE=1 SV=1	HSPA1B	70.051	0	0	0
K04079	map04141	Folding, sorting and degradation	Genetic Information Processing	P08238	Heat shock protein HSP 90-beta OS=Homo sapiens OX=9606 GN=HSP90AB1 PE=1 SV=4	HSP90AB1	83.263	0	0	0
K09490	map03060	Folding, sorting and degradation	Genetic Information Processing	P11021	Endoplasmic reticulum chaperone BiP OS=Homo sapiens OX=9606 GN=HSPA5 PE=1 SV=2	HSPA5	72.332	0	0	0
K02993	map03010	Translation	Genetic Information Processing	P62081	40S ribosomal protein S7 OS=Homo sapiens OX=9606 GN=RPS7 PE=1 SV=1	RPS7	22.127	0	0	0
K09490	map04141	Folding, sorting and degradation	Genetic Information Processing	P11021	Endoplasmic reticulum chaperone BiP OS=Homo sapiens OX=9606 GN=HSPA5 PE=1 SV=2	HSPA5	72.332	0	0	0
K03283	map03040	Transcription	Genetic Information Processing	P11142	Heat shock cognate 71 kDa protein OS=Homo sapiens OX=9606 GN=HSPA8 PE=1 SV=1	HSPA8	70.897	0	0	0
K03283	map04141	Folding, sorting and degradation	Genetic Information Processing	P11142	Heat shock cognate 71 kDa protein OS=Homo sapiens OX=9606 GN=HSPA8 PE=1 SV=1	HSPA8	70.897	0	0	0
K13525	map04141	Folding, sorting and degradation	Genetic Information Processing	P55072	Transitional endoplasmic reticulum ATPase OS=Homo sapiens OX=9606 GN=VCP PE=1 SV=4	VCP	89.321	0	0	0
K07936	map03013	Translation	Genetic Information Processing	P62826	GTP-binding nuclear protein Ran OS=Homo sapiens OX=9606 GN=RAN PE=1 SV=3	RAN	24.423	0	0	0
K07936	map03008	Translation	Genetic Information Processing	P62826	GTP-binding nuclear protein Ran OS=Homo sapiens OX=9606 GN=RAN PE=1 SV=3	RAN	24.423	0	0	0
K01367	map04141	Folding, sorting and degradation	Genetic Information Processing	P07384	Calpain-1 catalytic subunit OS=Homo sapiens OX=9606 GN=CAPN1 PE=1 SV=1	CAPN1	81.889	0	0	0
K06063	map03040	Transcription	Genetic Information Processing	Q13573	SNW domain-containing protein 1 OS=Homo sapiens OX=9606 GN=SNW1 PE=1 SV=1	SNW1	61.494	0	0	0
K01689	map03018	Folding, sorting and degradation	Genetic Information Processing	P06733	Alpha-enolase OS=Homo sapiens OX=9606 GN=ENO1 PE=1 SV=2	ENO1	47.168	4.4	1	1
K13114	map03015	Translation	Genetic Information Processing	Q9H307	Pinin OS=Homo sapiens OX=9606 GN=PNN PE=1 SV=5	PNN	81.627	0	0	0
K13114	map03013	Translation	Genetic Information Processing	Q9H307	Pinin OS=Homo sapiens OX=9606 GN=PNN PE=1 SV=5	PNN	81.627	0	0	0
K04077	map03018	Folding, sorting and degradation	Genetic Information Processing	P10809	60 kDa heat shock protein, mitochondrial OS=Homo sapiens OX=9606 GN=HSPD1 PE=1 SV=2	HSPD1	61.054	0	0	0
K04043	map03018	Folding, sorting and degradation	Genetic Information Processing	P38646	Stress-70 protein, mitochondrial OS=Homo sapiens OX=9606 GN=HSPA9 PE=1 SV=2	HSPA9	73.68	0	0	0
K02927	map04120	Folding, sorting and degradation	Genetic Information Processing	P62987	Ubiquitin-60S ribosomal protein L40 OS=Homo sapiens OX=9606 GN=UBA52 PE=1 SV=2	UBA52	14.728	39.1	7	6
K09584	map04141	Folding, sorting and degradation	Genetic Information Processing	Q15084	Protein disulfide-isomerase A6 OS=Homo sapiens OX=9606 GN=PDIA6 PE=1 SV=1	PDIA6	48.121	0	0	0
K02927	map03010	Translation	Genetic Information Processing	P62987	Ubiquitin-60S ribosomal protein L40 OS=Homo sapiens OX=9606 GN=UBA52 PE=1 SV=2	UBA52	14.728	39.1	7	6
K03231	map03013	Translation	Genetic Information Processing	P68104	Elongation factor 1-alpha 1 OS=Homo sapiens OX=9606 GN=EEF1A1 PE=1 SV=1	EEF1A1	50.14	0	0	0
K13999	map04141	Folding, sorting and degradation	Genetic Information Processing	Q07065	Cytoskeleton-associated protein 4 OS=Homo sapiens OX=9606 GN=CKAP4 PE=1 SV=2	CKAP4	66.022	0	0	0
K12666	map04141	Folding, sorting and degradation	Genetic Information Processing	P04843	Dolichyl-diphosphooligosaccharide--protein glycosyltransferase subunit 1 OS=Homo sapiens OX=9606 GN=RPN1 PE=1 SV=1	RPN1	68.569	0	0	0
K03130	map03022	Transcription	Genetic Information Processing	O75529	TAF5-like RNA polymerase II p300/CBP-associated factor-associated factor 65 kDa subunit 5L OS=Homo sapiens OX=9606 GN=TAF5L PE=1 SV=1	TAF5L	66.155	0	0	0
K02934	map03010	Translation	Genetic Information Processing	Q02878	60S ribosomal protein L6 OS=Homo sapiens OX=9606 GN=RPL6 PE=1 SV=3	RPL6	32.728	0	0	0
K08852	map04141	Folding, sorting and degradation	Genetic Information Processing	O75460	Serine/threonine-protein kinase/endoribonuclease IRE1 OS=Homo sapiens OX=9606 GN=ERN1 PE=1 SV=2	ERN1	109.73	0.9	2	1
K08056	map04141	Folding, sorting and degradation	Genetic Information Processing	P30101	Protein disulfide-isomerase A3 OS=Homo sapiens OX=9606 GN=PDIA3 PE=1 SV=4	PDIA3	56.782	0	0	0
K02731	map03050	Folding, sorting and degradation	Genetic Information Processing	O14818	Proteasome subunit alpha type-7 OS=Homo sapiens OX=9606 GN=PSMA7 PE=1 SV=1	PSMA7	27.887	0	0	0
K03097	map03008	Translation	Genetic Information Processing	P19784	Casein kinase II subunit alpha' OS=Homo sapiens OX=9606 GN=CSNK2A2 PE=1 SV=1	CSNK2A2	41.213	0	0	0
K01873	map00970	Translation	Genetic Information Processing	P26640	Valine--tRNA ligase OS=Homo sapiens OX=9606 GN=VARS1 PE=1 SV=4	VARS1	140.47	0	0	0
K03283	map05162	Infectious disease: viral	Human Diseases	P11142	Heat shock cognate 71 kDa protein OS=Homo sapiens OX=9606 GN=HSPA8 PE=1 SV=1	HSPA8	70.897	0	0	0
K03283	map05134	Infectious disease: bacterial	Human Diseases	P11142	Heat shock cognate 71 kDa protein OS=Homo sapiens OX=9606 GN=HSPA8 PE=1 SV=1	HSPA8	70.897	0	0	0
K02183	map05133	Infectious disease: bacterial	Human Diseases	P27482	Calmodulin-like protein 3 OS=Homo sapiens OX=9606 GN=CALML3 PE=1 SV=2	CALML3	16.891	0	0	0
K02183	map05170	Infectious disease: viral	Human Diseases	P27482	Calmodulin-like protein 3 OS=Homo sapiens OX=9606 GN=CALML3 PE=1 SV=2	CALML3	16.891	0	0	0
K09490	map05417	Cardiovascular disease	Human Diseases	P11021	Endoplasmic reticulum chaperone BiP OS=Homo sapiens OX=9606 GN=HSPA5 PE=1 SV=2	HSPA5	72.332	0	0	0
K02183	map05417	Cardiovascular disease	Human Diseases	Q9NZT1	Calmodulin-like protein 5 OS=Homo sapiens OX=9606 GN=CALML5 PE=1 SV=2	CALML5	15.892	21.2	4	3
K02183	map05010	Neurodegenerative disease	Human Diseases	P27482	Calmodulin-like protein 3 OS=Homo sapiens OX=9606 GN=CALML3 PE=1 SV=2	CALML3	16.891	0	0	0
K09490	map05020	Neurodegenerative disease	Human Diseases	P11021	Endoplasmic reticulum chaperone BiP OS=Homo sapiens OX=9606 GN=HSPA5 PE=1 SV=2	HSPA5	72.332	0	0	0
K09490	map05014	Neurodegenerative disease	Human Diseases	P11021	Endoplasmic reticulum chaperone BiP OS=Homo sapiens OX=9606 GN=HSPA5 PE=1 SV=2	HSPA5	72.332	0	0	0
K09490	map05022	Neurodegenerative disease	Human Diseases	P11021	Endoplasmic reticulum chaperone BiP OS=Homo sapiens OX=9606 GN=HSPA5 PE=1 SV=2	HSPA5	72.332	0	0	0
K04077	map05417	Cardiovascular disease	Human Diseases	P10809	60 kDa heat shock protein, mitochondrial OS=Homo sapiens OX=9606 GN=HSPD1 PE=1 SV=2	HSPD1	61.054	0	0	0
K05692	map05225	Cancer: specific types	Human Diseases	P63261	Actin, cytoplasmic 2 OS=Homo sapiens OX=9606 GN=ACTG1 PE=1 SV=1	ACTG1	41.792	9.3	1	3
K11974	map05131	Infectious disease: bacterial	Human Diseases	Q96EP0	E3 ubiquitin-protein ligase RNF31 OS=Homo sapiens OX=9606 GN=RNF31 PE=1 SV=1	RNF31	119.65	0	0	0
K02183	map05152	Infectious disease: bacterial	Human Diseases	Q9NZT1	Calmodulin-like protein 5 OS=Homo sapiens OX=9606 GN=CALML5 PE=1 SV=2	CALML5	15.892	21.2	4	3
K02183	map05418	Cardiovascular disease	Human Diseases	P27482	Calmodulin-like protein 3 OS=Homo sapiens OX=9606 GN=CALML3 PE=1 SV=2	CALML3	16.891	0	0	0
K11220	map05321	Immune disease	Human Diseases	P42224	Signal transducer and activator of transcription 1-alpha/beta OS=Homo sapiens OX=9606 GN=STAT1 PE=1 SV=2	STAT1	87.334	0	0	0
K11220	map05145	Infectious disease: parasitic	Human Diseases	P42224	Signal transducer and activator of transcription 1-alpha/beta OS=Homo sapiens OX=9606 GN=STAT1 PE=1 SV=2	STAT1	87.334	0	0	0
K02183	map05163	Infectious disease: viral	Human Diseases	P27482	Calmodulin-like protein 3 OS=Homo sapiens OX=9606 GN=CALML3 PE=1 SV=2	CALML3	16.891	0	0	0
K09490	map05012	Neurodegenerative disease	Human Diseases	P11021	Endoplasmic reticulum chaperone BiP OS=Homo sapiens OX=9606 GN=HSPA5 PE=1 SV=2	HSPA5	72.332	0	0	0
K05859	map05200	Cancer: overview	Human Diseases	P16885	1-phosphatidylinositol 4,5-bisphosphate phosphodiesterase gamma-2 OS=Homo sapiens OX=9606 GN=PLCG2 PE=1 SV=4	PLCG2	147.87	0	0	0
K11220	map05171	Infectious disease: viral	Human Diseases	P42224	Signal transducer and activator of transcription 1-alpha/beta OS=Homo sapiens OX=9606 GN=STAT1 PE=1 SV=2	STAT1	87.334	0	0	0
K11220	map05164	Infectious disease: viral	Human Diseases	P42224	Signal transducer and activator of transcription 1-alpha/beta OS=Homo sapiens OX=9606 GN=STAT1 PE=1 SV=2	STAT1	87.334	0	0	0
K02183	map05200	Cancer: overview	Human Diseases	P27482	Calmodulin-like protein 3 OS=Homo sapiens OX=9606 GN=CALML3 PE=1 SV=2	CALML3	16.891	0	0	0
K02183	map05012	Neurodegenerative disease	Human Diseases	P27482	Calmodulin-like protein 3 OS=Homo sapiens OX=9606 GN=CALML3 PE=1 SV=2	CALML3	16.891	0	0	0
K02183	map05022	Neurodegenerative disease	Human Diseases	P27482	Calmodulin-like protein 3 OS=Homo sapiens OX=9606 GN=CALML3 PE=1 SV=2	CALML3	16.891	0	0	0
K02183	map05034	Substance dependence	Human Diseases	P27482	Calmodulin-like protein 3 OS=Homo sapiens OX=9606 GN=CALML3 PE=1 SV=2	CALML3	16.891	0	0	0
K02183	map05418	Cardiovascular disease	Human Diseases	Q9NZT1	Calmodulin-like protein 5 OS=Homo sapiens OX=9606 GN=CALML5 PE=1 SV=2	CALML5	15.892	21.2	4	3
K02183	map05214	Cancer: specific types	Human Diseases	P27482	Calmodulin-like protein 3 OS=Homo sapiens OX=9606 GN=CALML3 PE=1 SV=2	CALML3	16.891	0	0	0
K05689	map05213	Cancer: specific types	Human Diseases	P12830	Cadherin-1 OS=Homo sapiens OX=9606 GN=CDH1 PE=1 SV=3	CDH1	97.455	1.8	2	2
K05689	map05200	Cancer: overview	Human Diseases	P12830	Cadherin-1 OS=Homo sapiens OX=9606 GN=CDH1 PE=1 SV=3	CDH1	97.455	1.8	2	2
K05689	map05216	Cancer: specific types	Human Diseases	P12830	Cadherin-1 OS=Homo sapiens OX=9606 GN=CDH1 PE=1 SV=3	CDH1	97.455	1.8	2	2
K05692	map05132	Infectious disease: bacterial	Human Diseases	P63261	Actin, cytoplasmic 2 OS=Homo sapiens OX=9606 GN=ACTG1 PE=1 SV=1	ACTG1	41.792	9.3	1	3
K03283	map05145	Infectious disease: parasitic	Human Diseases	P11142	Heat shock cognate 71 kDa protein OS=Homo sapiens OX=9606 GN=HSPA8 PE=1 SV=1	HSPA8	70.897	0	0	0
K05692	map05416	Cardiovascular disease	Human Diseases	P63261	Actin, cytoplasmic 2 OS=Homo sapiens OX=9606 GN=ACTG1 PE=1 SV=1	ACTG1	41.792	9.3	1	3
K02183	map05010	Neurodegenerative disease	Human Diseases	Q9NZT1	Calmodulin-like protein 5 OS=Homo sapiens OX=9606 GN=CALML5 PE=1 SV=2	CALML5	15.892	21.2	4	3
K02183	map05152	Infectious disease: bacterial	Human Diseases	P27482	Calmodulin-like protein 3 OS=Homo sapiens OX=9606 GN=CALML3 PE=1 SV=2	CALML3	16.891	0	0	0
K11220	map05140	Infectious disease: parasitic	Human Diseases	P42224	Signal transducer and activator of transcription 1-alpha/beta OS=Homo sapiens OX=9606 GN=STAT1 PE=1 SV=2	STAT1	87.334	0	0	0
K01332	map05150	Infectious disease: bacterial	Human Diseases	P06681	Complement C2 OS=Homo sapiens OX=9606 GN=C2 PE=1 SV=2	C2	83.267	0	0	0
K11220	map05162	Infectious disease: viral	Human Diseases	P42224	Signal transducer and activator of transcription 1-alpha/beta OS=Homo sapiens OX=9606 GN=STAT1 PE=1 SV=2	STAT1	87.334	0	0	0
K11220	map05152	Infectious disease: bacterial	Human Diseases	P42224	Signal transducer and activator of transcription 1-alpha/beta OS=Homo sapiens OX=9606 GN=STAT1 PE=1 SV=2	STAT1	87.334	0	0	0
K03283	map05417	Cardiovascular disease	Human Diseases	P11142	Heat shock cognate 71 kDa protein OS=Homo sapiens OX=9606 GN=HSPA8 PE=1 SV=1	HSPA8	70.897	0	0	0
K02183	map05170	Infectious disease: viral	Human Diseases	Q9NZT1	Calmodulin-like protein 5 OS=Homo sapiens OX=9606 GN=CALML5 PE=1 SV=2	CALML5	15.892	21.2	4	3
K02183	map05417	Cardiovascular disease	Human Diseases	P27482	Calmodulin-like protein 3 OS=Homo sapiens OX=9606 GN=CALML3 PE=1 SV=2	CALML3	16.891	0	0	0
K03283	map05020	Neurodegenerative disease	Human Diseases	P11142	Heat shock cognate 71 kDa protein OS=Homo sapiens OX=9606 GN=HSPA8 PE=1 SV=1	HSPA8	70.897	0	0	0
K04077	map04940	Endocrine and metabolic disease	Human Diseases	P10809	60 kDa heat shock protein, mitochondrial OS=Homo sapiens OX=9606 GN=HSPD1 PE=1 SV=2	HSPD1	61.054	0	0	0
K03164	map01524	Drug resistance: antineoplastic	Human Diseases	P11388	DNA topoisomerase 2-alpha OS=Homo sapiens OX=9606 GN=TOP2A PE=1 SV=3	TOP2A	174.38	0	0	0
K01332	map05171	Infectious disease: viral	Human Diseases	P06681	Complement C2 OS=Homo sapiens OX=9606 GN=C2 PE=1 SV=2	C2	83.267	0	0	0
K02183	map05031	Substance dependence	Human Diseases	P27482	Calmodulin-like protein 3 OS=Homo sapiens OX=9606 GN=CALML3 PE=1 SV=2	CALML3	16.891	0	0	0
K04077	map05134	Infectious disease: bacterial	Human Diseases	P10809	60 kDa heat shock protein, mitochondrial OS=Homo sapiens OX=9606 GN=HSPD1 PE=1 SV=2	HSPD1	61.054	0	0	0
K00414	map05208	Cancer: overview	Human Diseases	P31930	Cytochrome b-c1 complex subunit 1, mitochondrial OS=Homo sapiens OX=9606 GN=UQCRC1 PE=1 SV=3	UQCRC1	52.645	0	0	0
K00414	map05016	Neurodegenerative disease	Human Diseases	P31930	Cytochrome b-c1 complex subunit 1, mitochondrial OS=Homo sapiens OX=9606 GN=UQCRC1 PE=1 SV=3	UQCRC1	52.645	0	0	0
K11220	map05161	Infectious disease: viral	Human Diseases	P42224	Signal transducer and activator of transcription 1-alpha/beta OS=Homo sapiens OX=9606 GN=STAT1 PE=1 SV=2	STAT1	87.334	0	0	0
K00414	map05415	Cardiovascular disease	Human Diseases	P31930	Cytochrome b-c1 complex subunit 1, mitochondrial OS=Homo sapiens OX=9606 GN=UQCRC1 PE=1 SV=3	UQCRC1	52.645	0	0	0
K00414	map05012	Neurodegenerative disease	Human Diseases	P31930	Cytochrome b-c1 complex subunit 1, mitochondrial OS=Homo sapiens OX=9606 GN=UQCRC1 PE=1 SV=3	UQCRC1	52.645	0	0	0
K00414	map05010	Neurodegenerative disease	Human Diseases	P31930	Cytochrome b-c1 complex subunit 1, mitochondrial OS=Homo sapiens OX=9606 GN=UQCRC1 PE=1 SV=3	UQCRC1	52.645	0	0	0
K05692	map05205	Cancer: overview	Human Diseases	P63261	Actin, cytoplasmic 2 OS=Homo sapiens OX=9606 GN=ACTG1 PE=1 SV=1	ACTG1	41.792	9.3	1	3
K02183	map05034	Substance dependence	Human Diseases	Q9NZT1	Calmodulin-like protein 5 OS=Homo sapiens OX=9606 GN=CALML5 PE=1 SV=2	CALML5	15.892	21.2	4	3
K11220	map05160	Infectious disease: viral	Human Diseases	P42224	Signal transducer and activator of transcription 1-alpha/beta OS=Homo sapiens OX=9606 GN=STAT1 PE=1 SV=2	STAT1	87.334	0	0	0
K03283	map05417	Cardiovascular disease	Human Diseases	P0DMV9	Heat shock 70 kDa protein 1B OS=Homo sapiens OX=9606 GN=HSPA1B PE=1 SV=1	HSPA1B	70.051	0	0	0
K00414	map04932	Endocrine and metabolic disease	Human Diseases	P31930	Cytochrome b-c1 complex subunit 1, mitochondrial OS=Homo sapiens OX=9606 GN=UQCRC1 PE=1 SV=3	UQCRC1	52.645	0	0	0
K00414	map05022	Neurodegenerative disease	Human Diseases	P31930	Cytochrome b-c1 complex subunit 1, mitochondrial OS=Homo sapiens OX=9606 GN=UQCRC1 PE=1 SV=3	UQCRC1	52.645	0	0	0
K06463	map05140	Infectious disease: parasitic	Human Diseases	P08637	Low affinity immunoglobulin gamma Fc region receptor III-A OS=Homo sapiens OX=9606 GN=FCGR3A PE=1 SV=2	FCGR3A	29.089	0	0	0
K00414	map05014	Neurodegenerative disease	Human Diseases	P31930	Cytochrome b-c1 complex subunit 1, mitochondrial OS=Homo sapiens OX=9606 GN=UQCRC1 PE=1 SV=3	UQCRC1	52.645	0	0	0
K00414	map05020	Neurodegenerative disease	Human Diseases	P31930	Cytochrome b-c1 complex subunit 1, mitochondrial OS=Homo sapiens OX=9606 GN=UQCRC1 PE=1 SV=3	UQCRC1	52.645	0	0	0
K02183	map05022	Neurodegenerative disease	Human Diseases	Q9NZT1	Calmodulin-like protein 5 OS=Homo sapiens OX=9606 GN=CALML5 PE=1 SV=2	CALML5	15.892	21.2	4	3
K07604	map05150	Infectious disease: bacterial	Human Diseases	P35527	Keratin, type I cytoskeletal 9 OS=Homo sapiens OX=9606 GN=KRT9 PE=1 SV=3	KRT9	62.064	63.6	163	44
K03283	map05145	Infectious disease: parasitic	Human Diseases	P0DMV9	Heat shock 70 kDa protein 1B OS=Homo sapiens OX=9606 GN=HSPA1B PE=1 SV=1	HSPA1B	70.051	0	0	0
K02183	map05012	Neurodegenerative disease	Human Diseases	Q9NZT1	Calmodulin-like protein 5 OS=Homo sapiens OX=9606 GN=CALML5 PE=1 SV=2	CALML5	15.892	21.2	4	3
K03283	map05162	Infectious disease: viral	Human Diseases	P0DMV9	Heat shock 70 kDa protein 1B OS=Homo sapiens OX=9606 GN=HSPA1B PE=1 SV=1	HSPA1B	70.051	0	0	0
K10352	map05130	Infectious disease: bacterial	Human Diseases	P35579	Myosin-9 OS=Homo sapiens OX=9606 GN=MYH9 PE=1 SV=4	MYH9	226.53	1.8	2	2
K03283	map05134	Infectious disease: bacterial	Human Diseases	P0DMV9	Heat shock 70 kDa protein 1B OS=Homo sapiens OX=9606 GN=HSPA1B PE=1 SV=1	HSPA1B	70.051	0	0	0
K03283	map05020	Neurodegenerative disease	Human Diseases	P0DMV9	Heat shock 70 kDa protein 1B OS=Homo sapiens OX=9606 GN=HSPA1B PE=1 SV=1	HSPA1B	70.051	0	0	0
K04077	map05152	Infectious disease: bacterial	Human Diseases	P10809	60 kDa heat shock protein, mitochondrial OS=Homo sapiens OX=9606 GN=HSPD1 PE=1 SV=2	HSPD1	61.054	0	0	0
K02183	map05200	Cancer: overview	Human Diseases	Q9NZT1	Calmodulin-like protein 5 OS=Homo sapiens OX=9606 GN=CALML5 PE=1 SV=2	CALML5	15.892	21.2	4	3
K07374	map05016	Neurodegenerative disease	Human Diseases	P0DPH8	Tubulin alpha-3D chain OS=Homo sapiens OX=9606 GN=TUBA3D PE=1 SV=1	TUBA3D	49.959	0	0	0
K02183	map05167	Infectious disease: viral	Human Diseases	P27482	Calmodulin-like protein 3 OS=Homo sapiens OX=9606 GN=CALML3 PE=1 SV=2	CALML3	16.891	0	0	0
K03671	map05012	Neurodegenerative disease	Human Diseases	P10599	Thioredoxin OS=Homo sapiens OX=9606 GN=TXN PE=1 SV=3	TXN	11.737	0	0	0
K03671	map05418	Cardiovascular disease	Human Diseases	P10599	Thioredoxin OS=Homo sapiens OX=9606 GN=TXN PE=1 SV=3	TXN	11.737	0	0	0
K06463	map05152	Infectious disease: bacterial	Human Diseases	P08637	Low affinity immunoglobulin gamma Fc region receptor III-A OS=Homo sapiens OX=9606 GN=FCGR3A PE=1 SV=2	FCGR3A	29.089	0	0	0
K03671	map05132	Infectious disease: bacterial	Human Diseases	P10599	Thioredoxin OS=Homo sapiens OX=9606 GN=TXN PE=1 SV=3	TXN	11.737	0	0	0
K02183	map05214	Cancer: specific types	Human Diseases	Q9NZT1	Calmodulin-like protein 5 OS=Homo sapiens OX=9606 GN=CALML5 PE=1 SV=2	CALML5	15.892	21.2	4	3
K07374	map05020	Neurodegenerative disease	Human Diseases	P0DPH8	Tubulin alpha-3D chain OS=Homo sapiens OX=9606 GN=TUBA3D PE=1 SV=1	TUBA3D	49.959	0	0	0
K11220	map05165	Infectious disease: viral	Human Diseases	P42224	Signal transducer and activator of transcription 1-alpha/beta OS=Homo sapiens OX=9606 GN=STAT1 PE=1 SV=2	STAT1	87.334	0	0	0
K07374	map05014	Neurodegenerative disease	Human Diseases	P0DPH8	Tubulin alpha-3D chain OS=Homo sapiens OX=9606 GN=TUBA3D PE=1 SV=1	TUBA3D	49.959	0	0	0
K11220	map05168	Infectious disease: viral	Human Diseases	P42224	Signal transducer and activator of transcription 1-alpha/beta OS=Homo sapiens OX=9606 GN=STAT1 PE=1 SV=2	STAT1	87.334	0	0	0
K05115	map01521	Drug resistance: antineoplastic	Human Diseases	P30530	Tyrosine-protein kinase receptor UFO OS=Homo sapiens OX=9606 GN=AXL PE=1 SV=4	AXL	98.336	0	0	0
K11220	map05169	Infectious disease: viral	Human Diseases	P42224	Signal transducer and activator of transcription 1-alpha/beta OS=Homo sapiens OX=9606 GN=STAT1 PE=1 SV=2	STAT1	87.334	0	0	0
K08056	map05168	Infectious disease: viral	Human Diseases	P30101	Protein disulfide-isomerase A3 OS=Homo sapiens OX=9606 GN=PDIA3 PE=1 SV=4	PDIA3	56.782	0	0	0
K07374	map05022	Neurodegenerative disease	Human Diseases	P0DPH8	Tubulin alpha-3D chain OS=Homo sapiens OX=9606 GN=TUBA3D PE=1 SV=1	TUBA3D	49.959	0	0	0
K11220	map05200	Cancer: overview	Human Diseases	P42224	Signal transducer and activator of transcription 1-alpha/beta OS=Homo sapiens OX=9606 GN=STAT1 PE=1 SV=2	STAT1	87.334	0	0	0
K08056	map05170	Infectious disease: viral	Human Diseases	P30101	Protein disulfide-isomerase A3 OS=Homo sapiens OX=9606 GN=PDIA3 PE=1 SV=4	PDIA3	56.782	0	0	0
K07374	map05130	Infectious disease: bacterial	Human Diseases	P0DPH8	Tubulin alpha-3D chain OS=Homo sapiens OX=9606 GN=TUBA3D PE=1 SV=1	TUBA3D	49.959	0	0	0
K08056	map05169	Infectious disease: viral	Human Diseases	P30101	Protein disulfide-isomerase A3 OS=Homo sapiens OX=9606 GN=PDIA3 PE=1 SV=4	PDIA3	56.782	0	0	0
K07374	map05132	Infectious disease: bacterial	Human Diseases	P0DPH8	Tubulin alpha-3D chain OS=Homo sapiens OX=9606 GN=TUBA3D PE=1 SV=1	TUBA3D	49.959	0	0	0
K07374	map05010	Neurodegenerative disease	Human Diseases	P0DPH8	Tubulin alpha-3D chain OS=Homo sapiens OX=9606 GN=TUBA3D PE=1 SV=1	TUBA3D	49.959	0	0	0
K07374	map05012	Neurodegenerative disease	Human Diseases	P0DPH8	Tubulin alpha-3D chain OS=Homo sapiens OX=9606 GN=TUBA3D PE=1 SV=1	TUBA3D	49.959	0	0	0
K08056	map05163	Infectious disease: viral	Human Diseases	P30101	Protein disulfide-isomerase A3 OS=Homo sapiens OX=9606 GN=PDIA3 PE=1 SV=4	PDIA3	56.782	0	0	0
K13963	map05146	Infectious disease: parasitic	Human Diseases	P29508	Serpin B3 OS=Homo sapiens OX=9606 GN=SERPINB3 PE=1 SV=2	SERPINB3	44.564	0	0	0
K05689	map05100	Infectious disease: bacterial	Human Diseases	P12830	Cadherin-1 OS=Homo sapiens OX=9606 GN=CDH1 PE=1 SV=3	CDH1	97.455	1.8	2	2
K02132	map05020	Neurodegenerative disease	Human Diseases	P25705	ATP synthase subunit alpha, mitochondrial OS=Homo sapiens OX=9606 GN=ATP5F1A PE=1 SV=1	ATP5F1A	59.75	0	0	0
K11220	map05212	Cancer: specific types	Human Diseases	P42224	Signal transducer and activator of transcription 1-alpha/beta OS=Homo sapiens OX=9606 GN=STAT1 PE=1 SV=2	STAT1	87.334	0	0	0
K08035	map04950	Endocrine and metabolic disease	Human Diseases	Q9Y261	Hepatocyte nuclear factor 3-beta OS=Homo sapiens OX=9606 GN=FOXA2 PE=1 SV=1	FOXA2	48.306	0	0	0
K05859	map05170	Infectious disease: viral	Human Diseases	P16885	1-phosphatidylinositol 4,5-bisphosphate phosphodiesterase gamma-2 OS=Homo sapiens OX=9606 GN=PLCG2 PE=1 SV=4	PLCG2	147.87	0	0	0
K05859	map05169	Infectious disease: viral	Human Diseases	P16885	1-phosphatidylinositol 4,5-bisphosphate phosphodiesterase gamma-2 OS=Homo sapiens OX=9606 GN=PLCG2 PE=1 SV=4	PLCG2	147.87	0	0	0
K05859	map05131	Infectious disease: bacterial	Human Diseases	P16885	1-phosphatidylinositol 4,5-bisphosphate phosphodiesterase gamma-2 OS=Homo sapiens OX=9606 GN=PLCG2 PE=1 SV=4	PLCG2	147.87	0	0	0
K20054	map05017	Neurodegenerative disease	Human Diseases	O75553	Disabled homolog 1 OS=Homo sapiens OX=9606 GN=DAB1 PE=1 SV=3	DAB1	63.774	0	0	0
K05859	map05171	Infectious disease: viral	Human Diseases	P16885	1-phosphatidylinositol 4,5-bisphosphate phosphodiesterase gamma-2 OS=Homo sapiens OX=9606 GN=PLCG2 PE=1 SV=4	PLCG2	147.87	0	0	0
K13525	map05134	Infectious disease: bacterial	Human Diseases	P55072	Transitional endoplasmic reticulum ATPase OS=Homo sapiens OX=9606 GN=VCP PE=1 SV=4	VCP	89.321	0	0	0
K13525	map05022	Neurodegenerative disease	Human Diseases	P55072	Transitional endoplasmic reticulum ATPase OS=Homo sapiens OX=9606 GN=VCP PE=1 SV=4	VCP	89.321	0	0	0
K13963	map05146	Infectious disease: parasitic	Human Diseases	Q9UIV8	Serpin B13 OS=Homo sapiens OX=9606 GN=SERPINB13 PE=1 SV=2	SERPINB13	44.276	0	0	0
K13525	map05014	Neurodegenerative disease	Human Diseases	P55072	Transitional endoplasmic reticulum ATPase OS=Homo sapiens OX=9606 GN=VCP PE=1 SV=4	VCP	89.321	0	0	0
K05859	map04933	Endocrine and metabolic disease	Human Diseases	P16885	1-phosphatidylinositol 4,5-bisphosphate phosphodiesterase gamma-2 OS=Homo sapiens OX=9606 GN=PLCG2 PE=1 SV=4	PLCG2	147.87	0	0	0
K05859	map05167	Infectious disease: viral	Human Diseases	P16885	1-phosphatidylinositol 4,5-bisphosphate phosphodiesterase gamma-2 OS=Homo sapiens OX=9606 GN=PLCG2 PE=1 SV=4	PLCG2	147.87	0	0	0
K09228	map05168	Infectious disease: viral	Human Diseases	Q9BY31	Zinc finger protein 717 OS=Homo sapiens OX=9606 GN=ZNF717 PE=2 SV=3	ZNF717	106.53	0	0	0
K04394	map05131	Infectious disease: bacterial	Human Diseases	P49662	Caspase-4 OS=Homo sapiens OX=9606 GN=CASP4 PE=1 SV=1	CASP4	43.262	4	6	1
K04394	map05130	Infectious disease: bacterial	Human Diseases	P49662	Caspase-4 OS=Homo sapiens OX=9606 GN=CASP4 PE=1 SV=1	CASP4	43.262	4	6	1
K05230	map05150	Infectious disease: bacterial	Human Diseases	P59666	Neutrophil defensin 3 OS=Homo sapiens OX=9606 GN=DEFA3 PE=1 SV=1	DEFA3	10.245	0	0	0
K07604	map05150	Infectious disease: bacterial	Human Diseases	Q9C075	Keratin, type I cytoskeletal 23 OS=Homo sapiens OX=9606 GN=KRT23 PE=1 SV=2	KRT23	48.131	0	0	0
K05230	map05202	Cancer: overview	Human Diseases	P59666	Neutrophil defensin 3 OS=Homo sapiens OX=9606 GN=DEFA3 PE=1 SV=1	DEFA3	10.245	0	0	0
K10056	map05202	Cancer: overview	Human Diseases	P14923	Junction plakoglobin OS=Homo sapiens OX=9606 GN=JUP PE=1 SV=3	JUP	81.744	7.2	3	3
K10056	map05200	Cancer: overview	Human Diseases	P14923	Junction plakoglobin OS=Homo sapiens OX=9606 GN=JUP PE=1 SV=3	JUP	81.744	7.2	3	3
K10056	map05221	Cancer: specific types	Human Diseases	P14923	Junction plakoglobin OS=Homo sapiens OX=9606 GN=JUP PE=1 SV=3	JUP	81.744	7.2	3	3
K10056	map05226	Cancer: specific types	Human Diseases	P14923	Junction plakoglobin OS=Homo sapiens OX=9606 GN=JUP PE=1 SV=3	JUP	81.744	7.2	3	3
K01528	map05100	Infectious disease: bacterial	Human Diseases	Q05193	Dynamin-1 OS=Homo sapiens OX=9606 GN=DNM1 PE=1 SV=2	DNM1	97.407	0	0	0
K10056	map05412	Cardiovascular disease	Human Diseases	P14923	Junction plakoglobin OS=Homo sapiens OX=9606 GN=JUP PE=1 SV=3	JUP	81.744	7.2	3	3
K10396	map05223	Cancer: specific types	Human Diseases	O60282	Kinesin heavy chain isoform 5C OS=Homo sapiens OX=9606 GN=KIF5C PE=1 SV=1	KIF5C	109.49	0.8	9	1
K08122	map05205	Cancer: overview	Human Diseases	P51884	Lumican OS=Homo sapiens OX=9606 GN=LUM PE=1 SV=2	LUM	38.429	0	0	0
K10396	map05022	Neurodegenerative disease	Human Diseases	O60282	Kinesin heavy chain isoform 5C OS=Homo sapiens OX=9606 GN=KIF5C PE=1 SV=1	KIF5C	109.49	0.8	9	1
K10408	map05014	Neurodegenerative disease	Human Diseases	Q9P2D7	Dynein axonemal heavy chain 1 OS=Homo sapiens OX=9606 GN=DNAH1 PE=1 SV=6	DNAH1	487.49	0.3	1	1
K10396	map05014	Neurodegenerative disease	Human Diseases	O60282	Kinesin heavy chain isoform 5C OS=Homo sapiens OX=9606 GN=KIF5C PE=1 SV=1	KIF5C	109.49	0.8	9	1
K05859	map01521	Drug resistance: antineoplastic	Human Diseases	P16885	1-phosphatidylinositol 4,5-bisphosphate phosphodiesterase gamma-2 OS=Homo sapiens OX=9606 GN=PLCG2 PE=1 SV=4	PLCG2	147.87	0	0	0
K10396	map05132	Infectious disease: bacterial	Human Diseases	O60282	Kinesin heavy chain isoform 5C OS=Homo sapiens OX=9606 GN=KIF5C PE=1 SV=1	KIF5C	109.49	0.8	9	1
K10396	map05020	Neurodegenerative disease	Human Diseases	O60282	Kinesin heavy chain isoform 5C OS=Homo sapiens OX=9606 GN=KIF5C PE=1 SV=1	KIF5C	109.49	0.8	9	1
K05859	map05120	Infectious disease: bacterial	Human Diseases	P16885	1-phosphatidylinositol 4,5-bisphosphate phosphodiesterase gamma-2 OS=Homo sapiens OX=9606 GN=PLCG2 PE=1 SV=4	PLCG2	147.87	0	0	0
K06256	map05131	Infectious disease: bacterial	Human Diseases	P16070	CD44 antigen OS=Homo sapiens OX=9606 GN=CD44 PE=1 SV=3	CD44	81.537	3	2	2
K05859	map05225	Cancer: specific types	Human Diseases	P16885	1-phosphatidylinositol 4,5-bisphosphate phosphodiesterase gamma-2 OS=Homo sapiens OX=9606 GN=PLCG2 PE=1 SV=4	PLCG2	147.87	0	0	0
K06256	map05169	Infectious disease: viral	Human Diseases	P16070	CD44 antigen OS=Homo sapiens OX=9606 GN=CD44 PE=1 SV=3	CD44	81.537	3	2	2
K05859	map05223	Cancer: specific types	Human Diseases	P16885	1-phosphatidylinositol 4,5-bisphosphate phosphodiesterase gamma-2 OS=Homo sapiens OX=9606 GN=PLCG2 PE=1 SV=4	PLCG2	147.87	0	0	0
K05859	map05205	Cancer: overview	Human Diseases	P16885	1-phosphatidylinositol 4,5-bisphosphate phosphodiesterase gamma-2 OS=Homo sapiens OX=9606 GN=PLCG2 PE=1 SV=4	PLCG2	147.87	0	0	0
K05859	map05206	Cancer: overview	Human Diseases	P16885	1-phosphatidylinositol 4,5-bisphosphate phosphodiesterase gamma-2 OS=Homo sapiens OX=9606 GN=PLCG2 PE=1 SV=4	PLCG2	147.87	0	0	0
K06256	map05205	Cancer: overview	Human Diseases	P16070	CD44 antigen OS=Homo sapiens OX=9606 GN=CD44 PE=1 SV=3	CD44	81.537	3	2	2
K05859	map05214	Cancer: specific types	Human Diseases	P16885	1-phosphatidylinositol 4,5-bisphosphate phosphodiesterase gamma-2 OS=Homo sapiens OX=9606 GN=PLCG2 PE=1 SV=4	PLCG2	147.87	0	0	0
K10381	map05412	Cardiovascular disease	Human Diseases	P15924	Desmoplakin OS=Homo sapiens OX=9606 GN=DSP PE=1 SV=3	DSP	331.77	4.1	10	8
K04373	map05207	Cancer: overview	Human Diseases	P51812	Ribosomal protein S6 kinase alpha-3 OS=Homo sapiens OX=9606 GN=RPS6KA3 PE=1 SV=1	RPS6KA3	83.735	1.2	1	1
K10396	map05010	Neurodegenerative disease	Human Diseases	O60282	Kinesin heavy chain isoform 5C OS=Homo sapiens OX=9606 GN=KIF5C PE=1 SV=1	KIF5C	109.49	0.8	9	1
K04373	map05135	Infectious disease: bacterial	Human Diseases	P51812	Ribosomal protein S6 kinase alpha-3 OS=Homo sapiens OX=9606 GN=RPS6KA3 PE=1 SV=1	RPS6KA3	83.735	1.2	1	1
K10396	map05012	Neurodegenerative disease	Human Diseases	O60282	Kinesin heavy chain isoform 5C OS=Homo sapiens OX=9606 GN=KIF5C PE=1 SV=1	KIF5C	109.49	0.8	9	1
K04373	map04931	Endocrine and metabolic disease	Human Diseases	P51812	Ribosomal protein S6 kinase alpha-3 OS=Homo sapiens OX=9606 GN=RPS6KA3 PE=1 SV=1	RPS6KA3	83.735	1.2	1	1
K01834	map05230	Cancer: overview	Human Diseases	P15259	Phosphoglycerate mutase 2 OS=Homo sapiens OX=9606 GN=PGAM2 PE=1 SV=3	PGAM2	28.766	0	0	0
K06256	map05206	Cancer: overview	Human Diseases	P16070	CD44 antigen OS=Homo sapiens OX=9606 GN=CD44 PE=1 SV=3	CD44	81.537	3	2	2
K01408	map05010	Neurodegenerative disease	Human Diseases	P14735	Insulin-degrading enzyme OS=Homo sapiens OX=9606 GN=IDE PE=1 SV=4	IDE	117.97	0	0	0
K04394	map05132	Infectious disease: bacterial	Human Diseases	P49662	Caspase-4 OS=Homo sapiens OX=9606 GN=CASP4 PE=1 SV=1	CASP4	43.262	4	6	1
K13963	map05146	Infectious disease: parasitic	Human Diseases	P48594	Serpin B4 OS=Homo sapiens OX=9606 GN=SERPINB4 PE=1 SV=2	SERPINB4	44.853	0	0	0
K04437	map05205	Cancer: overview	Human Diseases	P21333	Filamin-A OS=Homo sapiens OX=9606 GN=FLNA PE=1 SV=4	FLNA	280.74	0	0	0
K05692	map05412	Cardiovascular disease	Human Diseases	P63261	Actin, cytoplasmic 2 OS=Homo sapiens OX=9606 GN=ACTG1 PE=1 SV=1	ACTG1	41.792	9.3	1	3
K11220	map05167	Infectious disease: viral	Human Diseases	P42224	Signal transducer and activator of transcription 1-alpha/beta OS=Homo sapiens OX=9606 GN=STAT1 PE=1 SV=2	STAT1	87.334	0	0	0
K12559	map05130	Infectious disease: bacterial	Human Diseases	Q9HD67	Unconventional myosin-X OS=Homo sapiens OX=9606 GN=MYO10 PE=1 SV=3	MYO10	237.34	0	0	0
K02132	map05208	Cancer: overview	Human Diseases	P25705	ATP synthase subunit alpha, mitochondrial OS=Homo sapiens OX=9606 GN=ATP5F1A PE=1 SV=1	ATP5F1A	59.75	0	0	0
K05692	map05110	Infectious disease: bacterial	Human Diseases	P63261	Actin, cytoplasmic 2 OS=Homo sapiens OX=9606 GN=ACTG1 PE=1 SV=1	ACTG1	41.792	9.3	1	3
K05692	map05418	Cardiovascular disease	Human Diseases	P63261	Actin, cytoplasmic 2 OS=Homo sapiens OX=9606 GN=ACTG1 PE=1 SV=1	ACTG1	41.792	9.3	1	3
K02132	map05016	Neurodegenerative disease	Human Diseases	P25705	ATP synthase subunit alpha, mitochondrial OS=Homo sapiens OX=9606 GN=ATP5F1A PE=1 SV=1	ATP5F1A	59.75	0	0	0
K11220	map05235	Cancer: overview	Human Diseases	P42224	Signal transducer and activator of transcription 1-alpha/beta OS=Homo sapiens OX=9606 GN=STAT1 PE=1 SV=2	STAT1	87.334	0	0	0
K02132	map05415	Cardiovascular disease	Human Diseases	P25705	ATP synthase subunit alpha, mitochondrial OS=Homo sapiens OX=9606 GN=ATP5F1A PE=1 SV=1	ATP5F1A	59.75	0	0	0
K04437	map05132	Infectious disease: bacterial	Human Diseases	P21333	Filamin-A OS=Homo sapiens OX=9606 GN=FLNA PE=1 SV=4	FLNA	280.74	0	0	0
K01332	map05133	Infectious disease: bacterial	Human Diseases	P06681	Complement C2 OS=Homo sapiens OX=9606 GN=C2 PE=1 SV=2	C2	83.267	0	0	0
K02132	map05012	Neurodegenerative disease	Human Diseases	P25705	ATP synthase subunit alpha, mitochondrial OS=Homo sapiens OX=9606 GN=ATP5F1A PE=1 SV=1	ATP5F1A	59.75	0	0	0
K02132	map05010	Neurodegenerative disease	Human Diseases	P25705	ATP synthase subunit alpha, mitochondrial OS=Homo sapiens OX=9606 GN=ATP5F1A PE=1 SV=1	ATP5F1A	59.75	0	0	0
K02183	map05163	Infectious disease: viral	Human Diseases	Q9NZT1	Calmodulin-like protein 5 OS=Homo sapiens OX=9606 GN=CALML5 PE=1 SV=2	CALML5	15.892	21.2	4	3
K02132	map05022	Neurodegenerative disease	Human Diseases	P25705	ATP synthase subunit alpha, mitochondrial OS=Homo sapiens OX=9606 GN=ATP5F1A PE=1 SV=1	ATP5F1A	59.75	0	0	0
K05692	map05131	Infectious disease: bacterial	Human Diseases	P63261	Actin, cytoplasmic 2 OS=Homo sapiens OX=9606 GN=ACTG1 PE=1 SV=1	ACTG1	41.792	9.3	1	3
K05689	map05219	Cancer: specific types	Human Diseases	P12830	Cadherin-1 OS=Homo sapiens OX=9606 GN=CDH1 PE=1 SV=3	CDH1	97.455	1.8	2	2
K05689	map05218	Cancer: specific types	Human Diseases	P12830	Cadherin-1 OS=Homo sapiens OX=9606 GN=CDH1 PE=1 SV=3	CDH1	97.455	1.8	2	2
K05689	map05226	Cancer: specific types	Human Diseases	P12830	Cadherin-1 OS=Homo sapiens OX=9606 GN=CDH1 PE=1 SV=3	CDH1	97.455	1.8	2	2
K02132	map05014	Neurodegenerative disease	Human Diseases	P25705	ATP synthase subunit alpha, mitochondrial OS=Homo sapiens OX=9606 GN=ATP5F1A PE=1 SV=1	ATP5F1A	59.75	0	0	0
K05859	map05110	Infectious disease: bacterial	Human Diseases	P16885	1-phosphatidylinositol 4,5-bisphosphate phosphodiesterase gamma-2 OS=Homo sapiens OX=9606 GN=PLCG2 PE=1 SV=4	PLCG2	147.87	0	0	0
K07604	map05150	Infectious disease: bacterial	Human Diseases	P13645	Keratin, type I cytoskeletal 10 OS=Homo sapiens OX=9606 GN=KRT10 PE=1 SV=6	KRT10	58.826	45.7	108	38
K00873	map05203	Cancer: overview	Human Diseases	P14618	Pyruvate kinase PKM OS=Homo sapiens OX=9606 GN=PKM PE=1 SV=4	PKM	57.936	0	0	0
K02147	map05323	Immune disease	Human Diseases	P21281	V-type proton ATPase subunit B, brain isoform OS=Homo sapiens OX=9606 GN=ATP6V1B2 PE=1 SV=3	ATP6V1B2	56.5	0	0	0
K02147	map05165	Infectious disease: viral	Human Diseases	P21281	V-type proton ATPase subunit B, brain isoform OS=Homo sapiens OX=9606 GN=ATP6V1B2 PE=1 SV=3	ATP6V1B2	56.5	0	0	0
K05700	map05100	Infectious disease: bacterial	Human Diseases	P18206	Vinculin OS=Homo sapiens OX=9606 GN=VCL PE=1 SV=4	VCL	123.8	0	0	0
K01332	map05322	Immune disease	Human Diseases	P06681	Complement C2 OS=Homo sapiens OX=9606 GN=C2 PE=1 SV=2	C2	83.267	0	0	0
K05700	map05146	Infectious disease: parasitic	Human Diseases	P18206	Vinculin OS=Homo sapiens OX=9606 GN=VCL PE=1 SV=4	VCL	123.8	0	0	0
K05700	map05131	Infectious disease: bacterial	Human Diseases	P18206	Vinculin OS=Homo sapiens OX=9606 GN=VCL PE=1 SV=4	VCL	123.8	0	0	0
K07604	map05150	Infectious disease: bacterial	Human Diseases	P19012	Keratin, type I cytoskeletal 15 OS=Homo sapiens OX=9606 GN=KRT15 PE=1 SV=3	KRT15	49.211	0	0	0
K03097	map05162	Infectious disease: viral	Human Diseases	P19784	Casein kinase II subunit alpha' OS=Homo sapiens OX=9606 GN=CSNK2A2 PE=1 SV=1	CSNK2A2	41.213	0	0	0
K03097	map05010	Neurodegenerative disease	Human Diseases	P19784	Casein kinase II subunit alpha' OS=Homo sapiens OX=9606 GN=CSNK2A2 PE=1 SV=1	CSNK2A2	41.213	0	0	0
K05868	map05170	Infectious disease: viral	Human Diseases	P14635	G2/mitotic-specific cyclin-B1 OS=Homo sapiens OX=9606 GN=CCNB1 PE=1 SV=1	CCNB1	48.337	0	0	0
K03097	map05235	Cancer: overview	Human Diseases	P19784	Casein kinase II subunit alpha' OS=Homo sapiens OX=9606 GN=CSNK2A2 PE=1 SV=1	CSNK2A2	41.213	0	0	0
K03097	map05022	Neurodegenerative disease	Human Diseases	P19784	Casein kinase II subunit alpha' OS=Homo sapiens OX=9606 GN=CSNK2A2 PE=1 SV=1	CSNK2A2	41.213	0	0	0
K03097	map05020	Neurodegenerative disease	Human Diseases	P19784	Casein kinase II subunit alpha' OS=Homo sapiens OX=9606 GN=CSNK2A2 PE=1 SV=1	CSNK2A2	41.213	0	0	0
K00758	map05219	Cancer: specific types	Human Diseases	P19971	Thymidine phosphorylase OS=Homo sapiens OX=9606 GN=TYMP PE=1 SV=2	TYMP	49.955	0	0	0
K00873	map05230	Cancer: overview	Human Diseases	P14618	Pyruvate kinase PKM OS=Homo sapiens OX=9606 GN=PKM PE=1 SV=4	PKM	57.936	0	0	0
K00873	map04930	Endocrine and metabolic disease	Human Diseases	P14618	Pyruvate kinase PKM OS=Homo sapiens OX=9606 GN=PKM PE=1 SV=4	PKM	57.936	0	0	0
K02183	map05031	Substance dependence	Human Diseases	Q9NZT1	Calmodulin-like protein 5 OS=Homo sapiens OX=9606 GN=CALML5 PE=1 SV=2	CALML5	15.892	21.2	4	3
K02183	map05167	Infectious disease: viral	Human Diseases	Q9NZT1	Calmodulin-like protein 5 OS=Homo sapiens OX=9606 GN=CALML5 PE=1 SV=2	CALML5	15.892	21.2	4	3
K02183	map05133	Infectious disease: bacterial	Human Diseases	Q9NZT1	Calmodulin-like protein 5 OS=Homo sapiens OX=9606 GN=CALML5 PE=1 SV=2	CALML5	15.892	21.2	4	3
K17095	map05014	Neurodegenerative disease	Human Diseases	P20073	Annexin A7 OS=Homo sapiens OX=9606 GN=ANXA7 PE=1 SV=3	ANXA7	52.739	0	0	0
K00873	map05165	Infectious disease: viral	Human Diseases	P14618	Pyruvate kinase PKM OS=Homo sapiens OX=9606 GN=PKM PE=1 SV=4	PKM	57.936	0	0	0
K02147	map05120	Infectious disease: bacterial	Human Diseases	P21281	V-type proton ATPase subunit B, brain isoform OS=Homo sapiens OX=9606 GN=ATP6V1B2 PE=1 SV=3	ATP6V1B2	56.5	0	0	0
K01332	map04936	Endocrine and metabolic disease	Human Diseases	P06681	Complement C2 OS=Homo sapiens OX=9606 GN=C2 PE=1 SV=2	C2	83.267	0	0	0
K11220	map04933	Endocrine and metabolic disease	Human Diseases	P42224	Signal transducer and activator of transcription 1-alpha/beta OS=Homo sapiens OX=9606 GN=STAT1 PE=1 SV=2	STAT1	87.334	0	0	0
K02147	map05110	Infectious disease: bacterial	Human Diseases	P21281	V-type proton ATPase subunit B, brain isoform OS=Homo sapiens OX=9606 GN=ATP6V1B2 PE=1 SV=3	ATP6V1B2	56.5	0	0	0
K03233	map05134	Infectious disease: bacterial	Human Diseases	P26641	Elongation factor 1-gamma OS=Homo sapiens OX=9606 GN=EEF1G PE=1 SV=3	EEF1G	50.118	0	0	0
K10396	map05016	Neurodegenerative disease	Human Diseases	O60282	Kinesin heavy chain isoform 5C OS=Homo sapiens OX=9606 GN=KIF5C PE=1 SV=1	KIF5C	109.49	0.8	9	1
K06463	map05150	Infectious disease: bacterial	Human Diseases	P08637	Low affinity immunoglobulin gamma Fc region receptor III-A OS=Homo sapiens OX=9606 GN=FCGR3A PE=1 SV=2	FCGR3A	29.089	0	0	0
K02927	map05167	Infectious disease: viral	Human Diseases	P62987	Ubiquitin-60S ribosomal protein L40 OS=Homo sapiens OX=9606 GN=UBA52 PE=1 SV=2	UBA52	14.728	39.1	7	6
K03990	map05322	Immune disease	Human Diseases	P01024	Complement C3 OS=Homo sapiens OX=9606 GN=C3 PE=1 SV=2	C3	187.15	0	0	0
K03990	map05168	Infectious disease: viral	Human Diseases	P01024	Complement C3 OS=Homo sapiens OX=9606 GN=C3 PE=1 SV=2	C3	187.15	0	0	0
K03990	map05171	Infectious disease: viral	Human Diseases	P01024	Complement C3 OS=Homo sapiens OX=9606 GN=C3 PE=1 SV=2	C3	187.15	0	0	0
K03990	map04936	Endocrine and metabolic disease	Human Diseases	P01024	Complement C3 OS=Homo sapiens OX=9606 GN=C3 PE=1 SV=2	C3	187.15	0	0	0
K03990	map05134	Infectious disease: bacterial	Human Diseases	P01024	Complement C3 OS=Homo sapiens OX=9606 GN=C3 PE=1 SV=2	C3	187.15	0	0	0
K03990	map05152	Infectious disease: bacterial	Human Diseases	P01024	Complement C3 OS=Homo sapiens OX=9606 GN=C3 PE=1 SV=2	C3	187.15	0	0	0
K03990	map05150	Infectious disease: bacterial	Human Diseases	P01024	Complement C3 OS=Homo sapiens OX=9606 GN=C3 PE=1 SV=2	C3	187.15	0	0	0
K11251	map05034	Substance dependence	Human Diseases	Q99878	Histone H2A type 1-J OS=Homo sapiens OX=9606 GN=H2AC14 PE=1 SV=3	H2AC14	13.936	14.1	2	2
K03990	map05142	Infectious disease: parasitic	Human Diseases	P01024	Complement C3 OS=Homo sapiens OX=9606 GN=C3 PE=1 SV=2	C3	187.15	0	0	0
K03990	map05140	Infectious disease: parasitic	Human Diseases	P01024	Complement C3 OS=Homo sapiens OX=9606 GN=C3 PE=1 SV=2	C3	187.15	0	0	0
K03990	map05133	Infectious disease: bacterial	Human Diseases	P01024	Complement C3 OS=Homo sapiens OX=9606 GN=C3 PE=1 SV=2	C3	187.15	0	0	0
K03990	map05167	Infectious disease: viral	Human Diseases	P01024	Complement C3 OS=Homo sapiens OX=9606 GN=C3 PE=1 SV=2	C3	187.15	0	0	0
K00799	map05418	Cardiovascular disease	Human Diseases	P78417	Glutathione S-transferase omega-1 OS=Homo sapiens OX=9606 GN=GSTO1 PE=1 SV=2	GSTO1	27.566	0	0	0
K03898	map05142	Infectious disease: parasitic	Human Diseases	P01042	Kininogen-1 OS=Homo sapiens OX=9606 GN=KNG1 PE=1 SV=2	KNG1	71.957	16.8	10	9
K03898	map05200	Cancer: overview	Human Diseases	P01042	Kininogen-1 OS=Homo sapiens OX=9606 GN=KNG1 PE=1 SV=2	KNG1	71.957	16.8	10	9
K03990	map05131	Infectious disease: bacterial	Human Diseases	P01024	Complement C3 OS=Homo sapiens OX=9606 GN=C3 PE=1 SV=2	C3	187.15	0	0	0
K03898	map05143	Infectious disease: parasitic	Human Diseases	P01042	Kininogen-1 OS=Homo sapiens OX=9606 GN=KNG1 PE=1 SV=2	KNG1	71.957	16.8	10	9
K03990	map05203	Cancer: overview	Human Diseases	P01024	Complement C3 OS=Homo sapiens OX=9606 GN=C3 PE=1 SV=2	C3	187.15	0	0	0
K09821	map04933	Endocrine and metabolic disease	Human Diseases	P01019	Angiotensinogen OS=Homo sapiens OX=9606 GN=AGT PE=1 SV=3	AGT	53.154	7.6	3	3
K07596	map05150	Infectious disease: bacterial	Human Diseases	Q02413	Desmoglein-1 OS=Homo sapiens OX=9606 GN=DSG1 PE=1 SV=2	DSG1	113.75	7.6	12	7
K17589	map05022	Neurodegenerative disease	Human Diseases	Q8TDY2	RB1-inducible coiled-coil protein 1 OS=Homo sapiens OX=9606 GN=RB1CC1 PE=1 SV=3	RB1CC1	183.09	0	0	0
K17589	map05014	Neurodegenerative disease	Human Diseases	Q8TDY2	RB1-inducible coiled-coil protein 1 OS=Homo sapiens OX=9606 GN=RB1CC1 PE=1 SV=3	RB1CC1	183.09	0	0	0
K14477	map05143	Infectious disease: parasitic	Human Diseases	P00739	Haptoglobin-related protein OS=Homo sapiens OX=9606 GN=HPR PE=2 SV=2	HPR	39.029	34.2	5	14
K11089	map05322	Immune disease	Human Diseases	P10155	RNA-binding protein RO60 OS=Homo sapiens OX=9606 GN=RO60 PE=1 SV=2	RO60	60.67	0	0	0
K23934	map05132	Infectious disease: bacterial	Human Diseases	Q09666	Neuroblast differentiation-associated protein AHNAK OS=Homo sapiens OX=9606 GN=AHNAK PE=1 SV=2	AHNAK	629.09	0	0	0
K12754	map05131	Infectious disease: bacterial	Human Diseases	Q01449	Myosin regulatory light chain 2, atrial isoform OS=Homo sapiens OX=9606 GN=MYL7 PE=1 SV=1	MYL7	19.448	5.1	0	1
K12754	map05132	Infectious disease: bacterial	Human Diseases	Q01449	Myosin regulatory light chain 2, atrial isoform OS=Homo sapiens OX=9606 GN=MYL7 PE=1 SV=1	MYL7	19.448	5.1	0	1
K09821	map05410	Cardiovascular disease	Human Diseases	P01019	Angiotensinogen OS=Homo sapiens OX=9606 GN=AGT PE=1 SV=3	AGT	53.154	7.6	3	3
K09821	map05200	Cancer: overview	Human Diseases	P01019	Angiotensinogen OS=Homo sapiens OX=9606 GN=AGT PE=1 SV=3	AGT	53.154	7.6	3	3
K09821	map05415	Cardiovascular disease	Human Diseases	P01019	Angiotensinogen OS=Homo sapiens OX=9606 GN=AGT PE=1 SV=3	AGT	53.154	7.6	3	3
K00799	map01524	Drug resistance: antineoplastic	Human Diseases	P78417	Glutathione S-transferase omega-1 OS=Homo sapiens OX=9606 GN=GSTO1 PE=1 SV=2	GSTO1	27.566	0	0	0
K09821	map05414	Cardiovascular disease	Human Diseases	P01019	Angiotensinogen OS=Homo sapiens OX=9606 GN=AGT PE=1 SV=3	AGT	53.154	7.6	3	3
K09821	map04934	Endocrine and metabolic disease	Human Diseases	P01019	Angiotensinogen OS=Homo sapiens OX=9606 GN=AGT PE=1 SV=3	AGT	53.154	7.6	3	3
K00799	map05225	Cancer: specific types	Human Diseases	P78417	Glutathione S-transferase omega-1 OS=Homo sapiens OX=9606 GN=GSTO1 PE=1 SV=2	GSTO1	27.566	0	0	0
K09821	map04931	Endocrine and metabolic disease	Human Diseases	P01019	Angiotensinogen OS=Homo sapiens OX=9606 GN=AGT PE=1 SV=3	AGT	53.154	7.6	3	3
K11251	map05322	Immune disease	Human Diseases	Q99878	Histone H2A type 1-J OS=Homo sapiens OX=9606 GN=H2AC14 PE=1 SV=3	H2AC14	13.936	14.1	2	2
K07604	map05150	Infectious disease: bacterial	Human Diseases	P02533	Keratin, type I cytoskeletal 14 OS=Homo sapiens OX=9606 GN=KRT14 PE=1 SV=4	KRT14	51.561	43	23	18
K00799	map05207	Cancer: overview	Human Diseases	P78417	Glutathione S-transferase omega-1 OS=Homo sapiens OX=9606 GN=GSTO1 PE=1 SV=2	GSTO1	27.566	0	0	0
K07375	map05020	Neurodegenerative disease	Human Diseases	P68371	Tubulin beta-4B chain OS=Homo sapiens OX=9606 GN=TUBB4B PE=1 SV=1	TUBB4B	49.83	0	0	0
K07375	map05014	Neurodegenerative disease	Human Diseases	P68371	Tubulin beta-4B chain OS=Homo sapiens OX=9606 GN=TUBB4B PE=1 SV=1	TUBB4B	49.83	0	0	0
K02927	map05171	Infectious disease: viral	Human Diseases	P62987	Ubiquitin-60S ribosomal protein L40 OS=Homo sapiens OX=9606 GN=UBA52 PE=1 SV=2	UBA52	14.728	39.1	7	6
K07375	map05022	Neurodegenerative disease	Human Diseases	P68371	Tubulin beta-4B chain OS=Homo sapiens OX=9606 GN=TUBB4B PE=1 SV=1	TUBB4B	49.83	0	0	0
K07375	map05130	Infectious disease: bacterial	Human Diseases	P68371	Tubulin beta-4B chain OS=Homo sapiens OX=9606 GN=TUBB4B PE=1 SV=1	TUBB4B	49.83	0	0	0
K06528	map05152	Infectious disease: bacterial	Human Diseases	P13473	Lysosome-associated membrane glycoprotein 2 OS=Homo sapiens OX=9606 GN=LAMP2 PE=1 SV=2	LAMP2	44.96	0	0	0
K07375	map05132	Infectious disease: bacterial	Human Diseases	P68371	Tubulin beta-4B chain OS=Homo sapiens OX=9606 GN=TUBB4B PE=1 SV=1	TUBB4B	49.83	0	0	0
K00134	map05415	Cardiovascular disease	Human Diseases	P04406	Glyceraldehyde-3-phosphate dehydrogenase OS=Homo sapiens OX=9606 GN=GAPDH PE=1 SV=3	GAPDH	36.053	28.7	5	6
K00134	map05010	Neurodegenerative disease	Human Diseases	P04406	Glyceraldehyde-3-phosphate dehydrogenase OS=Homo sapiens OX=9606 GN=GAPDH PE=1 SV=3	GAPDH	36.053	28.7	5	6
K00134	map05132	Infectious disease: bacterial	Human Diseases	P04406	Glyceraldehyde-3-phosphate dehydrogenase OS=Homo sapiens OX=9606 GN=GAPDH PE=1 SV=3	GAPDH	36.053	28.7	5	6
K07375	map05010	Neurodegenerative disease	Human Diseases	P68371	Tubulin beta-4B chain OS=Homo sapiens OX=9606 GN=TUBB4B PE=1 SV=1	TUBB4B	49.83	0	0	0
K00134	map05130	Infectious disease: bacterial	Human Diseases	P04406	Glyceraldehyde-3-phosphate dehydrogenase OS=Homo sapiens OX=9606 GN=GAPDH PE=1 SV=3	GAPDH	36.053	28.7	5	6
K07375	map05012	Neurodegenerative disease	Human Diseases	P68371	Tubulin beta-4B chain OS=Homo sapiens OX=9606 GN=TUBB4B PE=1 SV=1	TUBB4B	49.83	0	0	0
K07375	map05016	Neurodegenerative disease	Human Diseases	P68371	Tubulin beta-4B chain OS=Homo sapiens OX=9606 GN=TUBB4B PE=1 SV=1	TUBB4B	49.83	0	0	0
K04455	map05146	Infectious disease: parasitic	Human Diseases	P04792	Heat shock protein beta-1 OS=Homo sapiens OX=9606 GN=HSPB1 PE=1 SV=2	HSPB1	22.782	7.8	1	1
K13823	map05144	Infectious disease: parasitic	Human Diseases	P68871	Hemoglobin subunit beta OS=Homo sapiens OX=9606 GN=HBB PE=1 SV=2	HBB	15.998	71.4	22	9
K13823	map05143	Infectious disease: parasitic	Human Diseases	P68871	Hemoglobin subunit beta OS=Homo sapiens OX=9606 GN=HBB PE=1 SV=2	HBB	15.998	71.4	22	9
K03781	map05014	Neurodegenerative disease	Human Diseases	P04040	Catalase OS=Homo sapiens OX=9606 GN=CAT PE=1 SV=3	CAT	59.755	8.7	2	2
K03781	map05022	Neurodegenerative disease	Human Diseases	P04040	Catalase OS=Homo sapiens OX=9606 GN=CAT PE=1 SV=3	CAT	59.755	8.7	2	2
K12641	map05410	Cardiovascular disease	Human Diseases	P02545	Prelamin-A/C OS=Homo sapiens OX=9606 GN=LMNA PE=1 SV=1	LMNA	74.139	0	0	0
K12641	map05412	Cardiovascular disease	Human Diseases	P02545	Prelamin-A/C OS=Homo sapiens OX=9606 GN=LMNA PE=1 SV=1	LMNA	74.139	0	0	0
K12641	map05414	Cardiovascular disease	Human Diseases	P02545	Prelamin-A/C OS=Homo sapiens OX=9606 GN=LMNA PE=1 SV=1	LMNA	74.139	0	0	0
K00799	map05200	Cancer: overview	Human Diseases	P78417	Glutathione S-transferase omega-1 OS=Homo sapiens OX=9606 GN=GSTO1 PE=1 SV=2	GSTO1	27.566	0	0	0
K01335	map05171	Infectious disease: viral	Human Diseases	P00751	Complement factor B OS=Homo sapiens OX=9606 GN=CFB PE=1 SV=2	CFB	85.532	22.3	13	12
K01335	map05150	Infectious disease: bacterial	Human Diseases	P00751	Complement factor B OS=Homo sapiens OX=9606 GN=CFB PE=1 SV=2	CFB	85.532	22.3	13	12
K08757	map05417	Cardiovascular disease	Human Diseases	P02647	Apolipoprotein A-I OS=Homo sapiens OX=9606 GN=APOA1 PE=1 SV=1	APOA1	30.777	20.6	5	5
K04361	map05230	Cancer: overview	Human Diseases	P00533	Epidermal growth factor receptor OS=Homo sapiens OX=9606 GN=EGFR PE=1 SV=2	EGFR	134.28	0	0	0
K08757	map05143	Infectious disease: parasitic	Human Diseases	P02647	Apolipoprotein A-I OS=Homo sapiens OX=9606 GN=APOA1 PE=1 SV=1	APOA1	30.777	20.6	5	5
K09228	map05168	Infectious disease: viral	Human Diseases	Q8NEP9	Zinc finger protein 555 OS=Homo sapiens OX=9606 GN=ZNF555 PE=1 SV=4	ZNF555	73.084	0	0	0
K06081	map05168	Infectious disease: viral	Human Diseases	Q15223	Nectin-1 OS=Homo sapiens OX=9606 GN=NECTIN1 PE=1 SV=3	NECTIN1	57.157	0	0	0
K03781	map05208	Cancer: overview	Human Diseases	P04040	Catalase OS=Homo sapiens OX=9606 GN=CAT PE=1 SV=3	CAT	59.755	8.7	2	2
K00799	map05204	Cancer: overview	Human Diseases	P78417	Glutathione S-transferase omega-1 OS=Homo sapiens OX=9606 GN=GSTO1 PE=1 SV=2	GSTO1	27.566	0	0	0
K13822	map05143	Infectious disease: parasitic	Human Diseases	P69905	Hemoglobin subunit alpha OS=Homo sapiens OX=9606 GN=HBA2 PE=1 SV=2	HBA2	15.257	57.7	20	6
K06736	map05412	Cardiovascular disease	Human Diseases	P19022	Cadherin-2 OS=Homo sapiens OX=9606 GN=CDH2 PE=1 SV=4	CDH2	99.808	0	0	0
K13822	map05144	Infectious disease: parasitic	Human Diseases	P69905	Hemoglobin subunit alpha OS=Homo sapiens OX=9606 GN=HBA2 PE=1 SV=2	HBA2	15.257	57.7	20	6
K00799	map05208	Cancer: overview	Human Diseases	P78417	Glutathione S-transferase omega-1 OS=Homo sapiens OX=9606 GN=GSTO1 PE=1 SV=2	GSTO1	27.566	0	0	0
K03231	map05140	Infectious disease: parasitic	Human Diseases	P68104	Elongation factor 1-alpha 1 OS=Homo sapiens OX=9606 GN=EEF1A1 PE=1 SV=1	EEF1A1	50.14	0	0	0
K04361	map05218	Cancer: specific types	Human Diseases	P00533	Epidermal growth factor receptor OS=Homo sapiens OX=9606 GN=EGFR PE=1 SV=2	EGFR	134.28	0	0	0
K04361	map05231	Cancer: overview	Human Diseases	P00533	Epidermal growth factor receptor OS=Homo sapiens OX=9606 GN=EGFR PE=1 SV=2	EGFR	134.28	0	0	0
K09228	map05168	Infectious disease: viral	Human Diseases	Q13360	Zinc finger protein 177 OS=Homo sapiens OX=9606 GN=ZNF177 PE=1 SV=4	ZNF177	54.781	2.1	0	1
K04437	map05132	Infectious disease: bacterial	Human Diseases	O75369	Filamin-B OS=Homo sapiens OX=9606 GN=FLNB PE=1 SV=2	FLNB	278.16	0	0	0
K04437	map05205	Cancer: overview	Human Diseases	O75369	Filamin-B OS=Homo sapiens OX=9606 GN=FLNB PE=1 SV=2	FLNB	278.16	0	0	0
K08852	map05017	Neurodegenerative disease	Human Diseases	O75460	Serine/threonine-protein kinase/endoribonuclease IRE1 OS=Homo sapiens OX=9606 GN=ERN1 PE=1 SV=2	ERN1	109.73	0.9	2	1
K08852	map04932	Endocrine and metabolic disease	Human Diseases	O75460	Serine/threonine-protein kinase/endoribonuclease IRE1 OS=Homo sapiens OX=9606 GN=ERN1 PE=1 SV=2	ERN1	109.73	0.9	2	1
K08852	map05016	Neurodegenerative disease	Human Diseases	O75460	Serine/threonine-protein kinase/endoribonuclease IRE1 OS=Homo sapiens OX=9606 GN=ERN1 PE=1 SV=2	ERN1	109.73	0.9	2	1
K08852	map05012	Neurodegenerative disease	Human Diseases	O75460	Serine/threonine-protein kinase/endoribonuclease IRE1 OS=Homo sapiens OX=9606 GN=ERN1 PE=1 SV=2	ERN1	109.73	0.9	2	1
K08852	map05010	Neurodegenerative disease	Human Diseases	O75460	Serine/threonine-protein kinase/endoribonuclease IRE1 OS=Homo sapiens OX=9606 GN=ERN1 PE=1 SV=2	ERN1	109.73	0.9	2	1
K08852	map05022	Neurodegenerative disease	Human Diseases	O75460	Serine/threonine-protein kinase/endoribonuclease IRE1 OS=Homo sapiens OX=9606 GN=ERN1 PE=1 SV=2	ERN1	109.73	0.9	2	1
K08852	map05014	Neurodegenerative disease	Human Diseases	O75460	Serine/threonine-protein kinase/endoribonuclease IRE1 OS=Homo sapiens OX=9606 GN=ERN1 PE=1 SV=2	ERN1	109.73	0.9	2	1
K08852	map05417	Cardiovascular disease	Human Diseases	O75460	Serine/threonine-protein kinase/endoribonuclease IRE1 OS=Homo sapiens OX=9606 GN=ERN1 PE=1 SV=2	ERN1	109.73	0.9	2	1
K06128	map05231	Cancer: overview	Human Diseases	O75608	Acyl-protein thioesterase 1 OS=Homo sapiens OX=9606 GN=LYPLA1 PE=1 SV=1	LYPLA1	24.669	0	0	0
K23551	map05206	Cancer: overview	Human Diseases	Q16658	Fascin OS=Homo sapiens OX=9606 GN=FSCN1 PE=1 SV=3	FSCN1	54.529	0	0	0
K15144	map01522	Drug resistance: antineoplastic	Human Diseases	Q15648	Mediator of RNA polymerase II transcription subunit 1 OS=Homo sapiens OX=9606 GN=MED1 PE=1 SV=4	MED1	168.48	0	0	0
K00016	map05230	Cancer: overview	Human Diseases	P00338	L-lactate dehydrogenase A chain OS=Homo sapiens OX=9606 GN=LDHA PE=1 SV=2	LDHA	36.688	0	0	0
K05699	map05322	Immune disease	Human Diseases	O43707	Alpha-actinin-4 OS=Homo sapiens OX=9606 GN=ACTN4 PE=1 SV=2	ACTN4	104.85	0	0	0
K04565	map05208	Cancer: overview	Human Diseases	P00441	Superoxide dismutase [Cu-Zn] OS=Homo sapiens OX=9606 GN=SOD1 PE=1 SV=2	SOD1	15.936	0	0	0
K05699	map05131	Infectious disease: bacterial	Human Diseases	O43707	Alpha-actinin-4 OS=Homo sapiens OX=9606 GN=ACTN4 PE=1 SV=2	ACTN4	104.85	0	0	0
K05699	map05146	Infectious disease: parasitic	Human Diseases	O43707	Alpha-actinin-4 OS=Homo sapiens OX=9606 GN=ACTN4 PE=1 SV=2	ACTN4	104.85	0	0	0
K10408	map05022	Neurodegenerative disease	Human Diseases	Q9P2D7	Dynein axonemal heavy chain 1 OS=Homo sapiens OX=9606 GN=DNAH1 PE=1 SV=6	DNAH1	487.49	0.3	1	1
K10408	map05016	Neurodegenerative disease	Human Diseases	Q9P2D7	Dynein axonemal heavy chain 1 OS=Homo sapiens OX=9606 GN=DNAH1 PE=1 SV=6	DNAH1	487.49	0.3	1	1
K02731	map05017	Neurodegenerative disease	Human Diseases	O14818	Proteasome subunit alpha type-7 OS=Homo sapiens OX=9606 GN=PSMA7 PE=1 SV=1	PSMA7	27.887	0	0	0
K02731	map05016	Neurodegenerative disease	Human Diseases	O14818	Proteasome subunit alpha type-7 OS=Homo sapiens OX=9606 GN=PSMA7 PE=1 SV=1	PSMA7	27.887	0	0	0
K02731	map05012	Neurodegenerative disease	Human Diseases	O14818	Proteasome subunit alpha type-7 OS=Homo sapiens OX=9606 GN=PSMA7 PE=1 SV=1	PSMA7	27.887	0	0	0
K02731	map05010	Neurodegenerative disease	Human Diseases	O14818	Proteasome subunit alpha type-7 OS=Homo sapiens OX=9606 GN=PSMA7 PE=1 SV=1	PSMA7	27.887	0	0	0
K02731	map05022	Neurodegenerative disease	Human Diseases	O14818	Proteasome subunit alpha type-7 OS=Homo sapiens OX=9606 GN=PSMA7 PE=1 SV=1	PSMA7	27.887	0	0	0
K02731	map05014	Neurodegenerative disease	Human Diseases	O14818	Proteasome subunit alpha type-7 OS=Homo sapiens OX=9606 GN=PSMA7 PE=1 SV=1	PSMA7	27.887	0	0	0
K02731	map05020	Neurodegenerative disease	Human Diseases	O14818	Proteasome subunit alpha type-7 OS=Homo sapiens OX=9606 GN=PSMA7 PE=1 SV=1	PSMA7	27.887	0	0	0
K05758	map05131	Infectious disease: bacterial	Human Diseases	O15144	Actin-related protein 2/3 complex subunit 2 OS=Homo sapiens OX=9606 GN=ARPC2 PE=1 SV=1	ARPC2	34.333	0	0	0
K05758	map05100	Infectious disease: bacterial	Human Diseases	O15144	Actin-related protein 2/3 complex subunit 2 OS=Homo sapiens OX=9606 GN=ARPC2 PE=1 SV=1	ARPC2	34.333	0	0	0
K05758	map05132	Infectious disease: bacterial	Human Diseases	O15144	Actin-related protein 2/3 complex subunit 2 OS=Homo sapiens OX=9606 GN=ARPC2 PE=1 SV=1	ARPC2	34.333	0	0	0
K05758	map05130	Infectious disease: bacterial	Human Diseases	O15144	Actin-related protein 2/3 complex subunit 2 OS=Homo sapiens OX=9606 GN=ARPC2 PE=1 SV=1	ARPC2	34.333	0	0	0
K05758	map05135	Infectious disease: bacterial	Human Diseases	O15144	Actin-related protein 2/3 complex subunit 2 OS=Homo sapiens OX=9606 GN=ARPC2 PE=1 SV=1	ARPC2	34.333	0	0	0
K03260	map05416	Cardiovascular disease	Human Diseases	O43432	Eukaryotic translation initiation factor 4 gamma 3 OS=Homo sapiens OX=9606 GN=EIF4G3 PE=1 SV=2	EIF4G3	176.65	0.8	2	1
K05699	map05203	Cancer: overview	Human Diseases	O43707	Alpha-actinin-4 OS=Homo sapiens OX=9606 GN=ACTN4 PE=1 SV=2	ACTN4	104.85	0	0	0
K04565	map05016	Neurodegenerative disease	Human Diseases	P00441	Superoxide dismutase [Cu-Zn] OS=Homo sapiens OX=9606 GN=SOD1 PE=1 SV=2	SOD1	15.936	0	0	0
K04565	map05012	Neurodegenerative disease	Human Diseases	P00441	Superoxide dismutase [Cu-Zn] OS=Homo sapiens OX=9606 GN=SOD1 PE=1 SV=2	SOD1	15.936	0	0	0
K04565	map05022	Neurodegenerative disease	Human Diseases	P00441	Superoxide dismutase [Cu-Zn] OS=Homo sapiens OX=9606 GN=SOD1 PE=1 SV=2	SOD1	15.936	0	0	0
K04361	map05215	Cancer: specific types	Human Diseases	P00533	Epidermal growth factor receptor OS=Homo sapiens OX=9606 GN=EGFR PE=1 SV=2	EGFR	134.28	0	0	0
K04361	map05223	Cancer: specific types	Human Diseases	P00533	Epidermal growth factor receptor OS=Homo sapiens OX=9606 GN=EGFR PE=1 SV=2	EGFR	134.28	0	0	0
K04361	map05235	Cancer: overview	Human Diseases	P00533	Epidermal growth factor receptor OS=Homo sapiens OX=9606 GN=EGFR PE=1 SV=2	EGFR	134.28	0	0	0
K04361	map05208	Cancer: overview	Human Diseases	P00533	Epidermal growth factor receptor OS=Homo sapiens OX=9606 GN=EGFR PE=1 SV=2	EGFR	134.28	0	0	0
K04361	map05207	Cancer: overview	Human Diseases	P00533	Epidermal growth factor receptor OS=Homo sapiens OX=9606 GN=EGFR PE=1 SV=2	EGFR	134.28	0	0	0
K04361	map05131	Infectious disease: bacterial	Human Diseases	P00533	Epidermal growth factor receptor OS=Homo sapiens OX=9606 GN=EGFR PE=1 SV=2	EGFR	134.28	0	0	0
K04361	map05165	Infectious disease: viral	Human Diseases	P00533	Epidermal growth factor receptor OS=Homo sapiens OX=9606 GN=EGFR PE=1 SV=2	EGFR	134.28	0	0	0
K04361	map05210	Cancer: specific types	Human Diseases	P00533	Epidermal growth factor receptor OS=Homo sapiens OX=9606 GN=EGFR PE=1 SV=2	EGFR	134.28	0	0	0
K04361	map05219	Cancer: specific types	Human Diseases	P00533	Epidermal growth factor receptor OS=Homo sapiens OX=9606 GN=EGFR PE=1 SV=2	EGFR	134.28	0	0	0
K04361	map05171	Infectious disease: viral	Human Diseases	P00533	Epidermal growth factor receptor OS=Homo sapiens OX=9606 GN=EGFR PE=1 SV=2	EGFR	134.28	0	0	0
K04361	map01522	Drug resistance: antineoplastic	Human Diseases	P00533	Epidermal growth factor receptor OS=Homo sapiens OX=9606 GN=EGFR PE=1 SV=2	EGFR	134.28	0	0	0
K02934	map05171	Infectious disease: viral	Human Diseases	Q02878	60S ribosomal protein L6 OS=Homo sapiens OX=9606 GN=RPL6 PE=1 SV=3	RPL6	32.728	0	0	0
K04361	map05213	Cancer: specific types	Human Diseases	P00533	Epidermal growth factor receptor OS=Homo sapiens OX=9606 GN=EGFR PE=1 SV=2	EGFR	134.28	0	0	0
K04361	map05212	Cancer: specific types	Human Diseases	P00533	Epidermal growth factor receptor OS=Homo sapiens OX=9606 GN=EGFR PE=1 SV=2	EGFR	134.28	0	0	0
K04361	map05163	Infectious disease: viral	Human Diseases	P00533	Epidermal growth factor receptor OS=Homo sapiens OX=9606 GN=EGFR PE=1 SV=2	EGFR	134.28	0	0	0
K04361	map05214	Cancer: specific types	Human Diseases	P00533	Epidermal growth factor receptor OS=Homo sapiens OX=9606 GN=EGFR PE=1 SV=2	EGFR	134.28	0	0	0
K09228	map05168	Infectious disease: viral	Human Diseases	B7Z6K7	Zinc finger protein 814 OS=Homo sapiens OX=9606 GN=ZNF814 PE=1 SV=2	ZNF814	97.336	0.9	0	1
K04361	map04934	Endocrine and metabolic disease	Human Diseases	P00533	Epidermal growth factor receptor OS=Homo sapiens OX=9606 GN=EGFR PE=1 SV=2	EGFR	134.28	0	0	0
K04361	map05206	Cancer: overview	Human Diseases	P00533	Epidermal growth factor receptor OS=Homo sapiens OX=9606 GN=EGFR PE=1 SV=2	EGFR	134.28	0	0	0
K04565	map05014	Neurodegenerative disease	Human Diseases	P00441	Superoxide dismutase [Cu-Zn] OS=Homo sapiens OX=9606 GN=SOD1 PE=1 SV=2	SOD1	15.936	0	0	0
K04565	map05020	Neurodegenerative disease	Human Diseases	P00441	Superoxide dismutase [Cu-Zn] OS=Homo sapiens OX=9606 GN=SOD1 PE=1 SV=2	SOD1	15.936	0	0	0
K07604	map05150	Infectious disease: bacterial	Human Diseases	P13646	Keratin, type I cytoskeletal 13 OS=Homo sapiens OX=9606 GN=KRT13 PE=1 SV=4	KRT13	49.588	6.6	1	2
K05698	map05208	Cancer: overview	Human Diseases	Q12913	Receptor-type tyrosine-protein phosphatase eta OS=Homo sapiens OX=9606 GN=PTPRJ PE=1 SV=3	PTPRJ	145.94	2.7	3	3
K17589	map05017	Neurodegenerative disease	Human Diseases	Q8TDY2	RB1-inducible coiled-coil protein 1 OS=Homo sapiens OX=9606 GN=RB1CC1 PE=1 SV=3	RB1CC1	183.09	0	0	0
K13279	map05146	Infectious disease: parasitic	Human Diseases	Q06830	Peroxiredoxin-1 OS=Homo sapiens OX=9606 GN=PRDX1 PE=1 SV=1	PRDX1	22.11	9	1	1
K17589	map05016	Neurodegenerative disease	Human Diseases	Q8TDY2	RB1-inducible coiled-coil protein 1 OS=Homo sapiens OX=9606 GN=RB1CC1 PE=1 SV=3	RB1CC1	183.09	0	0	0
K09228	map05168	Infectious disease: viral	Human Diseases	Q3ZCX4	Zinc finger protein 568 OS=Homo sapiens OX=9606 GN=ZNF568 PE=2 SV=2	ZNF568	74.368	0	0	0
K07604	map05150	Infectious disease: bacterial	Human Diseases	Q04695	Keratin, type I cytoskeletal 17 OS=Homo sapiens OX=9606 GN=KRT17 PE=1 SV=2	KRT17	48.105	32.6	5	10
K04361	map05160	Infectious disease: viral	Human Diseases	P00533	Epidermal growth factor receptor OS=Homo sapiens OX=9606 GN=EGFR PE=1 SV=2	EGFR	134.28	0	0	0
K04361	map05224	Cancer: specific types	Human Diseases	P00533	Epidermal growth factor receptor OS=Homo sapiens OX=9606 GN=EGFR PE=1 SV=2	EGFR	134.28	0	0	0
K04361	map01521	Drug resistance: antineoplastic	Human Diseases	P00533	Epidermal growth factor receptor OS=Homo sapiens OX=9606 GN=EGFR PE=1 SV=2	EGFR	134.28	0	0	0
K04361	map05200	Cancer: overview	Human Diseases	P00533	Epidermal growth factor receptor OS=Homo sapiens OX=9606 GN=EGFR PE=1 SV=2	EGFR	134.28	0	0	0
K04361	map05225	Cancer: specific types	Human Diseases	P00533	Epidermal growth factor receptor OS=Homo sapiens OX=9606 GN=EGFR PE=1 SV=2	EGFR	134.28	0	0	0
K04361	map05205	Cancer: overview	Human Diseases	P00533	Epidermal growth factor receptor OS=Homo sapiens OX=9606 GN=EGFR PE=1 SV=2	EGFR	134.28	0	0	0
K04361	map05226	Cancer: specific types	Human Diseases	P00533	Epidermal growth factor receptor OS=Homo sapiens OX=9606 GN=EGFR PE=1 SV=2	EGFR	134.28	0	0	0
K04361	map05120	Infectious disease: bacterial	Human Diseases	P00533	Epidermal growth factor receptor OS=Homo sapiens OX=9606 GN=EGFR PE=1 SV=2	EGFR	134.28	0	0	0
K03231	map05134	Infectious disease: bacterial	Human Diseases	P68104	Elongation factor 1-alpha 1 OS=Homo sapiens OX=9606 GN=EEF1A1 PE=1 SV=1	EEF1A1	50.14	0	0	0
K23790	map05418	Cardiovascular disease	Human Diseases	P09211	Glutathione S-transferase P OS=Homo sapiens OX=9606 GN=GSTP1 PE=1 SV=2	GSTP1	23.356	0	0	0
K11251	map05034	Substance dependence	Human Diseases	Q93077	Histone H2A type 1-C OS=Homo sapiens OX=9606 GN=H2AC6 PE=1 SV=3	H2AC6	14.105	0	0	0
K04391	map05134	Infectious disease: bacterial	Human Diseases	P08571	Monocyte differentiation antigen CD14 OS=Homo sapiens OX=9606 GN=CD14 PE=1 SV=2	CD14	40.076	6.9	4	2
K04391	map05146	Infectious disease: parasitic	Human Diseases	P08571	Monocyte differentiation antigen CD14 OS=Homo sapiens OX=9606 GN=CD14 PE=1 SV=2	CD14	40.076	6.9	4	2
K04391	map05152	Infectious disease: bacterial	Human Diseases	P08571	Monocyte differentiation antigen CD14 OS=Homo sapiens OX=9606 GN=CD14 PE=1 SV=2	CD14	40.076	6.9	4	2
K04391	map05221	Cancer: specific types	Human Diseases	P08571	Monocyte differentiation antigen CD14 OS=Homo sapiens OX=9606 GN=CD14 PE=1 SV=2	CD14	40.076	6.9	4	2
K04391	map05202	Cancer: overview	Human Diseases	P08571	Monocyte differentiation antigen CD14 OS=Homo sapiens OX=9606 GN=CD14 PE=1 SV=2	CD14	40.076	6.9	4	2
K04391	map05131	Infectious disease: bacterial	Human Diseases	P08571	Monocyte differentiation antigen CD14 OS=Homo sapiens OX=9606 GN=CD14 PE=1 SV=2	CD14	40.076	6.9	4	2
K04391	map05132	Infectious disease: bacterial	Human Diseases	P08571	Monocyte differentiation antigen CD14 OS=Homo sapiens OX=9606 GN=CD14 PE=1 SV=2	CD14	40.076	6.9	4	2
K04391	map04936	Endocrine and metabolic disease	Human Diseases	P08571	Monocyte differentiation antigen CD14 OS=Homo sapiens OX=9606 GN=CD14 PE=1 SV=2	CD14	40.076	6.9	4	2
K04391	map05133	Infectious disease: bacterial	Human Diseases	P08571	Monocyte differentiation antigen CD14 OS=Homo sapiens OX=9606 GN=CD14 PE=1 SV=2	CD14	40.076	6.9	4	2
K04391	map05417	Cardiovascular disease	Human Diseases	P08571	Monocyte differentiation antigen CD14 OS=Homo sapiens OX=9606 GN=CD14 PE=1 SV=2	CD14	40.076	6.9	4	2
K07606	map05206	Cancer: overview	Human Diseases	P08670	Vimentin OS=Homo sapiens OX=9606 GN=VIM PE=1 SV=4	VIM	53.651	0	0	0
K07606	map05169	Infectious disease: viral	Human Diseases	P08670	Vimentin OS=Homo sapiens OX=9606 GN=VIM PE=1 SV=4	VIM	53.651	0	0	0
K08055	map05169	Infectious disease: viral	Human Diseases	P61769	Beta-2-microglobulin OS=Homo sapiens OX=9606 GN=B2M PE=1 SV=1	B2M	13.714	8.4	1	1
K07604	map05150	Infectious disease: bacterial	Human Diseases	P08727	Keratin, type I cytoskeletal 19 OS=Homo sapiens OX=9606 GN=KRT19 PE=1 SV=4	KRT19	44.105	0	0	0
K08055	map05166	Infectious disease: viral	Human Diseases	P61769	Beta-2-microglobulin OS=Homo sapiens OX=9606 GN=B2M PE=1 SV=1	B2M	13.714	8.4	1	1
K07604	map05150	Infectious disease: bacterial	Human Diseases	P08779	Keratin, type I cytoskeletal 16 OS=Homo sapiens OX=9606 GN=KRT16 PE=1 SV=4	KRT16	51.267	33	9	16
K08055	map05163	Infectious disease: viral	Human Diseases	P61769	Beta-2-microglobulin OS=Homo sapiens OX=9606 GN=B2M PE=1 SV=1	B2M	13.714	8.4	1	1
K04079	map05417	Cardiovascular disease	Human Diseases	P08238	Heat shock protein HSP 90-beta OS=Homo sapiens OX=9606 GN=HSP90AB1 PE=1 SV=4	HSP90AB1	83.263	0	0	0
K05121	map05323	Immune disease	Human Diseases	Q02763	Angiopoietin-1 receptor OS=Homo sapiens OX=9606 GN=TEK PE=1 SV=2	TEK	125.83	0	0	0
K04079	map05132	Infectious disease: bacterial	Human Diseases	P08238	Heat shock protein HSP 90-beta OS=Homo sapiens OX=9606 GN=HSP90AB1 PE=1 SV=4	HSP90AB1	83.263	0	0	0
K05090	map05200	Cancer: overview	Human Diseases	P07333	Macrophage colony-stimulating factor 1 receptor OS=Homo sapiens OX=9606 GN=CSF1R PE=1 SV=2	CSF1R	107.98	2.2	2	2
K05090	map05202	Cancer: overview	Human Diseases	P07333	Macrophage colony-stimulating factor 1 receptor OS=Homo sapiens OX=9606 GN=CSF1R PE=1 SV=2	CSF1R	107.98	2.2	2	2
K06063	map05169	Infectious disease: viral	Human Diseases	Q13573	SNW domain-containing protein 1 OS=Homo sapiens OX=9606 GN=SNW1 PE=1 SV=1	SNW1	61.494	0	0	0
K11251	map05322	Immune disease	Human Diseases	Q93077	Histone H2A type 1-C OS=Homo sapiens OX=9606 GN=H2AC6 PE=1 SV=3	H2AC6	14.105	0	0	0
K06063	map05203	Cancer: overview	Human Diseases	Q13573	SNW domain-containing protein 1 OS=Homo sapiens OX=9606 GN=SNW1 PE=1 SV=1	SNW1	61.494	0	0	0
K01379	map05415	Cardiovascular disease	Human Diseases	P07339	Cathepsin D OS=Homo sapiens OX=9606 GN=CTSD PE=1 SV=1	CTSD	44.552	9.7	4	3
K17092	map05132	Infectious disease: bacterial	Human Diseases	P07355	Annexin A2 OS=Homo sapiens OX=9606 GN=ANXA2 PE=1 SV=2	ANXA2	38.604	15.3	4	4
K04550	map05010	Neurodegenerative disease	Human Diseases	Q07954	Prolow-density lipoprotein receptor-related protein 1 OS=Homo sapiens OX=9606 GN=LRP1 PE=1 SV=2	LRP1	504.6	0	0	0
K04550	map05144	Infectious disease: parasitic	Human Diseases	Q07954	Prolow-density lipoprotein receptor-related protein 1 OS=Homo sapiens OX=9606 GN=LRP1 PE=1 SV=2	LRP1	504.6	0	0	0
K01367	map05022	Neurodegenerative disease	Human Diseases	P07384	Calpain-1 catalytic subunit OS=Homo sapiens OX=9606 GN=CAPN1 PE=1 SV=1	CAPN1	81.889	0	0	0
K01367	map05131	Infectious disease: bacterial	Human Diseases	P07384	Calpain-1 catalytic subunit OS=Homo sapiens OX=9606 GN=CAPN1 PE=1 SV=1	CAPN1	81.889	0	0	0
K01367	map05010	Neurodegenerative disease	Human Diseases	P07384	Calpain-1 catalytic subunit OS=Homo sapiens OX=9606 GN=CAPN1 PE=1 SV=1	CAPN1	81.889	0	0	0
K04079	map05215	Cancer: specific types	Human Diseases	P08238	Heat shock protein HSP 90-beta OS=Homo sapiens OX=9606 GN=HSP90AB1 PE=1 SV=4	HSP90AB1	83.263	0	0	0
K02993	map05171	Infectious disease: viral	Human Diseases	P62081	40S ribosomal protein S7 OS=Homo sapiens OX=9606 GN=RPS7 PE=1 SV=1	RPS7	22.127	0	0	0
K04079	map05200	Cancer: overview	Human Diseases	P08238	Heat shock protein HSP 90-beta OS=Homo sapiens OX=9606 GN=HSP90AB1 PE=1 SV=4	HSP90AB1	83.263	0	0	0
K04079	map05207	Cancer: overview	Human Diseases	P08238	Heat shock protein HSP 90-beta OS=Homo sapiens OX=9606 GN=HSP90AB1 PE=1 SV=4	HSP90AB1	83.263	0	0	0
K04079	map05418	Cardiovascular disease	Human Diseases	P08238	Heat shock protein HSP 90-beta OS=Homo sapiens OX=9606 GN=HSP90AB1 PE=1 SV=4	HSP90AB1	83.263	0	0	0
K08055	map05170	Infectious disease: viral	Human Diseases	P61769	Beta-2-microglobulin OS=Homo sapiens OX=9606 GN=B2M PE=1 SV=1	B2M	13.714	8.4	1	1
K23790	map05204	Cancer: overview	Human Diseases	P09211	Glutathione S-transferase P OS=Homo sapiens OX=9606 GN=GSTP1 PE=1 SV=2	GSTP1	23.356	0	0	0
K23790	map05215	Cancer: specific types	Human Diseases	P09211	Glutathione S-transferase P OS=Homo sapiens OX=9606 GN=GSTP1 PE=1 SV=2	GSTP1	23.356	0	0	0
K23790	map05200	Cancer: overview	Human Diseases	P09211	Glutathione S-transferase P OS=Homo sapiens OX=9606 GN=GSTP1 PE=1 SV=2	GSTP1	23.356	0	0	0
K03989	map05133	Infectious disease: bacterial	Human Diseases	P0C0L5	Complement C4-B OS=Homo sapiens OX=9606 GN=C4B_2 PE=1 SV=2	C4B_2	192.75	2.9	4	3
K08055	map05168	Infectious disease: viral	Human Diseases	P61769	Beta-2-microglobulin OS=Homo sapiens OX=9606 GN=B2M PE=1 SV=1	B2M	13.714	8.4	1	1
K03989	map05150	Infectious disease: bacterial	Human Diseases	P0C0L5	Complement C4-B OS=Homo sapiens OX=9606 GN=C4B_2 PE=1 SV=2	C4B_2	192.75	2.9	4	3
K03989	map05171	Infectious disease: viral	Human Diseases	P0C0L5	Complement C4-B OS=Homo sapiens OX=9606 GN=C4B_2 PE=1 SV=2	C4B_2	192.75	2.9	4	3
K05692	map05014	Neurodegenerative disease	Human Diseases	P63261	Actin, cytoplasmic 2 OS=Homo sapiens OX=9606 GN=ACTG1 PE=1 SV=1	ACTG1	41.792	9.3	1	3
K01307	map01523	Drug resistance: antineoplastic	Human Diseases	Q92820	Gamma-glutamyl hydrolase OS=Homo sapiens OX=9606 GN=GGH PE=1 SV=2	GGH	35.964	9.4	4	3
K05692	map05130	Infectious disease: bacterial	Human Diseases	P63261	Actin, cytoplasmic 2 OS=Homo sapiens OX=9606 GN=ACTG1 PE=1 SV=1	ACTG1	41.792	9.3	1	3
K05692	map05100	Infectious disease: bacterial	Human Diseases	P63261	Actin, cytoplasmic 2 OS=Homo sapiens OX=9606 GN=ACTG1 PE=1 SV=1	ACTG1	41.792	9.3	1	3
K05692	map05164	Infectious disease: viral	Human Diseases	P63261	Actin, cytoplasmic 2 OS=Homo sapiens OX=9606 GN=ACTG1 PE=1 SV=1	ACTG1	41.792	9.3	1	3
K05692	map05410	Cardiovascular disease	Human Diseases	P63261	Actin, cytoplasmic 2 OS=Homo sapiens OX=9606 GN=ACTG1 PE=1 SV=1	ACTG1	41.792	9.3	1	3
K05692	map05135	Infectious disease: bacterial	Human Diseases	P63261	Actin, cytoplasmic 2 OS=Homo sapiens OX=9606 GN=ACTG1 PE=1 SV=1	ACTG1	41.792	9.3	1	3
K16342	map05231	Cancer: overview	Human Diseases	P0C869	Cytosolic phospholipase A2 beta OS=Homo sapiens OX=9606 GN=PLA2G4B PE=1 SV=2	PLA2G4B	87.977	0	0	0
K06463	map05322	Immune disease	Human Diseases	P08637	Low affinity immunoglobulin gamma Fc region receptor III-A OS=Homo sapiens OX=9606 GN=FCGR3A PE=1 SV=2	FCGR3A	29.089	0	0	0
K05692	map05414	Cardiovascular disease	Human Diseases	P63261	Actin, cytoplasmic 2 OS=Homo sapiens OX=9606 GN=ACTG1 PE=1 SV=1	ACTG1	41.792	9.3	1	3
K02927	map05131	Infectious disease: bacterial	Human Diseases	P62987	Ubiquitin-60S ribosomal protein L40 OS=Homo sapiens OX=9606 GN=UBA52 PE=1 SV=2	UBA52	14.728	39.1	7	6
K02927	map05012	Neurodegenerative disease	Human Diseases	P62987	Ubiquitin-60S ribosomal protein L40 OS=Homo sapiens OX=9606 GN=UBA52 PE=1 SV=2	UBA52	14.728	39.1	7	6
K02927	map05022	Neurodegenerative disease	Human Diseases	P62987	Ubiquitin-60S ribosomal protein L40 OS=Homo sapiens OX=9606 GN=UBA52 PE=1 SV=2	UBA52	14.728	39.1	7	6
K03989	map04936	Endocrine and metabolic disease	Human Diseases	P0C0L5	Complement C4-B OS=Homo sapiens OX=9606 GN=C4B_2 PE=1 SV=2	C4B_2	192.75	2.9	4	3
K05090	map05221	Cancer: specific types	Human Diseases	P07333	Macrophage colony-stimulating factor 1 receptor OS=Homo sapiens OX=9606 GN=CSF1R PE=1 SV=2	CSF1R	107.98	2.2	2	2
K03989	map05322	Immune disease	Human Diseases	P0C0L5	Complement C4-B OS=Homo sapiens OX=9606 GN=C4B_2 PE=1 SV=2	C4B_2	192.75	2.9	4	3
K05089	map05218	Cancer: specific types	Human Diseases	P09619	Platelet-derived growth factor receptor beta OS=Homo sapiens OX=9606 GN=PDGFRB PE=1 SV=1	PDGFRB	123.97	2.9	3	2
K04043	map05152	Infectious disease: bacterial	Human Diseases	P38646	Stress-70 protein, mitochondrial OS=Homo sapiens OX=9606 GN=HSPA9 PE=1 SV=2	HSPA9	73.68	0	0	0
K23790	map05225	Cancer: specific types	Human Diseases	P09211	Glutathione S-transferase P OS=Homo sapiens OX=9606 GN=GSTP1 PE=1 SV=2	GSTP1	23.356	0	0	0
K23790	map01524	Drug resistance: antineoplastic	Human Diseases	P09211	Glutathione S-transferase P OS=Homo sapiens OX=9606 GN=GSTP1 PE=1 SV=2	GSTP1	23.356	0	0	0
K16198	map05203	Cancer: overview	Human Diseases	P61981	14-3-3 protein gamma OS=Homo sapiens OX=9606 GN=YWHAG PE=1 SV=2	YWHAG	28.302	0	0	0
K00510	map05208	Cancer: overview	Human Diseases	P09601	Heme oxygenase 1 OS=Homo sapiens OX=9606 GN=HMOX1 PE=1 SV=1	HMOX1	32.818	0	0	0
K00510	map05200	Cancer: overview	Human Diseases	P09601	Heme oxygenase 1 OS=Homo sapiens OX=9606 GN=HMOX1 PE=1 SV=1	HMOX1	32.818	0	0	0
K00510	map05418	Cardiovascular disease	Human Diseases	P09601	Heme oxygenase 1 OS=Homo sapiens OX=9606 GN=HMOX1 PE=1 SV=1	HMOX1	32.818	0	0	0
K00510	map05225	Cancer: specific types	Human Diseases	P09601	Heme oxygenase 1 OS=Homo sapiens OX=9606 GN=HMOX1 PE=1 SV=1	HMOX1	32.818	0	0	0
K16198	map05160	Infectious disease: viral	Human Diseases	P61981	14-3-3 protein gamma OS=Homo sapiens OX=9606 GN=YWHAG PE=1 SV=2	YWHAG	28.302	0	0	0
K00510	map05206	Cancer: overview	Human Diseases	P09601	Heme oxygenase 1 OS=Homo sapiens OX=9606 GN=HMOX1 PE=1 SV=1	HMOX1	32.818	0	0	0
K05089	map01521	Drug resistance: antineoplastic	Human Diseases	P09619	Platelet-derived growth factor receptor beta OS=Homo sapiens OX=9606 GN=PDGFRB PE=1 SV=1	PDGFRB	123.97	2.9	3	2
K05089	map05200	Cancer: overview	Human Diseases	P09619	Platelet-derived growth factor receptor beta OS=Homo sapiens OX=9606 GN=PDGFRB PE=1 SV=1	PDGFRB	123.97	2.9	3	2
K05089	map05165	Infectious disease: viral	Human Diseases	P09619	Platelet-derived growth factor receptor beta OS=Homo sapiens OX=9606 GN=PDGFRB PE=1 SV=1	PDGFRB	123.97	2.9	3	2
K05089	map05206	Cancer: overview	Human Diseases	P09619	Platelet-derived growth factor receptor beta OS=Homo sapiens OX=9606 GN=PDGFRB PE=1 SV=1	PDGFRB	123.97	2.9	3	2
K05089	map05214	Cancer: specific types	Human Diseases	P09619	Platelet-derived growth factor receptor beta OS=Homo sapiens OX=9606 GN=PDGFRB PE=1 SV=1	PDGFRB	123.97	2.9	3	2
K05089	map05215	Cancer: specific types	Human Diseases	P09619	Platelet-derived growth factor receptor beta OS=Homo sapiens OX=9606 GN=PDGFRB PE=1 SV=1	PDGFRB	123.97	2.9	3	2
K05089	map05231	Cancer: overview	Human Diseases	P09619	Platelet-derived growth factor receptor beta OS=Homo sapiens OX=9606 GN=PDGFRB PE=1 SV=1	PDGFRB	123.97	2.9	3	2
K05089	map05230	Cancer: overview	Human Diseases	P09619	Platelet-derived growth factor receptor beta OS=Homo sapiens OX=9606 GN=PDGFRB PE=1 SV=1	PDGFRB	123.97	2.9	3	2
K10375	map05414	Cardiovascular disease	Human Diseases	P67936	Tropomyosin alpha-4 chain OS=Homo sapiens OX=9606 GN=TPM4 PE=1 SV=3	TPM4	28.521	0	0	0
K01379	map05152	Infectious disease: bacterial	Human Diseases	P07339	Cathepsin D OS=Homo sapiens OX=9606 GN=CTSD PE=1 SV=1	CTSD	44.552	9.7	4	3
K03989	map04936	Endocrine and metabolic disease	Human Diseases	P0C0L4	Complement C4-A OS=Homo sapiens OX=9606 GN=C4A PE=1 SV=2	C4A	192.78	0	0	0
K06490	map05417	Cardiovascular disease	Human Diseases	P05362	Intercellular adhesion molecule 1 OS=Homo sapiens OX=9606 GN=ICAM1 PE=1 SV=2	ICAM1	57.825	0	0	0
K05719	map05130	Infectious disease: bacterial	Human Diseases	P05556	Integrin beta-1 OS=Homo sapiens OX=9606 GN=ITGB1 PE=1 SV=2	ITGB1	88.414	0	0	0
K05719	map05133	Infectious disease: bacterial	Human Diseases	P05556	Integrin beta-1 OS=Homo sapiens OX=9606 GN=ITGB1 PE=1 SV=2	ITGB1	88.414	0	0	0
K05719	map05100	Infectious disease: bacterial	Human Diseases	P05556	Integrin beta-1 OS=Homo sapiens OX=9606 GN=ITGB1 PE=1 SV=2	ITGB1	88.414	0	0	0
K05719	map05222	Cancer: specific types	Human Diseases	P05556	Integrin beta-1 OS=Homo sapiens OX=9606 GN=ITGB1 PE=1 SV=2	ITGB1	88.414	0	0	0
K05719	map05140	Infectious disease: parasitic	Human Diseases	P05556	Integrin beta-1 OS=Homo sapiens OX=9606 GN=ITGB1 PE=1 SV=2	ITGB1	88.414	0	0	0
K05719	map05410	Cardiovascular disease	Human Diseases	P05556	Integrin beta-1 OS=Homo sapiens OX=9606 GN=ITGB1 PE=1 SV=2	ITGB1	88.414	0	0	0
K05719	map05135	Infectious disease: bacterial	Human Diseases	P05556	Integrin beta-1 OS=Homo sapiens OX=9606 GN=ITGB1 PE=1 SV=2	ITGB1	88.414	0	0	0
K06490	map05166	Infectious disease: viral	Human Diseases	P05362	Intercellular adhesion molecule 1 OS=Homo sapiens OX=9606 GN=ICAM1 PE=1 SV=2	ICAM1	57.825	0	0	0
K06490	map05169	Infectious disease: viral	Human Diseases	P05362	Intercellular adhesion molecule 1 OS=Homo sapiens OX=9606 GN=ICAM1 PE=1 SV=2	ICAM1	57.825	0	0	0
K05719	map05414	Cardiovascular disease	Human Diseases	P05556	Integrin beta-1 OS=Homo sapiens OX=9606 GN=ITGB1 PE=1 SV=2	ITGB1	88.414	0	0	0
K06490	map05418	Cardiovascular disease	Human Diseases	P05362	Intercellular adhesion molecule 1 OS=Homo sapiens OX=9606 GN=ICAM1 PE=1 SV=2	ICAM1	57.825	0	0	0
K06490	map05416	Cardiovascular disease	Human Diseases	P05362	Intercellular adhesion molecule 1 OS=Homo sapiens OX=9606 GN=ICAM1 PE=1 SV=2	ICAM1	57.825	0	0	0
K16197	map05160	Infectious disease: viral	Human Diseases	P63104	14-3-3 protein zeta/delta OS=Homo sapiens OX=9606 GN=YWHAZ PE=1 SV=1	YWHAZ	27.745	0	0	0
K05719	map05205	Cancer: overview	Human Diseases	P05556	Integrin beta-1 OS=Homo sapiens OX=9606 GN=ITGB1 PE=1 SV=2	ITGB1	88.414	0	0	0
K05719	map05145	Infectious disease: parasitic	Human Diseases	P05556	Integrin beta-1 OS=Homo sapiens OX=9606 GN=ITGB1 PE=1 SV=2	ITGB1	88.414	0	0	0
K05719	map05165	Infectious disease: viral	Human Diseases	P05556	Integrin beta-1 OS=Homo sapiens OX=9606 GN=ITGB1 PE=1 SV=2	ITGB1	88.414	0	0	0
K05719	map05131	Infectious disease: bacterial	Human Diseases	P05556	Integrin beta-1 OS=Homo sapiens OX=9606 GN=ITGB1 PE=1 SV=2	ITGB1	88.414	0	0	0
K06490	map05323	Immune disease	Human Diseases	P05362	Intercellular adhesion molecule 1 OS=Homo sapiens OX=9606 GN=ICAM1 PE=1 SV=2	ICAM1	57.825	0	0	0
K05719	map05200	Cancer: overview	Human Diseases	P05556	Integrin beta-1 OS=Homo sapiens OX=9606 GN=ITGB1 PE=1 SV=2	ITGB1	88.414	0	0	0
K05719	map05412	Cardiovascular disease	Human Diseases	P05556	Integrin beta-1 OS=Homo sapiens OX=9606 GN=ITGB1 PE=1 SV=2	ITGB1	88.414	0	0	0
K01334	map05150	Infectious disease: bacterial	Human Diseases	P00746	Complement factor D OS=Homo sapiens OX=9606 GN=CFD PE=1 SV=5	CFD	27.033	0	0	0
K01334	map05171	Infectious disease: viral	Human Diseases	P00746	Complement factor D OS=Homo sapiens OX=9606 GN=CFD PE=1 SV=5	CFD	27.033	0	0	0
K06490	map04933	Endocrine and metabolic disease	Human Diseases	P05362	Intercellular adhesion molecule 1 OS=Homo sapiens OX=9606 GN=ICAM1 PE=1 SV=2	ICAM1	57.825	0	0	0
K06490	map05144	Infectious disease: parasitic	Human Diseases	P05362	Intercellular adhesion molecule 1 OS=Homo sapiens OX=9606 GN=ICAM1 PE=1 SV=2	ICAM1	57.825	0	0	0
K06490	map05150	Infectious disease: bacterial	Human Diseases	P05362	Intercellular adhesion molecule 1 OS=Homo sapiens OX=9606 GN=ICAM1 PE=1 SV=2	ICAM1	57.825	0	0	0
K06490	map05164	Infectious disease: viral	Human Diseases	P05362	Intercellular adhesion molecule 1 OS=Homo sapiens OX=9606 GN=ICAM1 PE=1 SV=2	ICAM1	57.825	0	0	0
K06490	map05143	Infectious disease: parasitic	Human Diseases	P05362	Intercellular adhesion molecule 1 OS=Homo sapiens OX=9606 GN=ICAM1 PE=1 SV=2	ICAM1	57.825	0	0	0
K03989	map05322	Immune disease	Human Diseases	P0C0L4	Complement C4-A OS=Homo sapiens OX=9606 GN=C4A PE=1 SV=2	C4A	192.78	0	0	0
K05768	map05203	Cancer: overview	Human Diseases	P06396	Gelsolin OS=Homo sapiens OX=9606 GN=GSN PE=1 SV=1	GSN	85.696	0	0	0
K06490	map05167	Infectious disease: viral	Human Diseases	P05362	Intercellular adhesion molecule 1 OS=Homo sapiens OX=9606 GN=ICAM1 PE=1 SV=2	ICAM1	57.825	0	0	0
K10789	map05221	Cancer: specific types	Human Diseases	P05164	Myeloperoxidase OS=Homo sapiens OX=9606 GN=MPO PE=1 SV=1	MPO	83.868	2.7	1	1
K01476	map05146	Infectious disease: parasitic	Human Diseases	P05089	Arginase-1 OS=Homo sapiens OX=9606 GN=ARG1 PE=1 SV=2	ARG1	34.735	8.4	5	3
K10375	map05410	Cardiovascular disease	Human Diseases	P67936	Tropomyosin alpha-4 chain OS=Homo sapiens OX=9606 GN=TPM4 PE=1 SV=3	TPM4	28.521	0	0	0
K06630	map05160	Infectious disease: viral	Human Diseases	P62258	14-3-3 protein epsilon OS=Homo sapiens OX=9606 GN=YWHAE PE=1 SV=1	YWHAE	29.174	0	0	0
K06630	map05203	Cancer: overview	Human Diseases	P62258	14-3-3 protein epsilon OS=Homo sapiens OX=9606 GN=YWHAE PE=1 SV=1	YWHAE	29.174	0	0	0
K17589	map05010	Neurodegenerative disease	Human Diseases	Q8TDY2	RB1-inducible coiled-coil protein 1 OS=Homo sapiens OX=9606 GN=RB1CC1 PE=1 SV=3	RB1CC1	183.09	0	0	0
K10789	map05202	Cancer: overview	Human Diseases	P05164	Myeloperoxidase OS=Homo sapiens OX=9606 GN=MPO PE=1 SV=1	MPO	83.868	2.7	1	1
K16197	map05203	Cancer: overview	Human Diseases	P63104	14-3-3 protein zeta/delta OS=Homo sapiens OX=9606 GN=YWHAZ PE=1 SV=1	YWHAZ	27.745	0	0	0
K03989	map05171	Infectious disease: viral	Human Diseases	P0C0L4	Complement C4-A OS=Homo sapiens OX=9606 GN=C4A PE=1 SV=2	C4A	192.78	0	0	0
K02133	map05020	Neurodegenerative disease	Human Diseases	P06576	ATP synthase subunit beta, mitochondrial OS=Homo sapiens OX=9606 GN=ATP5F1B PE=1 SV=3	ATP5F1B	56.559	0	0	0
K02133	map05014	Neurodegenerative disease	Human Diseases	P06576	ATP synthase subunit beta, mitochondrial OS=Homo sapiens OX=9606 GN=ATP5F1B PE=1 SV=3	ATP5F1B	56.559	0	0	0
K02133	map05022	Neurodegenerative disease	Human Diseases	P06576	ATP synthase subunit beta, mitochondrial OS=Homo sapiens OX=9606 GN=ATP5F1B PE=1 SV=3	ATP5F1B	56.559	0	0	0
K14753	map05162	Infectious disease: viral	Human Diseases	P63244	Receptor of activated protein C kinase 1 OS=Homo sapiens OX=9606 GN=RACK1 PE=1 SV=3	RACK1	35.076	0	0	0
K03989	map05150	Infectious disease: bacterial	Human Diseases	P0C0L4	Complement C4-A OS=Homo sapiens OX=9606 GN=C4A PE=1 SV=2	C4A	192.78	0	0	0
K02133	map05012	Neurodegenerative disease	Human Diseases	P06576	ATP synthase subunit beta, mitochondrial OS=Homo sapiens OX=9606 GN=ATP5F1B PE=1 SV=3	ATP5F1B	56.559	0	0	0
K02133	map05415	Cardiovascular disease	Human Diseases	P06576	ATP synthase subunit beta, mitochondrial OS=Homo sapiens OX=9606 GN=ATP5F1B PE=1 SV=3	ATP5F1B	56.559	0	0	0
K04001	map05133	Infectious disease: bacterial	Human Diseases	P05155	Plasma protease C1 inhibitor OS=Homo sapiens OX=9606 GN=SERPING1 PE=1 SV=2	SERPING1	55.154	27.4	56	17
K07936	map05166	Infectious disease: viral	Human Diseases	P62826	GTP-binding nuclear protein Ran OS=Homo sapiens OX=9606 GN=RAN PE=1 SV=3	RAN	24.423	0	0	0
K16197	map05161	Infectious disease: viral	Human Diseases	P63104	14-3-3 protein zeta/delta OS=Homo sapiens OX=9606 GN=YWHAZ PE=1 SV=1	YWHAZ	27.745	0	0	0
K02133	map05016	Neurodegenerative disease	Human Diseases	P06576	ATP synthase subunit beta, mitochondrial OS=Homo sapiens OX=9606 GN=ATP5F1B PE=1 SV=3	ATP5F1B	56.559	0	0	0
K02133	map05208	Cancer: overview	Human Diseases	P06576	ATP synthase subunit beta, mitochondrial OS=Homo sapiens OX=9606 GN=ATP5F1B PE=1 SV=3	ATP5F1B	56.559	0	0	0
K03989	map05133	Infectious disease: bacterial	Human Diseases	P0C0L4	Complement C4-A OS=Homo sapiens OX=9606 GN=C4A PE=1 SV=2	C4A	192.78	0	0	0
K02133	map05010	Neurodegenerative disease	Human Diseases	P06576	ATP synthase subunit beta, mitochondrial OS=Homo sapiens OX=9606 GN=ATP5F1B PE=1 SV=3	ATP5F1B	56.559	0	0	0
K12405	map00120	Lipid metabolism	Metabolism	P51659	Peroxisomal multifunctional enzyme type 2 OS=Homo sapiens OX=9606 GN=HSD17B4 PE=1 SV=3	HSD17B4	79.685	0	0	0
K12405	map01040	Lipid metabolism	Metabolism	P51659	Peroxisomal multifunctional enzyme type 2 OS=Homo sapiens OX=9606 GN=HSD17B4 PE=1 SV=3	HSD17B4	79.685	0	0	0
K00026	map00270	Amino acid metabolism	Metabolism	P40926	Malate dehydrogenase, mitochondrial OS=Homo sapiens OX=9606 GN=MDH2 PE=1 SV=3	MDH2	35.503	0	0	0
K00026	map01200	Global and overview maps	Metabolism	P40926	Malate dehydrogenase, mitochondrial OS=Homo sapiens OX=9606 GN=MDH2 PE=1 SV=3	MDH2	35.503	0	0	0
K00276	map00350	Amino acid metabolism	Metabolism	Q16853	Membrane primary amine oxidase OS=Homo sapiens OX=9606 GN=AOC3 PE=1 SV=3	AOC3	84.621	6.3	3	3
K00276	map01100	Global and overview maps	Metabolism	Q16853	Membrane primary amine oxidase OS=Homo sapiens OX=9606 GN=AOC3 PE=1 SV=3	AOC3	84.621	6.3	3	3
K00276	map00410	Metabolism of other amino acids	Metabolism	Q16853	Membrane primary amine oxidase OS=Homo sapiens OX=9606 GN=AOC3 PE=1 SV=3	AOC3	84.621	6.3	3	3
K00026	map00630	Carbohydrate metabolism	Metabolism	P40926	Malate dehydrogenase, mitochondrial OS=Homo sapiens OX=9606 GN=MDH2 PE=1 SV=3	MDH2	35.503	0	0	0
K00026	map00020	Carbohydrate metabolism	Metabolism	P40926	Malate dehydrogenase, mitochondrial OS=Homo sapiens OX=9606 GN=MDH2 PE=1 SV=3	MDH2	35.503	0	0	0
K12405	map01100	Global and overview maps	Metabolism	P51659	Peroxisomal multifunctional enzyme type 2 OS=Homo sapiens OX=9606 GN=HSD17B4 PE=1 SV=3	HSD17B4	79.685	0	0	0
K00026	map01100	Global and overview maps	Metabolism	P40926	Malate dehydrogenase, mitochondrial OS=Homo sapiens OX=9606 GN=MDH2 PE=1 SV=3	MDH2	35.503	0	0	0
K00276	map00360	Amino acid metabolism	Metabolism	Q16853	Membrane primary amine oxidase OS=Homo sapiens OX=9606 GN=AOC3 PE=1 SV=3	AOC3	84.621	6.3	3	3
K00799	map00980	Xenobiotics biodegradation and metabolism	Metabolism	P78417	Glutathione S-transferase omega-1 OS=Homo sapiens OX=9606 GN=GSTO1 PE=1 SV=2	GSTO1	27.566	0	0	0
K00799	map00982	Xenobiotics biodegradation and metabolism	Metabolism	P78417	Glutathione S-transferase omega-1 OS=Homo sapiens OX=9606 GN=GSTO1 PE=1 SV=2	GSTO1	27.566	0	0	0
K08660	map00330	Amino acid metabolism	Metabolism	Q96KP4	Cytosolic non-specific dipeptidase OS=Homo sapiens OX=9606 GN=CNDP2 PE=1 SV=2	CNDP2	52.878	0	0	0
K01127	map00563	Glycan biosynthesis and metabolism	Metabolism	P80108	Phosphatidylinositol-glycan-specific phospholipase D OS=Homo sapiens OX=9606 GN=GPLD1 PE=1 SV=3	GPLD1	92.335	7.7	5	5
K01127	map01100	Global and overview maps	Metabolism	P80108	Phosphatidylinositol-glycan-specific phospholipase D OS=Homo sapiens OX=9606 GN=GPLD1 PE=1 SV=3	GPLD1	92.335	7.7	5	5
K01803	map01230	Global and overview maps	Metabolism	P60174	Triosephosphate isomerase OS=Homo sapiens OX=9606 GN=TPI1 PE=1 SV=4	TPI1	26.669	0	0	0
K01803	map01100	Global and overview maps	Metabolism	P60174	Triosephosphate isomerase OS=Homo sapiens OX=9606 GN=TPI1 PE=1 SV=4	TPI1	26.669	0	0	0
K01803	map00562	Carbohydrate metabolism	Metabolism	P60174	Triosephosphate isomerase OS=Homo sapiens OX=9606 GN=TPI1 PE=1 SV=4	TPI1	26.669	0	0	0
K01803	map01200	Global and overview maps	Metabolism	P60174	Triosephosphate isomerase OS=Homo sapiens OX=9606 GN=TPI1 PE=1 SV=4	TPI1	26.669	0	0	0
K01307	map00790	Metabolism of cofactors and vitamins	Metabolism	Q92820	Gamma-glutamyl hydrolase OS=Homo sapiens OX=9606 GN=GGH PE=1 SV=2	GGH	35.964	9.4	4	3
K01745	map00340	Amino acid metabolism	Metabolism	P42357	Histidine ammonia-lyase OS=Homo sapiens OX=9606 GN=HAL PE=1 SV=1	HAL	72.697	0	0	0
K00799	map00983	Xenobiotics biodegradation and metabolism	Metabolism	P78417	Glutathione S-transferase omega-1 OS=Homo sapiens OX=9606 GN=GSTO1 PE=1 SV=2	GSTO1	27.566	0	0	0
K01745	map01100	Global and overview maps	Metabolism	P42357	Histidine ammonia-lyase OS=Homo sapiens OX=9606 GN=HAL PE=1 SV=1	HAL	72.697	0	0	0
K01435	map00780	Metabolism of cofactors and vitamins	Metabolism	P43251	Biotinidase OS=Homo sapiens OX=9606 GN=BTD PE=1 SV=2	BTD	61.132	9.2	6	5
K01435	map01100	Global and overview maps	Metabolism	P43251	Biotinidase OS=Homo sapiens OX=9606 GN=BTD PE=1 SV=2	BTD	61.132	9.2	6	5
K00869	map00900	Metabolism of terpenoids and polyketides	Metabolism	Q03426	Mevalonate kinase OS=Homo sapiens OX=9606 GN=MVK PE=1 SV=1	MVK	42.45	0	0	0
K03462	map00760	Metabolism of cofactors and vitamins	Metabolism	P43490	Nicotinamide phosphoribosyltransferase OS=Homo sapiens OX=9606 GN=NAMPT PE=1 SV=1	NAMPT	55.52	0	0	0
K01803	map00051	Carbohydrate metabolism	Metabolism	P60174	Triosephosphate isomerase OS=Homo sapiens OX=9606 GN=TPI1 PE=1 SV=4	TPI1	26.669	0	0	0
K03462	map01100	Global and overview maps	Metabolism	P43490	Nicotinamide phosphoribosyltransferase OS=Homo sapiens OX=9606 GN=NAMPT PE=1 SV=1	NAMPT	55.52	0	0	0
K01803	map00010	Carbohydrate metabolism	Metabolism	P60174	Triosephosphate isomerase OS=Homo sapiens OX=9606 GN=TPI1 PE=1 SV=4	TPI1	26.669	0	0	0
K01307	map01240	Global and overview maps	Metabolism	Q92820	Gamma-glutamyl hydrolase OS=Homo sapiens OX=9606 GN=GGH PE=1 SV=2	GGH	35.964	9.4	4	3
K08660	map00410	Metabolism of other amino acids	Metabolism	Q96KP4	Cytosolic non-specific dipeptidase OS=Homo sapiens OX=9606 GN=CNDP2 PE=1 SV=2	CNDP2	52.878	0	0	0
K00799	map00480	Metabolism of other amino acids	Metabolism	P78417	Glutathione S-transferase omega-1 OS=Homo sapiens OX=9606 GN=GSTO1 PE=1 SV=2	GSTO1	27.566	0	0	0
K00276	map00260	Amino acid metabolism	Metabolism	Q16853	Membrane primary amine oxidase OS=Homo sapiens OX=9606 GN=AOC3 PE=1 SV=3	AOC3	84.621	6.3	3	3
K08660	map00340	Amino acid metabolism	Metabolism	Q96KP4	Cytosolic non-specific dipeptidase OS=Homo sapiens OX=9606 GN=CNDP2 PE=1 SV=2	CNDP2	52.878	0	0	0
K05604	map01100	Global and overview maps	Metabolism	Q96KN2	Beta-Ala-His dipeptidase OS=Homo sapiens OX=9606 GN=CNDP1 PE=1 SV=5	CNDP1	56.691	17.9	8	7
K08660	map01100	Global and overview maps	Metabolism	Q96KP4	Cytosolic non-specific dipeptidase OS=Homo sapiens OX=9606 GN=CNDP2 PE=1 SV=2	CNDP2	52.878	0	0	0
K01507	map00190	Energy metabolism	Metabolism	Q15181	Inorganic pyrophosphatase OS=Homo sapiens OX=9606 GN=PPA1 PE=1 SV=2	PPA1	32.66	0	0	0
K18152	map01100	Global and overview maps	Metabolism	Q10588	ADP-ribosyl cyclase/cyclic ADP-ribose hydrolase 2 OS=Homo sapiens OX=9606 GN=BST1 PE=1 SV=2	BST1	35.724	7.9	2	2
K18152	map00760	Metabolism of cofactors and vitamins	Metabolism	Q10588	ADP-ribosyl cyclase/cyclic ADP-ribose hydrolase 2 OS=Homo sapiens OX=9606 GN=BST1 PE=1 SV=2	BST1	35.724	7.9	2	2
K05604	map00330	Amino acid metabolism	Metabolism	Q96KN2	Beta-Ala-His dipeptidase OS=Homo sapiens OX=9606 GN=CNDP1 PE=1 SV=5	CNDP1	56.691	17.9	8	7
K05604	map00410	Metabolism of other amino acids	Metabolism	Q96KN2	Beta-Ala-His dipeptidase OS=Homo sapiens OX=9606 GN=CNDP1 PE=1 SV=5	CNDP1	56.691	17.9	8	7
K00869	map01100	Global and overview maps	Metabolism	Q03426	Mevalonate kinase OS=Homo sapiens OX=9606 GN=MVK PE=1 SV=1	MVK	42.45	0	0	0
K05604	map00340	Amino acid metabolism	Metabolism	Q96KN2	Beta-Ala-His dipeptidase OS=Homo sapiens OX=9606 GN=CNDP1 PE=1 SV=5	CNDP1	56.691	17.9	8	7
K00799	map01100	Global and overview maps	Metabolism	P78417	Glutathione S-transferase omega-1 OS=Homo sapiens OX=9606 GN=GSTO1 PE=1 SV=2	GSTO1	27.566	0	0	0
K12405	map01212	Global and overview maps	Metabolism	P51659	Peroxisomal multifunctional enzyme type 2 OS=Homo sapiens OX=9606 GN=HSD17B4 PE=1 SV=3	HSD17B4	79.685	0	0	0
K01015	map00140	Lipid metabolism	Metabolism	O00204	Sulfotransferase 2B1 OS=Homo sapiens OX=9606 GN=SULT2B1 PE=1 SV=2	SULT2B1	41.307	0	0	0
K00616	map01100	Global and overview maps	Metabolism	P37837	Transaldolase OS=Homo sapiens OX=9606 GN=TALDO1 PE=1 SV=2	TALDO1	37.54	0	0	0
K00933	map00330	Amino acid metabolism	Metabolism	P12532	Creatine kinase U-type, mitochondrial OS=Homo sapiens OX=9606 GN=CKMT1B PE=1 SV=1	CKMT1B	47.036	0	0	0
K18245	map01100	Global and overview maps	Metabolism	P00918	Carbonic anhydrase 2 OS=Homo sapiens OX=9606 GN=CA2 PE=1 SV=2	CA2	29.246	0	0	0
K00326	map00520	Carbohydrate metabolism	Metabolism	Q6BCY4	NADH-cytochrome b5 reductase 2 OS=Homo sapiens OX=9606 GN=CYB5R2 PE=1 SV=1	CYB5R2	31.458	0	0	0
K01205	map01100	Global and overview maps	Metabolism	P54802	Alpha-N-acetylglucosaminidase OS=Homo sapiens OX=9606 GN=NAGLU PE=1 SV=2	NAGLU	82.265	0	0	0
K01205	map00531	Glycan biosynthesis and metabolism	Metabolism	P54802	Alpha-N-acetylglucosaminidase OS=Homo sapiens OX=9606 GN=NAGLU PE=1 SV=2	NAGLU	82.265	0	0	0
K16342	map00564	Lipid metabolism	Metabolism	P0C869	Cytosolic phospholipase A2 beta OS=Homo sapiens OX=9606 GN=PLA2G4B PE=1 SV=2	PLA2G4B	87.977	0	0	0
K00933	map01100	Global and overview maps	Metabolism	P12532	Creatine kinase U-type, mitochondrial OS=Homo sapiens OX=9606 GN=CKMT1B PE=1 SV=1	CKMT1B	47.036	0	0	0
K00026	map00620	Carbohydrate metabolism	Metabolism	P40926	Malate dehydrogenase, mitochondrial OS=Homo sapiens OX=9606 GN=MDH2 PE=1 SV=3	MDH2	35.503	0	0	0
K01837	map01100	Global and overview maps	Metabolism	P07738	Bisphosphoglycerate mutase OS=Homo sapiens OX=9606 GN=BPGM PE=1 SV=2	BPGM	30.005	0	0	0
K01837	map00010	Carbohydrate metabolism	Metabolism	P07738	Bisphosphoglycerate mutase OS=Homo sapiens OX=9606 GN=BPGM PE=1 SV=2	BPGM	30.005	0	0	0
K16342	map00591	Lipid metabolism	Metabolism	P0C869	Cytosolic phospholipase A2 beta OS=Homo sapiens OX=9606 GN=PLA2G4B PE=1 SV=2	PLA2G4B	87.977	0	0	0
K16342	map01100	Global and overview maps	Metabolism	P0C869	Cytosolic phospholipase A2 beta OS=Homo sapiens OX=9606 GN=PLA2G4B PE=1 SV=2	PLA2G4B	87.977	0	0	0
K16342	map00592	Lipid metabolism	Metabolism	P0C869	Cytosolic phospholipase A2 beta OS=Homo sapiens OX=9606 GN=PLA2G4B PE=1 SV=2	PLA2G4B	87.977	0	0	0
K01837	map00260	Amino acid metabolism	Metabolism	P07738	Bisphosphoglycerate mutase OS=Homo sapiens OX=9606 GN=BPGM PE=1 SV=2	BPGM	30.005	0	0	0
K16342	map00565	Lipid metabolism	Metabolism	P0C869	Cytosolic phospholipase A2 beta OS=Homo sapiens OX=9606 GN=PLA2G4B PE=1 SV=2	PLA2G4B	87.977	0	0	0
K18245	map00910	Energy metabolism	Metabolism	P00918	Carbonic anhydrase 2 OS=Homo sapiens OX=9606 GN=CA2 PE=1 SV=2	CA2	29.246	0	0	0
K07253	map00350	Amino acid metabolism	Metabolism	P14174	Macrophage migration inhibitory factor OS=Homo sapiens OX=9606 GN=MIF PE=1 SV=4	MIF	12.476	0	0	0
K07253	map00360	Amino acid metabolism	Metabolism	P14174	Macrophage migration inhibitory factor OS=Homo sapiens OX=9606 GN=MIF PE=1 SV=4	MIF	12.476	0	0	0
K00134	map00010	Carbohydrate metabolism	Metabolism	P04406	Glyceraldehyde-3-phosphate dehydrogenase OS=Homo sapiens OX=9606 GN=GAPDH PE=1 SV=3	GAPDH	36.053	28.7	5	6
K01915	map00220	Amino acid metabolism	Metabolism	P15104	Glutamine synthetase OS=Homo sapiens OX=9606 GN=GLUL PE=1 SV=4	GLUL	42.064	0	0	0
K01915	map00250	Amino acid metabolism	Metabolism	P15104	Glutamine synthetase OS=Homo sapiens OX=9606 GN=GLUL PE=1 SV=4	GLUL	42.064	0	0	0
K01915	map00910	Energy metabolism	Metabolism	P15104	Glutamine synthetase OS=Homo sapiens OX=9606 GN=GLUL PE=1 SV=4	GLUL	42.064	0	0	0
K00927	map00010	Carbohydrate metabolism	Metabolism	P00558	Phosphoglycerate kinase 1 OS=Homo sapiens OX=9606 GN=PGK1 PE=1 SV=3	PGK1	44.614	0	0	0
K01915	map00630	Carbohydrate metabolism	Metabolism	P15104	Glutamine synthetase OS=Homo sapiens OX=9606 GN=GLUL PE=1 SV=4	GLUL	42.064	0	0	0
K00927	map01200	Global and overview maps	Metabolism	P00558	Phosphoglycerate kinase 1 OS=Homo sapiens OX=9606 GN=PGK1 PE=1 SV=3	PGK1	44.614	0	0	0
K00873	map01100	Global and overview maps	Metabolism	P14618	Pyruvate kinase PKM OS=Homo sapiens OX=9606 GN=PKM PE=1 SV=4	PKM	57.936	0	0	0
K00873	map01230	Global and overview maps	Metabolism	P14618	Pyruvate kinase PKM OS=Homo sapiens OX=9606 GN=PKM PE=1 SV=4	PKM	57.936	0	0	0
K00873	map01200	Global and overview maps	Metabolism	P14618	Pyruvate kinase PKM OS=Homo sapiens OX=9606 GN=PKM PE=1 SV=4	PKM	57.936	0	0	0
K00873	map00010	Carbohydrate metabolism	Metabolism	P14618	Pyruvate kinase PKM OS=Homo sapiens OX=9606 GN=PKM PE=1 SV=4	PKM	57.936	0	0	0
K00873	map00620	Carbohydrate metabolism	Metabolism	P14618	Pyruvate kinase PKM OS=Homo sapiens OX=9606 GN=PKM PE=1 SV=4	PKM	57.936	0	0	0
K00927	map01230	Global and overview maps	Metabolism	P00558	Phosphoglycerate kinase 1 OS=Homo sapiens OX=9606 GN=PGK1 PE=1 SV=3	PGK1	44.614	0	0	0
K07253	map01100	Global and overview maps	Metabolism	P14174	Macrophage migration inhibitory factor OS=Homo sapiens OX=9606 GN=MIF PE=1 SV=4	MIF	12.476	0	0	0
K00927	map01100	Global and overview maps	Metabolism	P00558	Phosphoglycerate kinase 1 OS=Homo sapiens OX=9606 GN=PGK1 PE=1 SV=3	PGK1	44.614	0	0	0
K16342	map00590	Lipid metabolism	Metabolism	P0C869	Cytosolic phospholipase A2 beta OS=Homo sapiens OX=9606 GN=PLA2G4B PE=1 SV=2	PLA2G4B	87.977	0	0	0
K01444	map00511	Glycan biosynthesis and metabolism	Metabolism	P20933	N(4)-(beta-N-acetylglucosaminyl)-L-asparaginase OS=Homo sapiens OX=9606 GN=AGA PE=1 SV=2	AGA	37.208	0	0	0
K03781	map00630	Carbohydrate metabolism	Metabolism	P04040	Catalase OS=Homo sapiens OX=9606 GN=CAT PE=1 SV=3	CAT	59.755	8.7	2	2
K00510	map01100	Global and overview maps	Metabolism	P09601	Heme oxygenase 1 OS=Homo sapiens OX=9606 GN=HMOX1 PE=1 SV=1	HMOX1	32.818	0	0	0
K01623	map01200	Global and overview maps	Metabolism	P04075	Fructose-bisphosphate aldolase A OS=Homo sapiens OX=9606 GN=ALDOA PE=1 SV=2	ALDOA	39.42	4.9	1	1
K01623	map00030	Carbohydrate metabolism	Metabolism	P04075	Fructose-bisphosphate aldolase A OS=Homo sapiens OX=9606 GN=ALDOA PE=1 SV=2	ALDOA	39.42	4.9	1	1
K01623	map01230	Global and overview maps	Metabolism	P04075	Fructose-bisphosphate aldolase A OS=Homo sapiens OX=9606 GN=ALDOA PE=1 SV=2	ALDOA	39.42	4.9	1	1
K10789	map00983	Xenobiotics biodegradation and metabolism	Metabolism	P05164	Myeloperoxidase OS=Homo sapiens OX=9606 GN=MPO PE=1 SV=1	MPO	83.868	2.7	1	1
K01623	map01100	Global and overview maps	Metabolism	P04075	Fructose-bisphosphate aldolase A OS=Homo sapiens OX=9606 GN=ALDOA PE=1 SV=2	ALDOA	39.42	4.9	1	1
K01476	map01100	Global and overview maps	Metabolism	P05089	Arginase-1 OS=Homo sapiens OX=9606 GN=ARG1 PE=1 SV=2	ARG1	34.735	8.4	5	3
K01476	map00330	Amino acid metabolism	Metabolism	P05089	Arginase-1 OS=Homo sapiens OX=9606 GN=ARG1 PE=1 SV=2	ARG1	34.735	8.4	5	3
K01476	map01230	Global and overview maps	Metabolism	P05089	Arginase-1 OS=Homo sapiens OX=9606 GN=ARG1 PE=1 SV=2	ARG1	34.735	8.4	5	3
K01476	map00220	Amino acid metabolism	Metabolism	P05089	Arginase-1 OS=Homo sapiens OX=9606 GN=ARG1 PE=1 SV=2	ARG1	34.735	8.4	5	3
K12666	map01100	Global and overview maps	Metabolism	P04843	Dolichyl-diphosphooligosaccharide--protein glycosyltransferase subunit 1 OS=Homo sapiens OX=9606 GN=RPN1 PE=1 SV=1	RPN1	68.569	0	0	0
K12666	map00513	Glycan biosynthesis and metabolism	Metabolism	P04843	Dolichyl-diphosphooligosaccharide--protein glycosyltransferase subunit 1 OS=Homo sapiens OX=9606 GN=RPN1 PE=1 SV=1	RPN1	68.569	0	0	0
K12666	map00510	Glycan biosynthesis and metabolism	Metabolism	P04843	Dolichyl-diphosphooligosaccharide--protein glycosyltransferase subunit 1 OS=Homo sapiens OX=9606 GN=RPN1 PE=1 SV=1	RPN1	68.569	0	0	0
K00134	map01100	Global and overview maps	Metabolism	P04406	Glyceraldehyde-3-phosphate dehydrogenase OS=Homo sapiens OX=9606 GN=GAPDH PE=1 SV=3	GAPDH	36.053	28.7	5	6
K00134	map01230	Global and overview maps	Metabolism	P04406	Glyceraldehyde-3-phosphate dehydrogenase OS=Homo sapiens OX=9606 GN=GAPDH PE=1 SV=3	GAPDH	36.053	28.7	5	6
K00134	map01200	Global and overview maps	Metabolism	P04406	Glyceraldehyde-3-phosphate dehydrogenase OS=Homo sapiens OX=9606 GN=GAPDH PE=1 SV=3	GAPDH	36.053	28.7	5	6
K02133	map00190	Energy metabolism	Metabolism	P06576	ATP synthase subunit beta, mitochondrial OS=Homo sapiens OX=9606 GN=ATP5F1B PE=1 SV=3	ATP5F1B	56.559	0	0	0
K01915	map01100	Global and overview maps	Metabolism	P15104	Glutamine synthetase OS=Homo sapiens OX=9606 GN=GLUL PE=1 SV=4	GLUL	42.064	0	0	0
K01623	map00051	Carbohydrate metabolism	Metabolism	P04075	Fructose-bisphosphate aldolase A OS=Homo sapiens OX=9606 GN=ALDOA PE=1 SV=2	ALDOA	39.42	4.9	1	1
K01623	map00010	Carbohydrate metabolism	Metabolism	P04075	Fructose-bisphosphate aldolase A OS=Homo sapiens OX=9606 GN=ALDOA PE=1 SV=2	ALDOA	39.42	4.9	1	1
K03781	map00380	Amino acid metabolism	Metabolism	P04040	Catalase OS=Homo sapiens OX=9606 GN=CAT PE=1 SV=3	CAT	59.755	8.7	2	2
K00510	map00860	Metabolism of cofactors and vitamins	Metabolism	P09601	Heme oxygenase 1 OS=Homo sapiens OX=9606 GN=HMOX1 PE=1 SV=1	HMOX1	32.818	0	0	0
K23790	map01100	Global and overview maps	Metabolism	P09211	Glutathione S-transferase P OS=Homo sapiens OX=9606 GN=GSTP1 PE=1 SV=2	GSTP1	23.356	0	0	0
K23790	map00980	Xenobiotics biodegradation and metabolism	Metabolism	P09211	Glutathione S-transferase P OS=Homo sapiens OX=9606 GN=GSTP1 PE=1 SV=2	GSTP1	23.356	0	0	0
K23790	map00983	Xenobiotics biodegradation and metabolism	Metabolism	P09211	Glutathione S-transferase P OS=Homo sapiens OX=9606 GN=GSTP1 PE=1 SV=2	GSTP1	23.356	0	0	0
K23790	map00982	Xenobiotics biodegradation and metabolism	Metabolism	P09211	Glutathione S-transferase P OS=Homo sapiens OX=9606 GN=GSTP1 PE=1 SV=2	GSTP1	23.356	0	0	0
K23790	map00480	Metabolism of other amino acids	Metabolism	P09211	Glutathione S-transferase P OS=Homo sapiens OX=9606 GN=GSTP1 PE=1 SV=2	GSTP1	23.356	0	0	0
K03781	map01200	Global and overview maps	Metabolism	P04040	Catalase OS=Homo sapiens OX=9606 GN=CAT PE=1 SV=3	CAT	59.755	8.7	2	2
K03781	map01100	Global and overview maps	Metabolism	P04040	Catalase OS=Homo sapiens OX=9606 GN=CAT PE=1 SV=3	CAT	59.755	8.7	2	2
K01689	map01100	Global and overview maps	Metabolism	P06733	Alpha-enolase OS=Homo sapiens OX=9606 GN=ENO1 PE=1 SV=2	ENO1	47.168	4.4	1	1
K01689	map01230	Global and overview maps	Metabolism	P06733	Alpha-enolase OS=Homo sapiens OX=9606 GN=ENO1 PE=1 SV=2	ENO1	47.168	4.4	1	1
K01689	map01200	Global and overview maps	Metabolism	P06733	Alpha-enolase OS=Homo sapiens OX=9606 GN=ENO1 PE=1 SV=2	ENO1	47.168	4.4	1	1
K01689	map00010	Carbohydrate metabolism	Metabolism	P06733	Alpha-enolase OS=Homo sapiens OX=9606 GN=ENO1 PE=1 SV=2	ENO1	47.168	4.4	1	1
K00933	map01100	Global and overview maps	Metabolism	P06732	Creatine kinase M-type OS=Homo sapiens OX=9606 GN=CKM PE=1 SV=2	CKM	43.101	0	0	0
K00933	map00330	Amino acid metabolism	Metabolism	P06732	Creatine kinase M-type OS=Homo sapiens OX=9606 GN=CKM PE=1 SV=2	CKM	43.101	0	0	0
K02133	map01100	Global and overview maps	Metabolism	P06576	ATP synthase subunit beta, mitochondrial OS=Homo sapiens OX=9606 GN=ATP5F1B PE=1 SV=3	ATP5F1B	56.559	0	0	0
K11140	map00480	Metabolism of other amino acids	Metabolism	P15144	Aminopeptidase N OS=Homo sapiens OX=9606 GN=ANPEP PE=1 SV=4	ANPEP	109.54	2.8	2	2
K01915	map01230	Global and overview maps	Metabolism	P15104	Glutamine synthetase OS=Homo sapiens OX=9606 GN=GLUL PE=1 SV=4	GLUL	42.064	0	0	0
K01834	map00260	Amino acid metabolism	Metabolism	P15259	Phosphoglycerate mutase 2 OS=Homo sapiens OX=9606 GN=PGAM2 PE=1 SV=3	PGAM2	28.766	0	0	0
K14455	map00270	Amino acid metabolism	Metabolism	P00505	Aspartate aminotransferase, mitochondrial OS=Homo sapiens OX=9606 GN=GOT2 PE=1 SV=3	GOT2	47.517	0	0	0
K14455	map00250	Amino acid metabolism	Metabolism	P00505	Aspartate aminotransferase, mitochondrial OS=Homo sapiens OX=9606 GN=GOT2 PE=1 SV=3	GOT2	47.517	0	0	0
K14455	map00400	Amino acid metabolism	Metabolism	P00505	Aspartate aminotransferase, mitochondrial OS=Homo sapiens OX=9606 GN=GOT2 PE=1 SV=3	GOT2	47.517	0	0	0
K02132	map01100	Global and overview maps	Metabolism	P25705	ATP synthase subunit alpha, mitochondrial OS=Homo sapiens OX=9606 GN=ATP5F1A PE=1 SV=1	ATP5F1A	59.75	0	0	0
K14455	map01210	Global and overview maps	Metabolism	P00505	Aspartate aminotransferase, mitochondrial OS=Homo sapiens OX=9606 GN=GOT2 PE=1 SV=3	GOT2	47.517	0	0	0
K02132	map00190	Energy metabolism	Metabolism	P25705	ATP synthase subunit alpha, mitochondrial OS=Homo sapiens OX=9606 GN=ATP5F1A PE=1 SV=1	ATP5F1A	59.75	0	0	0
K01251	map01100	Global and overview maps	Metabolism	P23526	Adenosylhomocysteinase OS=Homo sapiens OX=9606 GN=AHCY PE=1 SV=4	AHCY	47.716	0	0	0
K01251	map00270	Amino acid metabolism	Metabolism	P23526	Adenosylhomocysteinase OS=Homo sapiens OX=9606 GN=AHCY PE=1 SV=4	AHCY	47.716	0	0	0
K02147	map01100	Global and overview maps	Metabolism	P21281	V-type proton ATPase subunit B, brain isoform OS=Homo sapiens OX=9606 GN=ATP6V1B2 PE=1 SV=3	ATP6V1B2	56.5	0	0	0
K14455	map00350	Amino acid metabolism	Metabolism	P00505	Aspartate aminotransferase, mitochondrial OS=Homo sapiens OX=9606 GN=GOT2 PE=1 SV=3	GOT2	47.517	0	0	0
K02147	map00190	Energy metabolism	Metabolism	P21281	V-type proton ATPase subunit B, brain isoform OS=Homo sapiens OX=9606 GN=ATP6V1B2 PE=1 SV=3	ATP6V1B2	56.5	0	0	0
K14455	map00360	Amino acid metabolism	Metabolism	P00505	Aspartate aminotransferase, mitochondrial OS=Homo sapiens OX=9606 GN=GOT2 PE=1 SV=3	GOT2	47.517	0	0	0
K14455	map01200	Global and overview maps	Metabolism	P00505	Aspartate aminotransferase, mitochondrial OS=Homo sapiens OX=9606 GN=GOT2 PE=1 SV=3	GOT2	47.517	0	0	0
K14455	map00220	Amino acid metabolism	Metabolism	P00505	Aspartate aminotransferase, mitochondrial OS=Homo sapiens OX=9606 GN=GOT2 PE=1 SV=3	GOT2	47.517	0	0	0
K11140	map01100	Global and overview maps	Metabolism	P15144	Aminopeptidase N OS=Homo sapiens OX=9606 GN=ANPEP PE=1 SV=4	ANPEP	109.54	2.8	2	2
K13624	map00860	Metabolism of cofactors and vitamins	Metabolism	P00450	Ceruloplasmin OS=Homo sapiens OX=9606 GN=CP PE=1 SV=1	CP	122.2	22.9	25	17
K14455	map01100	Global and overview maps	Metabolism	P00505	Aspartate aminotransferase, mitochondrial OS=Homo sapiens OX=9606 GN=GOT2 PE=1 SV=3	GOT2	47.517	0	0	0
K00016	map01100	Global and overview maps	Metabolism	P00338	L-lactate dehydrogenase A chain OS=Homo sapiens OX=9606 GN=LDHA PE=1 SV=2	LDHA	36.688	0	0	0
K00016	map00010	Carbohydrate metabolism	Metabolism	P00338	L-lactate dehydrogenase A chain OS=Homo sapiens OX=9606 GN=LDHA PE=1 SV=2	LDHA	36.688	0	0	0
K00616	map01230	Global and overview maps	Metabolism	P37837	Transaldolase OS=Homo sapiens OX=9606 GN=TALDO1 PE=1 SV=2	TALDO1	37.54	0	0	0
K00616	map00030	Carbohydrate metabolism	Metabolism	P37837	Transaldolase OS=Homo sapiens OX=9606 GN=TALDO1 PE=1 SV=2	TALDO1	37.54	0	0	0
K00616	map01200	Global and overview maps	Metabolism	P37837	Transaldolase OS=Homo sapiens OX=9606 GN=TALDO1 PE=1 SV=2	TALDO1	37.54	0	0	0
K01015	map01100	Global and overview maps	Metabolism	O00204	Sulfotransferase 2B1 OS=Homo sapiens OX=9606 GN=SULT2B1 PE=1 SV=2	SULT2B1	41.307	0	0	0
K00414	map01100	Global and overview maps	Metabolism	P31930	Cytochrome b-c1 complex subunit 1, mitochondrial OS=Homo sapiens OX=9606 GN=UQCRC1 PE=1 SV=3	UQCRC1	52.645	0	0	0
K00414	map00190	Energy metabolism	Metabolism	P31930	Cytochrome b-c1 complex subunit 1, mitochondrial OS=Homo sapiens OX=9606 GN=UQCRC1 PE=1 SV=3	UQCRC1	52.645	0	0	0
K00682	map00480	Metabolism of other amino acids	Metabolism	O75223	Gamma-glutamylcyclotransferase OS=Homo sapiens OX=9606 GN=GGCT PE=1 SV=1	GGCT	21.007	0	0	0
K00682	map01100	Global and overview maps	Metabolism	O75223	Gamma-glutamylcyclotransferase OS=Homo sapiens OX=9606 GN=GGCT PE=1 SV=1	GGCT	21.007	0	0	0
K06128	map00564	Lipid metabolism	Metabolism	O75608	Acyl-protein thioesterase 1 OS=Homo sapiens OX=9606 GN=LYPLA1 PE=1 SV=1	LYPLA1	24.669	0	0	0
K00615	map01100	Global and overview maps	Metabolism	P29401	Transketolase OS=Homo sapiens OX=9606 GN=TKT PE=1 SV=3	TKT	67.877	0	0	0
K00615	map01230	Global and overview maps	Metabolism	P29401	Transketolase OS=Homo sapiens OX=9606 GN=TKT PE=1 SV=3	TKT	67.877	0	0	0
K00615	map00030	Carbohydrate metabolism	Metabolism	P29401	Transketolase OS=Homo sapiens OX=9606 GN=TKT PE=1 SV=3	TKT	67.877	0	0	0
K00615	map01200	Global and overview maps	Metabolism	P29401	Transketolase OS=Homo sapiens OX=9606 GN=TKT PE=1 SV=3	TKT	67.877	0	0	0
K00016	map00270	Amino acid metabolism	Metabolism	P00338	L-lactate dehydrogenase A chain OS=Homo sapiens OX=9606 GN=LDHA PE=1 SV=2	LDHA	36.688	0	0	0
K00016	map00620	Carbohydrate metabolism	Metabolism	P00338	L-lactate dehydrogenase A chain OS=Homo sapiens OX=9606 GN=LDHA PE=1 SV=2	LDHA	36.688	0	0	0
K00016	map00640	Carbohydrate metabolism	Metabolism	P00338	L-lactate dehydrogenase A chain OS=Homo sapiens OX=9606 GN=LDHA PE=1 SV=2	LDHA	36.688	0	0	0
K00758	map01100	Global and overview maps	Metabolism	P19971	Thymidine phosphorylase OS=Homo sapiens OX=9606 GN=TYMP PE=1 SV=2	TYMP	49.955	0	0	0
K14455	map01230	Global and overview maps	Metabolism	P00505	Aspartate aminotransferase, mitochondrial OS=Homo sapiens OX=9606 GN=GOT2 PE=1 SV=3	GOT2	47.517	0	0	0
K00758	map00983	Xenobiotics biodegradation and metabolism	Metabolism	P19971	Thymidine phosphorylase OS=Homo sapiens OX=9606 GN=TYMP PE=1 SV=2	TYMP	49.955	0	0	0
K14455	map00330	Amino acid metabolism	Metabolism	P00505	Aspartate aminotransferase, mitochondrial OS=Homo sapiens OX=9606 GN=GOT2 PE=1 SV=3	GOT2	47.517	0	0	0
K13499	map01100	Global and overview maps	Metabolism	Q70JA7	Chondroitin sulfate synthase 3 OS=Homo sapiens OX=9606 GN=CHSY3 PE=2 SV=3	CHSY3	100.28	0	0	0
K05859	map00562	Carbohydrate metabolism	Metabolism	P16885	1-phosphatidylinositol 4,5-bisphosphate phosphodiesterase gamma-2 OS=Homo sapiens OX=9606 GN=PLCG2 PE=1 SV=4	PLCG2	147.87	0	0	0
K07966	map01100	Global and overview maps	Metabolism	P15291	Beta-1,4-galactosyltransferase 1 OS=Homo sapiens OX=9606 GN=B4GALT1 PE=1 SV=5	B4GALT1	43.92	0	0	0
K07966	map00533	Glycan biosynthesis and metabolism	Metabolism	P15291	Beta-1,4-galactosyltransferase 1 OS=Homo sapiens OX=9606 GN=B4GALT1 PE=1 SV=5	B4GALT1	43.92	0	0	0
K07966	map00510	Glycan biosynthesis and metabolism	Metabolism	P15291	Beta-1,4-galactosyltransferase 1 OS=Homo sapiens OX=9606 GN=B4GALT1 PE=1 SV=5	B4GALT1	43.92	0	0	0
K07966	map00601	Glycan biosynthesis and metabolism	Metabolism	P15291	Beta-1,4-galactosyltransferase 1 OS=Homo sapiens OX=9606 GN=B4GALT1 PE=1 SV=5	B4GALT1	43.92	0	0	0
K05859	map01100	Global and overview maps	Metabolism	P16885	1-phosphatidylinositol 4,5-bisphosphate phosphodiesterase gamma-2 OS=Homo sapiens OX=9606 GN=PLCG2 PE=1 SV=4	PLCG2	147.87	0	0	0
K07966	map00513	Glycan biosynthesis and metabolism	Metabolism	P15291	Beta-1,4-galactosyltransferase 1 OS=Homo sapiens OX=9606 GN=B4GALT1 PE=1 SV=5	B4GALT1	43.92	0	0	0
K07966	map00052	Carbohydrate metabolism	Metabolism	P15291	Beta-1,4-galactosyltransferase 1 OS=Homo sapiens OX=9606 GN=B4GALT1 PE=1 SV=5	B4GALT1	43.92	0	0	0
K07966	map00515	Glycan biosynthesis and metabolism	Metabolism	P15291	Beta-1,4-galactosyltransferase 1 OS=Homo sapiens OX=9606 GN=B4GALT1 PE=1 SV=5	B4GALT1	43.92	0	0	0
K01834	map01100	Global and overview maps	Metabolism	P15259	Phosphoglycerate mutase 2 OS=Homo sapiens OX=9606 GN=PGAM2 PE=1 SV=3	PGAM2	28.766	0	0	0
K01834	map01230	Global and overview maps	Metabolism	P15259	Phosphoglycerate mutase 2 OS=Homo sapiens OX=9606 GN=PGAM2 PE=1 SV=3	PGAM2	28.766	0	0	0
K01834	map01200	Global and overview maps	Metabolism	P15259	Phosphoglycerate mutase 2 OS=Homo sapiens OX=9606 GN=PGAM2 PE=1 SV=3	PGAM2	28.766	0	0	0
K01834	map00010	Carbohydrate metabolism	Metabolism	P15259	Phosphoglycerate mutase 2 OS=Homo sapiens OX=9606 GN=PGAM2 PE=1 SV=3	PGAM2	28.766	0	0	0
K13499	map00532	Glycan biosynthesis and metabolism	Metabolism	Q70JA7	Chondroitin sulfate synthase 3 OS=Homo sapiens OX=9606 GN=CHSY3 PE=2 SV=3	CHSY3	100.28	0	0	0
K07966	map00514	Glycan biosynthesis and metabolism	Metabolism	P15291	Beta-1,4-galactosyltransferase 1 OS=Homo sapiens OX=9606 GN=B4GALT1 PE=1 SV=5	B4GALT1	43.92	0	0	0
K00758	map00240	Nucleotide metabolism	Metabolism	P19971	Thymidine phosphorylase OS=Homo sapiens OX=9606 GN=TYMP PE=1 SV=2	TYMP	49.955	0	0	0
K01555	map00350	Amino acid metabolism	Metabolism	P16930	Fumarylacetoacetase OS=Homo sapiens OX=9606 GN=FAH PE=1 SV=2	FAH	46.374	9.3	3	3
K14454	map00270	Amino acid metabolism	Metabolism	P17174	Aspartate aminotransferase, cytoplasmic OS=Homo sapiens OX=9606 GN=GOT1 PE=1 SV=3	GOT1	46.247	3.6	1	1
K14454	map00330	Amino acid metabolism	Metabolism	P17174	Aspartate aminotransferase, cytoplasmic OS=Homo sapiens OX=9606 GN=GOT1 PE=1 SV=3	GOT1	46.247	3.6	1	1
K14454	map01100	Global and overview maps	Metabolism	P17174	Aspartate aminotransferase, cytoplasmic OS=Homo sapiens OX=9606 GN=GOT1 PE=1 SV=3	GOT1	46.247	3.6	1	1
K14454	map01230	Global and overview maps	Metabolism	P17174	Aspartate aminotransferase, cytoplasmic OS=Homo sapiens OX=9606 GN=GOT1 PE=1 SV=3	GOT1	46.247	3.6	1	1
K14454	map00220	Amino acid metabolism	Metabolism	P17174	Aspartate aminotransferase, cytoplasmic OS=Homo sapiens OX=9606 GN=GOT1 PE=1 SV=3	GOT1	46.247	3.6	1	1
K14454	map01200	Global and overview maps	Metabolism	P17174	Aspartate aminotransferase, cytoplasmic OS=Homo sapiens OX=9606 GN=GOT1 PE=1 SV=3	GOT1	46.247	3.6	1	1
K01555	map01100	Global and overview maps	Metabolism	P16930	Fumarylacetoacetase OS=Homo sapiens OX=9606 GN=FAH PE=1 SV=2	FAH	46.374	9.3	3	3
K14454	map00350	Amino acid metabolism	Metabolism	P17174	Aspartate aminotransferase, cytoplasmic OS=Homo sapiens OX=9606 GN=GOT1 PE=1 SV=3	GOT1	46.247	3.6	1	1
K14454	map00360	Amino acid metabolism	Metabolism	P17174	Aspartate aminotransferase, cytoplasmic OS=Homo sapiens OX=9606 GN=GOT1 PE=1 SV=3	GOT1	46.247	3.6	1	1
K14454	map00400	Amino acid metabolism	Metabolism	P17174	Aspartate aminotransferase, cytoplasmic OS=Homo sapiens OX=9606 GN=GOT1 PE=1 SV=3	GOT1	46.247	3.6	1	1
K14454	map00250	Amino acid metabolism	Metabolism	P17174	Aspartate aminotransferase, cytoplasmic OS=Homo sapiens OX=9606 GN=GOT1 PE=1 SV=3	GOT1	46.247	3.6	1	1
K14454	map01210	Global and overview maps	Metabolism	P17174	Aspartate aminotransferase, cytoplasmic OS=Homo sapiens OX=9606 GN=GOT1 PE=1 SV=3	GOT1	46.247	3.6	1	1
K00650	map00564	Lipid metabolism	Metabolism	P04180	Phosphatidylcholine-sterol acyltransferase OS=Homo sapiens OX=9606 GN=LCAT PE=1 SV=1	LCAT	49.577	23.9	9	7
K12754	map04670	Immune system	Organismal Systems	Q01449	Myosin regulatory light chain 2, atrial isoform OS=Homo sapiens OX=9606 GN=MYL7 PE=1 SV=1	MYL7	19.448	5.1	0	1
K17589	map04211	Aging	Organismal Systems	Q8TDY2	RB1-inducible coiled-coil protein 1 OS=Homo sapiens OX=9606 GN=RB1CC1 PE=1 SV=3	RB1CC1	183.09	0	0	0
K16835	map04979	Digestive system	Organismal Systems	P11597	Cholesteryl ester transfer protein OS=Homo sapiens OX=9606 GN=CETP PE=1 SV=2	CETP	54.756	0	0	0
K07604	map04915	Endocrine system	Organismal Systems	P13646	Keratin, type I cytoskeletal 13 OS=Homo sapiens OX=9606 GN=KRT13 PE=1 SV=4	KRT13	49.588	6.6	1	2
K06840	map04360	Development and regeneration	Organismal Systems	Q13275	Semaphorin-3F OS=Homo sapiens OX=9606 GN=SEMA3F PE=2 SV=2	SEMA3F	88.38	2.7	1	1
K11141	map04614	Endocrine system	Organismal Systems	Q07075	Glutamyl aminopeptidase OS=Homo sapiens OX=9606 GN=ENPEP PE=1 SV=3	ENPEP	109.24	0	0	0
K11251	map04613	Immune system	Organismal Systems	Q99878	Histone H2A type 1-J OS=Homo sapiens OX=9606 GN=H2AC14 PE=1 SV=3	H2AC14	13.936	14.1	2	2
K01335	map04610	Immune system	Organismal Systems	P00751	Complement factor B OS=Homo sapiens OX=9606 GN=CFB PE=1 SV=2	CFB	85.532	22.3	13	12
K13073	map04672	Immune system	Organismal Systems	P01833	Polymeric immunoglobulin receptor OS=Homo sapiens OX=9606 GN=PIGR PE=1 SV=4	PIGR	83.283	2.7	1	1
K08135	map04974	Digestive system	Organismal Systems	P39059	Collagen alpha-1(XV) chain OS=Homo sapiens OX=9606 GN=COL15A1 PE=1 SV=2	COL15A1	141.72	0	0	0
K01334	map04610	Immune system	Organismal Systems	P00746	Complement factor D OS=Homo sapiens OX=9606 GN=CFD PE=1 SV=5	CFD	27.033	0	0	0
K07604	map04915	Endocrine system	Organismal Systems	Q9C075	Keratin, type I cytoskeletal 23 OS=Homo sapiens OX=9606 GN=KRT23 PE=1 SV=2	KRT23	48.131	0	0	0
K02183	map04924	Endocrine system	Organismal Systems	Q9NZT1	Calmodulin-like protein 5 OS=Homo sapiens OX=9606 GN=CALML5 PE=1 SV=2	CALML5	15.892	21.2	4	3
K12559	map04666	Immune system	Organismal Systems	Q9HD67	Unconventional myosin-X OS=Homo sapiens OX=9606 GN=MYO10 PE=1 SV=3	MYO10	237.34	0	0	0
K02183	map04916	Endocrine system	Organismal Systems	Q9NZT1	Calmodulin-like protein 5 OS=Homo sapiens OX=9606 GN=CALML5 PE=1 SV=2	CALML5	15.892	21.2	4	3
K02183	map04912	Endocrine system	Organismal Systems	Q9NZT1	Calmodulin-like protein 5 OS=Homo sapiens OX=9606 GN=CALML5 PE=1 SV=2	CALML5	15.892	21.2	4	3
K02183	map04750	Sensory system	Organismal Systems	Q9NZT1	Calmodulin-like protein 5 OS=Homo sapiens OX=9606 GN=CALML5 PE=1 SV=2	CALML5	15.892	21.2	4	3
K04723	map04750	Sensory system	Organismal Systems	Q9NPH3	Interleukin-1 receptor accessory protein OS=Homo sapiens OX=9606 GN=IL1RAP PE=1 SV=2	IL1RAP	65.418	5.3	2	2
K02183	map04625	Immune system	Organismal Systems	Q9NZT1	Calmodulin-like protein 5 OS=Homo sapiens OX=9606 GN=CALML5 PE=1 SV=2	CALML5	15.892	21.2	4	3
K02183	map04720	Nervous system	Organismal Systems	Q9NZT1	Calmodulin-like protein 5 OS=Homo sapiens OX=9606 GN=CALML5 PE=1 SV=2	CALML5	15.892	21.2	4	3
K02183	map04970	Digestive system	Organismal Systems	Q9NZT1	Calmodulin-like protein 5 OS=Homo sapiens OX=9606 GN=CALML5 PE=1 SV=2	CALML5	15.892	21.2	4	3
K02183	map04713	Environmental adaptation	Organismal Systems	Q9NZT1	Calmodulin-like protein 5 OS=Homo sapiens OX=9606 GN=CALML5 PE=1 SV=2	CALML5	15.892	21.2	4	3
K06557	map04610	Immune system	Organismal Systems	Q9UNN8	Endothelial protein C receptor OS=Homo sapiens OX=9606 GN=PROCR PE=1 SV=1	PROCR	26.671	19.7	5	4
K02183	map04921	Endocrine system	Organismal Systems	Q9NZT1	Calmodulin-like protein 5 OS=Homo sapiens OX=9606 GN=CALML5 PE=1 SV=2	CALML5	15.892	21.2	4	3
K02183	map04728	Nervous system	Organismal Systems	Q9NZT1	Calmodulin-like protein 5 OS=Homo sapiens OX=9606 GN=CALML5 PE=1 SV=2	CALML5	15.892	21.2	4	3
K02183	map04910	Endocrine system	Organismal Systems	Q9NZT1	Calmodulin-like protein 5 OS=Homo sapiens OX=9606 GN=CALML5 PE=1 SV=2	CALML5	15.892	21.2	4	3
K02183	map04722	Nervous system	Organismal Systems	Q9NZT1	Calmodulin-like protein 5 OS=Homo sapiens OX=9606 GN=CALML5 PE=1 SV=2	CALML5	15.892	21.2	4	3
K02183	map04922	Endocrine system	Organismal Systems	Q9NZT1	Calmodulin-like protein 5 OS=Homo sapiens OX=9606 GN=CALML5 PE=1 SV=2	CALML5	15.892	21.2	4	3
K02183	map04740	Sensory system	Organismal Systems	Q9NZT1	Calmodulin-like protein 5 OS=Homo sapiens OX=9606 GN=CALML5 PE=1 SV=2	CALML5	15.892	21.2	4	3
K02183	map04925	Endocrine system	Organismal Systems	Q9NZT1	Calmodulin-like protein 5 OS=Homo sapiens OX=9606 GN=CALML5 PE=1 SV=2	CALML5	15.892	21.2	4	3
K02183	map04270	Circulatory system	Organismal Systems	Q9NZT1	Calmodulin-like protein 5 OS=Homo sapiens OX=9606 GN=CALML5 PE=1 SV=2	CALML5	15.892	21.2	4	3
K02183	map04915	Endocrine system	Organismal Systems	Q9NZT1	Calmodulin-like protein 5 OS=Homo sapiens OX=9606 GN=CALML5 PE=1 SV=2	CALML5	15.892	21.2	4	3
K02183	map04971	Digestive system	Organismal Systems	Q9NZT1	Calmodulin-like protein 5 OS=Homo sapiens OX=9606 GN=CALML5 PE=1 SV=2	CALML5	15.892	21.2	4	3
K02183	map04744	Sensory system	Organismal Systems	Q9NZT1	Calmodulin-like protein 5 OS=Homo sapiens OX=9606 GN=CALML5 PE=1 SV=2	CALML5	15.892	21.2	4	3
K02183	map04261	Circulatory system	Organismal Systems	Q9NZT1	Calmodulin-like protein 5 OS=Homo sapiens OX=9606 GN=CALML5 PE=1 SV=2	CALML5	15.892	21.2	4	3
K04723	map04659	Immune system	Organismal Systems	Q9NPH3	Interleukin-1 receptor accessory protein OS=Homo sapiens OX=9606 GN=IL1RAP PE=1 SV=2	IL1RAP	65.418	5.3	2	2
K03989	map04610	Immune system	Organismal Systems	P0C0L4	Complement C4-A OS=Homo sapiens OX=9606 GN=C4A PE=1 SV=2	C4A	192.78	0	0	0
K08035	map04213	Aging	Organismal Systems	Q9Y261	Hepatocyte nuclear factor 3-beta OS=Homo sapiens OX=9606 GN=FOXA2 PE=1 SV=1	FOXA2	48.306	0	0	0
K13899	map04970	Digestive system	Organismal Systems	P01034	Cystatin-C OS=Homo sapiens OX=9606 GN=CST3 PE=1 SV=1	CST3	15.799	23.3	3	3
K04977	map04921	Endocrine system	Organismal Systems	O94759	Transient receptor potential cation channel subfamily M member 2 OS=Homo sapiens OX=9606 GN=TRPM2 PE=1 SV=2	TRPM2	171.2	0	0	0
K04977	map04621	Immune system	Organismal Systems	O94759	Transient receptor potential cation channel subfamily M member 2 OS=Homo sapiens OX=9606 GN=TRPM2 PE=1 SV=2	TRPM2	171.2	0	0	0
K01257	map04614	Endocrine system	Organismal Systems	Q9UIQ6	Leucyl-cystinyl aminopeptidase OS=Homo sapiens OX=9606 GN=LNPEP PE=1 SV=3	LNPEP	117.35	0	0	0
K13908	map04970	Digestive system	Organismal Systems	Q9HC84	Mucin-5B OS=Homo sapiens OX=9606 GN=MUC5B PE=1 SV=3	MUC5B	596.33	0	0	0
K13908	map04657	Immune system	Organismal Systems	Q9HC84	Mucin-5B OS=Homo sapiens OX=9606 GN=MUC5B PE=1 SV=3	MUC5B	596.33	0	0	0
K04550	map04979	Digestive system	Organismal Systems	Q07954	Prolow-density lipoprotein receptor-related protein 1 OS=Homo sapiens OX=9606 GN=LRP1 PE=1 SV=2	LRP1	504.6	0	0	0
K08055	map04612	Immune system	Organismal Systems	P61769	Beta-2-microglobulin OS=Homo sapiens OX=9606 GN=B2M PE=1 SV=1	B2M	13.714	8.4	1	1
K12462	map04962	Excretory system	Organismal Systems	P52566	Rho GDP-dissociation inhibitor 2 OS=Homo sapiens OX=9606 GN=ARHGDIB PE=1 SV=3	ARHGDIB	22.988	0	0	0
K12462	map04722	Nervous system	Organismal Systems	P52566	Rho GDP-dissociation inhibitor 2 OS=Homo sapiens OX=9606 GN=ARHGDIB PE=1 SV=3	ARHGDIB	22.988	0	0	0
K12040	map04976	Digestive system	Organismal Systems	P48764	Sodium/hydrogen exchanger 3 OS=Homo sapiens OX=9606 GN=SLC9A3 PE=1 SV=2	SLC9A3	92.853	0	0	0
K12040	map04964	Excretory system	Organismal Systems	P48764	Sodium/hydrogen exchanger 3 OS=Homo sapiens OX=9606 GN=SLC9A3 PE=1 SV=2	SLC9A3	92.853	0	0	0
K10396	map04728	Nervous system	Organismal Systems	O60282	Kinesin heavy chain isoform 5C OS=Homo sapiens OX=9606 GN=KIF5C PE=1 SV=1	KIF5C	109.49	0.8	9	1
K12040	map04974	Digestive system	Organismal Systems	P48764	Sodium/hydrogen exchanger 3 OS=Homo sapiens OX=9606 GN=SLC9A3 PE=1 SV=2	SLC9A3	92.853	0	0	0
K11974	map04621	Immune system	Organismal Systems	Q96EP0	E3 ubiquitin-protein ligase RNF31 OS=Homo sapiens OX=9606 GN=RNF31 PE=1 SV=1	RNF31	119.65	0	0	0
K06523	map04650	Immune system	Organismal Systems	P13598	Intercellular adhesion molecule 2 OS=Homo sapiens OX=9606 GN=ICAM2 PE=1 SV=2	ICAM2	30.654	0	0	0
K06463	map04650	Immune system	Organismal Systems	P08637	Low affinity immunoglobulin gamma Fc region receptor III-A OS=Homo sapiens OX=9606 GN=FCGR3A PE=1 SV=2	FCGR3A	29.089	0	0	0
K06463	map04613	Immune system	Organismal Systems	P08637	Low affinity immunoglobulin gamma Fc region receptor III-A OS=Homo sapiens OX=9606 GN=FCGR3A PE=1 SV=2	FCGR3A	29.089	0	0	0
K06463	map04380	Development and regeneration	Organismal Systems	P08637	Low affinity immunoglobulin gamma Fc region receptor III-A OS=Homo sapiens OX=9606 GN=FCGR3A PE=1 SV=2	FCGR3A	29.089	0	0	0
K01300	map04972	Digestive system	Organismal Systems	Q96IY4	Carboxypeptidase B2 OS=Homo sapiens OX=9606 GN=CPB2 PE=1 SV=2	CPB2	48.424	16.3	2	3
K06463	map04666	Immune system	Organismal Systems	P08637	Low affinity immunoglobulin gamma Fc region receptor III-A OS=Homo sapiens OX=9606 GN=FCGR3A PE=1 SV=2	FCGR3A	29.089	0	0	0
K01332	map04610	Immune system	Organismal Systems	P06681	Complement C2 OS=Homo sapiens OX=9606 GN=C2 PE=1 SV=2	C2	83.267	0	0	0
K01300	map04610	Immune system	Organismal Systems	Q96IY4	Carboxypeptidase B2 OS=Homo sapiens OX=9606 GN=CPB2 PE=1 SV=2	CPB2	48.424	16.3	2	3
K01300	map04974	Digestive system	Organismal Systems	Q96IY4	Carboxypeptidase B2 OS=Homo sapiens OX=9606 GN=CPB2 PE=1 SV=2	CPB2	48.424	16.3	2	3
K03912	map04610	Immune system	Organismal Systems	P05546	Heparin cofactor 2 OS=Homo sapiens OX=9606 GN=SERPIND1 PE=1 SV=3	SERPIND1	57.07	0	0	0
K12040	map04978	Digestive system	Organismal Systems	P48764	Sodium/hydrogen exchanger 3 OS=Homo sapiens OX=9606 GN=SLC9A3 PE=1 SV=2	SLC9A3	92.853	0	0	0
K06512	map04662	Immune system	Organismal Systems	Q8N6C8	Leukocyte immunoglobulin-like receptor subfamily A member 3 OS=Homo sapiens OX=9606 GN=LILRA3 PE=1 SV=3	LILRA3	47.471	4.3	1	1
K05859	map04919	Endocrine system	Organismal Systems	P16885	1-phosphatidylinositol 4,5-bisphosphate phosphodiesterase gamma-2 OS=Homo sapiens OX=9606 GN=PLCG2 PE=1 SV=4	PLCG2	147.87	0	0	0
K21126	map04657	Immune system	Organismal Systems	Q86SG5	Protein S100-A7A OS=Homo sapiens OX=9606 GN=S100A7A PE=1 SV=3	S100A7A	11.305	0	0	0
K04079	map04659	Immune system	Organismal Systems	P08238	Heat shock protein HSP 90-beta OS=Homo sapiens OX=9606 GN=HSP90AB1 PE=1 SV=4	HSP90AB1	83.263	0	0	0
K04079	map04612	Immune system	Organismal Systems	P08238	Heat shock protein HSP 90-beta OS=Homo sapiens OX=9606 GN=HSP90AB1 PE=1 SV=4	HSP90AB1	83.263	0	0	0
K06261	map04640	Immune system	Organismal Systems	P07359	Platelet glycoprotein Ib alpha chain OS=Homo sapiens OX=9606 GN=GP1BA PE=1 SV=2	GP1BA	71.539	0	0	0
K06261	map04611	Immune system	Organismal Systems	P07359	Platelet glycoprotein Ib alpha chain OS=Homo sapiens OX=9606 GN=GP1BA PE=1 SV=2	GP1BA	71.539	0	0	0
K06261	map04613	Immune system	Organismal Systems	P07359	Platelet glycoprotein Ib alpha chain OS=Homo sapiens OX=9606 GN=GP1BA PE=1 SV=2	GP1BA	71.539	0	0	0
K01379	map04915	Endocrine system	Organismal Systems	P07339	Cathepsin D OS=Homo sapiens OX=9606 GN=CTSD PE=1 SV=1	CTSD	44.552	9.7	4	3
K05090	map04640	Immune system	Organismal Systems	P07333	Macrophage colony-stimulating factor 1 receptor OS=Homo sapiens OX=9606 GN=CSF1R PE=1 SV=2	CSF1R	107.98	2.2	2	2
K05090	map04380	Development and regeneration	Organismal Systems	P07333	Macrophage colony-stimulating factor 1 receptor OS=Homo sapiens OX=9606 GN=CSF1R PE=1 SV=2	CSF1R	107.98	2.2	2	2
K08762	map03320	Endocrine system	Organismal Systems	P07108	Acyl-CoA-binding protein OS=Homo sapiens OX=9606 GN=DBI PE=1 SV=2	DBI	10.044	0	0	0
K10375	map04261	Circulatory system	Organismal Systems	P67936	Tropomyosin alpha-4 chain OS=Homo sapiens OX=9606 GN=TPM4 PE=1 SV=3	TPM4	28.521	0	0	0
K04079	map04621	Immune system	Organismal Systems	P08238	Heat shock protein HSP 90-beta OS=Homo sapiens OX=9606 GN=HSP90AB1 PE=1 SV=4	HSP90AB1	83.263	0	0	0
K10375	map04260	Circulatory system	Organismal Systems	P67936	Tropomyosin alpha-4 chain OS=Homo sapiens OX=9606 GN=TPM4 PE=1 SV=3	TPM4	28.521	0	0	0
K02133	map04714	Environmental adaptation	Organismal Systems	P06576	ATP synthase subunit beta, mitochondrial OS=Homo sapiens OX=9606 GN=ATP5F1B PE=1 SV=3	ATP5F1B	56.559	0	0	0
K05768	map04666	Immune system	Organismal Systems	P06396	Gelsolin OS=Homo sapiens OX=9606 GN=GSN PE=1 SV=1	GSN	85.696	0	0	0
K05719	map04611	Immune system	Organismal Systems	P05556	Integrin beta-1 OS=Homo sapiens OX=9606 GN=ITGB1 PE=1 SV=2	ITGB1	88.414	0	0	0
K05719	map04670	Immune system	Organismal Systems	P05556	Integrin beta-1 OS=Homo sapiens OX=9606 GN=ITGB1 PE=1 SV=2	ITGB1	88.414	0	0	0
K05719	map04360	Development and regeneration	Organismal Systems	P05556	Integrin beta-1 OS=Homo sapiens OX=9606 GN=ITGB1 PE=1 SV=2	ITGB1	88.414	0	0	0
K20734	map04918	Endocrine system	Organismal Systems	P05543	Thyroxine-binding globulin OS=Homo sapiens OX=9606 GN=SERPINA7 PE=1 SV=2	SERPINA7	46.324	13.7	13	6
K06490	map04670	Immune system	Organismal Systems	P05362	Intercellular adhesion molecule 1 OS=Homo sapiens OX=9606 GN=ICAM1 PE=1 SV=2	ICAM1	57.825	0	0	0
K06490	map04650	Immune system	Organismal Systems	P05362	Intercellular adhesion molecule 1 OS=Homo sapiens OX=9606 GN=ICAM1 PE=1 SV=2	ICAM1	57.825	0	0	0
K10789	map04613	Immune system	Organismal Systems	P05164	Myeloperoxidase OS=Homo sapiens OX=9606 GN=MPO PE=1 SV=1	MPO	83.868	2.7	1	1
K04001	map04610	Immune system	Organismal Systems	P05155	Plasma protease C1 inhibitor OS=Homo sapiens OX=9606 GN=SERPING1 PE=1 SV=2	SERPING1	55.154	27.4	56	17
K21128	map04657	Immune system	Organismal Systems	P06702	Protein S100-A9 OS=Homo sapiens OX=9606 GN=S100A9 PE=1 SV=1	S100A9	13.242	43	4	3
K04079	map04657	Immune system	Organismal Systems	P08238	Heat shock protein HSP 90-beta OS=Homo sapiens OX=9606 GN=HSP90AB1 PE=1 SV=4	HSP90AB1	83.263	0	0	0
K04079	map04914	Endocrine system	Organismal Systems	P08238	Heat shock protein HSP 90-beta OS=Homo sapiens OX=9606 GN=HSP90AB1 PE=1 SV=4	HSP90AB1	83.263	0	0	0
K04079	map04915	Endocrine system	Organismal Systems	P08238	Heat shock protein HSP 90-beta OS=Homo sapiens OX=9606 GN=HSP90AB1 PE=1 SV=4	HSP90AB1	83.263	0	0	0
K09490	map04612	Immune system	Organismal Systems	P11021	Endoplasmic reticulum chaperone BiP OS=Homo sapiens OX=9606 GN=HSPA5 PE=1 SV=2	HSPA5	72.332	0	0	0
K03671	map04621	Immune system	Organismal Systems	P10599	Thioredoxin OS=Homo sapiens OX=9606 GN=TXN PE=1 SV=3	TXN	11.737	0	0	0
K03283	map04915	Endocrine system	Organismal Systems	P0DMV9	Heat shock 70 kDa protein 1B OS=Homo sapiens OX=9606 GN=HSPA1B PE=1 SV=1	HSPA1B	70.051	0	0	0
K03283	map04213	Aging	Organismal Systems	P0DMV9	Heat shock 70 kDa protein 1B OS=Homo sapiens OX=9606 GN=HSPA1B PE=1 SV=1	HSPA1B	70.051	0	0	0
K03283	map04612	Immune system	Organismal Systems	P0DMV9	Heat shock 70 kDa protein 1B OS=Homo sapiens OX=9606 GN=HSPA1B PE=1 SV=1	HSPA1B	70.051	0	0	0
K16342	map04611	Immune system	Organismal Systems	P0C869	Cytosolic phospholipase A2 beta OS=Homo sapiens OX=9606 GN=PLA2G4B PE=1 SV=2	PLA2G4B	87.977	0	0	0
K16342	map04726	Nervous system	Organismal Systems	P0C869	Cytosolic phospholipase A2 beta OS=Homo sapiens OX=9606 GN=PLA2G4B PE=1 SV=2	PLA2G4B	87.977	0	0	0
K16342	map04730	Nervous system	Organismal Systems	P0C869	Cytosolic phospholipase A2 beta OS=Homo sapiens OX=9606 GN=PLA2G4B PE=1 SV=2	PLA2G4B	87.977	0	0	0
K16342	map04912	Endocrine system	Organismal Systems	P0C869	Cytosolic phospholipase A2 beta OS=Homo sapiens OX=9606 GN=PLA2G4B PE=1 SV=2	PLA2G4B	87.977	0	0	0
K16342	map04750	Sensory system	Organismal Systems	P0C869	Cytosolic phospholipase A2 beta OS=Homo sapiens OX=9606 GN=PLA2G4B PE=1 SV=2	PLA2G4B	87.977	0	0	0
K16342	map04664	Immune system	Organismal Systems	P0C869	Cytosolic phospholipase A2 beta OS=Homo sapiens OX=9606 GN=PLA2G4B PE=1 SV=2	PLA2G4B	87.977	0	0	0
K16342	map04724	Nervous system	Organismal Systems	P0C869	Cytosolic phospholipase A2 beta OS=Homo sapiens OX=9606 GN=PLA2G4B PE=1 SV=2	PLA2G4B	87.977	0	0	0
K16342	map04921	Endocrine system	Organismal Systems	P0C869	Cytosolic phospholipase A2 beta OS=Homo sapiens OX=9606 GN=PLA2G4B PE=1 SV=2	PLA2G4B	87.977	0	0	0
K16342	map04270	Circulatory system	Organismal Systems	P0C869	Cytosolic phospholipase A2 beta OS=Homo sapiens OX=9606 GN=PLA2G4B PE=1 SV=2	PLA2G4B	87.977	0	0	0
K16342	map04913	Endocrine system	Organismal Systems	P0C869	Cytosolic phospholipase A2 beta OS=Homo sapiens OX=9606 GN=PLA2G4B PE=1 SV=2	PLA2G4B	87.977	0	0	0
K16342	map04666	Immune system	Organismal Systems	P0C869	Cytosolic phospholipase A2 beta OS=Homo sapiens OX=9606 GN=PLA2G4B PE=1 SV=2	PLA2G4B	87.977	0	0	0
K03989	map04610	Immune system	Organismal Systems	P0C0L5	Complement C4-B OS=Homo sapiens OX=9606 GN=C4B_2 PE=1 SV=2	C4B_2	192.75	2.9	4	3
K00510	map04978	Digestive system	Organismal Systems	P09601	Heme oxygenase 1 OS=Homo sapiens OX=9606 GN=HMOX1 PE=1 SV=1	HMOX1	32.818	0	0	0
K07604	map04915	Endocrine system	Organismal Systems	P08779	Keratin, type I cytoskeletal 16 OS=Homo sapiens OX=9606 GN=KRT16 PE=1 SV=4	KRT16	51.267	33	9	16
K07604	map04915	Endocrine system	Organismal Systems	P08727	Keratin, type I cytoskeletal 19 OS=Homo sapiens OX=9606 GN=KRT19 PE=1 SV=4	KRT19	44.105	0	0	0
K03983	map04610	Immune system	Organismal Systems	P08697	Alpha-2-antiplasmin OS=Homo sapiens OX=9606 GN=SERPINF2 PE=1 SV=3	SERPINF2	54.565	17.9	7	6
K04391	map04640	Immune system	Organismal Systems	P08571	Monocyte differentiation antigen CD14 OS=Homo sapiens OX=9606 GN=CD14 PE=1 SV=2	CD14	40.076	6.9	4	2
K04391	map04620	Immune system	Organismal Systems	P08571	Monocyte differentiation antigen CD14 OS=Homo sapiens OX=9606 GN=CD14 PE=1 SV=2	CD14	40.076	6.9	4	2
K03913	map04610	Immune system	Organismal Systems	P05154	Plasma serine protease inhibitor OS=Homo sapiens OX=9606 GN=SERPINA5 PE=1 SV=3	SERPINA5	45.674	6.2	2	2
K19821	map04610	Immune system	Organismal Systems	P05120	Plasminogen activator inhibitor 2 OS=Homo sapiens OX=9606 GN=SERPINB2 PE=1 SV=2	SERPINB2	46.596	0	0	0
K21127	map04657	Immune system	Organismal Systems	P05109	Protein S100-A8 OS=Homo sapiens OX=9606 GN=S100A8 PE=1 SV=1	S100A8	10.834	0	0	0
K11251	map04613	Immune system	Organismal Systems	Q93077	Histone H2A type 1-C OS=Homo sapiens OX=9606 GN=H2AC6 PE=1 SV=3	H2AC6	14.105	0	0	0
K09821	map04270	Circulatory system	Organismal Systems	P01019	Angiotensinogen OS=Homo sapiens OX=9606 GN=AGT PE=1 SV=3	AGT	53.154	7.6	3	3
K03984	map04610	Immune system	Organismal Systems	P01009	Alpha-1-antitrypsin OS=Homo sapiens OX=9606 GN=SERPINA1 PE=1 SV=3	SERPINA1	46.736	38.3	20	13
K03911	map04610	Immune system	Organismal Systems	P01008	Antithrombin-III OS=Homo sapiens OX=9606 GN=SERPINC1 PE=1 SV=1	SERPINC1	52.602	30.6	22	12
K18245	map04971	Digestive system	Organismal Systems	P00918	Carbonic anhydrase 2 OS=Homo sapiens OX=9606 GN=CA2 PE=1 SV=2	CA2	29.246	0	0	0
K18245	map04966	Excretory system	Organismal Systems	P00918	Carbonic anhydrase 2 OS=Homo sapiens OX=9606 GN=CA2 PE=1 SV=2	CA2	29.246	0	0	0
K18245	map04976	Digestive system	Organismal Systems	P00918	Carbonic anhydrase 2 OS=Homo sapiens OX=9606 GN=CA2 PE=1 SV=2	CA2	29.246	0	0	0
K18245	map04964	Excretory system	Organismal Systems	P00918	Carbonic anhydrase 2 OS=Homo sapiens OX=9606 GN=CA2 PE=1 SV=2	CA2	29.246	0	0	0
K18245	map04972	Digestive system	Organismal Systems	P00918	Carbonic anhydrase 2 OS=Homo sapiens OX=9606 GN=CA2 PE=1 SV=2	CA2	29.246	0	0	0
K01328	map04610	Immune system	Organismal Systems	P00748	Coagulation factor XII OS=Homo sapiens OX=9606 GN=F12 PE=1 SV=3	F12	67.791	2.9	1	1
K01314	map04610	Immune system	Organismal Systems	P00742	Coagulation factor X OS=Homo sapiens OX=9606 GN=F10 PE=1 SV=2	F10	54.731	0	0	0
K04361	map04912	Endocrine system	Organismal Systems	P00533	Epidermal growth factor receptor OS=Homo sapiens OX=9606 GN=EGFR PE=1 SV=2	EGFR	134.28	0	0	0
K04361	map04926	Endocrine system	Organismal Systems	P00533	Epidermal growth factor receptor OS=Homo sapiens OX=9606 GN=EGFR PE=1 SV=2	EGFR	134.28	0	0	0
K04361	map04921	Endocrine system	Organismal Systems	P00533	Epidermal growth factor receptor OS=Homo sapiens OX=9606 GN=EGFR PE=1 SV=2	EGFR	134.28	0	0	0
K04361	map04928	Endocrine system	Organismal Systems	P00533	Epidermal growth factor receptor OS=Homo sapiens OX=9606 GN=EGFR PE=1 SV=2	EGFR	134.28	0	0	0
K04361	map04915	Endocrine system	Organismal Systems	P00533	Epidermal growth factor receptor OS=Homo sapiens OX=9606 GN=EGFR PE=1 SV=2	EGFR	134.28	0	0	0
K14455	map04975	Digestive system	Organismal Systems	P00505	Aspartate aminotransferase, mitochondrial OS=Homo sapiens OX=9606 GN=GOT2 PE=1 SV=3	GOT2	47.517	0	0	0
K04565	map04213	Aging	Organismal Systems	P00441	Superoxide dismutase [Cu-Zn] OS=Homo sapiens OX=9606 GN=SOD1 PE=1 SV=2	SOD1	15.936	0	0	0
K00016	map04922	Endocrine system	Organismal Systems	P00338	L-lactate dehydrogenase A chain OS=Homo sapiens OX=9606 GN=LDHA PE=1 SV=2	LDHA	36.688	0	0	0
K05006	map04974	Digestive system	Organismal Systems	O60928	Inward rectifier potassium channel 13 OS=Homo sapiens OX=9606 GN=KCNJ13 PE=1 SV=1	KCNJ13	40.529	0	0	0
K05699	map04670	Immune system	Organismal Systems	O43707	Alpha-actinin-4 OS=Homo sapiens OX=9606 GN=ACTN4 PE=1 SV=2	ACTN4	104.85	0	0	0
K05758	map04666	Immune system	Organismal Systems	O15144	Actin-related protein 2/3 complex subunit 2 OS=Homo sapiens OX=9606 GN=ARPC2 PE=1 SV=1	ARPC2	34.333	0	0	0
K02296	map04728	Nervous system	Organismal Systems	O00327	Basic helix-loop-helix ARNT-like protein 1 OS=Homo sapiens OX=9606 GN=BMAL1 PE=1 SV=2	BMAL1	68.761	0	0	0
K02296	map04710	Environmental adaptation	Organismal Systems	O00327	Basic helix-loop-helix ARNT-like protein 1 OS=Homo sapiens OX=9606 GN=BMAL1 PE=1 SV=2	BMAL1	68.761	0	0	0
K09821	map04261	Circulatory system	Organismal Systems	P01019	Angiotensinogen OS=Homo sapiens OX=9606 GN=AGT PE=1 SV=3	AGT	53.154	7.6	3	3
K09490	map04918	Endocrine system	Organismal Systems	P11021	Endoplasmic reticulum chaperone BiP OS=Homo sapiens OX=9606 GN=HSPA5 PE=1 SV=2	HSPA5	72.332	0	0	0
K09821	map04927	Endocrine system	Organismal Systems	P01019	Angiotensinogen OS=Homo sapiens OX=9606 GN=AGT PE=1 SV=3	AGT	53.154	7.6	3	3
K09821	map04614	Endocrine system	Organismal Systems	P01019	Angiotensinogen OS=Homo sapiens OX=9606 GN=AGT PE=1 SV=3	AGT	53.154	7.6	3	3
K00650	map04979	Digestive system	Organismal Systems	P04180	Phosphatidylcholine-sterol acyltransferase OS=Homo sapiens OX=9606 GN=LCAT PE=1 SV=1	LCAT	49.577	23.9	9	7
K03781	map04213	Aging	Organismal Systems	P04040	Catalase OS=Homo sapiens OX=9606 GN=CAT PE=1 SV=3	CAT	59.755	8.7	2	2
K03781	map04211	Aging	Organismal Systems	P04040	Catalase OS=Homo sapiens OX=9606 GN=CAT PE=1 SV=3	CAT	59.755	8.7	2	2
K01324	map04610	Immune system	Organismal Systems	P03952	Plasma kallikrein OS=Homo sapiens OX=9606 GN=KLKB1 PE=1 SV=1	KLKB1	71.369	3.6	2	2
K14736	map04978	Digestive system	Organismal Systems	P02787	Serotransferrin OS=Homo sapiens OX=9606 GN=TF PE=1 SV=4	TF	77.049	60.5	160	43
K20731	map04918	Endocrine system	Organismal Systems	P02766	Transthyretin OS=Homo sapiens OX=9606 GN=TTR PE=1 SV=1	TTR	15.887	72.8	35	11
K17305	map04979	Digestive system	Organismal Systems	P02749	Beta-2-glycoprotein 1 OS=Homo sapiens OX=9606 GN=APOH PE=1 SV=3	APOH	38.298	30.4	26	10
K08759	map03320	Endocrine system	Organismal Systems	P02656	Apolipoprotein C-III OS=Homo sapiens OX=9606 GN=APOC3 PE=1 SV=1	APOC3	10.852	0	0	0
K08759	map04979	Digestive system	Organismal Systems	P02656	Apolipoprotein C-III OS=Homo sapiens OX=9606 GN=APOC3 PE=1 SV=1	APOC3	10.852	0	0	0
K22287	map04979	Digestive system	Organismal Systems	P02655	Apolipoprotein C-II OS=Homo sapiens OX=9606 GN=APOC2 PE=1 SV=1	APOC2	11.284	19.8	3	2
K22286	map04979	Digestive system	Organismal Systems	P02654	Apolipoprotein C-I OS=Homo sapiens OX=9606 GN=APOC1 PE=1 SV=1	APOC1	9.3318	34.9	3	3
K08758	map03320	Endocrine system	Organismal Systems	P02652	Apolipoprotein A-II OS=Homo sapiens OX=9606 GN=APOA2 PE=1 SV=1	APOA2	11.175	19	7	3
K08758	map04979	Digestive system	Organismal Systems	P02652	Apolipoprotein A-II OS=Homo sapiens OX=9606 GN=APOA2 PE=1 SV=1	APOA2	11.175	19	7	3
K08757	map04975	Digestive system	Organismal Systems	P02647	Apolipoprotein A-I OS=Homo sapiens OX=9606 GN=APOA1 PE=1 SV=1	APOA1	30.777	20.6	5	5
K08757	map04977	Digestive system	Organismal Systems	P02647	Apolipoprotein A-I OS=Homo sapiens OX=9606 GN=APOA1 PE=1 SV=1	APOA1	30.777	20.6	5	5
K08757	map03320	Endocrine system	Organismal Systems	P02647	Apolipoprotein A-I OS=Homo sapiens OX=9606 GN=APOA1 PE=1 SV=1	APOA1	30.777	20.6	5	5
K08757	map04979	Digestive system	Organismal Systems	P02647	Apolipoprotein A-I OS=Homo sapiens OX=9606 GN=APOA1 PE=1 SV=1	APOA1	30.777	20.6	5	5
K07604	map04915	Endocrine system	Organismal Systems	P02533	Keratin, type I cytoskeletal 14 OS=Homo sapiens OX=9606 GN=KRT14 PE=1 SV=4	KRT14	51.561	43	23	18
K03898	map04750	Sensory system	Organismal Systems	P01042	Kininogen-1 OS=Homo sapiens OX=9606 GN=KNG1 PE=1 SV=2	KNG1	71.957	16.8	10	9
K03898	map04610	Immune system	Organismal Systems	P01042	Kininogen-1 OS=Homo sapiens OX=9606 GN=KNG1 PE=1 SV=2	KNG1	71.957	16.8	10	9
K03990	map04610	Immune system	Organismal Systems	P01024	Complement C3 OS=Homo sapiens OX=9606 GN=C3 PE=1 SV=2	C3	187.15	0	0	0
K03990	map04613	Immune system	Organismal Systems	P01024	Complement C3 OS=Homo sapiens OX=9606 GN=C3 PE=1 SV=2	C3	187.15	0	0	0
K09821	map04925	Endocrine system	Organismal Systems	P01019	Angiotensinogen OS=Homo sapiens OX=9606 GN=AGT PE=1 SV=3	AGT	53.154	7.6	3	3
K09821	map04924	Endocrine system	Organismal Systems	P01019	Angiotensinogen OS=Homo sapiens OX=9606 GN=AGT PE=1 SV=3	AGT	53.154	7.6	3	3
K06512	map04380	Development and regeneration	Organismal Systems	Q8N6C8	Leukocyte immunoglobulin-like receptor subfamily A member 3 OS=Homo sapiens OX=9606 GN=LILRA3 PE=1 SV=3	LILRA3	47.471	4.3	1	1
K03283	map04612	Immune system	Organismal Systems	P11142	Heat shock cognate 71 kDa protein OS=Homo sapiens OX=9606 GN=HSPA8 PE=1 SV=1	HSPA8	70.897	0	0	0
K03283	map04915	Endocrine system	Organismal Systems	P11142	Heat shock cognate 71 kDa protein OS=Homo sapiens OX=9606 GN=HSPA8 PE=1 SV=1	HSPA8	70.897	0	0	0
K04394	map04621	Immune system	Organismal Systems	P49662	Caspase-4 OS=Homo sapiens OX=9606 GN=CASP4 PE=1 SV=1	CASP4	43.262	4	6	1
K03462	map04621	Immune system	Organismal Systems	P43490	Nicotinamide phosphoribosyltransferase OS=Homo sapiens OX=9606 GN=NAMPT PE=1 SV=1	NAMPT	55.52	0	0	0
K01435	map04977	Digestive system	Organismal Systems	P43251	Biotinidase OS=Homo sapiens OX=9606 GN=BTD PE=1 SV=2	BTD	61.132	9.2	6	5
K11220	map04620	Immune system	Organismal Systems	P42224	Signal transducer and activator of transcription 1-alpha/beta OS=Homo sapiens OX=9606 GN=STAT1 PE=1 SV=2	STAT1	87.334	0	0	0
K11220	map04659	Immune system	Organismal Systems	P42224	Signal transducer and activator of transcription 1-alpha/beta OS=Homo sapiens OX=9606 GN=STAT1 PE=1 SV=2	STAT1	87.334	0	0	0
K11220	map04658	Immune system	Organismal Systems	P42224	Signal transducer and activator of transcription 1-alpha/beta OS=Homo sapiens OX=9606 GN=STAT1 PE=1 SV=2	STAT1	87.334	0	0	0
K11220	map04062	Immune system	Organismal Systems	P42224	Signal transducer and activator of transcription 1-alpha/beta OS=Homo sapiens OX=9606 GN=STAT1 PE=1 SV=2	STAT1	87.334	0	0	0
K11220	map04625	Immune system	Organismal Systems	P42224	Signal transducer and activator of transcription 1-alpha/beta OS=Homo sapiens OX=9606 GN=STAT1 PE=1 SV=2	STAT1	87.334	0	0	0
K11220	map04621	Immune system	Organismal Systems	P42224	Signal transducer and activator of transcription 1-alpha/beta OS=Homo sapiens OX=9606 GN=STAT1 PE=1 SV=2	STAT1	87.334	0	0	0
K11220	map04917	Endocrine system	Organismal Systems	P42224	Signal transducer and activator of transcription 1-alpha/beta OS=Homo sapiens OX=9606 GN=STAT1 PE=1 SV=2	STAT1	87.334	0	0	0
K04394	map04613	Immune system	Organismal Systems	P49662	Caspase-4 OS=Homo sapiens OX=9606 GN=CASP4 PE=1 SV=1	CASP4	43.262	4	6	1
K11220	map04935	Endocrine system	Organismal Systems	P42224	Signal transducer and activator of transcription 1-alpha/beta OS=Homo sapiens OX=9606 GN=STAT1 PE=1 SV=2	STAT1	87.334	0	0	0
K11220	map04380	Development and regeneration	Organismal Systems	P42224	Signal transducer and activator of transcription 1-alpha/beta OS=Homo sapiens OX=9606 GN=STAT1 PE=1 SV=2	STAT1	87.334	0	0	0
K10352	map04270	Circulatory system	Organismal Systems	P35579	Myosin-9 OS=Homo sapiens OX=9606 GN=MYH9 PE=1 SV=4	MYH9	226.53	1.8	2	2
K07604	map04915	Endocrine system	Organismal Systems	P35527	Keratin, type I cytoskeletal 9 OS=Homo sapiens OX=9606 GN=KRT9 PE=1 SV=3	KRT9	62.064	63.6	163	44
K06644	map04960	Excretory system	Organismal Systems	P31947	14-3-3 protein sigma OS=Homo sapiens OX=9606 GN=SFN PE=1 SV=1	SFN	27.774	0	0	0
K00414	map04714	Environmental adaptation	Organismal Systems	P31930	Cytochrome b-c1 complex subunit 1, mitochondrial OS=Homo sapiens OX=9606 GN=UQCRC1 PE=1 SV=3	UQCRC1	52.645	0	0	0
K00414	map04260	Circulatory system	Organismal Systems	P31930	Cytochrome b-c1 complex subunit 1, mitochondrial OS=Homo sapiens OX=9606 GN=UQCRC1 PE=1 SV=3	UQCRC1	52.645	0	0	0
K21126	map04657	Immune system	Organismal Systems	P31151	Protein S100-A7 OS=Homo sapiens OX=9606 GN=S100A7 PE=1 SV=4	S100A7	11.471	14.9	5	3
K08056	map04612	Immune system	Organismal Systems	P30101	Protein disulfide-isomerase A3 OS=Homo sapiens OX=9606 GN=PDIA3 PE=1 SV=4	PDIA3	56.782	0	0	0
K01278	map04974	Digestive system	Organismal Systems	P27487	Dipeptidyl peptidase 4 OS=Homo sapiens OX=9606 GN=DPP4 PE=1 SV=2	DPP4	88.278	15	7	8
K02183	map04924	Endocrine system	Organismal Systems	P27482	Calmodulin-like protein 3 OS=Homo sapiens OX=9606 GN=CALML3 PE=1 SV=2	CALML3	16.891	0	0	0
K11220	map04919	Endocrine system	Organismal Systems	P42224	Signal transducer and activator of transcription 1-alpha/beta OS=Homo sapiens OX=9606 GN=STAT1 PE=1 SV=2	STAT1	87.334	0	0	0
K01528	map04961	Excretory system	Organismal Systems	Q05193	Dynamin-1 OS=Homo sapiens OX=9606 GN=DNM1 PE=1 SV=2	DNM1	97.407	0	0	0
K01528	map04721	Nervous system	Organismal Systems	Q05193	Dynamin-1 OS=Homo sapiens OX=9606 GN=DNM1 PE=1 SV=2	DNM1	97.407	0	0	0
K04373	map04722	Nervous system	Organismal Systems	P51812	Ribosomal protein S6 kinase alpha-3 OS=Homo sapiens OX=9606 GN=RPS6KA3 PE=1 SV=1	RPS6KA3	83.735	1.2	1	1
K15144	map04919	Endocrine system	Organismal Systems	Q15648	Mediator of RNA polymerase II transcription subunit 1 OS=Homo sapiens OX=9606 GN=MED1 PE=1 SV=4	MED1	168.48	0	0	0
K18152	map04970	Digestive system	Organismal Systems	Q10588	ADP-ribosyl cyclase/cyclic ADP-ribose hydrolase 2 OS=Homo sapiens OX=9606 GN=BST1 PE=1 SV=2	BST1	35.724	7.9	2	2
K18152	map04972	Digestive system	Organismal Systems	Q10588	ADP-ribosyl cyclase/cyclic ADP-ribose hydrolase 2 OS=Homo sapiens OX=9606 GN=BST1 PE=1 SV=2	BST1	35.724	7.9	2	2
K08133	map04974	Digestive system	Organismal Systems	Q05707	Collagen alpha-1(XIV) chain OS=Homo sapiens OX=9606 GN=COL14A1 PE=1 SV=3	COL14A1	193.51	0	0	0
K07604	map04915	Endocrine system	Organismal Systems	Q04695	Keratin, type I cytoskeletal 17 OS=Homo sapiens OX=9606 GN=KRT17 PE=1 SV=2	KRT17	48.105	32.6	5	10
K08754	map03320	Endocrine system	Organismal Systems	Q01469	Fatty acid-binding protein 5 OS=Homo sapiens OX=9606 GN=FABP5 PE=1 SV=3	FABP5	15.164	0	0	0
K21129	map04657	Immune system	Organismal Systems	P80188	Neutrophil gelatinase-associated lipocalin OS=Homo sapiens OX=9606 GN=LCN2 PE=1 SV=2	LCN2	22.588	0	0	0
K06630	map04722	Nervous system	Organismal Systems	P62258	14-3-3 protein epsilon OS=Homo sapiens OX=9606 GN=YWHAE PE=1 SV=1	YWHAE	29.174	0	0	0
K06630	map04621	Immune system	Organismal Systems	P62258	14-3-3 protein epsilon OS=Homo sapiens OX=9606 GN=YWHAE PE=1 SV=1	YWHAE	29.174	0	0	0
K13915	map04970	Digestive system	Organismal Systems	P61626	Lysozyme C OS=Homo sapiens OX=9606 GN=LYZ PE=1 SV=1	LYZ	16.537	8.1	2	1
K05692	map04611	Immune system	Organismal Systems	P63261	Actin, cytoplasmic 2 OS=Homo sapiens OX=9606 GN=ACTG1 PE=1 SV=1	ACTG1	41.792	9.3	1	3
K05692	map04613	Immune system	Organismal Systems	P63261	Actin, cytoplasmic 2 OS=Homo sapiens OX=9606 GN=ACTG1 PE=1 SV=1	ACTG1	41.792	9.3	1	3
K05692	map04971	Digestive system	Organismal Systems	P63261	Actin, cytoplasmic 2 OS=Homo sapiens OX=9606 GN=ACTG1 PE=1 SV=1	ACTG1	41.792	9.3	1	3
K05692	map04714	Environmental adaptation	Organismal Systems	P63261	Actin, cytoplasmic 2 OS=Homo sapiens OX=9606 GN=ACTG1 PE=1 SV=1	ACTG1	41.792	9.3	1	3
K05692	map04670	Immune system	Organismal Systems	P63261	Actin, cytoplasmic 2 OS=Homo sapiens OX=9606 GN=ACTG1 PE=1 SV=1	ACTG1	41.792	9.3	1	3
K05692	map04919	Endocrine system	Organismal Systems	P63261	Actin, cytoplasmic 2 OS=Homo sapiens OX=9606 GN=ACTG1 PE=1 SV=1	ACTG1	41.792	9.3	1	3
K05692	map04921	Endocrine system	Organismal Systems	P63261	Actin, cytoplasmic 2 OS=Homo sapiens OX=9606 GN=ACTG1 PE=1 SV=1	ACTG1	41.792	9.3	1	3
K05230	map04621	Immune system	Organismal Systems	P59666	Neutrophil defensin 3 OS=Homo sapiens OX=9606 GN=DEFA3 PE=1 SV=1	DEFA3	10.245	0	0	0
K08761	map03320	Endocrine system	Organismal Systems	P55058	Phospholipid transfer protein OS=Homo sapiens OX=9606 GN=PLTP PE=1 SV=1	PLTP	54.739	2.4	1	1
K08761	map04979	Digestive system	Organismal Systems	P55058	Phospholipid transfer protein OS=Homo sapiens OX=9606 GN=PLTP PE=1 SV=1	PLTP	54.739	2.4	1	1
K04373	map04914	Endocrine system	Organismal Systems	P51812	Ribosomal protein S6 kinase alpha-3 OS=Homo sapiens OX=9606 GN=RPS6KA3 PE=1 SV=1	RPS6KA3	83.735	1.2	1	1
K04373	map04720	Nervous system	Organismal Systems	P51812	Ribosomal protein S6 kinase alpha-3 OS=Homo sapiens OX=9606 GN=RPS6KA3 PE=1 SV=1	RPS6KA3	83.735	1.2	1	1
K04373	map04714	Environmental adaptation	Organismal Systems	P51812	Ribosomal protein S6 kinase alpha-3 OS=Homo sapiens OX=9606 GN=RPS6KA3 PE=1 SV=1	RPS6KA3	83.735	1.2	1	1
K02183	map04916	Endocrine system	Organismal Systems	P27482	Calmodulin-like protein 3 OS=Homo sapiens OX=9606 GN=CALML3 PE=1 SV=2	CALML3	16.891	0	0	0
K02183	map04912	Endocrine system	Organismal Systems	P27482	Calmodulin-like protein 3 OS=Homo sapiens OX=9606 GN=CALML3 PE=1 SV=2	CALML3	16.891	0	0	0
K02183	map04750	Sensory system	Organismal Systems	P27482	Calmodulin-like protein 3 OS=Homo sapiens OX=9606 GN=CALML3 PE=1 SV=2	CALML3	16.891	0	0	0
K02183	map04625	Immune system	Organismal Systems	P27482	Calmodulin-like protein 3 OS=Homo sapiens OX=9606 GN=CALML3 PE=1 SV=2	CALML3	16.891	0	0	0
K05859	map04062	Immune system	Organismal Systems	P16885	1-phosphatidylinositol 4,5-bisphosphate phosphodiesterase gamma-2 OS=Homo sapiens OX=9606 GN=PLCG2 PE=1 SV=4	PLCG2	147.87	0	0	0
K05859	map04625	Immune system	Organismal Systems	P16885	1-phosphatidylinositol 4,5-bisphosphate phosphodiesterase gamma-2 OS=Homo sapiens OX=9606 GN=PLCG2 PE=1 SV=4	PLCG2	147.87	0	0	0
K05859	map04670	Immune system	Organismal Systems	P16885	1-phosphatidylinositol 4,5-bisphosphate phosphodiesterase gamma-2 OS=Homo sapiens OX=9606 GN=PLCG2 PE=1 SV=4	PLCG2	147.87	0	0	0
K05859	map04380	Development and regeneration	Organismal Systems	P16885	1-phosphatidylinositol 4,5-bisphosphate phosphodiesterase gamma-2 OS=Homo sapiens OX=9606 GN=PLCG2 PE=1 SV=4	PLCG2	147.87	0	0	0
K05859	map04611	Immune system	Organismal Systems	P16885	1-phosphatidylinositol 4,5-bisphosphate phosphodiesterase gamma-2 OS=Homo sapiens OX=9606 GN=PLCG2 PE=1 SV=4	PLCG2	147.87	0	0	0
K05859	map04722	Nervous system	Organismal Systems	P16885	1-phosphatidylinositol 4,5-bisphosphate phosphodiesterase gamma-2 OS=Homo sapiens OX=9606 GN=PLCG2 PE=1 SV=4	PLCG2	147.87	0	0	0
K05859	map04613	Immune system	Organismal Systems	P16885	1-phosphatidylinositol 4,5-bisphosphate phosphodiesterase gamma-2 OS=Homo sapiens OX=9606 GN=PLCG2 PE=1 SV=4	PLCG2	147.87	0	0	0
K05859	map04662	Immune system	Organismal Systems	P16885	1-phosphatidylinositol 4,5-bisphosphate phosphodiesterase gamma-2 OS=Homo sapiens OX=9606 GN=PLCG2 PE=1 SV=4	PLCG2	147.87	0	0	0
K05859	map04664	Immune system	Organismal Systems	P16885	1-phosphatidylinositol 4,5-bisphosphate phosphodiesterase gamma-2 OS=Homo sapiens OX=9606 GN=PLCG2 PE=1 SV=4	PLCG2	147.87	0	0	0
K05859	map04935	Endocrine system	Organismal Systems	P16885	1-phosphatidylinositol 4,5-bisphosphate phosphodiesterase gamma-2 OS=Homo sapiens OX=9606 GN=PLCG2 PE=1 SV=4	PLCG2	147.87	0	0	0
K05859	map04650	Immune system	Organismal Systems	P16885	1-phosphatidylinositol 4,5-bisphosphate phosphodiesterase gamma-2 OS=Homo sapiens OX=9606 GN=PLCG2 PE=1 SV=4	PLCG2	147.87	0	0	0
K05859	map04360	Development and regeneration	Organismal Systems	P16885	1-phosphatidylinositol 4,5-bisphosphate phosphodiesterase gamma-2 OS=Homo sapiens OX=9606 GN=PLCG2 PE=1 SV=4	PLCG2	147.87	0	0	0
K05859	map04666	Immune system	Organismal Systems	P16885	1-phosphatidylinositol 4,5-bisphosphate phosphodiesterase gamma-2 OS=Homo sapiens OX=9606 GN=PLCG2 PE=1 SV=4	PLCG2	147.87	0	0	0
K06256	map04640	Immune system	Organismal Systems	P16070	CD44 antigen OS=Homo sapiens OX=9606 GN=CD44 PE=1 SV=3	CD44	81.537	3	2	2
K01834	map04922	Endocrine system	Organismal Systems	P15259	Phosphoglycerate mutase 2 OS=Homo sapiens OX=9606 GN=PGAM2 PE=1 SV=3	PGAM2	28.766	0	0	0
K11140	map04614	Endocrine system	Organismal Systems	P15144	Aminopeptidase N OS=Homo sapiens OX=9606 GN=ANPEP PE=1 SV=4	ANPEP	109.54	2.8	2	2
K11140	map04640	Immune system	Organismal Systems	P15144	Aminopeptidase N OS=Homo sapiens OX=9606 GN=ANPEP PE=1 SV=4	ANPEP	109.54	2.8	2	2
K01915	map04727	Nervous system	Organismal Systems	P15104	Glutamine synthetase OS=Homo sapiens OX=9606 GN=GLUL PE=1 SV=4	GLUL	42.064	0	0	0
K01915	map04724	Nervous system	Organismal Systems	P15104	Glutamine synthetase OS=Homo sapiens OX=9606 GN=GLUL PE=1 SV=4	GLUL	42.064	0	0	0
K05868	map04914	Endocrine system	Organismal Systems	P14635	G2/mitotic-specific cyclin-B1 OS=Homo sapiens OX=9606 GN=CCNB1 PE=1 SV=1	CCNB1	48.337	0	0	0
K00873	map04922	Endocrine system	Organismal Systems	P14618	Pyruvate kinase PKM OS=Homo sapiens OX=9606 GN=PKM PE=1 SV=4	PKM	57.936	0	0	0
K07604	map04915	Endocrine system	Organismal Systems	P13645	Keratin, type I cytoskeletal 10 OS=Homo sapiens OX=9606 GN=KRT10 PE=1 SV=6	KRT10	58.826	45.7	108	38
K03234	map04921	Endocrine system	Organismal Systems	P13639	Elongation factor 2 OS=Homo sapiens OX=9606 GN=EEF2 PE=1 SV=4	EEF2	95.337	0	0	0
K05859	map04750	Sensory system	Organismal Systems	P16885	1-phosphatidylinositol 4,5-bisphosphate phosphodiesterase gamma-2 OS=Homo sapiens OX=9606 GN=PLCG2 PE=1 SV=4	PLCG2	147.87	0	0	0
K03283	map04213	Aging	Organismal Systems	P11142	Heat shock cognate 71 kDa protein OS=Homo sapiens OX=9606 GN=HSPA8 PE=1 SV=1	HSPA8	70.897	0	0	0
K05700	map04670	Immune system	Organismal Systems	P18206	Vinculin OS=Homo sapiens OX=9606 GN=VCL PE=1 SV=4	VCL	123.8	0	0	0
K05850	map04972	Digestive system	Organismal Systems	P20020	Plasma membrane calcium-transporting ATPase 1 OS=Homo sapiens OX=9606 GN=ATP2B1 PE=1 SV=4	ATP2B1	134.68	0	0	0
K02183	map04720	Nervous system	Organismal Systems	P27482	Calmodulin-like protein 3 OS=Homo sapiens OX=9606 GN=CALML3 PE=1 SV=2	CALML3	16.891	0	0	0
K02183	map04970	Digestive system	Organismal Systems	P27482	Calmodulin-like protein 3 OS=Homo sapiens OX=9606 GN=CALML3 PE=1 SV=2	CALML3	16.891	0	0	0
K02183	map04713	Environmental adaptation	Organismal Systems	P27482	Calmodulin-like protein 3 OS=Homo sapiens OX=9606 GN=CALML3 PE=1 SV=2	CALML3	16.891	0	0	0
K02183	map04921	Endocrine system	Organismal Systems	P27482	Calmodulin-like protein 3 OS=Homo sapiens OX=9606 GN=CALML3 PE=1 SV=2	CALML3	16.891	0	0	0
K02183	map04728	Nervous system	Organismal Systems	P27482	Calmodulin-like protein 3 OS=Homo sapiens OX=9606 GN=CALML3 PE=1 SV=2	CALML3	16.891	0	0	0
K02183	map04910	Endocrine system	Organismal Systems	P27482	Calmodulin-like protein 3 OS=Homo sapiens OX=9606 GN=CALML3 PE=1 SV=2	CALML3	16.891	0	0	0
K02183	map04722	Nervous system	Organismal Systems	P27482	Calmodulin-like protein 3 OS=Homo sapiens OX=9606 GN=CALML3 PE=1 SV=2	CALML3	16.891	0	0	0
K02183	map04922	Endocrine system	Organismal Systems	P27482	Calmodulin-like protein 3 OS=Homo sapiens OX=9606 GN=CALML3 PE=1 SV=2	CALML3	16.891	0	0	0
K02183	map04740	Sensory system	Organismal Systems	P27482	Calmodulin-like protein 3 OS=Homo sapiens OX=9606 GN=CALML3 PE=1 SV=2	CALML3	16.891	0	0	0
K02183	map04925	Endocrine system	Organismal Systems	P27482	Calmodulin-like protein 3 OS=Homo sapiens OX=9606 GN=CALML3 PE=1 SV=2	CALML3	16.891	0	0	0
K02183	map04915	Endocrine system	Organismal Systems	P27482	Calmodulin-like protein 3 OS=Homo sapiens OX=9606 GN=CALML3 PE=1 SV=2	CALML3	16.891	0	0	0
K02183	map04971	Digestive system	Organismal Systems	P27482	Calmodulin-like protein 3 OS=Homo sapiens OX=9606 GN=CALML3 PE=1 SV=2	CALML3	16.891	0	0	0
K02183	map04744	Sensory system	Organismal Systems	P27482	Calmodulin-like protein 3 OS=Homo sapiens OX=9606 GN=CALML3 PE=1 SV=2	CALML3	16.891	0	0	0
K02183	map04261	Circulatory system	Organismal Systems	P27482	Calmodulin-like protein 3 OS=Homo sapiens OX=9606 GN=CALML3 PE=1 SV=2	CALML3	16.891	0	0	0
K02183	map04270	Circulatory system	Organismal Systems	P27482	Calmodulin-like protein 3 OS=Homo sapiens OX=9606 GN=CALML3 PE=1 SV=2	CALML3	16.891	0	0	0
K02132	map04714	Environmental adaptation	Organismal Systems	P25705	ATP synthase subunit alpha, mitochondrial OS=Homo sapiens OX=9606 GN=ATP5F1A PE=1 SV=1	ATP5F1A	59.75	0	0	0
K02147	map04966	Excretory system	Organismal Systems	P21281	V-type proton ATPase subunit B, brain isoform OS=Homo sapiens OX=9606 GN=ATP6V1B2 PE=1 SV=3	ATP6V1B2	56.5	0	0	0
K02147	map04721	Nervous system	Organismal Systems	P21281	V-type proton ATPase subunit B, brain isoform OS=Homo sapiens OX=9606 GN=ATP6V1B2 PE=1 SV=3	ATP6V1B2	56.5	0	0	0
K05850	map04925	Endocrine system	Organismal Systems	P20020	Plasma membrane calcium-transporting ATPase 1 OS=Homo sapiens OX=9606 GN=ATP2B1 PE=1 SV=4	ATP2B1	134.68	0	0	0
K05850	map04978	Digestive system	Organismal Systems	P20020	Plasma membrane calcium-transporting ATPase 1 OS=Homo sapiens OX=9606 GN=ATP2B1 PE=1 SV=4	ATP2B1	134.68	0	0	0
K05850	map04961	Excretory system	Organismal Systems	P20020	Plasma membrane calcium-transporting ATPase 1 OS=Homo sapiens OX=9606 GN=ATP2B1 PE=1 SV=4	ATP2B1	134.68	0	0	0
K05850	map04261	Circulatory system	Organismal Systems	P20020	Plasma membrane calcium-transporting ATPase 1 OS=Homo sapiens OX=9606 GN=ATP2B1 PE=1 SV=4	ATP2B1	134.68	0	0	0
K05850	map04970	Digestive system	Organismal Systems	P20020	Plasma membrane calcium-transporting ATPase 1 OS=Homo sapiens OX=9606 GN=ATP2B1 PE=1 SV=4	ATP2B1	134.68	0	0	0
K07604	map04915	Endocrine system	Organismal Systems	P19012	Keratin, type I cytoskeletal 15 OS=Homo sapiens OX=9606 GN=KRT15 PE=1 SV=3	KRT15	49.211	0	0	0
K15601	map04714	Environmental adaptation	Organismal Systems	Q9Y4C1	Lysine-specific demethylase 3A OS=Homo sapiens OX=9606 GN=KDM3A PE=1 SV=4	KDM3A	147.34	1	1	1
