# Supplementary material for: Protein composition analysis of human plasma-derived and recombinant human serum albumin preparations based on 4D label-free proteomics
Source: PeerJ. 2025 Jun 30;13:e19624. doi: 10.7717/peerj.19624 (PMC12225626; doi:10.7717/peerj.19624)
Supplement: Supplemental Information 2 — Supplemental Figures: Figure S1A: Peptide length, peptides per protein, distribution of coverage (%) and MW (kDa) of the LC-MS/MS analysis of rHSA from company A. Figure S2B: Peptide length, peptides per protein, distribution of coverage (%) and MW(kDa) of the LC-MS/MS analysis of rHSA from company B. Figure S3C: Peptide length, peptides per protein, distribution of coverage (%) and MW(kDa) of the LC-MS/MS analysis of pHSA from company C. Figure S4D: Peptide length, peptides per protein, distribution of coverage (%) and MW(kDa) of the LC-MS/MS analysis of pHSA from company D. Figure S5E: Peptide length, peptides per protein, distribution of coverage (%) and MW(kDa) of the LC-MS/MS analysis of pHSA from company E. Figure S6F: Peptide length, peptides per protein, distribution of coverage (%) and MW(kDa) of the LC-MS/MS analysis of pHSA from company F. Figure S7G: Peptide length, peptides per protein, distribution of coverage (%) and MW(kDa) of the LC-MS/MS analysis of pHSA from company G. Figure S8H: Peptide length, peptides per protein, distribution of coverage (%) and MW(kDa) of the LC-MS/MS analysis of pHSA from company H. Figure S9: GO enrichment analysis of the APs in pHSA. Figure S10: Subcellular localization prediction of the APs in pHSA. Figure S11: COG/KOG enrichment analysis of the APs in pHSA. Figure S12: KEGG pathway enrichment analysis of the APs in pHSA. Supplemental Tables: Table S1A: The protein and peptide identified in rHSA from company A. Table S2B: The protein and peptide identified in rHSA from company B. Table S3C: The protein and peptide identified in pHSA from company C. Table S4D: The protein and peptide identified in pHSA from company D. Table S5E: The protein and peptide identified in pHSA from company E. Table S6F: The protein and peptide identified in pHSA from company F. Table S7G: The protein and peptide identified in pHSA from company G. Table S8H: The protein and peptide identified in pHSA from company H. Table S9: The relative abunda [file peerj-13-19624-s002.zip › Supplementary/Supplementary Table/Supplementary Table S19 COG_Classify.xlsx]

## Sheet: ident Classification
COG/KOG category	Category description	Number of proteins
INFORMATION STORAGE AND PROCESSING	[A] RNA processing and modification	2
INFORMATION STORAGE AND PROCESSING	[B] Chromatin structure and dynamics	6
METABOLISM	[C] Energy production and conversion	12
CELLULAR PROCESSES AND SIGNALING	[D] Cell cycle control, cell division, chromosome partitioning	8
METABOLISM	[E] Amino acid transport and metabolism	25
METABOLISM	[G] Carbohydrate transport and metabolism	16
METABOLISM	[H] Coenzyme transport and metabolism	3
METABOLISM	[I] Lipid transport and metabolism	10
INFORMATION STORAGE AND PROCESSING	[J] Translation, ribosomal structure and biogenesis	12
INFORMATION STORAGE AND PROCESSING	[K] Transcription	12
INFORMATION STORAGE AND PROCESSING	[L] Replication, recombination and repair	1
CELLULAR PROCESSES AND SIGNALING	[M] Cell wall/membrane/envelope biogenesis	1
CELLULAR PROCESSES AND SIGNALING	[N] Cell motility	3
CELLULAR PROCESSES AND SIGNALING	[O] Posttranslational modification, protein turnover, chaperones	51
METABOLISM	[P] Inorganic ion transport and metabolism	12
METABOLISM	[Q] Secondary metabolites biosynthesis, transport and catabolism	3
POORLY CHARACTERIZED	[R] General function prediction only	30
POORLY CHARACTERIZED	[S] Function unknown	20
CELLULAR PROCESSES AND SIGNALING	[T] Signal transduction mechanisms	38
CELLULAR PROCESSES AND SIGNALING	[U] Intracellular trafficking, secretion, and vesicular transport	10
CELLULAR PROCESSES AND SIGNALING	[V] Defense mechanisms	26
CELLULAR PROCESSES AND SIGNALING	[W] Extracellular structures	12
CELLULAR PROCESSES AND SIGNALING	[Y] Nuclear structure	3
CELLULAR PROCESSES AND SIGNALING	[Z] Cytoskeleton	30

## Sheet: ident list
Category description	Protein accession	Protein description	Gene name	MW [kDa]	Coverage [%]	MS/MS Counts	Peptides	Unique peptides	Razor + unique peptides	Intensity	Subcellular localization	KEGG KO No.	KEGG Gene	KEGG pathway	Biological Process	Cellular Component	Molecular Function	Pfam ID	Domain description	KOG NO.	KOG description	WikiPathways	externalDetailsURL	Is_TF	Reactome pathway	Reactome link	HallMark	msigdbURL
[A] RNA processing and modification	Q86YA3	Protein ZGRF1 OS=Homo sapiens OX=9606 GN=ZGRF1 PE=1 SV=3	ZGRF1	236.6	0.3	1	1	1	1	0	plasma membrane							PF06839; PF13086; PF13087	GRF zinc finger; AAA domain; AAA domain	KOG1802	RNA helicase nonsense mRNA reducing factor (pNORF1)
	Q13573	SNW domain-containing protein 1 OS=Homo sapiens OX=9606 GN=SNW1 PE=1 SV=1	SNW1	61.494	0	0	0	0	0	0	cytoplasm	K06063	SNW1; SNW domain-containing protein 1	hsa03040 Spliceosome; hsa05203 Viral carcinogenesis; hsa05169 Epstein-Barr virus infection; hsa04330 Notch signaling pathway	GO:0000122 negative regulation of transcription by RNA polymerase II; GO:0000350 generation of catalytic spliceosome for second transesterification step; GO:0000375 RNA splicing, via transesterification reactions; GO:0000377 RNA splicing, via transesterification reactions with bulged adenosine as nucleophile; GO:0000393 spliceosomal conformational changes to generate catalytic conformation; GO:00…	GO:0000785 chromatin; GO:0000974 Prp19 complex; GO:0005622 intracellular anatomical structure; GO:0005634 nucleus; GO:0005654 nucleoplasm; GO:0005681 spliceosomal complex; GO:0005684 U2-type spliceosomal complex; GO:0005694 chromosome; GO:0005737 cytoplasm; GO:0016363 nuclear matrix; GO:0016604 nuclear body; GO:0016607 nuclear speck; GO:0031974 membrane-enclosed lumen; GO:0031981 nuclear lumen; G…	GO:0003712 transcription coregulator activity; GO:0003713 transcription coactivator activity; GO:0003714 transcription corepressor activity; GO:0005102 signaling receptor binding; GO:0005112 Notch binding; GO:0005488 binding; GO:0005515 protein binding; GO:0008134 transcription factor binding; GO:0019899 enzyme binding; GO:0042809 vitamin D receptor binding; GO:0042974 retinoic acid receptor bind…			KOG2441	mRNA splicing factor/probable chromatin binding snw family nuclear protein	WP61 NOTCH SIGNALING PATHWAY;WP3865 NOVEL INTRACELLULAR COMPONENTS OF RIGILIKE RECEPTOR RLR PATHWAY;WP4148 SPLICING FACTOR NOVA REGULATED SYNAPTIC PROTEINS;WP366 TGFBETA SIGNALING PATHWAY	http://www.wikipathways.org/instance/WP61_r120637;http://www.wikipathways.org/instance/WP3865_r106524;http://www.wikipathways.org/instance/WP4148_r110682;http://www.wikipathways.org/instance/WP366_r120697	Transcription factor	R-HSA-1266738 Developmental Biology;R-HSA-157118 Signaling by NOTCH;R-HSA-162582 Signal Transduction;R-HSA-1643685 Disease;R-HSA-170834 Signaling by TGF-beta Receptor Complex;R-HSA-186712 Regulation of beta-cell development;R-HSA-1912408 Pre-NOTCH Transcription and Translation;R-HSA-1912422 Pre-NOTCH Expression and Processing;R-HSA-1980143 Signaling by NOTCH1;R-HSA-210744 Regulation of gene expre…	https://reactome.org/PathwayBrowser/#/R-HSA-1266738;https://reactome.org/PathwayBrowser/#/R-HSA-157118;https://reactome.org/PathwayBrowser/#/R-HSA-162582;https://reactome.org/PathwayBrowser/#/R-HSA-1643685;https://reactome.org/PathwayBrowser/#/R-HSA-170834;https://reactome.org/PathwayBrowser/#/R-HSA-186712;https://reactome.org/PathwayBrowser/#/R-HSA-1912408;https://reactome.org/PathwayBrowser/#/R…
[B] Chromatin structure and dynamics	P11388	DNA topoisomerase 2-alpha OS=Homo sapiens OX=9606 GN=TOP2A PE=1 SV=3	TOP2A	174.38	0	0	0	0	0	0	nucleus	K03164	TOP2; DNA topoisomerase II [EC:5.6.2.2]	hsa01524 Platinum drug resistance	GO:0000003 reproduction; GO:0000070 mitotic sister chromatid segregation; GO:0000075 cell cycle checkpoint signaling; GO:0000278 mitotic cell cycle; GO:0000280 nuclear division; GO:0000712 resolution of meiotic recombination intermediates; GO:0000819 sister chromatid segregation; GO:0002244 hematopoietic progenitor cell differentiation; GO:0002376 immune system process; GO:0002520 immune system d…	GO:0000228 nuclear chromosome; GO:0000785 chromatin; GO:0000792 heterochromatin; GO:0000793 condensed chromosome; GO:0005622 intracellular anatomical structure; GO:0005634 nucleus; GO:0005654 nucleoplasm; GO:0005694 chromosome; GO:0005730 nucleolus; GO:0005737 cytoplasm; GO:0005829 cytosol; GO:0008623 CHRAC; GO:0009330 DNA topoisomerase type II (double strand cut, ATP-hydrolyzing) complex; GO:003…	GO:0000166 nucleotide binding; GO:0000182 rDNA binding; GO:0000217 DNA secondary structure binding; GO:0000287 magnesium ion binding; GO:0000400 four-way junction DNA binding; GO:0003676 nucleic acid binding; GO:0003677 DNA binding; GO:0003682 chromatin binding; GO:0003690 double-stranded DNA binding; GO:0003696 satellite DNA binding; GO:0003723 RNA binding; GO:0003729 mRNA binding; GO:0003824 ca…	PF02518; PF00204	Histidine kinase-, DNA gyrase B-, and HSP90-like ATPase; DNA gyrase B	KOG0355	DNA topoisomerase type II	WP3594 CIRCADIAN RHYTHM GENES;WP2361 GASTRIC CANCER NETWORK 1;WP2363 GASTRIC CANCER NETWORK 2;WP2446 RETINOBLASTOMA GENE IN CANCER	http://www.wikipathways.org/instance/WP3594_r117682;http://www.wikipathways.org/instance/WP2361_r117731;http://www.wikipathways.org/instance/WP2363_r117737;http://www.wikipathways.org/instance/WP2446_r116593		R-HSA-1362277 Transcription of E2F targets under negative control by DREAM complex;R-HSA-1538133 G0 and Early G1;R-HSA-1640170 Cell Cycle;R-HSA-2990846 SUMOylation;R-HSA-3108232 SUMO E3 ligases SUMOylate target proteins;R-HSA-392499 Metabolism of proteins;R-HSA-453279 Mitotic G1 phase and G1/S transition;R-HSA-4615885 SUMOylation of DNA replication proteins;R-HSA-597592 Post-translational protein…	https://reactome.org/PathwayBrowser/#/R-HSA-1362277;https://reactome.org/PathwayBrowser/#/R-HSA-1538133;https://reactome.org/PathwayBrowser/#/R-HSA-1640170;https://reactome.org/PathwayBrowser/#/R-HSA-2990846;https://reactome.org/PathwayBrowser/#/R-HSA-3108232;https://reactome.org/PathwayBrowser/#/R-HSA-392499;https://reactome.org/PathwayBrowser/#/R-HSA-453279;https://reactome.org/PathwayBrowser/#…	APOPTOSIS;E2F TARGETS;ESTROGEN RESPONSE LATE;G2M CHECKPOINT;MITOTIC SPINDLE;PEROXISOME	https://www.gsea-msigdb.org/gsea/msigdb/cards/HALLMARK_APOPTOSIS;https://www.gsea-msigdb.org/gsea/msigdb/cards/HALLMARK_E2F_TARGETS;https://www.gsea-msigdb.org/gsea/msigdb/cards/HALLMARK_ESTROGEN_RESPONSE_LATE;https://www.gsea-msigdb.org/gsea/msigdb/cards/HALLMARK_G2M_CHECKPOINT;https://www.gsea-msigdb.org/gsea/msigdb/cards/HALLMARK_MITOTIC_SPINDLE;https://www.gsea-msigdb.org/gsea/msigdb/cards/HA…
	Q9UIF9	Bromodomain adjacent to zinc finger domain protein 2A OS=Homo sapiens OX=9606 GN=BAZ2A PE=1 SV=4	BAZ2A	211.2	0	0	0	0	0	0	nucleus	K15224			GO:0000183 rDNA heterochromatin assembly; GO:0001188 RNA polymerase I preinitiation complex assembly; GO:0006139 nucleobase-containing compound metabolic process; GO:0006259 DNA metabolic process; GO:0006304 DNA modification; GO:0006305 DNA alkylation; GO:0006306 DNA methylation; GO:0006323 DNA packaging; GO:0006325 chromatin organization; GO:0006333 chromatin assembly or disassembly; GO:0006338 …	GO:0000785 chromatin; GO:0000792 heterochromatin; GO:0005622 intracellular anatomical structure; GO:0005634 nucleus; GO:0005654 nucleoplasm; GO:0005677 chromatin silencing complex; GO:0005694 chromosome; GO:0005730 nucleolus; GO:0005737 cytoplasm; GO:0005829 cytosol; GO:0016604 nuclear body; GO:0016607 nuclear speck; GO:0017053 transcription repressor complex; GO:0031974 membrane-enclosed lumen; …	GO:0000976 transcription cis-regulatory region binding; GO:0001046 core promoter sequence-specific DNA binding; GO:0001067 transcription regulatory region nucleic acid binding; GO:0001163 RNA polymerase I transcription regulatory region sequence-specific DNA binding; GO:0001164 RNA polymerase I core promoter sequence-specific DNA binding; GO:0003676 nucleic acid binding; GO:0003677 DNA binding; G…	PF01429; PF00628; PF00439	Methyl-CpG binding domain; PHD-finger; Bromodomain	KOG1245	Chromatin remodeling complex WSTF-ISWI, large subunit (contains heterochromatin localization, PHD and BROMO domains)				R-HSA-212165 Epigenetic regulation of gene expression;R-HSA-427413 NoRC negatively regulates rRNA expression;R-HSA-5250941 Negative epigenetic regulation of rRNA expression;R-HSA-74160 Gene expression (Transcription)	https://reactome.org/PathwayBrowser/#/R-HSA-212165;https://reactome.org/PathwayBrowser/#/R-HSA-427413;https://reactome.org/PathwayBrowser/#/R-HSA-5250941;https://reactome.org/PathwayBrowser/#/R-HSA-74160	ADIPOGENESIS	https://www.gsea-msigdb.org/gsea/msigdb/cards/HALLMARK_ADIPOGENESIS
	Q99878	Histone H2A type 1-J OS=Homo sapiens OX=9606 GN=H2AC14 PE=1 SV=3	H2AC14	13.936	14.1	2	2	2	2	17616000	nucleus	K11251	H2A; histone H2A	hsa05322 Systemic lupus erythematosus; hsa04613 Neutrophil extracellular trap formation; hsa05034 Alcoholism; hsa04217 Necroptosis				PF00125	Core histone H2A/H2B/H3/H4	KOG1756	Histone 2A				R-HSA-110328 Recognition and association of DNA glycosylase with site containing an affected pyrimidine;R-HSA-110329 Cleavage of the damaged pyrimidine ;R-HSA-110330 Recognition and association of DNA glycosylase with site containing an affected purine;R-HSA-110331 Cleavage of the damaged purine;R-HSA-1221632 Meiotic synapsis;R-HSA-1266738 Developmental Biology;R-HSA-1474165 Reproduction;R-HSA-15…
	Q8IYR2	SET and MYND domain-containing protein 4 OS=Homo sapiens OX=9606 GN=SMYD4 PE=1 SV=3	SMYD4	89.224	1	1	1	1	1	13964000	cytoplasm	K24634						PF01753	MYND finger	KOG2084	Predicted histone tail methylase containing SET domain	WP2369 HISTONE MODIFICATIONS	http://www.wikipathways.org/instance/WP2369_r118380
	Q13573	SNW domain-containing protein 1 OS=Homo sapiens OX=9606 GN=SNW1 PE=1 SV=1	SNW1	61.494	0	0	0	0	0	0	cytoplasm	K06063	SNW1; SNW domain-containing protein 1	hsa03040 Spliceosome; hsa05203 Viral carcinogenesis; hsa05169 Epstein-Barr virus infection; hsa04330 Notch signaling pathway	GO:0000122 negative regulation of transcription by RNA polymerase II; GO:0000350 generation of catalytic spliceosome for second transesterification step; GO:0000375 RNA splicing, via transesterification reactions; GO:0000377 RNA splicing, via transesterification reactions with bulged adenosine as nucleophile; GO:0000393 spliceosomal conformational changes to generate catalytic conformation; GO:00…	GO:0000785 chromatin; GO:0000974 Prp19 complex; GO:0005622 intracellular anatomical structure; GO:0005634 nucleus; GO:0005654 nucleoplasm; GO:0005681 spliceosomal complex; GO:0005684 U2-type spliceosomal complex; GO:0005694 chromosome; GO:0005737 cytoplasm; GO:0016363 nuclear matrix; GO:0016604 nuclear body; GO:0016607 nuclear speck; GO:0031974 membrane-enclosed lumen; GO:0031981 nuclear lumen; G…	GO:0003712 transcription coregulator activity; GO:0003713 transcription coactivator activity; GO:0003714 transcription corepressor activity; GO:0005102 signaling receptor binding; GO:0005112 Notch binding; GO:0005488 binding; GO:0005515 protein binding; GO:0008134 transcription factor binding; GO:0019899 enzyme binding; GO:0042809 vitamin D receptor binding; GO:0042974 retinoic acid receptor bind…			KOG2441	mRNA splicing factor/probable chromatin binding snw family nuclear protein	WP61 NOTCH SIGNALING PATHWAY;WP3865 NOVEL INTRACELLULAR COMPONENTS OF RIGILIKE RECEPTOR RLR PATHWAY;WP4148 SPLICING FACTOR NOVA REGULATED SYNAPTIC PROTEINS;WP366 TGFBETA SIGNALING PATHWAY	http://www.wikipathways.org/instance/WP61_r120637;http://www.wikipathways.org/instance/WP3865_r106524;http://www.wikipathways.org/instance/WP4148_r110682;http://www.wikipathways.org/instance/WP366_r120697	Transcription factor	R-HSA-1266738 Developmental Biology;R-HSA-157118 Signaling by NOTCH;R-HSA-162582 Signal Transduction;R-HSA-1643685 Disease;R-HSA-170834 Signaling by TGF-beta Receptor Complex;R-HSA-186712 Regulation of beta-cell development;R-HSA-1912408 Pre-NOTCH Transcription and Translation;R-HSA-1912422 Pre-NOTCH Expression and Processing;R-HSA-1980143 Signaling by NOTCH1;R-HSA-210744 Regulation of gene expre…	https://reactome.org/PathwayBrowser/#/R-HSA-1266738;https://reactome.org/PathwayBrowser/#/R-HSA-157118;https://reactome.org/PathwayBrowser/#/R-HSA-162582;https://reactome.org/PathwayBrowser/#/R-HSA-1643685;https://reactome.org/PathwayBrowser/#/R-HSA-170834;https://reactome.org/PathwayBrowser/#/R-HSA-186712;https://reactome.org/PathwayBrowser/#/R-HSA-1912408;https://reactome.org/PathwayBrowser/#/R…
	Q93077	Histone H2A type 1-C OS=Homo sapiens OX=9606 GN=H2AC6 PE=1 SV=3	H2AC6	14.105	0	0	0	0	0	0	nucleus	K11251	H2A; histone H2A	hsa05322 Systemic lupus erythematosus; hsa04613 Neutrophil extracellular trap formation; hsa05034 Alcoholism; hsa04217 Necroptosis	GO:0006325 chromatin organization; GO:0006355 regulation of transcription, DNA-templated; GO:0006996 organelle organization; GO:0008285 negative regulation of cell population proliferation; GO:0009889 regulation of biosynthetic process; GO:0009890 negative regulation of biosynthetic process; GO:0009892 negative regulation of metabolic process; GO:0009987 cellular process; GO:0010468 regulation of…	GO:0000228 nuclear chromosome; GO:0000785 chromatin; GO:0005622 intracellular anatomical structure; GO:0005634 nucleus; GO:0005654 nucleoplasm; GO:0005694 chromosome; GO:0031974 membrane-enclosed lumen; GO:0031981 nuclear lumen; GO:0043226 organelle; GO:0043227 membrane-bounded organelle; GO:0043228 non-membrane-bounded organelle; GO:0043229 intracellular organelle; GO:0043231 intracellular membr…	GO:0003676 nucleic acid binding; GO:0003677 DNA binding; GO:0005488 binding; GO:0097159 organic cyclic compound binding; GO:1901363 heterocyclic compound binding;	PF00125	Core histone H2A/H2B/H3/H4	KOG1756	Histone 2A	WP5114 NUCLEOTIDE EXCISION REPAIR IN XERODERMA PIGMENTOSUM	http://www.wikipathways.org/instance/WP5114_r119169		R-HSA-110328 Recognition and association of DNA glycosylase with site containing an affected pyrimidine;R-HSA-110329 Cleavage of the damaged pyrimidine ;R-HSA-110330 Recognition and association of DNA glycosylase with site containing an affected purine;R-HSA-110331 Cleavage of the damaged purine;R-HSA-1221632 Meiotic synapsis;R-HSA-1266738 Developmental Biology;R-HSA-1474165 Reproduction;R-HSA-15…
[C] Energy production and conversion	P69905	Hemoglobin subunit alpha OS=Homo sapiens OX=9606 GN=HBA2 PE=1 SV=2	HBA2	15.257	57.7	20	6	6	6	1898500000	cytoplasm	K13822	HBA; hemoglobin subunit alpha	hsa05144 Malaria; hsa05143 African trypanosomiasis	GO:0000302 response to reactive oxygen species; GO:0001701 in utero embryonic development; GO:0002262 myeloid cell homeostasis; GO:0002376 immune system process; GO:0002520 immune system development; GO:0003008 system process; GO:0003013 circulatory system process; GO:0006810 transport; GO:0006811 ion transport; GO:0006820 anion transport; GO:0006897 endocytosis; GO:0006898 receptor-mediated endo…	GO:0005576 extracellular region; GO:0005615 extracellular space; GO:0005622 intracellular anatomical structure; GO:0005737 cytoplasm; GO:0005829 cytosol; GO:0005833 hemoglobin complex; GO:0005840 ribosome; GO:0015935 small ribosomal subunit; GO:0022626 cytosolic ribosome; GO:0022627 cytosolic small ribosomal subunit; GO:0030139 endocytic vesicle; GO:0031410 cytoplasmic vesicle; GO:0031838 haptogl…	GO:0001540 amyloid-beta binding; GO:0005488 binding; GO:0020037 heme binding; GO:0033218 amide binding; GO:0036094 small molecule binding; GO:0042277 peptide binding; GO:0043177 organic acid binding; GO:0046906 tetrapyrrole binding; GO:0097159 organic cyclic compound binding; GO:1901363 heterocyclic compound binding;	PF00042	Globin	KOG3378	Globins and related hemoproteins	WP1995 EFFECTS OF NITRIC OXIDE;WP176 FOLATE METABOLISM;WP15 SELENIUM MICRONUTRIENT NETWORK;WP1533 VITAMIN B12 METABOLISM	http://www.wikipathways.org/instance/WP1995_r116455;http://www.wikipathways.org/instance/WP176_r120275;http://www.wikipathways.org/instance/WP15_r118387;http://www.wikipathways.org/instance/WP1533_r116401		R-HSA-1237044 Erythrocytes take up carbon dioxide and release oxygen;R-HSA-1247673 Erythrocytes take up oxygen and release carbon dioxide;R-HSA-1480926 O2/CO2 exchange in erythrocytes;R-HSA-2168880 Scavenging of heme from plasma;R-HSA-2173782 Binding and Uptake of Ligands by Scavenger Receptors;R-HSA-2262752 Cellular responses to stress;R-HSA-382551 Transport of small molecules;R-HSA-5653656 Vesi…	https://reactome.org/PathwayBrowser/#/R-HSA-1237044;https://reactome.org/PathwayBrowser/#/R-HSA-1247673;https://reactome.org/PathwayBrowser/#/R-HSA-1480926;https://reactome.org/PathwayBrowser/#/R-HSA-2168880;https://reactome.org/PathwayBrowser/#/R-HSA-2173782;https://reactome.org/PathwayBrowser/#/R-HSA-2262752;https://reactome.org/PathwayBrowser/#/R-HSA-382551;https://reactome.org/PathwayBrowser/…
	P68871	Hemoglobin subunit beta OS=Homo sapiens OX=9606 GN=HBB PE=1 SV=2	HBB	15.998	71.4	22	9	4	9	3143200000	cytoplasm	K13823	HBB; hemoglobin subunit beta	hsa05144 Malaria; hsa05143 African trypanosomiasis	GO:0000302 response to reactive oxygen species; GO:0001505 regulation of neurotransmitter levels; GO:0001775 cell activation; GO:0001932 regulation of protein phosphorylation; GO:0002252 immune effector process; GO:0002262 myeloid cell homeostasis; GO:0002263 cell activation involved in immune response; GO:0002274 myeloid leukocyte activation; GO:0002275 myeloid cell activation involved in immune…	GO:0005576 extracellular region; GO:0005615 extracellular space; GO:0005622 intracellular anatomical structure; GO:0005737 cytoplasm; GO:0005829 cytosol; GO:0005833 hemoglobin complex; GO:0012505 endomembrane system; GO:0030139 endocytic vesicle; GO:0030141 secretory granule; GO:0031410 cytoplasmic vesicle; GO:0031838 haptoglobin-hemoglobin complex; GO:0031974 membrane-enclosed lumen; GO:0031982 …	GO:0005344 oxygen carrier activity; GO:0005488 binding; GO:0005515 protein binding; GO:0019825 oxygen binding; GO:0030492 hemoglobin binding; GO:0031721 hemoglobin alpha binding; GO:0031722 hemoglobin beta binding; GO:0036094 small molecule binding; GO:0140104 molecular carrier activity;	PF00042	Globin	KOG3378	Globins and related hemoproteins	WP176 FOLATE METABOLISM;WP5115 NETWORK MAP OF SARSCOV2 SIGNALING PATHWAY;WP15 SELENIUM MICRONUTRIENT NETWORK;WP1533 VITAMIN B12 METABOLISM	http://www.wikipathways.org/instance/WP176_r120275;http://www.wikipathways.org/instance/WP5115_r120597;http://www.wikipathways.org/instance/WP15_r118387;http://www.wikipathways.org/instance/WP1533_r116401		R-HSA-109582 Hemostasis;R-HSA-1237044 Erythrocytes take up carbon dioxide and release oxygen;R-HSA-1247673 Erythrocytes take up oxygen and release carbon dioxide;R-HSA-1480926 O2/CO2 exchange in erythrocytes;R-HSA-168249 Innate Immune System;R-HSA-168256 Immune System;R-HSA-2168880 Scavenging of heme from plasma;R-HSA-2173782 Binding and Uptake of Ligands by Scavenger Receptors;R-HSA-2262752 Cell…	https://reactome.org/PathwayBrowser/#/R-HSA-109582;https://reactome.org/PathwayBrowser/#/R-HSA-1237044;https://reactome.org/PathwayBrowser/#/R-HSA-1247673;https://reactome.org/PathwayBrowser/#/R-HSA-1480926;https://reactome.org/PathwayBrowser/#/R-HSA-168249;https://reactome.org/PathwayBrowser/#/R-HSA-168256;https://reactome.org/PathwayBrowser/#/R-HSA-2168880;https://reactome.org/PathwayBrowser/#/…	HEME METABOLISM	https://www.gsea-msigdb.org/gsea/msigdb/cards/HALLMARK_HEME_METABOLISM
	P25705	ATP synthase subunit alpha, mitochondrial OS=Homo sapiens OX=9606 GN=ATP5F1A PE=1 SV=1	ATP5F1A	59.75	0	0	0	0	0	0	mitochondria	K02132	ATPeF1A; F-type H+-transporting ATPase subunit alpha	hsa05208 Chemical carcinogenesis - reactive oxygen species; hsa05016 Huntington disease; hsa00190 Oxidative phosphorylation; hsa05415 Diabetic cardiomyopathy; hsa05012 Parkinson disease; hsa05010 Alzheimer disease; hsa04714 Thermogenesis; hsa05022 Pathways of neurodegeneration - multiple diseases; hsa05014 Amyotrophic lateral sclerosis; hsa05020 Prion disease; hsa01100 Metabolic pathways	GO:0001936 regulation of endothelial cell proliferation; GO:0001937 negative regulation of endothelial cell proliferation; GO:0006091 generation of precursor metabolites and energy; GO:0006119 oxidative phosphorylation; GO:0006139 nucleobase-containing compound metabolic process; GO:0006163 purine nucleotide metabolic process; GO:0006164 purine nucleotide biosynthetic process; GO:0006629 lipid me…	GO:0005622 intracellular anatomical structure; GO:0005737 cytoplasm; GO:0005739 mitochondrion; GO:0005740 mitochondrial envelope; GO:0005743 mitochondrial inner membrane; GO:0005753 mitochondrial proton-transporting ATP synthase complex; GO:0005759 mitochondrial matrix; GO:0005886 plasma membrane; GO:0016020 membrane; GO:0016469 proton-transporting two-sector ATPase complex; GO:0019866 organelle …	GO:0000166 nucleotide binding; GO:0003824 catalytic activity; GO:0005102 signaling receptor binding; GO:0005215 transporter activity; GO:0005488 binding; GO:0005515 protein binding; GO:0005524 ATP binding; GO:0008324 cation transmembrane transporter activity; GO:0015075 ion transmembrane transporter activity; GO:0015078 proton transmembrane transporter activity; GO:0015318 inorganic molecular ent…	PF02874; PF00006; PF00306	ATP synthase alpha/beta family, beta-barrel domain; ATP synthase alpha/beta family, nucleotide-binding domain; ATP synthase alpha/beta chain, C terminal domain	KOG1353	F0F1-type ATP synthase, alpha subunit	WP4932 7Q1123 COPY NUMBER VARIATION SYNDROME;WP111 ELECTRON TRANSPORT CHAIN OXPHOS SYSTEM IN MITOCHONDRIA;WP623 OXIDATIVE PHOSPHORYLATION	http://www.wikipathways.org/instance/WP4932_r118797;http://www.wikipathways.org/instance/WP111_r117097;http://www.wikipathways.org/instance/WP623_r107189		R-HSA-1268020 Mitochondrial protein import;R-HSA-1428517 The citric acid (TCA) cycle and respiratory electron transport;R-HSA-1430728 Metabolism;R-HSA-1592230 Mitochondrial biogenesis;R-HSA-163200 Respiratory electron transport, ATP synthesis by chemiosmotic coupling, and heat production by uncoupling proteins.;R-HSA-163210 Formation of ATP by chemiosmotic coupling;R-HSA-1852241 Organelle biogene…	https://reactome.org/PathwayBrowser/#/R-HSA-1268020;https://reactome.org/PathwayBrowser/#/R-HSA-1428517;https://reactome.org/PathwayBrowser/#/R-HSA-1430728;https://reactome.org/PathwayBrowser/#/R-HSA-1592230;https://reactome.org/PathwayBrowser/#/R-HSA-163200;https://reactome.org/PathwayBrowser/#/R-HSA-163210;https://reactome.org/PathwayBrowser/#/R-HSA-1852241;https://reactome.org/PathwayBrowser/#…	OXIDATIVE PHOSPHORYLATION	https://www.gsea-msigdb.org/gsea/msigdb/cards/HALLMARK_OXIDATIVE_PHOSPHORYLATION
	P21281	V-type proton ATPase subunit B, brain isoform OS=Homo sapiens OX=9606 GN=ATP6V1B2 PE=1 SV=3	ATP6V1B2	56.5	0	0	0	0	0	0	mitochondria	K02147	ATPeV1B; V-type H+-transporting ATPase subunit B	hsa05120 Epithelial cell signaling in Helicobacter pylori infection; hsa04721 Synaptic vesicle cycle; hsa04150 mTOR signaling pathway; hsa00190 Oxidative phosphorylation; hsa04966 Collecting duct acid secretion; hsa05110 Vibrio cholerae infection; hsa05165 Human papillomavirus infection; hsa04145 Phagosome; hsa05323 Rheumatoid arthritis; hsa01100 Metabolic pathways	GO:0000041 transition metal ion transport; GO:0001666 response to hypoxia; GO:0006810 transport; GO:0006811 ion transport; GO:0006812 cation transport; GO:0006826 iron ion transport; GO:0006873 cellular ion homeostasis; GO:0006885 regulation of pH; GO:0006950 response to stress; GO:0007035 vacuolar acidification; GO:0007154 cell communication; GO:0007155 cell adhesion; GO:0007165 signal transduct…	GO:0000221 vacuolar proton-transporting V-type ATPase, V1 domain; GO:0001726 ruffle; GO:0005622 intracellular anatomical structure; GO:0005737 cytoplasm; GO:0005768 endosome; GO:0005769 early endosome; GO:0005773 vacuole; GO:0005774 vacuolar membrane; GO:0005829 cytosol; GO:0005886 plasma membrane; GO:0005902 microvillus; GO:0005903 brush border; GO:0012505 endomembrane system; GO:0016020 membran…	GO:0003824 catalytic activity; GO:0005215 transporter activity; GO:0008324 cation transmembrane transporter activity; GO:0015075 ion transmembrane transporter activity; GO:0015078 proton transmembrane transporter activity; GO:0015318 inorganic molecular entity transmembrane transporter activity; GO:0015399 primary active transmembrane transporter activity; GO:0016462 pyrophosphatase activity; GO:…	PF02874; PF00006	ATP synthase alpha/beta family, beta-barrel domain; ATP synthase alpha/beta family, nucleotide-binding domain	KOG1351	Vacuolar H+-ATPase V1 sector, subunit B				R-HSA-1222556 ROS and RNS production in phagocytes;R-HSA-162582 Signal Transduction;R-HSA-168249 Innate Immune System;R-HSA-168256 Immune System;R-HSA-2262752 Cellular responses to stress;R-HSA-382551 Transport of small molecules;R-HSA-74752 Signaling by Insulin receptor;R-HSA-77387 Insulin receptor recycling;R-HSA-8953897 Cellular responses to stimuli;R-HSA-9006934 Signaling by Receptor Tyrosine…	https://reactome.org/PathwayBrowser/#/R-HSA-1222556;https://reactome.org/PathwayBrowser/#/R-HSA-162582;https://reactome.org/PathwayBrowser/#/R-HSA-168249;https://reactome.org/PathwayBrowser/#/R-HSA-168256;https://reactome.org/PathwayBrowser/#/R-HSA-2262752;https://reactome.org/PathwayBrowser/#/R-HSA-382551;https://reactome.org/PathwayBrowser/#/R-HSA-74752;https://reactome.org/PathwayBrowser/#/R-H…
	P12532	Creatine kinase U-type, mitochondrial OS=Homo sapiens OX=9606 GN=CKMT1B PE=1 SV=1	CKMT1B	47.036	0	0	0	0	0	0	mitochondria	K00933	E2.7.3.2; creatine kinase [EC:2.7.3.2]	hsa00330 Arginine and proline metabolism; hsa01100 Metabolic pathways	GO:0001655 urogenital system development; GO:0001822 kidney development; GO:0006082 organic acid metabolic process; GO:0006520 cellular amino acid metabolic process; GO:0006575 cellular modified amino acid metabolic process; GO:0006600 creatine metabolic process; GO:0006793 phosphorus metabolic process; GO:0006796 phosphate-containing compound metabolic process; GO:0006807 nitrogen compound metab…	GO:0005622 intracellular anatomical structure; GO:0005737 cytoplasm; GO:0005739 mitochondrion; GO:0005740 mitochondrial envelope; GO:0005743 mitochondrial inner membrane; GO:0016020 membrane; GO:0019866 organelle inner membrane; GO:0031090 organelle membrane; GO:0031966 mitochondrial membrane; GO:0031967 organelle envelope; GO:0031975 envelope; GO:0036477 somatodendritic compartment; GO:0043025 n…	GO:0003824 catalytic activity; GO:0004111 creatine kinase activity; GO:0005488 binding; GO:0005515 protein binding; GO:0016301 kinase activity; GO:0016740 transferase activity; GO:0016772 transferase activity, transferring phosphorus-containing groups; GO:0016775 phosphotransferase activity, nitrogenous group as acceptor; GO:0042802 identical protein binding; GO:0042803 protein homodimerization a…	PF02807; PF00217	ATP:guanido phosphotransferase, N-terminal domain; ATP:guanido phosphotransferase, C-terminal catalytic domain	KOG3581	Creatine kinases				R-HSA-1430728 Metabolism;R-HSA-71288 Creatine metabolism;R-HSA-71291 Metabolism of amino acids and derivatives	https://reactome.org/PathwayBrowser/#/R-HSA-1430728;https://reactome.org/PathwayBrowser/#/R-HSA-71288;https://reactome.org/PathwayBrowser/#/R-HSA-71291
	P40926	Malate dehydrogenase, mitochondrial OS=Homo sapiens OX=9606 GN=MDH2 PE=1 SV=3	MDH2	35.503	0	0	0	0	0	0	mitochondria	K00026	MDH2; malate dehydrogenase [EC:1.1.1.37]	hsa00620 Pyruvate metabolism; hsa00270 Cysteine and methionine metabolism; hsa01200 Carbon metabolism; hsa00630 Glyoxylate and dicarboxylate metabolism; hsa00020 Citrate cycle (TCA cycle); hsa01100 Metabolic pathways	GO:0005975 carbohydrate metabolic process; GO:0005996 monosaccharide metabolic process; GO:0006006 glucose metabolic process; GO:0006082 organic acid metabolic process; GO:0006091 generation of precursor metabolites and energy; GO:0006094 gluconeogenesis; GO:0006099 tricarboxylic acid cycle; GO:0006101 citrate metabolic process; GO:0006107 oxaloacetate metabolic process; GO:0006108 malate metabol…	GO:0005622 intracellular anatomical structure; GO:0005737 cytoplasm; GO:0005739 mitochondrion; GO:0005759 mitochondrial matrix; GO:0016020 membrane; GO:0031974 membrane-enclosed lumen; GO:0043209 myelin sheath; GO:0043226 organelle; GO:0043227 membrane-bounded organelle; GO:0043229 intracellular organelle; GO:0043231 intracellular membrane-bounded organelle; GO:0043233 organelle lumen; GO:0070013…	GO:0003824 catalytic activity; GO:0005488 binding; GO:0005515 protein binding; GO:0016491 oxidoreductase activity; GO:0016614 oxidoreductase activity, acting on CH-OH group of donors; GO:0016615 malate dehydrogenase activity; GO:0016616 oxidoreductase activity, acting on the CH-OH group of donors, NAD or NADP as acceptor; GO:0030060 L-malate dehydrogenase activity; GO:0042802 identical protein bi…	PF00056; PF02866	lactate/malate dehydrogenase, NAD binding domain; lactate/malate dehydrogenase, alpha/beta C-terminal domain	KOG1494	NAD-dependent malate dehydrogenase	WP3925 AMINO ACID METABOLISM;WP4519 CEREBRAL ORGANIC ACIDURIAS INCLUDING DISEASES;WP534 GLYCOLYSIS AND GLUCONEOGENESIS;WP4290 METABOLIC REPROGRAMMING IN COLON CANCER;WP5046 NAD METABOLISM IN ONCOGENEINDUCED SENESCENCE AND MITOCHONDRIAL DYSFUNCTIONASSOCIATED SENESCENCE;WP78 TCA CYCLE AKA KREBS OR CITRIC ACID CYCLE;WP4595 UREA CYCLE AND ASSOCIATED PATHWAYS	http://www.wikipathways.org/instance/WP3925_r117062;http://www.wikipathways.org/instance/WP4519_r119988;http://www.wikipathways.org/instance/WP534_r117147;http://www.wikipathways.org/instance/WP4290_r118611;http://www.wikipathways.org/instance/WP5046_r118987;http://www.wikipathways.org/instance/WP78_r119082;http://www.wikipathways.org/instance/WP4595_r120393		R-HSA-1428517 The citric acid (TCA) cycle and respiratory electron transport;R-HSA-1430728 Metabolism;R-HSA-70263 Gluconeogenesis;R-HSA-70326 Glucose metabolism;R-HSA-71387 Metabolism of carbohydrates;R-HSA-71403 Citric acid cycle (TCA cycle);R-HSA-71406 Pyruvate metabolism and Citric Acid (TCA) cycle	https://reactome.org/PathwayBrowser/#/R-HSA-1428517;https://reactome.org/PathwayBrowser/#/R-HSA-1430728;https://reactome.org/PathwayBrowser/#/R-HSA-70263;https://reactome.org/PathwayBrowser/#/R-HSA-70326;https://reactome.org/PathwayBrowser/#/R-HSA-71387;https://reactome.org/PathwayBrowser/#/R-HSA-71403;https://reactome.org/PathwayBrowser/#/R-HSA-71406	ADIPOGENESIS;FATTY ACID METABOLISM;GLYCOLYSIS;OXIDATIVE PHOSPHORYLATION	https://www.gsea-msigdb.org/gsea/msigdb/cards/HALLMARK_ADIPOGENESIS;https://www.gsea-msigdb.org/gsea/msigdb/cards/HALLMARK_FATTY_ACID_METABOLISM;https://www.gsea-msigdb.org/gsea/msigdb/cards/HALLMARK_GLYCOLYSIS;https://www.gsea-msigdb.org/gsea/msigdb/cards/HALLMARK_OXIDATIVE_PHOSPHORYLATION
	Q15181	Inorganic pyrophosphatase OS=Homo sapiens OX=9606 GN=PPA1 PE=1 SV=2	PPA1	32.66	0	0	0	0	0	0	cytoplasm	K01507	ppa; inorganic pyrophosphatase [EC:3.6.1.1]	hsa00190 Oxidative phosphorylation	GO:0006082 organic acid metabolic process; GO:0006139 nucleobase-containing compound metabolic process; GO:0006399 tRNA metabolic process; GO:0006412 translation; GO:0006418 tRNA aminoacylation for protein translation; GO:0006518 peptide metabolic process; GO:0006520 cellular amino acid metabolic process; GO:0006725 cellular aromatic compound metabolic process; GO:0006793 phosphorus metabolic pro…	GO:0005622 intracellular anatomical structure; GO:0005737 cytoplasm; GO:0005829 cytosol;	GO:0003824 catalytic activity; GO:0004427 inorganic diphosphatase activity; GO:0016462 pyrophosphatase activity; GO:0016787 hydrolase activity; GO:0016817 hydrolase activity, acting on acid anhydrides; GO:0016818 hydrolase activity, acting on acid anhydrides, in phosphorus-containing anhydrides;	PF00719	Inorganic pyrophosphatase	KOG1626	Inorganic pyrophosphatase/Nucleosome remodeling factor, subunit NURF38				R-HSA-1430728 Metabolism;R-HSA-379716 Cytosolic tRNA aminoacylation;R-HSA-379724 tRNA Aminoacylation;R-HSA-392499 Metabolism of proteins;R-HSA-71737 Pyrophosphate hydrolysis;R-HSA-72766 Translation	https://reactome.org/PathwayBrowser/#/R-HSA-1430728;https://reactome.org/PathwayBrowser/#/R-HSA-379716;https://reactome.org/PathwayBrowser/#/R-HSA-379724;https://reactome.org/PathwayBrowser/#/R-HSA-392499;https://reactome.org/PathwayBrowser/#/R-HSA-71737;https://reactome.org/PathwayBrowser/#/R-HSA-72766	MTORC1 SIGNALING	https://www.gsea-msigdb.org/gsea/msigdb/cards/HALLMARK_MTORC1_SIGNALING
	P06576	ATP synthase subunit beta, mitochondrial OS=Homo sapiens OX=9606 GN=ATP5F1B PE=1 SV=3	ATP5F1B	56.559	0	0	0	0	0	0	mitochondria	K02133	ATPeF1B; F-type H+-transporting ATPase subunit beta [EC:7.1.2.2]	hsa05208 Chemical carcinogenesis - reactive oxygen species; hsa05016 Huntington disease; hsa00190 Oxidative phosphorylation; hsa05415 Diabetic cardiomyopathy; hsa05012 Parkinson disease; hsa05010 Alzheimer disease; hsa04714 Thermogenesis; hsa05022 Pathways of neurodegeneration - multiple diseases; hsa05014 Amyotrophic lateral sclerosis; hsa05020 Prion disease; hsa01100 Metabolic pathways	GO:0000003 reproduction; GO:0001525 angiogenesis; GO:0001568 blood vessel development; GO:0001944 vasculature development; GO:0002119 nematode larval development; GO:0002164 larval development; GO:0003006 developmental process involved in reproduction; GO:0003008 system process; GO:0006091 generation of precursor metabolites and energy; GO:0006119 oxidative phosphorylation; GO:0006139 nucleobase-…	GO:0000275 mitochondrial proton-transporting ATP synthase complex, catalytic sector F(1); GO:0005622 intracellular anatomical structure; GO:0005737 cytoplasm; GO:0005739 mitochondrion; GO:0005740 mitochondrial envelope; GO:0005743 mitochondrial inner membrane; GO:0005753 mitochondrial proton-transporting ATP synthase complex; GO:0005754 mitochondrial proton-transporting ATP synthase, catalytic co…	GO:0000166 nucleotide binding; GO:0003824 catalytic activity; GO:0005102 signaling receptor binding; GO:0005215 transporter activity; GO:0005488 binding; GO:0005509 calcium ion binding; GO:0005515 protein binding; GO:0005524 ATP binding; GO:0008324 cation transmembrane transporter activity; GO:0015075 ion transmembrane transporter activity; GO:0015078 proton transmembrane transporter activity; GO…	PF02874; PF00006	ATP synthase alpha/beta family, beta-barrel domain; ATP synthase alpha/beta family, nucleotide-binding domain	KOG1350	F0F1-type ATP synthase, beta subunit	WP4932 7Q1123 COPY NUMBER VARIATION SYNDROME;WP111 ELECTRON TRANSPORT CHAIN OXPHOS SYSTEM IN MITOCHONDRIA;WP623 OXIDATIVE PHOSPHORYLATION	http://www.wikipathways.org/instance/WP4932_r118797;http://www.wikipathways.org/instance/WP111_r117097;http://www.wikipathways.org/instance/WP623_r107189		R-HSA-1268020 Mitochondrial protein import;R-HSA-1428517 The citric acid (TCA) cycle and respiratory electron transport;R-HSA-1430728 Metabolism;R-HSA-1592230 Mitochondrial biogenesis;R-HSA-163200 Respiratory electron transport, ATP synthesis by chemiosmotic coupling, and heat production by uncoupling proteins.;R-HSA-163210 Formation of ATP by chemiosmotic coupling;R-HSA-1852241 Organelle biogene…	https://reactome.org/PathwayBrowser/#/R-HSA-1268020;https://reactome.org/PathwayBrowser/#/R-HSA-1428517;https://reactome.org/PathwayBrowser/#/R-HSA-1430728;https://reactome.org/PathwayBrowser/#/R-HSA-1592230;https://reactome.org/PathwayBrowser/#/R-HSA-163200;https://reactome.org/PathwayBrowser/#/R-HSA-163210;https://reactome.org/PathwayBrowser/#/R-HSA-1852241;https://reactome.org/PathwayBrowser/#…	OXIDATIVE PHOSPHORYLATION	https://www.gsea-msigdb.org/gsea/msigdb/cards/HALLMARK_OXIDATIVE_PHOSPHORYLATION
	P02042	Hemoglobin subunit delta OS=Homo sapiens OX=9606 GN=HBD PE=1 SV=2	HBD	16.055	41.5	2	6	1	1	26357000	cytoplasm	K16151			GO:0000302 response to reactive oxygen species; GO:0001505 regulation of neurotransmitter levels; GO:0001775 cell activation; GO:0001932 regulation of protein phosphorylation; GO:0002252 immune effector process; GO:0002262 myeloid cell homeostasis; GO:0002263 cell activation involved in immune response; GO:0002274 myeloid leukocyte activation; GO:0002275 myeloid cell activation involved in immune…	GO:0005576 extracellular region; GO:0005615 extracellular space; GO:0005622 intracellular anatomical structure; GO:0005737 cytoplasm; GO:0005829 cytosol; GO:0005833 hemoglobin complex; GO:0012505 endomembrane system; GO:0030139 endocytic vesicle; GO:0030141 secretory granule; GO:0031410 cytoplasmic vesicle; GO:0031838 haptoglobin-hemoglobin complex; GO:0031974 membrane-enclosed lumen; GO:0031982 …	GO:0005344 oxygen carrier activity; GO:0005488 binding; GO:0005515 protein binding; GO:0019825 oxygen binding; GO:0030492 hemoglobin binding; GO:0031721 hemoglobin alpha binding; GO:0031722 hemoglobin beta binding; GO:0036094 small molecule binding; GO:0140104 molecular carrier activity;	PF00042	Globin	KOG3378	Globins and related hemoproteins	WP5115 NETWORK MAP OF SARSCOV2 SIGNALING PATHWAY;WP3888 VEGFAVEGFR2 SIGNALING PATHWAY	http://www.wikipathways.org/instance/WP5115_r120597;http://www.wikipathways.org/instance/WP3888_r116782		R-HSA-109582 Hemostasis;R-HSA-983231 Factors involved in megakaryocyte development and platelet production	https://reactome.org/PathwayBrowser/#/R-HSA-109582;https://reactome.org/PathwayBrowser/#/R-HSA-983231	HEME METABOLISM	https://www.gsea-msigdb.org/gsea/msigdb/cards/HALLMARK_HEME_METABOLISM
	P00338	L-lactate dehydrogenase A chain OS=Homo sapiens OX=9606 GN=LDHA PE=1 SV=2	LDHA	36.688	0	0	0	0	0	0	cytoplasm	K00016	LDH; L-lactate dehydrogenase [EC:1.1.1.27]	hsa00270 Cysteine and methionine metabolism; hsa04066 HIF-1 signaling pathway; hsa04922 Glucagon signaling pathway; hsa00620 Pyruvate metabolism; hsa00010 Glycolysis / Gluconeogenesis; hsa00640 Propanoate metabolism; hsa01100 Metabolic pathways; hsa05230 Central carbon metabolism in cancer	GO:0000302 response to reactive oxygen species; GO:0000768 syncytium formation by plasma membrane fusion; GO:0001666 response to hypoxia; GO:0005975 carbohydrate metabolic process; GO:0005996 monosaccharide metabolic process; GO:0006006 glucose metabolic process; GO:0006007 glucose catabolic process; GO:0006082 organic acid metabolic process; GO:0006089 lactate metabolic process; GO:0006090 pyruv…	GO:0005622 intracellular anatomical structure; GO:0005737 cytoplasm; GO:0005739 mitochondrion; GO:0005759 mitochondrial matrix; GO:0005829 cytosol; GO:0005929 cilium; GO:0016020 membrane; GO:0031514 motile cilium; GO:0031974 membrane-enclosed lumen; GO:0035686 sperm fibrous sheath; GO:0036126 sperm flagellum; GO:0042995 cell projection; GO:0043226 organelle; GO:0043227 membrane-bounded organelle;…	GO:0000166 nucleotide binding; GO:0003824 catalytic activity; GO:0004457 lactate dehydrogenase activity; GO:0004459 L-lactate dehydrogenase activity; GO:0005488 binding; GO:0005515 protein binding; GO:0016491 oxidoreductase activity; GO:0016614 oxidoreductase activity, acting on CH-OH group of donors; GO:0016616 oxidoreductase activity, acting on the CH-OH group of donors, NAD or NADP as acceptor…	PF00056; PF02866	lactate/malate dehydrogenase, NAD binding domain; lactate/malate dehydrogenase, alpha/beta C-terminal domain	KOG1495	Lactate dehydrogenase	WP4629 AEROBIC GLYCOLYSIS;WP3925 AMINO ACID METABOLISM;WP5097 CCL18 SIGNALING PATHWAY;WP4018 CLEAR CELL RENAL CELL CARCINOMA PATHWAYS;WP1946 CORI CYCLE;WP534 GLYCOLYSIS AND GLUCONEOGENESIS;WP5049 GLYCOLYSIS IN SENESCENCE;WP4206 HEREDITARY LEIOMYOMATOSIS AND RENAL CELL CARCINOMA PATHWAY;WP2456 HIF1A AND PPARG REGULATION OF GLYCOLYSIS;WP4290 METABOLIC REPROGRAMMING IN COLON CANCER;WP5094 OREXIN REC…	http://www.wikipathways.org/instance/WP4629_r119264;http://www.wikipathways.org/instance/WP3925_r117062;http://www.wikipathways.org/instance/WP5097_r119075;http://www.wikipathways.org/instance/WP4018_r117168;http://www.wikipathways.org/instance/WP1946_r119982;http://www.wikipathways.org/instance/WP534_r117147;http://www.wikipathways.org/instance/WP5049_r120508;http://www.wikipathways.org/instance…		R-HSA-1428517 The citric acid (TCA) cycle and respiratory electron transport;R-HSA-1430728 Metabolism;R-HSA-70268 Pyruvate metabolism;R-HSA-71406 Pyruvate metabolism and Citric Acid (TCA) cycle	https://reactome.org/PathwayBrowser/#/R-HSA-1428517;https://reactome.org/PathwayBrowser/#/R-HSA-1430728;https://reactome.org/PathwayBrowser/#/R-HSA-70268;https://reactome.org/PathwayBrowser/#/R-HSA-71406	FATTY ACID METABOLISM;GLYCOLYSIS;HYPOXIA;MTORC1 SIGNALING;MYC TARGETS V1;OXIDATIVE PHOSPHORYLATION	https://www.gsea-msigdb.org/gsea/msigdb/cards/HALLMARK_FATTY_ACID_METABOLISM;https://www.gsea-msigdb.org/gsea/msigdb/cards/HALLMARK_GLYCOLYSIS;https://www.gsea-msigdb.org/gsea/msigdb/cards/HALLMARK_HYPOXIA;https://www.gsea-msigdb.org/gsea/msigdb/cards/HALLMARK_MTORC1_SIGNALING;https://www.gsea-msigdb.org/gsea/msigdb/cards/HALLMARK_MYC_TARGETS_V1;https://www.gsea-msigdb.org/gsea/msigdb/cards/HALLM…
	P06732	Creatine kinase M-type OS=Homo sapiens OX=9606 GN=CKM PE=1 SV=2	CKM	43.101	0	0	0	0	0	0	cytoplasm	K00933	E2.7.3.2; creatine kinase [EC:2.7.3.2]	hsa00330 Arginine and proline metabolism; hsa01100 Metabolic pathways	GO:0006082 organic acid metabolic process; GO:0006520 cellular amino acid metabolic process; GO:0006575 cellular modified amino acid metabolic process; GO:0006599 phosphagen metabolic process; GO:0006600 creatine metabolic process; GO:0006603 phosphocreatine metabolic process; GO:0006793 phosphorus metabolic process; GO:0006796 phosphate-containing compound metabolic process; GO:0006807 nitrogen …	GO:0005576 extracellular region; GO:0005615 extracellular space; GO:0005622 intracellular anatomical structure; GO:0005737 cytoplasm; GO:0005829 cytosol;	GO:0003824 catalytic activity; GO:0004111 creatine kinase activity; GO:0016301 kinase activity; GO:0016740 transferase activity; GO:0016772 transferase activity, transferring phosphorus-containing groups; GO:0016775 phosphotransferase activity, nitrogenous group as acceptor;	PF02807; PF00217	ATP:guanido phosphotransferase, N-terminal domain; ATP:guanido phosphotransferase, C-terminal catalytic domain	KOG3581	Creatine kinases	WP497 UREA CYCLE AND METABOLISM OF AMINO GROUPS	http://www.wikipathways.org/instance/WP497_r119105		R-HSA-1430728 Metabolism;R-HSA-71288 Creatine metabolism;R-HSA-71291 Metabolism of amino acids and derivatives	https://reactome.org/PathwayBrowser/#/R-HSA-1430728;https://reactome.org/PathwayBrowser/#/R-HSA-71288;https://reactome.org/PathwayBrowser/#/R-HSA-71291	KRAS SIGNALING DN;MYOGENESIS	https://www.gsea-msigdb.org/gsea/msigdb/cards/HALLMARK_KRAS_SIGNALING_DN;https://www.gsea-msigdb.org/gsea/msigdb/cards/HALLMARK_MYOGENESIS
	Q6BCY4	NADH-cytochrome b5 reductase 2 OS=Homo sapiens OX=9606 GN=CYB5R2 PE=1 SV=1	CYB5R2	31.458	0	0	0	0	0	0	cytoplasm	K00326	CYB5R; cytochrome-b5 reductase [EC:1.6.2.2]	hsa00520 Amino sugar and nucleotide sugar metabolism	GO:0001775 cell activation; GO:0001878 response to yeast; GO:0002252 immune effector process; GO:0002263 cell activation involved in immune response; GO:0002274 myeloid leukocyte activation; GO:0002275 myeloid cell activation involved in immune response; GO:0002283 neutrophil activation involved in immune response; GO:0002366 leukocyte activation involved in immune response; GO:0002376 immune sys…	GO:0000323 lytic vacuole; GO:0005576 extracellular region; GO:0005622 intracellular anatomical structure; GO:0005737 cytoplasm; GO:0005739 mitochondrion; GO:0005740 mitochondrial envelope; GO:0005741 mitochondrial outer membrane; GO:0005764 lysosome; GO:0005766 primary lysosome; GO:0005773 vacuole; GO:0005775 vacuolar lumen; GO:0005783 endoplasmic reticulum; GO:0005789 endoplasmic reticulum membr…	GO:0000166 nucleotide binding; GO:0003824 catalytic activity; GO:0004128 cytochrome-b5 reductase activity, acting on NAD(P)H; GO:0005488 binding; GO:0016491 oxidoreductase activity; GO:0016651 oxidoreductase activity, acting on NAD(P)H; GO:0016653 oxidoreductase activity, acting on NAD(P)H, heme protein as acceptor; GO:0036094 small molecule binding; GO:0043167 ion binding; GO:0043168 anion bindi…	PF00970; PF00175	Oxidoreductase FAD-binding domain; Oxidoreductase NAD-binding domain	KOG0534	NADH-cytochrome b-5 reductase	WP43 OXIDATION BY CYTOCHROME P450	http://www.wikipathways.org/instance/WP43_r119227		R-HSA-1237044 Erythrocytes take up carbon dioxide and release oxygen;R-HSA-1480926 O2/CO2 exchange in erythrocytes;R-HSA-382551 Transport of small molecules	https://reactome.org/PathwayBrowser/#/R-HSA-1237044;https://reactome.org/PathwayBrowser/#/R-HSA-1480926;https://reactome.org/PathwayBrowser/#/R-HSA-382551
[D] Cell cycle control, cell division, chromosome partitioning	P19784	Casein kinase II subunit alpha' OS=Homo sapiens OX=9606 GN=CSNK2A2 PE=1 SV=1	CSNK2A2	41.213	0	0	0	0	0	0	nucleus	K03097	CSNK2A; casein kinase II subunit alpha [EC:2.7.11.1]	hsa03008 Ribosome biogenesis in eukaryotes; hsa05162 Measles; hsa05010 Alzheimer disease; hsa04310 Wnt signaling pathway; hsa04520 Adherens junction; hsa05235 PD-L1 expression and PD-1 checkpoint pathway in cancer; hsa04137 Mitophagy - animal; hsa04064 NF-kappa B signaling pathway; hsa05022 Pathways of neurodegeneration - multiple diseases; hsa05020 Prion disease	GO:0000003 reproduction; GO:0000902 cell morphogenesis; GO:0000904 cell morphogenesis involved in differentiation; GO:0001654 eye development; GO:0003002 regionalization; GO:0003006 developmental process involved in reproduction; GO:0006355 regulation of transcription, DNA-templated; GO:0006403 RNA localization; GO:0006464 cellular protein modification process; GO:0006468 protein phosphorylation;…	GO:0000785 chromatin; GO:0001669 acrosomal vesicle; GO:0005622 intracellular anatomical structure; GO:0005634 nucleus; GO:0005654 nucleoplasm; GO:0005694 chromosome; GO:0005737 cytoplasm; GO:0005829 cytosol; GO:0005886 plasma membrane; GO:0005956 protein kinase CK2 complex; GO:0012505 endomembrane system; GO:0016020 membrane; GO:0030141 secretory granule; GO:0031410 cytoplasmic vesicle; GO:003197…	GO:0003824 catalytic activity; GO:0004672 protein kinase activity; GO:0004674 protein serine/threonine kinase activity; GO:0005488 binding; GO:0005515 protein binding; GO:0016301 kinase activity; GO:0016740 transferase activity; GO:0016772 transferase activity, transferring phosphorus-containing groups; GO:0016773 phosphotransferase activity, alcohol group as acceptor; GO:0047485 protein N-termin…	PF00069	Protein kinase domain	KOG0668	Casein kinase II, alpha subunit	WP2328 ALLOGRAFT REJECTION;WP5124 ALZHEIMERS DISEASE;WP2059 ALZHEIMERS DISEASE AND MIRNA EFFECTS;WP4262 BREAST CANCER PATHWAY;WP4258 LNCRNA IN CANONICAL WNT SIGNALING AND COLORECTAL CANCER;WP5087 MALIGNANT PLEURAL MESOTHELIOMA;WP4630 MEASLES VIRUS INFECTION;WP4336 NCRNAS INVOLVED IN WNT SIGNALING IN HEPATOCELLULAR CARCINOMA;WP428 WNT SIGNALING	http://www.wikipathways.org/instance/WP2328_r120776;http://www.wikipathways.org/instance/WP5124_r119432;http://www.wikipathways.org/instance/WP2059_r119468;http://www.wikipathways.org/instance/WP4262_r108103;http://www.wikipathways.org/instance/WP4258_r117770;http://www.wikipathways.org/instance/WP5087_r120373;http://www.wikipathways.org/instance/WP4630_r120771;http://www.wikipathways.org/instanc…		R-HSA-1257604 PIP3 activates AKT signaling;R-HSA-1266738 Developmental Biology;R-HSA-1430728 Metabolism;R-HSA-1483191 Synthesis of PC;R-HSA-1483206 Glycerophospholipid biosynthesis;R-HSA-1483257 Phospholipid metabolism;R-HSA-162582 Signal Transduction;R-HSA-1632852 Macroautophagy;R-HSA-1640170 Cell Cycle;R-HSA-195721 Signaling by WNT;R-HSA-201681 TCF dependent signaling in response to WNT;R-HSA-2…		SPERMATOGENESIS	https://www.gsea-msigdb.org/gsea/msigdb/cards/HALLMARK_SPERMATOGENESIS
	P14635	G2/mitotic-specific cyclin-B1 OS=Homo sapiens OX=9606 GN=CCNB1 PE=1 SV=1	CCNB1	48.337	0	0	0	0	0	0	mitochondria	K05868	CCNB1; G2/mitotic-specific cyclin-B1	hsa04110 Cell cycle; hsa04115 p53 signaling pathway; hsa04218 Cellular senescence; hsa05170 Human immunodeficiency virus 1 infection; hsa04914 Progesterone-mediated oocyte maturation; hsa04068 FoxO signaling pathway; hsa04114 Oocyte meiosis	GO:0000003 reproduction; GO:0000070 mitotic sister chromatid segregation; GO:0000075 cell cycle checkpoint signaling; GO:0000077 DNA damage checkpoint signaling; GO:0000079 regulation of cyclin-dependent protein serine/threonine kinase activity; GO:0000086 G2/M transition of mitotic cell cycle; GO:0000226 microtubule cytoskeleton organization; GO:0000278 mitotic cell cycle; GO:0000280 nuclear div…	GO:0000228 nuclear chromosome; GO:0000307 cyclin-dependent protein kinase holoenzyme complex; GO:0000775 chromosome, centromeric region; GO:0000776 kinetochore; GO:0000779 condensed chromosome, centromeric region; GO:0000793 condensed chromosome; GO:0000794 condensed nuclear chromosome; GO:0000922 spindle pole; GO:0000940 outer kinetochore; GO:0005622 intracellular anatomical structure; GO:000563…	GO:0003824 catalytic activity; GO:0004672 protein kinase activity; GO:0004674 protein serine/threonine kinase activity; GO:0004693 cyclin-dependent protein serine/threonine kinase activity; GO:0005102 signaling receptor binding; GO:0005113 patched binding; GO:0005488 binding; GO:0005515 protein binding; GO:0008047 enzyme activator activity; GO:0016301 kinase activity; GO:0016538 cyclin-dependent …	PF00134; PF02984	Cyclin, N-terminal domain; Cyclin, C-terminal domain	KOG0653	Cyclin B and related kinase-activating proteins	WP1403 AMPACTIVATED PROTEIN KINASE AMPK SIGNALING;WP2516 ATM SIGNALING PATHWAY;WP179 CELL CYCLE;WP707 DNA DAMAGE RESPONSE;WP45 G1 TO S CELL CYCLE CONTROL;WP1530 MIRNA REGULATION OF DNA DAMAGE RESPONSE;WP5115 NETWORK MAP OF SARSCOV2 SIGNALING PATHWAY;WP2446 RETINOBLASTOMA GENE IN CANCER	http://www.wikipathways.org/instance/WP1403_r116516;http://www.wikipathways.org/instance/WP2516_r116808;http://www.wikipathways.org/instance/WP179_r120742;http://www.wikipathways.org/instance/WP707_r116541;http://www.wikipathways.org/instance/WP45_r106424;http://www.wikipathways.org/instance/WP1530_r118120;http://www.wikipathways.org/instance/WP5115_r120597;http://www.wikipathways.org/instance/WP…		R-HSA-113507 E2F-enabled inhibition of pre-replication complex formation;R-HSA-113510 E2F mediated regulation of DNA replication;R-HSA-156711 Polo-like kinase mediated events;R-HSA-162658 Golgi Cisternae Pericentriolar Stack Reorganization;R-HSA-1640170 Cell Cycle;R-HSA-174048 APC/C:Cdc20 mediated degradation of Cyclin B;R-HSA-174143 APC/C-mediated degradation of cell cycle proteins;R-HSA-176408 …
	P31944	Caspase-14 OS=Homo sapiens OX=9606 GN=CASP14 PE=1 SV=2	CASP14	27.679	20.7	6	5	5	5	32985000	cytoplasm	K04401			GO:0006508 proteolysis; GO:0006807 nitrogen compound metabolic process; GO:0006915 apoptotic process; GO:0007275 multicellular organism development; GO:0008152 metabolic process; GO:0008219 cell death; GO:0008544 epidermis development; GO:0009888 tissue development; GO:0009913 epidermal cell differentiation; GO:0009987 cellular process; GO:0012501 programmed cell death; GO:0019538 protein metabol…	GO:0005622 intracellular anatomical structure; GO:0005634 nucleus; GO:0005737 cytoplasm; GO:0005739 mitochondrion; GO:0005829 cytosol; GO:0005856 cytoskeleton; GO:0005882 intermediate filament; GO:0043226 organelle; GO:0043227 membrane-bounded organelle; GO:0043228 non-membrane-bounded organelle; GO:0043229 intracellular organelle; GO:0043231 intracellular membrane-bounded organelle; GO:0043232 i…	GO:0003824 catalytic activity; GO:0004175 endopeptidase activity; GO:0004197 cysteine-type endopeptidase activity; GO:0008233 peptidase activity; GO:0008234 cysteine-type peptidase activity; GO:0016787 hydrolase activity; GO:0097153 cysteine-type endopeptidase activity involved in apoptotic process; GO:0097200 cysteine-type endopeptidase activity involved in execution phase of apoptosis; GO:01400…	PF00656	Caspase domain	KOG3573	Caspase, apoptotic cysteine protease	WP2840 HAIR FOLLICLE DEVELOPMENT CYTODIFFERENTIATION PART 3 OF 3;WP2877 VITAMIN D RECEPTOR PATHWAY	http://www.wikipathways.org/instance/WP2840_r117745;http://www.wikipathways.org/instance/WP2877_r119905		R-HSA-1266738 Developmental Biology;R-HSA-6805567 Keratinization;R-HSA-6809371 Formation of the cornified envelope	https://reactome.org/PathwayBrowser/#/R-HSA-1266738;https://reactome.org/PathwayBrowser/#/R-HSA-6805567;https://reactome.org/PathwayBrowser/#/R-HSA-6809371
	O60318	Germinal-center associated nuclear protein OS=Homo sapiens OX=9606 GN=MCM3AP PE=1 SV=2	MCM3AP	218.4	0	0	0	0	0	0	nucleus	K24317			GO:0006355 regulation of transcription, DNA-templated; GO:0006357 regulation of transcription by RNA polymerase II; GO:0006403 RNA localization; GO:0006405 RNA export from nucleus; GO:0006406 mRNA export from nucleus; GO:0006611 protein export from nucleus; GO:0006810 transport; GO:0006886 intracellular protein transport; GO:0006913 nucleocytoplasmic transport; GO:0008104 protein localization; GO…	GO:0005622 intracellular anatomical structure; GO:0005634 nucleus; GO:0005635 nuclear envelope; GO:0005643 nuclear pore; GO:0005737 cytoplasm; GO:0005829 cytosol; GO:0012505 endomembrane system; GO:0016020 membrane; GO:0031090 organelle membrane; GO:0031965 nuclear membrane; GO:0031967 organelle envelope; GO:0031974 membrane-enclosed lumen; GO:0031975 envelope; GO:0031981 nuclear lumen; GO:003299…	GO:0005488 binding; GO:0005515 protein binding;			KOG1860	Nuclear protein export factor
	O00391	Sulfhydryl oxidase 1 OS=Homo sapiens OX=9606 GN=QSOX1 PE=1 SV=3	QSOX1	82.577	3.2	2	2	2	2	20083000	Golgi apparatus	K10758			GO:0000003 reproduction; GO:0001775 cell activation; GO:0002252 immune effector process; GO:0002263 cell activation involved in immune response; GO:0002274 myeloid leukocyte activation; GO:0002275 myeloid cell activation involved in immune response; GO:0002283 neutrophil activation involved in immune response; GO:0002366 leukocyte activation involved in immune response; GO:0002376 immune system p…	GO:0000139 Golgi membrane; GO:0005576 extracellular region; GO:0005615 extracellular space; GO:0005622 intracellular anatomical structure; GO:0005634 nucleus; GO:0005654 nucleoplasm; GO:0005737 cytoplasm; GO:0005783 endoplasmic reticulum; GO:0005788 endoplasmic reticulum lumen; GO:0005794 Golgi apparatus; GO:0012505 endomembrane system; GO:0016020 membrane; GO:0016021 integral component of membra…	GO:0003756 protein disulfide isomerase activity; GO:0003824 catalytic activity; GO:0016491 oxidoreductase activity; GO:0016667 oxidoreductase activity, acting on a sulfur group of donors; GO:0016670 oxidoreductase activity, acting on a sulfur group of donors, oxygen as acceptor; GO:0016853 isomerase activity; GO:0016860 intramolecular oxidoreductase activity; GO:0016864 intramolecular oxidoreduct…	PF00085; PF18108; PF18371	Thioredoxin; QSOX Trx-like domain; Flavin adenine dinucleotide (FAD)-dependent sulfhydryl oxidase	KOG1731	FAD-dependent sulfhydryl oxidase/quiescin and related proteins				R-HSA-109582 Hemostasis;R-HSA-114608 Platelet degranulation ;R-HSA-168249 Innate Immune System;R-HSA-168256 Immune System;R-HSA-381426 Regulation of Insulin-like Growth Factor (IGF) transport and uptake by Insulin-like Growth Factor Binding Proteins (IGFBPs);R-HSA-392499 Metabolism of proteins;R-HSA-597592 Post-translational protein modification;R-HSA-6798695 Neutrophil degranulation;R-HSA-76002 …	https://reactome.org/PathwayBrowser/#/R-HSA-109582;https://reactome.org/PathwayBrowser/#/R-HSA-114608;https://reactome.org/PathwayBrowser/#/R-HSA-168249;https://reactome.org/PathwayBrowser/#/R-HSA-168256;https://reactome.org/PathwayBrowser/#/R-HSA-381426;https://reactome.org/PathwayBrowser/#/R-HSA-392499;https://reactome.org/PathwayBrowser/#/R-HSA-597592;https://reactome.org/PathwayBrowser/#/R-HS…	EPITHELIAL MESENCHYMAL TRANSITION;GLYCOLYSIS	https://www.gsea-msigdb.org/gsea/msigdb/cards/HALLMARK_EPITHELIAL_MESENCHYMAL_TRANSITION;https://www.gsea-msigdb.org/gsea/msigdb/cards/HALLMARK_GLYCOLYSIS
	P02545	Prelamin-A/C OS=Homo sapiens OX=9606 GN=LMNA PE=1 SV=1	LMNA	74.139	0	0	0	0	0	0	nucleus	K12641	LMNA; lamin A/C	hsa05410 Hypertrophic cardiomyopathy; hsa04210 Apoptosis; hsa05412 Arrhythmogenic right ventricular cardiomyopathy; hsa05414 Dilated cardiomyopathy	GO:0000003 reproduction; GO:0000226 microtubule cytoskeleton organization; GO:0000278 mitotic cell cycle; GO:0000280 nuclear division; GO:0000910 cytokinesis; GO:0001654 eye development; GO:0001666 response to hypoxia; GO:0001745 compound eye morphogenesis; GO:0001763 morphogenesis of a branching structure; GO:0002009 morphogenesis of an epithelium; GO:0002682 regulation of immune system process;…	GO:0005622 intracellular anatomical structure; GO:0005634 nucleus; GO:0005635 nuclear envelope; GO:0005638 lamin filament; GO:0005652 nuclear lamina; GO:0005654 nucleoplasm; GO:0005737 cytoplasm; GO:0005829 cytosol; GO:0005856 cytoskeleton; GO:0005882 intermediate filament; GO:0012505 endomembrane system; GO:0016020 membrane; GO:0016363 nuclear matrix; GO:0031090 organelle membrane; GO:0031965 nu…	GO:0005102 signaling receptor binding; GO:0005198 structural molecule activity; GO:0005488 binding; GO:0005515 protein binding; GO:0008157 protein phosphatase 1 binding; GO:0019899 enzyme binding; GO:0019902 phosphatase binding; GO:0019903 protein phosphatase binding; GO:0042393 histone binding; GO:0042802 identical protein binding;	PF00932	Lamin Tail Domain	KOG0977	Nuclear envelope protein lamin, intermediate filament superfamily	WP5104 ACQUIRED PARTIAL LIPODYSTROPHY BARRAQUERSIMONS SYNDROME;WP236 ADIPOGENESIS;WP2118 ARRHYTHMOGENIC RIGHT VENTRICULAR CARDIOMYOPATHY;WP5102 FAMILIAL PARTIAL LIPODYSTROPHY FPLD;WP314 FAS LIGAND PATHWAY AND STRESS INDUCTION OF HEAT SHOCK PROTEINS;WP4844 INFLUENCE OF LAMINOPATHIES ON WNT SIGNALING;WP4758 NEPHROTIC SYNDROME;WP4879 OVERLAP BETWEEN SIGNAL TRANSDUCTION PATHWAYS CONTRIBUTING TO LMNA …	http://www.wikipathways.org/instance/WP5104_r120389;http://www.wikipathways.org/instance/WP236_r105873;http://www.wikipathways.org/instance/WP2118_r119252;http://www.wikipathways.org/instance/WP5102_r119174;http://www.wikipathways.org/instance/WP314_r116694;http://www.wikipathways.org/instance/WP4844_r120398;http://www.wikipathways.org/instance/WP4758_r108284;http://www.wikipathways.org/instance/…	Transcription factor	R-HSA-1643685 Disease;R-HSA-2262752 Cellular responses to stress;R-HSA-381038 XBP1(S) activates chaperone genes;R-HSA-381070 IRE1alpha activates chaperones;R-HSA-381119 Unfolded Protein Response (UPR);R-HSA-5663202 Diseases of signal transduction by growth factor receptors and second messengers;R-HSA-6802952 Signaling by BRAF and RAF1 fusions;R-HSA-6802957 Oncogenic MAPK signaling;R-HSA-8953897 C…	https://reactome.org/PathwayBrowser/#/R-HSA-1643685;https://reactome.org/PathwayBrowser/#/R-HSA-2262752;https://reactome.org/PathwayBrowser/#/R-HSA-381038;https://reactome.org/PathwayBrowser/#/R-HSA-381070;https://reactome.org/PathwayBrowser/#/R-HSA-381119;https://reactome.org/PathwayBrowser/#/R-HSA-5663202;https://reactome.org/PathwayBrowser/#/R-HSA-6802952;https://reactome.org/PathwayBrowser/#/…	APOPTOSIS	https://www.gsea-msigdb.org/gsea/msigdb/cards/HALLMARK_APOPTOSIS
	P08670	Vimentin OS=Homo sapiens OX=9606 GN=VIM PE=1 SV=4	VIM	53.651	0	0	0	0	0	0	nucleus	K07606	VIM; vimentin	hsa05206 MicroRNAs in cancer; hsa05169 Epstein-Barr virus infection	GO:0000003 reproduction; GO:0001654 eye development; GO:0001701 in utero embryonic development; GO:0001890 placenta development; GO:0001893 maternal placenta development; GO:0002064 epithelial cell development; GO:0002088 lens development in camera-type eye; GO:0002376 immune system process; GO:0003006 developmental process involved in reproduction; GO:0003008 system process; GO:0003012 muscle sy…	GO:0005622 intracellular anatomical structure; GO:0005634 nucleus; GO:0005737 cytoplasm; GO:0005777 peroxisome; GO:0005829 cytosol; GO:0005844 polysome; GO:0005856 cytoskeleton; GO:0005882 intermediate filament; GO:0005886 plasma membrane; GO:0016020 membrane; GO:0030139 endocytic vesicle; GO:0030424 axon; GO:0030496 midbody; GO:0031252 cell leading edge; GO:0031410 cytoplasmic vesicle; GO:003198…	GO:0003676 nucleic acid binding; GO:0003723 RNA binding; GO:0003725 double-stranded RNA binding; GO:0005198 structural molecule activity; GO:0005200 structural constituent of cytoskeleton; GO:0005212 structural constituent of eye lens; GO:0005488 binding; GO:0005515 protein binding; GO:0008022 protein C-terminus binding; GO:0019215 intermediate filament binding; GO:0019899 enzyme binding; GO:0019…			KOG0977	Nuclear envelope protein lamin, intermediate filament superfamily	WP2328 ALLOGRAFT REJECTION;WP2864 APOPTOSISRELATED NETWORK DUE TO ALTERED NOTCH3 IN OVARIAN CANCER;WP5055 BURN WOUND HEALING;WP5097 CCL18 SIGNALING PATHWAY;WP4352 CILIARY LANDSCAPE;WP2814 MAMMARY GLAND DEVELOPMENT PATHWAY PUBERTY STAGE 2 OF 4;WP2572 PRIMARY FOCAL SEGMENTAL GLOMERULOSCLEROSIS FSGS;WP2431 SPINAL CORD INJURY;WP383 STRIATED MUSCLE CONTRACTION PATHWAY;WP69 TCELL RECEPTOR TCR SIGNALING…	http://www.wikipathways.org/instance/WP2328_r120776;http://www.wikipathways.org/instance/WP2864_r108133;http://www.wikipathways.org/instance/WP5055_r120278;http://www.wikipathways.org/instance/WP5097_r119075;http://www.wikipathways.org/instance/WP4352_r102218;http://www.wikipathways.org/instance/WP2814_r102407;http://www.wikipathways.org/instance/WP2572_r119251;http://www.wikipathways.org/instanc…		R-HSA-109581 Apoptosis;R-HSA-111465 Apoptotic cleavage of cellular proteins;R-HSA-1280215 Cytokine Signaling in Immune system;R-HSA-162582 Signal Transduction;R-HSA-1632852 Macroautophagy;R-HSA-168256 Immune System;R-HSA-194315 Signaling by Rho GTPases;R-HSA-264870 Caspase-mediated cleavage of cytoskeletal proteins;R-HSA-390522 Striated Muscle Contraction;R-HSA-397014 Muscle contraction;R-HSA-449…	https://reactome.org/PathwayBrowser/#/R-HSA-109581;https://reactome.org/PathwayBrowser/#/R-HSA-111465;https://reactome.org/PathwayBrowser/#/R-HSA-1280215;https://reactome.org/PathwayBrowser/#/R-HSA-162582;https://reactome.org/PathwayBrowser/#/R-HSA-1632852;https://reactome.org/PathwayBrowser/#/R-HSA-168256;https://reactome.org/PathwayBrowser/#/R-HSA-194315;https://reactome.org/PathwayBrowser/#/R-…	EPITHELIAL MESENCHYMAL TRANSITION	https://www.gsea-msigdb.org/gsea/msigdb/cards/HALLMARK_EPITHELIAL_MESENCHYMAL_TRANSITION
	P49662	Caspase-4 OS=Homo sapiens OX=9606 GN=CASP4 PE=1 SV=1	CASP4	43.262	4	6	1	1	1	29842000	cytoplasm	K04394	CASP4; caspase 4 [EC:3.4.22.57 3.4.22.64]	hsa05132 Salmonella infection; hsa04621 NOD-like receptor signaling pathway; hsa04613 Neutrophil extracellular trap formation; hsa05130 Pathogenic Escherichia coli infection; hsa05131 Shigellosis	GO:0000003 reproduction; GO:0001666 response to hypoxia; GO:0001817 regulation of cytokine production; GO:0001818 negative regulation of cytokine production; GO:0001819 positive regulation of cytokine production; GO:0001959 regulation of cytokine-mediated signaling pathway; GO:0001960 negative regulation of cytokine-mediated signaling pathway; GO:0001961 positive regulation of cytokine-mediated s…	GO:0005622 intracellular anatomical structure; GO:0005737 cytoplasm; GO:0005739 mitochondrion; GO:0005783 endoplasmic reticulum; GO:0005829 cytosol; GO:0005886 plasma membrane; GO:0012505 endomembrane system; GO:0016020 membrane; GO:0032991 protein-containing complex; GO:0036477 somatodendritic compartment; GO:0042995 cell projection; GO:0043005 neuron projection; GO:0043025 neuronal cell body; G…	GO:0002020 protease binding; GO:0003824 catalytic activity; GO:0004175 endopeptidase activity; GO:0004197 cysteine-type endopeptidase activity; GO:0004857 enzyme inhibitor activity; GO:0004866 endopeptidase inhibitor activity; GO:0004869 cysteine-type endopeptidase inhibitor activity; GO:0005488 binding; GO:0005515 protein binding; GO:0008047 enzyme activator activity; GO:0008233 peptidase activi…	PF00619; PF00656	Caspase recruitment domain; Caspase domain	KOG3573	Caspase, apoptotic cysteine protease	WP254 APOPTOSIS;WP1772 APOPTOSIS MODULATION AND SIGNALING	http://www.wikipathways.org/instance/WP254_r118382;http://www.wikipathways.org/instance/WP1772_r120736		R-HSA-168249 Innate Immune System;R-HSA-168256 Immune System;R-HSA-168638 NOD1/2 Signaling Pathway;R-HSA-168643 Nucleotide-binding domain, leucine rich repeat containing receptor (NLR) signaling pathways;R-HSA-5218859 Regulated Necrosis;R-HSA-5357801 Programmed Cell Death;R-HSA-5620971 Pyroptosis	https://reactome.org/PathwayBrowser/#/R-HSA-168249;https://reactome.org/PathwayBrowser/#/R-HSA-168256;https://reactome.org/PathwayBrowser/#/R-HSA-168638;https://reactome.org/PathwayBrowser/#/R-HSA-168643;https://reactome.org/PathwayBrowser/#/R-HSA-5218859;https://reactome.org/PathwayBrowser/#/R-HSA-5357801;https://reactome.org/PathwayBrowser/#/R-HSA-5620971	APOPTOSIS;COMPLEMENT;INTERFERON GAMMA RESPONSE	https://www.gsea-msigdb.org/gsea/msigdb/cards/HALLMARK_APOPTOSIS;https://www.gsea-msigdb.org/gsea/msigdb/cards/HALLMARK_COMPLEMENT;https://www.gsea-msigdb.org/gsea/msigdb/cards/HALLMARK_INTERFERON_GAMMA_RESPONSE
[E] Amino acid transport and metabolism	P20933	N(4)-(beta-N-acetylglucosaminyl)-L-asparaginase OS=Homo sapiens OX=9606 GN=AGA PE=1 SV=2	AGA	37.208	0	0	0	0	0	0	extracellular	K01444	AGA; N4-(beta-N-acetylglucosaminyl)-L-asparaginase [EC:3.5.1.26]	hsa04142 Lysosome; hsa00511 Other glycan degradation	GO:0001775 cell activation; GO:0002252 immune effector process; GO:0002263 cell activation involved in immune response; GO:0002274 myeloid leukocyte activation; GO:0002275 myeloid cell activation involved in immune response; GO:0002283 neutrophil activation involved in immune response; GO:0002366 leukocyte activation involved in immune response; GO:0002376 immune system process; GO:0002443 leukoc…	GO:0000323 lytic vacuole; GO:0005576 extracellular region; GO:0005615 extracellular space; GO:0005622 intracellular anatomical structure; GO:0005737 cytoplasm; GO:0005764 lysosome; GO:0005766 primary lysosome; GO:0005773 vacuole; GO:0005775 vacuolar lumen; GO:0005783 endoplasmic reticulum; GO:0012505 endomembrane system; GO:0030141 secretory granule; GO:0031410 cytoplasmic vesicle; GO:0031974 mem…	GO:0003824 catalytic activity; GO:0003948 N4-(beta-N-acetylglucosaminyl)-L-asparaginase activity; GO:0005488 binding; GO:0005515 protein binding; GO:0016787 hydrolase activity; GO:0016810 hydrolase activity, acting on carbon-nitrogen (but not peptide) bonds; GO:0016811 hydrolase activity, acting on carbon-nitrogen (but not peptide) bonds, in linear amides; GO:0043621 protein self-association;	PF01112	Asparaginase	KOG1593	Asparaginase				R-HSA-168249 Innate Immune System;R-HSA-168256 Immune System;R-HSA-6798695 Neutrophil degranulation	https://reactome.org/PathwayBrowser/#/R-HSA-168249;https://reactome.org/PathwayBrowser/#/R-HSA-168256;https://reactome.org/PathwayBrowser/#/R-HSA-6798695
	P05089	Arginase-1 OS=Homo sapiens OX=9606 GN=ARG1 PE=1 SV=2	ARG1	34.735	8.4	5	3	3	3	32997000	cytoplasm	K01476	E3.5.3.1; arginase [EC:3.5.3.1]	hsa05146 Amoebiasis; hsa00220 Arginine biosynthesis; hsa01230 Biosynthesis of amino acids; hsa00330 Arginine and proline metabolism; hsa01100 Metabolic pathways	GO:0000003 reproduction; GO:0000050 urea cycle; GO:0000302 response to reactive oxygen species; GO:0001101 response to acid chemical; GO:0001562 response to protozoan; GO:0001775 cell activation; GO:0001817 regulation of cytokine production; GO:0001818 negative regulation of cytokine production; GO:0001889 liver development; GO:0001910 regulation of leukocyte mediated cytotoxicity; GO:0001912 pos…	GO:0000323 lytic vacuole; GO:0005576 extracellular region; GO:0005615 extracellular space; GO:0005622 intracellular anatomical structure; GO:0005737 cytoplasm; GO:0005739 mitochondrion; GO:0005740 mitochondrial envelope; GO:0005741 mitochondrial outer membrane; GO:0005764 lysosome; GO:0005766 primary lysosome; GO:0005773 vacuole; GO:0005775 vacuolar lumen; GO:0005829 cytosol; GO:0012505 endomembr…	GO:0003824 catalytic activity; GO:0004053 arginase activity; GO:0005488 binding; GO:0016787 hydrolase activity; GO:0016810 hydrolase activity, acting on carbon-nitrogen (but not peptide) bonds; GO:0016813 hydrolase activity, acting on carbon-nitrogen (but not peptide) bonds, in linear amidines; GO:0030145 manganese ion binding; GO:0043167 ion binding; GO:0043169 cation binding; GO:0046872 metal i…	PF00491	Arginase family	KOG2965	Arginase	WP3925 AMINO ACID METABOLISM;WP4583 BIOMARKERS FOR UREA CYCLE DISORDERS;WP4754 IL18 SIGNALING PATHWAY;WP2431 SPINAL CORD INJURY;WP4595 UREA CYCLE AND ASSOCIATED PATHWAYS;WP497 UREA CYCLE AND METABOLISM OF AMINO GROUPS;WP4571 UREA CYCLE AND RELATED DISEASES	http://www.wikipathways.org/instance/WP3925_r117062;http://www.wikipathways.org/instance/WP4583_r106803;http://www.wikipathways.org/instance/WP4754_r115147;http://www.wikipathways.org/instance/WP2431_r117177;http://www.wikipathways.org/instance/WP4595_r120393;http://www.wikipathways.org/instance/WP497_r119105;http://www.wikipathways.org/instance/WP4571_r120383		R-HSA-1430728 Metabolism;R-HSA-168249 Innate Immune System;R-HSA-168256 Immune System;R-HSA-6798695 Neutrophil degranulation;R-HSA-70635 Urea cycle;R-HSA-71291 Metabolism of amino acids and derivatives	https://reactome.org/PathwayBrowser/#/R-HSA-1430728;https://reactome.org/PathwayBrowser/#/R-HSA-168249;https://reactome.org/PathwayBrowser/#/R-HSA-168256;https://reactome.org/PathwayBrowser/#/R-HSA-6798695;https://reactome.org/PathwayBrowser/#/R-HSA-70635;https://reactome.org/PathwayBrowser/#/R-HSA-71291	KRAS SIGNALING UP;XENOBIOTIC METABOLISM	https://www.gsea-msigdb.org/gsea/msigdb/cards/HALLMARK_KRAS_SIGNALING_UP;https://www.gsea-msigdb.org/gsea/msigdb/cards/HALLMARK_XENOBIOTIC_METABOLISM
	P15104	Glutamine synthetase OS=Homo sapiens OX=9606 GN=GLUL PE=1 SV=4	GLUL	42.064	0	0	0	0	0	0	cytoplasm	K01915	glnA; glutamine synthetase [EC:6.3.1.2]	hsa04724 Glutamatergic synapse; hsa00630 Glyoxylate and dicarboxylate metabolism; hsa04727 GABAergic synapse; hsa00910 Nitrogen metabolism; hsa00250 Alanine, aspartate and glutamate metabolism; hsa00220 Arginine biosynthesis; hsa04217 Necroptosis; hsa01230 Biosynthesis of amino acids; hsa01100 Metabolic pathways	GO:0001504 neurotransmitter uptake; GO:0001505 regulation of neurotransmitter levels; GO:0002791 regulation of peptide secretion; GO:0002793 positive regulation of peptide secretion; GO:0006082 organic acid metabolic process; GO:0006520 cellular amino acid metabolic process; GO:0006536 glutamate metabolic process; GO:0006538 glutamate catabolic process; GO:0006541 glutamine metabolic process; GO:…	GO:0005622 intracellular anatomical structure; GO:0005737 cytoplasm; GO:0005739 mitochondrion; GO:0005783 endoplasmic reticulum; GO:0005791 rough endoplasmic reticulum; GO:0005829 cytosol; GO:0012505 endomembrane system; GO:0030424 axon; GO:0032991 protein-containing complex; GO:0036477 somatodendritic compartment; GO:0042995 cell projection; GO:0043005 neuron projection; GO:0043025 neuronal cell…	GO:0000166 nucleotide binding; GO:0000287 magnesium ion binding; GO:0003824 catalytic activity; GO:0004356 glutamate-ammonia ligase activity; GO:0005488 binding; GO:0005515 protein binding; GO:0005524 ATP binding; GO:0016211 ammonia ligase activity; GO:0016595 glutamate binding; GO:0016597 amino acid binding; GO:0016874 ligase activity; GO:0016879 ligase activity, forming carbon-nitrogen bonds; G…	PF03951; PF00120	Glutamine synthetase, beta-Grasp domain; Glutamine synthetase, catalytic domain	KOG0683	Glutamine synthetase	WP3925 AMINO ACID METABOLISM;WP5083 NEUROINFLAMMATION AND GLUTAMATERGIC SIGNALING;WP231 TNFALPHA SIGNALING PATHWAY	http://www.wikipathways.org/instance/WP3925_r117062;http://www.wikipathways.org/instance/WP5083_r120385;http://www.wikipathways.org/instance/WP231_r120699		R-HSA-112313 Neurotransmitter uptake and metabolism In glial cells;R-HSA-112315 Transmission across Chemical Synapses;R-HSA-112316 Neuronal System;R-HSA-1430728 Metabolism;R-HSA-210455 Astrocytic Glutamate-Glutamine Uptake And Metabolism;R-HSA-71291 Metabolism of amino acids and derivatives;R-HSA-8964539 Glutamate and glutamine metabolism	https://reactome.org/PathwayBrowser/#/R-HSA-112313;https://reactome.org/PathwayBrowser/#/R-HSA-112315;https://reactome.org/PathwayBrowser/#/R-HSA-112316;https://reactome.org/PathwayBrowser/#/R-HSA-1430728;https://reactome.org/PathwayBrowser/#/R-HSA-210455;https://reactome.org/PathwayBrowser/#/R-HSA-71291;https://reactome.org/PathwayBrowser/#/R-HSA-8964539	FATTY ACID METABOLISM	https://www.gsea-msigdb.org/gsea/msigdb/cards/HALLMARK_FATTY_ACID_METABOLISM
	P17174	Aspartate aminotransferase, cytoplasmic OS=Homo sapiens OX=9606 GN=GOT1 PE=1 SV=3	GOT1	46.247	3.6	1	1	1	1	3070800	cytoplasm	K14454	GOT1; aspartate aminotransferase, cytoplasmic [EC:2.6.1.1]	hsa00270 Cysteine and methionine metabolism; hsa00250 Alanine, aspartate and glutamate metabolism; hsa00400 Phenylalanine, tyrosine and tryptophan biosynthesis; hsa01210 2-Oxocarboxylic acid metabolism; hsa00350 Tyrosine metabolism; hsa00360 Phenylalanine metabolism; hsa01200 Carbon metabolism; hsa00220 Arginine biosynthesis; hsa01230 Biosynthesis of amino acids; hsa01100 Metabolic pathways; hsa0…	GO:0003254 regulation of membrane depolarization; GO:0005975 carbohydrate metabolic process; GO:0005996 monosaccharide metabolic process; GO:0006006 glucose metabolic process; GO:0006066 alcohol metabolic process; GO:0006071 glycerol metabolic process; GO:0006082 organic acid metabolic process; GO:0006094 gluconeogenesis; GO:0006103 2-oxoglutarate metabolic process; GO:0006106 fumarate metabolic …	GO:0000323 lytic vacuole; GO:0005622 intracellular anatomical structure; GO:0005634 nucleus; GO:0005654 nucleoplasm; GO:0005737 cytoplasm; GO:0005739 mitochondrion; GO:0005759 mitochondrial matrix; GO:0005764 lysosome; GO:0005773 vacuole; GO:0005777 peroxisome; GO:0005829 cytosol; GO:0030424 axon; GO:0031974 membrane-enclosed lumen; GO:0031981 nuclear lumen; GO:0042579 microbody; GO:0042995 cell …	GO:0003824 catalytic activity; GO:0004069 L-aspartate:2-oxoglutarate aminotransferase activity; GO:0004609 phosphatidylserine decarboxylase activity; GO:0005488 binding; GO:0008483 transaminase activity; GO:0016740 transferase activity; GO:0016769 transferase activity, transferring nitrogenous groups; GO:0016829 lyase activity; GO:0016830 carbon-carbon lyase activity; GO:0016831 carboxy-lyase act…	PF00155	Aminotransferase class I and II	KOG1412	Aspartate aminotransferase/Glutamic oxaloacetic transaminase AAT2/GOT1	WP106 ALANINE AND ASPARTATE METABOLISM;WP3925 AMINO ACID METABOLISM;WP4583 BIOMARKERS FOR UREA CYCLE DISORDERS;WP4504 CYSTEINE AND METHIONINE CATABOLISM;WP534 GLYCOLYSIS AND GLUCONEOGENESIS;WP5046 NAD METABOLISM IN ONCOGENEINDUCED SENESCENCE AND MITOCHONDRIAL DYSFUNCTIONASSOCIATED SENESCENCE;WP5083 NEUROINFLAMMATION AND GLUTAMATERGIC SIGNALING;WP5050 TCA CYCLE IN SENESCENCE;WP2333 TRANSSULFURATIO…	http://www.wikipathways.org/instance/WP106_r114258;http://www.wikipathways.org/instance/WP3925_r117062;http://www.wikipathways.org/instance/WP4583_r106803;http://www.wikipathways.org/instance/WP4504_r119316;http://www.wikipathways.org/instance/WP534_r117147;http://www.wikipathways.org/instance/WP5046_r118987;http://www.wikipathways.org/instance/WP5083_r120385;http://www.wikipathways.org/instance/…		R-HSA-1237112 Methionine salvage pathway;R-HSA-1430728 Metabolism;R-HSA-1614635 Sulfur amino acid metabolism;R-HSA-70263 Gluconeogenesis;R-HSA-70326 Glucose metabolism;R-HSA-71291 Metabolism of amino acids and derivatives;R-HSA-71387 Metabolism of carbohydrates;R-HSA-8963693 Aspartate and asparagine metabolism	https://reactome.org/PathwayBrowser/#/R-HSA-1237112;https://reactome.org/PathwayBrowser/#/R-HSA-1430728;https://reactome.org/PathwayBrowser/#/R-HSA-1614635;https://reactome.org/PathwayBrowser/#/R-HSA-70263;https://reactome.org/PathwayBrowser/#/R-HSA-70326;https://reactome.org/PathwayBrowser/#/R-HSA-71291;https://reactome.org/PathwayBrowser/#/R-HSA-71387;https://reactome.org/PathwayBrowser/#/R-HSA…	GLYCOLYSIS;MTORC1 SIGNALING	https://www.gsea-msigdb.org/gsea/msigdb/cards/HALLMARK_GLYCOLYSIS;https://www.gsea-msigdb.org/gsea/msigdb/cards/HALLMARK_MTORC1_SIGNALING
	P43251	Biotinidase OS=Homo sapiens OX=9606 GN=BTD PE=1 SV=2	BTD	61.132	9.2	6	5	5	5	57996000	extracellular	K01435	BTD; biotinidase [EC:3.5.1.12]	hsa00780 Biotin metabolism; hsa04977 Vitamin digestion and absorption; hsa01100 Metabolic pathways	GO:0006082 organic acid metabolic process; GO:0006325 chromatin organization; GO:0006464 cellular protein modification process; GO:0006766 vitamin metabolic process; GO:0006767 water-soluble vitamin metabolic process; GO:0006768 biotin metabolic process; GO:0006790 sulfur compound metabolic process; GO:0006807 nitrogen compound metabolic process; GO:0006950 response to stress; GO:0006996 organell…	GO:0005576 extracellular region; GO:0005615 extracellular space; GO:0005622 intracellular anatomical structure; GO:0005634 nucleus; GO:0005730 nucleolus; GO:0005737 cytoplasm; GO:0005739 mitochondrion; GO:0005759 mitochondrial matrix; GO:0016020 membrane; GO:0019898 extrinsic component of membrane; GO:0031974 membrane-enclosed lumen; GO:0031981 nuclear lumen; GO:0036477 somatodendritic compartmen…	GO:0003824 catalytic activity; GO:0016787 hydrolase activity; GO:0016810 hydrolase activity, acting on carbon-nitrogen (but not peptide) bonds; GO:0016811 hydrolase activity, acting on carbon-nitrogen (but not peptide) bonds, in linear amides; GO:0047708 biotinidase activity;	PF19018	Vanin C-terminal domain	KOG0806	Carbon-nitrogen hydrolase	WP5031 BIOTIN METABOLISM INCLUDING IEMS	http://www.wikipathways.org/instance/WP5031_r119099		R-HSA-1430728 Metabolism;R-HSA-1643685 Disease;R-HSA-196780 Biotin transport and metabolism;R-HSA-196849 Metabolism of water-soluble vitamins and cofactors;R-HSA-196854 Metabolism of vitamins and cofactors;R-HSA-3296482 Defects in vitamin and cofactor metabolism;R-HSA-3323169 Defects in biotin (Btn) metabolism;R-HSA-3371598 Defective BTD causes biotidinase deficiency;R-HSA-5668914 Diseases of met…	https://reactome.org/PathwayBrowser/#/R-HSA-1430728;https://reactome.org/PathwayBrowser/#/R-HSA-1643685;https://reactome.org/PathwayBrowser/#/R-HSA-196780;https://reactome.org/PathwayBrowser/#/R-HSA-196849;https://reactome.org/PathwayBrowser/#/R-HSA-196854;https://reactome.org/PathwayBrowser/#/R-HSA-3296482;https://reactome.org/PathwayBrowser/#/R-HSA-3323169;https://reactome.org/PathwayBrowser/#/…
	Q04756	Hepatocyte growth factor activator OS=Homo sapiens OX=9606 GN=HGFAC PE=1 SV=1	HGFAC	70.681	4.7	2	2	2	2	11616000	extracellular	K09631			GO:0002254 kinin cascade; GO:0002353 plasma kallikrein-kinin cascade; GO:0002376 immune system process; GO:0002526 acute inflammatory response; GO:0002542 Factor XII activation; GO:0002673 regulation of acute inflammatory response; GO:0002675 positive regulation of acute inflammatory response; GO:0006508 proteolysis; GO:0006807 nitrogen compound metabolic process; GO:0006950 response to stress; G…	GO:0005576 extracellular region; GO:0005615 extracellular space; GO:0005622 intracellular anatomical structure; GO:0005737 cytoplasm; GO:0005783 endoplasmic reticulum; GO:0005791 rough endoplasmic reticulum; GO:0005829 cytosol; GO:0005886 plasma membrane; GO:0012505 endomembrane system; GO:0016020 membrane; GO:0043226 organelle; GO:0043227 membrane-bounded organelle; GO:0043229 intracellular orga…	GO:0003824 catalytic activity; GO:0004175 endopeptidase activity; GO:0004252 serine-type endopeptidase activity; GO:0005488 binding; GO:0005515 protein binding; GO:0008233 peptidase activity; GO:0008236 serine-type peptidase activity; GO:0016787 hydrolase activity; GO:0017171 serine hydrolase activity; GO:0051787 misfolded protein binding; GO:0140096 catalytic activity, acting on a protein;	PF00040; PF00039; PF00008; PF00051; PF00089	Fibronectin type II domain; Fibronectin type I domain; EGF-like domain; Kringle domain; Trypsin	KOG3627	Trypsin				R-HSA-162582 Signal Transduction;R-HSA-6806834 Signaling by MET;R-HSA-6806942 MET Receptor Activation;R-HSA-9006934 Signaling by Receptor Tyrosine Kinases	https://reactome.org/PathwayBrowser/#/R-HSA-162582;https://reactome.org/PathwayBrowser/#/R-HSA-6806834;https://reactome.org/PathwayBrowser/#/R-HSA-6806942;https://reactome.org/PathwayBrowser/#/R-HSA-9006934	XENOBIOTIC METABOLISM	https://www.gsea-msigdb.org/gsea/msigdb/cards/HALLMARK_XENOBIOTIC_METABOLISM
	Q8TCJ0	F-box only protein 25 OS=Homo sapiens OX=9606 GN=FBXO25 PE=1 SV=3	FBXO25	43.312	0	0	0	0	0	0	cytoplasm	K10305	FBXO25_32; F-box protein 25/32	hsa04068 FoxO signaling pathway	GO:0006464 cellular protein modification process; GO:0006807 nitrogen compound metabolic process; GO:0008152 metabolic process; GO:0009987 cellular process; GO:0016567 protein ubiquitination; GO:0019538 protein metabolic process; GO:0032446 protein modification by small protein conjugation; GO:0036211 protein modification process; GO:0043170 macromolecule metabolic process; GO:0043412 macromolecu…	GO:0000151 ubiquitin ligase complex; GO:0005622 intracellular anatomical structure; GO:0005634 nucleus; GO:0019005 SCF ubiquitin ligase complex; GO:0031461 cullin-RING ubiquitin ligase complex; GO:0032991 protein-containing complex; GO:0043226 organelle; GO:0043227 membrane-bounded organelle; GO:0043229 intracellular organelle; GO:0043231 intracellular membrane-bounded organelle; GO:1902494 catal…	GO:0003824 catalytic activity; GO:0004842 ubiquitin-protein transferase activity; GO:0016740 transferase activity; GO:0019787 ubiquitin-like protein transferase activity; GO:0140096 catalytic activity, acting on a protein;			KOG3926	F-box proteins
	Q92876	Kallikrein-6 OS=Homo sapiens OX=9606 GN=KLK6 PE=1 SV=1	KLK6	26.855	0	0	0	0	0	0	extracellular	K08667			GO:0006508 proteolysis; GO:0006807 nitrogen compound metabolic process; GO:0006950 response to stress; GO:0007272 ensheathment of neurons; GO:0007275 multicellular organism development; GO:0007399 nervous system development; GO:0007417 central nervous system development; GO:0008152 metabolic process; GO:0008219 cell death; GO:0008277 regulation of G protein-coupled receptor signaling pathway; GO:…	GO:0005576 extracellular region; GO:0005622 intracellular anatomical structure; GO:0005634 nucleus; GO:0005730 nucleolus; GO:0005737 cytoplasm; GO:0005739 mitochondrion; GO:0012505 endomembrane system; GO:0030141 secretory granule; GO:0031410 cytoplasmic vesicle; GO:0031974 membrane-enclosed lumen; GO:0031981 nuclear lumen; GO:0031982 vesicle; GO:0043226 organelle; GO:0043227 membrane-bounded org…	GO:0003824 catalytic activity; GO:0004175 endopeptidase activity; GO:0004252 serine-type endopeptidase activity; GO:0008233 peptidase activity; GO:0008236 serine-type peptidase activity; GO:0016787 hydrolase activity; GO:0017171 serine hydrolase activity; GO:0140096 catalytic activity, acting on a protein;	PF00089	Trypsin	KOG3627	Trypsin	WP2840 HAIR FOLLICLE DEVELOPMENT CYTODIFFERENTIATION PART 3 OF 3;WP2877 VITAMIN D RECEPTOR PATHWAY	http://www.wikipathways.org/instance/WP2840_r117745;http://www.wikipathways.org/instance/WP2877_r119905
	Q96KN2	Beta-Ala-His dipeptidase OS=Homo sapiens OX=9606 GN=CNDP1 PE=1 SV=5	CNDP1	56.691	17.9	8	7	7	7	225110000	endoplasmic reticulum	K05604	CNDP1; beta-Ala-His dipeptidase [EC:3.4.13.20]	hsa00340 Histidine metabolism; hsa00410 beta-Alanine metabolism; hsa00330 Arginine and proline metabolism; hsa01100 Metabolic pathways	GO:0006508 proteolysis; GO:0006807 nitrogen compound metabolic process; GO:0008152 metabolic process; GO:0019222 regulation of metabolic process; GO:0019538 protein metabolic process; GO:0031323 regulation of cellular metabolic process; GO:0032268 regulation of cellular protein metabolic process; GO:0043170 macromolecule metabolic process; GO:0044238 primary metabolic process; GO:0050789 regulati…	GO:0005576 extracellular region; GO:0005622 intracellular anatomical structure; GO:0005737 cytoplasm; GO:0005829 cytosol;	GO:0003824 catalytic activity; GO:0008233 peptidase activity; GO:0008238 exopeptidase activity; GO:0016787 hydrolase activity; GO:0016805 dipeptidase activity; GO:0140096 catalytic activity, acting on a protein;	PF07687	Peptidase dimerisation domain	KOG2276	Metalloexopeptidases
	Q9NZP8	Complement C1r subcomponent-like protein OS=Homo sapiens OX=9606 GN=C1RL PE=1 SV=2	C1RL	53.498	13.1	7	7	7	7	498820000	mitochondria	K24791				GO:0005576 extracellular region; GO:0005615 extracellular space;		PF00431; PF00089	CUB domain; Trypsin	KOG3627	Trypsin
	P06681	Complement C2 OS=Homo sapiens OX=9606 GN=C2 PE=1 SV=2	C2	83.267	0	0	0	0	0	0	extracellular	K01332	C2; complement component 2 [EC:3.4.21.43]	hsa05322 Systemic lupus erythematosus; hsa04936 Alcoholic liver disease; hsa05133 Pertussis; hsa04610 Complement and coagulation cascades; hsa05150 Staphylococcus aureus infection; hsa05171 Coronavirus disease - COVID-19	GO:0002250 adaptive immune response; GO:0002252 immune effector process; GO:0002253 activation of immune response; GO:0002376 immune system process; GO:0002443 leukocyte mediated immunity; GO:0002449 lymphocyte mediated immunity; GO:0002455 humoral immune response mediated by circulating immunoglobulin; GO:0002460 adaptive immune response based on somatic recombination of immune receptors built f…	GO:0005576 extracellular region; GO:0005615 extracellular space; GO:0005886 plasma membrane; GO:0016020 membrane; GO:0071944 cell periphery;	GO:0001848 complement binding; GO:0003824 catalytic activity; GO:0004175 endopeptidase activity; GO:0004252 serine-type endopeptidase activity; GO:0005488 binding; GO:0005515 protein binding; GO:0008233 peptidase activity; GO:0008236 serine-type peptidase activity; GO:0016787 hydrolase activity; GO:0017171 serine hydrolase activity; GO:0140096 catalytic activity, acting on a protein;	PF00084; PF00092; PF00089	Sushi repeat (SCR repeat); von Willebrand factor type A domain; Trypsin	KOG3627	Trypsin	WP2328 ALLOGRAFT REJECTION;WP545 COMPLEMENT ACTIVATION;WP558 COMPLEMENT AND COAGULATION CASCADES;WP2806 COMPLEMENT SYSTEM;WP5090 COMPLEMENT SYSTEM IN NEURONAL DEVELOPMENT AND PLASTICITY;WP3941 OXIDATIVE DAMAGE RESPONSE	http://www.wikipathways.org/instance/WP2328_r120776;http://www.wikipathways.org/instance/WP545_r116815;http://www.wikipathways.org/instance/WP558_r119232;http://www.wikipathways.org/instance/WP2806_r116569;http://www.wikipathways.org/instance/WP5090_r118898;http://www.wikipathways.org/instance/WP3941_r117040		R-HSA-166658 Complement cascade;R-HSA-166663 Initial triggering of complement;R-HSA-168249 Innate Immune System;R-HSA-168256 Immune System;R-HSA-174577 Activation of C3 and C5;R-HSA-977606 Regulation of Complement cascade	https://reactome.org/PathwayBrowser/#/R-HSA-166658;https://reactome.org/PathwayBrowser/#/R-HSA-166663;https://reactome.org/PathwayBrowser/#/R-HSA-168249;https://reactome.org/PathwayBrowser/#/R-HSA-168256;https://reactome.org/PathwayBrowser/#/R-HSA-174577;https://reactome.org/PathwayBrowser/#/R-HSA-977606	ALLOGRAFT REJECTION;COAGULATION;COMPLEMENT	https://www.gsea-msigdb.org/gsea/msigdb/cards/HALLMARK_ALLOGRAFT_REJECTION;https://www.gsea-msigdb.org/gsea/msigdb/cards/HALLMARK_COAGULATION;https://www.gsea-msigdb.org/gsea/msigdb/cards/HALLMARK_COMPLEMENT
	P00746	Complement factor D OS=Homo sapiens OX=9606 GN=CFD PE=1 SV=5	CFD	27.033	0	0	0	0	0	0	extracellular	K01334	CFD; complement factor D [EC:3.4.21.46]	hsa04610 Complement and coagulation cascades; hsa05150 Staphylococcus aureus infection; hsa05171 Coronavirus disease - COVID-19	GO:0000122 negative regulation of transcription by RNA polymerase II; GO:0001775 cell activation; GO:0001817 regulation of cytokine production; GO:0001818 negative regulation of cytokine production; GO:0001819 positive regulation of cytokine production; GO:0001906 cell killing; GO:0001909 leukocyte mediated cytotoxicity; GO:0001932 regulation of protein phosphorylation; GO:0001934 positive regula…	GO:0000323 lytic vacuole; GO:0005576 extracellular region; GO:0005615 extracellular space; GO:0005622 intracellular anatomical structure; GO:0005737 cytoplasm; GO:0005764 lysosome; GO:0005766 primary lysosome; GO:0005773 vacuole; GO:0005775 vacuolar lumen; GO:0005829 cytosol; GO:0005886 plasma membrane; GO:0009986 cell surface; GO:0012505 endomembrane system; GO:0016020 membrane; GO:0017053 trans…	GO:0002020 protease binding; GO:0003712 transcription coregulator activity; GO:0003714 transcription corepressor activity; GO:0003824 catalytic activity; GO:0004175 endopeptidase activity; GO:0004252 serine-type endopeptidase activity; GO:0005102 signaling receptor binding; GO:0005488 binding; GO:0005515 protein binding; GO:0005539 glycosaminoglycan binding; GO:0008201 heparin binding; GO:0008233…	PF00089	Trypsin	KOG3627	Trypsin	WP5104 ACQUIRED PARTIAL LIPODYSTROPHY BARRAQUERSIMONS SYNDROME;WP236 ADIPOGENESIS;WP545 COMPLEMENT ACTIVATION;WP558 COMPLEMENT AND COAGULATION CASCADES;WP2806 COMPLEMENT SYSTEM;WP5090 COMPLEMENT SYSTEM IN NEURONAL DEVELOPMENT AND PLASTICITY	http://www.wikipathways.org/instance/WP5104_r120389;http://www.wikipathways.org/instance/WP236_r105873;http://www.wikipathways.org/instance/WP545_r116815;http://www.wikipathways.org/instance/WP558_r119232;http://www.wikipathways.org/instance/WP2806_r116569;http://www.wikipathways.org/instance/WP5090_r118898		R-HSA-109582 Hemostasis;R-HSA-114608 Platelet degranulation ;R-HSA-166658 Complement cascade;R-HSA-166663 Initial triggering of complement;R-HSA-168249 Innate Immune System;R-HSA-168256 Immune System;R-HSA-173736 Alternative complement activation;R-HSA-6798695 Neutrophil degranulation;R-HSA-76002 Platelet activation, signaling and aggregation;R-HSA-76005 Response to elevated platelet cytosolic Ca…	https://reactome.org/PathwayBrowser/#/R-HSA-109582;https://reactome.org/PathwayBrowser/#/R-HSA-114608;https://reactome.org/PathwayBrowser/#/R-HSA-166658;https://reactome.org/PathwayBrowser/#/R-HSA-166663;https://reactome.org/PathwayBrowser/#/R-HSA-168249;https://reactome.org/PathwayBrowser/#/R-HSA-168256;https://reactome.org/PathwayBrowser/#/R-HSA-173736;https://reactome.org/PathwayBrowser/#/R-HS…	COAGULATION;MYOGENESIS	https://www.gsea-msigdb.org/gsea/msigdb/cards/HALLMARK_COAGULATION;https://www.gsea-msigdb.org/gsea/msigdb/cards/HALLMARK_MYOGENESIS
	O43240	Kallikrein-10 OS=Homo sapiens OX=9606 GN=KLK10 PE=1 SV=3	KLK10	30.17	0	0	0	0	0	0	extracellular	K09619			GO:0006508 proteolysis; GO:0006807 nitrogen compound metabolic process; GO:0008152 metabolic process; GO:0019538 protein metabolic process; GO:0043170 macromolecule metabolic process; GO:0044238 primary metabolic process; GO:0071704 organic substance metabolic process; GO:1901564 organonitrogen compound metabolic process;	GO:0005576 extracellular region;	GO:0003824 catalytic activity; GO:0008233 peptidase activity; GO:0008236 serine-type peptidase activity; GO:0016787 hydrolase activity; GO:0017171 serine hydrolase activity; GO:0140096 catalytic activity, acting on a protein;	PF00089	Trypsin	KOG3627	Trypsin						ESTROGEN RESPONSE EARLY;ESTROGEN RESPONSE LATE	https://www.gsea-msigdb.org/gsea/msigdb/cards/HALLMARK_ESTROGEN_RESPONSE_EARLY;https://www.gsea-msigdb.org/gsea/msigdb/cards/HALLMARK_ESTROGEN_RESPONSE_LATE
	P00505	Aspartate aminotransferase, mitochondrial OS=Homo sapiens OX=9606 GN=GOT2 PE=1 SV=3	GOT2	47.517	0	0	0	0	0	0	mitochondria	K14455	GOT2; aspartate aminotransferase, mitochondrial [EC:2.6.1.1]	hsa00270 Cysteine and methionine metabolism; hsa04975 Fat digestion and absorption; hsa00250 Alanine, aspartate and glutamate metabolism; hsa00400 Phenylalanine, tyrosine and tryptophan biosynthesis; hsa01210 2-Oxocarboxylic acid metabolism; hsa00350 Tyrosine metabolism; hsa00360 Phenylalanine metabolism; hsa01200 Carbon metabolism; hsa00220 Arginine biosynthesis; hsa01230 Biosynthesis of amino a…	GO:0005975 carbohydrate metabolic process; GO:0005996 monosaccharide metabolic process; GO:0006006 glucose metabolic process; GO:0006081 cellular aldehyde metabolic process; GO:0006082 organic acid metabolic process; GO:0006094 gluconeogenesis; GO:0006103 2-oxoglutarate metabolic process; GO:0006457 protein folding; GO:0006520 cellular amino acid metabolic process; GO:0006531 aspartate metabolic …	GO:0005622 intracellular anatomical structure; GO:0005737 cytoplasm; GO:0005739 mitochondrion; GO:0005740 mitochondrial envelope; GO:0005743 mitochondrial inner membrane; GO:0005759 mitochondrial matrix; GO:0005886 plasma membrane; GO:0009986 cell surface; GO:0016020 membrane; GO:0019866 organelle inner membrane; GO:0031090 organelle membrane; GO:0031966 mitochondrial membrane; GO:0031967 organel…	GO:0003824 catalytic activity; GO:0004069 L-aspartate:2-oxoglutarate aminotransferase activity; GO:0005488 binding; GO:0005515 protein binding; GO:0008483 transaminase activity; GO:0016740 transferase activity; GO:0016769 transferase activity, transferring nitrogenous groups; GO:0042802 identical protein binding; GO:0042803 protein homodimerization activity; GO:0046983 protein dimerization activi…	PF00155	Aminotransferase class I and II	KOG1411	Aspartate aminotransferase/Glutamic oxaloacetic transaminase AAT1/GOT2	WP106 ALANINE AND ASPARTATE METABOLISM;WP3925 AMINO ACID METABOLISM;WP534 GLYCOLYSIS AND GLUCONEOGENESIS;WP4290 METABOLIC REPROGRAMMING IN COLON CANCER;WP5046 NAD METABOLISM IN ONCOGENEINDUCED SENESCENCE AND MITOCHONDRIAL DYSFUNCTIONASSOCIATED SENESCENCE;WP4595 UREA CYCLE AND ASSOCIATED PATHWAYS	http://www.wikipathways.org/instance/WP106_r114258;http://www.wikipathways.org/instance/WP3925_r117062;http://www.wikipathways.org/instance/WP534_r117147;http://www.wikipathways.org/instance/WP4290_r118611;http://www.wikipathways.org/instance/WP5046_r118987;http://www.wikipathways.org/instance/WP4595_r120393		R-HSA-1430728 Metabolism;R-HSA-1614558 Degradation of cysteine and homocysteine;R-HSA-1614635 Sulfur amino acid metabolism;R-HSA-389661 Glyoxylate metabolism and glycine degradation;R-HSA-70263 Gluconeogenesis;R-HSA-70326 Glucose metabolism;R-HSA-71291 Metabolism of amino acids and derivatives;R-HSA-71387 Metabolism of carbohydrates;R-HSA-8963693 Aspartate and asparagine metabolism;R-HSA-8964539 …	https://reactome.org/PathwayBrowser/#/R-HSA-1430728;https://reactome.org/PathwayBrowser/#/R-HSA-1614558;https://reactome.org/PathwayBrowser/#/R-HSA-1614635;https://reactome.org/PathwayBrowser/#/R-HSA-389661;https://reactome.org/PathwayBrowser/#/R-HSA-70263;https://reactome.org/PathwayBrowser/#/R-HSA-70326;https://reactome.org/PathwayBrowser/#/R-HSA-71291;https://reactome.org/PathwayBrowser/#/R-HS…	GLYCOLYSIS;MYC TARGETS V1;OXIDATIVE PHOSPHORYLATION	https://www.gsea-msigdb.org/gsea/msigdb/cards/HALLMARK_GLYCOLYSIS;https://www.gsea-msigdb.org/gsea/msigdb/cards/HALLMARK_MYC_TARGETS_V1;https://www.gsea-msigdb.org/gsea/msigdb/cards/HALLMARK_OXIDATIVE_PHOSPHORYLATION
	P00738	Haptoglobin OS=Homo sapiens OX=9606 GN=HP PE=1 SV=1	HP	45.205	53.7	182	24	13	24	96502000000	extracellular	K16142			GO:0000003 reproduction; GO:0000302 response to reactive oxygen species; GO:0001101 response to acid chemical; GO:0001666 response to hypoxia; GO:0001775 cell activation; GO:0001889 liver development; GO:0002237 response to molecule of bacterial origin; GO:0002252 immune effector process; GO:0002263 cell activation involved in immune response; GO:0002274 myeloid leukocyte activation; GO:0002275 m…	GO:0005576 extracellular region; GO:0005615 extracellular space; GO:0005622 intracellular anatomical structure; GO:0005737 cytoplasm; GO:0005783 endoplasmic reticulum; GO:0005794 Golgi apparatus; GO:0012505 endomembrane system; GO:0030139 endocytic vesicle; GO:0030141 secretory granule; GO:0031410 cytoplasmic vesicle; GO:0031838 haptoglobin-hemoglobin complex; GO:0031974 membrane-enclosed lumen; …	GO:0005488 binding; GO:0005515 protein binding; GO:0030492 hemoglobin binding; GO:0042802 identical protein binding; GO:0042803 protein homodimerization activity; GO:0046983 protein dimerization activity;	PF00089	Trypsin	KOG3627	Trypsin	WP5115 NETWORK MAP OF SARSCOV2 SIGNALING PATHWAY	http://www.wikipathways.org/instance/WP5115_r120597		R-HSA-168249 Innate Immune System;R-HSA-168256 Immune System;R-HSA-2168880 Scavenging of heme from plasma;R-HSA-2173782 Binding and Uptake of Ligands by Scavenger Receptors;R-HSA-5653656 Vesicle-mediated transport;R-HSA-6798695 Neutrophil degranulation	https://reactome.org/PathwayBrowser/#/R-HSA-168249;https://reactome.org/PathwayBrowser/#/R-HSA-168256;https://reactome.org/PathwayBrowser/#/R-HSA-2168880;https://reactome.org/PathwayBrowser/#/R-HSA-2173782;https://reactome.org/PathwayBrowser/#/R-HSA-5653656;https://reactome.org/PathwayBrowser/#/R-HSA-6798695
	P49862	Kallikrein-7 OS=Homo sapiens OX=9606 GN=KLK7 PE=1 SV=1	KLK7	27.524	6.7	1	1	1	1	610900	extracellular	K08668			GO:0002225 positive regulation of antimicrobial peptide production; GO:0002682 regulation of immune system process; GO:0002684 positive regulation of immune system process; GO:0002697 regulation of immune effector process; GO:0002699 positive regulation of immune effector process; GO:0002700 regulation of production of molecular mediator of immune response; GO:0002702 positive regulation of produ…	GO:0005576 extracellular region; GO:0005615 extracellular space; GO:0005622 intracellular anatomical structure; GO:0005737 cytoplasm; GO:0012505 endomembrane system; GO:0030141 secretory granule; GO:0031410 cytoplasmic vesicle; GO:0031982 vesicle; GO:0042599 lamellar body; GO:0043226 organelle; GO:0043227 membrane-bounded organelle; GO:0043229 intracellular organelle; GO:0097209 epidermal lamella…	GO:0003824 catalytic activity; GO:0004175 endopeptidase activity; GO:0004222 metalloendopeptidase activity; GO:0004252 serine-type endopeptidase activity; GO:0008233 peptidase activity; GO:0008236 serine-type peptidase activity; GO:0008237 metallopeptidase activity; GO:0016787 hydrolase activity; GO:0017171 serine hydrolase activity; GO:0140096 catalytic activity, acting on a protein;	PF00089	Trypsin	KOG3627	Trypsin	WP2840 HAIR FOLLICLE DEVELOPMENT CYTODIFFERENTIATION PART 3 OF 3	http://www.wikipathways.org/instance/WP2840_r117745		R-HSA-1474228 Degradation of the extracellular matrix;R-HSA-1474244 Extracellular matrix organization	https://reactome.org/PathwayBrowser/#/R-HSA-1474228;https://reactome.org/PathwayBrowser/#/R-HSA-1474244	KRAS SIGNALING DN	https://www.gsea-msigdb.org/gsea/msigdb/cards/HALLMARK_KRAS_SIGNALING_DN
	Q9UIQ6	Leucyl-cystinyl aminopeptidase OS=Homo sapiens OX=9606 GN=LNPEP PE=1 SV=3	LNPEP	117.35	0	0	0	0	0	0	cytoplasm	K01257	LNPEP; cystinyl aminopeptidase [EC:3.4.11.3]	hsa04614 Renin-angiotensin system	GO:0000003 reproduction; GO:0000209 protein polyubiquitination; GO:0001525 angiogenesis; GO:0001568 blood vessel development; GO:0001655 urogenital system development; GO:0001822 kidney development; GO:0001944 vasculature development; GO:0001990 regulation of systemic arterial blood pressure by hormone; GO:0001991 regulation of systemic arterial blood pressure by circulatory renin-angiotensin; GO…	GO:0005576 extracellular region; GO:0005622 intracellular anatomical structure; GO:0005737 cytoplasm; GO:0005768 endosome; GO:0005769 early endosome; GO:0005783 endoplasmic reticulum; GO:0005788 endoplasmic reticulum lumen; GO:0005829 cytosol; GO:0005886 plasma membrane; GO:0005887 integral component of plasma membrane; GO:0005903 brush border; GO:0009897 external side of plasma membrane; GO:0009…	GO:0001595 angiotensin receptor activity; GO:0001653 peptide receptor activity; GO:0003824 catalytic activity; GO:0004175 endopeptidase activity; GO:0004177 aminopeptidase activity; GO:0004888 transmembrane signaling receptor activity; GO:0004930 G protein-coupled receptor activity; GO:0005102 signaling receptor binding; GO:0005126 cytokine receptor binding; GO:0005138 interleukin-6 receptor bind…	PF17900; PF01433; PF11838	Peptidase M1 N-terminal domain; Peptidase family M1 domain; ERAP1-like C-terminal domain	KOG1046	Puromycin-sensitive aminopeptidase and related aminopeptidases				R-HSA-1236975 Antigen processing-Cross presentation;R-HSA-1236977 Endosomal/Vacuolar pathway;R-HSA-1280218 Adaptive Immune System;R-HSA-1445148 Translocation of SLC2A4 (GLUT4) to the plasma membrane;R-HSA-168256 Immune System;R-HSA-199991 Membrane Trafficking;R-HSA-5653656 Vesicle-mediated transport;R-HSA-983168 Antigen processing: Ubiquitination & Proteasome degradation;R-HSA-983169 Class I MHC …	https://reactome.org/PathwayBrowser/#/R-HSA-1236975;https://reactome.org/PathwayBrowser/#/R-HSA-1236977;https://reactome.org/PathwayBrowser/#/R-HSA-1280218;https://reactome.org/PathwayBrowser/#/R-HSA-1445148;https://reactome.org/PathwayBrowser/#/R-HSA-168256;https://reactome.org/PathwayBrowser/#/R-HSA-199991;https://reactome.org/PathwayBrowser/#/R-HSA-5653656;https://reactome.org/PathwayBrowser/#…
	P00739	Haptoglobin-related protein OS=Homo sapiens OX=9606 GN=HPR PE=2 SV=2	HPR	39.029	34.2	5	14	3	3	169590000	mitochondria	K14477	HPR; haptoglobin-related protein	hsa05143 African trypanosomiasis	GO:0000003 reproduction; GO:0000302 response to reactive oxygen species; GO:0001101 response to acid chemical; GO:0001666 response to hypoxia; GO:0001775 cell activation; GO:0001889 liver development; GO:0002237 response to molecule of bacterial origin; GO:0002252 immune effector process; GO:0002263 cell activation involved in immune response; GO:0002274 myeloid leukocyte activation; GO:0002275 m…	GO:0005576 extracellular region; GO:0005615 extracellular space; GO:0005622 intracellular anatomical structure; GO:0005737 cytoplasm; GO:0005783 endoplasmic reticulum; GO:0005794 Golgi apparatus; GO:0012505 endomembrane system; GO:0030139 endocytic vesicle; GO:0030141 secretory granule; GO:0031410 cytoplasmic vesicle; GO:0031838 haptoglobin-hemoglobin complex; GO:0031974 membrane-enclosed lumen; …	GO:0005488 binding; GO:0005515 protein binding; GO:0030492 hemoglobin binding; GO:0042802 identical protein binding; GO:0042803 protein homodimerization activity; GO:0046983 protein dimerization activity;	PF00089	Trypsin	KOG3627	Trypsin				R-HSA-2168880 Scavenging of heme from plasma;R-HSA-2173782 Binding and Uptake of Ligands by Scavenger Receptors;R-HSA-5653656 Vesicle-mediated transport	https://reactome.org/PathwayBrowser/#/R-HSA-2168880;https://reactome.org/PathwayBrowser/#/R-HSA-2173782;https://reactome.org/PathwayBrowser/#/R-HSA-5653656
	Q96KP4	Cytosolic non-specific dipeptidase OS=Homo sapiens OX=9606 GN=CNDP2 PE=1 SV=2	CNDP2	52.878	0	0	0	0	0	0	cytoplasm	K08660	CNDP2; cytosolic nonspecific dipeptidase [EC:3.4.13.18]	hsa00340 Histidine metabolism; hsa00410 beta-Alanine metabolism; hsa00330 Arginine and proline metabolism; hsa01100 Metabolic pathways	GO:0006508 proteolysis; GO:0006518 peptide metabolic process; GO:0006575 cellular modified amino acid metabolic process; GO:0006749 glutathione metabolic process; GO:0006750 glutathione biosynthetic process; GO:0006790 sulfur compound metabolic process; GO:0006807 nitrogen compound metabolic process; GO:0008152 metabolic process; GO:0009058 biosynthetic process; GO:0009987 cellular process; GO:00…	GO:0005622 intracellular anatomical structure; GO:0005634 nucleus; GO:0005654 nucleoplasm; GO:0005737 cytoplasm; GO:0005829 cytosol; GO:0031974 membrane-enclosed lumen; GO:0031981 nuclear lumen; GO:0043226 organelle; GO:0043227 membrane-bounded organelle; GO:0043229 intracellular organelle; GO:0043231 intracellular membrane-bounded organelle; GO:0043233 organelle lumen; GO:0070013 intracellular o…	GO:0003824 catalytic activity; GO:0004180 carboxypeptidase activity; GO:0008233 peptidase activity; GO:0008238 exopeptidase activity; GO:0016787 hydrolase activity; GO:0016805 dipeptidase activity; GO:0140096 catalytic activity, acting on a protein;	PF07687	Peptidase dimerisation domain	KOG2276	Metalloexopeptidases				R-HSA-1430728 Metabolism;R-HSA-156580 Phase II - Conjugation of compounds;R-HSA-156590 Glutathione conjugation;R-HSA-174403 Glutathione synthesis and recycling;R-HSA-211859 Biological oxidations;R-HSA-9748784 Drug ADME;R-HSA-9753281 Paracetamol ADME	https://reactome.org/PathwayBrowser/#/R-HSA-1430728;https://reactome.org/PathwayBrowser/#/R-HSA-156580;https://reactome.org/PathwayBrowser/#/R-HSA-156590;https://reactome.org/PathwayBrowser/#/R-HSA-174403;https://reactome.org/PathwayBrowser/#/R-HSA-211859;https://reactome.org/PathwayBrowser/#/R-HSA-9748784;https://reactome.org/PathwayBrowser/#/R-HSA-9753281	XENOBIOTIC METABOLISM	https://www.gsea-msigdb.org/gsea/msigdb/cards/HALLMARK_XENOBIOTIC_METABOLISM
	Q07075	Glutamyl aminopeptidase OS=Homo sapiens OX=9606 GN=ENPEP PE=1 SV=3	ENPEP	109.24	0	0	0	0	0	0	extracellular	K11141	ENPEP; glutamyl aminopeptidase [EC:3.4.11.7]	hsa04614 Renin-angiotensin system	GO:0000003 reproduction; GO:0000209 protein polyubiquitination; GO:0001525 angiogenesis; GO:0001568 blood vessel development; GO:0001655 urogenital system development; GO:0001822 kidney development; GO:0001944 vasculature development; GO:0001990 regulation of systemic arterial blood pressure by hormone; GO:0001991 regulation of systemic arterial blood pressure by circulatory renin-angiotensin; GO…	GO:0005576 extracellular region; GO:0005622 intracellular anatomical structure; GO:0005737 cytoplasm; GO:0005768 endosome; GO:0005769 early endosome; GO:0005783 endoplasmic reticulum; GO:0005788 endoplasmic reticulum lumen; GO:0005829 cytosol; GO:0005886 plasma membrane; GO:0005887 integral component of plasma membrane; GO:0005903 brush border; GO:0009897 external side of plasma membrane; GO:0009…	GO:0003824 catalytic activity; GO:0004175 endopeptidase activity; GO:0004177 aminopeptidase activity; GO:0005102 signaling receptor binding; GO:0005126 cytokine receptor binding; GO:0005138 interleukin-6 receptor binding; GO:0005149 interleukin-1 receptor binding; GO:0005151 interleukin-1, type II receptor binding; GO:0005488 binding; GO:0005515 protein binding; GO:0008233 peptidase activity; GO:…	PF17900; PF01433; PF11838	Peptidase M1 N-terminal domain; Peptidase family M1 domain; ERAP1-like C-terminal domain	KOG1046	Puromycin-sensitive aminopeptidase and related aminopeptidases				R-HSA-2022377 Metabolism of Angiotensinogen to Angiotensins;R-HSA-2980736 Peptide hormone metabolism;R-HSA-392499 Metabolism of proteins	https://reactome.org/PathwayBrowser/#/R-HSA-2022377;https://reactome.org/PathwayBrowser/#/R-HSA-2980736;https://reactome.org/PathwayBrowser/#/R-HSA-392499	XENOBIOTIC METABOLISM	https://www.gsea-msigdb.org/gsea/msigdb/cards/HALLMARK_XENOBIOTIC_METABOLISM
	P00751	Complement factor B OS=Homo sapiens OX=9606 GN=CFB PE=1 SV=2	CFB	85.532	22.3	13	12	12	12	416220000	extracellular	K01335	CFB; complement factor B [EC:3.4.21.47]	hsa04610 Complement and coagulation cascades; hsa05150 Staphylococcus aureus infection; hsa05171 Coronavirus disease - COVID-19	GO:0002250 adaptive immune response; GO:0002252 immune effector process; GO:0002253 activation of immune response; GO:0002376 immune system process; GO:0002443 leukocyte mediated immunity; GO:0002449 lymphocyte mediated immunity; GO:0002455 humoral immune response mediated by circulating immunoglobulin; GO:0002460 adaptive immune response based on somatic recombination of immune receptors built f…	GO:0005576 extracellular region; GO:0005615 extracellular space; GO:0005886 plasma membrane; GO:0016020 membrane; GO:0071944 cell periphery;	GO:0001848 complement binding; GO:0003824 catalytic activity; GO:0004175 endopeptidase activity; GO:0004252 serine-type endopeptidase activity; GO:0005488 binding; GO:0005515 protein binding; GO:0008233 peptidase activity; GO:0008236 serine-type peptidase activity; GO:0016787 hydrolase activity; GO:0017171 serine hydrolase activity; GO:0140096 catalytic activity, acting on a protein;	PF00084; PF00092; PF00089	Sushi repeat (SCR repeat); von Willebrand factor type A domain; Trypsin	KOG3627	Trypsin	WP5104 ACQUIRED PARTIAL LIPODYSTROPHY BARRAQUERSIMONS SYNDROME;WP545 COMPLEMENT ACTIVATION;WP558 COMPLEMENT AND COAGULATION CASCADES;WP2806 COMPLEMENT SYSTEM;WP5090 COMPLEMENT SYSTEM IN NEURONAL DEVELOPMENT AND PLASTICITY;WP5115 NETWORK MAP OF SARSCOV2 SIGNALING PATHWAY	http://www.wikipathways.org/instance/WP5104_r120389;http://www.wikipathways.org/instance/WP545_r116815;http://www.wikipathways.org/instance/WP558_r119232;http://www.wikipathways.org/instance/WP2806_r116569;http://www.wikipathways.org/instance/WP5090_r118898;http://www.wikipathways.org/instance/WP5115_r120597		R-HSA-166658 Complement cascade;R-HSA-166663 Initial triggering of complement;R-HSA-168249 Innate Immune System;R-HSA-168256 Immune System;R-HSA-173736 Alternative complement activation;R-HSA-174577 Activation of C3 and C5;R-HSA-977606 Regulation of Complement cascade	https://reactome.org/PathwayBrowser/#/R-HSA-166658;https://reactome.org/PathwayBrowser/#/R-HSA-166663;https://reactome.org/PathwayBrowser/#/R-HSA-168249;https://reactome.org/PathwayBrowser/#/R-HSA-168256;https://reactome.org/PathwayBrowser/#/R-HSA-173736;https://reactome.org/PathwayBrowser/#/R-HSA-174577;https://reactome.org/PathwayBrowser/#/R-HSA-977606	COAGULATION;COMPLEMENT;INTERFERON GAMMA RESPONSE;KRAS SIGNALING UP;XENOBIOTIC METABOLISM	https://www.gsea-msigdb.org/gsea/msigdb/cards/HALLMARK_COAGULATION;https://www.gsea-msigdb.org/gsea/msigdb/cards/HALLMARK_COMPLEMENT;https://www.gsea-msigdb.org/gsea/msigdb/cards/HALLMARK_INTERFERON_GAMMA_RESPONSE;https://www.gsea-msigdb.org/gsea/msigdb/cards/HALLMARK_KRAS_SIGNALING_UP;https://www.gsea-msigdb.org/gsea/msigdb/cards/HALLMARK_XENOBIOTIC_METABOLISM
	P03952	Plasma kallikrein OS=Homo sapiens OX=9606 GN=KLKB1 PE=1 SV=1	KLKB1	71.369	3.6	2	2	2	2	42984000	extracellular	K01324	KLKB1; plasma kallikrein [EC:3.4.21.34]	hsa04610 Complement and coagulation cascades	GO:0001889 liver development; GO:0002254 kinin cascade; GO:0002353 plasma kallikrein-kinin cascade; GO:0002526 acute inflammatory response; GO:0002542 Factor XII activation; GO:0002673 regulation of acute inflammatory response; GO:0002675 positive regulation of acute inflammatory response; GO:0006082 organic acid metabolic process; GO:0006508 proteolysis; GO:0006629 lipid metabolic process; GO:00…	GO:0005576 extracellular region; GO:0005615 extracellular space; GO:0005886 plasma membrane; GO:0016020 membrane; GO:0071944 cell periphery;	GO:0003824 catalytic activity; GO:0004175 endopeptidase activity; GO:0004252 serine-type endopeptidase activity; GO:0005488 binding; GO:0005515 protein binding; GO:0008233 peptidase activity; GO:0008236 serine-type peptidase activity; GO:0016787 hydrolase activity; GO:0017171 serine hydrolase activity; GO:0042802 identical protein binding; GO:0042803 protein homodimerization activity; GO:0046983 …	PF00024; PF00089	PAN domain; Trypsin	KOG3627	Trypsin	WP272 BLOOD CLOTTING CASCADE;WP558 COMPLEMENT AND COAGULATION CASCADES;WP2806 COMPLEMENT SYSTEM;WP5089 KININKALLIKREIN PATHWAY;WP4969 RAS AND BRADYKININ PATHWAYS IN COVID19	http://www.wikipathways.org/instance/WP272_r118424;http://www.wikipathways.org/instance/WP558_r119232;http://www.wikipathways.org/instance/WP2806_r116569;http://www.wikipathways.org/instance/WP5089_r118192;http://www.wikipathways.org/instance/WP4969_r120081		R-HSA-109582 Hemostasis;R-HSA-140837 Intrinsic Pathway of Fibrin Clot Formation;R-HSA-140877 Formation of Fibrin Clot (Clotting Cascade);R-HSA-1474228 Degradation of the extracellular matrix;R-HSA-1474244 Extracellular matrix organization;R-HSA-1592389 Activation of Matrix Metalloproteinases;R-HSA-1643685 Disease;R-HSA-9651496 Defects of contact activation system (CAS) and kallikrein/kinin system…	https://reactome.org/PathwayBrowser/#/R-HSA-109582;https://reactome.org/PathwayBrowser/#/R-HSA-140837;https://reactome.org/PathwayBrowser/#/R-HSA-140877;https://reactome.org/PathwayBrowser/#/R-HSA-1474228;https://reactome.org/PathwayBrowser/#/R-HSA-1474244;https://reactome.org/PathwayBrowser/#/R-HSA-1592389;https://reactome.org/PathwayBrowser/#/R-HSA-1643685;https://reactome.org/PathwayBrowser/#/…	COAGULATION;COMPLEMENT	https://www.gsea-msigdb.org/gsea/msigdb/cards/HALLMARK_COAGULATION;https://www.gsea-msigdb.org/gsea/msigdb/cards/HALLMARK_COMPLEMENT
	P55786	Puromycin-sensitive aminopeptidase OS=Homo sapiens OX=9606 GN=NPEPPS PE=1 SV=2	NPEPPS	103.28	0	0	0	0	0	0	mitochondria	K08776			GO:0000003 reproduction; GO:0000209 protein polyubiquitination; GO:0000578 embryonic axis specification; GO:0001666 response to hypoxia; GO:0003002 regionalization; GO:0006464 cellular protein modification process; GO:0006508 proteolysis; GO:0006518 peptide metabolic process; GO:0006807 nitrogen compound metabolic process; GO:0006950 response to stress; GO:0007049 cell cycle; GO:0007275 multicell…	GO:0000793 condensed chromosome; GO:0000922 spindle pole; GO:0005622 intracellular anatomical structure; GO:0005694 chromosome; GO:0005737 cytoplasm; GO:0005819 spindle; GO:0005829 cytosol; GO:0005856 cytoskeleton; GO:0015630 microtubule cytoskeleton; GO:0043226 organelle; GO:0043228 non-membrane-bounded organelle; GO:0043229 intracellular organelle; GO:0043232 intracellular non-membrane-bounded …	GO:0003824 catalytic activity; GO:0004177 aminopeptidase activity; GO:0005488 binding; GO:0008233 peptidase activity; GO:0008235 metalloexopeptidase activity; GO:0008237 metallopeptidase activity; GO:0008238 exopeptidase activity; GO:0008270 zinc ion binding; GO:0016787 hydrolase activity; GO:0033218 amide binding; GO:0042277 peptide binding; GO:0043167 ion binding; GO:0043169 cation binding; GO:…	PF17900; PF01433; PF11838	Peptidase M1 N-terminal domain; Peptidase family M1 domain; ERAP1-like C-terminal domain	KOG1046	Puromycin-sensitive aminopeptidase and related aminopeptidases				R-HSA-1280218 Adaptive Immune System;R-HSA-168256 Immune System;R-HSA-983168 Antigen processing: Ubiquitination & Proteasome degradation;R-HSA-983169 Class I MHC mediated antigen processing & presentation	https://reactome.org/PathwayBrowser/#/R-HSA-1280218;https://reactome.org/PathwayBrowser/#/R-HSA-168256;https://reactome.org/PathwayBrowser/#/R-HSA-983168;https://reactome.org/PathwayBrowser/#/R-HSA-983169
	P15144	Aminopeptidase N OS=Homo sapiens OX=9606 GN=ANPEP PE=1 SV=4	ANPEP	109.54	2.8	2	2	2	2	31204000	endoplasmic reticulum	K11140	ANPEP; aminopeptidase N [EC:3.4.11.2]	hsa00480 Glutathione metabolism; hsa04640 Hematopoietic cell lineage; hsa04614 Renin-angiotensin system; hsa01100 Metabolic pathways	GO:0001775 cell activation; GO:0002252 immune effector process; GO:0002263 cell activation involved in immune response; GO:0002274 myeloid leukocyte activation; GO:0002275 myeloid cell activation involved in immune response; GO:0002283 neutrophil activation involved in immune response; GO:0002366 leukocyte activation involved in immune response; GO:0002376 immune system process; GO:0002443 leukoc…	GO:0005576 extracellular region; GO:0005615 extracellular space; GO:0005622 intracellular anatomical structure; GO:0005737 cytoplasm; GO:0005793 endoplasmic reticulum-Golgi intermediate compartment; GO:0005886 plasma membrane; GO:0009897 external side of plasma membrane; GO:0009986 cell surface; GO:0012505 endomembrane system; GO:0012506 vesicle membrane; GO:0016020 membrane; GO:0030141 secretory…	GO:0003824 catalytic activity; GO:0004177 aminopeptidase activity; GO:0005488 binding; GO:0008233 peptidase activity; GO:0008235 metalloexopeptidase activity; GO:0008237 metallopeptidase activity; GO:0008238 exopeptidase activity; GO:0008270 zinc ion binding; GO:0016787 hydrolase activity; GO:0033218 amide binding; GO:0038023 signaling receptor activity; GO:0042277 peptide binding; GO:0043167 ion…	PF17900; PF01433; PF11838	Peptidase M1 N-terminal domain; Peptidase family M1 domain; ERAP1-like C-terminal domain	KOG1046	Puromycin-sensitive aminopeptidase and related aminopeptidases	WP2406 CARDIAC PROGENITOR DIFFERENTIATION;WP100 GLUTATHIONE METABOLISM	http://www.wikipathways.org/instance/WP2406_r119249;http://www.wikipathways.org/instance/WP100_r107114		R-HSA-168249 Innate Immune System;R-HSA-168256 Immune System;R-HSA-2022377 Metabolism of Angiotensinogen to Angiotensins;R-HSA-2980736 Peptide hormone metabolism;R-HSA-392499 Metabolism of proteins;R-HSA-6798695 Neutrophil degranulation	https://reactome.org/PathwayBrowser/#/R-HSA-168249;https://reactome.org/PathwayBrowser/#/R-HSA-168256;https://reactome.org/PathwayBrowser/#/R-HSA-2022377;https://reactome.org/PathwayBrowser/#/R-HSA-2980736;https://reactome.org/PathwayBrowser/#/R-HSA-392499;https://reactome.org/PathwayBrowser/#/R-HSA-6798695	EPITHELIAL MESENCHYMAL TRANSITION	https://www.gsea-msigdb.org/gsea/msigdb/cards/HALLMARK_EPITHELIAL_MESENCHYMAL_TRANSITION
	P00748	Coagulation factor XII OS=Homo sapiens OX=9606 GN=F12 PE=1 SV=3	F12	67.791	2.9	1	1	1	1	1355400	extracellular	K01328	F12; coagulation factor XII (Hageman factor) [EC:3.4.21.38]	hsa04610 Complement and coagulation cascades	GO:0002254 kinin cascade; GO:0002353 plasma kallikrein-kinin cascade; GO:0002376 immune system process; GO:0002526 acute inflammatory response; GO:0002542 Factor XII activation; GO:0002673 regulation of acute inflammatory response; GO:0002675 positive regulation of acute inflammatory response; GO:0006508 proteolysis; GO:0006807 nitrogen compound metabolic process; GO:0006950 response to stress; G…	GO:0005576 extracellular region; GO:0005615 extracellular space; GO:0005622 intracellular anatomical structure; GO:0005737 cytoplasm; GO:0005829 cytosol; GO:0005886 plasma membrane; GO:0016020 membrane; GO:0071944 cell periphery;	GO:0003824 catalytic activity; GO:0004175 endopeptidase activity; GO:0004252 serine-type endopeptidase activity; GO:0005488 binding; GO:0005515 protein binding; GO:0008233 peptidase activity; GO:0008236 serine-type peptidase activity; GO:0016787 hydrolase activity; GO:0017171 serine hydrolase activity; GO:0051787 misfolded protein binding; GO:0140096 catalytic activity, acting on a protein;	PF00040; PF00008; PF00039; PF00051; PF00089	Fibronectin type II domain; EGF-like domain; Fibronectin type I domain; Kringle domain; Trypsin	KOG3627	Trypsin	WP5036 ANGIOTENSIN II RECEPTOR TYPE 1 PATHWAY;WP272 BLOOD CLOTTING CASCADE;WP558 COMPLEMENT AND COAGULATION CASCADES;WP2806 COMPLEMENT SYSTEM;WP5089 KININKALLIKREIN PATHWAY;WP4969 RAS AND BRADYKININ PATHWAYS IN COVID19	http://www.wikipathways.org/instance/WP5036_r119016;http://www.wikipathways.org/instance/WP272_r118424;http://www.wikipathways.org/instance/WP558_r119232;http://www.wikipathways.org/instance/WP2806_r116569;http://www.wikipathways.org/instance/WP5089_r118192;http://www.wikipathways.org/instance/WP4969_r120081		R-HSA-109582 Hemostasis;R-HSA-140837 Intrinsic Pathway of Fibrin Clot Formation;R-HSA-140877 Formation of Fibrin Clot (Clotting Cascade);R-HSA-1643685 Disease;R-HSA-9651496 Defects of contact activation system (CAS) and kallikrein/kinin system (KKS);R-HSA-9657688 Defective factor XII causes hereditary angioedema;R-HSA-9657689 Defective SERPING1 causes hereditary angioedema;R-HSA-9671793 Diseases …	https://reactome.org/PathwayBrowser/#/R-HSA-109582;https://reactome.org/PathwayBrowser/#/R-HSA-140837;https://reactome.org/PathwayBrowser/#/R-HSA-140877;https://reactome.org/PathwayBrowser/#/R-HSA-1643685;https://reactome.org/PathwayBrowser/#/R-HSA-9651496;https://reactome.org/PathwayBrowser/#/R-HSA-9657688;https://reactome.org/PathwayBrowser/#/R-HSA-9657689;https://reactome.org/PathwayBrowser/#/…	COAGULATION	https://www.gsea-msigdb.org/gsea/msigdb/cards/HALLMARK_COAGULATION
[G] Carbohydrate transport and metabolism	P04406	Glyceraldehyde-3-phosphate dehydrogenase OS=Homo sapiens OX=9606 GN=GAPDH PE=1 SV=3	GAPDH	36.053	28.7	5	6	6	6	28325000	cytoplasm	K00134	GAPDH; glyceraldehyde 3-phosphate dehydrogenase (phosphorylating) [EC:1.2.1.12]	hsa05415 Diabetic cardiomyopathy; hsa05010 Alzheimer disease; hsa05132 Salmonella infection; hsa04066 HIF-1 signaling pathway; hsa00010 Glycolysis / Gluconeogenesis; hsa05130 Pathogenic Escherichia coli infection; hsa01200 Carbon metabolism; hsa01230 Biosynthesis of amino acids; hsa01100 Metabolic pathways	GO:0000226 microtubule cytoskeleton organization; GO:0000740 nuclear membrane fusion; GO:0000768 syncytium formation by plasma membrane fusion; GO:0001817 regulation of cytokine production; GO:0001819 positive regulation of cytokine production; GO:0001906 cell killing; GO:0001907 killing by symbiont of host cells; GO:0002376 immune system process; GO:0002791 regulation of peptide secretion; GO:00…	GO:0005622 intracellular anatomical structure; GO:0005634 nucleus; GO:0005635 nuclear envelope; GO:0005737 cytoplasm; GO:0005811 lipid droplet; GO:0005829 cytosol; GO:0005856 cytoskeleton; GO:0005886 plasma membrane; GO:0012505 endomembrane system; GO:0015630 microtubule cytoskeleton; GO:0016020 membrane; GO:0030016 myofibril; GO:0030017 sarcomere; GO:0030018 Z disc; GO:0031090 organelle membrane…	GO:0003824 catalytic activity; GO:0004365 glyceraldehyde-3-phosphate dehydrogenase (NAD+) (phosphorylating) activity; GO:0004857 enzyme inhibitor activity; GO:0004866 endopeptidase inhibitor activity; GO:0005488 binding; GO:0005515 protein binding; GO:0008017 microtubule binding; GO:0008092 cytoskeletal protein binding; GO:0015631 tubulin binding; GO:0016491 oxidoreductase activity; GO:0016620 ox…	PF00044; PF02800	Glyceraldehyde 3-phosphate dehydrogenase, NAD binding domain; Glyceraldehyde 3-phosphate dehydrogenase, C-terminal domain	KOG0657	Glyceraldehyde 3-phosphate dehydrogenase	WP4932 7Q1123 COPY NUMBER VARIATION SYNDROME;WP4629 AEROBIC GLYCOLYSIS;WP5124 ALZHEIMERS DISEASE;WP2059 ALZHEIMERS DISEASE AND MIRNA EFFECTS;WP4018 CLEAR CELL RENAL CELL CARCINOMA PATHWAYS;WP1946 CORI CYCLE;WP534 GLYCOLYSIS AND GLUCONEOGENESIS;WP5049 GLYCOLYSIS IN SENESCENCE;WP2456 HIF1A AND PPARG REGULATION OF GLYCOLYSIS;WP4290 METABOLIC REPROGRAMMING IN COLON CANCER;WP706 SUDDEN INFANT DEATH SY…	http://www.wikipathways.org/instance/WP4932_r118797;http://www.wikipathways.org/instance/WP4629_r119264;http://www.wikipathways.org/instance/WP5124_r119432;http://www.wikipathways.org/instance/WP2059_r119468;http://www.wikipathways.org/instance/WP4018_r117168;http://www.wikipathways.org/instance/WP1946_r119982;http://www.wikipathways.org/instance/WP534_r117147;http://www.wikipathways.org/instance…		R-HSA-1430728 Metabolism;R-HSA-70171 Glycolysis;R-HSA-70263 Gluconeogenesis;R-HSA-70326 Glucose metabolism;R-HSA-71387 Metabolism of carbohydrates	https://reactome.org/PathwayBrowser/#/R-HSA-1430728;https://reactome.org/PathwayBrowser/#/R-HSA-70171;https://reactome.org/PathwayBrowser/#/R-HSA-70263;https://reactome.org/PathwayBrowser/#/R-HSA-70326;https://reactome.org/PathwayBrowser/#/R-HSA-71387	HYPOXIA;MTORC1 SIGNALING	https://www.gsea-msigdb.org/gsea/msigdb/cards/HALLMARK_HYPOXIA;https://www.gsea-msigdb.org/gsea/msigdb/cards/HALLMARK_MTORC1_SIGNALING
	Q70JA7	Chondroitin sulfate synthase 3 OS=Homo sapiens OX=9606 GN=CHSY3 PE=2 SV=3	CHSY3	100.28	0	0	0	0	0	0	endoplasmic reticulum	K13499	CHSY; chondroitin sulfate synthase [EC:2.4.1.175 2.4.1.226]	hsa00532 Glycosaminoglycan biosynthesis - chondroitin sulfate / dermatan sulfate; hsa01100 Metabolic pathways	GO:0000003 reproduction; GO:0002009 morphogenesis of an epithelium; GO:0002119 nematode larval development; GO:0002164 larval development; GO:0006022 aminoglycan metabolic process; GO:0006023 aminoglycan biosynthetic process; GO:0006024 glycosaminoglycan biosynthetic process; GO:0006029 proteoglycan metabolic process; GO:0006082 organic acid metabolic process; GO:0006790 sulfur compound metabolic…	GO:0000139 Golgi membrane; GO:0005576 extracellular region; GO:0005622 intracellular anatomical structure; GO:0005737 cytoplasm; GO:0005794 Golgi apparatus; GO:0012505 endomembrane system; GO:0016020 membrane; GO:0031090 organelle membrane; GO:0031984 organelle subcompartment; GO:0043226 organelle; GO:0043227 membrane-bounded organelle; GO:0043229 intracellular organelle; GO:0043231 intracellular…	GO:0003824 catalytic activity; GO:0005488 binding; GO:0005515 protein binding; GO:0008194 UDP-glycosyltransferase activity; GO:0008375 acetylglucosaminyltransferase activity; GO:0008376 acetylgalactosaminyltransferase activity; GO:0015020 glucuronosyltransferase activity; GO:0016740 transferase activity; GO:0016757 glycosyltransferase activity; GO:0016758 hexosyltransferase activity; GO:0019899 e…			KOG3588	Chondroitin synthase 1				R-HSA-1430728 Metabolism;R-HSA-1630316 Glycosaminoglycan metabolism;R-HSA-1793185 Chondroitin sulfate/dermatan sulfate metabolism;R-HSA-2022870 Chondroitin sulfate biosynthesis;R-HSA-71387 Metabolism of carbohydrates	https://reactome.org/PathwayBrowser/#/R-HSA-1430728;https://reactome.org/PathwayBrowser/#/R-HSA-1630316;https://reactome.org/PathwayBrowser/#/R-HSA-1793185;https://reactome.org/PathwayBrowser/#/R-HSA-2022870;https://reactome.org/PathwayBrowser/#/R-HSA-71387
	P07738	Bisphosphoglycerate mutase OS=Homo sapiens OX=9606 GN=BPGM PE=1 SV=2	BPGM	30.005	0	0	0	0	0	0	cytoplasm	K01837	BPGM; bisphosphoglycerate/phosphoglycerate mutase [EC:5.4.2.4 5.4.2.11]	hsa00260 Glycine, serine and threonine metabolism; hsa00010 Glycolysis / Gluconeogenesis; hsa01100 Metabolic pathways	GO:0002262 myeloid cell homeostasis; GO:0002376 immune system process; GO:0002520 immune system development; GO:0005975 carbohydrate metabolic process; GO:0005996 monosaccharide metabolic process; GO:0006006 glucose metabolic process; GO:0006007 glucose catabolic process; GO:0006082 organic acid metabolic process; GO:0006090 pyruvate metabolic process; GO:0006091 generation of precursor metabolit…	GO:0005622 intracellular anatomical structure; GO:0005737 cytoplasm; GO:0005829 cytosol;	GO:0003824 catalytic activity; GO:0004082 bisphosphoglycerate mutase activity; GO:0004619 phosphoglycerate mutase activity; GO:0016853 isomerase activity; GO:0016866 intramolecular transferase activity; GO:0016868 intramolecular transferase activity, phosphotransferases; GO:0046538 2,3-bisphosphoglycerate-dependent phosphoglycerate mutase activity;	PF00300	Histidine phosphatase superfamily (branch 1)	KOG0235	Phosphoglycerate mutase	WP4754 IL18 SIGNALING PATHWAY	http://www.wikipathways.org/instance/WP4754_r115147		R-HSA-1430728 Metabolism;R-HSA-70171 Glycolysis;R-HSA-70326 Glucose metabolism;R-HSA-71387 Metabolism of carbohydrates	https://reactome.org/PathwayBrowser/#/R-HSA-1430728;https://reactome.org/PathwayBrowser/#/R-HSA-70171;https://reactome.org/PathwayBrowser/#/R-HSA-70326;https://reactome.org/PathwayBrowser/#/R-HSA-71387	HEME METABOLISM;INTERFERON GAMMA RESPONSE;KRAS SIGNALING UP	https://www.gsea-msigdb.org/gsea/msigdb/cards/HALLMARK_HEME_METABOLISM;https://www.gsea-msigdb.org/gsea/msigdb/cards/HALLMARK_INTERFERON_GAMMA_RESPONSE;https://www.gsea-msigdb.org/gsea/msigdb/cards/HALLMARK_KRAS_SIGNALING_UP
	Q14916	Sodium-dependent phosphate transport protein 1 OS=Homo sapiens OX=9606 GN=SLC17A1 PE=1 SV=2	SLC17A1	51.131	0	0	0	0	0	0	plasma membrane	K12300			GO:0006082 organic acid metabolic process; GO:0006725 cellular aromatic compound metabolic process; GO:0006807 nitrogen compound metabolic process; GO:0006810 transport; GO:0006811 ion transport; GO:0006812 cation transport; GO:0006814 sodium ion transport; GO:0006817 phosphate ion transport; GO:0006820 anion transport; GO:0008152 metabolic process; GO:0009987 cellular process; GO:0015698 inorgan…	GO:0005886 plasma membrane; GO:0005887 integral component of plasma membrane; GO:0016020 membrane; GO:0016021 integral component of membrane; GO:0016324 apical plasma membrane; GO:0031224 intrinsic component of membrane; GO:0031226 intrinsic component of plasma membrane; GO:0045177 apical part of cell; GO:0071944 cell periphery; GO:0098590 plasma membrane region;	GO:0005215 transporter activity; GO:0005436 sodium:phosphate symporter activity; GO:0008324 cation transmembrane transporter activity; GO:0008509 anion transmembrane transporter activity; GO:0015075 ion transmembrane transporter activity; GO:0015081 sodium ion transmembrane transporter activity; GO:0015103 inorganic anion transmembrane transporter activity; GO:0015114 phosphate ion transmembrane …			KOG2532	Permease of the major facilitator superfamily				R-HSA-382551 Transport of small molecules;R-HSA-425393 Transport of inorganic cations/anions and amino acids/oligopeptides;R-HSA-425407 SLC-mediated transmembrane transport;R-HSA-428643 Organic anion transporters	https://reactome.org/PathwayBrowser/#/R-HSA-382551;https://reactome.org/PathwayBrowser/#/R-HSA-425393;https://reactome.org/PathwayBrowser/#/R-HSA-425407;https://reactome.org/PathwayBrowser/#/R-HSA-428643
	Q8NCI6	Beta-galactosidase-1-like protein 3 OS=Homo sapiens OX=9606 GN=GLB1L3 PE=2 SV=3	GLB1L3	74.822	0	0	0	0	0	0	mitochondria	K25543			GO:0001775 cell activation; GO:0002252 immune effector process; GO:0002263 cell activation involved in immune response; GO:0002274 myeloid leukocyte activation; GO:0002275 myeloid cell activation involved in immune response; GO:0002283 neutrophil activation involved in immune response; GO:0002366 leukocyte activation involved in immune response; GO:0002376 immune system process; GO:0002443 leukoc…	GO:0000323 lytic vacuole; GO:0005576 extracellular region; GO:0005622 intracellular anatomical structure; GO:0005737 cytoplasm; GO:0005764 lysosome; GO:0005766 primary lysosome; GO:0005773 vacuole; GO:0005775 vacuolar lumen; GO:0005794 Golgi apparatus; GO:0012505 endomembrane system; GO:0030141 secretory granule; GO:0031410 cytoplasmic vesicle; GO:0031974 membrane-enclosed lumen; GO:0031982 vesic…	GO:0003824 catalytic activity; GO:0004308 exo-alpha-sialidase activity; GO:0004553 hydrolase activity, hydrolyzing O-glycosyl compounds; GO:0004565 beta-galactosidase activity; GO:0005488 binding; GO:0005515 protein binding; GO:0015925 galactosidase activity; GO:0016787 hydrolase activity; GO:0016798 hydrolase activity, acting on glycosyl bonds; GO:0016997 alpha-sialidase activity; GO:0042802 ide…	PF01301	Glycosyl hydrolases family 35	KOG0496	Beta-galactosidase
	Q01459	Di-N-acetylchitobiase OS=Homo sapiens OX=9606 GN=CTBS PE=1 SV=1	CTBS	43.759	11.2	3	3	3	3	48297000	extracellular	K12310			GO:0005975 carbohydrate metabolic process; GO:0006022 aminoglycan metabolic process; GO:0006026 aminoglycan catabolic process; GO:0006030 chitin metabolic process; GO:0006032 chitin catabolic process; GO:0006040 amino sugar metabolic process; GO:0006807 nitrogen compound metabolic process; GO:0008152 metabolic process; GO:0009056 catabolic process; GO:0009057 macromolecule catabolic process; GO:0…	GO:0000323 lytic vacuole; GO:0005576 extracellular region; GO:0005622 intracellular anatomical structure; GO:0005737 cytoplasm; GO:0005764 lysosome; GO:0005773 vacuole; GO:0043226 organelle; GO:0043227 membrane-bounded organelle; GO:0043229 intracellular organelle; GO:0043231 intracellular membrane-bounded organelle;	GO:0003824 catalytic activity; GO:0004553 hydrolase activity, hydrolyzing O-glycosyl compounds; GO:0004568 chitinase activity; GO:0005488 binding; GO:0008061 chitin binding; GO:0016787 hydrolase activity; GO:0016798 hydrolase activity, acting on glycosyl bonds; GO:0097367 carbohydrate derivative binding;	PF00704	Glycosyl hydrolases family 18	KOG2806	Chitinase
	P04075	Fructose-bisphosphate aldolase A OS=Homo sapiens OX=9606 GN=ALDOA PE=1 SV=2	ALDOA	39.42	4.9	1	1	1	1	12992000	cytoplasm	K01623	ALDO; fructose-bisphosphate aldolase, class I [EC:4.1.2.13]	hsa04066 HIF-1 signaling pathway; hsa00010 Glycolysis / Gluconeogenesis; hsa00051 Fructose and mannose metabolism; hsa01200 Carbon metabolism; hsa00030 Pentose phosphate pathway; hsa01230 Biosynthesis of amino acids; hsa01100 Metabolic pathways	GO:0000003 reproduction; GO:0001666 response to hypoxia; GO:0001775 cell activation; GO:0002237 response to molecule of bacterial origin; GO:0002252 immune effector process; GO:0002263 cell activation involved in immune response; GO:0002274 myeloid leukocyte activation; GO:0002275 myeloid cell activation involved in immune response; GO:0002283 neutrophil activation involved in immune response; GO…	GO:0000228 nuclear chromosome; GO:0000785 chromatin; GO:0000792 heterochromatin; GO:0005576 extracellular region; GO:0005615 extracellular space; GO:0005622 intracellular anatomical structure; GO:0005634 nucleus; GO:0005694 chromosome; GO:0005737 cytoplasm; GO:0005739 mitochondrion; GO:0005829 cytosol; GO:0005856 cytoskeleton; GO:0005929 cilium; GO:0012505 endomembrane system; GO:0015629 actin cy…	GO:0002020 protease binding; GO:0003779 actin binding; GO:0003824 catalytic activity; GO:0004332 fructose-bisphosphate aldolase activity; GO:0005488 binding; GO:0005515 protein binding; GO:0008092 cytoskeletal protein binding; GO:0015631 tubulin binding; GO:0016829 lyase activity; GO:0016830 carbon-carbon lyase activity; GO:0016832 aldehyde-lyase activity; GO:0019899 enzyme binding; GO:0030246 ca…	PF00274	Fructose-bisphosphate aldolase class-I	KOG1557	Fructose-biphosphate aldolase	WP4949 16P112 PROXIMAL DELETION SYNDROME;WP4629 AEROBIC GLYCOLYSIS;WP4018 CLEAR CELL RENAL CELL CARCINOMA PATHWAYS;WP1946 CORI CYCLE;WP534 GLYCOLYSIS AND GLUCONEOGENESIS;WP706 SUDDEN INFANT DEATH SYNDROME SIDS SUSCEPTIBILITY PATHWAYS;WP3888 VEGFAVEGFR2 SIGNALING PATHWAY	http://www.wikipathways.org/instance/WP4949_r115778;http://www.wikipathways.org/instance/WP4629_r119264;http://www.wikipathways.org/instance/WP4018_r117168;http://www.wikipathways.org/instance/WP1946_r119982;http://www.wikipathways.org/instance/WP534_r117147;http://www.wikipathways.org/instance/WP706_r117178;http://www.wikipathways.org/instance/WP3888_r116782		R-HSA-109582 Hemostasis;R-HSA-114608 Platelet degranulation ;R-HSA-1430728 Metabolism;R-HSA-168249 Innate Immune System;R-HSA-168256 Immune System;R-HSA-6798695 Neutrophil degranulation;R-HSA-70171 Glycolysis;R-HSA-70263 Gluconeogenesis;R-HSA-70326 Glucose metabolism;R-HSA-71387 Metabolism of carbohydrates;R-HSA-76002 Platelet activation, signaling and aggregation;R-HSA-76005 Response to elevated…	https://reactome.org/PathwayBrowser/#/R-HSA-109582;https://reactome.org/PathwayBrowser/#/R-HSA-114608;https://reactome.org/PathwayBrowser/#/R-HSA-1430728;https://reactome.org/PathwayBrowser/#/R-HSA-168249;https://reactome.org/PathwayBrowser/#/R-HSA-168256;https://reactome.org/PathwayBrowser/#/R-HSA-6798695;https://reactome.org/PathwayBrowser/#/R-HSA-70171;https://reactome.org/PathwayBrowser/#/R-H…	ADIPOGENESIS;FATTY ACID METABOLISM;GLYCOLYSIS;HYPOXIA;MTORC1 SIGNALING;UV RESPONSE UP	https://www.gsea-msigdb.org/gsea/msigdb/cards/HALLMARK_ADIPOGENESIS;https://www.gsea-msigdb.org/gsea/msigdb/cards/HALLMARK_FATTY_ACID_METABOLISM;https://www.gsea-msigdb.org/gsea/msigdb/cards/HALLMARK_GLYCOLYSIS;https://www.gsea-msigdb.org/gsea/msigdb/cards/HALLMARK_HYPOXIA;https://www.gsea-msigdb.org/gsea/msigdb/cards/HALLMARK_MTORC1_SIGNALING;https://www.gsea-msigdb.org/gsea/msigdb/cards/HALLMAR…
	P37837	Transaldolase OS=Homo sapiens OX=9606 GN=TALDO1 PE=1 SV=2	TALDO1	37.54	0	0	0	0	0	0	mitochondria	K00616	E2.2.1.2; transaldolase [EC:2.2.1.2]	hsa01200 Carbon metabolism; hsa00030 Pentose phosphate pathway; hsa01230 Biosynthesis of amino acids; hsa01100 Metabolic pathways	GO:0005975 carbohydrate metabolic process; GO:0005996 monosaccharide metabolic process; GO:0005997 xylulose metabolic process; GO:0005999 xylulose biosynthetic process; GO:0006002 fructose 6-phosphate metabolic process; GO:0006081 cellular aldehyde metabolic process; GO:0006098 pentose-phosphate shunt; GO:0006139 nucleobase-containing compound metabolic process; GO:0006725 cellular aromatic compo…	GO:0005622 intracellular anatomical structure; GO:0005634 nucleus; GO:0005654 nucleoplasm; GO:0005737 cytoplasm; GO:0005829 cytosol; GO:0031974 membrane-enclosed lumen; GO:0031981 nuclear lumen; GO:0043226 organelle; GO:0043227 membrane-bounded organelle; GO:0043229 intracellular organelle; GO:0043231 intracellular membrane-bounded organelle; GO:0043233 organelle lumen; GO:0070013 intracellular o…	GO:0003824 catalytic activity; GO:0004801 transaldolase activity; GO:0005488 binding; GO:0016740 transferase activity; GO:0016744 transketolase or transaldolase activity; GO:0030246 carbohydrate binding; GO:0036094 small molecule binding; GO:0048029 monosaccharide binding;	PF00923	Transaldolase/Fructose-6-phosphate aldolase	KOG2772	Transaldolase	WP1946 CORI CYCLE;WP4290 METABOLIC REPROGRAMMING IN COLON CANCER;WP134 PENTOSE PHOSPHATE METABOLISM;WP5043 PENTOSE PHOSPHATE PATHWAY IN SENESCENT CELLS	http://www.wikipathways.org/instance/WP1946_r119982;http://www.wikipathways.org/instance/WP4290_r118611;http://www.wikipathways.org/instance/WP134_r118339;http://www.wikipathways.org/instance/WP5043_r120456		R-HSA-1280215 Cytokine Signaling in Immune system;R-HSA-1430728 Metabolism;R-HSA-163685 Integration of energy metabolism;R-HSA-163754 Insulin effects increased synthesis of Xylulose-5-Phosphate;R-HSA-1643685 Disease;R-HSA-168256 Immune System;R-HSA-2262752 Cellular responses to stress;R-HSA-447115 Interleukin-12 family signaling;R-HSA-449147 Signaling by Interleukins;R-HSA-5663084 Diseases of car…	https://reactome.org/PathwayBrowser/#/R-HSA-1280215;https://reactome.org/PathwayBrowser/#/R-HSA-1430728;https://reactome.org/PathwayBrowser/#/R-HSA-163685;https://reactome.org/PathwayBrowser/#/R-HSA-163754;https://reactome.org/PathwayBrowser/#/R-HSA-1643685;https://reactome.org/PathwayBrowser/#/R-HSA-168256;https://reactome.org/PathwayBrowser/#/R-HSA-2262752;https://reactome.org/PathwayBrowser/#/…	ADIPOGENESIS;GLYCOLYSIS;SPERMATOGENESIS	https://www.gsea-msigdb.org/gsea/msigdb/cards/HALLMARK_ADIPOGENESIS;https://www.gsea-msigdb.org/gsea/msigdb/cards/HALLMARK_GLYCOLYSIS;https://www.gsea-msigdb.org/gsea/msigdb/cards/HALLMARK_SPERMATOGENESIS
	P60174	Triosephosphate isomerase OS=Homo sapiens OX=9606 GN=TPI1 PE=1 SV=4	TPI1	26.669	0	0	0	0	0	0	cytoplasm	K01803	TPI; triosephosphate isomerase (TIM) [EC:5.3.1.1]	hsa00010 Glycolysis / Gluconeogenesis; hsa00051 Fructose and mannose metabolism; hsa01200 Carbon metabolism; hsa00562 Inositol phosphate metabolism; hsa01230 Biosynthesis of amino acids; hsa01100 Metabolic pathways	GO:0000768 syncytium formation by plasma membrane fusion; GO:0003008 system process; GO:0005975 carbohydrate metabolic process; GO:0005996 monosaccharide metabolic process; GO:0006006 glucose metabolic process; GO:0006007 glucose catabolic process; GO:0006066 alcohol metabolic process; GO:0006071 glycerol metabolic process; GO:0006081 cellular aldehyde metabolic process; GO:0006082 organic acid m…	GO:0005622 intracellular anatomical structure; GO:0005634 nucleus; GO:0005737 cytoplasm; GO:0005829 cytosol; GO:0030016 myofibril; GO:0030017 sarcomere; GO:0030018 Z disc; GO:0031430 M band; GO:0031672 A band; GO:0031674 I band; GO:0043226 organelle; GO:0043227 membrane-bounded organelle; GO:0043228 non-membrane-bounded organelle; GO:0043229 intracellular organelle; GO:0043231 intracellular membr…	GO:0003824 catalytic activity; GO:0004807 triose-phosphate isomerase activity; GO:0005488 binding; GO:0005515 protein binding; GO:0016853 isomerase activity; GO:0016860 intramolecular oxidoreductase activity; GO:0016861 intramolecular oxidoreductase activity, interconverting aldoses and ketoses; GO:0019899 enzyme binding; GO:0031625 ubiquitin protein ligase binding; GO:0042802 identical protein b…	PF00121	Triosephosphate isomerase	KOG1643	Triosephosphate isomerase	WP4629 AEROBIC GLYCOLYSIS;WP4018 CLEAR CELL RENAL CELL CARCINOMA PATHWAYS;WP1946 CORI CYCLE;WP143 FATTY ACID BETAOXIDATION;WP534 GLYCOLYSIS AND GLUCONEOGENESIS;WP2456 HIF1A AND PPARG REGULATION OF GLYCOLYSIS	http://www.wikipathways.org/instance/WP4629_r119264;http://www.wikipathways.org/instance/WP4018_r117168;http://www.wikipathways.org/instance/WP1946_r119982;http://www.wikipathways.org/instance/WP143_r116506;http://www.wikipathways.org/instance/WP534_r117147;http://www.wikipathways.org/instance/WP2456_r119185		R-HSA-1430728 Metabolism;R-HSA-70171 Glycolysis;R-HSA-70263 Gluconeogenesis;R-HSA-70326 Glucose metabolism;R-HSA-71387 Metabolism of carbohydrates	https://reactome.org/PathwayBrowser/#/R-HSA-1430728;https://reactome.org/PathwayBrowser/#/R-HSA-70171;https://reactome.org/PathwayBrowser/#/R-HSA-70263;https://reactome.org/PathwayBrowser/#/R-HSA-70326;https://reactome.org/PathwayBrowser/#/R-HSA-71387	GLYCOLYSIS;HYPOXIA;MTORC1 SIGNALING	https://www.gsea-msigdb.org/gsea/msigdb/cards/HALLMARK_GLYCOLYSIS;https://www.gsea-msigdb.org/gsea/msigdb/cards/HALLMARK_HYPOXIA;https://www.gsea-msigdb.org/gsea/msigdb/cards/HALLMARK_MTORC1_SIGNALING
	P16930	Fumarylacetoacetase OS=Homo sapiens OX=9606 GN=FAH PE=1 SV=2	FAH	46.374	9.3	3	3	3	3	8327800	cytoplasm	K01555	FAH; fumarylacetoacetase [EC:3.7.1.2]	hsa00350 Tyrosine metabolism; hsa01100 Metabolic pathways	GO:0006082 organic acid metabolic process; GO:0006520 cellular amino acid metabolic process; GO:0006525 arginine metabolic process; GO:0006527 arginine catabolic process; GO:0006558 L-phenylalanine metabolic process; GO:0006559 L-phenylalanine catabolic process; GO:0006570 tyrosine metabolic process; GO:0006572 tyrosine catabolic process; GO:0006725 cellular aromatic compound metabolic process; G…	GO:0005622 intracellular anatomical structure; GO:0005737 cytoplasm; GO:0005829 cytosol;	GO:0003824 catalytic activity; GO:0004334 fumarylacetoacetase activity; GO:0016787 hydrolase activity; GO:0016822 hydrolase activity, acting on acid carbon-carbon bonds; GO:0016823 hydrolase activity, acting on acid carbon-carbon bonds, in ketonic substances;	PF09298	Fumarylacetoacetase N-terminal	KOG2843	Fumarylacetoacetase	WP3925 AMINO ACID METABOLISM	http://www.wikipathways.org/instance/WP3925_r117062		R-HSA-1430728 Metabolism;R-HSA-71291 Metabolism of amino acids and derivatives;R-HSA-8963684 Tyrosine catabolism;R-HSA-8963691 Phenylalanine and tyrosine metabolism	https://reactome.org/PathwayBrowser/#/R-HSA-1430728;https://reactome.org/PathwayBrowser/#/R-HSA-71291;https://reactome.org/PathwayBrowser/#/R-HSA-8963684;https://reactome.org/PathwayBrowser/#/R-HSA-8963691	ADIPOGENESIS;IL2 STAT5 SIGNALING;XENOBIOTIC METABOLISM	https://www.gsea-msigdb.org/gsea/msigdb/cards/HALLMARK_ADIPOGENESIS;https://www.gsea-msigdb.org/gsea/msigdb/cards/HALLMARK_IL2_STAT5_SIGNALING;https://www.gsea-msigdb.org/gsea/msigdb/cards/HALLMARK_XENOBIOTIC_METABOLISM
	P15291	Beta-1,4-galactosyltransferase 1 OS=Homo sapiens OX=9606 GN=B4GALT1 PE=1 SV=5	B4GALT1	43.92	0	0	0	0	0	0	mitochondria	K07966	B4GALT1; beta-1,4-galactosyltransferase 1 [EC:2.4.1.22 2.4.1.90 2.4.1.38 2.4.1.-]	hsa00515 Mannose type O-glycan biosynthesis; hsa00052 Galactose metabolism; hsa00514 Other types of O-glycan biosynthesis; hsa00513 Various types of N-glycan biosynthesis; hsa00601 Glycosphingolipid biosynthesis - lacto and neolacto series; hsa00510 N-Glycan biosynthesis; hsa00533 Glycosaminoglycan biosynthesis - keratan sulfate; hsa01100 Metabolic pathways	GO:0000003 reproduction; GO:0001525 angiogenesis; GO:0001568 blood vessel development; GO:0001763 morphogenesis of a branching structure; GO:0001775 cell activation; GO:0001944 vasculature development; GO:0002009 morphogenesis of an epithelium; GO:0002064 epithelial cell development; GO:0002252 immune effector process; GO:0002263 cell activation involved in immune response; GO:0002274 myeloid leu…	GO:0000138 Golgi trans cisterna; GO:0000139 Golgi membrane; GO:0000323 lytic vacuole; GO:0005576 extracellular region; GO:0005615 extracellular space; GO:0005622 intracellular anatomical structure; GO:0005634 nucleus; GO:0005654 nucleoplasm; GO:0005737 cytoplasm; GO:0005764 lysosome; GO:0005765 lysosomal membrane; GO:0005766 primary lysosome; GO:0005773 vacuole; GO:0005774 vacuolar membrane; GO:0…	GO:0003824 catalytic activity; GO:0003831 beta-N-acetylglucosaminylglycopeptide beta-1,4-galactosyltransferase activity; GO:0003945 N-acetyllactosamine synthase activity; GO:0004461 lactose synthase activity; GO:0005488 binding; GO:0005515 protein binding; GO:0008092 cytoskeletal protein binding; GO:0008194 UDP-glycosyltransferase activity; GO:0008376 acetylgalactosaminyltransferase activity; GO:…	PF13733	N-terminal region of glycosyl transferase group 7	KOG3916	UDP-Gal:glucosylceramide beta-1,4-galactosyltransferase	WP4521 GLYCOSYLATION AND RELATED CONGENITAL DEFECTS;WP4142 METABOLISM OF SPINGOLIPIDS IN ER AND GOLGI APPARATUS	http://www.wikipathways.org/instance/WP4521_r119311;http://www.wikipathways.org/instance/WP4142_r119292		R-HSA-1187000 Fertilization;R-HSA-1430728 Metabolism;R-HSA-1474165 Reproduction;R-HSA-157118 Signaling by NOTCH;R-HSA-162582 Signal Transduction;R-HSA-1630316 Glycosaminoglycan metabolism;R-HSA-1638074 Keratan sulfate/keratin metabolism;R-HSA-1643685 Disease;R-HSA-168249 Innate Immune System;R-HSA-168256 Immune System;R-HSA-1912420 Pre-NOTCH Processing in Golgi;R-HSA-1912422 Pre-NOTCH Expression …	https://reactome.org/PathwayBrowser/#/R-HSA-1187000;https://reactome.org/PathwayBrowser/#/R-HSA-1430728;https://reactome.org/PathwayBrowser/#/R-HSA-1474165;https://reactome.org/PathwayBrowser/#/R-HSA-157118;https://reactome.org/PathwayBrowser/#/R-HSA-162582;https://reactome.org/PathwayBrowser/#/R-HSA-1630316;https://reactome.org/PathwayBrowser/#/R-HSA-1638074;https://reactome.org/PathwayBrowser/#…	ANDROGEN RESPONSE;APICAL JUNCTION;APICAL SURFACE;ESTROGEN RESPONSE EARLY;GLYCOLYSIS;TNFA SIGNALING VIA NFKB	https://www.gsea-msigdb.org/gsea/msigdb/cards/HALLMARK_ANDROGEN_RESPONSE;https://www.gsea-msigdb.org/gsea/msigdb/cards/HALLMARK_APICAL_JUNCTION;https://www.gsea-msigdb.org/gsea/msigdb/cards/HALLMARK_APICAL_SURFACE;https://www.gsea-msigdb.org/gsea/msigdb/cards/HALLMARK_ESTROGEN_RESPONSE_EARLY;https://www.gsea-msigdb.org/gsea/msigdb/cards/HALLMARK_GLYCOLYSIS;https://www.gsea-msigdb.org/gsea/msigdb/…
	P15259	Phosphoglycerate mutase 2 OS=Homo sapiens OX=9606 GN=PGAM2 PE=1 SV=3	PGAM2	28.766	0	0	0	0	0	0	cytoplasm	K01834	PGAM; 2,3-bisphosphoglycerate-dependent phosphoglycerate mutase [EC:5.4.2.11]	hsa00260 Glycine, serine and threonine metabolism; hsa04922 Glucagon signaling pathway; hsa00010 Glycolysis / Gluconeogenesis; hsa01200 Carbon metabolism; hsa01230 Biosynthesis of amino acids; hsa05230 Central carbon metabolism in cancer; hsa01100 Metabolic pathways	GO:0000003 reproduction; GO:0003008 system process; GO:0003012 muscle system process; GO:0005975 carbohydrate metabolic process; GO:0005996 monosaccharide metabolic process; GO:0006006 glucose metabolic process; GO:0006007 glucose catabolic process; GO:0006082 organic acid metabolic process; GO:0006090 pyruvate metabolic process; GO:0006091 generation of precursor metabolites and energy; GO:00060…	GO:0005622 intracellular anatomical structure; GO:0005634 nucleus; GO:0005737 cytoplasm; GO:0005829 cytosol; GO:0043226 organelle; GO:0043227 membrane-bounded organelle; GO:0043229 intracellular organelle; GO:0043231 intracellular membrane-bounded organelle;	GO:0003824 catalytic activity; GO:0004619 phosphoglycerate mutase activity; GO:0005488 binding; GO:0016853 isomerase activity; GO:0016866 intramolecular transferase activity; GO:0016868 intramolecular transferase activity, phosphotransferases; GO:0046538 2,3-bisphosphoglycerate-dependent phosphoglycerate mutase activity;	PF00300	Histidine phosphatase superfamily (branch 1)	KOG0235	Phosphoglycerate mutase	WP4629 AEROBIC GLYCOLYSIS;WP534 GLYCOLYSIS AND GLUCONEOGENESIS	http://www.wikipathways.org/instance/WP4629_r119264;http://www.wikipathways.org/instance/WP534_r117147		R-HSA-1430728 Metabolism;R-HSA-70171 Glycolysis;R-HSA-70263 Gluconeogenesis;R-HSA-70326 Glucose metabolism;R-HSA-71387 Metabolism of carbohydrates	https://reactome.org/PathwayBrowser/#/R-HSA-1430728;https://reactome.org/PathwayBrowser/#/R-HSA-70171;https://reactome.org/PathwayBrowser/#/R-HSA-70263;https://reactome.org/PathwayBrowser/#/R-HSA-70326;https://reactome.org/PathwayBrowser/#/R-HSA-71387	GLYCOLYSIS;HYPOXIA;MYOGENESIS	https://www.gsea-msigdb.org/gsea/msigdb/cards/HALLMARK_GLYCOLYSIS;https://www.gsea-msigdb.org/gsea/msigdb/cards/HALLMARK_HYPOXIA;https://www.gsea-msigdb.org/gsea/msigdb/cards/HALLMARK_MYOGENESIS
	P00558	Phosphoglycerate kinase 1 OS=Homo sapiens OX=9606 GN=PGK1 PE=1 SV=3	PGK1	44.614	0	0	0	0	0	0	cytoplasm	K00927	PGK; phosphoglycerate kinase [EC:2.7.2.3]	hsa04066 HIF-1 signaling pathway; hsa00010 Glycolysis / Gluconeogenesis; hsa01200 Carbon metabolism; hsa01230 Biosynthesis of amino acids; hsa01100 Metabolic pathways	GO:0000768 syncytium formation by plasma membrane fusion; GO:0001666 response to hypoxia; GO:0005975 carbohydrate metabolic process; GO:0005996 monosaccharide metabolic process; GO:0006006 glucose metabolic process; GO:0006007 glucose catabolic process; GO:0006082 organic acid metabolic process; GO:0006090 pyruvate metabolic process; GO:0006091 generation of precursor metabolites and energy; GO:0…	GO:0005576 extracellular region; GO:0005615 extracellular space; GO:0005622 intracellular anatomical structure; GO:0005694 chromosome; GO:0005737 cytoplasm; GO:0005829 cytosol; GO:0016020 membrane; GO:0030016 myofibril; GO:0030017 sarcomere; GO:0030018 Z disc; GO:0031430 M band; GO:0031672 A band; GO:0031674 I band; GO:0043226 organelle; GO:0043228 non-membrane-bounded organelle; GO:0043229 intra…	GO:0000166 nucleotide binding; GO:0003824 catalytic activity; GO:0004618 phosphoglycerate kinase activity; GO:0005488 binding; GO:0005524 ATP binding; GO:0015036 disulfide oxidoreductase activity; GO:0016301 kinase activity; GO:0016491 oxidoreductase activity; GO:0016651 oxidoreductase activity, acting on NAD(P)H; GO:0016667 oxidoreductase activity, acting on a sulfur group of donors; GO:0016668 …	PF00162	Phosphoglycerate kinase	KOG1367	3-phosphoglycerate kinase	WP4629 AEROBIC GLYCOLYSIS;WP4018 CLEAR CELL RENAL CELL CARCINOMA PATHWAYS;WP1946 CORI CYCLE;WP534 GLYCOLYSIS AND GLUCONEOGENESIS;WP5049 GLYCOLYSIS IN SENESCENCE;WP4290 METABOLIC REPROGRAMMING IN COLON CANCER;WP3614 PHOTODYNAMIC THERAPYINDUCED HIF1 SURVIVAL SIGNALING;WP3888 VEGFAVEGFR2 SIGNALING PATHWAY	http://www.wikipathways.org/instance/WP4629_r119264;http://www.wikipathways.org/instance/WP4018_r117168;http://www.wikipathways.org/instance/WP1946_r119982;http://www.wikipathways.org/instance/WP534_r117147;http://www.wikipathways.org/instance/WP5049_r120508;http://www.wikipathways.org/instance/WP4290_r118611;http://www.wikipathways.org/instance/WP3614_r106542;http://www.wikipathways.org/instance…		R-HSA-1430728 Metabolism;R-HSA-1643685 Disease;R-HSA-5663205 Infectious disease;R-HSA-70171 Glycolysis;R-HSA-70263 Gluconeogenesis;R-HSA-70326 Glucose metabolism;R-HSA-71387 Metabolism of carbohydrates;R-HSA-9635486 Infection with Mycobacterium tuberculosis;R-HSA-9636667 Manipulation of host energy metabolism;R-HSA-9637690 Response of Mtb to phagocytosis	https://reactome.org/PathwayBrowser/#/R-HSA-1430728;https://reactome.org/PathwayBrowser/#/R-HSA-1643685;https://reactome.org/PathwayBrowser/#/R-HSA-5663205;https://reactome.org/PathwayBrowser/#/R-HSA-70171;https://reactome.org/PathwayBrowser/#/R-HSA-70263;https://reactome.org/PathwayBrowser/#/R-HSA-70326;https://reactome.org/PathwayBrowser/#/R-HSA-71387;https://reactome.org/PathwayBrowser/#/R-HSA…	GLYCOLYSIS;HYPOXIA;MTORC1 SIGNALING;MYC TARGETS V1	https://www.gsea-msigdb.org/gsea/msigdb/cards/HALLMARK_GLYCOLYSIS;https://www.gsea-msigdb.org/gsea/msigdb/cards/HALLMARK_HYPOXIA;https://www.gsea-msigdb.org/gsea/msigdb/cards/HALLMARK_MTORC1_SIGNALING;https://www.gsea-msigdb.org/gsea/msigdb/cards/HALLMARK_MYC_TARGETS_V1
	P14618	Pyruvate kinase PKM OS=Homo sapiens OX=9606 GN=PKM PE=1 SV=4	PKM	57.936	0	0	0	0	0	0	cytoplasm	K00873	PK; pyruvate kinase [EC:2.7.1.40]	hsa05203 Viral carcinogenesis; hsa04922 Glucagon signaling pathway; hsa00620 Pyruvate metabolism; hsa05165 Human papillomavirus infection; hsa00010 Glycolysis / Gluconeogenesis; hsa01200 Carbon metabolism; hsa04930 Type II diabetes mellitus; hsa01230 Biosynthesis of amino acids; hsa01100 Metabolic pathways; hsa05230 Central carbon metabolism in cancer	GO:0000768 syncytium formation by plasma membrane fusion; GO:0001666 response to hypoxia; GO:0001889 liver development; GO:0005975 carbohydrate metabolic process; GO:0005996 monosaccharide metabolic process; GO:0006006 glucose metabolic process; GO:0006082 organic acid metabolic process; GO:0006090 pyruvate metabolic process; GO:0006091 generation of precursor metabolites and energy; GO:0006096 g…	GO:0001917 photoreceptor inner segment; GO:0005622 intracellular anatomical structure; GO:0005634 nucleus; GO:0005737 cytoplasm; GO:0005829 cytosol; GO:0005886 plasma membrane; GO:0005929 cilium; GO:0016020 membrane; GO:0032991 protein-containing complex; GO:0035770 ribonucleoprotein granule; GO:0036464 cytoplasmic ribonucleoprotein granule; GO:0042995 cell projection; GO:0043186 P granule; GO:00…	GO:0000166 nucleotide binding; GO:0003824 catalytic activity; GO:0004743 pyruvate kinase activity; GO:0005488 binding; GO:0005515 protein binding; GO:0016740 transferase activity; GO:0016772 transferase activity, transferring phosphorus-containing groups; GO:0016773 phosphotransferase activity, alcohol group as acceptor; GO:0017076 purine nucleotide binding; GO:0030554 adenyl nucleotide binding; …	PF00224; PF02887	Pyruvate kinase, barrel domain; Pyruvate kinase, alpha/beta domain	KOG2323	Pyruvate kinase	WP4629 AEROBIC GLYCOLYSIS;WP3925 AMINO ACID METABOLISM;WP4018 CLEAR CELL RENAL CELL CARCINOMA PATHWAYS;WP534 GLYCOLYSIS AND GLUCONEOGENESIS;WP5049 GLYCOLYSIS IN SENESCENCE;WP4290 METABOLIC REPROGRAMMING IN COLON CANCER;WP3614 PHOTODYNAMIC THERAPYINDUCED HIF1 SURVIVAL SIGNALING	http://www.wikipathways.org/instance/WP4629_r119264;http://www.wikipathways.org/instance/WP3925_r117062;http://www.wikipathways.org/instance/WP4018_r117168;http://www.wikipathways.org/instance/WP534_r117147;http://www.wikipathways.org/instance/WP5049_r120508;http://www.wikipathways.org/instance/WP4290_r118611;http://www.wikipathways.org/instance/WP3614_r106542		R-HSA-168249 Innate Immune System;R-HSA-168256 Immune System;R-HSA-6798695 Neutrophil degranulation	https://reactome.org/PathwayBrowser/#/R-HSA-168249;https://reactome.org/PathwayBrowser/#/R-HSA-168256;https://reactome.org/PathwayBrowser/#/R-HSA-6798695	GLYCOLYSIS	https://www.gsea-msigdb.org/gsea/msigdb/cards/HALLMARK_GLYCOLYSIS
	P06733	Alpha-enolase OS=Homo sapiens OX=9606 GN=ENO1 PE=1 SV=2	ENO1	47.168	4.4	1	1	1	1	3345600	cytoplasm	K01689	ENO; enolase [EC:4.2.1.11]	hsa04066 HIF-1 signaling pathway; hsa00010 Glycolysis / Gluconeogenesis; hsa01200 Carbon metabolism; hsa03018 RNA degradation; hsa01230 Biosynthesis of amino acids; hsa01100 Metabolic pathways	GO:0000122 negative regulation of transcription by RNA polymerase II; GO:0000165 MAPK cascade; GO:0001558 regulation of cell growth; GO:0001666 response to hypoxia; GO:0001701 in utero embryonic development; GO:0005975 carbohydrate metabolic process; GO:0005996 monosaccharide metabolic process; GO:0006006 glucose metabolic process; GO:0006007 glucose catabolic process; GO:0006082 organic acid met…	GO:0000015 phosphopyruvate hydratase complex; GO:0005622 intracellular anatomical structure; GO:0005634 nucleus; GO:0005737 cytoplasm; GO:0005829 cytosol; GO:0005886 plasma membrane; GO:0005938 cell cortex; GO:0009986 cell surface; GO:0016020 membrane; GO:0019897 extrinsic component of plasma membrane; GO:0019898 extrinsic component of membrane; GO:0030424 axon; GO:0030426 growth cone; GO:0030427…	GO:0000976 transcription cis-regulatory region binding; GO:0000977 RNA polymerase II transcription regulatory region sequence-specific DNA binding; GO:0000981 DNA-binding transcription factor activity, RNA polymerase II-specific; GO:0001067 transcription regulatory region nucleic acid binding; GO:0001227 DNA-binding transcription repressor activity, RNA polymerase II-specific; GO:0003676 nucleic …	PF03952; PF00113	Enolase, N-terminal domain; Enolase, C-terminal TIM barrel domain	KOG2670	Enolase	WP4629 AEROBIC GLYCOLYSIS;WP4018 CLEAR CELL RENAL CELL CARCINOMA PATHWAYS;WP534 GLYCOLYSIS AND GLUCONEOGENESIS;WP5049 GLYCOLYSIS IN SENESCENCE;WP4754 IL18 SIGNALING PATHWAY;WP4290 METABOLIC REPROGRAMMING IN COLON CANCER	http://www.wikipathways.org/instance/WP4629_r119264;http://www.wikipathways.org/instance/WP4018_r117168;http://www.wikipathways.org/instance/WP534_r117147;http://www.wikipathways.org/instance/WP5049_r120508;http://www.wikipathways.org/instance/WP4754_r115147;http://www.wikipathways.org/instance/WP4290_r118611	Transcription factor	R-HSA-1430728 Metabolism;R-HSA-1643685 Disease;R-HSA-5663205 Infectious disease;R-HSA-70171 Glycolysis;R-HSA-70263 Gluconeogenesis;R-HSA-70326 Glucose metabolism;R-HSA-71387 Metabolism of carbohydrates;R-HSA-9635486 Infection with Mycobacterium tuberculosis;R-HSA-9636667 Manipulation of host energy metabolism;R-HSA-9637690 Response of Mtb to phagocytosis	https://reactome.org/PathwayBrowser/#/R-HSA-1430728;https://reactome.org/PathwayBrowser/#/R-HSA-1643685;https://reactome.org/PathwayBrowser/#/R-HSA-5663205;https://reactome.org/PathwayBrowser/#/R-HSA-70171;https://reactome.org/PathwayBrowser/#/R-HSA-70263;https://reactome.org/PathwayBrowser/#/R-HSA-70326;https://reactome.org/PathwayBrowser/#/R-HSA-71387;https://reactome.org/PathwayBrowser/#/R-HSA…	GLYCOLYSIS;HYPOXIA;MTORC1 SIGNALING	https://www.gsea-msigdb.org/gsea/msigdb/cards/HALLMARK_GLYCOLYSIS;https://www.gsea-msigdb.org/gsea/msigdb/cards/HALLMARK_HYPOXIA;https://www.gsea-msigdb.org/gsea/msigdb/cards/HALLMARK_MTORC1_SIGNALING
	P29401	Transketolase OS=Homo sapiens OX=9606 GN=TKT PE=1 SV=3	TKT	67.877	0	0	0	0	0	0	cytoplasm	K00615	E2.2.1.1; transketolase [EC:2.2.1.1]	hsa01200 Carbon metabolism; hsa00030 Pentose phosphate pathway; hsa01230 Biosynthesis of amino acids; hsa01100 Metabolic pathways	GO:0005975 carbohydrate metabolic process; GO:0005996 monosaccharide metabolic process; GO:0005997 xylulose metabolic process; GO:0005999 xylulose biosynthetic process; GO:0006081 cellular aldehyde metabolic process; GO:0006098 pentose-phosphate shunt; GO:0006139 nucleobase-containing compound metabolic process; GO:0006355 regulation of transcription, DNA-templated; GO:0006725 cellular aromatic c…	GO:0005622 intracellular anatomical structure; GO:0005634 nucleus; GO:0005654 nucleoplasm; GO:0005737 cytoplasm; GO:0005777 peroxisome; GO:0005783 endoplasmic reticulum; GO:0005789 endoplasmic reticulum membrane; GO:0005829 cytosol; GO:0012505 endomembrane system; GO:0016020 membrane; GO:0016604 nuclear body; GO:0016607 nuclear speck; GO:0031974 membrane-enclosed lumen; GO:0031981 nuclear lumen; …	GO:0000287 magnesium ion binding; GO:0003824 catalytic activity; GO:0004802 transketolase activity; GO:0005488 binding; GO:0005515 protein binding; GO:0016740 transferase activity; GO:0016744 transketolase or transaldolase activity; GO:0019842 vitamin binding; GO:0030246 carbohydrate binding; GO:0030976 thiamine pyrophosphate binding; GO:0036094 small molecule binding; GO:0042802 identical protei…	PF00456; PF02779; PF02780	Transketolase, thiamine diphosphate binding domain; Transketolase, pyrimidine binding domain; Transketolase, C-terminal domain	KOG0523	Transketolase	WP4290 METABOLIC REPROGRAMMING IN COLON CANCER;WP134 PENTOSE PHOSPHATE METABOLISM;WP5043 PENTOSE PHOSPHATE PATHWAY IN SENESCENT CELLS;WP4297 THIAMINE METABOLIC PATHWAYS;WP3888 VEGFAVEGFR2 SIGNALING PATHWAY	http://www.wikipathways.org/instance/WP4290_r118611;http://www.wikipathways.org/instance/WP134_r118339;http://www.wikipathways.org/instance/WP5043_r120456;http://www.wikipathways.org/instance/WP4297_r120409;http://www.wikipathways.org/instance/WP3888_r116782		R-HSA-1430728 Metabolism;R-HSA-163685 Integration of energy metabolism;R-HSA-163754 Insulin effects increased synthesis of Xylulose-5-Phosphate;R-HSA-2262752 Cellular responses to stress;R-HSA-71336 Pentose phosphate pathway;R-HSA-71387 Metabolism of carbohydrates;R-HSA-8953897 Cellular responses to stimuli;R-HSA-9711123 Cellular response to chemical stress;R-HSA-9755511 KEAP1-NFE2L2 pathway;R-HS…	https://reactome.org/PathwayBrowser/#/R-HSA-1430728;https://reactome.org/PathwayBrowser/#/R-HSA-163685;https://reactome.org/PathwayBrowser/#/R-HSA-163754;https://reactome.org/PathwayBrowser/#/R-HSA-2262752;https://reactome.org/PathwayBrowser/#/R-HSA-71336;https://reactome.org/PathwayBrowser/#/R-HSA-71387;https://reactome.org/PathwayBrowser/#/R-HSA-8953897;https://reactome.org/PathwayBrowser/#/R-H…	ADIPOGENESIS	https://www.gsea-msigdb.org/gsea/msigdb/cards/HALLMARK_ADIPOGENESIS
[H] Coenzyme transport and metabolism	P23526	Adenosylhomocysteinase OS=Homo sapiens OX=9606 GN=AHCY PE=1 SV=4	AHCY	47.716	0	0	0	0	0	0	cytoplasm	K01251	AHCY; adenosylhomocysteinase [EC:3.13.2.1]	hsa00270 Cysteine and methionine metabolism; hsa01100 Metabolic pathways	GO:0000096 sulfur amino acid metabolic process; GO:0000097 sulfur amino acid biosynthetic process; GO:0001666 response to hypoxia; GO:0002376 immune system process; GO:0002437 inflammatory response to antigenic stimulus; GO:0002439 chronic inflammatory response to antigenic stimulus; GO:0002544 chronic inflammatory response; GO:0006082 organic acid metabolic process; GO:0006139 nucleobase-contain…	GO:0005622 intracellular anatomical structure; GO:0005634 nucleus; GO:0005737 cytoplasm; GO:0005829 cytosol; GO:0042995 cell projection; GO:0043005 neuron projection; GO:0043226 organelle; GO:0043227 membrane-bounded organelle; GO:0043229 intracellular organelle; GO:0043231 intracellular membrane-bounded organelle; GO:0120025 plasma membrane bounded cell projection;	GO:0000166 nucleotide binding; GO:0003824 catalytic activity; GO:0004013 adenosylhomocysteinase activity; GO:0005488 binding; GO:0005507 copper ion binding; GO:0005515 protein binding; GO:0016787 hydrolase activity; GO:0016801 hydrolase activity, acting on ether bonds; GO:0016802 trialkylsulfonium hydrolase activity; GO:0017076 purine nucleotide binding; GO:0030554 adenyl nucleotide binding; GO:0…	PF05221; PF00670	S-adenosyl-L-homocysteine hydrolase; S-adenosyl-L-homocysteine hydrolase, NAD binding domain	KOG1370	S-adenosylhomocysteine hydrolase	WP3594 CIRCADIAN RHYTHM GENES;WP4504 CYSTEINE AND METHIONINE CATABOLISM;WP3996 ETHANOL EFFECTS ON HISTONE MODIFICATIONS;WP176 FOLATE METABOLISM;WP3580 METHIONINE DE NOVO AND SALVAGE PATHWAY;WP4292 METHIONINE METABOLISM LEADING TO SULFUR AMINO ACIDS AND RELATED DISORDERS;WP241 ONECARBON METABOLISM;WP3591 SLEEP REGULATION;WP2525 TRANSSULFURATION AND ONECARBON METABOLISM;WP2333 TRANSSULFURATION PATH…	http://www.wikipathways.org/instance/WP3594_r117682;http://www.wikipathways.org/instance/WP4504_r119316;http://www.wikipathways.org/instance/WP3996_r107156;http://www.wikipathways.org/instance/WP176_r120275;http://www.wikipathways.org/instance/WP3580_r119246;http://www.wikipathways.org/instance/WP4292_r120406;http://www.wikipathways.org/instance/WP241_r116573;http://www.wikipathways.org/instance/…		R-HSA-1430728 Metabolism;R-HSA-156580 Phase II - Conjugation of compounds;R-HSA-156581 Methylation;R-HSA-1614635 Sulfur amino acid metabolism;R-HSA-1643685 Disease;R-HSA-211859 Biological oxidations;R-HSA-2408508 Metabolism of ingested SeMet, Sec, MeSec into H2Se;R-HSA-2408522 Selenoamino acid metabolism;R-HSA-5578997 Defective AHCY causes HMAHCHD;R-HSA-5579029 Metabolic disorders of biological o…	https://reactome.org/PathwayBrowser/#/R-HSA-1430728;https://reactome.org/PathwayBrowser/#/R-HSA-156580;https://reactome.org/PathwayBrowser/#/R-HSA-156581;https://reactome.org/PathwayBrowser/#/R-HSA-1614635;https://reactome.org/PathwayBrowser/#/R-HSA-1643685;https://reactome.org/PathwayBrowser/#/R-HSA-211859;https://reactome.org/PathwayBrowser/#/R-HSA-2408508;https://reactome.org/PathwayBrowser/#/…	IL2 STAT5 SIGNALING;XENOBIOTIC METABOLISM	https://www.gsea-msigdb.org/gsea/msigdb/cards/HALLMARK_IL2_STAT5_SIGNALING;https://www.gsea-msigdb.org/gsea/msigdb/cards/HALLMARK_XENOBIOTIC_METABOLISM
	Q92820	Gamma-glutamyl hydrolase OS=Homo sapiens OX=9606 GN=GGH PE=1 SV=2	GGH	35.964	9.4	4	3	3	3	38423000	extracellular	K01307	GGH; gamma-glutamyl hydrolase [EC:3.4.19.9]	hsa00790 Folate biosynthesis; hsa01240 Biosynthesis of cofactors; hsa01523 Antifolate resistance	GO:0001775 cell activation; GO:0002252 immune effector process; GO:0002263 cell activation involved in immune response; GO:0002274 myeloid leukocyte activation; GO:0002275 myeloid cell activation involved in immune response; GO:0002283 neutrophil activation involved in immune response; GO:0002366 leukocyte activation involved in immune response; GO:0002376 immune system process; GO:0002443 leukoc…	GO:0000323 lytic vacuole; GO:0005576 extracellular region; GO:0005615 extracellular space; GO:0005622 intracellular anatomical structure; GO:0005737 cytoplasm; GO:0005764 lysosome; GO:0005766 primary lysosome; GO:0005773 vacuole; GO:0005775 vacuolar lumen; GO:0005829 cytosol; GO:0012505 endomembrane system; GO:0030141 secretory granule; GO:0031410 cytoplasmic vesicle; GO:0031974 membrane-enclosed…	GO:0003824 catalytic activity; GO:0008233 peptidase activity; GO:0008238 exopeptidase activity; GO:0008242 omega peptidase activity; GO:0016787 hydrolase activity; GO:0034722 gamma-glutamyl-peptidase activity; GO:0140096 catalytic activity, acting on a protein;	PF07722	Peptidase C26	KOG1559	Gamma-glutamyl hydrolase	WP1601 FLUOROPYRIMIDINE ACTIVITY	http://www.wikipathways.org/instance/WP1601_r120496		R-HSA-168249 Innate Immune System;R-HSA-168256 Immune System;R-HSA-6798695 Neutrophil degranulation	https://reactome.org/PathwayBrowser/#/R-HSA-168249;https://reactome.org/PathwayBrowser/#/R-HSA-168256;https://reactome.org/PathwayBrowser/#/R-HSA-6798695	UV RESPONSE UP	https://www.gsea-msigdb.org/gsea/msigdb/cards/HALLMARK_UV_RESPONSE_UP
	Q6BCY4	NADH-cytochrome b5 reductase 2 OS=Homo sapiens OX=9606 GN=CYB5R2 PE=1 SV=1	CYB5R2	31.458	0	0	0	0	0	0	cytoplasm	K00326	CYB5R; cytochrome-b5 reductase [EC:1.6.2.2]	hsa00520 Amino sugar and nucleotide sugar metabolism	GO:0001775 cell activation; GO:0001878 response to yeast; GO:0002252 immune effector process; GO:0002263 cell activation involved in immune response; GO:0002274 myeloid leukocyte activation; GO:0002275 myeloid cell activation involved in immune response; GO:0002283 neutrophil activation involved in immune response; GO:0002366 leukocyte activation involved in immune response; GO:0002376 immune sys…	GO:0000323 lytic vacuole; GO:0005576 extracellular region; GO:0005622 intracellular anatomical structure; GO:0005737 cytoplasm; GO:0005739 mitochondrion; GO:0005740 mitochondrial envelope; GO:0005741 mitochondrial outer membrane; GO:0005764 lysosome; GO:0005766 primary lysosome; GO:0005773 vacuole; GO:0005775 vacuolar lumen; GO:0005783 endoplasmic reticulum; GO:0005789 endoplasmic reticulum membr…	GO:0000166 nucleotide binding; GO:0003824 catalytic activity; GO:0004128 cytochrome-b5 reductase activity, acting on NAD(P)H; GO:0005488 binding; GO:0016491 oxidoreductase activity; GO:0016651 oxidoreductase activity, acting on NAD(P)H; GO:0016653 oxidoreductase activity, acting on NAD(P)H, heme protein as acceptor; GO:0036094 small molecule binding; GO:0043167 ion binding; GO:0043168 anion bindi…	PF00970; PF00175	Oxidoreductase FAD-binding domain; Oxidoreductase NAD-binding domain	KOG0534	NADH-cytochrome b-5 reductase	WP43 OXIDATION BY CYTOCHROME P450	http://www.wikipathways.org/instance/WP43_r119227		R-HSA-1237044 Erythrocytes take up carbon dioxide and release oxygen;R-HSA-1480926 O2/CO2 exchange in erythrocytes;R-HSA-382551 Transport of small molecules	https://reactome.org/PathwayBrowser/#/R-HSA-1237044;https://reactome.org/PathwayBrowser/#/R-HSA-1480926;https://reactome.org/PathwayBrowser/#/R-HSA-382551
[I] Lipid transport and metabolism	Q86UQ4	ATP-binding cassette sub-family A member 13 OS=Homo sapiens OX=9606 GN=ABCA13 PE=2 SV=3	ABCA13	576.15	0	0	0	0	0	0	plasma membrane	K05647	ABCA13; ATP binding cassette, subfamily A (ABC1), member 13	hsa02010 ABC transporters	GO:0001775 cell activation; GO:0002252 immune effector process; GO:0002263 cell activation involved in immune response; GO:0002274 myeloid leukocyte activation; GO:0002275 myeloid cell activation involved in immune response; GO:0002283 neutrophil activation involved in immune response; GO:0002366 leukocyte activation involved in immune response; GO:0002376 immune system process; GO:0002443 leukoc…	GO:0000323 lytic vacuole; GO:0005622 intracellular anatomical structure; GO:0005737 cytoplasm; GO:0005764 lysosome; GO:0005765 lysosomal membrane; GO:0005766 primary lysosome; GO:0005773 vacuole; GO:0005774 vacuolar membrane; GO:0005886 plasma membrane; GO:0012505 endomembrane system; GO:0012506 vesicle membrane; GO:0016020 membrane; GO:0030141 secretory granule; GO:0030659 cytoplasmic vesicle me…	GO:0003824 catalytic activity; GO:0005215 transporter activity; GO:0015399 primary active transmembrane transporter activity; GO:0016462 pyrophosphatase activity; GO:0016787 hydrolase activity; GO:0016817 hydrolase activity, acting on acid anhydrides; GO:0016818 hydrolase activity, acting on acid anhydrides, in phosphorus-containing anhydrides; GO:0016887 ATP hydrolysis activity; GO:0017111 nucle…	PF00005	ABC transporter	KOG0059	Lipid exporter ABCA1 and related proteins, ABC superfamily				R-HSA-168249 Innate Immune System;R-HSA-168256 Immune System;R-HSA-6798695 Neutrophil degranulation	https://reactome.org/PathwayBrowser/#/R-HSA-168249;https://reactome.org/PathwayBrowser/#/R-HSA-168256;https://reactome.org/PathwayBrowser/#/R-HSA-6798695
	O75608	Acyl-protein thioesterase 1 OS=Homo sapiens OX=9606 GN=LYPLA1 PE=1 SV=1	LYPLA1	24.669	0	0	0	0	0	0	cytoplasm	K06128	LYPLA1; lysophospholipase I [EC:3.1.1.5]	hsa05231 Choline metabolism in cancer; hsa00564 Glycerophospholipid metabolism	GO:0002084 protein depalmitoylation; GO:0006464 cellular protein modification process; GO:0006807 nitrogen compound metabolic process; GO:0008152 metabolic process; GO:0009056 catabolic process; GO:0009057 macromolecule catabolic process; GO:0009987 cellular process; GO:0019222 regulation of metabolic process; GO:0019538 protein metabolic process; GO:0030163 protein catabolic process; GO:0032768 …	GO:0005622 intracellular anatomical structure; GO:0005737 cytoplasm; GO:0005829 cytosol;	GO:0003824 catalytic activity; GO:0004620 phospholipase activity; GO:0004622 lysophospholipase activity; GO:0008474 palmitoyl-(protein) hydrolase activity; GO:0016298 lipase activity; GO:0016787 hydrolase activity; GO:0016788 hydrolase activity, acting on ester bonds; GO:0016790 thiolester hydrolase activity; GO:0052689 carboxylic ester hydrolase activity; GO:0098599 palmitoyl hydrolase activity;…	PF02230	Phospholipase/Carboxylesterase	KOG2112	Lysophospholipase				R-HSA-1430728 Metabolism;R-HSA-162582 Signal Transduction;R-HSA-202131 Metabolism of nitric oxide: NOS3 activation and regulation;R-HSA-203615 eNOS activation;R-HSA-5673001 RAF/MAP kinase cascade;R-HSA-5683057 MAPK family signaling cascades;R-HSA-5684996 MAPK1/MAPK3 signaling;R-HSA-9648002 RAS processing	https://reactome.org/PathwayBrowser/#/R-HSA-1430728;https://reactome.org/PathwayBrowser/#/R-HSA-162582;https://reactome.org/PathwayBrowser/#/R-HSA-202131;https://reactome.org/PathwayBrowser/#/R-HSA-203615;https://reactome.org/PathwayBrowser/#/R-HSA-5673001;https://reactome.org/PathwayBrowser/#/R-HSA-5683057;https://reactome.org/PathwayBrowser/#/R-HSA-5684996;https://reactome.org/PathwayBrowser/#/…
	P02766	Transthyretin OS=Homo sapiens OX=9606 GN=TTR PE=1 SV=1	TTR	15.887	72.8	35	11	11	11	17121000000	extracellular	K20731	TTR; transthyretin	hsa04918 Thyroid hormone synthesis	GO:0000003 reproduction; GO:0001523 retinoid metabolic process; GO:0001555 oocyte growth; GO:0001775 cell activation; GO:0002252 immune effector process; GO:0002263 cell activation involved in immune response; GO:0002274 myeloid leukocyte activation; GO:0002275 myeloid cell activation involved in immune response; GO:0002283 neutrophil activation involved in immune response; GO:0002366 leukocyte a…	GO:0000323 lytic vacuole; GO:0005576 extracellular region; GO:0005615 extracellular space; GO:0005622 intracellular anatomical structure; GO:0005737 cytoplasm; GO:0005764 lysosome; GO:0005766 primary lysosome; GO:0005773 vacuole; GO:0005775 vacuolar lumen; GO:0012505 endomembrane system; GO:0030135 coated vesicle; GO:0030136 clathrin-coated vesicle; GO:0030141 secretory granule; GO:0031410 cytopl…	GO:0005488 binding; GO:0005515 protein binding; GO:0019904 protein domain specific binding; GO:0036094 small molecule binding; GO:0042562 hormone binding; GO:0042802 identical protein binding; GO:0046982 protein heterodimerization activity; GO:0046983 protein dimerization activity; GO:0070324 thyroid hormone binding;	PF00576	HIUase/Transthyretin family	KOG3006	Transthyretin and related proteins				R-HSA-1430728 Metabolism;R-HSA-1474244 Extracellular matrix organization;R-HSA-1643685 Disease;R-HSA-168249 Innate Immune System;R-HSA-168256 Immune System;R-HSA-196854 Metabolism of vitamins and cofactors;R-HSA-2187338 Visual phototransduction;R-HSA-2453864 Retinoid cycle disease events;R-HSA-2453902 The canonical retinoid cycle in rods (twilight vision);R-HSA-2474795 Diseases associated with vi…	https://reactome.org/PathwayBrowser/#/R-HSA-1430728;https://reactome.org/PathwayBrowser/#/R-HSA-1474244;https://reactome.org/PathwayBrowser/#/R-HSA-1643685;https://reactome.org/PathwayBrowser/#/R-HSA-168249;https://reactome.org/PathwayBrowser/#/R-HSA-168256;https://reactome.org/PathwayBrowser/#/R-HSA-196854;https://reactome.org/PathwayBrowser/#/R-HSA-2187338;https://reactome.org/PathwayBrowser/#/…	BILE ACID METABOLISM;PEROXISOME	https://www.gsea-msigdb.org/gsea/msigdb/cards/HALLMARK_BILE_ACID_METABOLISM;https://www.gsea-msigdb.org/gsea/msigdb/cards/HALLMARK_PEROXISOME
	P04180	Phosphatidylcholine-sterol acyltransferase OS=Homo sapiens OX=9606 GN=LCAT PE=1 SV=1	LCAT	49.577	23.9	9	7	7	7	281860000	extracellular	K00650	LCAT; lecithin-cholesterol acyltransferase [EC:2.3.1.43]	hsa04979 Cholesterol metabolism; hsa00564 Glycerophospholipid metabolism	GO:0006066 alcohol metabolic process; GO:0006629 lipid metabolic process; GO:0006644 phospholipid metabolic process; GO:0006650 glycerophospholipid metabolic process; GO:0006656 phosphatidylcholine biosynthetic process; GO:0006793 phosphorus metabolic process; GO:0006796 phosphate-containing compound metabolic process; GO:0006807 nitrogen compound metabolic process; GO:0006810 transport; GO:00068…	GO:0005576 extracellular region; GO:0005615 extracellular space; GO:0032991 protein-containing complex; GO:0032994 protein-lipid complex; GO:0034358 plasma lipoprotein particle; GO:0034364 high-density lipoprotein particle; GO:1990777 lipoprotein particle;	GO:0003824 catalytic activity; GO:0004607 phosphatidylcholine-sterol O-acyltransferase activity; GO:0004620 phospholipase activity; GO:0004623 phospholipase A2 activity; GO:0005488 binding; GO:0005515 protein binding; GO:0008374 O-acyltransferase activity; GO:0016298 lipase activity; GO:0016740 transferase activity; GO:0016746 acyltransferase activity; GO:0016747 acyltransferase activity, transfe…			KOG2369	Lecithin:cholesterol acyltransferase (LCAT)/Acyl-ceramide synthase	WP5108 FAMILIAL HYPERLIPIDEMIA TYPE 1;WP5109 FAMILIAL HYPERLIPIDEMIA TYPE 2;WP5110 FAMILIAL HYPERLIPIDEMIA TYPE 3;WP5111 FAMILIAL HYPERLIPIDEMIA TYPE 4;WP5112 FAMILIAL HYPERLIPIDEMIA TYPE 5;WP3601 LIPID PARTICLES COMPOSITION;WP4522 METABOLIC PATHWAY OF LDL HDL AND TG INCLUDING DISEASES;WP430 STATIN INHIBITION OF CHOLESTEROL PRODUCTION	http://www.wikipathways.org/instance/WP5108_r120390;http://www.wikipathways.org/instance/WP5109_r120391;http://www.wikipathways.org/instance/WP5110_r120392;http://www.wikipathways.org/instance/WP5111_r119173;http://www.wikipathways.org/instance/WP5112_r119153;http://www.wikipathways.org/instance/WP3601_r117687;http://www.wikipathways.org/instance/WP4522_r119310;http://www.wikipathways.org/instanc…		R-HSA-174824 Plasma lipoprotein assembly, remodeling, and clearance;R-HSA-382551 Transport of small molecules;R-HSA-8963899 Plasma lipoprotein remodeling;R-HSA-8964058 HDL remodeling	https://reactome.org/PathwayBrowser/#/R-HSA-174824;https://reactome.org/PathwayBrowser/#/R-HSA-382551;https://reactome.org/PathwayBrowser/#/R-HSA-8963899;https://reactome.org/PathwayBrowser/#/R-HSA-8964058	XENOBIOTIC METABOLISM	https://www.gsea-msigdb.org/gsea/msigdb/cards/HALLMARK_XENOBIOTIC_METABOLISM
	P07108	Acyl-CoA-binding protein OS=Homo sapiens OX=9606 GN=DBI PE=1 SV=2	DBI	10.044	0	0	0	0	0	0	cytoplasm	K08762	DBI; diazepam-binding inhibitor (GABA receptor modulator, acyl-CoA-binding protein)	hsa03320 PPAR signaling pathway	GO:0001662 behavioral fear response; GO:0001942 hair follicle development; GO:0002209 behavioral defense response; GO:0003008 system process; GO:0006139 nucleobase-containing compound metabolic process; GO:0006163 purine nucleotide metabolic process; GO:0006629 lipid metabolic process; GO:0006637 acyl-CoA metabolic process; GO:0006638 neutral lipid metabolic process; GO:0006639 acylglycerol metab…	GO:0005576 extracellular region; GO:0005615 extracellular space; GO:0005622 intracellular anatomical structure; GO:0005634 nucleus; GO:0005737 cytoplasm; GO:0005783 endoplasmic reticulum; GO:0005788 endoplasmic reticulum lumen; GO:0005794 Golgi apparatus; GO:0005886 plasma membrane; GO:0008021 synaptic vesicle; GO:0012505 endomembrane system; GO:0016020 membrane; GO:0030133 transport vesicle; GO:…	GO:0000062 fatty-acyl-CoA binding; GO:0000166 nucleotide binding; GO:0005102 signaling receptor binding; GO:0005488 binding; GO:0005515 protein binding; GO:0017076 purine nucleotide binding; GO:0030156 benzodiazepine receptor binding; GO:0030554 adenyl nucleotide binding; GO:0032553 ribonucleotide binding; GO:0032555 purine ribonucleotide binding; GO:0032559 adenyl ribonucleotide binding; GO:0033…	PF00887	Acyl CoA binding protein	KOG0817	Acyl-CoA-binding protein	WP5061 FATTY ACID TRANSPORTERS;WP2882 NUCLEAR RECEPTORS METAPATHWAY;WP3942 PPAR SIGNALING PATHWAY;WP2878 PPARALPHA PATHWAY;WP1982 STEROL REGULATORY ELEMENTBINDING PROTEINS SREBP SIGNALING	http://www.wikipathways.org/instance/WP5061_r115541;http://www.wikipathways.org/instance/WP2882_r117808;http://www.wikipathways.org/instance/WP3942_r106517;http://www.wikipathways.org/instance/WP2878_r116507;http://www.wikipathways.org/instance/WP1982_r116442		R-HSA-1430728 Metabolism;R-HSA-556833 Metabolism of lipids;R-HSA-77289 Mitochondrial Fatty Acid Beta-Oxidation;R-HSA-8978868 Fatty acid metabolism	https://reactome.org/PathwayBrowser/#/R-HSA-1430728;https://reactome.org/PathwayBrowser/#/R-HSA-556833;https://reactome.org/PathwayBrowser/#/R-HSA-77289;https://reactome.org/PathwayBrowser/#/R-HSA-8978868	ANDROGEN RESPONSE	https://www.gsea-msigdb.org/gsea/msigdb/cards/HALLMARK_ANDROGEN_RESPONSE
	P0C869	Cytosolic phospholipase A2 beta OS=Homo sapiens OX=9606 GN=PLA2G4B PE=1 SV=2	PLA2G4B	87.977	0	0	0	0	0	0	mitochondria	K16342	PLA2G4; cytosolic phospholipase A2 [EC:3.1.1.4]	hsa04666 Fc gamma R-mediated phagocytosis; hsa04014 Ras signaling pathway; hsa04913 Ovarian steroidogenesis; hsa04270 Vascular smooth muscle contraction; hsa00590 Arachidonic acid metabolism; hsa04921 Oxytocin signaling pathway; hsa00592 alpha-Linolenic acid metabolism; hsa04370 VEGF signaling pathway; hsa01100 Metabolic pathways; hsa04010 MAPK signaling pathway; hsa00591 Linoleic acid metabolism…	GO:0000003 reproduction; GO:0001676 long-chain fatty acid metabolic process; GO:0006082 organic acid metabolic process; GO:0006575 cellular modified amino acid metabolic process; GO:0006629 lipid metabolic process; GO:0006631 fatty acid metabolic process; GO:0006644 phospholipid metabolic process; GO:0006650 glycerophospholipid metabolic process; GO:0006654 phosphatidic acid biosynthetic process;…	GO:0005576 extracellular region; GO:0005622 intracellular anatomical structure; GO:0005737 cytoplasm; GO:0005739 mitochondrion; GO:0005740 mitochondrial envelope; GO:0005743 mitochondrial inner membrane; GO:0005768 endosome; GO:0005769 early endosome; GO:0005829 cytosol; GO:0010008 endosome membrane; GO:0012505 endomembrane system; GO:0016020 membrane; GO:0019866 organelle inner membrane; GO:0031…	GO:0003824 catalytic activity; GO:0004620 phospholipase activity; GO:0004622 lysophospholipase activity; GO:0004623 phospholipase A2 activity; GO:0005488 binding; GO:0005509 calcium ion binding; GO:0005543 phospholipid binding; GO:0005544 calcium-dependent phospholipid binding; GO:0008289 lipid binding; GO:0008970 phospholipase A1 activity; GO:0016298 lipase activity; GO:0016787 hydrolase activit…	PF00168; PF18695	C2 domain; Cytosolic phospholipases A2 C2-domain	KOG1325	Lysophospholipase	WP4719 EICOSANOID METABOLISM VIA CYCLOOXYGENASES COX;WP167 EICOSANOID SYNTHESIS;WP382 MAPK SIGNALING PATHWAY;WP4723 OMEGA3 OMEGA6 FATTY ACID SYNTHESIS;WP4223 RAS SIGNALING	http://www.wikipathways.org/instance/WP4719_r116307;http://www.wikipathways.org/instance/WP167_r120547;http://www.wikipathways.org/instance/WP382_r119087;http://www.wikipathways.org/instance/WP4723_r120315;http://www.wikipathways.org/instance/WP4223_r119284		R-HSA-1430728 Metabolism;R-HSA-1482788 Acyl chain remodelling of PC;R-HSA-1482801 Acyl chain remodelling of PS;R-HSA-1482839 Acyl chain remodelling of PE;R-HSA-1482925 Acyl chain remodelling of PG;R-HSA-1483115 Hydrolysis of LPC;R-HSA-1483166 Synthesis of PA;R-HSA-1483206 Glycerophospholipid biosynthesis;R-HSA-1483257 Phospholipid metabolism;R-HSA-2262752 Cellular responses to stress;R-HSA-381038…	https://reactome.org/PathwayBrowser/#/R-HSA-1430728;https://reactome.org/PathwayBrowser/#/R-HSA-1482788;https://reactome.org/PathwayBrowser/#/R-HSA-1482801;https://reactome.org/PathwayBrowser/#/R-HSA-1482839;https://reactome.org/PathwayBrowser/#/R-HSA-1482925;https://reactome.org/PathwayBrowser/#/R-HSA-1483115;https://reactome.org/PathwayBrowser/#/R-HSA-1483166;https://reactome.org/PathwayBrowser…
	P15309	Prostatic acid phosphatase OS=Homo sapiens OX=9606 GN=ACP3 PE=1 SV=3	ACP3	44.566	0	0	0	0	0	0	extracellular	K19283			GO:0001775 cell activation; GO:0001932 regulation of protein phosphorylation; GO:0001933 negative regulation of protein phosphorylation; GO:0002252 immune effector process; GO:0002263 cell activation involved in immune response; GO:0002274 myeloid leukocyte activation; GO:0002275 myeloid cell activation involved in immune response; GO:0002283 neutrophil activation involved in immune response; GO:…	GO:0000323 lytic vacuole; GO:0005576 extracellular region; GO:0005615 extracellular space; GO:0005622 intracellular anatomical structure; GO:0005737 cytoplasm; GO:0005764 lysosome; GO:0005765 lysosomal membrane; GO:0005766 primary lysosome; GO:0005768 endosome; GO:0005770 late endosome; GO:0005771 multivesicular body; GO:0005773 vacuole; GO:0005774 vacuolar membrane; GO:0005775 vacuolar lumen; GO…	GO:0003824 catalytic activity; GO:0003993 acid phosphatase activity; GO:0004721 phosphoprotein phosphatase activity; GO:0004725 protein tyrosine phosphatase activity; GO:0005102 signaling receptor binding; GO:0005488 binding; GO:0005515 protein binding; GO:0008252 nucleotidase activity; GO:0008253 5'-nucleotidase activity; GO:0016787 hydrolase activity; GO:0016788 hydrolase activity, acting on es…			KOG3720	Lysosomal & prostatic acid phosphatases				R-HSA-168249 Innate Immune System;R-HSA-168256 Immune System;R-HSA-6798695 Neutrophil degranulation	https://reactome.org/PathwayBrowser/#/R-HSA-168249;https://reactome.org/PathwayBrowser/#/R-HSA-168256;https://reactome.org/PathwayBrowser/#/R-HSA-6798695
	P16885	1-phosphatidylinositol 4,5-bisphosphate phosphodiesterase gamma-2 OS=Homo sapiens OX=9606 GN=PLCG2 PE=1 SV=4	PLCG2	147.87	0	0	0	0	0	0	nucleus	K05859	PLCG2; phosphatidylinositol phospholipase C, gamma-2 [EC:3.1.4.11]	hsa05120 Epithelial cell signaling in Helicobacter pylori infection; hsa04666 Fc gamma R-mediated phagocytosis; hsa04014 Ras signaling pathway; hsa01521 EGFR tyrosine kinase inhibitor resistance; hsa04360 Axon guidance; hsa04919 Thyroid hormone signaling pathway; hsa04650 Natural killer cell mediated cytotoxicity; hsa05200 Pathways in cancer; hsa05110 Vibrio cholerae infection; hsa04935 Growth ho…	GO:0000003 reproduction; GO:0000902 cell morphogenesis; GO:0000904 cell morphogenesis involved in differentiation; GO:0001558 regulation of cell growth; GO:0001667 ameboidal-type cell migration; GO:0001775 cell activation; GO:0001817 regulation of cytokine production; GO:0001819 positive regulation of cytokine production; GO:0001936 regulation of endothelial cell proliferation; GO:0001938 positiv…	GO:0001726 ruffle; GO:0005622 intracellular anatomical structure; GO:0005634 nucleus; GO:0005737 cytoplasm; GO:0005829 cytosol; GO:0005886 plasma membrane; GO:0008180 COP9 signalosome; GO:0016020 membrane; GO:0030027 lamellipodium; GO:0031252 cell leading edge; GO:0032991 protein-containing complex; GO:0042995 cell projection; GO:0043226 organelle; GO:0043227 membrane-bounded organelle; GO:004322…	GO:0001784 phosphotyrosine residue binding; GO:0003824 catalytic activity; GO:0004435 phosphatidylinositol phospholipase C activity; GO:0004620 phospholipase activity; GO:0004629 phospholipase C activity; GO:0005102 signaling receptor binding; GO:0005126 cytokine receptor binding; GO:0005165 neurotrophin receptor binding; GO:0005167 neurotrophin TRK receptor binding; GO:0005168 neurotrophin TRKA …	PF00017; PF00018; PF00168	SH2 domain; SH3 domain; C2 domain	KOG1264	Phospholipase C	WP23 B CELL RECEPTOR SIGNALING PATHWAY;WP2355 CORTICOTROPINRELEASING HORMONE SIGNALING PATHWAY;WP4806 EGFR TYROSINE KINASE INHIBITOR RESISTANCE;WP673 ERBB SIGNALING PATHWAY;WP2261 GLIOBLASTOMA SIGNALING PATHWAYS;WP3958 GPR40 PATHWAY;WP2034 LEPTIN SIGNALING PATHWAY;WP3937 MICROGLIA PATHOGEN PHAGOCYTOSIS PATHWAY;WP289 MYOMETRIAL RELAXATION AND CONTRACTION PATHWAYS;WP4341 NONGENOMIC ACTIONS OF 125 D…	http://www.wikipathways.org/instance/WP23_r120701;http://www.wikipathways.org/instance/WP2355_r120664;http://www.wikipathways.org/instance/WP4806_r116801;http://www.wikipathways.org/instance/WP673_r118930;http://www.wikipathways.org/instance/WP2261_r118379;http://www.wikipathways.org/instance/WP3958_r117148;http://www.wikipathways.org/instance/WP2034_r120670;http://www.wikipathways.org/instance/W…		R-HSA-109582 Hemostasis;R-HSA-114604 GPVI-mediated activation cascade;R-HSA-1280218 Adaptive Immune System;R-HSA-1430728 Metabolism;R-HSA-1483249 Inositol phosphate metabolism;R-HSA-162582 Signal Transduction;R-HSA-1643685 Disease;R-HSA-166016 Toll Like Receptor 4 (TLR4) Cascade;R-HSA-168249 Innate Immune System;R-HSA-168256 Immune System;R-HSA-168898 Toll-like Receptor Cascades;R-HSA-1855204 Syn…	https://reactome.org/PathwayBrowser/#/R-HSA-109582;https://reactome.org/PathwayBrowser/#/R-HSA-114604;https://reactome.org/PathwayBrowser/#/R-HSA-1280218;https://reactome.org/PathwayBrowser/#/R-HSA-1430728;https://reactome.org/PathwayBrowser/#/R-HSA-1483249;https://reactome.org/PathwayBrowser/#/R-HSA-162582;https://reactome.org/PathwayBrowser/#/R-HSA-1643685;https://reactome.org/PathwayBrowser/#/…
	Q01469	Fatty acid-binding protein 5 OS=Homo sapiens OX=9606 GN=FABP5 PE=1 SV=3	FABP5	15.164	0	0	0	0	0	0	extracellular	K08754	FABP5; fatty acid-binding protein 5, epidermal	hsa03320 PPAR signaling pathway	GO:0001775 cell activation; GO:0002252 immune effector process; GO:0002263 cell activation involved in immune response; GO:0002274 myeloid leukocyte activation; GO:0002275 myeloid cell activation involved in immune response; GO:0002283 neutrophil activation involved in immune response; GO:0002366 leukocyte activation involved in immune response; GO:0002376 immune system process; GO:0002443 leukoc…	GO:0000323 lytic vacuole; GO:0005576 extracellular region; GO:0005615 extracellular space; GO:0005622 intracellular anatomical structure; GO:0005634 nucleus; GO:0005654 nucleoplasm; GO:0005737 cytoplasm; GO:0005764 lysosome; GO:0005766 primary lysosome; GO:0005773 vacuole; GO:0005775 vacuolar lumen; GO:0005829 cytosol; GO:0005886 plasma membrane; GO:0012505 endomembrane system; GO:0012506 vesicle…	GO:0001972 retinoic acid binding; GO:0005488 binding; GO:0005501 retinoid binding; GO:0005504 fatty acid binding; GO:0005515 protein binding; GO:0008289 lipid binding; GO:0019840 isoprenoid binding; GO:0031406 carboxylic acid binding; GO:0033293 monocarboxylic acid binding; GO:0036094 small molecule binding; GO:0042802 identical protein binding; GO:0043167 ion binding; GO:0043168 anion binding; G…	PF00061	Lipocalin / cytosolic fatty-acid binding protein family	KOG4015	Fatty acid-binding protein FABP	WP5061 FATTY ACID TRANSPORTERS;WP3942 PPAR SIGNALING PATHWAY	http://www.wikipathways.org/instance/WP5061_r115541;http://www.wikipathways.org/instance/WP3942_r106517		R-HSA-1430728 Metabolism;R-HSA-162582 Signal Transduction;R-HSA-163560 Triglyceride catabolism;R-HSA-168249 Innate Immune System;R-HSA-168256 Immune System;R-HSA-5362517 Signaling by Retinoic Acid;R-HSA-556833 Metabolism of lipids;R-HSA-6798695 Neutrophil degranulation;R-HSA-8979227 Triglyceride metabolism;R-HSA-9006931 Signaling by Nuclear Receptors	https://reactome.org/PathwayBrowser/#/R-HSA-1430728;https://reactome.org/PathwayBrowser/#/R-HSA-162582;https://reactome.org/PathwayBrowser/#/R-HSA-163560;https://reactome.org/PathwayBrowser/#/R-HSA-168249;https://reactome.org/PathwayBrowser/#/R-HSA-168256;https://reactome.org/PathwayBrowser/#/R-HSA-5362517;https://reactome.org/PathwayBrowser/#/R-HSA-556833;https://reactome.org/PathwayBrowser/#/R-…	CHOLESTEROL HOMEOSTASIS;ESTROGEN RESPONSE LATE	https://www.gsea-msigdb.org/gsea/msigdb/cards/HALLMARK_CHOLESTEROL_HOMEOSTASIS;https://www.gsea-msigdb.org/gsea/msigdb/cards/HALLMARK_ESTROGEN_RESPONSE_LATE
	Q03426	Mevalonate kinase OS=Homo sapiens OX=9606 GN=MVK PE=1 SV=1	MVK	42.45	0	0	0	0	0	0	extracellular	K00869	MVK; mevalonate kinase [EC:2.7.1.36]	hsa00900 Terpenoid backbone biosynthesis; hsa04146 Peroxisome; hsa01100 Metabolic pathways	GO:0006066 alcohol metabolic process; GO:0006084 acetyl-CoA metabolic process; GO:0006139 nucleobase-containing compound metabolic process; GO:0006163 purine nucleotide metabolic process; GO:0006417 regulation of translation; GO:0006629 lipid metabolic process; GO:0006637 acyl-CoA metabolic process; GO:0006644 phospholipid metabolic process; GO:0006694 steroid biosynthetic process; GO:0006695 cho…	GO:0005622 intracellular anatomical structure; GO:0005737 cytoplasm; GO:0005777 peroxisome; GO:0005829 cytosol; GO:0042579 microbody; GO:0043226 organelle; GO:0043227 membrane-bounded organelle; GO:0043229 intracellular organelle; GO:0043231 intracellular membrane-bounded organelle;	GO:0000166 nucleotide binding; GO:0000287 magnesium ion binding; GO:0003676 nucleic acid binding; GO:0003723 RNA binding; GO:0003729 mRNA binding; GO:0003824 catalytic activity; GO:0004496 mevalonate kinase activity; GO:0005488 binding; GO:0005515 protein binding; GO:0005524 ATP binding; GO:0016301 kinase activity; GO:0016740 transferase activity; GO:0016772 transferase activity, transferring pho…			KOG1511	Mevalonate kinase MVK/ERG12	WP197 CHOLESTEROL BIOSYNTHESIS PATHWAY;WP4718 CHOLESTEROL METABOLISM WITH BLOCH AND KANDUTSCHRUSSELL PATHWAYS;WP4190 MEVALONATE ARM OF CHOLESTEROL BIOSYNTHESIS PATHWAY;WP3963 MEVALONATE PATHWAY	http://www.wikipathways.org/instance/WP197_r120482;http://www.wikipathways.org/instance/WP4718_r119764;http://www.wikipathways.org/instance/WP4190_r118431;http://www.wikipathways.org/instance/WP3963_r107557		R-HSA-1430728 Metabolism;R-HSA-1655829 Regulation of cholesterol biosynthesis by SREBP (SREBF);R-HSA-191273 Cholesterol biosynthesis;R-HSA-2426168 Activation of gene expression by SREBF (SREBP);R-HSA-556833 Metabolism of lipids;R-HSA-8957322 Metabolism of steroids	https://reactome.org/PathwayBrowser/#/R-HSA-1430728;https://reactome.org/PathwayBrowser/#/R-HSA-1655829;https://reactome.org/PathwayBrowser/#/R-HSA-191273;https://reactome.org/PathwayBrowser/#/R-HSA-2426168;https://reactome.org/PathwayBrowser/#/R-HSA-556833;https://reactome.org/PathwayBrowser/#/R-HSA-8957322	CHOLESTEROL HOMEOSTASIS	https://www.gsea-msigdb.org/gsea/msigdb/cards/HALLMARK_CHOLESTEROL_HOMEOSTASIS
[J] Translation, ribosomal structure and biogenesis	Q8N1I0	Dedicator of cytokinesis protein 4 OS=Homo sapiens OX=9606 GN=DOCK4 PE=1 SV=3	DOCK4	225.2	0.5	1	1	1	1	0	cytoplasm	K17697	DOCK4; dedicator of cytokinesis protein 4	hsa04015 Rap1 signaling pathway	GO:0000132 establishment of mitotic spindle orientation; GO:0000226 microtubule cytoskeleton organization; GO:0000278 mitotic cell cycle; GO:0001654 eye development; GO:0001745 compound eye morphogenesis; GO:0001751 compound eye photoreceptor cell differentiation; GO:0001754 eye photoreceptor cell differentiation; GO:0001773 myeloid dendritic cell activation; GO:0001775 cell activation; GO:000193…	GO:0005576 extracellular region; GO:0005622 intracellular anatomical structure; GO:0005634 nucleus; GO:0005654 nucleoplasm; GO:0005730 nucleolus; GO:0005737 cytoplasm; GO:0005794 Golgi apparatus; GO:0005829 cytosol; GO:0005886 plasma membrane; GO:0012505 endomembrane system; GO:0016020 membrane; GO:0016604 nuclear body; GO:0016607 nuclear speck; GO:0030141 secretory granule; GO:0031410 cytoplasmi…	GO:0005085 guanyl-nucleotide exchange factor activity; GO:0005096 GTPase activator activity; GO:0005102 signaling receptor binding; GO:0005488 binding; GO:0005515 protein binding; GO:0008047 enzyme activator activity; GO:0017124 SH3 domain binding; GO:0019899 enzyme binding; GO:0019900 kinase binding; GO:0019901 protein kinase binding; GO:0019904 protein domain specific binding; GO:0030165 PDZ do…	PF07653; PF14429	Variant SH3 domain; C2 domain in Dock180 and Zizimin proteins	KOG3166	60S ribosomal protein L7A				R-HSA-109582 Hemostasis;R-HSA-162582 Signal Transduction;R-HSA-194315 Signaling by Rho GTPases;R-HSA-9012999 RHO GTPase cycle;R-HSA-9013149 RAC1 GTPase cycle;R-HSA-9013404 RAC2 GTPase cycle;R-HSA-9013408 RHOG GTPase cycle;R-HSA-9716542 Signaling by Rho GTPases, Miro GTPases and RHOBTB3;R-HSA-983231 Factors involved in megakaryocyte development and platelet production	https://reactome.org/PathwayBrowser/#/R-HSA-109582;https://reactome.org/PathwayBrowser/#/R-HSA-162582;https://reactome.org/PathwayBrowser/#/R-HSA-194315;https://reactome.org/PathwayBrowser/#/R-HSA-9012999;https://reactome.org/PathwayBrowser/#/R-HSA-9013149;https://reactome.org/PathwayBrowser/#/R-HSA-9013404;https://reactome.org/PathwayBrowser/#/R-HSA-9013408;https://reactome.org/PathwayBrowser/#/…	COMPLEMENT;MITOTIC SPINDLE	https://www.gsea-msigdb.org/gsea/msigdb/cards/HALLMARK_COMPLEMENT;https://www.gsea-msigdb.org/gsea/msigdb/cards/HALLMARK_MITOTIC_SPINDLE
	Q9BX10	GTP-binding protein 2 OS=Homo sapiens OX=9606 GN=GTPBP2 PE=1 SV=1	GTPBP2	65.768	0	0	0	0	0	0	cytoplasm	K24888			GO:0002576 platelet degranulation; GO:0006810 transport; GO:0006887 exocytosis; GO:0009987 cellular process; GO:0016192 vesicle-mediated transport; GO:0032940 secretion by cell; GO:0045055 regulated exocytosis; GO:0046903 secretion; GO:0051179 localization; GO:0051234 establishment of localization;	GO:0005576 extracellular region; GO:0005622 intracellular anatomical structure; GO:0005737 cytoplasm; GO:0012505 endomembrane system; GO:0030141 secretory granule; GO:0031091 platelet alpha granule; GO:0031093 platelet alpha granule lumen; GO:0031410 cytoplasmic vesicle; GO:0031974 membrane-enclosed lumen; GO:0031982 vesicle; GO:0031983 vesicle lumen; GO:0034774 secretory granule lumen; GO:004322…	GO:0000166 nucleotide binding; GO:0001882 nucleoside binding; GO:0001883 purine nucleoside binding; GO:0005488 binding; GO:0005515 protein binding; GO:0005525 GTP binding; GO:0017076 purine nucleotide binding; GO:0019001 guanyl nucleotide binding; GO:0032549 ribonucleoside binding; GO:0032550 purine ribonucleoside binding; GO:0032553 ribonucleotide binding; GO:0032555 purine ribonucleotide bindin…	PF00009	Elongation factor Tu GTP binding domain	KOG1143	Predicted translation elongation factor	WP4577 NEURODEGENERATION WITH BRAIN IRON ACCUMULATION NBIA SUBTYPES PATHWAY	http://www.wikipathways.org/instance/WP4577_r118444		R-HSA-109582 Hemostasis;R-HSA-114608 Platelet degranulation ;R-HSA-76002 Platelet activation, signaling and aggregation;R-HSA-76005 Response to elevated platelet cytosolic Ca2+	https://reactome.org/PathwayBrowser/#/R-HSA-109582;https://reactome.org/PathwayBrowser/#/R-HSA-114608;https://reactome.org/PathwayBrowser/#/R-HSA-76002;https://reactome.org/PathwayBrowser/#/R-HSA-76005
	O00303	Eukaryotic translation initiation factor 3 subunit F OS=Homo sapiens OX=9606 GN=EIF3F PE=1 SV=1	EIF3F	37.563	0	0	0	0	0	0	mitochondria	K03249			GO:0006412 translation; GO:0006413 translational initiation; GO:0006464 cellular protein modification process; GO:0006508 proteolysis; GO:0006518 peptide metabolic process; GO:0006807 nitrogen compound metabolic process; GO:0008152 metabolic process; GO:0008593 regulation of Notch signaling pathway; GO:0009058 biosynthetic process; GO:0009059 macromolecule biosynthetic process; GO:0009966 regulat…	GO:0005622 intracellular anatomical structure; GO:0005737 cytoplasm; GO:0005829 cytosol; GO:0005852 eukaryotic translation initiation factor 3 complex; GO:0032991 protein-containing complex; GO:0071541 eukaryotic translation initiation factor 3 complex, eIF3m;	GO:0003676 nucleic acid binding; GO:0003723 RNA binding; GO:0003743 translation initiation factor activity; GO:0003824 catalytic activity; GO:0004843 thiol-dependent deubiquitinase; GO:0005488 binding; GO:0005515 protein binding; GO:0008135 translation factor activity, RNA binding; GO:0008233 peptidase activity; GO:0008234 cysteine-type peptidase activity; GO:0016787 hydrolase activity; GO:001978…			KOG2975	Translation initiation factor 3, subunit f (eIF-3f)	WP5027 NSP1 FROM SARSCOV2 INHIBITS TRANSLATION INITIATION IN THE HOST CELL;WP107 TRANSLATION FACTORS;WP3888 VEGFAVEGFR2 SIGNALING PATHWAY	http://www.wikipathways.org/instance/WP5027_r120060;http://www.wikipathways.org/instance/WP107_r117851;http://www.wikipathways.org/instance/WP3888_r116782		R-HSA-156827 L13a-mediated translational silencing of Ceruloplasmin expression;R-HSA-392499 Metabolism of proteins;R-HSA-72613 Eukaryotic Translation Initiation;R-HSA-72649 Translation initiation complex formation;R-HSA-72662 Activation of the mRNA upon binding of the cap-binding complex and eIFs, and subsequent binding to 43S;R-HSA-72689 Formation of a pool of free 40S subunits;R-HSA-72695 Forma…	https://reactome.org/PathwayBrowser/#/R-HSA-156827;https://reactome.org/PathwayBrowser/#/R-HSA-392499;https://reactome.org/PathwayBrowser/#/R-HSA-72613;https://reactome.org/PathwayBrowser/#/R-HSA-72649;https://reactome.org/PathwayBrowser/#/R-HSA-72662;https://reactome.org/PathwayBrowser/#/R-HSA-72689;https://reactome.org/PathwayBrowser/#/R-HSA-72695;https://reactome.org/PathwayBrowser/#/R-HSA-727…
	Q15149	Plectin OS=Homo sapiens OX=9606 GN=PLEC PE=1 SV=3	PLEC	531.78	0	0	0	0	0	0	cytoplasm,nucleus	K10388			GO:0000003 reproduction; GO:0000226 microtubule cytoskeleton organization; GO:0000902 cell morphogenesis; GO:0000904 cell morphogenesis involved in differentiation; GO:0001558 regulation of cell growth; GO:0001578 microtubule bundle formation; GO:0001700 embryonic development via the syncytial blastoderm; GO:0001709 cell fate determination; GO:0001763 morphogenesis of a branching structure; GO:00…	GO:0000235 astral microtubule; GO:0001726 ruffle; GO:0005576 extracellular region; GO:0005604 basement membrane; GO:0005622 intracellular anatomical structure; GO:0005634 nucleus; GO:0005737 cytoplasm; GO:0005794 Golgi apparatus; GO:0005818 aster; GO:0005819 spindle; GO:0005829 cytosol; GO:0005856 cytoskeleton; GO:0005874 microtubule; GO:0005876 spindle microtubule; GO:0005881 cytoplasmic microtu…	GO:0002020 protease binding; GO:0003779 actin binding; GO:0003824 catalytic activity; GO:0004857 enzyme inhibitor activity; GO:0004866 endopeptidase inhibitor activity; GO:0004869 cysteine-type endopeptidase inhibitor activity; GO:0005102 signaling receptor binding; GO:0005178 integrin binding; GO:0005198 structural molecule activity; GO:0005200 structural constituent of cytoskeleton; GO:0005488 …	PF03501; PF00307; PF17902; PF18373	Plectin/S10 domain; Calponin homology (CH) domain; SH3 domain; Spectrin like domain	KOG3344	40s ribosomal protein s10	WP4535 ENVELOPE PROTEINS AND THEIR POTENTIAL ROLES IN EDMD PHYSIOPATHOLOGY	http://www.wikipathways.org/instance/WP4535_r109210		R-HSA-109581 Apoptosis;R-HSA-111465 Apoptotic cleavage of cellular proteins;R-HSA-1474244 Extracellular matrix organization;R-HSA-1474290 Collagen formation;R-HSA-1500931 Cell-Cell communication;R-HSA-2022090 Assembly of collagen fibrils and other multimeric structures;R-HSA-264870 Caspase-mediated cleavage of cytoskeletal proteins;R-HSA-446107 Type I hemidesmosome assembly;R-HSA-446728 Cell junc…	https://reactome.org/PathwayBrowser/#/R-HSA-109581;https://reactome.org/PathwayBrowser/#/R-HSA-111465;https://reactome.org/PathwayBrowser/#/R-HSA-1474244;https://reactome.org/PathwayBrowser/#/R-HSA-1474290;https://reactome.org/PathwayBrowser/#/R-HSA-1500931;https://reactome.org/PathwayBrowser/#/R-HSA-2022090;https://reactome.org/PathwayBrowser/#/R-HSA-264870;https://reactome.org/PathwayBrowser/#/…	IL2 STAT5 SIGNALING	https://www.gsea-msigdb.org/gsea/msigdb/cards/HALLMARK_IL2_STAT5_SIGNALING
	Q02878	60S ribosomal protein L6 OS=Homo sapiens OX=9606 GN=RPL6 PE=1 SV=3	RPL6	32.728	0	0	0	0	0	0	cytoplasm	K02934	RP-L6e; large subunit ribosomal protein L6e	hsa03010 Ribosome; hsa05171 Coronavirus disease - COVID-19	GO:0000027 ribosomal large subunit assembly; GO:0000184 nuclear-transcribed mRNA catabolic process, nonsense-mediated decay; GO:0000956 nuclear-transcribed mRNA catabolic process; GO:0002181 cytoplasmic translation; GO:0006139 nucleobase-containing compound metabolic process; GO:0006355 regulation of transcription, DNA-templated; GO:0006401 RNA catabolic process; GO:0006402 mRNA catabolic process…	GO:0005622 intracellular anatomical structure; GO:0005634 nucleus; GO:0005730 nucleolus; GO:0005737 cytoplasm; GO:0005783 endoplasmic reticulum; GO:0005789 endoplasmic reticulum membrane; GO:0005791 rough endoplasmic reticulum; GO:0005829 cytosol; GO:0005840 ribosome; GO:0005844 polysome; GO:0012505 endomembrane system; GO:0015934 large ribosomal subunit; GO:0016020 membrane; GO:0022625 cytosolic…	GO:0000049 tRNA binding; GO:0003676 nucleic acid binding; GO:0003677 DNA binding; GO:0003723 RNA binding; GO:0003729 mRNA binding; GO:0003735 structural constituent of ribosome; GO:0005198 structural molecule activity; GO:0005488 binding; GO:0005515 protein binding; GO:0019843 rRNA binding; GO:0097159 organic cyclic compound binding; GO:1901363 heterocyclic compound binding; GO:1990932 5.8S rRNA …	PF03868	Ribosomal protein L6, N-terminal domain	KOG1694	60s ribosomal protein L6	WP477 CYTOPLASMIC RIBOSOMAL PROTEINS	http://www.wikipathways.org/instance/WP477_r117044		R-HSA-1266738 Developmental Biology;R-HSA-1430728 Metabolism;R-HSA-156827 L13a-mediated translational silencing of Ceruloplasmin expression;R-HSA-156842 Eukaryotic Translation Elongation;R-HSA-156902 Peptide chain elongation;R-HSA-1643685 Disease;R-HSA-168255 Influenza Infection;R-HSA-168273 Influenza Viral RNA Transcription and Replication;R-HSA-1799339 SRP-dependent cotranslational protein targ…	https://reactome.org/PathwayBrowser/#/R-HSA-1266738;https://reactome.org/PathwayBrowser/#/R-HSA-1430728;https://reactome.org/PathwayBrowser/#/R-HSA-156827;https://reactome.org/PathwayBrowser/#/R-HSA-156842;https://reactome.org/PathwayBrowser/#/R-HSA-156902;https://reactome.org/PathwayBrowser/#/R-HSA-1643685;https://reactome.org/PathwayBrowser/#/R-HSA-168255;https://reactome.org/PathwayBrowser/#/R…	MYC TARGETS V1	https://www.gsea-msigdb.org/gsea/msigdb/cards/HALLMARK_MYC_TARGETS_V1
	P68104	Elongation factor 1-alpha 1 OS=Homo sapiens OX=9606 GN=EEF1A1 PE=1 SV=1	EEF1A1	50.14	0	0	0	0	0	0	cytoplasm	K03231	EEF1A; elongation factor 1-alpha	hsa05134 Legionellosis; hsa05140 Leishmaniasis; hsa03013 Nucleocytoplasmic transport	GO:0001775 cell activation; GO:0002252 immune effector process; GO:0002263 cell activation involved in immune response; GO:0002274 myeloid leukocyte activation; GO:0002275 myeloid cell activation involved in immune response; GO:0002283 neutrophil activation involved in immune response; GO:0002366 leukocyte activation involved in immune response; GO:0002376 immune system process; GO:0002443 leukoc…	GO:0000323 lytic vacuole; GO:0001726 ruffle; GO:0005576 extracellular region; GO:0005622 intracellular anatomical structure; GO:0005634 nucleus; GO:0005730 nucleolus; GO:0005737 cytoplasm; GO:0005764 lysosome; GO:0005765 lysosomal membrane; GO:0005773 vacuole; GO:0005774 vacuolar membrane; GO:0005829 cytosol; GO:0005853 eukaryotic translation elongation factor 1 complex; GO:0005856 cytoskeleton; …	GO:0000049 tRNA binding; GO:0000166 nucleotide binding; GO:0001882 nucleoside binding; GO:0001883 purine nucleoside binding; GO:0003676 nucleic acid binding; GO:0003723 RNA binding; GO:0003746 translation elongation factor activity; GO:0003824 catalytic activity; GO:0003924 GTPase activity; GO:0005488 binding; GO:0005515 protein binding; GO:0005525 GTP binding; GO:0008135 translation factor activ…	PF00009; PF03144; PF03143	Elongation factor Tu GTP binding domain; Elongation factor Tu domain 2; Elongation factor Tu C-terminal domain	KOG0052	Translation elongation factor EF-1 alpha/Tu	WP4549 FRAGILE X SYNDROME;WP107 TRANSLATION FACTORS	http://www.wikipathways.org/instance/WP4549_r119333;http://www.wikipathways.org/instance/WP107_r117851		R-HSA-156842 Eukaryotic Translation Elongation;R-HSA-156902 Peptide chain elongation;R-HSA-168249 Innate Immune System;R-HSA-168256 Immune System;R-HSA-2262752 Cellular responses to stress;R-HSA-3371511 HSF1 activation;R-HSA-3371556 Cellular response to heat stress;R-HSA-392499 Metabolism of proteins;R-HSA-597592 Post-translational protein modification;R-HSA-6798695 Neutrophil degranulation;R-HSA…	https://reactome.org/PathwayBrowser/#/R-HSA-156842;https://reactome.org/PathwayBrowser/#/R-HSA-156902;https://reactome.org/PathwayBrowser/#/R-HSA-168249;https://reactome.org/PathwayBrowser/#/R-HSA-168256;https://reactome.org/PathwayBrowser/#/R-HSA-2262752;https://reactome.org/PathwayBrowser/#/R-HSA-3371511;https://reactome.org/PathwayBrowser/#/R-HSA-3371556;https://reactome.org/PathwayBrowser/#/R…
	P13639	Elongation factor 2 OS=Homo sapiens OX=9606 GN=EEF2 PE=1 SV=4	EEF2	95.337	0	0	0	0	0	0	cytoplasm	K03234	EEF2; elongation factor 2	hsa04921 Oxytocin signaling pathway; hsa04152 AMPK signaling pathway	GO:0000302 response to reactive oxygen species; GO:0001101 response to acid chemical; GO:0001775 cell activation; GO:0002244 hematopoietic progenitor cell differentiation; GO:0002252 immune effector process; GO:0002263 cell activation involved in immune response; GO:0002274 myeloid leukocyte activation; GO:0002275 myeloid cell activation involved in immune response; GO:0002283 neutrophil activati…	GO:0005576 extracellular region; GO:0005622 intracellular anatomical structure; GO:0005737 cytoplasm; GO:0005829 cytosol; GO:0005840 ribosome; GO:0005844 polysome; GO:0005886 plasma membrane; GO:0012505 endomembrane system; GO:0016020 membrane; GO:0016234 inclusion body; GO:0016235 aggresome; GO:0030141 secretory granule; GO:0031410 cytoplasmic vesicle; GO:0031974 membrane-enclosed lumen; GO:0031…	GO:0002039 p53 binding; GO:0003676 nucleic acid binding; GO:0003723 RNA binding; GO:0003746 translation elongation factor activity; GO:0003779 actin binding; GO:0003824 catalytic activity; GO:0003924 GTPase activity; GO:0005488 binding; GO:0005515 protein binding; GO:0008092 cytoskeletal protein binding; GO:0008097 5S rRNA binding; GO:0008135 translation factor activity, RNA binding; GO:0016462 p…	PF00009; PF03144; PF14492; PF03764; PF00679	Elongation factor Tu GTP binding domain; Elongation factor Tu domain 2; Elongation Factor G, domain III; Elongation factor G, domain IV; Elongation factor G C-terminus	KOG0469	Elongation factor 2	WP1403 AMPACTIVATED PROTEIN KINASE AMPK SIGNALING;WP2380 BRAINDERIVED NEUROTROPHIC FACTOR BDNF SIGNALING PATHWAY;WP4754 IL18 SIGNALING PATHWAY;WP107 TRANSLATION FACTORS	http://www.wikipathways.org/instance/WP1403_r116516;http://www.wikipathways.org/instance/WP2380_r120727;http://www.wikipathways.org/instance/WP4754_r115147;http://www.wikipathways.org/instance/WP107_r117851		R-HSA-156842 Eukaryotic Translation Elongation;R-HSA-156902 Peptide chain elongation;R-HSA-163841 Gamma carboxylation, hypusine formation and arylsulfatase activation;R-HSA-1643685 Disease;R-HSA-168249 Innate Immune System;R-HSA-168256 Immune System;R-HSA-392499 Metabolism of proteins;R-HSA-5336415 Uptake and function of diphtheria toxin;R-HSA-5339562 Uptake and actions of bacterial toxins;R-HSA-…	https://reactome.org/PathwayBrowser/#/R-HSA-156842;https://reactome.org/PathwayBrowser/#/R-HSA-156902;https://reactome.org/PathwayBrowser/#/R-HSA-163841;https://reactome.org/PathwayBrowser/#/R-HSA-1643685;https://reactome.org/PathwayBrowser/#/R-HSA-168249;https://reactome.org/PathwayBrowser/#/R-HSA-168256;https://reactome.org/PathwayBrowser/#/R-HSA-392499;https://reactome.org/PathwayBrowser/#/R-H…	UNFOLDED PROTEIN RESPONSE	https://www.gsea-msigdb.org/gsea/msigdb/cards/HALLMARK_UNFOLDED_PROTEIN_RESPONSE
	P60842	Eukaryotic initiation factor 4A-I OS=Homo sapiens OX=9606 GN=EIF4A1 PE=1 SV=1	EIF4A1	46.153	0	0	0	0	0	0	nucleus	K03257			GO:0000003 reproduction; GO:0000122 negative regulation of transcription by RNA polymerase II; GO:0000381 regulation of alternative mRNA splicing, via spliceosome; GO:0002164 larval development; GO:0002165 instar larval or pupal development; GO:0002168 instar larval development; GO:0003006 developmental process involved in reproduction; GO:0006139 nucleobase-containing compound metabolic process;…	GO:0005622 intracellular anatomical structure; GO:0005634 nucleus; GO:0005730 nucleolus; GO:0005737 cytoplasm; GO:0005829 cytosol; GO:0016281 eukaryotic translation initiation factor 4F complex; GO:0031974 membrane-enclosed lumen; GO:0031981 nuclear lumen; GO:0032991 protein-containing complex; GO:0035770 ribonucleoprotein granule; GO:0036464 cytoplasmic ribonucleoprotein granule; GO:0043186 P gr…	GO:0000339 RNA cap binding; GO:0003676 nucleic acid binding; GO:0003723 RNA binding; GO:0003724 RNA helicase activity; GO:0003725 double-stranded RNA binding; GO:0003729 mRNA binding; GO:0003743 translation initiation factor activity; GO:0003824 catalytic activity; GO:0004386 helicase activity; GO:0005488 binding; GO:0008135 translation factor activity, RNA binding; GO:0008186 ATP-dependent activ…	PF00270; PF00271	DEAD/DEAH box helicase; Helicase conserved C-terminal domain	KOG0327	Translation initiation factor 4F, helicase subunit (eIF-4A) and related helicases	WP4549 FRAGILE X SYNDROME;WP585 INTERFERON TYPE I SIGNALING PATHWAYS;WP107 TRANSLATION FACTORS;WP4566 TRANSLATION INHIBITORS IN CHRONICALLY ACTIVATED PDGFRA CELLS	http://www.wikipathways.org/instance/WP4549_r119333;http://www.wikipathways.org/instance/WP585_r107188;http://www.wikipathways.org/instance/WP107_r117851;http://www.wikipathways.org/instance/WP4566_r104315		R-HSA-1169408 ISG15 antiviral mechanism;R-HSA-1169410 Antiviral mechanism by IFN-stimulated genes;R-HSA-1280215 Cytokine Signaling in Immune system;R-HSA-156827 L13a-mediated translational silencing of Ceruloplasmin expression;R-HSA-168256 Immune System;R-HSA-392499 Metabolism of proteins;R-HSA-429914 Deadenylation-dependent mRNA decay;R-HSA-429947 Deadenylation of mRNA;R-HSA-72613 Eukaryotic Tra…	https://reactome.org/PathwayBrowser/#/R-HSA-1169408;https://reactome.org/PathwayBrowser/#/R-HSA-1169410;https://reactome.org/PathwayBrowser/#/R-HSA-1280215;https://reactome.org/PathwayBrowser/#/R-HSA-156827;https://reactome.org/PathwayBrowser/#/R-HSA-168256;https://reactome.org/PathwayBrowser/#/R-HSA-392499;https://reactome.org/PathwayBrowser/#/R-HSA-429914;https://reactome.org/PathwayBrowser/#/R…	MYC TARGETS V1;UNFOLDED PROTEIN RESPONSE	https://www.gsea-msigdb.org/gsea/msigdb/cards/HALLMARK_MYC_TARGETS_V1;https://www.gsea-msigdb.org/gsea/msigdb/cards/HALLMARK_UNFOLDED_PROTEIN_RESPONSE
	P26641	Elongation factor 1-gamma OS=Homo sapiens OX=9606 GN=EEF1G PE=1 SV=3	EEF1G	50.118	0	0	0	0	0	0	cytoplasm	K03233	EEF1G; elongation factor 1-gamma	hsa05134 Legionellosis	GO:0006412 translation; GO:0006414 translational elongation; GO:0006518 peptide metabolic process; GO:0006575 cellular modified amino acid metabolic process; GO:0006749 glutathione metabolic process; GO:0006790 sulfur compound metabolic process; GO:0006807 nitrogen compound metabolic process; GO:0008152 metabolic process; GO:0009058 biosynthetic process; GO:0009059 macromolecule biosynthetic proc…	GO:0005622 intracellular anatomical structure; GO:0005634 nucleus; GO:0005737 cytoplasm; GO:0005829 cytosol; GO:0043226 organelle; GO:0043227 membrane-bounded organelle; GO:0043229 intracellular organelle; GO:0043231 intracellular membrane-bounded organelle;	GO:0003676 nucleic acid binding; GO:0003723 RNA binding; GO:0003746 translation elongation factor activity; GO:0003824 catalytic activity; GO:0004364 glutathione transferase activity; GO:0005488 binding; GO:0008135 translation factor activity, RNA binding; GO:0016740 transferase activity; GO:0016765 transferase activity, transferring alkyl or aryl (other than methyl) groups; GO:0097159 organic cy…	PF02798; PF00043; PF00647	Glutathione S-transferase, N-terminal domain; Glutathione S-transferase, C-terminal domain; Elongation factor 1 gamma, conserved domain	KOG1627	Translation elongation factor EF-1 gamma	WP107 TRANSLATION FACTORS	http://www.wikipathways.org/instance/WP107_r117851		R-HSA-156842 Eukaryotic Translation Elongation;R-HSA-1643685 Disease;R-HSA-392499 Metabolism of proteins;R-HSA-5663202 Diseases of signal transduction by growth factor receptors and second messengers;R-HSA-72766 Translation;R-HSA-9700206 Signaling by ALK in cancer;R-HSA-9725370 Signaling by ALK fusions and activated point mutants	https://reactome.org/PathwayBrowser/#/R-HSA-156842;https://reactome.org/PathwayBrowser/#/R-HSA-1643685;https://reactome.org/PathwayBrowser/#/R-HSA-392499;https://reactome.org/PathwayBrowser/#/R-HSA-5663202;https://reactome.org/PathwayBrowser/#/R-HSA-72766;https://reactome.org/PathwayBrowser/#/R-HSA-9700206;https://reactome.org/PathwayBrowser/#/R-HSA-9725370
	P62987	Ubiquitin-60S ribosomal protein L40 OS=Homo sapiens OX=9606 GN=UBA52 PE=1 SV=2	UBA52	14.728	39.1	7	6	6	6	90657000	extracellular	K02927	RP-L40e; ubiquitin-large subunit ribosomal protein L40e	hsa05131 Shigellosis; hsa05012 Parkinson disease; hsa04137 Mitophagy - animal; hsa05022 Pathways of neurodegeneration - multiple diseases; hsa05167 Kaposi sarcoma-associated herpesvirus infection; hsa04120 Ubiquitin mediated proteolysis; hsa05171 Coronavirus disease - COVID-19; hsa03010 Ribosome	GO:0000122 negative regulation of transcription by RNA polymerase II; GO:0000165 MAPK cascade; GO:0000184 nuclear-transcribed mRNA catabolic process, nonsense-mediated decay; GO:0000209 protein polyubiquitination; GO:0000715 nucleotide-excision repair, DNA damage recognition; GO:0000731 DNA synthesis involved in DNA repair; GO:0000956 nuclear-transcribed mRNA catabolic process; GO:0001666 respons…	GO:0005622 intracellular anatomical structure; GO:0005634 nucleus; GO:0005654 nucleoplasm; GO:0005737 cytoplasm; GO:0005739 mitochondrion; GO:0005740 mitochondrial envelope; GO:0005741 mitochondrial outer membrane; GO:0005768 endosome; GO:0005783 endoplasmic reticulum; GO:0005789 endoplasmic reticulum membrane; GO:0005791 rough endoplasmic reticulum; GO:0005829 cytosol; GO:0005840 ribosome; GO:00…	GO:0003735 structural constituent of ribosome; GO:0005198 structural molecule activity;	PF00240	Ubiquitin family	KOG0003	Ubiquitin/60s ribosomal protein L40 fusion	WP3594 CIRCADIAN RHYTHM GENES;WP477 CYTOPLASMIC RIBOSOMAL PROTEINS;WP466 DNA REPLICATION	http://www.wikipathways.org/instance/WP3594_r117682;http://www.wikipathways.org/instance/WP477_r117044;http://www.wikipathways.org/instance/WP466_r117096		R-HSA-109581 Apoptosis;R-HSA-110312 Translesion synthesis by REV1;R-HSA-110313 Translesion synthesis by Y family DNA polymerases bypasses lesions on DNA template;R-HSA-110314 Recognition of DNA damage by PCNA-containing replication complex;R-HSA-110320 Translesion Synthesis by POLH;R-HSA-1168372 Downstream signaling events of B Cell Receptor (BCR);R-HSA-1169091 Activation of NF-kappaB in B cells;…
	O43432	Eukaryotic translation initiation factor 4 gamma 3 OS=Homo sapiens OX=9606 GN=EIF4G3 PE=1 SV=2	EIF4G3	176.65	0.8	2	1	1	1	686540000	nucleus	K03260	EIF4G; translation initiation factor 4G	hsa05416 Viral myocarditis	GO:0000003 reproduction; GO:0000280 nuclear division; GO:0001932 regulation of protein phosphorylation; GO:0001934 positive regulation of protein phosphorylation; GO:0003006 developmental process involved in reproduction; GO:0006412 translation; GO:0006413 translational initiation; GO:0006417 regulation of translation; GO:0006446 regulation of translational initiation; GO:0006518 peptide metaboli…	GO:0005622 intracellular anatomical structure; GO:0005737 cytoplasm; GO:0005829 cytosol; GO:0016281 eukaryotic translation initiation factor 4F complex; GO:0032991 protein-containing complex;	GO:0000339 RNA cap binding; GO:0000340 RNA 7-methylguanosine cap binding; GO:0003676 nucleic acid binding; GO:0003723 RNA binding; GO:0003743 translation initiation factor activity; GO:0005488 binding; GO:0005515 protein binding; GO:0008135 translation factor activity, RNA binding; GO:0008190 eukaryotic initiation factor 4E binding; GO:0031369 translation initiation factor binding; GO:0097159 org…			KOG0401	Translation initiation factor 4F, ribosome/mRNA-bridging subunit (eIF-4G)	WP107 TRANSLATION FACTORS;WP4566 TRANSLATION INHIBITORS IN CHRONICALLY ACTIVATED PDGFRA CELLS	http://www.wikipathways.org/instance/WP107_r117851;http://www.wikipathways.org/instance/WP4566_r104315		R-HSA-1169408 ISG15 antiviral mechanism;R-HSA-1169410 Antiviral mechanism by IFN-stimulated genes;R-HSA-1280215 Cytokine Signaling in Immune system;R-HSA-168256 Immune System;R-HSA-913531 Interferon Signaling	https://reactome.org/PathwayBrowser/#/R-HSA-1169408;https://reactome.org/PathwayBrowser/#/R-HSA-1169410;https://reactome.org/PathwayBrowser/#/R-HSA-1280215;https://reactome.org/PathwayBrowser/#/R-HSA-168256;https://reactome.org/PathwayBrowser/#/R-HSA-913531	ALLOGRAFT REJECTION	https://www.gsea-msigdb.org/gsea/msigdb/cards/HALLMARK_ALLOGRAFT_REJECTION
	P62081	40S ribosomal protein S7 OS=Homo sapiens OX=9606 GN=RPS7 PE=1 SV=1	RPS7	22.127	0	0	0	0	0	0	cytoplasm	K02993	RP-S7e; small subunit ribosomal protein S7e	hsa03010 Ribosome; hsa05171 Coronavirus disease - COVID-19	GO:0000184 nuclear-transcribed mRNA catabolic process, nonsense-mediated decay; GO:0000956 nuclear-transcribed mRNA catabolic process; GO:0001838 embryonic epithelial tube formation; GO:0001841 neural tube formation; GO:0001843 neural tube closure; GO:0002009 morphogenesis of an epithelium; GO:0002181 cytoplasmic translation; GO:0002376 immune system process; GO:0002520 immune system development;…	GO:0005622 intracellular anatomical structure; GO:0005634 nucleus; GO:0005654 nucleoplasm; GO:0005730 nucleolus; GO:0005737 cytoplasm; GO:0005829 cytosol; GO:0005840 ribosome; GO:0015935 small ribosomal subunit; GO:0022626 cytosolic ribosome; GO:0022627 cytosolic small ribosomal subunit; GO:0030684 preribosome; GO:0030686 90S preribosome; GO:0031974 membrane-enclosed lumen; GO:0031981 nuclear lum…	GO:0003676 nucleic acid binding; GO:0003723 RNA binding; GO:0003727 single-stranded RNA binding; GO:0003729 mRNA binding; GO:0003730 mRNA 3'-UTR binding; GO:0004857 enzyme inhibitor activity; GO:0005488 binding; GO:0005515 protein binding; GO:0008187 poly-pyrimidine tract binding; GO:0008266 poly(U) RNA binding; GO:0019899 enzyme binding; GO:0019900 kinase binding; GO:0019901 protein kinase bindi…			KOG3320	40S ribosomal protein S7	WP477 CYTOPLASMIC RIBOSOMAL PROTEINS	http://www.wikipathways.org/instance/WP477_r117044		R-HSA-1266738 Developmental Biology;R-HSA-1430728 Metabolism;R-HSA-156827 L13a-mediated translational silencing of Ceruloplasmin expression;R-HSA-156842 Eukaryotic Translation Elongation;R-HSA-156902 Peptide chain elongation;R-HSA-1643685 Disease;R-HSA-168255 Influenza Infection;R-HSA-168273 Influenza Viral RNA Transcription and Replication;R-HSA-1799339 SRP-dependent cotranslational protein targ…
[K] Transcription	O00327	Basic helix-loop-helix ARNT-like protein 1 OS=Homo sapiens OX=9606 GN=BMAL1 PE=1 SV=2	BMAL1	68.761	0	0	0	0	0	0	nucleus	K02296	ARNTL; aryl hydrocarbon receptor nuclear translocator-like protein 1	hsa04710 Circadian rhythm; hsa04728 Dopaminergic synapse	GO:0000003 reproduction; GO:0000122 negative regulation of transcription by RNA polymerase II; GO:0002027 regulation of heart rate; GO:0002791 regulation of peptide secretion; GO:0003053 circadian regulation of heart rate; GO:0006139 nucleobase-containing compound metabolic process; GO:0006351 transcription, DNA-templated; GO:0006355 regulation of transcription, DNA-templated; GO:0006357 regulati…	GO:0005622 intracellular anatomical structure; GO:0005634 nucleus; GO:0005654 nucleoplasm; GO:0005667 transcription regulator complex; GO:0005737 cytoplasm; GO:0005829 cytosol; GO:0016604 nuclear body; GO:0031974 membrane-enclosed lumen; GO:0031981 nuclear lumen; GO:0032991 protein-containing complex; GO:0033391 chromatoid body; GO:0035770 ribonucleoprotein granule; GO:0036464 cytoplasmic ribonuc…	GO:0000976 transcription cis-regulatory region binding; GO:0000977 RNA polymerase II transcription regulatory region sequence-specific DNA binding; GO:0000978 RNA polymerase II cis-regulatory region sequence-specific DNA binding; GO:0000981 DNA-binding transcription factor activity, RNA polymerase II-specific; GO:0000987 cis-regulatory region sequence-specific DNA binding; GO:0001067 transcriptio…	PF00010; PF00989; PF14598	Helix-loop-helix DNA-binding domain; PAS fold; PAS domain	KOG3561	Aryl-hydrocarbon receptor nuclear translocator	WP4657 22Q112 COPY NUMBER VARIATION SYNDROME;WP3594 CIRCADIAN RHYTHM GENES;WP410 EXERCISEINDUCED CIRCADIAN REGULATION;WP47 HEDGEHOG SIGNALING PATHWAY WP47;WP4673 MALE INFERTILITY;WP3298 MELATONIN METABOLISM AND EFFECTS	http://www.wikipathways.org/instance/WP4657_r120007;http://www.wikipathways.org/instance/WP3594_r117682;http://www.wikipathways.org/instance/WP410_r117108;http://www.wikipathways.org/instance/WP47_r120579;http://www.wikipathways.org/instance/WP4673_r119920;http://www.wikipathways.org/instance/WP3298_r120642	Transcription factor	R-HSA-1368108 BMAL1:CLOCK,NPAS2 activates circadian gene expression;R-HSA-1430728 Metabolism;R-HSA-1989781 PPARA activates gene expression;R-HSA-2262752 Cellular responses to stress;R-HSA-400206 Regulation of lipid metabolism by PPARalpha;R-HSA-400253 Circadian Clock;R-HSA-556833 Metabolism of lipids;R-HSA-8953897 Cellular responses to stimuli;R-HSA-9707616 Heme signaling	https://reactome.org/PathwayBrowser/#/R-HSA-1368108;https://reactome.org/PathwayBrowser/#/R-HSA-1430728;https://reactome.org/PathwayBrowser/#/R-HSA-1989781;https://reactome.org/PathwayBrowser/#/R-HSA-2262752;https://reactome.org/PathwayBrowser/#/R-HSA-400206;https://reactome.org/PathwayBrowser/#/R-HSA-400253;https://reactome.org/PathwayBrowser/#/R-HSA-556833;https://reactome.org/PathwayBrowser/#/…
	Q8TDY2	RB1-inducible coiled-coil protein 1 OS=Homo sapiens OX=9606 GN=RB1CC1 PE=1 SV=3	RB1CC1	183.09	0	0	0	0	0	0	nucleus	K17589	RB1CC1; RB1-inducible coiled-coil protein 1	hsa05017 Spinocerebellar ataxia; hsa04211 Longevity regulating pathway; hsa04140 Autophagy - animal; hsa05016 Huntington disease; hsa05022 Pathways of neurodegeneration - multiple diseases; hsa05014 Amyotrophic lateral sclerosis; hsa05010 Alzheimer disease	GO:0000045 autophagosome assembly; GO:0000272 polysaccharide catabolic process; GO:0000422 autophagy of mitochondrion; GO:0001889 liver development; GO:0001894 tissue homeostasis; GO:0001932 regulation of protein phosphorylation; GO:0001934 positive regulation of protein phosphorylation; GO:0002165 instar larval or pupal development; GO:0003008 system process; GO:0005975 carbohydrate metabolic pr…	GO:0000407 phagophore assembly site; GO:0005622 intracellular anatomical structure; GO:0005634 nucleus; GO:0005635 nuclear envelope; GO:0005737 cytoplasm; GO:0005783 endoplasmic reticulum; GO:0005789 endoplasmic reticulum membrane; GO:0005829 cytosol; GO:0012505 endomembrane system; GO:0016020 membrane; GO:0031090 organelle membrane; GO:0031965 nuclear membrane; GO:0031967 organelle envelope; GO:…	GO:0005198 structural molecule activity; GO:0005488 binding; GO:0005515 protein binding; GO:0019207 kinase regulator activity; GO:0019887 protein kinase regulator activity; GO:0019899 enzyme binding; GO:0019900 kinase binding; GO:0019901 protein kinase binding; GO:0030234 enzyme regulator activity; GO:0098772 molecular function regulator;	PF04108	Autophagy protein ATG17-like domain	KOG4572	Predicted DNA-binding transcription factor, interacts with stathmin	WP5124 ALZHEIMERS DISEASE;WP2059 ALZHEIMERS DISEASE AND MIRNA EFFECTS;WP4923 AUTOPHAGY;WP4863 HOSTPATHOGEN INTERACTION OF HUMAN CORONAVIRUSES AUTOPHAGY;WP5087 MALIGNANT PLEURAL MESOTHELIOMA;WP4577 NEURODEGENERATION WITH BRAIN IRON ACCUMULATION NBIA SUBTYPES PATHWAY;WP3844 PI3KAKTMTOR SIGNALING PATHWAY AND THERAPEUTIC OPPORTUNITIES	http://www.wikipathways.org/instance/WP5124_r119432;http://www.wikipathways.org/instance/WP2059_r119468;http://www.wikipathways.org/instance/WP4923_r110416;http://www.wikipathways.org/instance/WP4863_r116597;http://www.wikipathways.org/instance/WP5087_r120373;http://www.wikipathways.org/instance/WP4577_r118444;http://www.wikipathways.org/instance/WP3844_r107714	Transcription factor	R-HSA-1632852 Macroautophagy;R-HSA-9612973 Autophagy	https://reactome.org/PathwayBrowser/#/R-HSA-1632852;https://reactome.org/PathwayBrowser/#/R-HSA-9612973
	Q01101	Insulinoma-associated protein 1 OS=Homo sapiens OX=9606 GN=INSM1 PE=1 SV=1	INSM1	52.923	0	0	0	0	0	0	nucleus	K25795			GO:0000122 negative regulation of transcription by RNA polymerase II; GO:0000902 cell morphogenesis; GO:0000904 cell morphogenesis involved in differentiation; GO:0001654 eye development; GO:0001754 eye photoreceptor cell differentiation; GO:0001764 neuron migration; GO:0001932 regulation of protein phosphorylation; GO:0001933 negative regulation of protein phosphorylation; GO:0002064 epithelial …	GO:0005622 intracellular anatomical structure; GO:0005634 nucleus; GO:0005654 nucleoplasm; GO:0005737 cytoplasm; GO:0005829 cytosol; GO:0017053 transcription repressor complex; GO:0031974 membrane-enclosed lumen; GO:0031981 nuclear lumen; GO:0032991 protein-containing complex; GO:0043226 organelle; GO:0043227 membrane-bounded organelle; GO:0043229 intracellular organelle; GO:0043231 intracellular…	GO:0000976 transcription cis-regulatory region binding; GO:0000977 RNA polymerase II transcription regulatory region sequence-specific DNA binding; GO:0000978 RNA polymerase II cis-regulatory region sequence-specific DNA binding; GO:0000981 DNA-binding transcription factor activity, RNA polymerase II-specific; GO:0000987 cis-regulatory region sequence-specific DNA binding; GO:0001067 transcriptio…	PF00096	Zinc finger, C2H2 type	KOG3993	Transcription factor (contains Zn finger)				R-HSA-1266738 Developmental Biology;R-HSA-186712 Regulation of beta-cell development;R-HSA-210746 Regulation of gene expression in endocrine-committed (NEUROG3+) progenitor cells	https://reactome.org/PathwayBrowser/#/R-HSA-1266738;https://reactome.org/PathwayBrowser/#/R-HSA-186712;https://reactome.org/PathwayBrowser/#/R-HSA-210746	PANCREAS BETA CELLS	https://www.gsea-msigdb.org/gsea/msigdb/cards/HALLMARK_PANCREAS_BETA_CELLS
	Q9H944	Mediator of RNA polymerase II transcription subunit 20 OS=Homo sapiens OX=9606 GN=MED20 PE=1 SV=1	MED20	23.222	0	0	0	0	0	0	extracellular	K13528			GO:0006139 nucleobase-containing compound metabolic process; GO:0006351 transcription, DNA-templated; GO:0006352 DNA-templated transcription, initiation; GO:0006355 regulation of transcription, DNA-templated; GO:0006357 regulation of transcription by RNA polymerase II; GO:0006366 transcription by RNA polymerase II; GO:0006367 transcription initiation from RNA polymerase II promoter; GO:0006464 ce…	GO:0000151 ubiquitin ligase complex; GO:0005622 intracellular anatomical structure; GO:0005634 nucleus; GO:0005654 nucleoplasm; GO:0016592 mediator complex; GO:0031974 membrane-enclosed lumen; GO:0031981 nuclear lumen; GO:0032991 protein-containing complex; GO:0043226 organelle; GO:0043227 membrane-bounded organelle; GO:0043229 intracellular organelle; GO:0043231 intracellular membrane-bounded or…	GO:0003712 transcription coregulator activity; GO:0003713 transcription coactivator activity; GO:0003824 catalytic activity; GO:0003899 DNA-directed 5'-3' RNA polymerase activity; GO:0005488 binding; GO:0005515 protein binding; GO:0016740 transferase activity; GO:0016772 transferase activity, transferring phosphorus-containing groups; GO:0016779 nucleotidyltransferase activity; GO:0034062 5'-3' R…			KOG4309	Transcription mediator-related factor				R-HSA-1266738 Developmental Biology;R-HSA-1430728 Metabolism;R-HSA-1989781 PPARA activates gene expression;R-HSA-212436 Generic Transcription Pathway;R-HSA-381340 Transcriptional regulation of white adipocyte differentiation;R-HSA-400206 Regulation of lipid metabolism by PPARalpha;R-HSA-556833 Metabolism of lipids;R-HSA-73857 RNA Polymerase II Transcription;R-HSA-74160 Gene expression (Transcript…	https://reactome.org/PathwayBrowser/#/R-HSA-1266738;https://reactome.org/PathwayBrowser/#/R-HSA-1430728;https://reactome.org/PathwayBrowser/#/R-HSA-1989781;https://reactome.org/PathwayBrowser/#/R-HSA-212436;https://reactome.org/PathwayBrowser/#/R-HSA-381340;https://reactome.org/PathwayBrowser/#/R-HSA-400206;https://reactome.org/PathwayBrowser/#/R-HSA-556833;https://reactome.org/PathwayBrowser/#/R…
	Q9Y261	Hepatocyte nuclear factor 3-beta OS=Homo sapiens OX=9606 GN=FOXA2 PE=1 SV=1	FOXA2	48.306	0	0	0	0	0	0	nucleus	K08035	FOXA2; forkhead box protein A2, hepatocyte nuclear factor 3-beta	hsa04950 Maturity onset diabetes of the young; hsa04213 Longevity regulating pathway - multiple species	GO:0000122 negative regulation of transcription by RNA polymerase II; GO:0000429 carbon catabolite regulation of transcription from RNA polymerase II promoter; GO:0000430 regulation of transcription from RNA polymerase II promoter by glucose; GO:0000432 positive regulation of transcription from RNA polymerase II promoter by glucose; GO:0000436 carbon catabolite activation of transcription from RN…	GO:0001650 fibrillar center; GO:0005622 intracellular anatomical structure; GO:0005634 nucleus; GO:0005654 nucleoplasm; GO:0005694 chromosome; GO:0005700 polytene chromosome; GO:0005730 nucleolus; GO:0005737 cytoplasm; GO:0030054 cell junction; GO:0031974 membrane-enclosed lumen; GO:0031981 nuclear lumen; GO:0043226 organelle; GO:0043227 membrane-bounded organelle; GO:0043228 non-membrane-bounded…	GO:0000976 transcription cis-regulatory region binding; GO:0000977 RNA polymerase II transcription regulatory region sequence-specific DNA binding; GO:0000978 RNA polymerase II cis-regulatory region sequence-specific DNA binding; GO:0000981 DNA-binding transcription factor activity, RNA polymerase II-specific; GO:0000987 cis-regulatory region sequence-specific DNA binding; GO:0001067 transcriptio…	PF00250; PF09354	Forkhead domain; HNF3 C-terminal domain	KOG3563	Forkhead/HNF-3-related transcription factor	WP4657 22Q112 COPY NUMBER VARIATION SYNDROME;WP2406 CARDIAC PROGENITOR DIFFERENTIATION;WP2855 DOPAMINERGIC NEUROGENESIS;WP2858 ECTODERM DIFFERENTIATION;WP2853 ENDODERM DIFFERENTIATION;WP5066 FOXA2 PATHWAY;WP1591 HEART DEVELOPMENT;WP2857 MESODERMAL COMMITMENT PATHWAY	http://www.wikipathways.org/instance/WP4657_r120007;http://www.wikipathways.org/instance/WP2406_r119249;http://www.wikipathways.org/instance/WP2855_r117704;http://www.wikipathways.org/instance/WP2858_r116763;http://www.wikipathways.org/instance/WP2853_r116557;http://www.wikipathways.org/instance/WP5066_r116631;http://www.wikipathways.org/instance/WP1591_r118366;http://www.wikipathways.org/instanc…	Transcription factor	R-HSA-1266738 Developmental Biology;R-HSA-186712 Regulation of beta-cell development;R-HSA-210745 Regulation of gene expression in beta cells	https://reactome.org/PathwayBrowser/#/R-HSA-1266738;https://reactome.org/PathwayBrowser/#/R-HSA-186712;https://reactome.org/PathwayBrowser/#/R-HSA-210745	PANCREAS BETA CELLS	https://www.gsea-msigdb.org/gsea/msigdb/cards/HALLMARK_PANCREAS_BETA_CELLS
	B5MCY1	Tudor domain-containing protein 15 OS=Homo sapiens OX=9606 GN=TDRD15 PE=2 SV=1	TDRD15	221.72	0	0	0	0	0	0	cytoplasm	K18405						PF00567	Tudor domain	KOG2039	Transcriptional coactivator p100
	O75529	TAF5-like RNA polymerase II p300/CBP-associated factor-associated factor 65 kDa subunit 5L OS=Homo sapiens OX=9606 GN=TAF5L PE=1 SV=1	TAF5L	66.155	0	0	0	0	0	0	nucleus	K03130	TAF5; transcription initiation factor TFIID subunit 5	hsa03022 Basal transcription factors	GO:0006139 nucleobase-containing compound metabolic process; GO:0006325 chromatin organization; GO:0006351 transcription, DNA-templated; GO:0006355 regulation of transcription, DNA-templated; GO:0006366 transcription by RNA polymerase II; GO:0006464 cellular protein modification process; GO:0006473 protein acetylation; GO:0006475 internal protein amino acid acetylation; GO:0006725 cellular aromat…	GO:0000123 histone acetyltransferase complex; GO:0000428 DNA-directed RNA polymerase complex; GO:0005622 intracellular anatomical structure; GO:0005634 nucleus; GO:0005654 nucleoplasm; GO:0005667 transcription regulator complex; GO:0005737 cytoplasm; GO:0016591 RNA polymerase II, holoenzyme; GO:0016604 nuclear body; GO:0016607 nuclear speck; GO:0030880 RNA polymerase complex; GO:0031248 protein a…	GO:0003700 DNA-binding transcription factor activity; GO:0003712 transcription coregulator activity; GO:0003713 transcription coactivator activity; GO:0140110 transcription regulator activity;			KOG0263	Transcription initiation factor TFIID, subunit TAF5 (also component of histone acetyltransferase SAGA)				R-HSA-3214847 HATs acetylate histones;R-HSA-3247509 Chromatin modifying enzymes;R-HSA-4839726 Chromatin organization	https://reactome.org/PathwayBrowser/#/R-HSA-3214847;https://reactome.org/PathwayBrowser/#/R-HSA-3247509;https://reactome.org/PathwayBrowser/#/R-HSA-4839726
	O15409	Forkhead box protein P2 OS=Homo sapiens OX=9606 GN=FOXP2 PE=1 SV=2	FOXP2	79.918	1.5	1	1	1	1	0	nucleus	K09409			GO:0000003 reproduction; GO:0000122 negative regulation of transcription by RNA polymerase II; GO:0001654 eye development; GO:0002053 positive regulation of mesenchymal cell proliferation; GO:0003008 system process; GO:0006355 regulation of transcription, DNA-templated; GO:0006357 regulation of transcription by RNA polymerase II; GO:0007275 multicellular organism development; GO:0007399 nervous s…	GO:0005622 intracellular anatomical structure; GO:0005634 nucleus; GO:0043226 organelle; GO:0043227 membrane-bounded organelle; GO:0043229 intracellular organelle; GO:0043231 intracellular membrane-bounded organelle;	GO:0000976 transcription cis-regulatory region binding; GO:0000977 RNA polymerase II transcription regulatory region sequence-specific DNA binding; GO:0000978 RNA polymerase II cis-regulatory region sequence-specific DNA binding; GO:0000981 DNA-binding transcription factor activity, RNA polymerase II-specific; GO:0000987 cis-regulatory region sequence-specific DNA binding; GO:0001067 transcriptio…	PF16159; PF00250	FOXP coiled-coil domain; Forkhead domain	KOG4385	Predicted forkhead transcription factor	WP3651 PATHWAYS AFFECTED IN ADENOID CYSTIC CARCINOMA	http://www.wikipathways.org/instance/WP3651_r116547	Transcription factor
	Q9Y4C1	Lysine-specific demethylase 3A OS=Homo sapiens OX=9606 GN=KDM3A PE=1 SV=4	KDM3A	147.34	1	1	1	1	1	33437000	nucleus	K15601	KDM3; [histone H3]-dimethyl-L-lysine9 demethylase [EC:1.14.11.65]	hsa04714 Thermogenesis	GO:0000003 reproduction; GO:0001666 response to hypoxia; GO:0003006 developmental process involved in reproduction; GO:0006081 cellular aldehyde metabolic process; GO:0006325 chromatin organization; GO:0006355 regulation of transcription, DNA-templated; GO:0006357 regulation of transcription by RNA polymerase II; GO:0006464 cellular protein modification process; GO:0006479 protein methylation; GO…	GO:0000785 chromatin; GO:0005622 intracellular anatomical structure; GO:0005634 nucleus; GO:0005654 nucleoplasm; GO:0005694 chromosome; GO:0005737 cytoplasm; GO:0031974 membrane-enclosed lumen; GO:0031981 nuclear lumen; GO:0043226 organelle; GO:0043227 membrane-bounded organelle; GO:0043228 non-membrane-bounded organelle; GO:0043229 intracellular organelle; GO:0043231 intracellular membrane-bound…	GO:0000976 transcription cis-regulatory region binding; GO:0000977 RNA polymerase II transcription regulatory region sequence-specific DNA binding; GO:0000979 RNA polymerase II core promoter sequence-specific DNA binding; GO:0001046 core promoter sequence-specific DNA binding; GO:0001067 transcription regulatory region nucleic acid binding; GO:0003676 nucleic acid binding; GO:0003677 DNA binding;…	PF02373	JmjC domain, hydroxylase	KOG1356	Putative transcription factor 5qNCA, contains JmjC domain	WP4673 MALE INFERTILITY;WP4321 THERMOGENESIS;WP4698 VITAMIN DSENSITIVE CALCIUM SIGNALING IN DEPRESSION	http://www.wikipathways.org/instance/WP4673_r119920;http://www.wikipathways.org/instance/WP4321_r106178;http://www.wikipathways.org/instance/WP4698_r119119	Transcription factor	R-HSA-162582 Signal Transduction;R-HSA-3214842 HDMs demethylate histones;R-HSA-3247509 Chromatin modifying enzymes;R-HSA-4839726 Chromatin organization;R-HSA-9006931 Signaling by Nuclear Receptors;R-HSA-9024446 NR1H2 and NR1H3-mediated signaling;R-HSA-9029569 NR1H3 & NR1H2 regulate gene expression linked to cholesterol transport and efflux	https://reactome.org/PathwayBrowser/#/R-HSA-162582;https://reactome.org/PathwayBrowser/#/R-HSA-3214842;https://reactome.org/PathwayBrowser/#/R-HSA-3247509;https://reactome.org/PathwayBrowser/#/R-HSA-4839726;https://reactome.org/PathwayBrowser/#/R-HSA-9006931;https://reactome.org/PathwayBrowser/#/R-HSA-9024446;https://reactome.org/PathwayBrowser/#/R-HSA-9029569	HYPOXIA	https://www.gsea-msigdb.org/gsea/msigdb/cards/HALLMARK_HYPOXIA
	P42224	Signal transducer and activator of transcription 1-alpha/beta OS=Homo sapiens OX=9606 GN=STAT1 PE=1 SV=2	STAT1	87.334	0	0	0	0	0	0	nucleus	K11220	STAT1; signal transducer and activator of transcription 1	hsa04380 Osteoclast differentiation; hsa05160 Hepatitis C; hsa05161 Hepatitis B; hsa04919 Thyroid hormone signaling pathway; hsa05200 Pathways in cancer; hsa04935 Growth hormone synthesis, secretion and action; hsa05169 Epstein-Barr virus infection; hsa04917 Prolactin signaling pathway; hsa05168 Herpes simplex virus 1 infection; hsa05165 Human papillomavirus infection; hsa04621 NOD-like receptor …	GO:0000122 negative regulation of transcription by RNA polymerase II; GO:0001655 urogenital system development; GO:0001656 metanephros development; GO:0001817 regulation of cytokine production; GO:0001819 positive regulation of cytokine production; GO:0001822 kidney development; GO:0001936 regulation of endothelial cell proliferation; GO:0001937 negative regulation of endothelial cell proliferati…	GO:0000228 nuclear chromosome; GO:0000785 chromatin; GO:0005622 intracellular anatomical structure; GO:0005634 nucleus; GO:0005654 nucleoplasm; GO:0005694 chromosome; GO:0005730 nucleolus; GO:0005737 cytoplasm; GO:0005829 cytosol; GO:0030424 axon; GO:0030425 dendrite; GO:0031974 membrane-enclosed lumen; GO:0031981 nuclear lumen; GO:0032991 protein-containing complex; GO:0036477 somatodendritic co…	GO:0000976 transcription cis-regulatory region binding; GO:0000977 RNA polymerase II transcription regulatory region sequence-specific DNA binding; GO:0000978 RNA polymerase II cis-regulatory region sequence-specific DNA binding; GO:0000979 RNA polymerase II core promoter sequence-specific DNA binding; GO:0000981 DNA-binding transcription factor activity, RNA polymerase II-specific; GO:0000987 ci…	PF02865; PF02864; PF00017	STAT protein, protein interaction domain; STAT protein, DNA binding domain; SH2 domain	KOG3667	STAT protein	WP4298 ACUTE VIRAL MYOCARDITIS;WP236 ADIPOGENESIS;WP2324 AGERAGE PATHWAY;WP2328 ALLOGRAFT REJECTION;WP2380 BRAINDERIVED NEUROTROPHIC FACTOR BDNF SIGNALING PATHWAY;WP5097 CCL18 SIGNALING PATHWAY;WP3929 CHEMOKINE SIGNALING PATHWAY;WP4217 EBOLA VIRUS INFECTION IN HOST;WP437 EGFEGFR SIGNALING PATHWAY;WP474 ENDOCHONDRAL OSSIFICATION;WP4808 ENDOCHONDRAL OSSIFICATION WITH SKELETAL DYSPLASIAS;WP2853 ENDO…		Transcription factor	R-HSA-1059683 Interleukin-6 signaling;R-HSA-1169408 ISG15 antiviral mechanism;R-HSA-1169410 Antiviral mechanism by IFN-stimulated genes;R-HSA-1226099 Signaling by FGFR in disease;R-HSA-1280215 Cytokine Signaling in Immune system;R-HSA-1433557 Signaling by SCF-KIT;R-HSA-157118 Signaling by NOTCH;R-HSA-162582 Signal Transduction;R-HSA-1643685 Disease;R-HSA-168256 Immune System;R-HSA-1839117 Signali…		ALLOGRAFT REJECTION;IL6 JAK STAT3 SIGNALING;INTERFERON GAMMA RESPONSE	https://www.gsea-msigdb.org/gsea/msigdb/cards/HALLMARK_ALLOGRAFT_REJECTION;https://www.gsea-msigdb.org/gsea/msigdb/cards/HALLMARK_IL6_JAK_STAT3_SIGNALING;https://www.gsea-msigdb.org/gsea/msigdb/cards/HALLMARK_INTERFERON_GAMMA_RESPONSE
	P19784	Casein kinase II subunit alpha' OS=Homo sapiens OX=9606 GN=CSNK2A2 PE=1 SV=1	CSNK2A2	41.213	0	0	0	0	0	0	nucleus	K03097	CSNK2A; casein kinase II subunit alpha [EC:2.7.11.1]	hsa03008 Ribosome biogenesis in eukaryotes; hsa05162 Measles; hsa05010 Alzheimer disease; hsa04310 Wnt signaling pathway; hsa04520 Adherens junction; hsa05235 PD-L1 expression and PD-1 checkpoint pathway in cancer; hsa04137 Mitophagy - animal; hsa04064 NF-kappa B signaling pathway; hsa05022 Pathways of neurodegeneration - multiple diseases; hsa05020 Prion disease	GO:0000003 reproduction; GO:0000902 cell morphogenesis; GO:0000904 cell morphogenesis involved in differentiation; GO:0001654 eye development; GO:0003002 regionalization; GO:0003006 developmental process involved in reproduction; GO:0006355 regulation of transcription, DNA-templated; GO:0006403 RNA localization; GO:0006464 cellular protein modification process; GO:0006468 protein phosphorylation;…	GO:0000785 chromatin; GO:0001669 acrosomal vesicle; GO:0005622 intracellular anatomical structure; GO:0005634 nucleus; GO:0005654 nucleoplasm; GO:0005694 chromosome; GO:0005737 cytoplasm; GO:0005829 cytosol; GO:0005886 plasma membrane; GO:0005956 protein kinase CK2 complex; GO:0012505 endomembrane system; GO:0016020 membrane; GO:0030141 secretory granule; GO:0031410 cytoplasmic vesicle; GO:003197…	GO:0003824 catalytic activity; GO:0004672 protein kinase activity; GO:0004674 protein serine/threonine kinase activity; GO:0005488 binding; GO:0005515 protein binding; GO:0016301 kinase activity; GO:0016740 transferase activity; GO:0016772 transferase activity, transferring phosphorus-containing groups; GO:0016773 phosphotransferase activity, alcohol group as acceptor; GO:0047485 protein N-termin…	PF00069	Protein kinase domain	KOG0668	Casein kinase II, alpha subunit	WP2328 ALLOGRAFT REJECTION;WP5124 ALZHEIMERS DISEASE;WP2059 ALZHEIMERS DISEASE AND MIRNA EFFECTS;WP4262 BREAST CANCER PATHWAY;WP4258 LNCRNA IN CANONICAL WNT SIGNALING AND COLORECTAL CANCER;WP5087 MALIGNANT PLEURAL MESOTHELIOMA;WP4630 MEASLES VIRUS INFECTION;WP4336 NCRNAS INVOLVED IN WNT SIGNALING IN HEPATOCELLULAR CARCINOMA;WP428 WNT SIGNALING	http://www.wikipathways.org/instance/WP2328_r120776;http://www.wikipathways.org/instance/WP5124_r119432;http://www.wikipathways.org/instance/WP2059_r119468;http://www.wikipathways.org/instance/WP4262_r108103;http://www.wikipathways.org/instance/WP4258_r117770;http://www.wikipathways.org/instance/WP5087_r120373;http://www.wikipathways.org/instance/WP4630_r120771;http://www.wikipathways.org/instanc…		R-HSA-1257604 PIP3 activates AKT signaling;R-HSA-1266738 Developmental Biology;R-HSA-1430728 Metabolism;R-HSA-1483191 Synthesis of PC;R-HSA-1483206 Glycerophospholipid biosynthesis;R-HSA-1483257 Phospholipid metabolism;R-HSA-162582 Signal Transduction;R-HSA-1632852 Macroautophagy;R-HSA-1640170 Cell Cycle;R-HSA-195721 Signaling by WNT;R-HSA-201681 TCF dependent signaling in response to WNT;R-HSA-2…		SPERMATOGENESIS	https://www.gsea-msigdb.org/gsea/msigdb/cards/HALLMARK_SPERMATOGENESIS
	Q96K17	Transcription factor BTF3 homolog 4 OS=Homo sapiens OX=9606 GN=BTF3L4 PE=1 SV=1	BTF3L4	17.27	0	0	0	0	0	0	mitochondria	K01527			GO:0000003 reproduction; GO:0000578 embryonic axis specification; GO:0001700 embryonic development via the syncytial blastoderm; GO:0003002 regionalization; GO:0003006 developmental process involved in reproduction; GO:0006403 RNA localization; GO:0006810 transport; GO:0007028 cytoplasm organization; GO:0007275 multicellular organism development; GO:0007276 gamete generation; GO:0007281 germ cell…	GO:0005622 intracellular anatomical structure; GO:0005737 cytoplasm; GO:0005739 mitochondrion; GO:0005854 nascent polypeptide-associated complex; GO:0032991 protein-containing complex; GO:0043226 organelle; GO:0043227 membrane-bounded organelle; GO:0043229 intracellular organelle; GO:0043231 intracellular membrane-bounded organelle;	GO:0005215 transporter activity; GO:0005488 binding; GO:0005515 protein binding;			KOG2240	RNA polymerase II general transcription factor BTF3 and related proteins
[L] Replication, recombination and repair	Q9GZR2	RNA exonuclease 4 OS=Homo sapiens OX=9606 GN=REXO4 PE=1 SV=2	REXO4	46.671	0	0	0	0	0	0	nucleus	K18327			GO:0006355 regulation of transcription, DNA-templated; GO:0009889 regulation of biosynthetic process; GO:0010468 regulation of gene expression; GO:0010556 regulation of macromolecule biosynthetic process; GO:0019219 regulation of nucleobase-containing compound metabolic process; GO:0019222 regulation of metabolic process; GO:0031323 regulation of cellular metabolic process; GO:0031326 regulation …	GO:0005622 intracellular anatomical structure; GO:0005634 nucleus; GO:0005654 nucleoplasm; GO:0005730 nucleolus; GO:0016604 nuclear body; GO:0016607 nuclear speck; GO:0031974 membrane-enclosed lumen; GO:0031981 nuclear lumen; GO:0043226 organelle; GO:0043227 membrane-bounded organelle; GO:0043228 non-membrane-bounded organelle; GO:0043229 intracellular organelle; GO:0043231 intracellular membrane…	GO:0003700 DNA-binding transcription factor activity; GO:0140110 transcription regulator activity;			KOG2249	3'-5' exonuclease
[M] Cell wall/membrane/envelope biogenesis	P05090	Apolipoprotein D OS=Homo sapiens OX=9606 GN=APOD PE=1 SV=1	APOD	21.275	25.9	14	4	4	4	463060000	extracellular	K03098			GO:0000302 response to reactive oxygen species; GO:0001525 angiogenesis; GO:0001568 blood vessel development; GO:0001817 regulation of cytokine production; GO:0001818 negative regulation of cytokine production; GO:0001944 vasculature development; GO:0001952 regulation of cell-matrix adhesion; GO:0001953 negative regulation of cell-matrix adhesion; GO:0002682 regulation of immune system process; G…	GO:0005576 extracellular region; GO:0005615 extracellular space; GO:0005622 intracellular anatomical structure; GO:0005737 cytoplasm; GO:0005783 endoplasmic reticulum; GO:0005829 cytosol; GO:0005840 ribosome; GO:0012505 endomembrane system; GO:0022626 cytosolic ribosome; GO:0030425 dendrite; GO:0032991 protein-containing complex; GO:0036477 somatodendritic compartment; GO:0042995 cell projection;…	GO:0005215 transporter activity; GO:0005319 lipid transporter activity; GO:0005488 binding; GO:0005496 steroid binding; GO:0008289 lipid binding; GO:0015485 cholesterol binding; GO:0032934 sterol binding; GO:0036094 small molecule binding; GO:0043178 alcohol binding; GO:0097159 organic cyclic compound binding;	PF08212	Lipocalin-like domain	KOG4824	Apolipoprotein D/Lipocalin	WP5115 NETWORK MAP OF SARSCOV2 SIGNALING PATHWAY	http://www.wikipathways.org/instance/WP5115_r120597		R-HSA-162582 Signal Transduction;R-HSA-382551 Transport of small molecules;R-HSA-425397 Transport of vitamins, nucleosides, and related molecules;R-HSA-425407 SLC-mediated transmembrane transport;R-HSA-804914 Transport of fatty acids;R-HSA-9006931 Signaling by Nuclear Receptors;R-HSA-9024446 NR1H2 and NR1H3-mediated signaling;R-HSA-9029569 NR1H3 & NR1H2 regulate gene expression linked to choleste…	https://reactome.org/PathwayBrowser/#/R-HSA-162582;https://reactome.org/PathwayBrowser/#/R-HSA-382551;https://reactome.org/PathwayBrowser/#/R-HSA-425397;https://reactome.org/PathwayBrowser/#/R-HSA-425407;https://reactome.org/PathwayBrowser/#/R-HSA-804914;https://reactome.org/PathwayBrowser/#/R-HSA-9006931;https://reactome.org/PathwayBrowser/#/R-HSA-9024446;https://reactome.org/PathwayBrowser/#/R-…	KRAS SIGNALING UP;MYOGENESIS	https://www.gsea-msigdb.org/gsea/msigdb/cards/HALLMARK_KRAS_SIGNALING_UP;https://www.gsea-msigdb.org/gsea/msigdb/cards/HALLMARK_MYOGENESIS
[N] Cell motility	Q9HD67	Unconventional myosin-X OS=Homo sapiens OX=9606 GN=MYO10 PE=1 SV=3	MYO10	237.34	0	0	0	0	0	0	nucleus	K12559	MYO10; myosin X	hsa04666 Fc gamma R-mediated phagocytosis; hsa05130 Pathogenic Escherichia coli infection	GO:0002252 immune effector process; GO:0002253 activation of immune response; GO:0002376 immune system process; GO:0002429 immune response-activating cell surface receptor signaling pathway; GO:0002431 Fc receptor mediated stimulatory signaling pathway; GO:0002433 immune response-regulating cell surface receptor signaling pathway involved in phagocytosis; GO:0002682 regulation of immune system pr…	GO:0001726 ruffle; GO:0005622 intracellular anatomical structure; GO:0005634 nucleus; GO:0005730 nucleolus; GO:0005737 cytoplasm; GO:0005829 cytosol; GO:0005856 cytoskeleton; GO:0005886 plasma membrane; GO:0005938 cell cortex; GO:0016020 membrane; GO:0030027 lamellipodium; GO:0030175 filopodium; GO:0031252 cell leading edge; GO:0031253 cell projection membrane; GO:0031527 filopodium membrane; GO:…	GO:0000146 microfilament motor activity; GO:0003774 cytoskeletal motor activity; GO:0003779 actin binding; GO:0003824 catalytic activity; GO:0005488 binding; GO:0005515 protein binding; GO:0005543 phospholipid binding; GO:0005547 phosphatidylinositol-3,4,5-trisphosphate binding; GO:0008092 cytoskeletal protein binding; GO:0008289 lipid binding; GO:0016462 pyrophosphatase activity; GO:0016787 hydr…	PF18597; PF00063; PF00169; PF00788; PF00373	Myosin X N-terminal SH3 domain; Myosin head (motor domain); PH domain; Ras association (RalGDS/AF-6) domain; FERM central domain	KOG4229	Myosin VII, myosin IXB and related myosins				R-HSA-1266738 Developmental Biology;R-HSA-1643685 Disease;R-HSA-168249 Innate Immune System;R-HSA-168256 Immune System;R-HSA-2029480 Fcgamma receptor (FCGR) dependent phagocytosis;R-HSA-2029482 Regulation of actin dynamics for phagocytic cup formation;R-HSA-373752 Netrin-1 signaling;R-HSA-422475 Axon guidance;R-HSA-5663205 Infectious disease;R-HSA-9658195 Leishmania infection;R-HSA-9664407 Parasi…	https://reactome.org/PathwayBrowser/#/R-HSA-1266738;https://reactome.org/PathwayBrowser/#/R-HSA-1643685;https://reactome.org/PathwayBrowser/#/R-HSA-168249;https://reactome.org/PathwayBrowser/#/R-HSA-168256;https://reactome.org/PathwayBrowser/#/R-HSA-2029480;https://reactome.org/PathwayBrowser/#/R-HSA-2029482;https://reactome.org/PathwayBrowser/#/R-HSA-373752;https://reactome.org/PathwayBrowser/#/…
	Q8NEV4	Myosin-IIIa OS=Homo sapiens OX=9606 GN=MYO3A PE=1 SV=2	MYO3A	186.21	0	0	0	0	0	0	cytoplasm	K08834			GO:0000902 cell morphogenesis; GO:0000904 cell morphogenesis involved in differentiation; GO:0001894 tissue homeostasis; GO:0001895 retina homeostasis; GO:0002064 epithelial cell development; GO:0002065 columnar/cuboidal epithelial cell differentiation; GO:0002066 columnar/cuboidal epithelial cell development; GO:0002093 auditory receptor cell morphogenesis; GO:0003008 system process; GO:0006403 …	GO:0001917 photoreceptor inner segment; GO:0005622 intracellular anatomical structure; GO:0005634 nucleus; GO:0005737 cytoplasm; GO:0005856 cytoskeleton; GO:0005884 actin filament; GO:0005886 plasma membrane; GO:0015629 actin cytoskeleton; GO:0016020 membrane; GO:0016027 inaD signaling complex; GO:0016028 rhabdomere; GO:0016459 myosin complex; GO:0016461 unconventional myosin complex; GO:0019897 …	GO:0000146 microfilament motor activity; GO:0000166 nucleotide binding; GO:0003774 cytoskeletal motor activity; GO:0003779 actin binding; GO:0003824 catalytic activity; GO:0004672 protein kinase activity; GO:0004674 protein serine/threonine kinase activity; GO:0005488 binding; GO:0005515 protein binding; GO:0005516 calmodulin binding; GO:0005543 phospholipid binding; GO:0008092 cytoskeletal prote…	PF00069; PF00063	Protein kinase domain; Myosin head (motor domain)	KOG4229	Myosin VII, myosin IXB and related myosins				R-HSA-9659379 Sensory processing of sound;R-HSA-9662360 Sensory processing of sound by inner hair cells of the cochlea;R-HSA-9662361 Sensory processing of sound by outer hair cells of the cochlea;R-HSA-9709957 Sensory Perception	https://reactome.org/PathwayBrowser/#/R-HSA-9659379;https://reactome.org/PathwayBrowser/#/R-HSA-9662360;https://reactome.org/PathwayBrowser/#/R-HSA-9662361;https://reactome.org/PathwayBrowser/#/R-HSA-9709957
	P46939	Utrophin OS=Homo sapiens OX=9606 GN=UTRN PE=1 SV=2	UTRN	394.46	0.5	1	1	1	1	0	nucleus				GO:0001508 action potential; GO:0001932 regulation of protein phosphorylation; GO:0001933 negative regulation of protein phosphorylation; GO:0001952 regulation of cell-matrix adhesion; GO:0001954 positive regulation of cell-matrix adhesion; GO:0002027 regulation of heart rate; GO:0002028 regulation of sodium ion transport; GO:0003008 system process; GO:0003012 muscle system process; GO:0003013 ci…	GO:0005622 intracellular anatomical structure; GO:0005634 nucleus; GO:0005654 nucleoplasm; GO:0005737 cytoplasm; GO:0005829 cytosol; GO:0005856 cytoskeleton; GO:0005886 plasma membrane; GO:0009986 cell surface; GO:0016010 dystrophin-associated glycoprotein complex; GO:0016013 syntrophin complex; GO:0016020 membrane; GO:0030016 myofibril; GO:0030017 sarcomere; GO:0030018 Z disc; GO:0030054 cell ju…	GO:0002162 dystroglycan binding; GO:0003779 actin binding; GO:0005102 signaling receptor binding; GO:0005178 integrin binding; GO:0005198 structural molecule activity; GO:0005200 structural constituent of cytoskeleton; GO:0005488 binding; GO:0005515 protein binding; GO:0008092 cytoskeletal protein binding; GO:0008307 structural constituent of muscle; GO:0017022 myosin binding; GO:0017166 vinculin…	PF00307; PF00435; PF00397; PF09068; PF09069; PF00569	Calponin homology (CH) domain; Spectrin repeat; WW domain; EF hand; EF-hand; Zinc finger, ZZ type	KOG4286	Dystrophin-like protein	WP2572 PRIMARY FOCAL SEGMENTAL GLOMERULOSCLEROSIS FSGS	http://www.wikipathways.org/instance/WP2572_r119251		R-HSA-1266738 Developmental Biology;R-HSA-9619665 EGR2 and SOX10-mediated initiation of Schwann cell myelination;R-HSA-9675108 Nervous system development	https://reactome.org/PathwayBrowser/#/R-HSA-1266738;https://reactome.org/PathwayBrowser/#/R-HSA-9619665;https://reactome.org/PathwayBrowser/#/R-HSA-9675108
[O] Posttranslational modification, protein turnover, chaperones	A8K2U0	Alpha-2-macroglobulin-like protein 1 OS=Homo sapiens OX=9606 GN=A2ML1 PE=1 SV=3	A2ML1	161.1	0	0	0	0	0	0	extracellular	K23593			GO:0000003 reproduction; GO:0001868 regulation of complement activation, lectin pathway; GO:0001869 negative regulation of complement activation, lectin pathway; GO:0002576 platelet degranulation; GO:0002673 regulation of acute inflammatory response; GO:0002682 regulation of immune system process; GO:0002683 negative regulation of immune system process; GO:0002697 regulation of immune effector pr…	GO:0005576 extracellular region; GO:0005615 extracellular space; GO:0005622 intracellular anatomical structure; GO:0005737 cytoplasm; GO:0005829 cytosol; GO:0012505 endomembrane system; GO:0030141 secretory granule; GO:0031091 platelet alpha granule; GO:0031093 platelet alpha granule lumen; GO:0031410 cytoplasmic vesicle; GO:0031974 membrane-enclosed lumen; GO:0031982 vesicle; GO:0031983 vesicle …	GO:0002020 protease binding; GO:0004857 enzyme inhibitor activity; GO:0004866 endopeptidase inhibitor activity; GO:0004867 serine-type endopeptidase inhibitor activity; GO:0005096 GTPase activator activity; GO:0005102 signaling receptor binding; GO:0005488 binding; GO:0005515 protein binding; GO:0008047 enzyme activator activity; GO:0019838 growth factor binding; GO:0019899 enzyme binding; GO:001…	PF01835; PF17791; PF17789; PF07703; PF07677	MG2 domain; Macroglobulin domain MG3; Macroglobulin domain MG4; Alpha-2-macroglobulin bait region domain; A-macroglobulin receptor binding domain	KOG1366	Alpha-macroglobulin
	P38646	Stress-70 protein, mitochondrial OS=Homo sapiens OX=9606 GN=HSPA9 PE=1 SV=2	HSPA9	73.68	0	0	0	0	0	0	mitochondria	K04043	dnaK; molecular chaperone DnaK	hsa05152 Tuberculosis; hsa03018 RNA degradation	GO:0000422 autophagy of mitochondrion; GO:0001101 response to acid chemical; GO:0002262 myeloid cell homeostasis; GO:0002376 immune system process; GO:0002520 immune system development; GO:0002682 regulation of immune system process; GO:0002683 negative regulation of immune system process; GO:0006457 protein folding; GO:0006464 cellular protein modification process; GO:0006468 protein phosphoryla…	GO:0005622 intracellular anatomical structure; GO:0005737 cytoplasm; GO:0005739 mitochondrion; GO:0005759 mitochondrial matrix; GO:0009295 nucleoid; GO:0031974 membrane-enclosed lumen; GO:0042645 mitochondrial nucleoid; GO:0043209 myelin sheath; GO:0043226 organelle; GO:0043227 membrane-bounded organelle; GO:0043228 non-membrane-bounded organelle; GO:0043229 intracellular organelle; GO:0043231 in…	GO:0005488 binding; GO:0005515 protein binding; GO:0017134 fibroblast growth factor binding; GO:0019838 growth factor binding; GO:0019899 enzyme binding; GO:0031072 heat shock protein binding; GO:0031625 ubiquitin protein ligase binding; GO:0044389 ubiquitin-like protein ligase binding; GO:0051082 unfolded protein binding; GO:0051087 chaperone binding;			KOG0102	Molecular chaperones mortalin/PBP74/GRP75, HSP70 superfamily	WP2359 PARKINUBIQUITIN PROTEASOMAL SYSTEM PATHWAY	http://www.wikipathways.org/instance/WP2359_r119918		R-HSA-1268020 Mitochondrial protein import;R-HSA-1280215 Cytokine Signaling in Immune system;R-HSA-1592230 Mitochondrial biogenesis;R-HSA-168256 Immune System;R-HSA-1852241 Organelle biogenesis and maintenance;R-HSA-2262752 Cellular responses to stress;R-HSA-3371453 Regulation of HSF1-mediated heat shock response;R-HSA-3371556 Cellular response to heat stress;R-HSA-447115 Interleukin-12 family si…	https://reactome.org/PathwayBrowser/#/R-HSA-1268020;https://reactome.org/PathwayBrowser/#/R-HSA-1280215;https://reactome.org/PathwayBrowser/#/R-HSA-1592230;https://reactome.org/PathwayBrowser/#/R-HSA-168256;https://reactome.org/PathwayBrowser/#/R-HSA-1852241;https://reactome.org/PathwayBrowser/#/R-HSA-2262752;https://reactome.org/PathwayBrowser/#/R-HSA-3371453;https://reactome.org/PathwayBrowser/…	MTORC1 SIGNALING;OXIDATIVE PHOSPHORYLATION;UNFOLDED PROTEIN RESPONSE	https://www.gsea-msigdb.org/gsea/msigdb/cards/HALLMARK_MTORC1_SIGNALING;https://www.gsea-msigdb.org/gsea/msigdb/cards/HALLMARK_OXIDATIVE_PHOSPHORYLATION;https://www.gsea-msigdb.org/gsea/msigdb/cards/HALLMARK_UNFOLDED_PROTEIN_RESPONSE
	P35232	Prohibitin 1 OS=Homo sapiens OX=9606 GN=PHB1 PE=1 SV=1	PHB1	29.804	0	0	0	0	0	0	cytoplasm	K17080			GO:0000122 negative regulation of transcription by RNA polymerase II; GO:0001558 regulation of cell growth; GO:0001932 regulation of protein phosphorylation; GO:0001933 negative regulation of protein phosphorylation; GO:0001934 positive regulation of protein phosphorylation; GO:0002673 regulation of acute inflammatory response; GO:0002682 regulation of immune system process; GO:0002684 positive r…	GO:0005622 intracellular anatomical structure; GO:0005634 nucleus; GO:0005654 nucleoplasm; GO:0005737 cytoplasm; GO:0005739 mitochondrion; GO:0005740 mitochondrial envelope; GO:0005741 mitochondrial outer membrane; GO:0005743 mitochondrial inner membrane; GO:0005768 endosome; GO:0005769 early endosome; GO:0005886 plasma membrane; GO:0005887 integral component of plasma membrane; GO:0009986 cell s…	GO:0000981 DNA-binding transcription factor activity, RNA polymerase II-specific; GO:0001067 transcription regulatory region nucleic acid binding; GO:0001664 G protein-coupled receptor binding; GO:0001846 opsonin binding; GO:0001848 complement binding; GO:0001850 complement component C3a binding; GO:0001851 complement component C3b binding; GO:0003676 nucleic acid binding; GO:0003677 DNA binding;…			KOG3083	Prohibitin	WP5038 MITOCHONDRIAL IMMUNE RESPONSE TO SARSCOV2	http://www.wikipathways.org/instance/WP5038_r119236		R-HSA-162582 Signal Transduction;R-HSA-1643685 Disease;R-HSA-382551 Transport of small molecules;R-HSA-5663202 Diseases of signal transduction by growth factor receptors and second messengers;R-HSA-5673000 RAF activation;R-HSA-5673001 RAF/MAP kinase cascade;R-HSA-5683057 MAPK family signaling cascades;R-HSA-5684996 MAPK1/MAPK3 signaling;R-HSA-6802946 Signaling by moderate kinase activity BRAF mut…	https://reactome.org/PathwayBrowser/#/R-HSA-162582;https://reactome.org/PathwayBrowser/#/R-HSA-1643685;https://reactome.org/PathwayBrowser/#/R-HSA-382551;https://reactome.org/PathwayBrowser/#/R-HSA-5663202;https://reactome.org/PathwayBrowser/#/R-HSA-5673000;https://reactome.org/PathwayBrowser/#/R-HSA-5673001;https://reactome.org/PathwayBrowser/#/R-HSA-5683057;https://reactome.org/PathwayBrowser/#…	MYC TARGETS V1;MYC TARGETS V2	https://www.gsea-msigdb.org/gsea/msigdb/cards/HALLMARK_MYC_TARGETS_V1;https://www.gsea-msigdb.org/gsea/msigdb/cards/HALLMARK_MYC_TARGETS_V2
	Q8IWV7	E3 ubiquitin-protein ligase UBR1 OS=Homo sapiens OX=9606 GN=UBR1 PE=1 SV=1	UBR1	200.21	0	0	0	0	0	0	plasma membrane	K10625			GO:0000003 reproduction; GO:0000209 protein polyubiquitination; GO:0000280 nuclear division; GO:0001101 response to acid chemical; GO:0006139 nucleobase-containing compound metabolic process; GO:0006259 DNA metabolic process; GO:0006310 DNA recombination; GO:0006325 chromatin organization; GO:0006355 regulation of transcription, DNA-templated; GO:0006464 cellular protein modification process; GO:…	GO:0000151 ubiquitin ligase complex; GO:0000502 proteasome complex; GO:0005622 intracellular anatomical structure; GO:0005737 cytoplasm; GO:0005829 cytosol; GO:0032991 protein-containing complex; GO:1902494 catalytic complex; GO:1905368 peptidase complex; GO:1905369 endopeptidase complex; GO:1990234 transferase complex;	GO:0003824 catalytic activity; GO:0004842 ubiquitin-protein transferase activity; GO:0005488 binding; GO:0008270 zinc ion binding; GO:0016597 amino acid binding; GO:0016740 transferase activity; GO:0019787 ubiquitin-like protein transferase activity; GO:0031406 carboxylic acid binding; GO:0036094 small molecule binding; GO:0043167 ion binding; GO:0043168 anion binding; GO:0043169 cation binding; …	PF18995	Proteolysis_6 C-terminal	KOG1140	N-end rule pathway, recognition component UBR1				R-HSA-1280218 Adaptive Immune System;R-HSA-168256 Immune System;R-HSA-983168 Antigen processing: Ubiquitination & Proteasome degradation;R-HSA-983169 Class I MHC mediated antigen processing & presentation	https://reactome.org/PathwayBrowser/#/R-HSA-1280218;https://reactome.org/PathwayBrowser/#/R-HSA-168256;https://reactome.org/PathwayBrowser/#/R-HSA-983168;https://reactome.org/PathwayBrowser/#/R-HSA-983169
	P50395	Rab GDP dissociation inhibitor beta OS=Homo sapiens OX=9606 GN=GDI2 PE=1 SV=2	GDI2	50.663	0	0	0	0	0	0	endoplasmic reticulum	K17255			GO:0001775 cell activation; GO:0002252 immune effector process; GO:0002263 cell activation involved in immune response; GO:0002274 myeloid leukocyte activation; GO:0002275 myeloid cell activation involved in immune response; GO:0002283 neutrophil activation involved in immune response; GO:0002366 leukocyte activation involved in immune response; GO:0002376 immune system process; GO:0002443 leukoc…	GO:0000323 lytic vacuole; GO:0005576 extracellular region; GO:0005622 intracellular anatomical structure; GO:0005737 cytoplasm; GO:0005764 lysosome; GO:0005766 primary lysosome; GO:0005773 vacuole; GO:0005775 vacuolar lumen; GO:0005794 Golgi apparatus; GO:0005829 cytosol; GO:0012505 endomembrane system; GO:0016020 membrane; GO:0030141 secretory granule; GO:0031410 cytoplasmic vesicle; GO:0031974 …	GO:0005092 GDP-dissociation inhibitor activity; GO:0005093 Rab GDP-dissociation inhibitor activity; GO:0005096 GTPase activator activity; GO:0005488 binding; GO:0005515 protein binding; GO:0008047 enzyme activator activity; GO:0019899 enzyme binding; GO:0030234 enzyme regulator activity; GO:0030695 GTPase regulator activity; GO:0031267 small GTPase binding; GO:0051020 GTPase binding; GO:0060589 n…			KOG1439	RAB proteins geranylgeranyltransferase component A (RAB escort protein)				R-HSA-168249 Innate Immune System;R-HSA-168256 Immune System;R-HSA-199991 Membrane Trafficking;R-HSA-5653656 Vesicle-mediated transport;R-HSA-6798695 Neutrophil degranulation;R-HSA-8876198 RAB GEFs exchange GTP for GDP on RABs;R-HSA-9007101 Rab regulation of trafficking	https://reactome.org/PathwayBrowser/#/R-HSA-168249;https://reactome.org/PathwayBrowser/#/R-HSA-168256;https://reactome.org/PathwayBrowser/#/R-HSA-199991;https://reactome.org/PathwayBrowser/#/R-HSA-5653656;https://reactome.org/PathwayBrowser/#/R-HSA-6798695;https://reactome.org/PathwayBrowser/#/R-HSA-8876198;https://reactome.org/PathwayBrowser/#/R-HSA-9007101
	P53634	Dipeptidyl peptidase 1 OS=Homo sapiens OX=9606 GN=CTSC PE=1 SV=2	CTSC	51.853	0	0	0	0	0	0	plasma membrane	K01275	CTSC; cathepsin C [EC:3.4.14.1]	hsa04142 Lysosome; hsa04210 Apoptosis	GO:0001775 cell activation; GO:0001906 cell killing; GO:0001909 leukocyte mediated cytotoxicity; GO:0001913 T cell mediated cytotoxicity; GO:0002250 adaptive immune response; GO:0002252 immune effector process; GO:0002263 cell activation involved in immune response; GO:0002274 myeloid leukocyte activation; GO:0002275 myeloid cell activation involved in immune response; GO:0002283 neutrophil activ…	GO:0000323 lytic vacuole; GO:0005576 extracellular region; GO:0005615 extracellular space; GO:0005622 intracellular anatomical structure; GO:0005634 nucleus; GO:0005654 nucleoplasm; GO:0005737 cytoplasm; GO:0005764 lysosome; GO:0005766 primary lysosome; GO:0005773 vacuole; GO:0005775 vacuolar lumen; GO:0005783 endoplasmic reticulum; GO:0005788 endoplasmic reticulum lumen; GO:0005793 endoplasmic r…	GO:0003824 catalytic activity; GO:0004175 endopeptidase activity; GO:0004197 cysteine-type endopeptidase activity; GO:0004252 serine-type endopeptidase activity; GO:0005488 binding; GO:0005515 protein binding; GO:0008047 enzyme activator activity; GO:0008233 peptidase activity; GO:0008234 cysteine-type peptidase activity; GO:0008236 serine-type peptidase activity; GO:0016504 peptidase activator a…	PF08773; PF00112	Cathepsin C exclusion domain; Papain family cysteine protease	KOG1543	Cysteine proteinase Cathepsin L				R-HSA-1280218 Adaptive Immune System;R-HSA-168249 Innate Immune System;R-HSA-168256 Immune System;R-HSA-199977 ER to Golgi Anterograde Transport;R-HSA-199991 Membrane Trafficking;R-HSA-204005 COPII-mediated vesicle transport;R-HSA-2132295 MHC class II antigen presentation;R-HSA-392499 Metabolism of proteins;R-HSA-446203 Asparagine N-linked glycosylation;R-HSA-5653656 Vesicle-mediated transport;R-…	https://reactome.org/PathwayBrowser/#/R-HSA-1280218;https://reactome.org/PathwayBrowser/#/R-HSA-168249;https://reactome.org/PathwayBrowser/#/R-HSA-168256;https://reactome.org/PathwayBrowser/#/R-HSA-199977;https://reactome.org/PathwayBrowser/#/R-HSA-199991;https://reactome.org/PathwayBrowser/#/R-HSA-204005;https://reactome.org/PathwayBrowser/#/R-HSA-2132295;https://reactome.org/PathwayBrowser/#/R-…	COMPLEMENT;MTORC1 SIGNALING;PROTEIN SECRETION	https://www.gsea-msigdb.org/gsea/msigdb/cards/HALLMARK_COMPLEMENT;https://www.gsea-msigdb.org/gsea/msigdb/cards/HALLMARK_MTORC1_SIGNALING;https://www.gsea-msigdb.org/gsea/msigdb/cards/HALLMARK_PROTEIN_SECRETION
	P55072	Transitional endoplasmic reticulum ATPase OS=Homo sapiens OX=9606 GN=VCP PE=1 SV=4	VCP	89.321	0	0	0	0	0	0	cytoplasm,nucleus	K13525	VCP; transitional endoplasmic reticulum ATPase	hsa05134 Legionellosis; hsa05022 Pathways of neurodegeneration - multiple diseases; hsa05014 Amyotrophic lateral sclerosis; hsa04141 Protein processing in endoplasmic reticulum	GO:0000003 reproduction; GO:0000226 microtubule cytoskeleton organization; GO:0000731 DNA synthesis involved in DNA repair; GO:0000902 cell morphogenesis; GO:0000904 cell morphogenesis involved in differentiation; GO:0001775 cell activation; GO:0002082 regulation of oxidative phosphorylation; GO:0002165 instar larval or pupal development; GO:0002252 immune effector process; GO:0002263 cell activa…	GO:0000323 lytic vacuole; GO:0000502 proteasome complex; GO:0000785 chromatin; GO:0005576 extracellular region; GO:0005622 intracellular anatomical structure; GO:0005634 nucleus; GO:0005654 nucleoplasm; GO:0005694 chromosome; GO:0005737 cytoplasm; GO:0005764 lysosome; GO:0005766 primary lysosome; GO:0005767 secondary lysosome; GO:0005773 vacuole; GO:0005775 vacuolar lumen; GO:0005776 autophagosom…	GO:0000166 nucleotide binding; GO:0002020 protease binding; GO:0003824 catalytic activity; GO:0005102 signaling receptor binding; GO:0005488 binding; GO:0005515 protein binding; GO:0005524 ATP binding; GO:0008047 enzyme activator activity; GO:0016462 pyrophosphatase activity; GO:0016504 peptidase activator activity; GO:0016787 hydrolase activity; GO:0016817 hydrolase activity, acting on acid anhy…	PF02359; PF02933; PF00004; PF17862; PF09336	Cell division protein 48 (CDC48), N-terminal domain; Cell division protein 48 (CDC48), domain 2; ATPase family associated with various cellular activities (AAA); AAA+ lid domain; Vps4 C terminal oligomerisation domain	KOG0730	AAA+-type ATPase				R-HSA-110313 Translesion synthesis by Y family DNA polymerases bypasses lesions on DNA template;R-HSA-110320 Translesion Synthesis by POLH;R-HSA-162582 Signal Transduction;R-HSA-1632852 Macroautophagy;R-HSA-1643685 Disease;R-HSA-168249 Innate Immune System;R-HSA-168256 Immune System;R-HSA-194315 Signaling by Rho GTPases;R-HSA-2262752 Cellular responses to stress;R-HSA-3371511 HSF1 activation;R-HS…
	P55786	Puromycin-sensitive aminopeptidase OS=Homo sapiens OX=9606 GN=NPEPPS PE=1 SV=2	NPEPPS	103.28	0	0	0	0	0	0	mitochondria	K08776			GO:0000003 reproduction; GO:0000209 protein polyubiquitination; GO:0000578 embryonic axis specification; GO:0001666 response to hypoxia; GO:0003002 regionalization; GO:0006464 cellular protein modification process; GO:0006508 proteolysis; GO:0006518 peptide metabolic process; GO:0006807 nitrogen compound metabolic process; GO:0006950 response to stress; GO:0007049 cell cycle; GO:0007275 multicell…	GO:0000793 condensed chromosome; GO:0000922 spindle pole; GO:0005622 intracellular anatomical structure; GO:0005694 chromosome; GO:0005737 cytoplasm; GO:0005819 spindle; GO:0005829 cytosol; GO:0005856 cytoskeleton; GO:0015630 microtubule cytoskeleton; GO:0043226 organelle; GO:0043228 non-membrane-bounded organelle; GO:0043229 intracellular organelle; GO:0043232 intracellular non-membrane-bounded …	GO:0003824 catalytic activity; GO:0004177 aminopeptidase activity; GO:0005488 binding; GO:0008233 peptidase activity; GO:0008235 metalloexopeptidase activity; GO:0008237 metallopeptidase activity; GO:0008238 exopeptidase activity; GO:0008270 zinc ion binding; GO:0016787 hydrolase activity; GO:0033218 amide binding; GO:0042277 peptide binding; GO:0043167 ion binding; GO:0043169 cation binding; GO:…	PF17900; PF01433; PF11838	Peptidase M1 N-terminal domain; Peptidase family M1 domain; ERAP1-like C-terminal domain	KOG1046	Puromycin-sensitive aminopeptidase and related aminopeptidases				R-HSA-1280218 Adaptive Immune System;R-HSA-168256 Immune System;R-HSA-983168 Antigen processing: Ubiquitination & Proteasome degradation;R-HSA-983169 Class I MHC mediated antigen processing & presentation	https://reactome.org/PathwayBrowser/#/R-HSA-1280218;https://reactome.org/PathwayBrowser/#/R-HSA-168256;https://reactome.org/PathwayBrowser/#/R-HSA-983168;https://reactome.org/PathwayBrowser/#/R-HSA-983169
	P61981	14-3-3 protein gamma OS=Homo sapiens OX=9606 GN=YWHAG PE=1 SV=2	YWHAG	28.302	0	0	0	0	0	0	cytoplasm	K16198	YWHAG_H; 14-3-3 protein gamma/eta	hsa05160 Hepatitis C; hsa04110 Cell cycle; hsa04390 Hippo signaling pathway; hsa05203 Viral carcinogenesis; hsa04151 PI3K-Akt signaling pathway; hsa04114 Oocyte meiosis	GO:0000086 G2/M transition of mitotic cell cycle; GO:0000278 mitotic cell cycle; GO:0001932 regulation of protein phosphorylation; GO:0001933 negative regulation of protein phosphorylation; GO:0006469 negative regulation of protein kinase activity; GO:0006605 protein targeting; GO:0006810 transport; GO:0006839 mitochondrial transport; GO:0006886 intracellular protein transport; GO:0006996 organel…	GO:0005622 intracellular anatomical structure; GO:0005737 cytoplasm; GO:0005829 cytosol; GO:0031982 vesicle; GO:0043209 myelin sheath; GO:0043226 organelle; GO:0043227 membrane-bounded organelle;	GO:0003779 actin binding; GO:0004857 enzyme inhibitor activity; GO:0004860 protein kinase inhibitor activity; GO:0005080 protein kinase C binding; GO:0005102 signaling receptor binding; GO:0005159 insulin-like growth factor receptor binding; GO:0005488 binding; GO:0005515 protein binding; GO:0008092 cytoskeletal protein binding; GO:0008426 protein kinase C inhibitor activity; GO:0019207 kinase re…			KOG0841	Multifunctional chaperone (14-3-3 family)	WP536 CALCIUM REGULATION IN CARDIAC CELLS;WP179 CELL CYCLE;WP4875 DISRUPTION OF POSTSYNAPTIC SIGNALING BY CNV;WP289 MYOMETRIAL RELAXATION AND CONTRACTION PATHWAYS;WP2037 PROLACTIN SIGNALING PATHWAY;WP706 SUDDEN INFANT DEATH SYNDROME SIDS SUSCEPTIBILITY PATHWAYS	http://www.wikipathways.org/instance/WP536_r116854;http://www.wikipathways.org/instance/WP179_r120742;http://www.wikipathways.org/instance/WP4875_r116427;http://www.wikipathways.org/instance/WP289_r120734;http://www.wikipathways.org/instance/WP2037_r116779;http://www.wikipathways.org/instance/WP706_r117178		R-HSA-109581 Apoptosis;R-HSA-109606 Intrinsic Pathway for Apoptosis;R-HSA-111447 Activation of BAD and translocation to mitochondria ;R-HSA-114452 Activation of BH3-only proteins;R-HSA-1445148 Translocation of SLC2A4 (GLUT4) to the plasma membrane;R-HSA-162582 Signal Transduction;R-HSA-1640170 Cell Cycle;R-HSA-1643685 Disease;R-HSA-1852241 Organelle biogenesis and maintenance;R-HSA-194315 Signali…		ADIPOGENESIS	https://www.gsea-msigdb.org/gsea/msigdb/cards/HALLMARK_ADIPOGENESIS
	P62258	14-3-3 protein epsilon OS=Homo sapiens OX=9606 GN=YWHAE PE=1 SV=1	YWHAE	29.174	0	0	0	0	0	0	cytoplasm	K06630	YWHAE; 14-3-3 protein epsilon	hsa05160 Hepatitis C; hsa05203 Viral carcinogenesis; hsa04621 NOD-like receptor signaling pathway; hsa04722 Neurotrophin signaling pathway; hsa04110 Cell cycle; hsa04390 Hippo signaling pathway; hsa04151 PI3K-Akt signaling pathway; hsa04114 Oocyte meiosis	GO:0000003 reproduction; GO:0000075 cell cycle checkpoint signaling; GO:0000077 DNA damage checkpoint signaling; GO:0000086 G2/M transition of mitotic cell cycle; GO:0000165 MAPK cascade; GO:0000226 microtubule cytoskeleton organization; GO:0000278 mitotic cell cycle; GO:0000902 cell morphogenesis; GO:0000904 cell morphogenesis involved in differentiation; GO:0001508 action potential; GO:0001709 …	GO:0005576 extracellular region; GO:0005622 intracellular anatomical structure; GO:0005634 nucleus; GO:0005694 chromosome; GO:0005737 cytoplasm; GO:0005829 cytosol; GO:0005856 cytoskeleton; GO:0005871 kinesin complex; GO:0005875 microtubule associated complex; GO:0015630 microtubule cytoskeleton; GO:0030424 axon; GO:0030426 growth cone; GO:0030427 site of polarized growth; GO:0032991 protein-cont…	GO:0004857 enzyme inhibitor activity; GO:0004860 protein kinase inhibitor activity; GO:0005085 guanyl-nucleotide exchange factor activity; GO:0005246 calcium channel regulator activity; GO:0005488 binding; GO:0005515 protein binding; GO:0008426 protein kinase C inhibitor activity; GO:0015459 potassium channel regulator activity; GO:0016247 channel regulator activity; GO:0019207 kinase regulator a…			KOG0841	Multifunctional chaperone (14-3-3 family)	WP536 CALCIUM REGULATION IN CARDIAC CELLS;WP179 CELL CYCLE;WP289 MYOMETRIAL RELAXATION AND CONTRACTION PATHWAYS;WP706 SUDDEN INFANT DEATH SYNDROME SIDS SUSCEPTIBILITY PATHWAYS;WP3888 VEGFAVEGFR2 SIGNALING PATHWAY	http://www.wikipathways.org/instance/WP536_r116854;http://www.wikipathways.org/instance/WP179_r120742;http://www.wikipathways.org/instance/WP289_r120734;http://www.wikipathways.org/instance/WP706_r117178;http://www.wikipathways.org/instance/WP3888_r116782		R-HSA-109581 Apoptosis;R-HSA-109606 Intrinsic Pathway for Apoptosis;R-HSA-111447 Activation of BAD and translocation to mitochondria ;R-HSA-114452 Activation of BH3-only proteins;R-HSA-1445148 Translocation of SLC2A4 (GLUT4) to the plasma membrane;R-HSA-162582 Signal Transduction;R-HSA-1640170 Cell Cycle;R-HSA-1643685 Disease;R-HSA-1852241 Organelle biogenesis and maintenance;R-HSA-193704 p75 NTR…		MITOTIC SPINDLE;MYC TARGETS V1	https://www.gsea-msigdb.org/gsea/msigdb/cards/HALLMARK_MITOTIC_SPINDLE;https://www.gsea-msigdb.org/gsea/msigdb/cards/HALLMARK_MYC_TARGETS_V1
	P62937	Peptidyl-prolyl cis-trans isomerase A OS=Homo sapiens OX=9606 GN=PPIA PE=1 SV=2	PPIA	18.012	0	0	0	0	0	0	cytoplasm	K03767	PPIA; peptidyl-prolyl cis-trans isomerase A (cyclophilin A) [EC:5.2.1.8]	hsa03250 Viral life cycle - HIV-1; hsa04217 Necroptosis	GO:0000413 protein peptidyl-prolyl isomerization; GO:0001775 cell activation; GO:0002252 immune effector process; GO:0002263 cell activation involved in immune response; GO:0002274 myeloid leukocyte activation; GO:0002275 myeloid cell activation involved in immune response; GO:0002283 neutrophil activation involved in immune response; GO:0002366 leukocyte activation involved in immune response; G…	GO:0005576 extracellular region; GO:0005622 intracellular anatomical structure; GO:0005634 nucleus; GO:0005737 cytoplasm; GO:0005829 cytosol; GO:0012505 endomembrane system; GO:0030141 secretory granule; GO:0030496 midbody; GO:0031410 cytoplasmic vesicle; GO:0031974 membrane-enclosed lumen; GO:0031982 vesicle; GO:0031983 vesicle lumen; GO:0032991 protein-containing complex; GO:0034774 secretory g…	GO:0003755 peptidyl-prolyl cis-trans isomerase activity; GO:0003824 catalytic activity; GO:0005488 binding; GO:0005515 protein binding; GO:0016018 cyclosporin A binding; GO:0016853 isomerase activity; GO:0016859 cis-trans isomerase activity; GO:0033218 amide binding; GO:0042277 peptide binding; GO:0046790 virion binding; GO:0051082 unfolded protein binding; GO:0140096 catalytic activity, acting o…	PF00160	Cyclophilin type peptidyl-prolyl cis-trans isomerase/CLD	KOG0865	Cyclophilin type peptidyl-prolyl cis-trans isomerase	WP2037 PROLACTIN SIGNALING PATHWAY	http://www.wikipathways.org/instance/WP2037_r116779		R-HSA-109582 Hemostasis;R-HSA-114608 Platelet degranulation ;R-HSA-1168372 Downstream signaling events of B Cell Receptor (BCR);R-HSA-1280215 Cytokine Signaling in Immune system;R-HSA-1280218 Adaptive Immune System;R-HSA-162585 Uncoating of the HIV Virion;R-HSA-162587 HIV Life Cycle;R-HSA-162588 Budding and maturation of HIV virion;R-HSA-162589 Reverse Transcription of HIV RNA;R-HSA-162592 Integr…	https://reactome.org/PathwayBrowser/#/R-HSA-109582;https://reactome.org/PathwayBrowser/#/R-HSA-114608;https://reactome.org/PathwayBrowser/#/R-HSA-1168372;https://reactome.org/PathwayBrowser/#/R-HSA-1280215;https://reactome.org/PathwayBrowser/#/R-HSA-1280218;https://reactome.org/PathwayBrowser/#/R-HSA-162585;https://reactome.org/PathwayBrowser/#/R-HSA-162587;https://reactome.org/PathwayBrowser/#/R…	GLYCOLYSIS;MTORC1 SIGNALING;MYC TARGETS V1	https://www.gsea-msigdb.org/gsea/msigdb/cards/HALLMARK_GLYCOLYSIS;https://www.gsea-msigdb.org/gsea/msigdb/cards/HALLMARK_MTORC1_SIGNALING;https://www.gsea-msigdb.org/gsea/msigdb/cards/HALLMARK_MYC_TARGETS_V1
	P63104	14-3-3 protein zeta/delta OS=Homo sapiens OX=9606 GN=YWHAZ PE=1 SV=1	YWHAZ	27.745	0	0	0	0	0	0	cytoplasm	K16197	YWHAB_Q_Z; 14-3-3 protein beta/theta/zeta	hsa05160 Hepatitis C; hsa04110 Cell cycle; hsa04390 Hippo signaling pathway; hsa05161 Hepatitis B; hsa05203 Viral carcinogenesis; hsa04151 PI3K-Akt signaling pathway; hsa04114 Oocyte meiosis	GO:0001775 cell activation; GO:0001821 histamine secretion; GO:0002252 immune effector process; GO:0002263 cell activation involved in immune response; GO:0002274 myeloid leukocyte activation; GO:0002275 myeloid cell activation involved in immune response; GO:0002279 mast cell activation involved in immune response; GO:0002349 histamine production involved in inflammatory response; GO:0002366 leu…	GO:0005576 extracellular region; GO:0005615 extracellular space; GO:0005622 intracellular anatomical structure; GO:0005634 nucleus; GO:0005654 nucleoplasm; GO:0005737 cytoplasm; GO:0005739 mitochondrion; GO:0005829 cytosol; GO:0014069 postsynaptic density; GO:0031252 cell leading edge; GO:0031410 cytoplasmic vesicle; GO:0031974 membrane-enclosed lumen; GO:0031981 nuclear lumen; GO:0031982 vesicle…	GO:0005488 binding; GO:0005515 protein binding; GO:0008134 transcription factor binding; GO:0019899 enzyme binding; GO:0019900 kinase binding; GO:0019901 protein kinase binding; GO:0019904 protein domain specific binding; GO:0031625 ubiquitin protein ligase binding; GO:0042802 identical protein binding; GO:0044325 transmembrane transporter binding; GO:0044389 ubiquitin-like protein ligase binding…			KOG0841	Multifunctional chaperone (14-3-3 family)	WP536 CALCIUM REGULATION IN CARDIAC CELLS;WP179 CELL CYCLE;WP4666 HEPATITIS B INFECTION;WP289 MYOMETRIAL RELAXATION AND CONTRACTION PATHWAYS;WP2272 PATHOGENIC ESCHERICHIA COLI INFECTION;WP2037 PROLACTIN SIGNALING PATHWAY;WP706 SUDDEN INFANT DEATH SYNDROME SIDS SUSCEPTIBILITY PATHWAYS	http://www.wikipathways.org/instance/WP536_r116854;http://www.wikipathways.org/instance/WP179_r120742;http://www.wikipathways.org/instance/WP4666_r119241;http://www.wikipathways.org/instance/WP289_r120734;http://www.wikipathways.org/instance/WP2272_r118427;http://www.wikipathways.org/instance/WP2037_r116779;http://www.wikipathways.org/instance/WP706_r117178		R-HSA-109581 Apoptosis;R-HSA-109582 Hemostasis;R-HSA-109606 Intrinsic Pathway for Apoptosis;R-HSA-111447 Activation of BAD and translocation to mitochondria ;R-HSA-114452 Activation of BH3-only proteins;R-HSA-1280215 Cytokine Signaling in Immune system;R-HSA-1280218 Adaptive Immune System;R-HSA-1445148 Translocation of SLC2A4 (GLUT4) to the plasma membrane;R-HSA-157118 Signaling by NOTCH;R-HSA-16…		UNFOLDED PROTEIN RESPONSE	https://www.gsea-msigdb.org/gsea/msigdb/cards/HALLMARK_UNFOLDED_PROTEIN_RESPONSE
	P32119	Peroxiredoxin-2 OS=Homo sapiens OX=9606 GN=PRDX2 PE=1 SV=5	PRDX2	21.892	0	0	0	0	0	0	cytoplasm	K03386			GO:0000122 negative regulation of transcription by RNA polymerase II; GO:0000302 response to reactive oxygen species; GO:0000303 response to superoxide; GO:0000305 response to oxygen radical; GO:0001775 cell activation; GO:0001932 regulation of protein phosphorylation; GO:0001934 positive regulation of protein phosphorylation; GO:0002237 response to molecule of bacterial origin; GO:0002252 immune…	GO:0005622 intracellular anatomical structure; GO:0005737 cytoplasm; GO:0005829 cytosol; GO:0043209 myelin sheath;	GO:0003824 catalytic activity; GO:0004601 peroxidase activity; GO:0005488 binding; GO:0008379 thioredoxin peroxidase activity; GO:0008430 selenium binding; GO:0016209 antioxidant activity; GO:0016491 oxidoreductase activity; GO:0016684 oxidoreductase activity, acting on peroxide as acceptor; GO:0051920 peroxiredoxin activity;	PF00578	AhpC/TSA family	KOG0852	Alkyl hydroperoxide reductase, thiol specific antioxidant and related enzymes	WP4873 PEROXIREDOXIN 2 INDUCED OVARIAN FAILURE;WP15 SELENIUM MICRONUTRIENT NETWORK;WP3888 VEGFAVEGFR2 SIGNALING PATHWAY	http://www.wikipathways.org/instance/WP4873_r110299;http://www.wikipathways.org/instance/WP15_r118387;http://www.wikipathways.org/instance/WP3888_r116782		R-HSA-1643685 Disease;R-HSA-212436 Generic Transcription Pathway;R-HSA-2262752 Cellular responses to stress;R-HSA-3299685 Detoxification of Reactive Oxygen Species;R-HSA-3700989 Transcriptional Regulation by TP53;R-HSA-5628897 TP53 Regulates Metabolic Genes;R-HSA-73857 RNA Polymerase II Transcription;R-HSA-74160 Gene expression (Transcription);R-HSA-8862803 Deregulated CDK5 triggers multiple neur…	https://reactome.org/PathwayBrowser/#/R-HSA-1643685;https://reactome.org/PathwayBrowser/#/R-HSA-212436;https://reactome.org/PathwayBrowser/#/R-HSA-2262752;https://reactome.org/PathwayBrowser/#/R-HSA-3299685;https://reactome.org/PathwayBrowser/#/R-HSA-3700989;https://reactome.org/PathwayBrowser/#/R-HSA-5628897;https://reactome.org/PathwayBrowser/#/R-HSA-73857;https://reactome.org/PathwayBrowser/#/…	HEME METABOLISM;REACTIVE OXYGEN SPECIES PATHWAY	https://www.gsea-msigdb.org/gsea/msigdb/cards/HALLMARK_HEME_METABOLISM;https://www.gsea-msigdb.org/gsea/msigdb/cards/HALLMARK_REACTIVE_OXYGEN_SPECIES_PATHWAY
	P78417	Glutathione S-transferase omega-1 OS=Homo sapiens OX=9606 GN=GSTO1 PE=1 SV=2	GSTO1	27.566	0	0	0	0	0	0	cytoplasm	K00799	GST; glutathione S-transferase [EC:2.5.1.18]	hsa05204 Chemical carcinogenesis - DNA adducts; hsa00480 Glutathione metabolism; hsa05208 Chemical carcinogenesis - reactive oxygen species; hsa00982 Drug metabolism - cytochrome P450; hsa05200 Pathways in cancer; hsa05207 Chemical carcinogenesis - receptor activation; hsa05418 Fluid shear stress and atherosclerosis; hsa05225 Hepatocellular carcinoma; hsa00983 Drug metabolism - other enzymes; hsa…	GO:0000302 response to reactive oxygen species; GO:0005975 carbohydrate metabolic process; GO:0005996 monosaccharide metabolic process; GO:0006082 organic acid metabolic process; GO:0006518 peptide metabolic process; GO:0006575 cellular modified amino acid metabolic process; GO:0006725 cellular aromatic compound metabolic process; GO:0006726 eye pigment biosynthetic process; GO:0006728 pteridine …	GO:0005576 extracellular region; GO:0005604 basement membrane; GO:0005622 intracellular anatomical structure; GO:0005634 nucleus; GO:0005635 nuclear envelope; GO:0005737 cytoplasm; GO:0005739 mitochondrion; GO:0005829 cytosol; GO:0012505 endomembrane system; GO:0016020 membrane; GO:0030424 axon; GO:0031012 extracellular matrix; GO:0031090 organelle membrane; GO:0031965 nuclear membrane; GO:003196…	GO:0003824 catalytic activity; GO:0004364 glutathione transferase activity; GO:0004734 pyrimidodiazepine synthase activity; GO:0005488 binding; GO:0005515 protein binding; GO:0015036 disulfide oxidoreductase activity; GO:0015038 glutathione disulfide oxidoreductase activity; GO:0016209 antioxidant activity; GO:0016491 oxidoreductase activity; GO:0016645 oxidoreductase activity, acting on the CH-N…	PF13417; PF14497	Glutathione S-transferase, N-terminal domain; Glutathione S-transferase, C-terminal domain	KOG0406	Glutathione S-transferase	WP702 METAPATHWAY BIOTRANSFORMATION PHASE I AND II;WP289 MYOMETRIAL RELAXATION AND CONTRACTION PATHWAYS	http://www.wikipathways.org/instance/WP702_r106643;http://www.wikipathways.org/instance/WP289_r120734		R-HSA-1280215 Cytokine Signaling in Immune system;R-HSA-1430728 Metabolism;R-HSA-156580 Phase II - Conjugation of compounds;R-HSA-156581 Methylation;R-HSA-156590 Glutathione conjugation;R-HSA-168256 Immune System;R-HSA-196836 Vitamin C (ascorbate) metabolism;R-HSA-196849 Metabolism of water-soluble vitamins and cofactors;R-HSA-196854 Metabolism of vitamins and cofactors;R-HSA-211859 Biological ox…	https://reactome.org/PathwayBrowser/#/R-HSA-1280215;https://reactome.org/PathwayBrowser/#/R-HSA-1430728;https://reactome.org/PathwayBrowser/#/R-HSA-156580;https://reactome.org/PathwayBrowser/#/R-HSA-156581;https://reactome.org/PathwayBrowser/#/R-HSA-156590;https://reactome.org/PathwayBrowser/#/R-HSA-168256;https://reactome.org/PathwayBrowser/#/R-HSA-196836;https://reactome.org/PathwayBrowser/#/R-…	IL2 STAT5 SIGNALING;XENOBIOTIC METABOLISM	https://www.gsea-msigdb.org/gsea/msigdb/cards/HALLMARK_IL2_STAT5_SIGNALING;https://www.gsea-msigdb.org/gsea/msigdb/cards/HALLMARK_XENOBIOTIC_METABOLISM
	Q14166	Tubulin--tyrosine ligase-like protein 12 OS=Homo sapiens OX=9606 GN=TTLL12 PE=1 SV=2	TTLL12	74.403	0	0	0	0	0	0	cytoplasm	K16609			GO:0000003 reproduction; GO:0006464 cellular protein modification process; GO:0006807 nitrogen compound metabolic process; GO:0007610 behavior; GO:0008152 metabolic process; GO:0009987 cellular process; GO:0018094 protein polyglycylation; GO:0018193 peptidyl-amino acid modification; GO:0018200 peptidyl-glutamic acid modification; GO:0018991 oviposition; GO:0019098 reproductive behavior; GO:001953…		GO:0003824 catalytic activity; GO:0016874 ligase activity; GO:0016879 ligase activity, forming carbon-nitrogen bonds; GO:0016881 acid-amino acid ligase activity; GO:0070735 protein-glycine ligase activity; GO:0140096 catalytic activity, acting on a protein;			KOG2155	Tubulin-tyrosine ligase-related protein				R-HSA-392499 Metabolism of proteins;R-HSA-597592 Post-translational protein modification;R-HSA-8955332 Carboxyterminal post-translational modifications of tubulin	https://reactome.org/PathwayBrowser/#/R-HSA-392499;https://reactome.org/PathwayBrowser/#/R-HSA-597592;https://reactome.org/PathwayBrowser/#/R-HSA-8955332
	Q15084	Protein disulfide-isomerase A6 OS=Homo sapiens OX=9606 GN=PDIA6 PE=1 SV=1	PDIA6	48.121	0	0	0	0	0	0	extracellular	K09584	PDIA6; protein disulfide-isomerase A6 [EC:5.3.4.1]	hsa04141 Protein processing in endoplasmic reticulum	GO:0001775 cell activation; GO:0006457 protein folding; GO:0006464 cellular protein modification process; GO:0006807 nitrogen compound metabolic process; GO:0006810 transport; GO:0006897 endocytosis; GO:0006909 phagocytosis; GO:0006950 response to stress; GO:0006986 response to unfolded protein; GO:0007154 cell communication; GO:0007155 cell adhesion; GO:0007165 signal transduction; GO:0007596 bl…	GO:0005576 extracellular region; GO:0005615 extracellular space; GO:0005622 intracellular anatomical structure; GO:0005737 cytoplasm; GO:0005783 endoplasmic reticulum; GO:0005788 endoplasmic reticulum lumen; GO:0005789 endoplasmic reticulum membrane; GO:0005790 smooth endoplasmic reticulum; GO:0005793 endoplasmic reticulum-Golgi intermediate compartment; GO:0005829 cytosol; GO:0005886 plasma memb…	GO:0003756 protein disulfide isomerase activity; GO:0003824 catalytic activity; GO:0005488 binding; GO:0005509 calcium ion binding; GO:0015036 disulfide oxidoreductase activity; GO:0016491 oxidoreductase activity; GO:0016667 oxidoreductase activity, acting on a sulfur group of donors; GO:0016853 isomerase activity; GO:0016860 intramolecular oxidoreductase activity; GO:0016864 intramolecular oxido…	PF00085	Thioredoxin	KOG0191	Thioredoxin/protein disulfide isomerase	WP3613 PHOTODYNAMIC THERAPYINDUCED UNFOLDED PROTEIN RESPONSE;WP3888 VEGFAVEGFR2 SIGNALING PATHWAY	http://www.wikipathways.org/instance/WP3613_r106539;http://www.wikipathways.org/instance/WP3888_r116782		R-HSA-2262752 Cellular responses to stress;R-HSA-381038 XBP1(S) activates chaperone genes;R-HSA-381070 IRE1alpha activates chaperones;R-HSA-381119 Unfolded Protein Response (UPR);R-HSA-381426 Regulation of Insulin-like Growth Factor (IGF) transport and uptake by Insulin-like Growth Factor Binding Proteins (IGFBPs);R-HSA-392499 Metabolism of proteins;R-HSA-597592 Post-translational protein modific…	https://reactome.org/PathwayBrowser/#/R-HSA-2262752;https://reactome.org/PathwayBrowser/#/R-HSA-381038;https://reactome.org/PathwayBrowser/#/R-HSA-381070;https://reactome.org/PathwayBrowser/#/R-HSA-381119;https://reactome.org/PathwayBrowser/#/R-HSA-381426;https://reactome.org/PathwayBrowser/#/R-HSA-392499;https://reactome.org/PathwayBrowser/#/R-HSA-597592;https://reactome.org/PathwayBrowser/#/R-H…	UNFOLDED PROTEIN RESPONSE	https://www.gsea-msigdb.org/gsea/msigdb/cards/HALLMARK_UNFOLDED_PROTEIN_RESPONSE
	Q5VTR2	E3 ubiquitin-protein ligase BRE1A OS=Homo sapiens OX=9606 GN=RNF20 PE=1 SV=2	RNF20	113.66	0	0	0	0	0	0	nucleus	K10696			GO:0000209 protein polyubiquitination; GO:0006325 chromatin organization; GO:0006355 regulation of transcription, DNA-templated; GO:0006464 cellular protein modification process; GO:0006508 proteolysis; GO:0006511 ubiquitin-dependent protein catabolic process; GO:0006513 protein monoubiquitination; GO:0006629 lipid metabolic process; GO:0006643 membrane lipid metabolic process; GO:0006664 glycoli…	GO:0000151 ubiquitin ligase complex; GO:0000785 chromatin; GO:0000792 heterochromatin; GO:0005622 intracellular anatomical structure; GO:0005634 nucleus; GO:0005654 nucleoplasm; GO:0005694 chromosome; GO:0005730 nucleolus; GO:0031371 ubiquitin conjugating enzyme complex; GO:0031974 membrane-enclosed lumen; GO:0031981 nuclear lumen; GO:0032991 protein-containing complex; GO:0033503 HULC complex; G…	GO:0002039 p53 binding; GO:0003676 nucleic acid binding; GO:0003682 chromatin binding; GO:0003712 transcription coregulator activity; GO:0003713 transcription coactivator activity; GO:0003723 RNA binding; GO:0003729 mRNA binding; GO:0003730 mRNA 3'-UTR binding; GO:0003824 catalytic activity; GO:0004842 ubiquitin-protein transferase activity; GO:0005488 binding; GO:0005515 protein binding; GO:0008…	PF00097	Zinc finger, C3HC4 type (RING finger)	KOG0978	E3 ubiquitin ligase involved in syntaxin degradation	WP3878 ATM SIGNALING IN DEVELOPMENT AND DISEASE	http://www.wikipathways.org/instance/WP3878_r117656		R-HSA-162582 Signal Transduction;R-HSA-194315 Signaling by Rho GTPases;R-HSA-392499 Metabolism of proteins;R-HSA-597592 Post-translational protein modification;R-HSA-8852135 Protein ubiquitination;R-HSA-8866654 E3 ubiquitin ligases ubiquitinate target proteins;R-HSA-9012999 RHO GTPase cycle;R-HSA-9013422 RHOBTB1 GTPase cycle;R-HSA-9706574 RHOBTB GTPase Cycle;R-HSA-9716542 Signaling by Rho GTPases…	https://reactome.org/PathwayBrowser/#/R-HSA-162582;https://reactome.org/PathwayBrowser/#/R-HSA-194315;https://reactome.org/PathwayBrowser/#/R-HSA-392499;https://reactome.org/PathwayBrowser/#/R-HSA-597592;https://reactome.org/PathwayBrowser/#/R-HSA-8852135;https://reactome.org/PathwayBrowser/#/R-HSA-8866654;https://reactome.org/PathwayBrowser/#/R-HSA-9012999;https://reactome.org/PathwayBrowser/#/R…
	Q96EP0	E3 ubiquitin-protein ligase RNF31 OS=Homo sapiens OX=9606 GN=RNF31 PE=1 SV=1	RNF31	119.65	0	0	0	0	0	0	nucleus	K11974	RNF31; E3 ubiquitin-protein ligase RNF31 [EC:2.3.2.31]	hsa04621 NOD-like receptor signaling pathway; hsa04217 Necroptosis; hsa05131 Shigellosis	GO:0000209 protein polyubiquitination; GO:0001959 regulation of cytokine-mediated signaling pathway; GO:0002253 activation of immune response; GO:0002376 immune system process; GO:0002429 immune response-activating cell surface receptor signaling pathway; GO:0002682 regulation of immune system process; GO:0002684 positive regulation of immune system process; GO:0002757 immune response-activating …	GO:0000151 ubiquitin ligase complex; GO:0005622 intracellular anatomical structure; GO:0005737 cytoplasm; GO:0005829 cytosol; GO:0005886 plasma membrane; GO:0005887 integral component of plasma membrane; GO:0009898 cytoplasmic side of plasma membrane; GO:0016020 membrane; GO:0016021 integral component of membrane; GO:0031224 intrinsic component of membrane; GO:0031226 intrinsic component of plasm…	GO:0003824 catalytic activity; GO:0004842 ubiquitin-protein transferase activity; GO:0005488 binding; GO:0005515 protein binding; GO:0008270 zinc ion binding; GO:0016740 transferase activity; GO:0019787 ubiquitin-like protein transferase activity; GO:0019899 enzyme binding; GO:0031593 polyubiquitin modification-dependent protein binding; GO:0031625 ubiquitin protein ligase binding; GO:0032182 ubi…	PF18486; PF09409; PF01485; PF18091	PNGase/UBA- or UBX-containing domain; PUB domain; IBR domain, a half RING-finger domain; E3 Ubiquitin Ligase RBR C-terminal domain	KOG1812	Predicted E3 ubiquitin ligase				R-HSA-162582 Signal Transduction;R-HSA-5357905 Regulation of TNFR1 signaling;R-HSA-5357956 TNFR1-induced NFkappaB signaling pathway;R-HSA-73887 Death Receptor Signalling;R-HSA-75893 TNF signaling	https://reactome.org/PathwayBrowser/#/R-HSA-162582;https://reactome.org/PathwayBrowser/#/R-HSA-5357905;https://reactome.org/PathwayBrowser/#/R-HSA-5357956;https://reactome.org/PathwayBrowser/#/R-HSA-73887;https://reactome.org/PathwayBrowser/#/R-HSA-75893	INTERFERON ALPHA RESPONSE;INTERFERON GAMMA RESPONSE	https://www.gsea-msigdb.org/gsea/msigdb/cards/HALLMARK_INTERFERON_ALPHA_RESPONSE;https://www.gsea-msigdb.org/gsea/msigdb/cards/HALLMARK_INTERFERON_GAMMA_RESPONSE
	Q9H4A9	Dipeptidase 2 OS=Homo sapiens OX=9606 GN=DPEP2 PE=1 SV=3	DPEP2	53.364	0	0	0	0	0	0	endoplasmic reticulum	K01273			GO:0000003 reproduction; GO:0000096 sulfur amino acid metabolic process; GO:0000280 nuclear division; GO:0000302 response to reactive oxygen species; GO:0006082 organic acid metabolic process; GO:0006508 proteolysis; GO:0006518 peptide metabolic process; GO:0006520 cellular amino acid metabolic process; GO:0006575 cellular modified amino acid metabolic process; GO:0006690 icosanoid metabolic proc…	GO:0001669 acrosomal vesicle; GO:0005576 extracellular region; GO:0005615 extracellular space; GO:0005622 intracellular anatomical structure; GO:0005634 nucleus; GO:0005737 cytoplasm; GO:0005886 plasma membrane; GO:0005902 microvillus; GO:0012505 endomembrane system; GO:0016020 membrane; GO:0016324 apical plasma membrane; GO:0030054 cell junction; GO:0030141 secretory granule; GO:0031253 cell pro…	GO:0003824 catalytic activity; GO:0004857 enzyme inhibitor activity; GO:0004866 endopeptidase inhibitor activity; GO:0004869 cysteine-type endopeptidase inhibitor activity; GO:0005488 binding; GO:0005543 phospholipid binding; GO:0008233 peptidase activity; GO:0008235 metalloexopeptidase activity; GO:0008237 metallopeptidase activity; GO:0008238 exopeptidase activity; GO:0008270 zinc ion binding; …	PF01244	Membrane dipeptidase (Peptidase family M19)	KOG4127	Renal dipeptidase				R-HSA-1430728 Metabolism;R-HSA-1643685 Disease;R-HSA-211859 Biological oxidations;R-HSA-2142691 Synthesis of Leukotrienes (LT) and Eoxins (EX);R-HSA-2142753 Arachidonic acid metabolism;R-HSA-5423646 Aflatoxin activation and detoxification;R-HSA-556833 Metabolism of lipids;R-HSA-5663205 Infectious disease;R-HSA-8978868 Fatty acid metabolism;R-HSA-9658195 Leishmania infection;R-HSA-9662851 Anti-inf…	https://reactome.org/PathwayBrowser/#/R-HSA-1430728;https://reactome.org/PathwayBrowser/#/R-HSA-1643685;https://reactome.org/PathwayBrowser/#/R-HSA-211859;https://reactome.org/PathwayBrowser/#/R-HSA-2142691;https://reactome.org/PathwayBrowser/#/R-HSA-2142753;https://reactome.org/PathwayBrowser/#/R-HSA-5423646;https://reactome.org/PathwayBrowser/#/R-HSA-556833;https://reactome.org/PathwayBrowser/#…
	Q9Y646	Carboxypeptidase Q OS=Homo sapiens OX=9606 GN=CPQ PE=1 SV=1	CPQ	51.887	4.7	2	2	2	2	8654900	plasma membrane	K01302			GO:0006508 proteolysis; GO:0006518 peptide metabolic process; GO:0006575 cellular modified amino acid metabolic process; GO:0006590 thyroid hormone generation; GO:0006725 cellular aromatic compound metabolic process; GO:0006807 nitrogen compound metabolic process; GO:0006950 response to stress; GO:0008152 metabolic process; GO:0009056 catabolic process; GO:0009611 response to wounding; GO:0009888…	GO:0000323 lytic vacuole; GO:0005576 extracellular region; GO:0005615 extracellular space; GO:0005622 intracellular anatomical structure; GO:0005737 cytoplasm; GO:0005764 lysosome; GO:0005773 vacuole; GO:0005783 endoplasmic reticulum; GO:0005794 Golgi apparatus; GO:0012505 endomembrane system; GO:0043226 organelle; GO:0043227 membrane-bounded organelle; GO:0043229 intracellular organelle; GO:0043…	GO:0003824 catalytic activity; GO:0005488 binding; GO:0005515 protein binding; GO:0008233 peptidase activity; GO:0008235 metalloexopeptidase activity; GO:0008237 metallopeptidase activity; GO:0008238 exopeptidase activity; GO:0016787 hydrolase activity; GO:0016805 dipeptidase activity; GO:0042802 identical protein binding; GO:0042803 protein homodimerization activity; GO:0046983 protein dimerizat…			KOG2195	Transferrin receptor and related proteins containing the protease-associated (PA) domain						COAGULATION;COMPLEMENT	https://www.gsea-msigdb.org/gsea/msigdb/cards/HALLMARK_COAGULATION;https://www.gsea-msigdb.org/gsea/msigdb/cards/HALLMARK_COMPLEMENT
	Q9H0E7	Ubiquitin carboxyl-terminal hydrolase 44 OS=Homo sapiens OX=9606 GN=USP44 PE=1 SV=2	USP44	81.184	0	0	0	0	0	0	nucleus	K11834			GO:0000375 RNA splicing, via transesterification reactions; GO:0000377 RNA splicing, via transesterification reactions with bulged adenosine as nucleophile; GO:0000398 mRNA splicing, via spliceosome; GO:0006139 nucleobase-containing compound metabolic process; GO:0006325 chromatin organization; GO:0006396 RNA processing; GO:0006397 mRNA processing; GO:0006464 cellular protein modification process…	GO:0005622 intracellular anatomical structure; GO:0005634 nucleus; GO:0005654 nucleoplasm; GO:0031974 membrane-enclosed lumen; GO:0031981 nuclear lumen; GO:0043226 organelle; GO:0043227 membrane-bounded organelle; GO:0043229 intracellular organelle; GO:0043231 intracellular membrane-bounded organelle; GO:0043233 organelle lumen; GO:0070013 intracellular organelle lumen;	GO:0003824 catalytic activity; GO:0004175 endopeptidase activity; GO:0004197 cysteine-type endopeptidase activity; GO:0004843 thiol-dependent deubiquitinase; GO:0005488 binding; GO:0005515 protein binding; GO:0008233 peptidase activity; GO:0008234 cysteine-type peptidase activity; GO:0016787 hydrolase activity; GO:0019783 ubiquitin-like protein-specific protease activity; GO:0042393 histone bindi…	PF02148	Zn-finger in ubiquitin-hydrolases and other protein	KOG1867	Ubiquitin-specific protease				R-HSA-392499 Metabolism of proteins;R-HSA-5688426 Deubiquitination;R-HSA-5689880 Ub-specific processing proteases;R-HSA-597592 Post-translational protein modification	https://reactome.org/PathwayBrowser/#/R-HSA-392499;https://reactome.org/PathwayBrowser/#/R-HSA-5688426;https://reactome.org/PathwayBrowser/#/R-HSA-5689880;https://reactome.org/PathwayBrowser/#/R-HSA-597592
	Q9UIQ6	Leucyl-cystinyl aminopeptidase OS=Homo sapiens OX=9606 GN=LNPEP PE=1 SV=3	LNPEP	117.35	0	0	0	0	0	0	cytoplasm	K01257	LNPEP; cystinyl aminopeptidase [EC:3.4.11.3]	hsa04614 Renin-angiotensin system	GO:0000003 reproduction; GO:0000209 protein polyubiquitination; GO:0001525 angiogenesis; GO:0001568 blood vessel development; GO:0001655 urogenital system development; GO:0001822 kidney development; GO:0001944 vasculature development; GO:0001990 regulation of systemic arterial blood pressure by hormone; GO:0001991 regulation of systemic arterial blood pressure by circulatory renin-angiotensin; GO…	GO:0005576 extracellular region; GO:0005622 intracellular anatomical structure; GO:0005737 cytoplasm; GO:0005768 endosome; GO:0005769 early endosome; GO:0005783 endoplasmic reticulum; GO:0005788 endoplasmic reticulum lumen; GO:0005829 cytosol; GO:0005886 plasma membrane; GO:0005887 integral component of plasma membrane; GO:0005903 brush border; GO:0009897 external side of plasma membrane; GO:0009…	GO:0001595 angiotensin receptor activity; GO:0001653 peptide receptor activity; GO:0003824 catalytic activity; GO:0004175 endopeptidase activity; GO:0004177 aminopeptidase activity; GO:0004888 transmembrane signaling receptor activity; GO:0004930 G protein-coupled receptor activity; GO:0005102 signaling receptor binding; GO:0005126 cytokine receptor binding; GO:0005138 interleukin-6 receptor bind…	PF17900; PF01433; PF11838	Peptidase M1 N-terminal domain; Peptidase family M1 domain; ERAP1-like C-terminal domain	KOG1046	Puromycin-sensitive aminopeptidase and related aminopeptidases				R-HSA-1236975 Antigen processing-Cross presentation;R-HSA-1236977 Endosomal/Vacuolar pathway;R-HSA-1280218 Adaptive Immune System;R-HSA-1445148 Translocation of SLC2A4 (GLUT4) to the plasma membrane;R-HSA-168256 Immune System;R-HSA-199991 Membrane Trafficking;R-HSA-5653656 Vesicle-mediated transport;R-HSA-983168 Antigen processing: Ubiquitination & Proteasome degradation;R-HSA-983169 Class I MHC …	https://reactome.org/PathwayBrowser/#/R-HSA-1236975;https://reactome.org/PathwayBrowser/#/R-HSA-1236977;https://reactome.org/PathwayBrowser/#/R-HSA-1280218;https://reactome.org/PathwayBrowser/#/R-HSA-1445148;https://reactome.org/PathwayBrowser/#/R-HSA-168256;https://reactome.org/PathwayBrowser/#/R-HSA-199991;https://reactome.org/PathwayBrowser/#/R-HSA-5653656;https://reactome.org/PathwayBrowser/#…
	P0C0L4	Complement C4-A OS=Homo sapiens OX=9606 GN=C4A PE=1 SV=2	C4A	192.78	0	0	0	0	0	0	extracellular	K03989	C4; complement component 4	hsa05322 Systemic lupus erythematosus; hsa04936 Alcoholic liver disease; hsa05133 Pertussis; hsa04610 Complement and coagulation cascades; hsa05150 Staphylococcus aureus infection; hsa05171 Coronavirus disease - COVID-19	GO:0001775 cell activation; GO:0001817 regulation of cytokine production; GO:0001819 positive regulation of cytokine production; GO:0001932 regulation of protein phosphorylation; GO:0001934 positive regulation of protein phosphorylation; GO:0002237 response to molecule of bacterial origin; GO:0002250 adaptive immune response; GO:0002252 immune effector process; GO:0002253 activation of immune res…	GO:0000323 lytic vacuole; GO:0005576 extracellular region; GO:0005579 membrane attack complex; GO:0005615 extracellular space; GO:0005622 intracellular anatomical structure; GO:0005737 cytoplasm; GO:0005764 lysosome; GO:0005766 primary lysosome; GO:0005773 vacuole; GO:0005775 vacuolar lumen; GO:0005783 endoplasmic reticulum; GO:0005788 endoplasmic reticulum lumen; GO:0005886 plasma membrane; GO:0…	GO:0001664 G protein-coupled receptor binding; GO:0001846 opsonin binding; GO:0001848 complement binding; GO:0001849 complement component C1q complex binding; GO:0003824 catalytic activity; GO:0004175 endopeptidase activity; GO:0004252 serine-type endopeptidase activity; GO:0005102 signaling receptor binding; GO:0005125 cytokine activity; GO:0005126 cytokine receptor binding; GO:0005488 binding; …	PF01835; PF17791; PF17789; PF07703; PF01821; PF07677; PF01759	MG2 domain; Macroglobulin domain MG3; Macroglobulin domain MG4; Alpha-2-macroglobulin bait region domain; Anaphylotoxin-like domain; A-macroglobulin receptor binding domain; UNC-6/NTR/C345C module	KOG1366	Alpha-macroglobulin	WP2328 ALLOGRAFT REJECTION;WP545 COMPLEMENT ACTIVATION;WP558 COMPLEMENT AND COAGULATION CASCADES;WP2806 COMPLEMENT SYSTEM;WP5090 COMPLEMENT SYSTEM IN NEURONAL DEVELOPMENT AND PLASTICITY;WP3941 OXIDATIVE DAMAGE RESPONSE;WP706 SUDDEN INFANT DEATH SYNDROME SIDS SUSCEPTIBILITY PATHWAYS	http://www.wikipathways.org/instance/WP2328_r120776;http://www.wikipathways.org/instance/WP545_r116815;http://www.wikipathways.org/instance/WP558_r119232;http://www.wikipathways.org/instance/WP2806_r116569;http://www.wikipathways.org/instance/WP5090_r118898;http://www.wikipathways.org/instance/WP3941_r117040;http://www.wikipathways.org/instance/WP706_r117178		R-HSA-166658 Complement cascade;R-HSA-166663 Initial triggering of complement;R-HSA-168249 Innate Immune System;R-HSA-168256 Immune System;R-HSA-174577 Activation of C3 and C5;R-HSA-381426 Regulation of Insulin-like Growth Factor (IGF) transport and uptake by Insulin-like Growth Factor Binding Proteins (IGFBPs);R-HSA-392499 Metabolism of proteins;R-HSA-597592 Post-translational protein modificati…	https://reactome.org/PathwayBrowser/#/R-HSA-166658;https://reactome.org/PathwayBrowser/#/R-HSA-166663;https://reactome.org/PathwayBrowser/#/R-HSA-168249;https://reactome.org/PathwayBrowser/#/R-HSA-168256;https://reactome.org/PathwayBrowser/#/R-HSA-174577;https://reactome.org/PathwayBrowser/#/R-HSA-381426;https://reactome.org/PathwayBrowser/#/R-HSA-392499;https://reactome.org/PathwayBrowser/#/R-HS…
	Q07075	Glutamyl aminopeptidase OS=Homo sapiens OX=9606 GN=ENPEP PE=1 SV=3	ENPEP	109.24	0	0	0	0	0	0	extracellular	K11141	ENPEP; glutamyl aminopeptidase [EC:3.4.11.7]	hsa04614 Renin-angiotensin system	GO:0000003 reproduction; GO:0000209 protein polyubiquitination; GO:0001525 angiogenesis; GO:0001568 blood vessel development; GO:0001655 urogenital system development; GO:0001822 kidney development; GO:0001944 vasculature development; GO:0001990 regulation of systemic arterial blood pressure by hormone; GO:0001991 regulation of systemic arterial blood pressure by circulatory renin-angiotensin; GO…	GO:0005576 extracellular region; GO:0005622 intracellular anatomical structure; GO:0005737 cytoplasm; GO:0005768 endosome; GO:0005769 early endosome; GO:0005783 endoplasmic reticulum; GO:0005788 endoplasmic reticulum lumen; GO:0005829 cytosol; GO:0005886 plasma membrane; GO:0005887 integral component of plasma membrane; GO:0005903 brush border; GO:0009897 external side of plasma membrane; GO:0009…	GO:0003824 catalytic activity; GO:0004175 endopeptidase activity; GO:0004177 aminopeptidase activity; GO:0005102 signaling receptor binding; GO:0005126 cytokine receptor binding; GO:0005138 interleukin-6 receptor binding; GO:0005149 interleukin-1 receptor binding; GO:0005151 interleukin-1, type II receptor binding; GO:0005488 binding; GO:0005515 protein binding; GO:0008233 peptidase activity; GO:…	PF17900; PF01433; PF11838	Peptidase M1 N-terminal domain; Peptidase family M1 domain; ERAP1-like C-terminal domain	KOG1046	Puromycin-sensitive aminopeptidase and related aminopeptidases				R-HSA-2022377 Metabolism of Angiotensinogen to Angiotensins;R-HSA-2980736 Peptide hormone metabolism;R-HSA-392499 Metabolism of proteins	https://reactome.org/PathwayBrowser/#/R-HSA-2022377;https://reactome.org/PathwayBrowser/#/R-HSA-2980736;https://reactome.org/PathwayBrowser/#/R-HSA-392499	XENOBIOTIC METABOLISM	https://www.gsea-msigdb.org/gsea/msigdb/cards/HALLMARK_XENOBIOTIC_METABOLISM
	Q06830	Peroxiredoxin-1 OS=Homo sapiens OX=9606 GN=PRDX1 PE=1 SV=1	PRDX1	22.11	9	1	1	1	1	1860400	cytoplasm	K13279	PRDX1; peroxiredoxin 1 [EC:1.11.1.24]	hsa05146 Amoebiasis; hsa04146 Peroxisome	GO:0000122 negative regulation of transcription by RNA polymerase II; GO:0000302 response to reactive oxygen species; GO:0000303 response to superoxide; GO:0000305 response to oxygen radical; GO:0001501 skeletal system development; GO:0001775 cell activation; GO:0001906 cell killing; GO:0001909 leukocyte mediated cytotoxicity; GO:0001932 regulation of protein phosphorylation; GO:0002228 natural k…	GO:0000228 nuclear chromosome; GO:0000785 chromatin; GO:0000791 euchromatin; GO:0005622 intracellular anatomical structure; GO:0005634 nucleus; GO:0005694 chromosome; GO:0005730 nucleolus; GO:0005737 cytoplasm; GO:0005739 mitochondrion; GO:0005759 mitochondrial matrix; GO:0005777 peroxisome; GO:0005782 peroxisomal matrix; GO:0005829 cytosol; GO:0031907 microbody lumen; GO:0031974 membrane-enclose…	GO:0003824 catalytic activity; GO:0004601 peroxidase activity; GO:0005488 binding; GO:0005515 protein binding; GO:0008379 thioredoxin peroxidase activity; GO:0016209 antioxidant activity; GO:0016491 oxidoreductase activity; GO:0016684 oxidoreductase activity, acting on peroxide as acceptor; GO:0020037 heme binding; GO:0042802 identical protein binding; GO:0042803 protein homodimerization activity…	PF00578	AhpC/TSA family	KOG0852	Alkyl hydroperoxide reductase, thiol specific antioxidant and related enzymes	WP138 ANDROGEN RECEPTOR SIGNALING PATHWAY;WP2884 NRF2 PATHWAY;WP2882 NUCLEAR RECEPTORS METAPATHWAY;WP15 SELENIUM MICRONUTRIENT NETWORK	http://www.wikipathways.org/instance/WP138_r120688;http://www.wikipathways.org/instance/WP2884_r106658;http://www.wikipathways.org/instance/WP2882_r117808;http://www.wikipathways.org/instance/WP15_r118387		R-HSA-1643685 Disease;R-HSA-212436 Generic Transcription Pathway;R-HSA-2262752 Cellular responses to stress;R-HSA-3299685 Detoxification of Reactive Oxygen Species;R-HSA-3700989 Transcriptional Regulation by TP53;R-HSA-5628897 TP53 Regulates Metabolic Genes;R-HSA-73857 RNA Polymerase II Transcription;R-HSA-74160 Gene expression (Transcription);R-HSA-8862803 Deregulated CDK5 triggers multiple neur…	https://reactome.org/PathwayBrowser/#/R-HSA-1643685;https://reactome.org/PathwayBrowser/#/R-HSA-212436;https://reactome.org/PathwayBrowser/#/R-HSA-2262752;https://reactome.org/PathwayBrowser/#/R-HSA-3299685;https://reactome.org/PathwayBrowser/#/R-HSA-3700989;https://reactome.org/PathwayBrowser/#/R-HSA-5628897;https://reactome.org/PathwayBrowser/#/R-HSA-73857;https://reactome.org/PathwayBrowser/#/…	MTORC1 SIGNALING;PEROXISOME;REACTIVE OXYGEN SPECIES PATHWAY	https://www.gsea-msigdb.org/gsea/msigdb/cards/HALLMARK_MTORC1_SIGNALING;https://www.gsea-msigdb.org/gsea/msigdb/cards/HALLMARK_PEROXISOME;https://www.gsea-msigdb.org/gsea/msigdb/cards/HALLMARK_REACTIVE_OXYGEN_SPECIES_PATHWAY
	P31947	14-3-3 protein sigma OS=Homo sapiens OX=9606 GN=SFN PE=1 SV=1	SFN	27.774	0	0	0	0	0	0	cytoplasm,nucleus	K06644	SFN; stratifin	hsa04960 Aldosterone-regulated sodium reabsorption; hsa04110 Cell cycle; hsa04115 p53 signaling pathway	GO:0000075 cell cycle checkpoint signaling; GO:0000077 DNA damage checkpoint signaling; GO:0000079 regulation of cyclin-dependent protein serine/threonine kinase activity; GO:0000278 mitotic cell cycle; GO:0001558 regulation of cell growth; GO:0001836 release of cytochrome c from mitochondria; GO:0001932 regulation of protein phosphorylation; GO:0001933 negative regulation of protein phosphorylat…	GO:0005576 extracellular region; GO:0005615 extracellular space; GO:0005622 intracellular anatomical structure; GO:0005634 nucleus; GO:0005737 cytoplasm; GO:0005829 cytosol; GO:0043226 organelle; GO:0043227 membrane-bounded organelle; GO:0043229 intracellular organelle; GO:0043231 intracellular membrane-bounded organelle;	GO:0004857 enzyme inhibitor activity; GO:0004860 protein kinase inhibitor activity; GO:0005488 binding; GO:0005515 protein binding; GO:0008426 protein kinase C inhibitor activity; GO:0019207 kinase regulator activity; GO:0019210 kinase inhibitor activity; GO:0019887 protein kinase regulator activity; GO:0019899 enzyme binding; GO:0019900 kinase binding; GO:0019901 protein kinase binding; GO:00302…			KOG0841	Multifunctional chaperone (14-3-3 family)	WP536 CALCIUM REGULATION IN CARDIAC CELLS;WP179 CELL CYCLE;WP707 DNA DAMAGE RESPONSE;WP1530 MIRNA REGULATION OF DNA DAMAGE RESPONSE;WP289 MYOMETRIAL RELAXATION AND CONTRACTION PATHWAYS	http://www.wikipathways.org/instance/WP536_r116854;http://www.wikipathways.org/instance/WP179_r120742;http://www.wikipathways.org/instance/WP707_r116541;http://www.wikipathways.org/instance/WP1530_r118120;http://www.wikipathways.org/instance/WP289_r120734		R-HSA-109581 Apoptosis;R-HSA-109606 Intrinsic Pathway for Apoptosis;R-HSA-111447 Activation of BAD and translocation to mitochondria ;R-HSA-114452 Activation of BH3-only proteins;R-HSA-1445148 Translocation of SLC2A4 (GLUT4) to the plasma membrane;R-HSA-162582 Signal Transduction;R-HSA-1640170 Cell Cycle;R-HSA-1643685 Disease;R-HSA-194315 Signaling by Rho GTPases;R-HSA-195258 RHO GTPase Effectors…	https://reactome.org/PathwayBrowser/#/R-HSA-109581;https://reactome.org/PathwayBrowser/#/R-HSA-109606;https://reactome.org/PathwayBrowser/#/R-HSA-111447;https://reactome.org/PathwayBrowser/#/R-HSA-114452;https://reactome.org/PathwayBrowser/#/R-HSA-1445148;https://reactome.org/PathwayBrowser/#/R-HSA-162582;https://reactome.org/PathwayBrowser/#/R-HSA-1640170;https://reactome.org/PathwayBrowser/#/R-…	ESTROGEN RESPONSE EARLY;ESTROGEN RESPONSE LATE;P53 PATHWAY;PI3K AKT MTOR SIGNALING	https://www.gsea-msigdb.org/gsea/msigdb/cards/HALLMARK_ESTROGEN_RESPONSE_EARLY;https://www.gsea-msigdb.org/gsea/msigdb/cards/HALLMARK_ESTROGEN_RESPONSE_LATE;https://www.gsea-msigdb.org/gsea/msigdb/cards/HALLMARK_P53_PATHWAY;https://www.gsea-msigdb.org/gsea/msigdb/cards/HALLMARK_PI3K_AKT_MTOR_SIGNALING
	Q8TEC5	E3 ubiquitin-protein ligase SH3RF2 OS=Homo sapiens OX=9606 GN=SH3RF2 PE=1 SV=3	SH3RF2	79.319	0	0	0	0	0	0	nucleus	K12171			GO:0006464 cellular protein modification process; GO:0006807 nitrogen compound metabolic process; GO:0008152 metabolic process; GO:0009892 negative regulation of metabolic process; GO:0009894 regulation of catabolic process; GO:0009895 negative regulation of catabolic process; GO:0009987 cellular process; GO:0010563 negative regulation of phosphorus metabolic process; GO:0010605 negative regulati…	GO:0005622 intracellular anatomical structure; GO:0005634 nucleus; GO:0005654 nucleoplasm; GO:0031974 membrane-enclosed lumen; GO:0031981 nuclear lumen; GO:0043226 organelle; GO:0043227 membrane-bounded organelle; GO:0043229 intracellular organelle; GO:0043231 intracellular membrane-bounded organelle; GO:0043233 organelle lumen; GO:0070013 intracellular organelle lumen;	GO:0003824 catalytic activity; GO:0004842 ubiquitin-protein transferase activity; GO:0005488 binding; GO:0005515 protein binding; GO:0008157 protein phosphatase 1 binding; GO:0016740 transferase activity; GO:0019787 ubiquitin-like protein transferase activity; GO:0019899 enzyme binding; GO:0019902 phosphatase binding; GO:0019903 protein phosphatase binding; GO:0061630 ubiquitin protein ligase act…	PF13445; PF07653; PF00018; PF14604	RING-type zinc-finger; Variant SH3 domain; SH3 domain; Variant SH3 domain	KOG2177	Predicted E3 ubiquitin ligase
	P30101	Protein disulfide-isomerase A3 OS=Homo sapiens OX=9606 GN=PDIA3 PE=1 SV=4	PDIA3	56.782	0	0	0	0	0	0	endoplasmic reticulum	K08056	PDIA3; protein disulfide-isomerase A3 [EC:5.3.4.1]	hsa05168 Herpes simplex virus 1 infection; hsa04612 Antigen processing and presentation; hsa05170 Human immunodeficiency virus 1 infection; hsa05169 Epstein-Barr virus infection; hsa04141 Protein processing in endoplasmic reticulum; hsa05163 Human cytomegalovirus infection	GO:0000003 reproduction; GO:0001666 response to hypoxia; GO:0002376 immune system process; GO:0002474 antigen processing and presentation of peptide antigen via MHC class I; GO:0002478 antigen processing and presentation of exogenous peptide antigen; GO:0002479 antigen processing and presentation of exogenous peptide antigen via MHC class I, TAP-dependent; GO:0002931 response to ischemia; GO:0003…	GO:0001669 acrosomal vesicle; GO:0005576 extracellular region; GO:0005615 extracellular space; GO:0005622 intracellular anatomical structure; GO:0005634 nucleus; GO:0005737 cytoplasm; GO:0005739 mitochondrion; GO:0005740 mitochondrial envelope; GO:0005758 mitochondrial intermembrane space; GO:0005768 endosome; GO:0005783 endoplasmic reticulum; GO:0005788 endoplasmic reticulum lumen; GO:0005789 en…	GO:0003756 protein disulfide isomerase activity; GO:0003810 protein-glutamine gamma-glutamyltransferase activity; GO:0003824 catalytic activity; GO:0004175 endopeptidase activity; GO:0004197 cysteine-type endopeptidase activity; GO:0004620 phospholipase activity; GO:0004629 phospholipase C activity; GO:0005102 signaling receptor binding; GO:0005488 binding; GO:0005515 protein binding; GO:0008081 …	PF00085; PF13848	Thioredoxin; Thioredoxin-like domain	KOG0190	Protein disulfide isomerase (prolyl 4-hydroxylase beta subunit)	WP3995 PRION DISEASE PATHWAY	http://www.wikipathways.org/instance/WP3995_r119304		R-HSA-1236974 ER-Phagosome pathway;R-HSA-1236975 Antigen processing-Cross presentation;R-HSA-1280218 Adaptive Immune System;R-HSA-168256 Immune System;R-HSA-392499 Metabolism of proteins;R-HSA-446203 Asparagine N-linked glycosylation;R-HSA-532668 N-glycan trimming in the ER and Calnexin/Calreticulin cycle;R-HSA-597592 Post-translational protein modification;R-HSA-901042 Calnexin/calreticulin cycl…	https://reactome.org/PathwayBrowser/#/R-HSA-1236974;https://reactome.org/PathwayBrowser/#/R-HSA-1236975;https://reactome.org/PathwayBrowser/#/R-HSA-1280218;https://reactome.org/PathwayBrowser/#/R-HSA-168256;https://reactome.org/PathwayBrowser/#/R-HSA-392499;https://reactome.org/PathwayBrowser/#/R-HSA-446203;https://reactome.org/PathwayBrowser/#/R-HSA-532668;https://reactome.org/PathwayBrowser/#/R…
	B7ZBB8	Protein phosphatase 1 regulatory subunit 3G OS=Homo sapiens OX=9606 GN=PPP1R3G PE=1 SV=1	PPP1R3G	38.018	0	0	0	0	0	0	cytoplasm				GO:0005979 regulation of glycogen biosynthetic process; GO:0006109 regulation of carbohydrate metabolic process; GO:0009889 regulation of biosynthetic process; GO:0009891 positive regulation of biosynthetic process; GO:0009893 positive regulation of metabolic process; GO:0010556 regulation of macromolecule biosynthetic process; GO:0010557 positive regulation of macromolecule biosynthetic process;…	GO:0005622 intracellular anatomical structure; GO:0005737 cytoplasm;	GO:0005488 binding; GO:0005515 protein binding; GO:0019899 enzyme binding; GO:0019902 phosphatase binding; GO:0019903 protein phosphatase binding; GO:0030246 carbohydrate binding; GO:0030247 polysaccharide binding; GO:2001069 glycogen binding;	PF03370	Carbohydrate/starch-binding module (family 21)	KOG3986	Protein phosphatase, regulatory subunit PPP1R3C/D	WP4861 ENDOPLASMIC RETICULUM STRESS RESPONSE IN CORONAVIRUS INFECTION	http://www.wikipathways.org/instance/WP4861_r118973
	O14818	Proteasome subunit alpha type-7 OS=Homo sapiens OX=9606 GN=PSMA7 PE=1 SV=1	PSMA7	27.887	0	0	0	0	0	0	cytoplasm	K02731	PSMA7; 20S proteasome subunit alpha 4 [EC:3.4.25.1]	hsa05017 Spinocerebellar ataxia; hsa05016 Huntington disease; hsa03050 Proteasome; hsa05012 Parkinson disease; hsa05010 Alzheimer disease; hsa05022 Pathways of neurodegeneration - multiple diseases; hsa05014 Amyotrophic lateral sclerosis; hsa05020 Prion disease	GO:0006464 cellular protein modification process; GO:0006508 proteolysis; GO:0006511 ubiquitin-dependent protein catabolic process; GO:0006807 nitrogen compound metabolic process; GO:0008152 metabolic process; GO:0009056 catabolic process; GO:0009057 macromolecule catabolic process; GO:0009987 cellular process; GO:0010498 proteasomal protein catabolic process; GO:0016579 protein deubiquitination;…	GO:0000502 proteasome complex; GO:0005622 intracellular anatomical structure; GO:0005634 nucleus; GO:0005654 nucleoplasm; GO:0005737 cytoplasm; GO:0005829 cytosol; GO:0005839 proteasome core complex; GO:0019773 proteasome core complex, alpha-subunit complex; GO:0031974 membrane-enclosed lumen; GO:0031981 nuclear lumen; GO:0032991 protein-containing complex; GO:0043226 organelle; GO:0043227 membra…	GO:0005488 binding; GO:0005515 protein binding; GO:0042802 identical protein binding;	PF00227	Proteasome subunit	KOG0183	20S proteasome, regulatory subunit alpha type PSMA7/PRE6	WP5124 ALZHEIMERS DISEASE;WP2059 ALZHEIMERS DISEASE AND MIRNA EFFECTS;WP183 PROTEASOME DEGRADATION	http://www.wikipathways.org/instance/WP5124_r119432;http://www.wikipathways.org/instance/WP2059_r119468;http://www.wikipathways.org/instance/WP183_r117060		R-HSA-109581 Apoptosis;R-HSA-1168372 Downstream signaling events of B Cell Receptor (BCR);R-HSA-1169091 Activation of NF-kappaB in B cells;R-HSA-1234174 Cellular response to hypoxia;R-HSA-1234176 Oxygen-dependent proline hydroxylation of Hypoxia-inducible Factor Alpha;R-HSA-1236974 ER-Phagosome pathway;R-HSA-1236975 Antigen processing-Cross presentation;R-HSA-1236978 Cross-presentation of soluble…		MYC TARGETS V1	https://www.gsea-msigdb.org/gsea/msigdb/cards/HALLMARK_MYC_TARGETS_V1
	O95922	Polyglutamylase complex subunit TTLL1 OS=Homo sapiens OX=9606 GN=TTLL1 PE=1 SV=1	TTLL1	48.987	0	0	0	0	0	0	cytoplasm	K16599			GO:0000003 reproduction; GO:0000226 microtubule cytoskeleton organization; GO:0001539 cilium or flagellum-dependent cell motility; GO:0001578 microtubule bundle formation; GO:0003006 developmental process involved in reproduction; GO:0003341 cilium movement; GO:0003351 epithelial cilium movement involved in extracellular fluid movement; GO:0006464 cellular protein modification process; GO:0006807…	GO:0005622 intracellular anatomical structure; GO:0005737 cytoplasm; GO:0005829 cytosol;	GO:0003824 catalytic activity; GO:0016874 ligase activity; GO:0016879 ligase activity, forming carbon-nitrogen bonds; GO:0016881 acid-amino acid ligase activity; GO:0070735 protein-glycine ligase activity; GO:0070739 protein-glutamic acid ligase activity; GO:0070740 tubulin-glutamic acid ligase activity; GO:0140096 catalytic activity, acting on a protein;			KOG2157	Predicted tubulin-tyrosine ligase				R-HSA-392499 Metabolism of proteins;R-HSA-597592 Post-translational protein modification;R-HSA-8955332 Carboxyterminal post-translational modifications of tubulin	https://reactome.org/PathwayBrowser/#/R-HSA-392499;https://reactome.org/PathwayBrowser/#/R-HSA-597592;https://reactome.org/PathwayBrowser/#/R-HSA-8955332
	P01024	Complement C3 OS=Homo sapiens OX=9606 GN=C3 PE=1 SV=2	C3	187.15	0	0	0	0	0	0	endoplasmic reticulum	K03990	C3; complement component 3	hsa05203 Viral carcinogenesis; hsa05131 Shigellosis; hsa05322 Systemic lupus erythematosus; hsa05168 Herpes simplex virus 1 infection; hsa05171 Coronavirus disease - COVID-19; hsa04080 Neuroactive ligand-receptor interaction; hsa04936 Alcoholic liver disease; hsa05134 Legionellosis; hsa04613 Neutrophil extracellular trap formation; hsa05152 Tuberculosis; hsa05150 Staphylococcus aureus infection; …	GO:0001775 cell activation; GO:0001796 regulation of type IIa hypersensitivity; GO:0001798 positive regulation of type IIa hypersensitivity; GO:0001817 regulation of cytokine production; GO:0001819 positive regulation of cytokine production; GO:0001932 regulation of protein phosphorylation; GO:0001934 positive regulation of protein phosphorylation; GO:0001969 regulation of activation of membrane …	GO:0000323 lytic vacuole; GO:0005576 extracellular region; GO:0005579 membrane attack complex; GO:0005615 extracellular space; GO:0005622 intracellular anatomical structure; GO:0005737 cytoplasm; GO:0005764 lysosome; GO:0005766 primary lysosome; GO:0005773 vacuole; GO:0005775 vacuolar lumen; GO:0005783 endoplasmic reticulum; GO:0005788 endoplasmic reticulum lumen; GO:0005886 plasma membrane; GO:0…	GO:0001664 G protein-coupled receptor binding; GO:0001846 opsonin binding; GO:0001848 complement binding; GO:0001849 complement component C1q complex binding; GO:0003824 catalytic activity; GO:0004175 endopeptidase activity; GO:0004252 serine-type endopeptidase activity; GO:0005102 signaling receptor binding; GO:0005125 cytokine activity; GO:0005126 cytokine receptor binding; GO:0005488 binding; …	PF17790; PF01835; PF17791; PF17789; PF07703; PF01821; PF07677; PF01759	Macroglobulin domain MG1; MG2 domain; Macroglobulin domain MG3; Macroglobulin domain MG4; Alpha-2-macroglobulin bait region domain; Anaphylotoxin-like domain; A-macroglobulin receptor binding domain; UNC-6/NTR/C345C module	KOG1366	Alpha-macroglobulin	WP4950 16P112 DISTAL DELETION SYNDROME;WP5104 ACQUIRED PARTIAL LIPODYSTROPHY BARRAQUERSIMONS SYNDROME;WP2328 ALLOGRAFT REJECTION;WP4493 CELLS AND MOLECULES INVOLVED IN LOCAL ACUTE INFLAMMATORY RESPONSE;WP545 COMPLEMENT ACTIVATION;WP558 COMPLEMENT AND COAGULATION CASCADES;WP2806 COMPLEMENT SYSTEM;WP5090 COMPLEMENT SYSTEM IN NEURONAL DEVELOPMENT AND PLASTICITY;WP3945 TYROBP CAUSAL NETWORK IN MICROG…	http://www.wikipathways.org/instance/WP4950_r115784;http://www.wikipathways.org/instance/WP5104_r120389;http://www.wikipathways.org/instance/WP2328_r120776;http://www.wikipathways.org/instance/WP4493_r116587;http://www.wikipathways.org/instance/WP545_r116815;http://www.wikipathways.org/instance/WP558_r119232;http://www.wikipathways.org/instance/WP2806_r116569;http://www.wikipathways.org/instance/…		R-HSA-1280218 Adaptive Immune System;R-HSA-162582 Signal Transduction;R-HSA-1643685 Disease;R-HSA-166658 Complement cascade;R-HSA-166663 Initial triggering of complement;R-HSA-168249 Innate Immune System;R-HSA-168256 Immune System;R-HSA-173736 Alternative complement activation;R-HSA-174577 Activation of C3 and C5;R-HSA-198933 Immunoregulatory interactions between a Lymphoid and a non-Lymphoid cel…	https://reactome.org/PathwayBrowser/#/R-HSA-1280218;https://reactome.org/PathwayBrowser/#/R-HSA-162582;https://reactome.org/PathwayBrowser/#/R-HSA-1643685;https://reactome.org/PathwayBrowser/#/R-HSA-166658;https://reactome.org/PathwayBrowser/#/R-HSA-166663;https://reactome.org/PathwayBrowser/#/R-HSA-168249;https://reactome.org/PathwayBrowser/#/R-HSA-168256;https://reactome.org/PathwayBrowser/#/R-…	ADIPOGENESIS;COAGULATION;COMPLEMENT;HEME METABOLISM	https://www.gsea-msigdb.org/gsea/msigdb/cards/HALLMARK_ADIPOGENESIS;https://www.gsea-msigdb.org/gsea/msigdb/cards/HALLMARK_COAGULATION;https://www.gsea-msigdb.org/gsea/msigdb/cards/HALLMARK_COMPLEMENT;https://www.gsea-msigdb.org/gsea/msigdb/cards/HALLMARK_HEME_METABOLISM
	P02760	Protein AMBP OS=Homo sapiens OX=9606 GN=AMBP PE=1 SV=1	AMBP	38.999	31	10	8	8	8	794190000	extracellular	K23620			GO:0000003 reproduction; GO:0001932 regulation of protein phosphorylation; GO:0001933 negative regulation of protein phosphorylation; GO:0002682 regulation of immune system process; GO:0002683 negative regulation of immune system process; GO:0006725 cellular aromatic compound metabolic process; GO:0006778 porphyrin-containing compound metabolic process; GO:0006787 porphyrin-containing compound ca…	GO:0005576 extracellular region; GO:0005615 extracellular space; GO:0005622 intracellular anatomical structure; GO:0005886 plasma membrane; GO:0009986 cell surface; GO:0016020 membrane; GO:0043226 organelle; GO:0043227 membrane-bounded organelle; GO:0043229 intracellular organelle; GO:0043231 intracellular membrane-bounded organelle; GO:0071944 cell periphery;	GO:0004857 enzyme inhibitor activity; GO:0004866 endopeptidase inhibitor activity; GO:0004867 serine-type endopeptidase inhibitor activity; GO:0005246 calcium channel regulator activity; GO:0005488 binding; GO:0005515 protein binding; GO:0008200 ion channel inhibitor activity; GO:0016247 channel regulator activity; GO:0016248 channel inhibitor activity; GO:0019855 calcium channel inhibitor activi…	PF00061; PF00014	Lipocalin / cytosolic fatty-acid binding protein family; Kunitz/Bovine pancreatic trypsin inhibitor domain	KOG4295	Serine proteinase inhibitor (KU family)	WP5055 BURN WOUND HEALING	http://www.wikipathways.org/instance/WP5055_r120278		R-HSA-2168880 Scavenging of heme from plasma;R-HSA-2173782 Binding and Uptake of Ligands by Scavenger Receptors;R-HSA-5653656 Vesicle-mediated transport	https://reactome.org/PathwayBrowser/#/R-HSA-2168880;https://reactome.org/PathwayBrowser/#/R-HSA-2173782;https://reactome.org/PathwayBrowser/#/R-HSA-5653656
	P02790	Hemopexin OS=Homo sapiens OX=9606 GN=HPX PE=1 SV=2	HPX	51.676	63	99	20	20	20	81563000000	extracellular	K18977			GO:0001932 regulation of protein phosphorylation; GO:0001934 positive regulation of protein phosphorylation; GO:0001959 regulation of cytokine-mediated signaling pathway; GO:0001961 positive regulation of cytokine-mediated signaling pathway; GO:0002637 regulation of immunoglobulin production; GO:0002639 positive regulation of immunoglobulin production; GO:0002682 regulation of immune system proce…	GO:0005576 extracellular region; GO:0005615 extracellular space; GO:0005622 intracellular anatomical structure; GO:0005737 cytoplasm; GO:0030139 endocytic vesicle; GO:0031410 cytoplasmic vesicle; GO:0031974 membrane-enclosed lumen; GO:0031982 vesicle; GO:0031983 vesicle lumen; GO:0043226 organelle; GO:0043227 membrane-bounded organelle; GO:0043229 intracellular organelle; GO:0043233 organelle lum…	GO:0005215 transporter activity; GO:0005488 binding; GO:0015232 heme transmembrane transporter activity; GO:0020037 heme binding; GO:0022857 transmembrane transporter activity; GO:0046906 tetrapyrrole binding; GO:0097159 organic cyclic compound binding; GO:1901363 heterocyclic compound binding;			KOG1565	Gelatinase A and related matrix metalloproteases				R-HSA-2168880 Scavenging of heme from plasma;R-HSA-2173782 Binding and Uptake of Ligands by Scavenger Receptors;R-HSA-5653656 Vesicle-mediated transport	https://reactome.org/PathwayBrowser/#/R-HSA-2168880;https://reactome.org/PathwayBrowser/#/R-HSA-2173782;https://reactome.org/PathwayBrowser/#/R-HSA-5653656
	P04792	Heat shock protein beta-1 OS=Homo sapiens OX=9606 GN=HSPB1 PE=1 SV=2	HSPB1	22.782	7.8	1	1	1	1	1730200	nucleus	K04455	HSPB1; heat shock protein beta-1	hsa05146 Amoebiasis; hsa04370 VEGF signaling pathway; hsa04010 MAPK signaling pathway	GO:0000003 reproduction; GO:0000302 response to reactive oxygen species; GO:0001101 response to acid chemical; GO:0001666 response to hypoxia; GO:0001817 regulation of cytokine production; GO:0001819 positive regulation of cytokine production; GO:0001932 regulation of protein phosphorylation; GO:0001933 negative regulation of protein phosphorylation; GO:0002931 response to ischemia; GO:0006417 re…	GO:0000502 proteasome complex; GO:0005622 intracellular anatomical structure; GO:0005634 nucleus; GO:0005737 cytoplasm; GO:0005739 mitochondrion; GO:0005759 mitochondrial matrix; GO:0005829 cytosol; GO:0005856 cytoskeleton; GO:0005886 plasma membrane; GO:0014069 postsynaptic density; GO:0016020 membrane; GO:0030016 myofibril; GO:0030017 sarcomere; GO:0030018 Z disc; GO:0030424 axon; GO:0030425 de…	GO:0003779 actin binding; GO:0004857 enzyme inhibitor activity; GO:0004860 protein kinase inhibitor activity; GO:0005080 protein kinase C binding; GO:0005488 binding; GO:0005515 protein binding; GO:0008092 cytoskeletal protein binding; GO:0008426 protein kinase C inhibitor activity; GO:0017022 myosin binding; GO:0019207 kinase regulator activity; GO:0019210 kinase inhibitor activity; GO:0019887 p…	PF00011	Hsp20/alpha crystallin family	KOG3591	Alpha crystallins	WP2864 APOPTOSISRELATED NETWORK DUE TO ALTERED NOTCH3 IN OVARIAN CANCER;WP3878 ATM SIGNALING IN DEVELOPMENT AND DISEASE;WP4300 EXTRACELLULAR VESICLES IN THE CROSSTALK OF CARDIAC CELLS;WP314 FAS LIGAND PATHWAY AND STRESS INDUCTION OF HEAT SHOCK PROTEINS;WP4313 FERROPTOSIS;WP4754 IL18 SIGNALING PATHWAY;WP4856 INTRACELLULAR TRAFFICKING PROTEINS INVOLVED IN CMT NEUROPATHY;WP382 MAPK SIGNALING PATHWAY…	http://www.wikipathways.org/instance/WP2864_r108133;http://www.wikipathways.org/instance/WP3878_r117656;http://www.wikipathways.org/instance/WP4300_r105311;http://www.wikipathways.org/instance/WP314_r116694;http://www.wikipathways.org/instance/WP4313_r120500;http://www.wikipathways.org/instance/WP4754_r115147;http://www.wikipathways.org/instance/WP4856_r113654;http://www.wikipathways.org/instance…		R-HSA-162582 Signal Transduction;R-HSA-194138 Signaling by VEGF;R-HSA-4420097 VEGFA-VEGFR2 Pathway;R-HSA-450408 AUF1 (hnRNP D0) binds and destabilizes mRNA;R-HSA-450531 Regulation of mRNA stability by proteins that bind AU-rich elements;R-HSA-5683057 MAPK family signaling cascades;R-HSA-5687128 MAPK6/MAPK4 signaling;R-HSA-8939211 ESR-mediated signaling;R-HSA-8953854 Metabolism of RNA;R-HSA-900693…	https://reactome.org/PathwayBrowser/#/R-HSA-162582;https://reactome.org/PathwayBrowser/#/R-HSA-194138;https://reactome.org/PathwayBrowser/#/R-HSA-4420097;https://reactome.org/PathwayBrowser/#/R-HSA-450408;https://reactome.org/PathwayBrowser/#/R-HSA-450531;https://reactome.org/PathwayBrowser/#/R-HSA-5683057;https://reactome.org/PathwayBrowser/#/R-HSA-5687128;https://reactome.org/PathwayBrowser/#/R…	APICAL SURFACE;APOPTOSIS	https://www.gsea-msigdb.org/gsea/msigdb/cards/HALLMARK_APICAL_SURFACE;https://www.gsea-msigdb.org/gsea/msigdb/cards/HALLMARK_APOPTOSIS
	P31930	Cytochrome b-c1 complex subunit 1, mitochondrial OS=Homo sapiens OX=9606 GN=UQCRC1 PE=1 SV=3	UQCRC1	52.645	0	0	0	0	0	0	mitochondria	K00414	QCR1; ubiquinol-cytochrome c reductase core subunit 1	hsa04932 Non-alcoholic fatty liver disease; hsa05208 Chemical carcinogenesis - reactive oxygen species; hsa05016 Huntington disease; hsa00190 Oxidative phosphorylation; hsa05415 Diabetic cardiomyopathy; hsa05012 Parkinson disease; hsa05010 Alzheimer disease; hsa04260 Cardiac muscle contraction; hsa04714 Thermogenesis; hsa05022 Pathways of neurodegeneration - multiple diseases; hsa05014 Amyotrophi…	GO:0006091 generation of precursor metabolites and energy; GO:0006119 oxidative phosphorylation; GO:0006122 mitochondrial electron transport, ubiquinol to cytochrome c; GO:0006139 nucleobase-containing compound metabolic process; GO:0006163 purine nucleotide metabolic process; GO:0006508 proteolysis; GO:0006725 cellular aromatic compound metabolic process; GO:0006753 nucleoside phosphate metaboli…	GO:0005622 intracellular anatomical structure; GO:0005737 cytoplasm; GO:0005739 mitochondrion; GO:0005740 mitochondrial envelope; GO:0005743 mitochondrial inner membrane; GO:0005746 mitochondrial respirasome; GO:0005750 mitochondrial respiratory chain complex III; GO:0005759 mitochondrial matrix; GO:0005829 cytosol; GO:0016020 membrane; GO:0017087 mitochondrial processing peptidase complex; GO:00…	GO:0003824 catalytic activity; GO:0004175 endopeptidase activity; GO:0004222 metalloendopeptidase activity; GO:0005488 binding; GO:0005515 protein binding; GO:0008121 ubiquinol-cytochrome-c reductase activity; GO:0008233 peptidase activity; GO:0008237 metallopeptidase activity; GO:0008270 zinc ion binding; GO:0009055 electron transfer activity; GO:0016491 oxidoreductase activity; GO:0016679 oxido…	PF05193	Peptidase M16 inactive domain	KOG0960	Mitochondrial processing peptidase, beta subunit, and related enzymes (insulinase superfamily)	WP111 ELECTRON TRANSPORT CHAIN OXPHOS SYSTEM IN MITOCHONDRIA;WP4921 MITOCHONDRIAL COMPLEX III ASSEMBLY;WP4396 NONALCOHOLIC FATTY LIVER DISEASE	http://www.wikipathways.org/instance/WP111_r117097;http://www.wikipathways.org/instance/WP4921_r116643;http://www.wikipathways.org/instance/WP4396_r98945		R-HSA-1428517 The citric acid (TCA) cycle and respiratory electron transport;R-HSA-1430728 Metabolism;R-HSA-163200 Respiratory electron transport, ATP synthesis by chemiosmotic coupling, and heat production by uncoupling proteins.;R-HSA-611105 Respiratory electron transport	https://reactome.org/PathwayBrowser/#/R-HSA-1428517;https://reactome.org/PathwayBrowser/#/R-HSA-1430728;https://reactome.org/PathwayBrowser/#/R-HSA-163200;https://reactome.org/PathwayBrowser/#/R-HSA-611105	ADIPOGENESIS;OXIDATIVE PHOSPHORYLATION	https://www.gsea-msigdb.org/gsea/msigdb/cards/HALLMARK_ADIPOGENESIS;https://www.gsea-msigdb.org/gsea/msigdb/cards/HALLMARK_OXIDATIVE_PHOSPHORYLATION
	P07339	Cathepsin D OS=Homo sapiens OX=9606 GN=CTSD PE=1 SV=1	CTSD	44.552	9.7	4	3	3	3	29548000	extracellular	K01379	CTSD; cathepsin D [EC:3.4.23.5]	hsa04142 Lysosome; hsa05152 Tuberculosis; hsa04210 Apoptosis; hsa04140 Autophagy - animal; hsa04071 Sphingolipid signaling pathway; hsa04915 Estrogen signaling pathway; hsa05415 Diabetic cardiomyopathy	GO:0000003 reproduction; GO:0000045 autophagosome assembly; GO:0001775 cell activation; GO:0001894 tissue homeostasis; GO:0002252 immune effector process; GO:0002263 cell activation involved in immune response; GO:0002274 myeloid leukocyte activation; GO:0002275 myeloid cell activation involved in immune response; GO:0002283 neutrophil activation involved in immune response; GO:0002366 leukocyte …	GO:0000323 lytic vacuole; GO:0005576 extracellular region; GO:0005615 extracellular space; GO:0005622 intracellular anatomical structure; GO:0005737 cytoplasm; GO:0005764 lysosome; GO:0005768 endosome; GO:0005770 late endosome; GO:0005771 multivesicular body; GO:0005773 vacuole; GO:0005775 vacuolar lumen; GO:0012505 endomembrane system; GO:0016020 membrane; GO:0030141 secretory granule; GO:003141…	GO:0003824 catalytic activity; GO:0004175 endopeptidase activity; GO:0004190 aspartic-type endopeptidase activity; GO:0004197 cysteine-type endopeptidase activity; GO:0004252 serine-type endopeptidase activity; GO:0005488 binding; GO:0008233 peptidase activity; GO:0008234 cysteine-type peptidase activity; GO:0008236 serine-type peptidase activity; GO:0016787 hydrolase activity; GO:0017171 serine …			KOG1339	Aspartyl protease	WP5115 NETWORK MAP OF SARSCOV2 SIGNALING PATHWAY;WP2037 PROLACTIN SIGNALING PATHWAY	http://www.wikipathways.org/instance/WP5115_r120597;http://www.wikipathways.org/instance/WP2037_r116779		R-HSA-1280218 Adaptive Immune System;R-HSA-1442490 Collagen degradation;R-HSA-1474228 Degradation of the extracellular matrix;R-HSA-1474244 Extracellular matrix organization;R-HSA-162582 Signal Transduction;R-HSA-168249 Innate Immune System;R-HSA-168256 Immune System;R-HSA-2022377 Metabolism of Angiotensinogen to Angiotensins;R-HSA-2132295 MHC class II antigen presentation;R-HSA-2980736 Peptide h…	https://reactome.org/PathwayBrowser/#/R-HSA-1280218;https://reactome.org/PathwayBrowser/#/R-HSA-1442490;https://reactome.org/PathwayBrowser/#/R-HSA-1474228;https://reactome.org/PathwayBrowser/#/R-HSA-1474244;https://reactome.org/PathwayBrowser/#/R-HSA-162582;https://reactome.org/PathwayBrowser/#/R-HSA-168249;https://reactome.org/PathwayBrowser/#/R-HSA-168256;https://reactome.org/PathwayBrowser/#/…	COMPLEMENT;P53 PATHWAY	https://www.gsea-msigdb.org/gsea/msigdb/cards/HALLMARK_COMPLEMENT;https://www.gsea-msigdb.org/gsea/msigdb/cards/HALLMARK_P53_PATHWAY
	P07384	Calpain-1 catalytic subunit OS=Homo sapiens OX=9606 GN=CAPN1 PE=1 SV=1	CAPN1	81.889	0	0	0	0	0	0	nucleus	K01367	CAPN1; calpain-1 [EC:3.4.22.52]	hsa04210 Apoptosis; hsa04218 Cellular senescence; hsa05022 Pathways of neurodegeneration - multiple diseases; hsa04217 Necroptosis; hsa04141 Protein processing in endoplasmic reticulum; hsa05131 Shigellosis; hsa05010 Alzheimer disease	GO:0000003 reproduction; GO:0000768 syncytium formation by plasma membrane fusion; GO:0001101 response to acid chemical; GO:0001667 ameboidal-type cell migration; GO:0001775 cell activation; GO:0002064 epithelial cell development; GO:0002065 columnar/cuboidal epithelial cell differentiation; GO:0002066 columnar/cuboidal epithelial cell development; GO:0002252 immune effector process; GO:0002263 c…	GO:0000323 lytic vacuole; GO:0005576 extracellular region; GO:0005622 intracellular anatomical structure; GO:0005634 nucleus; GO:0005737 cytoplasm; GO:0005739 mitochondrion; GO:0005764 lysosome; GO:0005773 vacuole; GO:0005783 endoplasmic reticulum; GO:0005794 Golgi apparatus; GO:0005829 cytosol; GO:0005856 cytoskeleton; GO:0005886 plasma membrane; GO:0005938 cell cortex; GO:0012505 endomembrane s…	GO:0003824 catalytic activity; GO:0004175 endopeptidase activity; GO:0004197 cysteine-type endopeptidase activity; GO:0004198 calcium-dependent cysteine-type endopeptidase activity; GO:0005198 structural molecule activity; GO:0005488 binding; GO:0005509 calcium ion binding; GO:0005515 protein binding; GO:0008092 cytoskeletal protein binding; GO:0008233 peptidase activity; GO:0008234 cysteine-type…	PF01067; PF13833	Calpain large subunit, domain III; EF-hand domain pair	KOG0045	Cytosolic Ca2+-dependent cysteine protease (calpain), large subunit (EF-Hand protein superfamily)	WP5124 ALZHEIMERS DISEASE;WP2059 ALZHEIMERS DISEASE AND MIRNA EFFECTS;WP185 INTEGRINMEDIATED CELL ADHESION	http://www.wikipathways.org/instance/WP5124_r119432;http://www.wikipathways.org/instance/WP2059_r119468;http://www.wikipathways.org/instance/WP185_r116785		R-HSA-1266738 Developmental Biology;R-HSA-1474228 Degradation of the extracellular matrix;R-HSA-1474244 Extracellular matrix organization;R-HSA-1643685 Disease;R-HSA-168249 Innate Immune System;R-HSA-168256 Immune System;R-HSA-6798695 Neutrophil degranulation;R-HSA-6805567 Keratinization;R-HSA-6809371 Formation of the cornified envelope;R-HSA-8862803 Deregulated CDK5 triggers multiple neurodegene…	https://reactome.org/PathwayBrowser/#/R-HSA-1266738;https://reactome.org/PathwayBrowser/#/R-HSA-1474228;https://reactome.org/PathwayBrowser/#/R-HSA-1474244;https://reactome.org/PathwayBrowser/#/R-HSA-1643685;https://reactome.org/PathwayBrowser/#/R-HSA-168249;https://reactome.org/PathwayBrowser/#/R-HSA-168256;https://reactome.org/PathwayBrowser/#/R-HSA-6798695;https://reactome.org/PathwayBrowser/#…
	P08238	Heat shock protein HSP 90-beta OS=Homo sapiens OX=9606 GN=HSP90AB1 PE=1 SV=4	HSP90AB1	83.263	0	0	0	0	0	0	cytoplasm	K04079	HSP90A; molecular chaperone HtpG	hsa05215 Prostate cancer; hsa04612 Antigen processing and presentation; hsa05200 Pathways in cancer; hsa05207 Chemical carcinogenesis - receptor activation; hsa04659 Th17 cell differentiation; hsa05418 Fluid shear stress and atherosclerosis; hsa05132 Salmonella infection; hsa04621 NOD-like receptor signaling pathway; hsa04657 IL-17 signaling pathway; hsa04151 PI3K-Akt signaling pathway; hsa04914 …	GO:0000003 reproduction; GO:0000086 G2/M transition of mitotic cell cycle; GO:0000226 microtubule cytoskeleton organization; GO:0000278 mitotic cell cycle; GO:0000578 embryonic axis specification; GO:0000723 telomere maintenance; GO:0000902 cell morphogenesis; GO:0000904 cell morphogenesis involved in differentiation; GO:0001505 regulation of neurotransmitter levels; GO:0001568 blood vessel devel…	GO:0000323 lytic vacuole; GO:0005576 extracellular region; GO:0005622 intracellular anatomical structure; GO:0005634 nucleus; GO:0005654 nucleoplasm; GO:0005667 transcription regulator complex; GO:0005694 chromosome; GO:0005700 polytene chromosome; GO:0005705 polytene chromosome interband; GO:0005737 cytoplasm; GO:0005739 mitochondrion; GO:0005764 lysosome; GO:0005765 lysosomal membrane; GO:00057…	GO:0000166 nucleotide binding; GO:0001882 nucleoside binding; GO:0001883 purine nucleoside binding; GO:0001884 pyrimidine nucleoside binding; GO:0002134 UTP binding; GO:0002135 CTP binding; GO:0003676 nucleic acid binding; GO:0003723 RNA binding; GO:0003725 double-stranded RNA binding; GO:0003824 catalytic activity; GO:0004672 protein kinase activity; GO:0004713 protein tyrosine kinase activity; …	PF02518	Histidine kinase-, DNA gyrase B-, and HSP90-like ATPase	KOG0019	Molecular chaperone (HSP90 family)	WP3932 FOCAL ADHESION PI3KAKTMTORSIGNALING PATHWAY;WP2884 NRF2 PATHWAY;WP2882 NUCLEAR RECEPTORS METAPATHWAY;WP4172 PI3KAKT SIGNALING PATHWAY	http://www.wikipathways.org/instance/WP3932_r120304;http://www.wikipathways.org/instance/WP2884_r106658;http://www.wikipathways.org/instance/WP2882_r117808;http://www.wikipathways.org/instance/WP4172_r116400		R-HSA-1266738 Developmental Biology;R-HSA-1430728 Metabolism;R-HSA-162582 Signal Transduction;R-HSA-1640170 Cell Cycle;R-HSA-1643685 Disease;R-HSA-168249 Innate Immune System;R-HSA-168256 Immune System;R-HSA-168643 Nucleotide-binding domain, leucine rich repeat containing receptor (NLR) signaling pathways;R-HSA-168928 DDX58/IFIH1-mediated induction of interferon-alpha/beta;R-HSA-194315 Signaling …		MYC TARGETS V1	https://www.gsea-msigdb.org/gsea/msigdb/cards/HALLMARK_MYC_TARGETS_V1
	P09211	Glutathione S-transferase P OS=Homo sapiens OX=9606 GN=GSTP1 PE=1 SV=2	GSTP1	23.356	0	0	0	0	0	0	mitochondria	K23790	GSTP; glutathione S-transferase P [EC:2.5.1.18]	hsa05204 Chemical carcinogenesis - DNA adducts; hsa05215 Prostate cancer; hsa00480 Glutathione metabolism; hsa00982 Drug metabolism - cytochrome P450; hsa05200 Pathways in cancer; hsa05418 Fluid shear stress and atherosclerosis; hsa05225 Hepatocellular carcinoma; hsa00983 Drug metabolism - other enzymes; hsa01524 Platinum drug resistance; hsa00980 Metabolism of xenobiotics by cytochrome P450; hsa…	GO:0000302 response to reactive oxygen species; GO:0001101 response to acid chemical; GO:0001676 long-chain fatty acid metabolic process; GO:0001775 cell activation; GO:0001817 regulation of cytokine production; GO:0001818 negative regulation of cytokine production; GO:0001932 regulation of protein phosphorylation; GO:0001933 negative regulation of protein phosphorylation; GO:0001959 regulation o…	GO:0005576 extracellular region; GO:0005622 intracellular anatomical structure; GO:0005634 nucleus; GO:0005737 cytoplasm; GO:0005739 mitochondrion; GO:0005829 cytosol; GO:0005886 plasma membrane; GO:0012505 endomembrane system; GO:0016020 membrane; GO:0030141 secretory granule; GO:0031410 cytoplasmic vesicle; GO:0031974 membrane-enclosed lumen; GO:0031982 vesicle; GO:0031983 vesicle lumen; GO:003…	GO:0003824 catalytic activity; GO:0004364 glutathione transferase activity; GO:0004601 peroxidase activity; GO:0004602 glutathione peroxidase activity; GO:0005488 binding; GO:0005515 protein binding; GO:0008432 JUN kinase binding; GO:0016209 antioxidant activity; GO:0016491 oxidoreductase activity; GO:0016684 oxidoreductase activity, acting on peroxide as acceptor; GO:0016740 transferase activity…	PF02798; PF14497	Glutathione S-transferase, N-terminal domain; Glutathione S-transferase, C-terminal domain	KOG1695	Glutathione S-transferase	WP678 ARACHIDONATE EPOXYGENASE EPOXIDE HYDROLASE;WP410 EXERCISEINDUCED CIRCADIAN REGULATION;WP702 METAPATHWAY BIOTRANSFORMATION PHASE I AND II;WP2884 NRF2 PATHWAY;WP2882 NUCLEAR RECEPTORS METAPATHWAY;WP3612 PHOTODYNAMIC THERAPYINDUCED NFE2L2 NRF2 SURVIVAL SIGNALING	http://www.wikipathways.org/instance/WP678_r116938;http://www.wikipathways.org/instance/WP410_r117108;http://www.wikipathways.org/instance/WP702_r106643;http://www.wikipathways.org/instance/WP2884_r106658;http://www.wikipathways.org/instance/WP2882_r117808;http://www.wikipathways.org/instance/WP3612_r106540		R-HSA-1430728 Metabolism;R-HSA-156580 Phase II - Conjugation of compounds;R-HSA-156590 Glutathione conjugation;R-HSA-168249 Innate Immune System;R-HSA-168256 Immune System;R-HSA-211859 Biological oxidations;R-HSA-2262752 Cellular responses to stress;R-HSA-3299685 Detoxification of Reactive Oxygen Species;R-HSA-6798695 Neutrophil degranulation;R-HSA-8953897 Cellular responses to stimuli;R-HSA-9711…	https://reactome.org/PathwayBrowser/#/R-HSA-1430728;https://reactome.org/PathwayBrowser/#/R-HSA-156580;https://reactome.org/PathwayBrowser/#/R-HSA-156590;https://reactome.org/PathwayBrowser/#/R-HSA-168249;https://reactome.org/PathwayBrowser/#/R-HSA-168256;https://reactome.org/PathwayBrowser/#/R-HSA-211859;https://reactome.org/PathwayBrowser/#/R-HSA-2262752;https://reactome.org/PathwayBrowser/#/R-…
	P0C0L5	Complement C4-B OS=Homo sapiens OX=9606 GN=C4B_2 PE=1 SV=2	C4B_2	192.75	2.9	4	3	3	3	50961000	extracellular	K03989	C4; complement component 4	hsa05322 Systemic lupus erythematosus; hsa04936 Alcoholic liver disease; hsa05133 Pertussis; hsa04610 Complement and coagulation cascades; hsa05150 Staphylococcus aureus infection; hsa05171 Coronavirus disease - COVID-19	GO:0001775 cell activation; GO:0001817 regulation of cytokine production; GO:0001819 positive regulation of cytokine production; GO:0001932 regulation of protein phosphorylation; GO:0001934 positive regulation of protein phosphorylation; GO:0002237 response to molecule of bacterial origin; GO:0002250 adaptive immune response; GO:0002252 immune effector process; GO:0002253 activation of immune res…	GO:0000323 lytic vacuole; GO:0005576 extracellular region; GO:0005579 membrane attack complex; GO:0005615 extracellular space; GO:0005622 intracellular anatomical structure; GO:0005737 cytoplasm; GO:0005764 lysosome; GO:0005766 primary lysosome; GO:0005773 vacuole; GO:0005775 vacuolar lumen; GO:0005783 endoplasmic reticulum; GO:0005788 endoplasmic reticulum lumen; GO:0005886 plasma membrane; GO:0…	GO:0001664 G protein-coupled receptor binding; GO:0001846 opsonin binding; GO:0001848 complement binding; GO:0001849 complement component C1q complex binding; GO:0003824 catalytic activity; GO:0004175 endopeptidase activity; GO:0004252 serine-type endopeptidase activity; GO:0005102 signaling receptor binding; GO:0005125 cytokine activity; GO:0005126 cytokine receptor binding; GO:0005488 binding; …	PF01835; PF17791; PF17789; PF07703; PF01821; PF07677; PF01759	MG2 domain; Macroglobulin domain MG3; Macroglobulin domain MG4; Alpha-2-macroglobulin bait region domain; Anaphylotoxin-like domain; A-macroglobulin receptor binding domain; UNC-6/NTR/C345C module	KOG1366	Alpha-macroglobulin	WP2328 ALLOGRAFT REJECTION;WP545 COMPLEMENT ACTIVATION;WP558 COMPLEMENT AND COAGULATION CASCADES;WP5090 COMPLEMENT SYSTEM IN NEURONAL DEVELOPMENT AND PLASTICITY;WP3941 OXIDATIVE DAMAGE RESPONSE;WP706 SUDDEN INFANT DEATH SYNDROME SIDS SUSCEPTIBILITY PATHWAYS	http://www.wikipathways.org/instance/WP2328_r120776;http://www.wikipathways.org/instance/WP545_r116815;http://www.wikipathways.org/instance/WP558_r119232;http://www.wikipathways.org/instance/WP5090_r118898;http://www.wikipathways.org/instance/WP3941_r117040;http://www.wikipathways.org/instance/WP706_r117178		R-HSA-166658 Complement cascade;R-HSA-166663 Initial triggering of complement;R-HSA-168249 Innate Immune System;R-HSA-168256 Immune System;R-HSA-174577 Activation of C3 and C5;R-HSA-977606 Regulation of Complement cascade	https://reactome.org/PathwayBrowser/#/R-HSA-166658;https://reactome.org/PathwayBrowser/#/R-HSA-166663;https://reactome.org/PathwayBrowser/#/R-HSA-168249;https://reactome.org/PathwayBrowser/#/R-HSA-168256;https://reactome.org/PathwayBrowser/#/R-HSA-174577;https://reactome.org/PathwayBrowser/#/R-HSA-977606
	P04843	Dolichyl-diphosphooligosaccharide--protein glycosyltransferase subunit 1 OS=Homo sapiens OX=9606 GN=RPN1 PE=1 SV=1	RPN1	68.569	0	0	0	0	0	0	endoplasmic reticulum	K12666	OST1; oligosaccharyltransferase complex subunit alpha (ribophorin I)	hsa00510 N-Glycan biosynthesis; hsa00513 Various types of N-glycan biosynthesis; hsa04141 Protein processing in endoplasmic reticulum; hsa01100 Metabolic pathways	GO:0006464 cellular protein modification process; GO:0006486 protein glycosylation; GO:0006487 protein N-linked glycosylation; GO:0006807 nitrogen compound metabolic process; GO:0006810 transport; GO:0008152 metabolic process; GO:0009058 biosynthetic process; GO:0009059 macromolecule biosynthetic process; GO:0009100 glycoprotein metabolic process; GO:0009101 glycoprotein biosynthetic process; GO:…	GO:0005622 intracellular anatomical structure; GO:0005737 cytoplasm; GO:0005783 endoplasmic reticulum; GO:0005789 endoplasmic reticulum membrane; GO:0005791 rough endoplasmic reticulum; GO:0005829 cytosol; GO:0008250 oligosaccharyltransferase complex; GO:0012505 endomembrane system; GO:0016020 membrane; GO:0031410 cytoplasmic vesicle; GO:0031982 vesicle; GO:0031984 organelle subcompartment; GO:00…	GO:0003824 catalytic activity; GO:0004576 oligosaccharyl transferase activity; GO:0004579 dolichyl-diphosphooligosaccharide-protein glycotransferase activity; GO:0016740 transferase activity; GO:0016757 glycosyltransferase activity; GO:0016758 hexosyltransferase activity;			KOG2291	Oligosaccharyltransferase, alpha subunit (ribophorin I)	WP183 PROTEASOME DEGRADATION	http://www.wikipathways.org/instance/WP183_r117060		R-HSA-1643685 Disease;R-HSA-1799339 SRP-dependent cotranslational protein targeting to membrane;R-HSA-392499 Metabolism of proteins;R-HSA-446203 Asparagine N-linked glycosylation;R-HSA-5663205 Infectious disease;R-HSA-597592 Post-translational protein modification;R-HSA-72766 Translation;R-HSA-9679506 SARS-CoV Infections;R-HSA-9694516 SARS-CoV-2 Infection;R-HSA-9694548 Maturation of spike protein…	https://reactome.org/PathwayBrowser/#/R-HSA-1643685;https://reactome.org/PathwayBrowser/#/R-HSA-1799339;https://reactome.org/PathwayBrowser/#/R-HSA-392499;https://reactome.org/PathwayBrowser/#/R-HSA-446203;https://reactome.org/PathwayBrowser/#/R-HSA-5663205;https://reactome.org/PathwayBrowser/#/R-HSA-597592;https://reactome.org/PathwayBrowser/#/R-HSA-72766;https://reactome.org/PathwayBrowser/#/R-…	MTORC1 SIGNALING;UV RESPONSE UP	https://www.gsea-msigdb.org/gsea/msigdb/cards/HALLMARK_MTORC1_SIGNALING;https://www.gsea-msigdb.org/gsea/msigdb/cards/HALLMARK_UV_RESPONSE_UP
	P10599	Thioredoxin OS=Homo sapiens OX=9606 GN=TXN PE=1 SV=3	TXN	11.737	0	0	0	0	0	0	extracellular	K03671	trxA; thioredoxin 1	hsa05132 Salmonella infection; hsa04621 NOD-like receptor signaling pathway; hsa05418 Fluid shear stress and atherosclerosis; hsa05012 Parkinson disease	GO:0000122 negative regulation of transcription by RNA polymerase II; GO:0001101 response to acid chemical; GO:0001678 cellular glucose homeostasis; GO:0001932 regulation of protein phosphorylation; GO:0001934 positive regulation of protein phosphorylation; GO:0006355 regulation of transcription, DNA-templated; GO:0006357 regulation of transcription by RNA polymerase II; GO:0006457 protein foldin…	GO:0000803 sex chromosome; GO:0000806 Y chromosome; GO:0005622 intracellular anatomical structure; GO:0005634 nucleus; GO:0005694 chromosome; GO:0005737 cytoplasm; GO:0005829 cytosol; GO:0005929 cilium; GO:0030424 axon; GO:0030425 dendrite; GO:0036477 somatodendritic compartment; GO:0042995 cell projection; GO:0043005 neuron projection; GO:0043025 neuronal cell body; GO:0043226 organelle; GO:0043…	GO:0003824 catalytic activity; GO:0004791 thioredoxin-disulfide reductase activity; GO:0005488 binding; GO:0005515 protein binding; GO:0015035 protein-disulfide reductase activity; GO:0015036 disulfide oxidoreductase activity; GO:0016209 antioxidant activity; GO:0016491 oxidoreductase activity; GO:0016651 oxidoreductase activity, acting on NAD(P)H; GO:0016667 oxidoreductase activity, acting on a …	PF00085	Thioredoxin	KOG0907	Thioredoxin	WP2806 COMPLEMENT SYSTEM;WP3580 METHIONINE DE NOVO AND SALVAGE PATHWAY;WP2884 NRF2 PATHWAY;WP2882 NUCLEAR RECEPTORS METAPATHWAY;WP15 SELENIUM MICRONUTRIENT NETWORK;WP231 TNFALPHA SIGNALING PATHWAY;WP3888 VEGFAVEGFR2 SIGNALING PATHWAY	http://www.wikipathways.org/instance/WP2806_r116569;http://www.wikipathways.org/instance/WP3580_r119246;http://www.wikipathways.org/instance/WP2884_r106658;http://www.wikipathways.org/instance/WP2882_r117808;http://www.wikipathways.org/instance/WP15_r118387;http://www.wikipathways.org/instance/WP231_r120699;http://www.wikipathways.org/instance/WP3888_r116782		R-HSA-1430728 Metabolism;R-HSA-15869 Metabolism of nucleotides;R-HSA-1643685 Disease;R-HSA-168249 Innate Immune System;R-HSA-168256 Immune System;R-HSA-168643 Nucleotide-binding domain, leucine rich repeat containing receptor (NLR) signaling pathways;R-HSA-212436 Generic Transcription Pathway;R-HSA-2262752 Cellular responses to stress;R-HSA-2559580 Oxidative Stress Induced Senescence;R-HSA-255958…	https://reactome.org/PathwayBrowser/#/R-HSA-1430728;https://reactome.org/PathwayBrowser/#/R-HSA-15869;https://reactome.org/PathwayBrowser/#/R-HSA-1643685;https://reactome.org/PathwayBrowser/#/R-HSA-168249;https://reactome.org/PathwayBrowser/#/R-HSA-168256;https://reactome.org/PathwayBrowser/#/R-HSA-168643;https://reactome.org/PathwayBrowser/#/R-HSA-212436;https://reactome.org/PathwayBrowser/#/R-H…	GLYCOLYSIS;REACTIVE OXYGEN SPECIES PATHWAY	https://www.gsea-msigdb.org/gsea/msigdb/cards/HALLMARK_GLYCOLYSIS;https://www.gsea-msigdb.org/gsea/msigdb/cards/HALLMARK_REACTIVE_OXYGEN_SPECIES_PATHWAY
	P10809	60 kDa heat shock protein, mitochondrial OS=Homo sapiens OX=9606 GN=HSPD1 PE=1 SV=2	HSPD1	61.054	0	0	0	0	0	0	mitochondria	K04077	groEL; chaperonin GroEL [EC:5.6.1.7]	hsa05134 Legionellosis; hsa05152 Tuberculosis; hsa03018 RNA degradation; hsa04940 Type I diabetes mellitus; hsa05417 Lipid and atherosclerosis	GO:0000302 response to reactive oxygen species; GO:0001666 response to hypoxia; GO:0001775 cell activation; GO:0001816 cytokine production; GO:0001817 regulation of cytokine production; GO:0001819 positive regulation of cytokine production; GO:0002119 nematode larval development; GO:0002164 larval development; GO:0002200 somatic diversification of immune receptors; GO:0002204 somatic recombinatio…	GO:0005576 extracellular region; GO:0005615 extracellular space; GO:0005622 intracellular anatomical structure; GO:0005737 cytoplasm; GO:0005739 mitochondrion; GO:0005740 mitochondrial envelope; GO:0005743 mitochondrial inner membrane; GO:0005759 mitochondrial matrix; GO:0005768 endosome; GO:0005769 early endosome; GO:0005777 peroxisome; GO:0005782 peroxisomal matrix; GO:0005783 endoplasmic retic…	GO:0001530 lipopolysaccharide binding; GO:0002020 protease binding; GO:0002039 p53 binding; GO:0003676 nucleic acid binding; GO:0003677 DNA binding; GO:0003688 DNA replication origin binding; GO:0003690 double-stranded DNA binding; GO:0003697 single-stranded DNA binding; GO:0003723 RNA binding; GO:0003725 double-stranded RNA binding; GO:0003824 catalytic activity; GO:0005488 binding; GO:0005515 p…			KOG0356	Mitochondrial chaperonin, Cpn60/Hsp60p	WP2864 APOPTOSISRELATED NETWORK DUE TO ALTERED NOTCH3 IN OVARIAN CANCER;WP706 SUDDEN INFANT DEATH SYNDROME SIDS SUSCEPTIBILITY PATHWAYS	http://www.wikipathways.org/instance/WP2864_r108133;http://www.wikipathways.org/instance/WP706_r117178		R-HSA-1268020 Mitochondrial protein import;R-HSA-212436 Generic Transcription Pathway;R-HSA-73857 RNA Polymerase II Transcription;R-HSA-74160 Gene expression (Transcription);R-HSA-8864260 Transcriptional regulation by the AP-2 (TFAP2) family of transcription factors;R-HSA-8869496 TFAP2A acts as a transcriptional repressor during retinoic acid induced cell differentiation;R-HSA-9609507 Protein loc…	https://reactome.org/PathwayBrowser/#/R-HSA-1268020;https://reactome.org/PathwayBrowser/#/R-HSA-212436;https://reactome.org/PathwayBrowser/#/R-HSA-73857;https://reactome.org/PathwayBrowser/#/R-HSA-74160;https://reactome.org/PathwayBrowser/#/R-HSA-8864260;https://reactome.org/PathwayBrowser/#/R-HSA-8869496;https://reactome.org/PathwayBrowser/#/R-HSA-9609507	MTORC1 SIGNALING;MYC TARGETS V1;MYC TARGETS V2	https://www.gsea-msigdb.org/gsea/msigdb/cards/HALLMARK_MTORC1_SIGNALING;https://www.gsea-msigdb.org/gsea/msigdb/cards/HALLMARK_MYC_TARGETS_V1;https://www.gsea-msigdb.org/gsea/msigdb/cards/HALLMARK_MYC_TARGETS_V2
	P11021	Endoplasmic reticulum chaperone BiP OS=Homo sapiens OX=9606 GN=HSPA5 PE=1 SV=2	HSPA5	72.332	0	0	0	0	0	0	endoplasmic reticulum	K09490	HSPA5; endoplasmic reticulum chaperone BiP [EC:3.6.4.10]	hsa03060 Protein export; hsa04612 Antigen processing and presentation; hsa04918 Thyroid hormone synthesis; hsa05012 Parkinson disease; hsa05022 Pathways of neurodegeneration - multiple diseases; hsa05014 Amyotrophic lateral sclerosis; hsa05020 Prion disease; hsa05417 Lipid and atherosclerosis; hsa04141 Protein processing in endoplasmic reticulum	GO:0006355 regulation of transcription, DNA-templated; GO:0006357 regulation of transcription by RNA polymerase II; GO:0006457 protein folding; GO:0006508 proteolysis; GO:0006511 ubiquitin-dependent protein catabolic process; GO:0006807 nitrogen compound metabolic process; GO:0006810 transport; GO:0006915 apoptotic process; GO:0006950 response to stress; GO:0006983 ER overload response; GO:000698…	GO:0005576 extracellular region; GO:0005615 extracellular space; GO:0005622 intracellular anatomical structure; GO:0005634 nucleus; GO:0005737 cytoplasm; GO:0005739 mitochondrion; GO:0005783 endoplasmic reticulum; GO:0005788 endoplasmic reticulum lumen; GO:0005789 endoplasmic reticulum membrane; GO:0005790 smooth endoplasmic reticulum; GO:0005793 endoplasmic reticulum-Golgi intermediate compartme…	GO:0000166 nucleotide binding; GO:0003824 catalytic activity; GO:0005488 binding; GO:0005509 calcium ion binding; GO:0005515 protein binding; GO:0005524 ATP binding; GO:0016462 pyrophosphatase activity; GO:0016787 hydrolase activity; GO:0016817 hydrolase activity, acting on acid anhydrides; GO:0016818 hydrolase activity, acting on acid anhydrides, in phosphorus-containing anhydrides; GO:0016887 A…			KOG0100	Molecular chaperones GRP78/BiP/KAR2, HSP70 superfamily	WP2864 APOPTOSISRELATED NETWORK DUE TO ALTERED NOTCH3 IN OVARIAN CANCER;WP4861 ENDOPLASMIC RETICULUM STRESS RESPONSE IN CORONAVIRUS INFECTION;WP5094 OREXIN RECEPTOR PATHWAY;WP2359 PARKINUBIQUITIN PROTEASOMAL SYSTEM PATHWAY;WP3613 PHOTODYNAMIC THERAPYINDUCED UNFOLDED PROTEIN RESPONSE;WP3995 PRION DISEASE PATHWAY;WP4925 UNFOLDED PROTEIN RESPONSE	http://www.wikipathways.org/instance/WP2864_r108133;http://www.wikipathways.org/instance/WP4861_r118973;http://www.wikipathways.org/instance/WP5094_r120665;http://www.wikipathways.org/instance/WP2359_r119918;http://www.wikipathways.org/instance/WP3613_r106539;http://www.wikipathways.org/instance/WP3995_r119304;http://www.wikipathways.org/instance/WP4925_r112845		R-HSA-109582 Hemostasis;R-HSA-114608 Platelet degranulation ;R-HSA-1280218 Adaptive Immune System;R-HSA-168256 Immune System;R-HSA-2262752 Cellular responses to stress;R-HSA-3371453 Regulation of HSF1-mediated heat shock response;R-HSA-3371556 Cellular response to heat stress;R-HSA-381033 ATF6 (ATF6-alpha) activates chaperones;R-HSA-381042 PERK regulates gene expression;R-HSA-381070 IRE1alpha act…	https://reactome.org/PathwayBrowser/#/R-HSA-109582;https://reactome.org/PathwayBrowser/#/R-HSA-114608;https://reactome.org/PathwayBrowser/#/R-HSA-1280218;https://reactome.org/PathwayBrowser/#/R-HSA-168256;https://reactome.org/PathwayBrowser/#/R-HSA-2262752;https://reactome.org/PathwayBrowser/#/R-HSA-3371453;https://reactome.org/PathwayBrowser/#/R-HSA-3371556;https://reactome.org/PathwayBrowser/#/…	COMPLEMENT;GLYCOLYSIS;HYPOXIA;MTORC1 SIGNALING;UNFOLDED PROTEIN RESPONSE	https://www.gsea-msigdb.org/gsea/msigdb/cards/HALLMARK_COMPLEMENT;https://www.gsea-msigdb.org/gsea/msigdb/cards/HALLMARK_GLYCOLYSIS;https://www.gsea-msigdb.org/gsea/msigdb/cards/HALLMARK_HYPOXIA;https://www.gsea-msigdb.org/gsea/msigdb/cards/HALLMARK_MTORC1_SIGNALING;https://www.gsea-msigdb.org/gsea/msigdb/cards/HALLMARK_UNFOLDED_PROTEIN_RESPONSE
	P11142	Heat shock cognate 71 kDa protein OS=Homo sapiens OX=9606 GN=HSPA8 PE=1 SV=1	HSPA8	70.897	0	0	0	0	0	0	cytoplasm	K03283	HSPA1s; heat shock 70kDa protein 1/2/6/8	hsa05134 Legionellosis; hsa05162 Measles; hsa04612 Antigen processing and presentation; hsa05145 Toxoplasmosis; hsa03040 Spliceosome; hsa04213 Longevity regulating pathway - multiple species; hsa05020 Prion disease; hsa04144 Endocytosis; hsa05417 Lipid and atherosclerosis; hsa04915 Estrogen signaling pathway; hsa04010 MAPK signaling pathway; hsa04141 Protein processing in endoplasmic reticulum	GO:0000003 reproduction; GO:0000082 G1/S transition of mitotic cell cycle; GO:0000278 mitotic cell cycle; GO:0000375 RNA splicing, via transesterification reactions; GO:0000377 RNA splicing, via transesterification reactions with bulged adenosine as nucleophile; GO:0000398 mRNA splicing, via spliceosome; GO:0001655 urogenital system development; GO:0001775 cell activation; GO:0001822 kidney devel…	GO:0000323 lytic vacuole; GO:0000974 Prp19 complex; GO:0001917 photoreceptor inner segment; GO:0005576 extracellular region; GO:0005615 extracellular space; GO:0005622 intracellular anatomical structure; GO:0005634 nucleus; GO:0005654 nucleoplasm; GO:0005730 nucleolus; GO:0005737 cytoplasm; GO:0005764 lysosome; GO:0005765 lysosomal membrane; GO:0005768 endosome; GO:0005770 late endosome; GO:00057…	GO:0000166 nucleotide binding; GO:0001664 G protein-coupled receptor binding; GO:0001786 phosphatidylserine binding; GO:0003676 nucleic acid binding; GO:0003723 RNA binding; GO:0003824 catalytic activity; GO:0005102 signaling receptor binding; GO:0005488 binding; GO:0005504 fatty acid binding; GO:0005515 protein binding; GO:0005524 ATP binding; GO:0005543 phospholipid binding; GO:0008134 transcri…			KOG0101	Molecular chaperones HSP70/HSC70, HSP70 superfamily	WP410 EXERCISEINDUCED CIRCADIAN REGULATION;WP382 MAPK SIGNALING PATHWAY;WP4630 MEASLES VIRUS INFECTION;WP5115 NETWORK MAP OF SARSCOV2 SIGNALING PATHWAY;WP2359 PARKINUBIQUITIN PROTEASOMAL SYSTEM PATHWAY	http://www.wikipathways.org/instance/WP410_r117108;http://www.wikipathways.org/instance/WP382_r119087;http://www.wikipathways.org/instance/WP4630_r120771;http://www.wikipathways.org/instance/WP5115_r120597;http://www.wikipathways.org/instance/WP2359_r119918		R-HSA-112310 Neurotransmitter release cycle;R-HSA-112315 Transmission across Chemical Synapses;R-HSA-112316 Neuronal System;R-HSA-1266738 Developmental Biology;R-HSA-1280215 Cytokine Signaling in Immune system;R-HSA-1632852 Macroautophagy;R-HSA-168249 Innate Immune System;R-HSA-168256 Immune System;R-HSA-199991 Membrane Trafficking;R-HSA-199992 trans-Golgi Network Vesicle Budding;R-HSA-2262752 Ce…		G2M CHECKPOINT	https://www.gsea-msigdb.org/gsea/msigdb/cards/HALLMARK_G2M_CHECKPOINT
	P14735	Insulin-degrading enzyme OS=Homo sapiens OX=9606 GN=IDE PE=1 SV=4	IDE	117.97	0	0	0	0	0	0	mitochondria	K01408	IDE; insulysin [EC:3.4.24.56]	hsa03266 Virion - Herpesvirus; hsa05010 Alzheimer disease	GO:0002021 response to dietary excess; GO:0006109 regulation of carbohydrate metabolic process; GO:0006508 proteolysis; GO:0006518 peptide metabolic process; GO:0006605 protein targeting; GO:0006625 protein targeting to peroxisome; GO:0006807 nitrogen compound metabolic process; GO:0006810 transport; GO:0006886 intracellular protein transport; GO:0006996 organelle organization; GO:0007031 peroxis…	GO:0000502 proteasome complex; GO:0005576 extracellular region; GO:0005615 extracellular space; GO:0005622 intracellular anatomical structure; GO:0005634 nucleus; GO:0005737 cytoplasm; GO:0005739 mitochondrion; GO:0005777 peroxisome; GO:0005782 peroxisomal matrix; GO:0005829 cytosol; GO:0005886 plasma membrane; GO:0009986 cell surface; GO:0016020 membrane; GO:0031597 cytosolic proteasome complex;…	GO:0000166 nucleotide binding; GO:0001540 amyloid-beta binding; GO:0003824 catalytic activity; GO:0004175 endopeptidase activity; GO:0004222 metalloendopeptidase activity; GO:0005102 signaling receptor binding; GO:0005488 binding; GO:0005515 protein binding; GO:0005524 ATP binding; GO:0008233 peptidase activity; GO:0008237 metallopeptidase activity; GO:0008270 zinc ion binding; GO:0016462 pyropho…	PF05193	Peptidase M16 inactive domain	KOG0959	N-arginine dibasic convertase NRD1 and related Zn2+-dependent endopeptidases, insulinase superfamily	WP5124 ALZHEIMERS DISEASE;WP2059 ALZHEIMERS DISEASE AND MIRNA EFFECTS	http://www.wikipathways.org/instance/WP5124_r119432;http://www.wikipathways.org/instance/WP2059_r119468		R-HSA-392499 Metabolism of proteins;R-HSA-5688426 Deubiquitination;R-HSA-5689880 Ub-specific processing proteases;R-HSA-597592 Post-translational protein modification;R-HSA-9033241 Peroxisomal protein import;R-HSA-9609507 Protein localization	https://reactome.org/PathwayBrowser/#/R-HSA-392499;https://reactome.org/PathwayBrowser/#/R-HSA-5688426;https://reactome.org/PathwayBrowser/#/R-HSA-5689880;https://reactome.org/PathwayBrowser/#/R-HSA-597592;https://reactome.org/PathwayBrowser/#/R-HSA-9033241;https://reactome.org/PathwayBrowser/#/R-HSA-9609507	PEROXISOME;SPERMATOGENESIS	https://www.gsea-msigdb.org/gsea/msigdb/cards/HALLMARK_PEROXISOME;https://www.gsea-msigdb.org/gsea/msigdb/cards/HALLMARK_SPERMATOGENESIS
	P15144	Aminopeptidase N OS=Homo sapiens OX=9606 GN=ANPEP PE=1 SV=4	ANPEP	109.54	2.8	2	2	2	2	31204000	endoplasmic reticulum	K11140	ANPEP; aminopeptidase N [EC:3.4.11.2]	hsa00480 Glutathione metabolism; hsa04640 Hematopoietic cell lineage; hsa04614 Renin-angiotensin system; hsa01100 Metabolic pathways	GO:0001775 cell activation; GO:0002252 immune effector process; GO:0002263 cell activation involved in immune response; GO:0002274 myeloid leukocyte activation; GO:0002275 myeloid cell activation involved in immune response; GO:0002283 neutrophil activation involved in immune response; GO:0002366 leukocyte activation involved in immune response; GO:0002376 immune system process; GO:0002443 leukoc…	GO:0005576 extracellular region; GO:0005615 extracellular space; GO:0005622 intracellular anatomical structure; GO:0005737 cytoplasm; GO:0005793 endoplasmic reticulum-Golgi intermediate compartment; GO:0005886 plasma membrane; GO:0009897 external side of plasma membrane; GO:0009986 cell surface; GO:0012505 endomembrane system; GO:0012506 vesicle membrane; GO:0016020 membrane; GO:0030141 secretory…	GO:0003824 catalytic activity; GO:0004177 aminopeptidase activity; GO:0005488 binding; GO:0008233 peptidase activity; GO:0008235 metalloexopeptidase activity; GO:0008237 metallopeptidase activity; GO:0008238 exopeptidase activity; GO:0008270 zinc ion binding; GO:0016787 hydrolase activity; GO:0033218 amide binding; GO:0038023 signaling receptor activity; GO:0042277 peptide binding; GO:0043167 ion…	PF17900; PF01433; PF11838	Peptidase M1 N-terminal domain; Peptidase family M1 domain; ERAP1-like C-terminal domain	KOG1046	Puromycin-sensitive aminopeptidase and related aminopeptidases	WP2406 CARDIAC PROGENITOR DIFFERENTIATION;WP100 GLUTATHIONE METABOLISM	http://www.wikipathways.org/instance/WP2406_r119249;http://www.wikipathways.org/instance/WP100_r107114		R-HSA-168249 Innate Immune System;R-HSA-168256 Immune System;R-HSA-2022377 Metabolism of Angiotensinogen to Angiotensins;R-HSA-2980736 Peptide hormone metabolism;R-HSA-392499 Metabolism of proteins;R-HSA-6798695 Neutrophil degranulation	https://reactome.org/PathwayBrowser/#/R-HSA-168249;https://reactome.org/PathwayBrowser/#/R-HSA-168256;https://reactome.org/PathwayBrowser/#/R-HSA-2022377;https://reactome.org/PathwayBrowser/#/R-HSA-2980736;https://reactome.org/PathwayBrowser/#/R-HSA-392499;https://reactome.org/PathwayBrowser/#/R-HSA-6798695	EPITHELIAL MESENCHYMAL TRANSITION	https://www.gsea-msigdb.org/gsea/msigdb/cards/HALLMARK_EPITHELIAL_MESENCHYMAL_TRANSITION
	P26640	Valine--tRNA ligase OS=Homo sapiens OX=9606 GN=VARS1 PE=1 SV=4	VARS1	140.47	0	0	0	0	0	0	cytoplasm	K01873	VARS; valyl-tRNA synthetase [EC:6.1.1.9]	hsa00970 Aminoacyl-tRNA biosynthesis	GO:0006082 organic acid metabolic process; GO:0006139 nucleobase-containing compound metabolic process; GO:0006399 tRNA metabolic process; GO:0006412 translation; GO:0006418 tRNA aminoacylation for protein translation; GO:0006438 valyl-tRNA aminoacylation; GO:0006518 peptide metabolic process; GO:0006520 cellular amino acid metabolic process; GO:0006725 cellular aromatic compound metabolic proces…	GO:0005622 intracellular anatomical structure; GO:0005737 cytoplasm; GO:0005829 cytosol;	GO:0003824 catalytic activity; GO:0004812 aminoacyl-tRNA ligase activity; GO:0004832 valine-tRNA ligase activity; GO:0016874 ligase activity; GO:0016875 ligase activity, forming carbon-oxygen bonds; GO:0140098 catalytic activity, acting on RNA; GO:0140101 catalytic activity, acting on a tRNA;	PF00043; PF08264	Glutathione S-transferase, C-terminal domain; Anticodon-binding domain of tRNA ligase	KOG0867	Glutathione S-transferase	WP3925 AMINO ACID METABOLISM	http://www.wikipathways.org/instance/WP3925_r117062		R-HSA-379716 Cytosolic tRNA aminoacylation;R-HSA-379724 tRNA Aminoacylation;R-HSA-392499 Metabolism of proteins;R-HSA-72766 Translation	https://reactome.org/PathwayBrowser/#/R-HSA-379716;https://reactome.org/PathwayBrowser/#/R-HSA-379724;https://reactome.org/PathwayBrowser/#/R-HSA-392499;https://reactome.org/PathwayBrowser/#/R-HSA-72766
	P27487	Dipeptidyl peptidase 4 OS=Homo sapiens OX=9606 GN=DPP4 PE=1 SV=2	DPP4	88.278	15	7	8	8	8	79452000	extracellular	K01278	DPP4; dipeptidyl-peptidase 4 [EC:3.4.14.5]	hsa04974 Protein digestion and absorption	GO:0001662 behavioral fear response; GO:0001666 response to hypoxia; GO:0001667 ameboidal-type cell migration; GO:0001775 cell activation; GO:0002209 behavioral defense response; GO:0002376 immune system process; GO:0002682 regulation of immune system process; GO:0002684 positive regulation of immune system process; GO:0002694 regulation of leukocyte activation; GO:0002696 positive regulation of …	GO:0001726 ruffle; GO:0005576 extracellular region; GO:0005615 extracellular space; GO:0005622 intracellular anatomical structure; GO:0005737 cytoplasm; GO:0005783 endoplasmic reticulum; GO:0005794 Golgi apparatus; GO:0005886 plasma membrane; GO:0005887 integral component of plasma membrane; GO:0005911 cell-cell junction; GO:0008076 voltage-gated potassium channel complex; GO:0009986 cell surface…	GO:0001618 virus receptor activity; GO:0002020 protease binding; GO:0003824 catalytic activity; GO:0004175 endopeptidase activity; GO:0004177 aminopeptidase activity; GO:0004222 metalloendopeptidase activity; GO:0004252 serine-type endopeptidase activity; GO:0005102 signaling receptor binding; GO:0005178 integrin binding; GO:0005488 binding; GO:0005515 protein binding; GO:0005518 collagen binding…	PF00326	Prolyl oligopeptidase family	KOG2100	Dipeptidyl aminopeptidase	WP4313 FERROPTOSIS	http://www.wikipathways.org/instance/WP4313_r120500		R-HSA-2980736 Peptide hormone metabolism;R-HSA-381771 Synthesis, secretion, and inactivation of Glucagon-like Peptide-1 (GLP-1);R-HSA-392499 Metabolism of proteins;R-HSA-400508 Incretin synthesis, secretion, and inactivation;R-HSA-400511 Synthesis, secretion, and inactivation of Glucose-dependent Insulinotropic Polypeptide (GIP)	https://reactome.org/PathwayBrowser/#/R-HSA-2980736;https://reactome.org/PathwayBrowser/#/R-HSA-381771;https://reactome.org/PathwayBrowser/#/R-HSA-392499;https://reactome.org/PathwayBrowser/#/R-HSA-400508;https://reactome.org/PathwayBrowser/#/R-HSA-400511	COAGULATION;COMPLEMENT;PANCREAS BETA CELLS	https://www.gsea-msigdb.org/gsea/msigdb/cards/HALLMARK_COAGULATION;https://www.gsea-msigdb.org/gsea/msigdb/cards/HALLMARK_COMPLEMENT;https://www.gsea-msigdb.org/gsea/msigdb/cards/HALLMARK_PANCREAS_BETA_CELLS
	P0DMV9	Heat shock 70 kDa protein 1B OS=Homo sapiens OX=9606 GN=HSPA1B PE=1 SV=1	HSPA1B	70.051	0	0	0	0	0	0	cytoplasm	K03283	HSPA1s; heat shock 70kDa protein 1/2/6/8	hsa05134 Legionellosis; hsa05162 Measles; hsa04612 Antigen processing and presentation; hsa05145 Toxoplasmosis; hsa03040 Spliceosome; hsa04213 Longevity regulating pathway - multiple species; hsa05020 Prion disease; hsa04144 Endocytosis; hsa05417 Lipid and atherosclerosis; hsa04915 Estrogen signaling pathway; hsa04010 MAPK signaling pathway; hsa04141 Protein processing in endoplasmic reticulum	GO:0000003 reproduction; GO:0000122 negative regulation of transcription by RNA polymerase II; GO:0000723 telomere maintenance; GO:0001558 regulation of cell growth; GO:0001775 cell activation; GO:0001817 regulation of cytokine production; GO:0001819 positive regulation of cytokine production; GO:0001959 regulation of cytokine-mediated signaling pathway; GO:0001961 positive regulation of cytokine…	GO:0002199 zona pellucida receptor complex; GO:0005576 extracellular region; GO:0005622 intracellular anatomical structure; GO:0005634 nucleus; GO:0005654 nucleoplasm; GO:0005737 cytoplasm; GO:0005739 mitochondrion; GO:0005759 mitochondrial matrix; GO:0005783 endoplasmic reticulum; GO:0005813 centrosome; GO:0005814 centriole; GO:0005815 microtubule organizing center; GO:0005829 cytosol; GO:000585…	GO:0000166 nucleotide binding; GO:0001664 G protein-coupled receptor binding; GO:0002020 protease binding; GO:0003712 transcription coregulator activity; GO:0003714 transcription corepressor activity; GO:0003824 catalytic activity; GO:0005102 signaling receptor binding; GO:0005488 binding; GO:0005515 protein binding; GO:0005524 ATP binding; GO:0008134 transcription factor binding; GO:0016462 pyro…			KOG0101	Molecular chaperones HSP70/HSC70, HSP70 superfamily	WP1772 APOPTOSIS MODULATION AND SIGNALING;WP384 APOPTOSIS MODULATION BY HSP70;WP382 MAPK SIGNALING PATHWAY;WP4630 MEASLES VIRUS INFECTION;WP2884 NRF2 PATHWAY;WP2882 NUCLEAR RECEPTORS METAPATHWAY;WP2359 PARKINUBIQUITIN PROTEASOMAL SYSTEM PATHWAY;WP3888 VEGFAVEGFR2 SIGNALING PATHWAY	http://www.wikipathways.org/instance/WP1772_r120736;http://www.wikipathways.org/instance/WP384_r119819;http://www.wikipathways.org/instance/WP382_r119087;http://www.wikipathways.org/instance/WP4630_r120771;http://www.wikipathways.org/instance/WP2884_r106658;http://www.wikipathways.org/instance/WP2882_r117808;http://www.wikipathways.org/instance/WP2359_r119918;http://www.wikipathways.org/instance/…		R-HSA-168249 Innate Immune System;R-HSA-168256 Immune System;R-HSA-2262752 Cellular responses to stress;R-HSA-3371453 Regulation of HSF1-mediated heat shock response;R-HSA-3371497 HSP90 chaperone cycle for steroid hormone receptors (SHR) in the presence of ligand;R-HSA-3371556 Cellular response to heat stress;R-HSA-3371568 Attenuation phase;R-HSA-3371571 HSF1-dependent transactivation;R-HSA-67986…	https://reactome.org/PathwayBrowser/#/R-HSA-168249;https://reactome.org/PathwayBrowser/#/R-HSA-168256;https://reactome.org/PathwayBrowser/#/R-HSA-2262752;https://reactome.org/PathwayBrowser/#/R-HSA-3371453;https://reactome.org/PathwayBrowser/#/R-HSA-3371497;https://reactome.org/PathwayBrowser/#/R-HSA-3371556;https://reactome.org/PathwayBrowser/#/R-HSA-3371568;https://reactome.org/PathwayBrowser/#…	COMPLEMENT	https://www.gsea-msigdb.org/gsea/msigdb/cards/HALLMARK_COMPLEMENT
[P] Inorganic ion transport and metabolism	O60928	Inward rectifier potassium channel 13 OS=Homo sapiens OX=9606 GN=KCNJ13 PE=1 SV=1	KCNJ13	40.529	0	0	0	0	0	0	plasma membrane	K05006	KCNJ13; potassium inwardly-rectifying channel subfamily J member 13	hsa04974 Protein digestion and absorption	GO:0006810 transport; GO:0006811 ion transport; GO:0006812 cation transport; GO:0006813 potassium ion transport; GO:0009987 cellular process; GO:0030001 metal ion transport; GO:0034220 ion transmembrane transport; GO:0051179 localization; GO:0051234 establishment of localization; GO:0055085 transmembrane transport; GO:0071805 potassium ion transmembrane transport; GO:0098655 cation transmembrane …	GO:0005886 plasma membrane; GO:0005887 integral component of plasma membrane; GO:0016020 membrane; GO:0016021 integral component of membrane; GO:0031224 intrinsic component of membrane; GO:0031226 intrinsic component of plasma membrane; GO:0071944 cell periphery;	GO:0005215 transporter activity; GO:0005216 ion channel activity; GO:0005242 inward rectifier potassium channel activity; GO:0005244 voltage-gated ion channel activity; GO:0005249 voltage-gated potassium channel activity; GO:0005261 cation channel activity; GO:0005267 potassium channel activity; GO:0008324 cation transmembrane transporter activity; GO:0015075 ion transmembrane transporter activit…	PF01007; PF17655	Inward rectifier potassium channel transmembrane domain; Inward rectifier potassium channel C-terminal domain	KOG3827	Inward rectifier K+ channel
	O95833	Chloride intracellular channel protein 3 OS=Homo sapiens OX=9606 GN=CLIC3 PE=1 SV=2	CLIC3	26.648	0	0	0	0	0	0	plasma membrane	K05023			GO:0006810 transport; GO:0006811 ion transport; GO:0006820 anion transport; GO:0006821 chloride transport; GO:0007154 cell communication; GO:0007165 signal transduction; GO:0009987 cellular process; GO:0015698 inorganic anion transport; GO:0023052 signaling; GO:0034220 ion transmembrane transport; GO:0050789 regulation of biological process; GO:0050794 regulation of cellular process; GO:0050896 r…	GO:0005622 intracellular anatomical structure; GO:0005634 nucleus; GO:0005654 nucleoplasm; GO:0005737 cytoplasm; GO:0016020 membrane; GO:0016604 nuclear body; GO:0031974 membrane-enclosed lumen; GO:0031981 nuclear lumen; GO:0043226 organelle; GO:0043227 membrane-bounded organelle; GO:0043229 intracellular organelle; GO:0043231 intracellular membrane-bounded organelle; GO:0043233 organelle lumen; …	GO:0005215 transporter activity; GO:0005216 ion channel activity; GO:0005253 anion channel activity; GO:0005254 chloride channel activity; GO:0008509 anion transmembrane transporter activity; GO:0015075 ion transmembrane transporter activity; GO:0015103 inorganic anion transmembrane transporter activity; GO:0015108 chloride transmembrane transporter activity; GO:0015267 channel activity; GO:00153…	PF13417; PF13410	Glutathione S-transferase, N-terminal domain; Glutathione S-transferase, C-terminal domain	KOG1422	Intracellular Cl- channel CLIC, contains GST domain						ESTROGEN RESPONSE EARLY;ESTROGEN RESPONSE LATE	https://www.gsea-msigdb.org/gsea/msigdb/cards/HALLMARK_ESTROGEN_RESPONSE_EARLY;https://www.gsea-msigdb.org/gsea/msigdb/cards/HALLMARK_ESTROGEN_RESPONSE_LATE
	P00441	Superoxide dismutase [Cu-Zn] OS=Homo sapiens OX=9606 GN=SOD1 PE=1 SV=2	SOD1	15.936	0	0	0	0	0	0	cytoplasm	K04565	SOD1; superoxide dismutase, Cu-Zn family [EC:1.15.1.1]	hsa05208 Chemical carcinogenesis - reactive oxygen species; hsa05016 Huntington disease; hsa04146 Peroxisome; hsa05012 Parkinson disease; hsa05022 Pathways of neurodegeneration - multiple diseases; hsa05014 Amyotrophic lateral sclerosis; hsa05020 Prion disease; hsa04213 Longevity regulating pathway - multiple species	GO:0000003 reproduction; GO:0000209 protein polyubiquitination; GO:0000302 response to reactive oxygen species; GO:0000303 response to superoxide; GO:0000305 response to oxygen radical; GO:0000902 cell morphogenesis; GO:0000904 cell morphogenesis involved in differentiation; GO:0001306 age-dependent response to oxidative stress; GO:0001541 ovarian follicle development; GO:0001817 regulation of cy…	GO:0000323 lytic vacuole; GO:0005576 extracellular region; GO:0005615 extracellular space; GO:0005622 intracellular anatomical structure; GO:0005634 nucleus; GO:0005654 nucleoplasm; GO:0005737 cytoplasm; GO:0005739 mitochondrion; GO:0005740 mitochondrial envelope; GO:0005758 mitochondrial intermembrane space; GO:0005759 mitochondrial matrix; GO:0005764 lysosome; GO:0005773 vacuole; GO:0005777 per…	GO:0003824 catalytic activity; GO:0004784 superoxide dismutase activity; GO:0004842 ubiquitin-protein transferase activity; GO:0005488 binding; GO:0005507 copper ion binding; GO:0005515 protein binding; GO:0008270 zinc ion binding; GO:0016209 antioxidant activity; GO:0016491 oxidoreductase activity; GO:0016721 oxidoreductase activity, acting on superoxide radicals as acceptor; GO:0016740 transfer…	PF00080	Copper/zinc superoxide dismutase (SODC)	KOG0441	Cu2+/Zn2+ superoxide dismutase SOD1	WP2324 AGERAGE PATHWAY;WP2447 AMYOTROPHIC LATERAL SCLEROSIS ALS;WP3286 COPPER HOMEOSTASIS;WP2436 DOPAMINE METABOLISM;WP4300 EXTRACELLULAR VESICLES IN THE CROSSTALK OF CARDIAC CELLS;WP176 FOLATE METABOLISM;WP3940 ONECARBON METABOLISM AND RELATED PATHWAYS;WP408 OXIDATIVE STRESS RESPONSE;WP3680 PHYSICOCHEMICAL FEATURES AND TOXICITYASSOCIATED PATHWAYS;WP15 SELENIUM MICRONUTRIENT NETWORK;WP1533 VITAMI…	http://www.wikipathways.org/instance/WP2324_r120674;http://www.wikipathways.org/instance/WP2447_r113794;http://www.wikipathways.org/instance/WP3286_r106367;http://www.wikipathways.org/instance/WP2436_r107129;http://www.wikipathways.org/instance/WP4300_r105311;http://www.wikipathways.org/instance/WP176_r120275;http://www.wikipathways.org/instance/WP3940_r119248;http://www.wikipathways.org/instance…		R-HSA-109582 Hemostasis;R-HSA-114608 Platelet degranulation ;R-HSA-1280215 Cytokine Signaling in Immune system;R-HSA-168256 Immune System;R-HSA-2262752 Cellular responses to stress;R-HSA-3299685 Detoxification of Reactive Oxygen Species;R-HSA-447115 Interleukin-12 family signaling;R-HSA-449147 Signaling by Interleukins;R-HSA-76002 Platelet activation, signaling and aggregation;R-HSA-76005 Respons…	https://reactome.org/PathwayBrowser/#/R-HSA-109582;https://reactome.org/PathwayBrowser/#/R-HSA-114608;https://reactome.org/PathwayBrowser/#/R-HSA-1280215;https://reactome.org/PathwayBrowser/#/R-HSA-168256;https://reactome.org/PathwayBrowser/#/R-HSA-2262752;https://reactome.org/PathwayBrowser/#/R-HSA-3299685;https://reactome.org/PathwayBrowser/#/R-HSA-447115;https://reactome.org/PathwayBrowser/#/R…	ADIPOGENESIS;APOPTOSIS;BILE ACID METABOLISM;GLYCOLYSIS;PEROXISOME;PROTEIN SECRETION;REACTIVE OXYGEN SPECIES PATHWAY	https://www.gsea-msigdb.org/gsea/msigdb/cards/HALLMARK_ADIPOGENESIS;https://www.gsea-msigdb.org/gsea/msigdb/cards/HALLMARK_APOPTOSIS;https://www.gsea-msigdb.org/gsea/msigdb/cards/HALLMARK_BILE_ACID_METABOLISM;https://www.gsea-msigdb.org/gsea/msigdb/cards/HALLMARK_GLYCOLYSIS;https://www.gsea-msigdb.org/gsea/msigdb/cards/HALLMARK_PEROXISOME;https://www.gsea-msigdb.org/gsea/msigdb/cards/HALLMARK_PRO…
	P04040	Catalase OS=Homo sapiens OX=9606 GN=CAT PE=1 SV=3	CAT	59.755	8.7	2	2	2	2	7648000	cytoplasm	K03781	katE; catalase [EC:1.11.1.6]	hsa05208 Chemical carcinogenesis - reactive oxygen species; hsa00630 Glyoxylate and dicarboxylate metabolism; hsa04146 Peroxisome; hsa00380 Tryptophan metabolism; hsa04211 Longevity regulating pathway; hsa01200 Carbon metabolism; hsa05022 Pathways of neurodegeneration - multiple diseases; hsa05014 Amyotrophic lateral sclerosis; hsa04068 FoxO signaling pathway; hsa04213 Longevity regulating pathwa…	GO:0000302 response to reactive oxygen species; GO:0001101 response to acid chemical; GO:0001655 urogenital system development; GO:0001657 ureteric bud development; GO:0001666 response to hypoxia; GO:0001775 cell activation; GO:0001822 kidney development; GO:0001823 mesonephros development; GO:0002252 immune effector process; GO:0002263 cell activation involved in immune response; GO:0002274 myel…	GO:0000323 lytic vacuole; GO:0005576 extracellular region; GO:0005615 extracellular space; GO:0005622 intracellular anatomical structure; GO:0005737 cytoplasm; GO:0005739 mitochondrion; GO:0005740 mitochondrial envelope; GO:0005758 mitochondrial intermembrane space; GO:0005764 lysosome; GO:0005773 vacuole; GO:0005777 peroxisome; GO:0005778 peroxisomal membrane; GO:0005782 peroxisomal matrix; GO:0…	GO:0000166 nucleotide binding; GO:0003824 catalytic activity; GO:0004046 aminoacylase activity; GO:0004096 catalase activity; GO:0004601 peroxidase activity; GO:0005102 signaling receptor binding; GO:0005488 binding; GO:0005515 protein binding; GO:0016209 antioxidant activity; GO:0016491 oxidoreductase activity; GO:0016627 oxidoreductase activity, acting on the CH-CH group of donors; GO:0016628 o…	PF00199	Catalase	KOG0047	Catalase	WP2447 AMYOTROPHIC LATERAL SCLEROSIS ALS;WP710 DNA DAMAGE RESPONSE ONLY ATM DEPENDENT;WP176 FOLATE METABOLISM;WP4673 MALE INFERTILITY;WP408 OXIDATIVE STRESS RESPONSE;WP15 SELENIUM MICRONUTRIENT NETWORK;WP465 TRYPTOPHAN METABOLISM	http://www.wikipathways.org/instance/WP2447_r113794;http://www.wikipathways.org/instance/WP710_r116542;http://www.wikipathways.org/instance/WP176_r120275;http://www.wikipathways.org/instance/WP4673_r119920;http://www.wikipathways.org/instance/WP408_r116900;http://www.wikipathways.org/instance/WP15_r118387;http://www.wikipathways.org/instance/WP465_r119262	Transcription factor	R-HSA-168249 Innate Immune System;R-HSA-168256 Immune System;R-HSA-212436 Generic Transcription Pathway;R-HSA-2262752 Cellular responses to stress;R-HSA-3299685 Detoxification of Reactive Oxygen Species;R-HSA-6798695 Neutrophil degranulation;R-HSA-73857 RNA Polymerase II Transcription;R-HSA-74160 Gene expression (Transcription);R-HSA-8953897 Cellular responses to stimuli;R-HSA-9033241 Peroxisomal…	https://reactome.org/PathwayBrowser/#/R-HSA-168249;https://reactome.org/PathwayBrowser/#/R-HSA-168256;https://reactome.org/PathwayBrowser/#/R-HSA-212436;https://reactome.org/PathwayBrowser/#/R-HSA-2262752;https://reactome.org/PathwayBrowser/#/R-HSA-3299685;https://reactome.org/PathwayBrowser/#/R-HSA-6798695;https://reactome.org/PathwayBrowser/#/R-HSA-73857;https://reactome.org/PathwayBrowser/#/R-…	ADIPOGENESIS;BILE ACID METABOLISM;HEME METABOLISM;PEROXISOME;REACTIVE OXYGEN SPECIES PATHWAY;XENOBIOTIC METABOLISM	https://www.gsea-msigdb.org/gsea/msigdb/cards/HALLMARK_ADIPOGENESIS;https://www.gsea-msigdb.org/gsea/msigdb/cards/HALLMARK_BILE_ACID_METABOLISM;https://www.gsea-msigdb.org/gsea/msigdb/cards/HALLMARK_HEME_METABOLISM;https://www.gsea-msigdb.org/gsea/msigdb/cards/HALLMARK_PEROXISOME;https://www.gsea-msigdb.org/gsea/msigdb/cards/HALLMARK_REACTIVE_OXYGEN_SPECIES_PATHWAY;https://www.gsea-msigdb.org/gse…
	P04278	Sex hormone-binding globulin OS=Homo sapiens OX=9606 GN=SHBG PE=1 SV=2	SHBG	43.779	20.6	5	5	5	5	71464000	extracellular	K25754			GO:0000003 reproduction; GO:0003006 developmental process involved in reproduction; GO:0007276 gamete generation; GO:0007283 spermatogenesis; GO:0007285 primary spermatocyte growth; GO:0009987 cellular process; GO:0016049 cell growth; GO:0019953 sexual reproduction; GO:0022412 cellular process involved in reproduction in multicellular organism; GO:0022414 reproductive process; GO:0030154 cell dif…	GO:0005576 extracellular region; GO:0005615 extracellular space;	GO:0005488 binding; GO:0005497 androgen binding; GO:0042562 hormone binding;	PF00054	Laminin G domain	KOG3927	Na+/K+ ATPase, beta subunit
[truncated: 179 more rows]
