# Supplementary material for: Protein composition analysis of human plasma-derived and recombinant human serum albumin preparations based on 4D label-free proteomics
Source: PeerJ. 2025 Jun 30;13:e19624. doi: 10.7717/peerj.19624 (PMC12225626; doi:10.7717/peerj.19624)
Supplement: Supplemental Information 2 — Supplemental Figures: Figure S1A: Peptide length, peptides per protein, distribution of coverage (%) and MW (kDa) of the LC-MS/MS analysis of rHSA from company A. Figure S2B: Peptide length, peptides per protein, distribution of coverage (%) and MW(kDa) of the LC-MS/MS analysis of rHSA from company B. Figure S3C: Peptide length, peptides per protein, distribution of coverage (%) and MW(kDa) of the LC-MS/MS analysis of pHSA from company C. Figure S4D: Peptide length, peptides per protein, distribution of coverage (%) and MW(kDa) of the LC-MS/MS analysis of pHSA from company D. Figure S5E: Peptide length, peptides per protein, distribution of coverage (%) and MW(kDa) of the LC-MS/MS analysis of pHSA from company E. Figure S6F: Peptide length, peptides per protein, distribution of coverage (%) and MW(kDa) of the LC-MS/MS analysis of pHSA from company F. Figure S7G: Peptide length, peptides per protein, distribution of coverage (%) and MW(kDa) of the LC-MS/MS analysis of pHSA from company G. Figure S8H: Peptide length, peptides per protein, distribution of coverage (%) and MW(kDa) of the LC-MS/MS analysis of pHSA from company H. Figure S9: GO enrichment analysis of the APs in pHSA. Figure S10: Subcellular localization prediction of the APs in pHSA. Figure S11: COG/KOG enrichment analysis of the APs in pHSA. Figure S12: KEGG pathway enrichment analysis of the APs in pHSA. Supplemental Tables: Table S1A: The protein and peptide identified in rHSA from company A. Table S2B: The protein and peptide identified in rHSA from company B. Table S3C: The protein and peptide identified in pHSA from company C. Table S4D: The protein and peptide identified in pHSA from company D. Table S5E: The protein and peptide identified in pHSA from company E. Table S6F: The protein and peptide identified in pHSA from company F. Table S7G: The protein and peptide identified in pHSA from company G. Table S8H: The protein and peptide identified in pHSA from company H. Table S9: The relative abunda [file peerj-13-19624-s002.zip › Supplementary/Supplementary Table/Supplementary Table S2 B.xlsx]

## Sheet: Summary
Header line description of table 1			Table 1. MS/MS spectrum database search analysis summary
Total spectrum	Number of spectrum produced by mass spectrometer
Matched spectrum	Number of spectrum matched with alignment protein		Total spectrums	Matched spectrums	Peptides	Unique peptides	Identified proteins
Peptides	Number of peptides which spectrum hit		111984	319	269	267	152
Unique peptides	Number of unique peptides which spectrums hit
Identified proteins	Number of proteins detected by spectrum search analysis
Header line description of worksheet "Protein_ident"
Protein accession	Protein accession number of database used for search
Protein description	Protein functional description
Gene name	Name of the gene associated to the protein sequence
MW [kDa]	Protein molecular weight, unit [kDa]
Coverage [%]	Percent of identified peptide sequence covering in protein sequence
Peptides	Number of peptides which spectrums hit
Unique peptides	Number of unique peptides which spectrums hit
Razor + unique peptides	Number of razor and unique peptides which spectrums hit
MS/MS Counts	Number of spectrum which protein matched
Header line description of worksheet "Peptide_ident"
ID	Identified peptide index number
Sequence	Identified peptide amino acid sequence
Protein accession	Protein accession number of database used for search
Protein description	Protein functional description
Charge	The charge-state of the peptide
m/z	The recalibrated mass-over-charge value of the peptide
Mass error [ppm]	Parts per million ratio of peptide mass error between the theory and practice
PEP	The maximal posterior error probability for peptides
Length	Identified peptide amino acid length
Score	Andromeda score for the best associated MS/MS spectrum
Intensity	Ionic signal intensity of identified peptide
Unique [yes/no]	The peptide is or no unique to a single protein group

## Sheet: Protein_ident
Protein accession	Protein description	Gene name	MW [kDa]	Coverage [%]	MS/MS Counts	Peptides	Unique peptides	Razor + unique peptides	Intensity
A0A0N7KGP4	Os03g0177400 protein OS=Oryza sativa subsp. japonica OX=39947 GN=Os03g0177400 PE=1 SV=1	Os03g0177400	42.235	5.5	1	1	1	1	211700000
A0A0N7KMN9	Os06g0701100 protein OS=Oryza sativa subsp. japonica OX=39947 GN=Os06g0701100 PE=1 SV=1	Os06g0701100	45.666	4	0	1	1	1	2100500
A0A0N7KQ58	Os08g0520850 protein OS=Oryza sativa subsp. japonica OX=39947 GN=Os08g0520850 PE=4 SV=1	Os08g0520850	12.707	18.4	1	1	1	1	2282000
A0A0N7KQ92	Os08g0548800 protein OS=Oryza sativa subsp. japonica OX=39947 GN=Os08g0548800 PE=4 SV=1	Os08g0548800	38.46	3.8	1	1	1	1	3014500
P0CH35	Ubiquitin-60S ribosomal protein L40-2 OS=Oryza sativa subsp. japonica OX=39947 GN=Ub-CEP52-2 PE=3 SV=1	Ub-CEP52-2	14.784	7	2	1	1	1	37782000
A0A0N7KRA5	Os09g0567366 protein OS=Oryza sativa subsp. japonica OX=39947 GN=Os09g0567366 PE=1 SV=1	Os09g0567366	23.827	11.2	2	1	1	1	32908000
A0A0N7KRS2	Os10g0411100 protein OS=Oryza sativa subsp. japonica OX=39947 GN=Os10g0411100 PE=4 SV=1	Os10g0411100	46.275	2.2	1	1	1	1	198980
A0A0P0V0Q5	Os01g0226200 protein OS=Oryza sativa subsp. japonica OX=39947 GN=Os01g0226200 PE=4 SV=1	Os01g0226200	43.032	1.9	1	1	1	1	0
A0A0P0VAD7	Os01g0846000 protein OS=Oryza sativa subsp. japonica OX=39947 GN=Os01g0846000 PE=4 SV=1	Os01g0846000	20.694	4.3	1	1	1	1	0
A0A0P0VBW6	Fructose-bisphosphate aldolase OS=Oryza sativa subsp. japonica OX=39947 GN=Os01g0905800 PE=1 SV=1	Os01g0905800	21.973	18.2	3	3	3	3	104550000
A0A0P0VG25	Os02g0202250 protein OS=Oryza sativa subsp. japonica OX=39947 GN=Os02g0202250 PE=1 SV=1	Os02g0202250	138.06	1.7	1	1	1	1	303330000
A0A0P0VHW2	Os02g0297550 protein OS=Oryza sativa subsp. japonica OX=39947 GN=Os02g0297550 PE=4 SV=1	Os02g0297550	9.6283	20.5	1	1	1	1	29584000
A0A0P0VIA4	Os02g0321900 protein (Fragment) OS=Oryza sativa subsp. japonica OX=39947 GN=Os02g0321900 PE=1 SV=1	Os02g0321900	10.186	16.9	1	1	1	1	3030800
A0A0P0VJT6	Os02g0530100 protein OS=Oryza sativa subsp. japonica OX=39947 GN=Os02g0530100 PE=1 SV=1	Os02g0530100	13.094	22	3	2	2	2	60364000
A0A0P0VKB4	Os02g0558400 protein OS=Oryza sativa subsp. japonica OX=39947 GN=Os02g0558400 PE=3 SV=1	Os02g0558400	107.62	0.8	2	1	1	1	175660000
A0A0P0VLE4	Os02g0597300 protein OS=Oryza sativa subsp. japonica OX=39947 GN=Os02g0597300 PE=4 SV=1	Os02g0597300	86.193	3.3	0	1	1	1	46124
A0A0P0VR14	Os02g0798700 protein OS=Oryza sativa subsp. japonica OX=39947 GN=Os02g0798700 PE=1 SV=1	Os02g0798700	74.193	1.2	2	1	1	1	0
A0A0P0VRB1	Os02g0816900 protein OS=Oryza sativa subsp. japonica OX=39947 GN=Os02g0816900 PE=1 SV=1	Os02g0816900	144.87	0.8	1	1	1	1	349180000
A0A0P0VTY6	Flavin-containing monooxygenase OS=Oryza sativa subsp. japonica OX=39947 GN=Os03g0182000 PE=3 SV=1	Os03g0182000	61.089	3.8	1	1	1	1	12194000
A0A0P0VUB4	Os03g0197300 protein OS=Oryza sativa subsp. japonica OX=39947 GN=Os03g0197300 PE=1 SV=1	Os03g0197300	70.839	1.4	0	1	1	1	2023500
A0A0P0VW37	Os03g0277500 protein OS=Oryza sativa subsp. japonica OX=39947 GN=Os03g0277500 PE=1 SV=1	Os03g0277500	17.67	20.4	4	2	2	2	627200000
A0A0P0VYG1	Os03g0356700 protein OS=Oryza sativa subsp. japonica OX=39947 GN=Os03g0356700 PE=1 SV=1	Os03g0356700	46.012	2.4	1	1	1	1	8830500
A0A0P0VZ55	Os03g0402800 protein OS=Oryza sativa subsp. japonica OX=39947 GN=Os03g0402800 PE=3 SV=1	Os03g0402800	12.501	6.8	1	1	1	1	0
A0A0P0W000	Os03g0596900 protein OS=Oryza sativa subsp. japonica OX=39947 GN=Os03g0596900 PE=1 SV=1	Os03g0596900	40.562	15.4	7	4	4	4	102390000
A0A0P0WE64	Os04g0592400 protein OS=Oryza sativa subsp. japonica OX=39947 GN=Os04g0592400 PE=1 SV=1	Os04g0592400	46.758	2.9	1	1	1	1	10304000
A0A0P0WET4	Os04g0616500 protein OS=Oryza sativa subsp. japonica OX=39947 GN=Os04g0616500 PE=4 SV=1	Os04g0616500	111.78	2.2	1	1	1	1	7021000
A0A0P0WFK3	Os04g0636600 protein OS=Oryza sativa subsp. japonica OX=39947 GN=Os04g0636600 PE=1 SV=1	Os04g0636600	40.501	5.1	1	1	1	1	2567700
A0A0P0WFK4	Os04g0643550 protein OS=Oryza sativa subsp. japonica OX=39947 GN=Os04g0643550 PE=4 SV=1	Os04g0643550	16.848	5.2	1	1	1	1	0
A0A0P0WG85	Os04g0663100 protein OS=Oryza sativa subsp. japonica OX=39947 GN=Os04g0663100 PE=1 SV=1	Os04g0663100	98.48	2.7	1	1	1	1	2029700
A0A0P0WHK5	Os05g0119400 protein OS=Oryza sativa subsp. japonica OX=39947 GN=Os05g0119400 PE=4 SV=1	Os05g0119400	95.383	1	1	1	1	1	0
A0A0P0WIN7	Os05g0181000 protein OS=Oryza sativa subsp. japonica OX=39947 GN=Os05g0181000 PE=1 SV=1	Os05g0181000	94.123	3	1	1	1	1	19186000
A0A0P0WJL0	Os05g0233100 protein OS=Oryza sativa subsp. japonica OX=39947 GN=Os05g0233100 PE=4 SV=1	Os05g0233100	34.549	2.6	0	1	1	1	3125200
A0A0P0WV14	Os06g0245050 protein OS=Oryza sativa subsp. japonica OX=39947 GN=Os06g0245050 PE=4 SV=1	Os06g0245050	10.098	9.3	0	1	1	1	898730
A0A0P0X7E2	Os07g0555200 protein (Fragment) OS=Oryza sativa subsp. japonica OX=39947 GN=Os07g0555200 PE=1 SV=1	Os07g0555200	138.35	2.2	2	2	2	2	19952000
A0A0P0XA75	Os07g0644400 protein (Fragment) OS=Oryza sativa subsp. japonica OX=39947 GN=Os07g0644400 PE=4 SV=1	Os07g0644400	45.191	1.9	1	1	1	1	0
A0A0P0XB22	Os08g0110800 protein OS=Oryza sativa subsp. japonica OX=39947 GN=Os08g0110800 PE=1 SV=1	Os08g0110800	32.852	17.1	3	3	3	3	12057000
A0A0P0XB68	Os08g0122800 protein OS=Oryza sativa subsp. japonica OX=39947 GN=Os08g0122800 PE=4 SV=1	Os08g0122800	12.495	7.9	1	2	2	2	369540
A0A0P0XGI2	Os08g0442900 protein OS=Oryza sativa subsp. japonica OX=39947 GN=Os08g0442900 PE=4 SV=1	Os08g0442900	13.939	8.6	0	1	1	1	204630
A0A0P0XGK1	Os08g0434566 protein OS=Oryza sativa subsp. japonica OX=39947 GN=Os08g0434566 PE=4 SV=1	Os08g0434566	14.007	17.9	1	1	1	1	9938900
A0A0P0XN98	Os09g0482300 protein OS=Oryza sativa subsp. japonica OX=39947 GN=Os09g0482300 PE=1 SV=1	Os09g0482300	13.853	51.5	3	3	3	3	163850000
A0A0P0XR38	Os09g0549500 protein OS=Oryza sativa subsp. japonica OX=39947 GN=Os09g0549500 PE=4 SV=1	Os09g0549500	29.5	2.9	0	1	1	1	1551100
A0A0P0XT55	WAT1-related protein OS=Oryza sativa subsp. japonica OX=39947 GN=Os10g0199500 PE=3 SV=1	Os10g0199500	25.554	3.5	1	1	1	1	0
A0A0P0XUW7	Os10g0422583 protein OS=Oryza sativa subsp. japonica OX=39947 GN=Os10g0422583 PE=4 SV=1	Os10g0422583	13.418	13	0	1	1	1	110530
A0A0P0XVT4	Os10g0453851 protein OS=Oryza sativa subsp. japonica OX=39947 GN=Os10g0453851 PE=4 SV=1	Os10g0453851	36.061	2.4	1	1	1	1	0
A0A0P0XZ99	Os11g0175300 protein OS=Oryza sativa subsp. japonica OX=39947 GN=Os11g0175300 PE=4 SV=1	Os11g0175300	45.473	5	1	1	1	1	320040000
A0A0P0XZP3	Protein disulfide-isomerase OS=Oryza sativa subsp. japonica OX=39947 GN=Os11g0199200 PE=1 SV=1	Os11g0199200	46.654	9.4	2	3	3	3	166550000
A0A0P0YCW8	Os12g0626150 protein OS=Oryza sativa subsp. japonica OX=39947 GN=Os12g0626150 PE=4 SV=1	Os12g0626150	16.485	5.2	1	1	1	1	0
A0A0P0YD55	Os12g0626500 protein OS=Oryza sativa subsp. japonica OX=39947 GN=Os12g0626500 PE=1 SV=1	Os12g0626500	21.892	35.9	9	4	4	4	451640000
A3AHG5	Late embryogenesis abundant protein 17 OS=Oryza sativa subsp. japonica OX=39947 GN=LEA17 PE=2 SV=1	LEA17	36.791	15.7	3	3	3	3	34891000
A3C0C6	Peptidylprolyl isomerase OS=Oryza sativa subsp. japonica OX=39947 GN=Os09g0501850 PE=1 SV=1	Os09g0501850	16.29	7.8	1	1	1	1	10521000
B7EXZ6	Os04g0479500 protein OS=Oryza sativa subsp. japonica OX=39947 GN=Os04g0479500 PE=2 SV=1	Os04g0479500	26.165	4.4	1	1	1	1	8080700
B9FUY6	Os07g0685850 protein OS=Oryza sativa subsp. japonica OX=39947 GN=Os07g0685850 PE=1 SV=1	Os07g0685850	14.521	9.5	1	1	1	1	1764500
Q0DAE4	Glutaredoxin-C8 OS=Oryza sativa subsp. japonica OX=39947 GN=GRXC8 PE=2 SV=2	GRXC8	14.761	6.6	1	1	1	1	8477500
P0C5A4	Late embryogenesis abundant protein 19 OS=Oryza sativa subsp. japonica OX=39947 GN=LEA19 PE=2 SV=1	LEA19	20.514	25	5	5	5	5	121760000
P55142	Glutaredoxin-C6 OS=Oryza sativa subsp. japonica OX=39947 GN=GRXC6 PE=1 SV=2	GRXC6	11.774	8.9	1	1	1	1	26777000
P93407	Superoxide dismutase [Cu-Zn], chloroplastic OS=Oryza sativa subsp. japonica OX=39947 GN=SODCP PE=1 SV=1	SODCP	21.301	35.5	7	5	5	5	1963900000
Q0D840	Thioredoxin H1 OS=Oryza sativa subsp. japonica OX=39947 GN=TRXH PE=1 SV=1	TRXH	13.156	8.2	1	1	1	1	7734300
Q0DC52	Os06g0483900 protein OS=Oryza sativa subsp. japonica OX=39947 GN=Os06g0483900 PE=4 SV=1	Os06g0483900	36.713	2.7	1	1	1	1	0
Q0DG35	Glutamate synthase 2 [NADH], chloroplastic OS=Oryza sativa subsp. japonica OX=39947 GN=Os05g0555600 PE=2 SV=2	Os05g0555600	239.45	0.5	1	1	1	1	33317000
Q0DGH0	Os05g0533100 protein OS=Oryza sativa subsp. japonica OX=39947 GN=Os05g0533100 PE=1 SV=1	Os05g0533100	32.413	18.9	3	3	2	2	24533000
Q0DJE6	Lactoylglutathione lyase OS=Oryza sativa subsp. japonica OX=39947 GN=Os05g0295800 PE=1 SV=1	Os05g0295800	21.329	25.4	3	3	3	3	141270000
Q0DRV6	Superoxide dismutase [Cu-Zn] 1 OS=Oryza sativa subsp. japonica OX=39947 GN=SODCC1 PE=1 SV=1	SODCC1	15.251	59.9	5	5	5	5	1608100000
Q0DSY0	Os03g0281600 protein (Fragment) OS=Oryza sativa subsp. japonica OX=39947 GN=Os03g0281600 PE=1 SV=1	Os03g0281600	91.214	2.5	1	1	1	1	2139400
Q0DTS5	Os03g0227900 protein OS=Oryza sativa subsp. japonica OX=39947 GN=Os03g0227900 PE=1 SV=2	Os03g0227900	51.394	4.2	1	1	1	1	241900
Q10SR3	70 kDa heat shock protein OS=Oryza sativa subsp. japonica OX=39947 GN=LOC_Os03g02260 PE=1 SV=1	LOC_Os03g02260	72.564	1.3	1	1	1	1	3866200
Q0DZS7	Os02g0601100 protein OS=Oryza sativa subsp. japonica OX=39947 GN=Os02g0601100 PE=1 SV=1	Os02g0601100	12.837	16.9	1	1	1	1	3511200
Q0E0J8	Os02g0543900 protein OS=Oryza sativa subsp. japonica OX=39947 GN=Os02g0543900 PE=2 SV=2	Os02g0543900	41.437	2.2	1	1	1	1	0
Q0E2C9	Os02g0250600 protein OS=Oryza sativa subsp. japonica OX=39947 GN=Os02g0250600 PE=1 SV=1	Os02g0250600	47.315	36.7	14	14	14	14	657570000
Q7XBA6	Non-specific lipid-transfer protein OS=Oryza sativa subsp. japonica OX=39947 GN=Os11g0115400 PE=1 SV=1	Os11g0115400	11.317	11.2	1	1	1	1	20516000
Q0IT64	Os11g0303200 protein OS=Oryza sativa subsp. japonica OX=39947 GN=Os11g0303200 PE=4 SV=1	Os11g0303200	14.404	18.3	1	1	1	1	2372500000
Q0J0Q5	Os09g0502100 protein OS=Oryza sativa subsp. japonica OX=39947 GN=Os09g0502100 PE=1 SV=2	Os09g0502100	43.704	14.2	4	4	4	4	182420000
Q0J4T9	Os08g0490600 protein OS=Oryza sativa subsp. japonica OX=39947 GN=Os08g0490600 PE=1 SV=1	Os08g0490600	18.918	5	0	1	1	1	4767500
Q0J778	Terpene cyclase/mutase family member OS=Oryza sativa subsp. japonica OX=39947 GN=Os08g0223900 PE=1 SV=2	Os08g0223900	88.803	2.9	1	1	1	1	8188700000
Q109B0	Class II metallothionein-like protein 1A OS=Oryza sativa subsp. japonica OX=39947 GN=MT21A PE=2 SV=1	MT21A	8.4933	24.1	2	1	1	1	43674000
Q10DV7	Actin-1 OS=Oryza sativa subsp. japonica OX=39947 GN=ACT1 PE=2 SV=1	ACT1	41.812	14.1	3	3	3	3	41348000
Q10FQ7	Glyoxalase family protein, expressed OS=Oryza sativa subsp. japonica OX=39947 GN=LOC_Os03g45720 PE=1 SV=1	LOC_Os03g45720	15.174	9.9	1	1	1	1	74235000
Q10MT7	Gamma interferon inducible lysosomal thiol reductase family protein, expressed OS=Oryza sativa subsp. japonica OX=39947 GN=LOC_Os03g18454 PE=1 SV=1	LOC_Os03g18454	28.591	5.1	1	1	1	1	4003400
Q10NA1	Heat shock cognate 70 kDa protein, putative, expressed OS=Oryza sativa subsp. japonica OX=39947 GN=LOC_Os03g16920 PE=1 SV=1	LOC_Os03g16920	71.633	10.3	4	5	4	4	210410000
Q2QLS7	Os12g0630200 protein OS=Oryza sativa subsp. japonica OX=39947 GN=LOC_Os12g43450 PE=1 SV=1	LOC_Os12g43450	25.008	13.4	2	2	2	2	21560000
Q2QMT7	B3 domain-containing protein Os12g0591400 OS=Oryza sativa subsp. japonica OX=39947 GN=Os12g0591300 PE=2 SV=1	Os12g0591300	75.285	3	1	1	1	1	3778600
Q2QNM1	DNA replication licensing factor MCM7 OS=Oryza sativa subsp. japonica OX=39947 GN=MCM7 PE=2 SV=1	MCM7	81.348	1.2	0	1	1	1	145140000
Q2QUP1	DnaJ protein ERDJ7 OS=Oryza sativa subsp. japonica OX=39947 GN=ERDJ7 PE=3 SV=1	ERDJ7	36.162	2.6	1	1	1	1	0
Q2QV45	70 kDa heat shock protein OS=Oryza sativa subsp. japonica OX=39947 GN=LOC_Os12g14070 PE=1 SV=1	LOC_Os12g14070	74.086	14.9	7	9	9	9	413610000
Q2QX63	DnaJ C terminal region family protein, expressed OS=Oryza sativa subsp. japonica OX=39947 GN=LOC_Os12g07060 PE=1 SV=1	LOC_Os12g07060	45.697	1.9	1	1	1	1	0
Q2QXB0	Os12g0163600 protein OS=Oryza sativa subsp. japonica OX=39947 GN=LOC_Os12g06650 PE=2 SV=1	LOC_Os12g06650	64.535	1.7	1	1	1	1	6891600
Q2QZ79	Os11g0697050 protein OS=Oryza sativa subsp. japonica OX=39947 GN=LOC_Os11g47400 PE=4 SV=1	LOC_Os11g47400	34.152	3.4	1	1	1	1	0
Q2R181	Expressed protein OS=Oryza sativa subsp. japonica OX=39947 GN=LOC_Os11g40070 PE=4 SV=2	LOC_Os11g40070	26.48	3	2	1	1	1	108950000
Q2R2Z4	GDT1-like protein 2, chloroplastic OS=Oryza sativa subsp. japonica OX=39947 GN=Os11g0544500 PE=2 SV=1	Os11g0544500	36.727	3.5	1	1	1	1	0
Q336Q3	Expressed protein OS=Oryza sativa subsp. japonica OX=39947 GN=LOC_Os10g41950 PE=2 SV=1	LOC_Os10g41950	11.868	7.3	1	1	1	1	0
Q337E1	Os10g0506800 protein OS=Oryza sativa subsp. japonica OX=39947 GN=LOC_Os10g36250 PE=1 SV=2	LOC_Os10g36250	87.543	2.6	1	1	1	1	5242400
Q337E2	Expressed protein OS=Oryza sativa subsp. japonica OX=39947 GN=LOC_Os10g36180 PE=1 SV=1	LOC_Os10g36180	45.581	37	19	9	9	9	608950000
Q53ME4	Leucine Rich Repeat family protein, expressed OS=Oryza sativa subsp. japonica OX=39947 GN=LOC_Os11g12620 PE=3 SV=1	LOC_Os11g12620	110.93	0.8	1	1	1	1	29732000
Q53RJ5	Heat shock 70 kDa protein BIP2 OS=Oryza sativa subsp. japonica OX=39947 GN=BIP2 PE=2 SV=1	BIP2	73.373	1.6	1	1	1	1	50474000
Q5JNJ5	Early nodulin-like protein 1 OS=Oryza sativa subsp. japonica OX=39947 GN=ENODL1 PE=1 SV=1	ENODL1	24.922	5.5	1	1	1	1	1027000000
Q5N6V0	B3 domain-containing protein Os01g0905400 OS=Oryza sativa subsp. japonica OX=39947 GN=Os01g0905400 PE=2 SV=1	Os01g0905400	75.402	1.3	2	1	1	1	3008000
Q5N8V9	Os01g0899700 protein OS=Oryza sativa subsp. japonica OX=39947 GN=Os01g0899700 PE=2 SV=1	Os01g0899700	45.096	1.9	0	1	1	1	18257000
Q5NAQ1	Os01g0224300 protein OS=Oryza sativa subsp. japonica OX=39947 GN=Os01g0224300 PE=1 SV=1	Os01g0224300	7.3383	30	1	1	1	1	630990
Q5NBN5	Os01g0276300 protein OS=Oryza sativa subsp. japonica OX=39947 GN=Os01g0276300 PE=1 SV=1	Os01g0276300	24.485	22.8	3	3	3	3	50976000
Q5VML4	Os06g0150400 protein OS=Oryza sativa subsp. japonica OX=39947 GN=Os06g0150400 PE=1 SV=1	Os06g0150400	33.661	14.7	7	5	5	5	33970000
Q5VRM0	Acyl-CoA-binding domain-containing protein 2 OS=Oryza sativa subsp. japonica OX=39947 GN=ACBP2 PE=1 SV=1	ACBP2	10.248	14.3	1	1	1	1	10781000
Q5Z9Y8	Os06g0341300 protein OS=Oryza sativa subsp. japonica OX=39947 GN=Os06g0341300 PE=1 SV=1	Os06g0341300	27.921	32.9	7	6	6	6	440660000
Q5ZA49	Os06g0299200 protein OS=Oryza sativa subsp. japonica OX=39947 GN=Os06g0299200 PE=3 SV=1	Os06g0299200	32.334	3	0	1	1	1	23301000
Q655Y7	Os06g0664400 protein OS=Oryza sativa subsp. japonica OX=39947 GN=Os06g0664400 PE=1 SV=1	Os06g0664400	46.795	1.6	1	1	1	1	3151200
Q657B3	Zinc finger CCCH domain-containing protein 7 OS=Oryza sativa subsp. japonica OX=39947 GN=Os01g0572100 PE=2 SV=1	Os01g0572100	74.437	1.1	0	1	1	1	6344200
Q65WW3	Os05g0474600 protein OS=Oryza sativa subsp. japonica OX=39947 GN=Os05g0474600 PE=1 SV=1	Os05g0474600	35.589	9.1	2	2	2	2	18130000
Q65XA0	Probable glutathione S-transferase DHAR1, cytosolic OS=Oryza sativa subsp. japonica OX=39947 GN=DHAR1 PE=1 SV=1	DHAR1	23.57	28.2	8	4	4	4	414470000
Q67UF5	Protein disulfide isomerase-like 2-3 OS=Oryza sativa subsp. japonica OX=39947 GN=PDIL2-3 PE=2 SV=1	PDIL2-3	47.334	7.3	2	2	2	2	33060000
Q69Q02	4-alpha-glucanotransferase DPE2 OS=Oryza sativa subsp. japonica OX=39947 GN=DPE2 PE=2 SV=1	DPE2	108.29	1	1	1	1	1	0
Q69TW5	bZIP transcription factor 46 OS=Oryza sativa subsp. japonica OX=39947 GN=BZIP46 PE=1 SV=1	BZIP46	34.687	2.5	1	1	1	1	39551000
Q6EUH6	Os02g0663900 protein OS=Oryza sativa subsp. japonica OX=39947 GN=Os02g0663900 PE=4 SV=1	Os02g0663900	72.46	1.2	3	1	1	1	0
Q6F3A5	Beta-Ig-H3 domain-containing protein, putative, expressed OS=Oryza sativa subsp. japonica OX=39947 GN=LOC_Os03g57460 PE=1 SV=1	LOC_Os03g57460	50.688	4.2	1	1	1	1	13690000
Q6H7J8	Os02g0633100 protein OS=Oryza sativa subsp. japonica OX=39947 GN=Os02g0633100 PE=1 SV=1	Os02g0633100	205.21	1	0	2	2	2	21089000
Q6K4S7	Os02g0285300 protein OS=Oryza sativa subsp. japonica OX=39947 GN=Os02g0285300 PE=1 SV=1	Os02g0285300	24.048	6.5	1	1	1	1	0
Q6K670	Os02g0794600 protein OS=Oryza sativa subsp. japonica OX=39947 GN=Os02g0794600 PE=1 SV=1	Os02g0794600	8.4065	43	1	1	1	1	13546000
Q6K793	Os02g0510600 protein OS=Oryza sativa subsp. japonica OX=39947 GN=Os02g0510600 PE=3 SV=1	Os02g0510600	35.456	2.2	1	1	1	1	10214000
Q6K8Z2	Os02g0795200 protein OS=Oryza sativa subsp. japonica OX=39947 GN=Os02g0795200 PE=2 SV=1	Os02g0795200	37.48	2.3	1	1	1	1	0
Q6YVM4	Probable cellulose synthase A catalytic subunit 6 [UDP-forming] OS=Oryza sativa subsp. japonica OX=39947 GN=CESA6 PE=2 SV=1	CESA6	122.41	1.8	1	1	1	1	265340
Q6Z0F9	Os08g0340900 protein OS=Oryza sativa subsp. japonica OX=39947 GN=Os08g0340900 PE=2 SV=1	Os08g0340900	90.389	2.9	1	1	1	1	54692000
Q6Z0I0	Os08g0327700 protein OS=Oryza sativa subsp. japonica OX=39947 GN=Os08g0327700 PE=1 SV=1	Os08g0327700	15.163	6.7	1	1	1	1	7996500
Q6Z0R3	Serine/threonine-protein phosphatase OS=Oryza sativa subsp. japonica OX=39947 GN=Os08g0455600 PE=1 SV=1	Os08g0455600	34.613	3.9	1	1	1	1	120830000
Q6Z730	Eukaryotic translation initiation factor 3 subunit J OS=Oryza sativa subsp. japonica OX=39947 GN=Os02g0122300 PE=1 SV=1	Os02g0122300	25.789	9.5	1	1	1	1	1091000
Q6Z744	Dihydropyrimidine dehydrogenase (NADP(+)) OS=Oryza sativa subsp. japonica OX=39947 GN=Os02g0736400 PE=1 SV=1	Os02g0736400	45.308	5.3	1	1	1	1	5649600
Q6Z7B0	Heat shock 70 kDa protein BIP1 OS=Oryza sativa subsp. japonica OX=39947 GN=BIP1 PE=1 SV=1	BIP1	73.389	10.5	11	7	6	7	307530000
Q6ZBK6	Os08g0519400 protein OS=Oryza sativa subsp. japonica OX=39947 GN=Os08g0519400 PE=1 SV=1	Os08g0519400	50.857	3.1	1	1	1	1	9402500
Q6ZE15	Os07g0137600 protein OS=Oryza sativa subsp. japonica OX=39947 GN=Os07g0137600 PE=2 SV=1	Os07g0137600	12.465	7.1	3	1	1	1	0
Q6ZFH9	Glycerophosphodiester phosphodiesterase OS=Oryza sativa subsp. japonica OX=39947 GN=Os08g0503200 PE=1 SV=1	Os08g0503200	83.578	3.3	1	1	1	1	1211500
Q6ZFJ0	Os08g0502400 protein OS=Oryza sativa subsp. japonica OX=39947 GN=Os08g0502400 PE=1 SV=1	Os08g0502400	28.353	3.3	1	1	1	1	25766000
Q6ZGV3	Os02g0717900 protein OS=Oryza sativa subsp. japonica OX=39947 GN=Os02g0717900 PE=1 SV=1	Os02g0717900	21.986	4.1	1	1	1	1	16901000
Q6ZIG6	Os02g0186400 protein OS=Oryza sativa subsp. japonica OX=39947 GN=Os02g0186400 PE=1 SV=1	Os02g0186400	86.146	2.5	1	1	1	1	5049100
Q75GI7	Expressed protein OS=Oryza sativa subsp. japonica OX=39947 GN=LOC_Os03g51640 PE=2 SV=1	LOC_Os03g51640	45.501	6.1	1	1	1	1	158420
Q75HZ0	LEA5 OS=Oryza sativa subsp. japonica OX=39947 GN=Os05g0584200 PE=1 SV=1	Os05g0584200	16.546	5.3	1	1	1	1	0
Q75M67	Co-chaperone protein p23 OS=Oryza sativa subsp. japonica OX=39947 GN=LOC_Os03g26460 PE=1 SV=1	LOC_Os03g26460	19.325	8.1	1	1	1	1	2719200
Q7G065	Glucose-1-phosphate adenylyltransferase large subunit 2, cytosolic OS=Oryza sativa subsp. japonica OX=39947 GN=AGPL2 PE=1 SV=1	AGPL2	57.574	1.9	1	1	1	1	31463000
Q7X8Y3	Os04g0638800 protein OS=Oryza sativa subsp. japonica OX=39947 GN=Os04g0638800 PE=2 SV=1	Os04g0638800	32.014	6.6	1	1	1	1	3056100
Q7XCN0	Expressed protein OS=Oryza sativa subsp. japonica OX=39947 GN=LOC_Os10g39430 PE=1 SV=1	LOC_Os10g39430	87.593	1.6	1	1	1	1	11946000000
Q7XUC9	Histone H4 OS=Oryza sativa subsp. japonica OX=39947 GN=LOC_Os03g02780 PE=1 SV=2	LOC_Os03g02780	11.409	13.6	1	1	1	1	2466900
Q7XVM2	Dihydrolipoyllysine-residue succinyltransferase OS=Oryza sativa subsp. japonica OX=39947 GN=Os04g0394200 PE=1 SV=1	Os04g0394200	48.283	3.2	0	1	1	1	4723400
Q7Y0E6	Ubiquinone biosynthesis protein OS=Oryza sativa subsp. japonica OX=39947 GN=LOC_Os03g29180 PE=1 SV=1	LOC_Os03g29180	34.403	7.1	1	1	1	1	972290
Q8H4B9	Os07g0516200 protein OS=Oryza sativa subsp. japonica OX=39947 GN=Os07g0516200 PE=1 SV=1	Os07g0516200	18.818	12.8	2	2	2	2	63417000
Q8H4M5	Os07g0213600 protein OS=Oryza sativa subsp. japonica OX=39947 GN=Os07g0213600 PE=1 SV=1	Os07g0213600	15.891	24.7	4	2	2	2	70606000
Q8H5Q4	Os07g0244400 protein OS=Oryza sativa subsp. japonica OX=39947 GN=Os07g0244400 PE=4 SV=1	Os07g0244400	46.663	1.8	2	1	1	1	0
Q8H625	Os06g0104100 protein OS=Oryza sativa subsp. japonica OX=39947 GN=Os06g0104100 PE=1 SV=1	Os06g0104100	33.591	2.6	1	1	1	1	0
Q8H7M6	Os03g0190800 protein OS=Oryza sativa subsp. japonica OX=39947 GN=LOC_Os03g09080 PE=1 SV=1	LOC_Os03g09080	42.027	2.7	1	1	1	1	28829000
Q8H8B0	Os03g0159600 protein OS=Oryza sativa subsp. japonica OX=39947 GN=LOC_Os03g06360 PE=1 SV=1	LOC_Os03g06360	27.19	17.4	3	2	2	2	78927000
Q8H8U5	Protein IN2-1 homolog B OS=Oryza sativa subsp. japonica OX=39947 GN=GSTZ5 PE=2 SV=1	GSTZ5	27.361	27.9	5	5	5	5	255330000
Q8S7R5	Os10g0122300 protein OS=Oryza sativa subsp. japonica OX=39947 GN=LOC_Os10g03360 PE=3 SV=1	LOC_Os10g03360	45.293	1.7	1	1	1	1	29372000
Q8S7U3	Late embryogenesis abundant protein, expressed OS=Oryza sativa subsp. japonica OX=39947 GN=LOC_Os03g07180 PE=1 SV=1	LOC_Os03g07180	41.859	5.8	1	2	2	2	7201300
Q8W0D1	Os01g0721900 protein OS=Oryza sativa subsp. japonica OX=39947 GN=Os01g0721900 PE=1 SV=1	Os01g0721900	40.425	14.5	5	3	2	3	23632000
Q948T6	Lactoylglutathione lyase OS=Oryza sativa subsp. japonica OX=39947 GN=GLYI-11 PE=1 SV=2	GLYI-11	32.553	42.3	10	10	10	10	1151800000
Q94GQ6	Os03g0747500 protein OS=Oryza sativa subsp. japonica OX=39947 GN=LOC_Os03g53620 PE=1 SV=1	LOC_Os03g53620	21.273	17.8	2	2	2	2	15083000
Q9AY67	Os03g0781200 protein OS=Oryza sativa subsp. japonica OX=39947 GN=Os03g0781200 PE=4 SV=1	Os03g0781200	8.2885	13.2	1	1	1	1	403200000
Q9SXX7	Cytochrome c oxidase subunit 5C OS=Oryza sativa subsp. japonica OX=39947 GN=COX5C PE=3 SV=3	COX5C	6.9781	15.9	17	1	1	1	64480000000

## Sheet: Peptide_ident
ID	Sequence	Length	Protein accession	Protein description	Charge	m/z	Mass error [ppm]	PEP	Score	Intensity	Unique [yes/no]
0	AADQMTGQAFNDVGK	15	Q5NBN5	Os01g0276300 protein OS=Oryza sativa subsp. japonica OX=39947 GN=Os01g0276300 PE=1 SV=1	2	776.857	0.45148	0	221.8	24146000	yes
1	AAEMAAQGSDVTMPGGLADQAQAAAR	26	Q5Z9Y8	Os06g0341300 protein OS=Oryza sativa subsp. japonica OX=39947 GN=Os06g0341300 PE=1 SV=1	3	830.057	-1.4884	3.5144e-67	147.39	66966000	yes
2	AAGKGEGK	8	A0A0P0XR38	Os09g0549500 protein OS=Oryza sativa subsp. japonica OX=39947 GN=Os09g0549500 PE=4 SV=1	1	717.389	-0.015625	0.00031439	20.482	360710	yes
3	AAGKGEGK	8	A0A0P0XR38	Os09g0549500 protein OS=Oryza sativa subsp. japonica OX=39947 GN=Os09g0549500 PE=4 SV=1	1	717.389	-1.8819			1190300	yes
4	AAVGHPDTLGDCPFSQR	17	Q65XA0	Probable glutathione S-transferase DHAR1, cytosolic OS=Oryza sativa subsp. japonica OX=39947 GN=DHAR1 PE=1 SV=1	3	609.953	0.66655	1.1261e-145	184.02	43619000	yes
5	AEAYLADK	8	Q0E0J8	Os02g0543900 protein OS=Oryza sativa subsp. japonica OX=39947 GN=Os02g0543900 PE=2 SV=2	2	440.724		0.014499	53.554		yes
6	AETGGQEGVTAK	12	Q0E2C9	Os02g0250600 protein OS=Oryza sativa subsp. japonica OX=39947 GN=Os02g0250600 PE=1 SV=1	2	574.283	-3.3184	0.00015131	131.12	56681000	yes
7	AFEAIDGK	8	Q8H5Q4	Os07g0244400 protein OS=Oryza sativa subsp. japonica OX=39947 GN=Os07g0244400 PE=4 SV=1	2	425.719		0.013143	83.364		yes
8	AFEAIDGK	8	Q8H5Q4	Os07g0244400 protein OS=Oryza sativa subsp. japonica OX=39947 GN=Os07g0244400 PE=4 SV=1	2	425.719		0.012498	82.671		yes
9	AFVVHELEDDLGK	13	P93407	Superoxide dismutase [Cu-Zn], chloroplastic OS=Oryza sativa subsp. japonica OX=39947 GN=SODCP PE=1 SV=1	2	736.375	-1.3802	0	252.3	844910000	yes
10	AFVVHELEDDLGK	13	P93407	Superoxide dismutase [Cu-Zn], chloroplastic OS=Oryza sativa subsp. japonica OX=39947 GN=SODCP PE=1 SV=1	3	491.252	-0.13009	0.013971	86.291	3027700	yes
11	AFVVHELEDDLGKGGHELSLSTGNAGGR	28	P93407	Superoxide dismutase [Cu-Zn], chloroplastic OS=Oryza sativa subsp. japonica OX=39947 GN=SODCP PE=1 SV=1	4	717.109	-0.028825	2.644e-230	189.39	14375000	yes
12	AGAMAAQTK	9	Q0E2C9	Os02g0250600 protein OS=Oryza sativa subsp. japonica OX=39947 GN=Os02g0250600 PE=1 SV=1	2	424.718	-1.6655	0.0038541	110.67	5888600	yes
13	AGEGYDAAK	9	Q8S7U3	Late embryogenesis abundant protein, expressed OS=Oryza sativa subsp. japonica OX=39947 GN=LOC_Os03g07180 PE=1 SV=1	2	441.204	-0.58489	0.01032	110.41	4907000	yes
14	AGFAGDDAPRAVFPSIVGRPR	21	Q10DV7	Actin-1 OS=Oryza sativa subsp. japonica OX=39947 GN=ACT1 PE=2 SV=1	4	539.789	0.23802	0.010417	37.09	28092000	yes
15	AGQVMGASK	9	P0C5A4	Late embryogenesis abundant protein 19 OS=Oryza sativa subsp. japonica OX=39947 GN=LEA19 PE=2 SV=1	2	424.718	-0.59258	5.6684e-12	143.28	7278700	yes
16	AGVDNDPHVSNALIDMYAKCGFIK	24	Q6Z0F9	Os08g0340900 protein OS=Oryza sativa subsp. japonica OX=39947 GN=Os08g0340900 PE=2 SV=1	3	884.425	1.3976	0.0061923	46.578	54692000	yes
17	AHDVVIFSK	9	Q0DAE4	Glutaredoxin-C8 OS=Oryza sativa subsp. japonica OX=39947 GN=GRXC8 PE=2 SV=2	2	508.282	-1.37	1.2281e-128	189.13	8477500	yes
18	ALQITLLVLVSVWLIYQVKHSYEKK	25	Q75GI7	Expressed protein OS=Oryza sativa subsp. japonica OX=39947 GN=LOC_Os03g51640 PE=2 SV=1	7	425.397	-4.3523	0.014484	0.31823	158420	yes
19	ALSEAISGAVQR	12	Q337E2	Expressed protein OS=Oryza sativa subsp. japonica OX=39947 GN=LOC_Os10g36180 PE=1 SV=1	3	401.223		0.0021295	96.229		yes
20	AMVEVLVEEEEAPLACK	17	Q8H4M5	Os07g0213600 protein OS=Oryza sativa subsp. japonica OX=39947 GN=Os07g0213600 PE=1 SV=1	3	639.65	-1.1798	0.0096903	85.493	10779000	yes
21	APGATVVSCVER	12	Q0E2C9	Os02g0250600 protein OS=Oryza sativa subsp. japonica OX=39947 GN=Os02g0250600 PE=1 SV=1	2	623.316	-2.7312	2.8138e-68	169.37	133640000	yes
22	ASETAQAAK	9	P0C5A4	Late embryogenesis abundant protein 19 OS=Oryza sativa subsp. japonica OX=39947 GN=LEA19 PE=2 SV=1	2	438.725	-3.8714	0.011345	119.29	2192400	yes
23	ASGASYSSVVK	11	Q8H4B9	Os07g0516200 protein OS=Oryza sativa subsp. japonica OX=39947 GN=Os07g0516200 PE=1 SV=1	2	528.272	-2.638	0.00031407	132.01	15654000	yes
24	ATLELTHNWGTENDPEFK	18	Q0DJE6	Lactoylglutathione lyase OS=Oryza sativa subsp. japonica OX=39947 GN=Os05g0295800 PE=1 SV=1	3	701.332	0.0828	0	213.99	79970000	yes
25	AVDSGAVPVSPPEQK	15	A0A0P0VW37	Os03g0277500 protein OS=Oryza sativa subsp. japonica OX=39947 GN=Os03g0277500 PE=1 SV=1	2	740.886	-1.0275	9.5336e-10	132.76	534420000	yes
26	AVDSGAVPVSPPEQK	15	A0A0P0VW37	Os03g0277500 protein OS=Oryza sativa subsp. japonica OX=39947 GN=Os03g0277500 PE=1 SV=1	2	740.886	0.32492	0.0064705	94.616	10292000	yes
27	AVLVDEIWHAAGDAGSDIDWYVK	23	Q7Y0E6	Ubiquinone biosynthesis protein OS=Oryza sativa subsp. japonica OX=39947 GN=LOC_Os03g29180 PE=1 SV=1	6	422.544	-1.96	0.0139	7.1117	972290	yes
28	AVVVHADPDDLGK	13	Q0DRV6	Superoxide dismutase [Cu-Zn] 1 OS=Oryza sativa subsp. japonica OX=39947 GN=SODCC1 PE=1 SV=1	2	668.349	-2.3493	0	215.06	235710000	yes
29	AVVVHADPDDLGKGGHELSK	20	Q0DRV6	Superoxide dismutase [Cu-Zn] 1 OS=Oryza sativa subsp. japonica OX=39947 GN=SODCC1 PE=1 SV=1	4	511.767	-1.2791	6.4375e-07	101.49	5120700	yes
30	AVVVLGSSEIVK	12	Q0DRV6	Superoxide dismutase [Cu-Zn] 1 OS=Oryza sativa subsp. japonica OX=39947 GN=SODCC1 PE=1 SV=1	2	600.864	-1.2424	1.6449e-05	134.25	695940000	yes
31	AVVVLGSSEIVK	12	Q0DRV6	Superoxide dismutase [Cu-Zn] 1 OS=Oryza sativa subsp. japonica OX=39947 GN=SODCC1 PE=1 SV=1	2	600.864	0.49453			57314	yes
32	AVVVLGSSEIVK	12	Q0DRV6	Superoxide dismutase [Cu-Zn] 1 OS=Oryza sativa subsp. japonica OX=39947 GN=SODCC1 PE=1 SV=1	2	600.864	1.8479			8381200	yes
33	CRWCHPHR	8	A0A0P0XVT4	Os10g0453851 protein OS=Oryza sativa subsp. japonica OX=39947 GN=Os10g0453851 PE=4 SV=1	3	403.515		0.0057859	4.9653		yes
34	CYTECFGMK	9	Q948T6	Lactoylglutathione lyase OS=Oryza sativa subsp. japonica OX=39947 GN=GLYI-11 PE=1 SV=2	2	598.233	0.6832	0.0028238	124.08	18971000	yes
35	DAAAAMAQK	9	Q0E2C9	Os02g0250600 protein OS=Oryza sativa subsp. japonica OX=39947 GN=Os02g0250600 PE=1 SV=1	2	438.716	-0.44773	4.5647e-12	143.56	16438000	yes
36	DAATMQSAENLVLGK	15	Q8H8B0	Os03g0159600 protein OS=Oryza sativa subsp. japonica OX=39947 GN=LOC_Os03g06360 PE=1 SV=1	2	774.39	-2.1996	5.7963e-296	210.35	49624000	yes
37	DAGAHAAQAATEK	13	Q0E2C9	Os02g0250600 protein OS=Oryza sativa subsp. japonica OX=39947 GN=Os02g0250600 PE=1 SV=1	3	414.202	-0.89981	4.0884e-24	147.52	39517000	yes
38	DATPDSAAAGATPGATYTDK	20	Q337E2	Expressed protein OS=Oryza sativa subsp. japonica OX=39947 GN=LOC_Os10g36180 PE=1 SV=1	3	627.622	0.018971	0.00017916	85.51	9607600	yes
39	DDPSFPTHVEIVDYLEDYADR	21	A0A0P0VTY6	Flavin-containing monooxygenase OS=Oryza sativa subsp. japonica OX=39947 GN=Os03g0182000 PE=3 SV=1	5	500.03	-1.6094	0.015143	3.6626	12194000	yes
40	DMTASLSEDNVEEK	14	Q0J0Q5	Os09g0502100 protein OS=Oryza sativa subsp. japonica OX=39947 GN=Os09g0502100 PE=1 SV=2	2	784.343	-1.5692	7.6927e-17	143.97	37058000	yes
41	DQCFEHLK	8	A0A0P0VKB4	Os02g0558400 protein OS=Oryza sativa subsp. japonica OX=39947 GN=Os02g0558400 PE=3 SV=1	2	538.745	-3.7325	0.012588	118.74	175660000	yes
42	DQCFEHLK	8	A0A0P0VKB4	Os02g0558400 protein OS=Oryza sativa subsp. japonica OX=39947 GN=Os02g0558400 PE=3 SV=1	2	538.745		0.0026681	93.992		yes
43	DQTGGFLGEK	10	P0C5A4	Late embryogenesis abundant protein 19 OS=Oryza sativa subsp. japonica OX=39947 GN=LEA19 PE=2 SV=1	2	526.256	-2.7537	0.0081746	122.28	71220000	yes
44	DTTSDTTGGMAHK	13	Q0E2C9	Os02g0250600 protein OS=Oryza sativa subsp. japonica OX=39947 GN=Os02g0250600 PE=1 SV=1	2	661.288	0.50771	8.6715e-24	147.95	38713000	yes
45	DVALSTGGTASEYAK	15	Q0E2C9	Os02g0250600 protein OS=Oryza sativa subsp. japonica OX=39947 GN=Os02g0250600 PE=1 SV=1	2	735.36	-1.0747	0.0041071	103.46	62298000	yes
46	DVTLSAGETAAEHAK	15	Q0E2C9	Os02g0250600 protein OS=Oryza sativa subsp. japonica OX=39947 GN=Os02g0250600 PE=1 SV=1	3	500.583	-2.5831	0.014794	88.561	43121000	yes
47	DVTLSTGGTAAEK	13	Q0E2C9	Os02g0250600 protein OS=Oryza sativa subsp. japonica OX=39947 GN=Os02g0250600 PE=1 SV=1	2	625.317	-0.68264	0.013064	93.258	19165000	yes
48	DVTPNEEEKEEDKEMTLEEFEK	22	Q0DGH0	Os05g0533100 protein OS=Oryza sativa subsp. japonica OX=39947 GN=Os05g0533100 PE=1 SV=1	4	675.304	0.48775	5.3237e-05	69.922	13131000	yes
49	DVTPNEEEKEEDKEMTLEEFEK	22	Q0DGH0	Os05g0533100 protein OS=Oryza sativa subsp. japonica OX=39947 GN=Os05g0533100 PE=1 SV=1	4	675.304	1.1336	0.00013405	63.184	2183500	yes
50	DVTPNEEEKEEDKEMTLEEFEK	22	Q0DGH0	Os05g0533100 protein OS=Oryza sativa subsp. japonica OX=39947 GN=Os05g0533100 PE=1 SV=1	4	679.302	0.51003	1.6122e-11	78.975	5434900	yes
51	DVVGGAAEALPADMVATR	18	A0A0P0YD55	Os12g0626500 protein OS=Oryza sativa subsp. japonica OX=39947 GN=Os12g0626500 PE=1 SV=1	2	879.938	-1.3292	0.0068423	72.089	4160200	yes
52	DVVGGAAEALPADMVATR	18	A0A0P0YD55	Os12g0626500 protein OS=Oryza sativa subsp. japonica OX=39947 GN=Os12g0626500 PE=1 SV=1	2	871.941	-2.4223	6.2846e-219	196.33	201970000	yes
53	EALEMLMLPMAK	12	Q0DG35	Glutamate synthase 2 [NADH], chloroplastic OS=Oryza sativa subsp. japonica OX=39947 GN=Os05g0555600 PE=2 SV=2	2	696.85	-1.0015	0.013715	88.948	33317000	yes
54	EALEWLDENQTAEK	14	Q6Z7B0	Heat shock 70 kDa protein BIP1 OS=Oryza sativa subsp. japonica OX=39947 GN=BIP1 PE=1 SV=1	2	838.394	0.38057	1.6034e-222	204.17	20357000	yes
55	EALEWLDENQTAEKEEYEEK	20	Q6Z7B0	Heat shock 70 kDa protein BIP1 OS=Oryza sativa subsp. japonica OX=39947 GN=BIP1 PE=1 SV=1	3	828.375	1.8986	1.3163e-56	151.23	10960000	yes
56	EALEWLDENQTAEKEEYEEK	20	Q6Z7B0	Heat shock 70 kDa protein BIP1 OS=Oryza sativa subsp. japonica OX=39947 GN=BIP1 PE=1 SV=1	3	828.375	3.5864	0.0033932	68.41	1846300	yes
57	EAPANNPGLQAPSEKDPATK	20	Q0DJE6	Lactoylglutathione lyase OS=Oryza sativa subsp. japonica OX=39947 GN=Os05g0295800 PE=1 SV=1	3	679.008	-0.19192	7.5711e-13	110.38	47548000	yes
58	EEFYQQPGWK	10	A0A0P0VYG1	Os03g0356700 protein OS=Oryza sativa subsp. japonica OX=39947 GN=Os03g0356700 PE=1 SV=1	2	656.304	0.42701	1.6614e-11	141.78	8830500	yes
59	EEGVECEGCNGAGWLLCDFCK	21	A0A0N7KQ58	Os08g0520850 protein OS=Oryza sativa subsp. japonica OX=39947 GN=Os08g0520850 PE=4 SV=1	5	498.802	-2.9999	0.014563	1.1819	2282000	yes
60	EFNVFDSR	8	Q8H625	Os06g0104100 protein OS=Oryza sativa subsp. japonica OX=39947 GN=Os06g0104100 PE=1 SV=1	2	507.238		0.015404	55.441		yes
61	EGAANEEEEKEEDKEMTLEEFEK	23	Q8W0D1	Os01g0721900 protein OS=Oryza sativa subsp. japonica OX=39947 GN=Os01g0721900 PE=1 SV=1	4	686.55	0.58074	1.6312e-11	99.93	11163000	yes
62	EGAANEEEEKEEDKEMTLEEFEK	23	Q8W0D1	Os01g0721900 protein OS=Oryza sativa subsp. japonica OX=39947 GN=Os01g0721900 PE=1 SV=1	4	686.55	0.97159	0.0039494	46.982	2781300	yes
63	EGAANEEEEKEEDKEMTLEEFEK	23	Q8W0D1	Os01g0721900 protein OS=Oryza sativa subsp. japonica OX=39947 GN=Os01g0721900 PE=1 SV=1	4	686.55	-0.38728	3.2098e-09	92.336	4987400	yes
64	EGDVLVVPR	9	A0A0P0VUB4	Os03g0197300 protein OS=Oryza sativa subsp. japonica OX=39947 GN=Os03g0197300 PE=1 SV=1	2	492.28	-1.3374	0.011477	111.82	2023500	yes
65	EGEGHSAEEAAGLEEIGR	18	Q0E2C9	Os02g0250600 protein OS=Oryza sativa subsp. japonica OX=39947 GN=Os02g0250600 PE=1 SV=1	2	920.919	-3.1573	0	217.88	21341000	yes
66	EGEGHSAEEAAGLEEIGR	18	Q0E2C9	Os02g0250600 protein OS=Oryza sativa subsp. japonica OX=39947 GN=Os02g0250600 PE=1 SV=1	3	614.282	-0.090246	1.8486e-47	151.8	41006000	yes
67	EGEGHSAEEAAGLEEIGR	18	Q0E2C9	Os02g0250600 protein OS=Oryza sativa subsp. japonica OX=39947 GN=Os02g0250600 PE=1 SV=1	3	614.282	-2.0647			2219400	yes
68	EISAQVAK	8	Q5VML4	Os06g0150400 protein OS=Oryza sativa subsp. japonica OX=39947 GN=Os06g0150400 PE=1 SV=1	2	423.24		0.012887	97.602		yes
69	EKVEEALK	8	Q6Z7B0	Heat shock 70 kDa protein BIP1 OS=Oryza sativa subsp. japonica OX=39947 GN=BIP1 PE=1 SV=1	2	473.266	-0.5178	4.8113e-126	189.7	111680000	yes
70	ELESLCNPIISK	12	Q10NA1	Heat shock cognate 70 kDa protein, putative, expressed OS=Oryza sativa subsp. japonica OX=39947 GN=LOC_Os03g16920 PE=1 SV=1	2	701.866	-1.3707	0.0042607	127.76	82433000	yes
71	ENGKIMDRK	9	Q6H7J8	Os02g0633100 protein OS=Oryza sativa subsp. japonica OX=39947 GN=Os02g0633100 PE=1 SV=1	2	545.787	1.1426	0.01544	26.602	141890	yes
72	ENGKIMDRK	9	Q6H7J8	Os02g0633100 protein OS=Oryza sativa subsp. japonica OX=39947 GN=Os02g0633100 PE=1 SV=1	2	545.787	0.67822	0.01544	22.131	233760	yes
73	EPSSSVSDENVIMDR	15	A0A0P0X7E2	Os07g0555200 protein (Fragment) OS=Oryza sativa subsp. japonica OX=39947 GN=Os07g0555200 PE=1 SV=1	2	832.875	-2.0406	0.010399	96.745	8701700	yes
74	EQALVEQR	8	A0A0P0XA75	Os07g0644400 protein (Fragment) OS=Oryza sativa subsp. japonica OX=39947 GN=Os07g0644400 PE=4 SV=1	2	486.759		0.014499	53.554		yes
75	EQQDGWVLEESMWTMSCNGK	20	Q7X8Y3	Os04g0638800 protein OS=Oryza sativa subsp. japonica OX=39947 GN=Os04g0638800 PE=2 SV=1	5	483.807	-0.19424	0.015135	0.60445	3056100	yes
76	EREVCWWR	8	Q6K8Z2	Os02g0795200 protein OS=Oryza sativa subsp. japonica OX=39947 GN=Os02g0795200 PE=2 SV=1	3	407.526		0.0056561	7.2202		yes
77	ESTLHLVLR	9	P0CH35	Ubiquitin-60S ribosomal protein L40-2 OS=Oryza sativa subsp. japonica OX=39947 GN=Ub-CEP52-2 PE=3 SV=1	2	534.314	-2.2374	2.9377e-91	176.4	4693100	yes
78	ESTLHLVLR	9	P0CH35	Ubiquitin-60S ribosomal protein L40-2 OS=Oryza sativa subsp. japonica OX=39947 GN=Ub-CEP52-2 PE=3 SV=1	2	534.314	0.26622	0	253.2	33088000	yes
79	ETDALTGAVQLPDSAGER	18	A0A0P0VW37	Os03g0277500 protein OS=Oryza sativa subsp. japonica OX=39947 GN=Os03g0277500 PE=1 SV=1	3	610.634	1.6683	1.5762e-73	161.08	82488000	yes
80	ETLAQGTPQIPDEHGAAAK	19	A0A0P0WFK3	Os04g0636600 protein OS=Oryza sativa subsp. japonica OX=39947 GN=Os04g0636600 PE=1 SV=1	3	645.325	0.031562	0.011626	61.167	2567700	yes
81	ETSALQNIEER	11	Q0J0Q5	Os09g0502100 protein OS=Oryza sativa subsp. japonica OX=39947 GN=Os09g0502100 PE=1 SV=2	2	645.32	-0.59144	6.1614e-65	166.33	57061000	yes
82	EVEAVCNPIISAVYQR	16	Q6Z7B0	Heat shock 70 kDa protein BIP1 OS=Oryza sativa subsp. japonica OX=39947 GN=BIP1 PE=1 SV=1	3	616.649	1.2499	3.4023e-115	176.43	128700000	yes
83	EVLPPSLTSSSEPPPLFDGTTR	22	Q8H8U5	Protein IN2-1 homolog B OS=Oryza sativa subsp. japonica OX=39947 GN=GSTZ5 PE=2 SV=1	3	776.397	3.1872	1.971e-36	138.22	42123000	yes
84	EVWYWFQNR	9	Q0DC52	Os06g0483900 protein OS=Oryza sativa subsp. japonica OX=39947 GN=Os06g0483900 PE=4 SV=1	3	443.212		0.015437	4.4511		yes
85	FASINVENVEENR	13	A0A0P0VBW6	Fructose-bisphosphate aldolase OS=Oryza sativa subsp. japonica OX=39947 GN=Os01g0905800 PE=1 SV=1	2	760.871	-0.63267	0.0023258	120.09	9902500	yes
86	FCWFWRYR	8	Q2QUP1	DnaJ protein ERDJ7 OS=Oryza sativa subsp. japonica OX=39947 GN=ERDJ7 PE=3 SV=1	3	440.875		0.0057859	4.9653		yes
87	FDLSGIAPAPR	11	Q53RJ5	Heat shock 70 kDa protein BIP2 OS=Oryza sativa subsp. japonica OX=39947 GN=BIP2 PE=2 SV=1	2	572.311	0.9838	7.2191e-08	138.4	50474000	yes
88	FETTKYYCTVIDAPGHRDFIK	21	A0A0N7KGP4	Os03g0177400 protein OS=Oryza sativa subsp. japonica OX=39947 GN=Os03g0177400 PE=1 SV=1	3	854.421	-2.0877	0.01075	45.257	211700000	yes
89	FGHGEGSAYLFDPDIYTDGR	20	Q6F3A5	Beta-Ig-H3 domain-containing protein, putative, expressed OS=Oryza sativa subsp. japonica OX=39947 GN=LOC_Os03g57460 PE=1 SV=1	3	739.668	-0.22752	1.3895e-27	138.97	13690000	yes
90	FIALHLEPMFPPPPQTIEYYFLPR	24	Q0IT64	Os11g0303200 protein OS=Oryza sativa subsp. japonica OX=39947 GN=Os11g0303200 PE=4 SV=1	3	978.175	2.58	0.00029699	62.684	2371400000	yes
91	FIALHLEPMFPPPPQTIEYYFLPR	24	Q0IT64	Os11g0303200 protein OS=Oryza sativa subsp. japonica OX=39947 GN=Os11g0303200 PE=4 SV=1	3	978.175	6.2567			1054800	yes
92	FIASEGDTVTPGTK	14	Q7XVM2	Dihydrolipoyllysine-residue succinyltransferase OS=Oryza sativa subsp. japonica OX=39947 GN=Os04g0394200 PE=1 SV=1	2	711.859	0.20667	0.0093751	104.52	4723400	yes
93	FIYCVEDLVVNHK	13	Q10MT7	Gamma interferon inducible lysosomal thiol reductase family protein, expressed OS=Oryza sativa subsp. japonica OX=39947 GN=LOC_Os03g18454 PE=1 SV=1	3	545.945	0.47739	0.0018332	108.37	4003400	yes
94	FLDATSSDPSSNQTYGSLLSNLTFIK	26	Q6ZFH9	Glycerophosphodiester phosphodiesterase OS=Oryza sativa subsp. japonica OX=39947 GN=Os08g0503200 PE=1 SV=1	3	936.131	2.0769	0.014342	40.669	1211500	yes
95	FLDTNVSIPFAGPPLNTPSLQKYK	24	A0A0N7KRA5	Os09g0567366 protein OS=Oryza sativa subsp. japonica OX=39947 GN=Os09g0567366 PE=1 SV=1	4	662.609	0.39209	0.014665	32.391	4326200	yes
96	FLDTNVSIPFAGPPLNTPSLQKYK	24	A0A0N7KRA5	Os09g0567366 protein OS=Oryza sativa subsp. japonica OX=39947 GN=Os09g0567366 PE=1 SV=1	4	662.609	1.6352	0.010504	39.647	28582000	yes
97	FQAVGQAR	8	A0A0P0XB68	Os08g0122800 protein OS=Oryza sativa subsp. japonica OX=39947 GN=Os08g0122800 PE=4 SV=1	2	438.738		0.014965	54.525		yes
98	FQAVGQARR	9	A0A0P0XB68	Os08g0122800 protein OS=Oryza sativa subsp. japonica OX=39947 GN=Os08g0122800 PE=4 SV=1	2	516.789	-2.9577	0.01544	18.035	369540	yes
99	FQLLSTQR	8	A0A0P0WFK4	Os04g0643550 protein OS=Oryza sativa subsp. japonica OX=39947 GN=Os04g0643550 PE=4 SV=1	2	496.78		0.015404	55.441		yes
100	FSMRGQPK	8	Q5N8V9	Os01g0899700 protein OS=Oryza sativa subsp. japonica OX=39947 GN=Os01g0899700 PE=2 SV=1	1	950.488	-2.073	0.00031439	18.035	18257000	yes
101	FVYEDVFGPFPQRAYADPREK	21	A0A0P0VG25	Os02g0202250 protein OS=Oryza sativa subsp. japonica OX=39947 GN=Os02g0202250 PE=1 SV=1	3	844.417	3.9978	0.015403	38.915	303330000	yes
102	GAATMGADTAHHAAGGGGILESVQEGAK	28	A3AHG5	Late embryogenesis abundant protein 17 OS=Oryza sativa subsp. japonica OX=39947 GN=LEA17 PE=2 SV=1	4	641.809	0.69331	5.0909e-05	60.943	18038000	yes
103	GAMAAIAEGLPGRDECDLDTR	21	Q8H4M5	Os07g0213600 protein OS=Oryza sativa subsp. japonica OX=39947 GN=Os07g0213600 PE=1 SV=1	3	745.344	1.9784	0.00011228	76.155	2663000	yes
104	GAMAAIAEGLPGRDECDLDTR	21	Q8H4M5	Os07g0213600 protein OS=Oryza sativa subsp. japonica OX=39947 GN=Os07g0213600 PE=1 SV=1	3	745.344	-1.1965	0.0071572	46.362	788220	yes
105	GAMAAIAEGLPGRDECDLDTR	21	Q8H4M5	Os07g0213600 protein OS=Oryza sativa subsp. japonica OX=39947 GN=Os07g0213600 PE=1 SV=1	3	740.012	-0.5898	1.7402e-85	164.02	56375000	yes
106	GDALALVR	8	Q53ME4	Leucine Rich Repeat family protein, expressed OS=Oryza sativa subsp. japonica OX=39947 GN=LOC_Os11g12620 PE=3 SV=1	2	407.743	-1.4244	3.3002e-06	137.83	29732000	yes
107	GDKLELVEQDEEGHCNAECK	20	Q5VML4	Os06g0150400 protein OS=Oryza sativa subsp. japonica OX=39947 GN=Os06g0150400 PE=1 SV=1	3	787.342	-1.0788	3.6874e-21	130	9138200	yes
108	GDKLELVEQDEEGHCNAECK	20	Q5VML4	Os06g0150400 protein OS=Oryza sativa subsp. japonica OX=39947 GN=Os06g0150400 PE=1 SV=1	4	590.759	-0.32102	0.00083748	76.155	3936500	yes
109	GDVCDEAVAALDK	13	Q8H8U5	Protein IN2-1 homolog B OS=Oryza sativa subsp. japonica OX=39947 GN=GSTZ5 PE=2 SV=1	2	681.814	0.92538	0.0034698	113.47	87542000	yes
110	GGHELSLSTGNAGGR	15	P93407	Superoxide dismutase [Cu-Zn], chloroplastic OS=Oryza sativa subsp. japonica OX=39947 GN=SODCP PE=1 SV=1	3	471.567	-3.4302	3.099e-06	115.37	63256000	yes
111	GGHELSLSTGNAGGR	15	P93407	Superoxide dismutase [Cu-Zn], chloroplastic OS=Oryza sativa subsp. japonica OX=39947 GN=SODCP PE=1 SV=1	2	706.847	-0.50982	1.8962e-265	209.85	107200000	yes
112	GGHELSLSTGNAGGR	15	P93407	Superoxide dismutase [Cu-Zn], chloroplastic OS=Oryza sativa subsp. japonica OX=39947 GN=SODCP PE=1 SV=1	3	471.567	-0.60708	4.4014e-06	120.84	341130000	yes
113	GHLPVSDVPHGGCGTDAPTIPGTAVPVATQR	31	A0A0P0XN98	Os09g0482300 protein OS=Oryza sativa subsp. japonica OX=39947 GN=Os09g0482300 PE=1 SV=1	4	766.887	-1.3984	2.8154e-48	128.92	136920000	yes
114	GILAADESTGTIGK	14	A0A0P0VBW6	Fructose-bisphosphate aldolase OS=Oryza sativa subsp. japonica OX=39947 GN=Os01g0905800 PE=1 SV=1	2	666.854	-1.5777	0.0095778	94.616	11007000	yes
115	GILAADESTGTIGK	14	A0A0P0VBW6	Fructose-bisphosphate aldolase OS=Oryza sativa subsp. japonica OX=39947 GN=Os01g0905800 PE=1 SV=1	2	666.854	0.62311	8.2386e-07	132.25	47823000	yes
116	GIVAGEEELVPVTK	14	Q0E2C9	Os02g0250600 protein OS=Oryza sativa subsp. japonica OX=39947 GN=Os02g0250600 PE=1 SV=1	2	720.901	-1.4086	4.5451e-24	145.55	109120000	yes
117	GIYAYGFEKPSAIQQR	16	A0A0N7KMN9	Os06g0701100 protein OS=Oryza sativa subsp. japonica OX=39947 GN=Os06g0701100 PE=1 SV=1	3	609.984	0.43065	0.001983	79.004	2100500	yes
118	GLNAGNAASIPSK	13	Q7XBA6	Non-specific lipid-transfer protein OS=Oryza sativa subsp. japonica OX=39947 GN=Os11g0115400 PE=1 SV=1	2	600.323	-0.91799	0.011902	96.229	20516000	yes
119	GNAYAQVAIGTEDVYK	16	Q948T6	Lactoylglutathione lyase OS=Oryza sativa subsp. japonica OX=39947 GN=GLYI-11 PE=1 SV=2	2	849.92	-1.3727	2.1939e-10	132.59	74542000	yes
120	GNLPLDGTPTIVQSEPWDGK	20	Q67UF5	Protein disulfide isomerase-like 2-3 OS=Oryza sativa subsp. japonica OX=39947 GN=PDIL2-3 PE=2 SV=1	3	708.692	0.38389	0.010417	52.877	6932900	yes
121	GNVKPEDVFQTVSK	14	A0A0P0VJT6	Os02g0530100 protein OS=Oryza sativa subsp. japonica OX=39947 GN=Os02g0530100 PE=1 SV=1	3	516.607	0.24736	1.8564e-147	188.12	55009000	yes
122	GPSDGDVEMAEAETAK	16	A0A0P0W000	Os03g0596900 protein OS=Oryza sativa subsp. japonica OX=39947 GN=Os03g0596900 PE=1 SV=1	2	803.849	-1.4244	0.00027851	104.87	3354200	yes
123	GPSDGDVEMAEAETAK	16	A0A0P0W000	Os03g0596900 protein OS=Oryza sativa subsp. japonica OX=39947 GN=Os03g0596900 PE=1 SV=1	2	803.849	-1.484	0	262.07	28414000	yes
124	GPSDGDVEMAEAETAK	16	A0A0P0W000	Os03g0596900 protein OS=Oryza sativa subsp. japonica OX=39947 GN=Os03g0596900 PE=1 SV=1	3	536.235	-0.81243	0.001026	95.067	5346200	yes
125	GPTPEPLCQVMLR	13	Q948T6	Lactoylglutathione lyase OS=Oryza sativa subsp. japonica OX=39947 GN=GLYI-11 PE=1 SV=2	2	749.381	-0.94093	2.6706e-06	132.91	46652000	yes
126	GQGQGLLGALGNVTGAIK	18	A3AHG5	Late embryogenesis abundant protein 17 OS=Oryza sativa subsp. japonica OX=39947 GN=LEA17 PE=2 SV=1	2	827.468	1.8737	3.3061e-47	152.74	16854000	yes
127	GSTEHPIPAQSPACPTVSEGGSAAPAPATDSKPK	34	Q6K670	Os02g0794600 protein OS=Oryza sativa subsp. japonica OX=39947 GN=Os02g0794600 PE=1 SV=1	3	1114.87	0.1196	4.0528e-35	103.85	13546000	yes
128	GTAAATATATNTGGEAAAEEVMMR	24	Q5NBN5	Os01g0276300 protein OS=Oryza sativa subsp. japonica OX=39947 GN=Os01g0276300 PE=1 SV=1	3	761.351	-0.30339	1.8532e-16	108.08	19962000	yes
129	GTIHFVQEGDGPTTVTGSVSGLK	23	Q0DRV6	Superoxide dismutase [Cu-Zn] 1 OS=Oryza sativa subsp. japonica OX=39947 GN=SODCC1 PE=1 SV=1	3	763.057	2.9298	0.014571	37.56	1650300	yes
130	GTSQVEGVVTLTQDDQGPTTVNVR	24	P93407	Superoxide dismutase [Cu-Zn], chloroplastic OS=Oryza sativa subsp. japonica OX=39947 GN=SODCP PE=1 SV=1	3	834.421	-1.9138	0	235.92	91420000	yes
131	GTSQVEGVVTLTQDDQGPTTVNVR	24	P93407	Superoxide dismutase [Cu-Zn], chloroplastic OS=Oryza sativa subsp. japonica OX=39947 GN=SODCP PE=1 SV=1	3	834.421	3.8431			108820	yes
132	GTSQVEGVVTLTQDDQGPTTVNVR	24	P93407	Superoxide dismutase [Cu-Zn], chloroplastic OS=Oryza sativa subsp. japonica OX=39947 GN=SODCP PE=1 SV=1	3	834.421	-2.163			31094000	yes
133	GVFEESK	7	Q6K793	Os02g0510600 protein OS=Oryza sativa subsp. japonica OX=39947 GN=Os02g0510600 PE=3 SV=1	1	795.388	-2.8391	0.013353	92.692	10214000	yes
134	GVPAVGSLENADAENQTEDTSAK	23	Q0J0Q5	Os09g0502100 protein OS=Oryza sativa subsp. japonica OX=39947 GN=Os09g0502100 PE=1 SV=2	3	768.359	-0.53963	0.0041956	50.752	20210000	yes
135	GYFMQQTMFR	10	Q0DJE6	Lactoylglutathione lyase OS=Oryza sativa subsp. japonica OX=39947 GN=Os05g0295800 PE=1 SV=1	2	654.797	2.5838	0.0043953	127.56	13751000	yes
136	GYQEDVEEDKPVAMESDPEVHGAPMYDSAR	30	Q337E2	Expressed protein OS=Oryza sativa subsp. japonica OX=39947 GN=LOC_Os10g36180 PE=1 SV=1	4	846.613	2.0278	5.0353e-19	80.904	1554500	yes
137	GYQEDVEEDKPVAMESDPEVHGAPMYDSAR	30	Q337E2	Expressed protein OS=Oryza sativa subsp. japonica OX=39947 GN=LOC_Os10g36180 PE=1 SV=1	4	842.615	2.0073	3.4034e-35	110.02	9526000	yes
138	GYQEDVEEDKPVAMESDPEVHGAPMYDSAR	30	Q337E2	Expressed protein OS=Oryza sativa subsp. japonica OX=39947 GN=LOC_Os10g36180 PE=1 SV=1	4	842.615	2.0106	1.2174e-52	130.23	4161700	yes
139	GYQEDVEEDKPVAMESDPEVHGAPMYDSAR	30	Q337E2	Expressed protein OS=Oryza sativa subsp. japonica OX=39947 GN=LOC_Os10g36180 PE=1 SV=1	4	842.615	-3.0998	2.4767e-13	72.584	1180600	yes
140	GYQEDVEEDKPVAMESDPEVHGAPMYDSAR	30	Q337E2	Expressed protein OS=Oryza sativa subsp. japonica OX=39947 GN=LOC_Os10g36180 PE=1 SV=1	3	1117.82	2.2781	0.0049494	52.122	10575000	yes
141	GYQEDVEEDKPVAMESDPEVHGAPMYDSAR	30	Q337E2	Expressed protein OS=Oryza sativa subsp. japonica OX=39947 GN=LOC_Os10g36180 PE=1 SV=1	4	838.616	3.3514	2.7765e-182	176.71	15345000	yes
142	GYQEDVEEDKPVAMESDPEVHGAPMYDSAR	30	Q337E2	Expressed protein OS=Oryza sativa subsp. japonica OX=39947 GN=LOC_Os10g36180 PE=1 SV=1	3	1117.82	-0.9117	0.0046157	52.971	8129300	yes
143	HAGDLGNIVANAEGVAEATIVDK	23	P93407	Superoxide dismutase [Cu-Zn], chloroplastic OS=Oryza sativa subsp. japonica OX=39947 GN=SODCP PE=1 SV=1	3	755.389	-2.9498	2.7693e-149	179.17	467360000	yes
144	HAGDLGNVTAGEDGVANIHVVDSQIPLTGPNSIIGR	36	Q0DRV6	Superoxide dismutase [Cu-Zn] 1 OS=Oryza sativa subsp. japonica OX=39947 GN=SODCC1 PE=1 SV=1	4	899.213	-2.2958	1.8283e-66	115.9	661260000	yes
145	HHVADVDEEEDAAR	14	Q8S7U3	Late embryogenesis abundant protein, expressed OS=Oryza sativa subsp. japonica OX=39947 GN=LOC_Os03g07180 PE=1 SV=1	3	531.569	-2.4709	0.00039577	110.38	1431600	yes
146	HHVADVDEEEDAAR	14	Q8S7U3	Late embryogenesis abundant protein, expressed OS=Oryza sativa subsp. japonica OX=39947 GN=LOC_Os03g07180 PE=1 SV=1	3	531.569	1.4788	4.3208e-07	131.13	862800	yes
147	HQQGDTAAAAAGTGR	15	A0A0P0XN98	Os09g0482300 protein OS=Oryza sativa subsp. japonica OX=39947 GN=Os09g0482300 PE=1 SV=1	2	706.337	0.72484	8.2826e-181	194.12	6643700	yes
148	HVGAAGKPDADVQNDPMPVSDAATAGEEWK	30	Q337E2	Expressed protein OS=Oryza sativa subsp. japonica OX=39947 GN=LOC_Os10g36180 PE=1 SV=1	3	1021.81	2.2812	4.364e-160	173.24	8396100	yes
149	HVGAAGKPDADVQNDPMPVSDAATAGEEWK	30	Q337E2	Expressed protein OS=Oryza sativa subsp. japonica OX=39947 GN=LOC_Os10g36180 PE=1 SV=1	3	1021.81	-0.79976	0.0062256	49.101	18238000	yes
150	IASFLDPDGWK	11	Q948T6	Lactoylglutathione lyase OS=Oryza sativa subsp. japonica OX=39947 GN=GLYI-11 PE=1 SV=2	2	624.817	1.9159	0.01219	127.4	41327000	yes
151	IASLQSEITSLQAK	14	Q6ZBK6	Os08g0519400 protein OS=Oryza sativa subsp. japonica OX=39947 GN=Os08g0519400 PE=1 SV=1	2	744.917	-0.93287	4.5087e-126	183.33	9402500	yes
152	IDNMTVEK	8	A0A0P0VR14	Os02g0798700 protein OS=Oryza sativa subsp. japonica OX=39947 GN=Os02g0798700 PE=1 SV=1	2	483.234		0.011837	89.369		yes
153	IDNMTVEK	8	A0A0P0VR14	Os02g0798700 protein OS=Oryza sativa subsp. japonica OX=39947 GN=Os02g0798700 PE=1 SV=1	2	483.234		0.013964	76.774		yes
154	IGEALEAAAR	10	Q94GQ6	Os03g0747500 protein OS=Oryza sativa subsp. japonica OX=39947 GN=LOC_Os03g53620 PE=1 SV=1	2	500.775	-1.0766	0.0074138	125.82	5533300	yes
155	IHAYTETK	8	Q8H8U5	Protein IN2-1 homolog B OS=Oryza sativa subsp. japonica OX=39947 GN=GSTZ5 PE=2 SV=1	2	481.751	-3.0432	1.9942e-10	139.68	1294600	yes
156	IHAYTETK	8	Q8H8U5	Protein IN2-1 homolog B OS=Oryza sativa subsp. japonica OX=39947 GN=GSTZ5 PE=2 SV=1	2	481.751	-3.0343	0.0064753	137.18	17340000	yes
157	IHAYTETK	8	Q8H8U5	Protein IN2-1 homolog B OS=Oryza sativa subsp. japonica OX=39947 GN=GSTZ5 PE=2 SV=1	2	481.751	3.541			818340	yes
158	IHAYTETK	8	Q8H8U5	Protein IN2-1 homolog B OS=Oryza sativa subsp. japonica OX=39947 GN=GSTZ5 PE=2 SV=1	2	481.751	3.4752			154110	yes
159	IINEPTAAAIAYGLDKK	17	Q6Z7B0	Heat shock 70 kDa protein BIP1 OS=Oryza sativa subsp. japonica OX=39947 GN=BIP1 PE=1 SV=1	3	596.668	-1.7918	0.0033994	92.211	5828100	no
160	IINEPTAAAIAYGLDKK	17	Q6Z7B0	Heat shock 70 kDa protein BIP1 OS=Oryza sativa subsp. japonica OX=39947 GN=BIP1 PE=1 SV=1	3	596.668	-0.21158			505690	no
161	IPEDLTNVHAYTEALFSR	18	Q65XA0	Probable glutathione S-transferase DHAR1, cytosolic OS=Oryza sativa subsp. japonica OX=39947 GN=DHAR1 PE=1 SV=1	3	692.685	0.6742	4.7812e-106	170.38	169590000	yes
162	IPEDLTNVHAYTEALFSR	18	Q65XA0	Probable glutathione S-transferase DHAR1, cytosolic OS=Oryza sativa subsp. japonica OX=39947 GN=DHAR1 PE=1 SV=1	3	692.685	2.3407	1.5925e-10	121.44	4569000	yes
163	IPSVQELVK	9	Q2QV45	70 kDa heat shock protein OS=Oryza sativa subsp. japonica OX=39947 GN=LOC_Os12g14070 PE=1 SV=1	2	506.805	-0.14771	1.8558e-09	146.69	43021000	yes
164	IPSVQELVK	9	Q2QV45	70 kDa heat shock protein OS=Oryza sativa subsp. japonica OX=39947 GN=LOC_Os12g14070 PE=1 SV=1	2	506.805	0.68031			733840	yes
165	IPSVQELVK	9	Q2QV45	70 kDa heat shock protein OS=Oryza sativa subsp. japonica OX=39947 GN=LOC_Os12g14070 PE=1 SV=1	2	506.805	1.5082			1795200	yes
166	IPSVQEVEGDGGAPR	15	Q337E2	Expressed protein OS=Oryza sativa subsp. japonica OX=39947 GN=LOC_Os10g36180 PE=1 SV=1	2	755.878	-0.71467	2.692e-06	125.28	8323300	yes
167	IPSVQEVEGDGGAPR	15	Q337E2	Expressed protein OS=Oryza sativa subsp. japonica OX=39947 GN=LOC_Os10g36180 PE=1 SV=1	2	755.878	-0.66595	9.4949e-96	174.05	78761000	yes
168	ISGLIYEETRGVLK	14	Q7XUC9	Histone H4 OS=Oryza sativa subsp. japonica OX=39947 GN=LOC_Os03g02780 PE=1 SV=2	3	526.635	-0.24787	7.6041e-07	130.2	2466900	yes
169	ITITNDK	7	Q10NA1	Heat shock cognate 70 kDa protein, putative, expressed OS=Oryza sativa subsp. japonica OX=39947 GN=LOC_Os03g16920 PE=1 SV=1	2	402.727	-1.3197	0.0037755	133.47	50624000	yes
170	ITITNEK	7	Q6Z7B0	Heat shock 70 kDa protein BIP1 OS=Oryza sativa subsp. japonica OX=39947 GN=BIP1 PE=1 SV=1	2	409.735	-1.574	5.1434e-14	148.21	12615000	yes
171	ITVGDVLTDATAK	13	Q5Z9Y8	Os06g0341300 protein OS=Oryza sativa subsp. japonica OX=39947 GN=Os06g0341300 PE=1 SV=1	2	652.359	-1.7736	0.014808	98.353	13148000	yes
172	ITVGEALEATALAAGERPVDR	21	Q5Z9Y8	Os06g0341300 protein OS=Oryza sativa subsp. japonica OX=39947 GN=Os06g0341300 PE=1 SV=1	3	713.718	-0.24784	1.9306e-36	143.57	271180000	yes
173	IVAIDLADRPAWYK	14	Q8H8U5	Protein IN2-1 homolog B OS=Oryza sativa subsp. japonica OX=39947 GN=GSTZ5 PE=2 SV=1	3	544.303	-0.68509	0.0070179	96.591	67398000	yes
174	IVDLNMAMLR	10	A0A0P0VRB1	Os02g0816900 protein OS=Oryza sativa subsp. japonica OX=39947 GN=Os02g0816900 PE=1 SV=1	2	604.312	-1.143	0.014132	55.676	95791000	yes
175	IVDLNMAMLR	10	A0A0P0VRB1	Os02g0816900 protein OS=Oryza sativa subsp. japonica OX=39947 GN=Os02g0816900 PE=1 SV=1	2	604.312	1.7818			253390000	yes
176	IYIFEWAWELYENNNPLGLVDPK	23	A0A0P0WET4	Os04g0616500 protein OS=Oryza sativa subsp. japonica OX=39947 GN=Os04g0616500 PE=4 SV=1	6	471.407	-6.7918	0.01374	2.6125	7021000	yes
177	KDDLQNTIVK	10	Q0D840	Thioredoxin H1 OS=Oryza sativa subsp. japonica OX=39947 GN=TRXH PE=1 SV=1	2	587.327	-4.9102	4.1568e-27	153.05	7734300	yes
178	KEDIPYIR	8	Q5VML4	Os06g0150400 protein OS=Oryza sativa subsp. japonica OX=39947 GN=Os06g0150400 PE=1 SV=1	2	517.287	-0.30175	1.1194e-06	138.54	5377400	yes
179	KGETDESAWQHGEDVR	16	Q5NBN5	Os01g0276300 protein OS=Oryza sativa subsp. japonica OX=39947 GN=Os01g0276300 PE=1 SV=1	3	615.278	-0.015101	3.9822e-115	176.21	6868200	yes
180	KIEDAIEDAIK	11	Q10NA1	Heat shock cognate 70 kDa protein, putative, expressed OS=Oryza sativa subsp. japonica OX=39947 GN=LOC_Os03g16920 PE=1 SV=1	2	622.84	-0.31036	3.1553e-96	176.8	73799000	yes
181	KLTDGMKIR	9	Q2QNM1	DNA replication licensing factor MCM7 OS=Oryza sativa subsp. japonica OX=39947 GN=MCM7 PE=2 SV=1	2	531.31	-0.18524	0.010274	104.37	144400000	yes
182	KLTDGMKIR	9	Q2QNM1	DNA replication licensing factor MCM7 OS=Oryza sativa subsp. japonica OX=39947 GN=MCM7 PE=2 SV=1	2	531.31	-0.9635			740350	yes
183	KLTEVETK	8	A0A0P0WHK5	Os05g0119400 protein OS=Oryza sativa subsp. japonica OX=39947 GN=Os05g0119400 PE=4 SV=1	2	474.274		0.01494	50.039		yes
184	KPDAGDTVQLPMDTSPYVQYK	21	A0A0P0XN98	Os09g0482300 protein OS=Oryza sativa subsp. japonica OX=39947 GN=Os09g0482300 PE=1 SV=1	3	785.051	3.2133	2.638e-36	142.88	20290000	yes
185	KQDITITGASTLPK	14	Q2QV45	70 kDa heat shock protein OS=Oryza sativa subsp. japonica OX=39947 GN=LOC_Os12g14070 PE=1 SV=1	3	491.615	-2.8292	0.006971	107.74	141880000	yes
186	KQEADWMLK	9	Q5VML4	Os06g0150400 protein OS=Oryza sativa subsp. japonica OX=39947 GN=Os06g0150400 PE=1 SV=1	2	574.792	0.27787	1.3215e-48	162.31	11638000	yes
187	KQVEMIQK	8	Q69TW5	bZIP transcription factor 46 OS=Oryza sativa subsp. japonica OX=39947 GN=BZIP46 PE=1 SV=1	2	510.281	-2.7576	0.0082007	113.7	38522000	yes
188	KQVEMIQK	8	Q69TW5	bZIP transcription factor 46 OS=Oryza sativa subsp. japonica OX=39947 GN=BZIP46 PE=1 SV=1	2	510.281	0.15042			1028600	yes
189	KSEPIPEVNDEPVK	14	A0A0P0XZP3	Protein disulfide-isomerase OS=Oryza sativa subsp. japonica OX=39947 GN=Os11g0199200 PE=1 SV=1	3	527.61	-1.8823	0.0069727	87.083	15509000	yes
190	KSEPIPEVNDEPVK	14	A0A0P0XZP3	Protein disulfide-isomerase OS=Oryza sativa subsp. japonica OX=39947 GN=Os11g0199200 PE=1 SV=1	2	790.912	-1.5414	0.0069686	112.43	11170000	yes
191	KVEENKEETPK	11	A0A0P0W000	Os03g0596900 protein OS=Oryza sativa subsp. japonica OX=39947 GN=Os03g0596900 PE=1 SV=1	3	444.233	-1.8835	1.0288e-20	149.41	21887000	yes
192	KVEVDKDLQSMQPLSTK	17	Q8W0D1	Os01g0721900 protein OS=Oryza sativa subsp. japonica OX=39947 GN=Os01g0721900 PE=1 SV=1	3	649.347	0.26129	5.5216e-10	122.1	4700000	yes
193	LAPNRLMSQR	10	B7EXZ6	Os04g0479500 protein OS=Oryza sativa subsp. japonica OX=39947 GN=Os04g0479500 PE=2 SV=1	2	622.332	-1.3147	0.015068	49.418	8080700	yes
194	LDLAGRDLTDYLMK	14	Q10DV7	Actin-1 OS=Oryza sativa subsp. japonica OX=39947 GN=ACT1 PE=2 SV=1	3	541.952	0.29053	0.0083292	100.54	5546700	yes
195	LDLATMAGQK	10	Q2QXB0	Os12g0163600 protein OS=Oryza sativa subsp. japonica OX=39947 GN=LOC_Os12g06650 PE=2 SV=1	2	524.279	0.326	0.00036078	132.57	6891600	yes
196	LDTSASQDSELSMSIDVLK	19	Q6ZIG6	Os02g0186400 protein OS=Oryza sativa subsp. japonica OX=39947 GN=Os02g0186400 PE=1 SV=1	3	680.333	0.541	0.01207	40.179	5049100	yes
197	LELVEQDEEGHCNAECK	17	Q5VML4	Os06g0150400 protein OS=Oryza sativa subsp. japonica OX=39947 GN=Os06g0150400 PE=1 SV=1	3	687.295	0.55954	5.6925e-09	112.8	3880200	yes
198	LFEQLGATFK	10	P55142	Glutaredoxin-C6 OS=Oryza sativa subsp. japonica OX=39947 GN=GRXC6 PE=1 SV=2	2	577.316	-0.52961	2.3491e-78	174.02	26777000	yes
199	LGDLGGPVVEDPAAPR	16	Q337E2	Expressed protein OS=Oryza sativa subsp. japonica OX=39947 GN=LOC_Os10g36180 PE=1 SV=1	2	781.912	-1.4428	1.1289e-14	134.98	167350000	yes
200	LGEDKMK	7	Q655Y7	Os06g0664400 protein OS=Oryza sativa subsp. japonica OX=39947 GN=Os06g0664400 PE=1 SV=1	2	418.713	-1.2003	0.012298	103.28	3151200	yes
201	LIAPADASGQAAHCGGPVVEVDDAYDSK	28	Q94GQ6	Os03g0747500 protein OS=Oryza sativa subsp. japonica OX=39947 GN=LOC_Os03g53620 PE=1 SV=1	3	938.44	-1.34	1.431e-46	128.49	9550000	yes
202	LIDVQNKPDWFLK	13	Q65XA0	Probable glutathione S-transferase DHAR1, cytosolic OS=Oryza sativa subsp. japonica OX=39947 GN=DHAR1 PE=1 SV=1	2	808.446	1.2751	1.3151e-58	161.62	28691000	yes
203	LIDVQNKPDWFLK	13	Q65XA0	Probable glutathione S-transferase DHAR1, cytosolic OS=Oryza sativa subsp. japonica OX=39947 GN=DHAR1 PE=1 SV=1	3	539.3	-0.73058	1.8411e-45	155.02	106670000	yes
204	LIDVQNKPDWFLK	13	Q65XA0	Probable glutathione S-transferase DHAR1, cytosolic OS=Oryza sativa subsp. japonica OX=39947 GN=DHAR1 PE=1 SV=1	3	539.3	0.11859	0.0068052	100.55	4204800	yes
205	LIDVQNKPDWFLK	13	Q65XA0	Probable glutathione S-transferase DHAR1, cytosolic OS=Oryza sativa subsp. japonica OX=39947 GN=DHAR1 PE=1 SV=1	2	808.446	1.7276			255510	yes
206	LIDVQNKPDWFLK	13	Q65XA0	Probable glutathione S-transferase DHAR1, cytosolic OS=Oryza sativa subsp. japonica OX=39947 GN=DHAR1 PE=1 SV=1	2	808.446	0.46925			504360	yes
207	LIEKPIDQPGDESIEKPADEPIEK	24	A0A0P0WG85	Os04g0663100 protein OS=Oryza sativa subsp. japonica OX=39947 GN=Os04g0663100 PE=1 SV=1	4	673.35	0.80477	0.013071	34.658	2029700	yes
208	LIMSMQLSDGDFPQEEMIGSFLK	23	Q0J778	Terpene cyclase/mutase family member OS=Oryza sativa subsp. japonica OX=39947 GN=Os08g0223900 PE=1 SV=2	3	878.083	4.3172	0.0053052	48.229	164710000	yes
209	LIMSMQLSDGDFPQEEMIGSFLK	23	Q0J778	Terpene cyclase/mutase family member OS=Oryza sativa subsp. japonica OX=39947 GN=Os08g0223900 PE=1 SV=2	3	878.083	-2.5093			8024000000	yes
210	LKEVEAVCNPIISAVYQR	18	Q6Z7B0	Heat shock 70 kDa protein BIP1 OS=Oryza sativa subsp. japonica OX=39947 GN=BIP1 PE=1 SV=1	3	697.042	0.70985	0.00020555	95.666	13626000	yes
211	LKEVEAVCNPIISAVYQR	18	Q6Z7B0	Heat shock 70 kDa protein BIP1 OS=Oryza sativa subsp. japonica OX=39947 GN=BIP1 PE=1 SV=1	3	697.042	2.6429			1413600	yes
212	LKLQPVIK	8	Q657B3	Zinc finger CCCH domain-containing protein 7 OS=Oryza sativa subsp. japonica OX=39947 GN=Os01g0572100 PE=2 SV=1	1	938.64	-2.7531	0.00031439	17.848	6344200	yes
213	LKQPMTPRSESEK	13	Q7XCN0	Expressed protein OS=Oryza sativa subsp. japonica OX=39947 GN=LOC_Os10g39430 PE=1 SV=1	3	516.268	-3.528	0.013247	79.492	10690000000	yes
214	LKQPMTPRSESEK	13	Q7XCN0	Expressed protein OS=Oryza sativa subsp. japonica OX=39947 GN=LOC_Os10g39430 PE=1 SV=1	3	516.268	-2.822			2536700	yes
215	LKQPMTPRSESEK	13	Q7XCN0	Expressed protein OS=Oryza sativa subsp. japonica OX=39947 GN=LOC_Os10g39430 PE=1 SV=1	3	516.268	-1.8313			1252900000	yes
216	LLDKENELQNIK	12	A0A0P0WE64	Os04g0592400 protein OS=Oryza sativa subsp. japonica OX=39947 GN=Os04g0592400 PE=1 SV=1	3	486.272	-1.136	2.0952e-13	142.08	6893000	yes
217	LLDKENELQNIK	12	A0A0P0WE64	Os04g0592400 protein OS=Oryza sativa subsp. japonica OX=39947 GN=Os04g0592400 PE=1 SV=1	3	486.272	-3.8599			3410700	yes
218	LLHAVYR	7	Q948T6	Lactoylglutathione lyase OS=Oryza sativa subsp. japonica OX=39947 GN=GLYI-11 PE=1 SV=2	2	436.261	-0.95269	0.0079243	120.76	16273000	yes
219	LLQSANIPPAVCQMEMHPGWK	21	Q65WW3	Os05g0474600 protein OS=Oryza sativa subsp. japonica OX=39947 GN=Os05g0474600 PE=1 SV=1	3	803.062	1.6807	1.1964e-18	127.5	3670200	yes
220	LNIGGMTQEK	10	Q7G065	Glucose-1-phosphate adenylyltransferase large subunit 2, cytosolic OS=Oryza sativa subsp. japonica OX=39947 GN=AGPL2 PE=1 SV=1	2	545.782	-0.2807	3.0816e-18	146.23	31463000	yes
221	LNLKPEGQFIFSAK	14	Q75M67	Co-chaperone protein p23 OS=Oryza sativa subsp. japonica OX=39947 GN=LOC_Os03g26460 PE=1 SV=1	3	531.3	-0.80626	0.0013823	104.41	2719200	yes
222	LPGTPGVALHIIER	14	Q10FQ7	Glyoxalase family protein, expressed OS=Oryza sativa subsp. japonica OX=39947 GN=LOC_Os03g45720 PE=1 SV=1	3	491.624	-0.29593	3.2152e-11	137.46	74235000	yes
223	LSCISVVR	8	A0A0P0VZ55	Os03g0402800 protein OS=Oryza sativa subsp. japonica OX=39947 GN=Os03g0402800 PE=3 SV=1	2	467.263		0.014499	53.554		yes
224	LSSLSTELEPYPRFTDER	18	A0A0P0VHW2	Os02g0297550 protein OS=Oryza sativa subsp. japonica OX=39947 GN=Os02g0297550 PE=4 SV=1	4	535.769	1.8304	0.01377	37.083	29584000	yes
225	LTDDTSAER	9	Q0J0Q5	Os09g0502100 protein OS=Oryza sativa subsp. japonica OX=39947 GN=Os09g0502100 PE=1 SV=2	2	504.236	-0.31601	3.9795e-75	172.21	68094000	yes
226	LYHLQVALEHFK	12	Q65XA0	Probable glutathione S-transferase DHAR1, cytosolic OS=Oryza sativa subsp. japonica OX=39947 GN=DHAR1 PE=1 SV=1	3	499.945	-0.95235	4.7626e-31	154.28	56364000	yes
227	LYYDYYFAR	9	Q69Q02	4-alpha-glucanotransferase DPE2 OS=Oryza sativa subsp. japonica OX=39947 GN=DPE2 PE=2 SV=1	3	425.201		0.015436	4.2986		yes
228	MAEAEAEAGNADVK	14	A0A0P0W000	Os03g0596900 protein OS=Oryza sativa subsp. japonica OX=39947 GN=Os03g0596900 PE=1 SV=1	2	711.314	-3.1247	0.0021088	103.34	20021000	yes
229	MAEAEAEAGNADVK	14	A0A0P0W000	Os03g0596900 protein OS=Oryza sativa subsp. japonica OX=39947 GN=Os03g0596900 PE=1 SV=1	2	703.317	1.2657	0.00055387	119.39	15997000	yes
230	MEGVETFDIDMEQQK	15	A0A0P0VJT6	Os02g0530100 protein OS=Oryza sativa subsp. japonica OX=39947 GN=Os02g0530100 PE=1 SV=1	2	908.392	-0.53827	7.7486e-10	129.84	5355700	yes
231	MEGVETFDIDMEQQK	15	A0A0P0VJT6	Os02g0530100 protein OS=Oryza sativa subsp. japonica OX=39947 GN=Os02g0530100 PE=1 SV=1	2	900.395		1.5756e-39	119.45		yes
232	METFTFLK	8	A0A0P0V0Q5	Os01g0226200 protein OS=Oryza sativa subsp. japonica OX=39947 GN=Os01g0226200 PE=4 SV=1	2	537.762		0.010607	60.799		yes
233	MEVDPPKL	8	A0A0P0WV14	Os06g0245050 protein OS=Oryza sativa subsp. japonica OX=39947 GN=Os06g0245050 PE=4 SV=1	1	928.481	-1.3613	0.00031439	0	898730	yes
234	MGAASSRLEK	10	Q8H7M6	Os03g0190800 protein OS=Oryza sativa subsp. japonica OX=39947 GN=LOC_Os03g09080 PE=1 SV=1	2	554.277	-3.8127	0.01329	56.81	28829000	yes
235	MGAAVGQDCDLLEEVCGWINEK	22	Q6Z744	Dihydropyrimidine dehydrogenase (NADP(+)) OS=Oryza sativa subsp. japonica OX=39947 GN=Os02g0736400 PE=1 SV=1	4	624.282	-0.084666	0.0050233	54.672	5649600	yes
236	MGLQEEFEEFAEK	13	Q5VRM0	Acyl-CoA-binding domain-containing protein 2 OS=Oryza sativa subsp. japonica OX=39947 GN=ACBP2 PE=1 SV=1	2	822.859	-3.24	0.013449	55.549	10781000	yes
237	MGQIVHMLEGDEFPFRTEHR	20	Q0DTS5	Os03g0227900 protein OS=Oryza sativa subsp. japonica OX=39947 GN=Os03g0227900 PE=1 SV=2	6	405.698	-0.83193	0.015429	8.089	241900	yes
238	MKPSPLVR	8	Q6EUH6	Os02g0663900 protein OS=Oryza sativa subsp. japonica OX=39947 GN=Os02g0663900 PE=4 SV=1	2	472.273		0.013105	76.774		yes
239	MKPSPLVR	8	Q6EUH6	Os02g0663900 protein OS=Oryza sativa subsp. japonica OX=39947 GN=Os02g0663900 PE=4 SV=1	2	472.273		0.012921	76.847		yes
240	MKPSPLVR	8	Q6EUH6	Os02g0663900 protein OS=Oryza sativa subsp. japonica OX=39947 GN=Os02g0663900 PE=4 SV=1	2	472.273		0.01544	55.441		yes
241	MLSANPEAPLNIECLMDEKDVRGFIK	26	A0A0P0WIN7	Os05g0181000 protein OS=Oryza sativa subsp. japonica OX=39947 GN=Os05g0181000 PE=1 SV=1	4	756.373	-0.71875	0.0067171	43.841	19186000	yes
242	MMDGNAVDELIR	12	Q6Z0R3	Serine/threonine-protein phosphatase OS=Oryza sativa subsp. japonica OX=39947 GN=Os08g0455600 PE=1 SV=1	2	719.321	2.7227	0.014029	69.812	120830000	yes
243	MQSDAVAR	8	Q336Q3	Expressed protein OS=Oryza sativa subsp. japonica OX=39947 GN=LOC_Os10g41950 PE=2 SV=1	2	460.219		0.0097216	54.525		yes
244	NAAYIGTPGK	10	A0A0P0VBW6	Fructose-bisphosphate aldolase OS=Oryza sativa subsp. japonica OX=39947 GN=Os01g0905800 PE=1 SV=1	2	496.264	-3.0024	2.7721e-14	147.51	35815000	yes
245	NEEMGVVGHDQATDAAAEQGVNVSDTLVPGGGR	33	Q8H8B0	Os03g0159600 protein OS=Oryza sativa subsp. japonica OX=39947 GN=LOC_Os03g06360 PE=1 SV=1	3	1099.51	-1.6268	8.9067e-27	79.458	12885000	yes
246	NEEMGVVGHDQATDAAAEQGVNVSDTLVPGGGR	33	Q8H8B0	Os03g0159600 protein OS=Oryza sativa subsp. japonica OX=39947 GN=LOC_Os03g06360 PE=1 SV=1	3	1094.18	-2.1042	8.3911e-61	128.89	16417000	yes
247	NPCDEDEYVDCFAMLELGESSRMGR	25	A0A0P0VLE4	Os02g0597300 protein OS=Oryza sativa subsp. japonica OX=39947 GN=Os02g0597300 PE=4 SV=1	7	426.609	1.6234	0.0079108	2.3757	46124	yes
248	NQADSVVYQTEK	12	Q2QV45	70 kDa heat shock protein OS=Oryza sativa subsp. japonica OX=39947 GN=LOC_Os12g14070 PE=1 SV=1	2	691.333	1.0762	0.00020467	129.88	53979000	yes
249	NTTLPTSK	8	Q2QV45	70 kDa heat shock protein OS=Oryza sativa subsp. japonica OX=39947 GN=LOC_Os12g14070 PE=1 SV=1	2	431.237		0.011218	81.296		yes
250	NVAAAEEEGGQGQMHR	16	Q337E2	Expressed protein OS=Oryza sativa subsp. japonica OX=39947 GN=LOC_Os10g36180 PE=1 SV=1	2	842.379	-4.5082	3.2475e-235	204.49	15092000	yes
251	NVAAAEEEGGQGQMHR	16	Q337E2	Expressed protein OS=Oryza sativa subsp. japonica OX=39947 GN=LOC_Os10g36180 PE=1 SV=1	3	561.922	-0.11356	7.1639e-22	143.93	28973000	yes
252	NVAAAEEEGGQGQMHR	16	Q337E2	Expressed protein OS=Oryza sativa subsp. japonica OX=39947 GN=LOC_Os10g36180 PE=1 SV=1	3	567.253	0.32954	3.3442e-30	147.35	3038700	yes
253	NVIAEADAGGSPALIAR	17	A0A0P0XB22	Os08g0110800 protein OS=Oryza sativa subsp. japonica OX=39947 GN=Os08g0110800 PE=1 SV=1	2	812.936		2.185e-18	107.14		yes
254	PAAEAAVTEAPPQEGGGAPGQETSR	25	A0A0P0XB22	Os08g0110800 protein OS=Oryza sativa subsp. japonica OX=39947 GN=Os08g0110800 PE=1 SV=1	3	793.379	1.5329	0.012038	41.904	1244500	yes
255	PATRQWRALPNPR	13	A0A0N7KQ92	Os08g0548800 protein OS=Oryza sativa subsp. japonica OX=39947 GN=Os08g0548800 PE=4 SV=1	2	781.937	3.1474	0.0010989	115.71	3014500	yes
256	PPVAATLR	8	Q6ZE15	Os07g0137600 protein OS=Oryza sativa subsp. japonica OX=39947 GN=Os07g0137600 PE=2 SV=1	2	412.753		0.014986	54.571		yes
257	PPVAATLR	8	Q6ZE15	Os07g0137600 protein OS=Oryza sativa subsp. japonica OX=39947 GN=Os07g0137600 PE=2 SV=1	2	412.753		0.014753	53.163		yes
258	PPVAATLR	8	Q6ZE15	Os07g0137600 protein OS=Oryza sativa subsp. japonica OX=39947 GN=Os07g0137600 PE=2 SV=1	2	412.753		0.015404	55.441		yes
259	PSTTCMDCITNHYWLHMDDR	20	Q2QMT7	B3 domain-containing protein Os12g0591400 OS=Oryza sativa subsp. japonica OX=39947 GN=Os12g0591300 PE=2 SV=1	5	511.414	-1.9553	0.015243	1.2978	3778600	yes
260	PTVITNAEGQR	11	Q2QV45	70 kDa heat shock protein OS=Oryza sativa subsp. japonica OX=39947 GN=LOC_Os12g14070 PE=1 SV=1	2	593.315	-4.8196	0	230.24	23929000	yes
261	PVCAEEALALLNCAAESSYDR	21	Q5NAQ1	Os01g0224300 protein OS=Oryza sativa subsp. japonica OX=39947 GN=Os01g0224300 PE=1 SV=1	5	468.619	-2.3667	0.01498	2.9657	630990	yes
262	PVGTATGTAR	10	Q6Z0I0	Os08g0327700 protein OS=Oryza sativa subsp. japonica OX=39947 GN=Os08g0327700 PE=1 SV=1	2	465.754	-3.0926	3.0436e-50	162.97	7264600	yes
263	PVGTATGTAR	10	Q6Z0I0	Os08g0327700 protein OS=Oryza sativa subsp. japonica OX=39947 GN=Os08g0327700 PE=1 SV=1	2	465.754	2.6798			571440	yes
264	PVGTATGTAR	10	Q6Z0I0	Os08g0327700 protein OS=Oryza sativa subsp. japonica OX=39947 GN=Os08g0327700 PE=1 SV=1	2	465.754	1.2504			160430	yes
265	QARKILILK	9	Q5N6V0	B3 domain-containing protein Os01g0905400 OS=Oryza sativa subsp. japonica OX=39947 GN=Os01g0905400 PE=2 SV=1	1	1082.74	-3.3943	0.01358	0	3008000	yes
266	QDITITGASTLPK	13	Q2QV45	70 kDa heat shock protein OS=Oryza sativa subsp. japonica OX=39947 GN=LOC_Os12g14070 PE=1 SV=1	2	672.872	-0.65447	6.5871e-10	135.86	23264000	yes
267	QDRCKEPSK	9	Q6H7J8	Os02g0633100 protein OS=Oryza sativa subsp. japonica OX=39947 GN=Os02g0633100 PE=1 SV=1	2	574.28	-1.7534	0.01544	45.718	20713000	yes
268	QGAPEGAPQADENKDNK	17	Q0DGH0	Os05g0533100 protein OS=Oryza sativa subsp. japonica OX=39947 GN=Os05g0533100 PE=1 SV=1	3	590.275	0.54383	0.00023636	103.61	3783900	yes
269	QGEGGEMDATEWALNYIKEK	20	Q0DZS7	Os02g0601100 protein OS=Oryza sativa subsp. japonica OX=39947 GN=Os02g0601100 PE=1 SV=1	3	757.02	2.8929	0.013915	39.237	3511200	yes
270	QGTQPGEK	8	Q2QX63	DnaJ C terminal region family protein, expressed OS=Oryza sativa subsp. japonica OX=39947 GN=LOC_Os12g07060 PE=1 SV=1	2	422.712		0.014499	53.554		yes
271	QKEGEGHSAEEAAGLEEIGR	20	Q0E2C9	Os02g0250600 protein OS=Oryza sativa subsp. japonica OX=39947 GN=Os02g0250600 PE=1 SV=1	4	525.002	-0.91976	0.010111	37.292	2696300	yes
272	QQASTSSEVVQDEALDDPALEK	22	Q6Z730	Eukaryotic translation initiation factor 3 subunit J OS=Oryza sativa subsp. japonica OX=39947 GN=Os02g0122300 PE=1 SV=1	3	787.375	1.5131	0.0069051	45.395	1091000	yes
273	RDAIDTK	7	Q2QV45	70 kDa heat shock protein OS=Oryza sativa subsp. japonica OX=39947 GN=LOC_Os12g14070 PE=1 SV=1	2	409.722	-1.877	0.0069443	121.85	5971400	yes
274	REDGAGPPLLLR	12	Q2R2Z4	GDT1-like protein 2, chloroplastic OS=Oryza sativa subsp. japonica OX=39947 GN=Os11g0544500 PE=2 SV=1	2	647.367		8.9705e-06	103.55		yes
275	RGAGAGGR	8	A0A0P0XH01	Os08g0470101 protein OS=Oryza sativa subsp. japonica OX=39947 GN=Os08g0470101 PE=4 SV=1	1	701.38	0.097335	0.00031439	0	1373800	yes
276	RGPSCGVDITAQCLPELK	18	Q2QLS7	Os12g0630200 protein OS=Oryza sativa subsp. japonica OX=39947 GN=LOC_Os12g43450 PE=1 SV=1	3	667.668	1.7914	2.544e-10	114.4	4202100	yes
278	RSDGAVAR	8	A0A0P0YCW8	Os12g0626150 protein OS=Oryza sativa subsp. japonica OX=39947 GN=Os12g0626150 PE=4 SV=1	2	416.225		0.011325	53.71		yes
279	RYHFFYCK	8	A0A0P0XT55	WAT1-related protein OS=Oryza sativa subsp. japonica OX=39947 GN=Os10g0199500 PE=3 SV=1	3	407.527		0.01491	9.5878		yes
280	SAADEIAR	8	A3AHG5	Late embryogenesis abundant protein 17 OS=Oryza sativa subsp. japonica OX=39947 GN=LEA17 PE=2 SV=1	2	416.712		0.014533	101.28		yes
281	SAEAVELVTK	10	Q948T6	Lactoylglutathione lyase OS=Oryza sativa subsp. japonica OX=39947 GN=GLYI-11 PE=1 SV=2	2	523.79	-1.564	7.0788e-05	134.23	421840000	yes
282	SDAQAQPIRPGDVYPPSAADHHQAR	25	A0A0P0YD55	Os12g0626500 protein OS=Oryza sativa subsp. japonica OX=39947 GN=Os12g0626500 PE=1 SV=1	3	909.439	0.5357	2.7711e-297	204.23	25876000	yes
283	SDAQAQPIRPGDVYPPSAADHHQAR	25	A0A0P0YD55	Os12g0626500 protein OS=Oryza sativa subsp. japonica OX=39947 GN=Os12g0626500 PE=1 SV=1	4	682.331	0.8412	1.5647e-10	76.998	58520000	yes
284	SEVFSTAADGQTSVEINVLQGER	23	Q2QV45	70 kDa heat shock protein OS=Oryza sativa subsp. japonica OX=39947 GN=LOC_Os12g14070 PE=1 SV=1	3	813.066	-2.4051	5.0852e-81	157.3	106560000	yes
285	SFLNTFSTMK	10	Q9AY67	Os03g0781200 protein OS=Oryza sativa subsp. japonica OX=39947 GN=Os03g0781200 PE=4 SV=1	2	617.295	-1.62	0.013866	58.917	403200000	yes
286	SGDVTELQIGVK	12	A3C0C6	Peptidylprolyl isomerase OS=Oryza sativa subsp. japonica OX=39947 GN=Os09g0501850 PE=1 SV=1	2	623.338	-0.50185	6.8515e-30	152.28	10521000	yes
287	SGGGDHTTCSCGDHCGCNPCR	21	Q109B0	Class II metallothionein-like protein 1A OS=Oryza sativa subsp. japonica OX=39947 GN=MT21A PE=2 SV=1	3	784.607	0.56573	0	211.16	16951000	yes
288	SGGGDHTTCSCGDHCGCNPCR	21	Q109B0	Class II metallothionein-like protein 1A OS=Oryza sativa subsp. japonica OX=39947 GN=MT21A PE=2 SV=1	4	588.707	-0.4398	0.007202	45.257	26582000	yes
289	SGGGDHTTCSCGDHCGCNPCR	21	Q109B0	Class II metallothionein-like protein 1A OS=Oryza sativa subsp. japonica OX=39947 GN=MT21A PE=2 SV=1	3	784.607	1.3341			141500	yes
290	SGGGGGSSSR	10	A0A0N7KRS2	Os10g0411100 protein OS=Oryza sativa subsp. japonica OX=39947 GN=Os10g0411100 PE=4 SV=1	1	808.354	-1.3976	0.014939	7.2202	198980	yes
291	SGPFFFISGDEDR	13	Q5JNJ5	Early nodulin-like protein 1 OS=Oryza sativa subsp. japonica OX=39947 GN=ENODL1 PE=1 SV=1	2	737.336	-0.43167	0.0018612	123.67	1027000000	yes
292	SGVSWAEDSLSQLVLLICQIK	21	Q337E1	Os10g0506800 protein OS=Oryza sativa subsp. japonica OX=39947 GN=LOC_Os10g36250 PE=1 SV=2	5	470.053	-2.9093	0.01497	2.9234	5242400	yes
293	SLHVEYASK	9	Q5ZA49	Os06g0299200 protein OS=Oryza sativa subsp. japonica OX=39947 GN=Os06g0299200 PE=3 SV=1	2	517.269	-0.52663	0.014046	104.21	23301000	yes
294	SLLNTASPYGTDRPQR	16	A0A0P0W000	Os03g0596900 protein OS=Oryza sativa subsp. japonica OX=39947 GN=Os03g0596900 PE=1 SV=1	3	592.639	0.88949	1.2354e-06	120.53	7369300	yes
295	SNADADRDDDKITVGDVLTDATAK	24	Q5Z9Y8	Os06g0341300 protein OS=Oryza sativa subsp. japonica OX=39947 GN=Os06g0341300 PE=1 SV=1	3	836.068	0.53946	1.2199e-08	77.693	8315600	yes
296	SNADADRDDDKITVGDVLTDATAK	24	Q5Z9Y8	Os06g0341300 protein OS=Oryza sativa subsp. japonica OX=39947 GN=Os06g0341300 PE=1 SV=1	4	627.303	0.87377	0.0038933	50.851	7749800	yes
297	SNADADRDDDKITVGDVLTDATAK	24	Q5Z9Y8	Os06g0341300 protein OS=Oryza sativa subsp. japonica OX=39947 GN=Os06g0341300 PE=1 SV=1	3	836.068	3.6283			92359	yes
298	SPEDATNLIDDK	12	A0A0P0XZP3	Protein disulfide-isomerase OS=Oryza sativa subsp. japonica OX=39947 GN=Os11g0199200 PE=1 SV=1	2	659.312	-0.26824	1.0577e-29	150.94	9020900	yes
299	SPEVVLEWPK	10	Q948T6	Lactoylglutathione lyase OS=Oryza sativa subsp. japonica OX=39947 GN=GLYI-11 PE=1 SV=2	2	592.322	-2.0852	7.0443e-50	160.59	37816000	yes
300	SPEVVLEWPK	10	Q948T6	Lactoylglutathione lyase OS=Oryza sativa subsp. japonica OX=39947 GN=GLYI-11 PE=1 SV=2	2	592.322	2.306			1783500	yes
301	SPPEIVR	7	Q8S7R5	Os10g0122300 protein OS=Oryza sativa subsp. japonica OX=39947 GN=LOC_Os10g03360 PE=3 SV=1	1	797.452	-1.9785	0.014639	77.72	29372000	yes
302	SPYSFVWTAAGK	12	Q67UF5	Protein disulfide isomerase-like 2-3 OS=Oryza sativa subsp. japonica OX=39947 GN=PDIL2-3 PE=2 SV=1	2	657.33	0.34866	5.4993e-41	157.78	26127000	yes
303	SSLMDKAK	8	Q75HZ0	LEA5 OS=Oryza sativa subsp. japonica OX=39947 GN=Os05g0584200 PE=1 SV=1	2	469.237		0.012937	44.531		yes
304	STSESTENVQEVGK	14	A0A0P0X7E2	Os07g0555200 protein (Fragment) OS=Oryza sativa subsp. japonica OX=39947 GN=Os07g0555200 PE=1 SV=1	2	747.85	-3.2912	0.00093797	111.63	11251000	yes
305	SVELVGTLESIDK	13	A0A0P0XB22	Os08g0110800 protein OS=Oryza sativa subsp. japonica OX=39947 GN=Os08g0110800 PE=1 SV=1	2	695.377	-2.2952	0.0048532	108.9	10812000	yes
306	SVSINEFLKPAEGER	15	Q8W0D1	Os01g0721900 protein OS=Oryza sativa subsp. japonica OX=39947 GN=Os01g0721900 PE=1 SV=1	3	559.293		0.0060168	86.378		no
307	SYYRCSYK	8	A0A0P0WJL0	Os05g0233100 protein OS=Oryza sativa subsp. japonica OX=39947 GN=Os05g0233100 PE=4 SV=1	1	1126.5	-3.4357	0.00031439	4.137	3125200	yes
308	TAETAQYTK	9	P0C5A4	Late embryogenesis abundant protein 19 OS=Oryza sativa subsp. japonica OX=39947 GN=LEA19 PE=2 SV=1	2	506.751	-0.23517	3.7472e-48	160.88	32620000	yes
309	TCNCWPKWCCCCCCGNRHTK	20	Q6YVM4	Probable cellulose synthase A catalytic subunit 6 [UDP-forming] OS=Oryza sativa subsp. japonica OX=39947 GN=CESA6 PE=2 SV=1	7	401.582	-1.0216	0.011887	0.62456	265340	yes
310	TDASDGVAR	9	Q0J4T9	Os08g0490600 protein OS=Oryza sativa subsp. japonica OX=39947 GN=Os08g0490600 PE=1 SV=1	2	446.212	-0.79079	0.012664	105.14	4767500	yes
311	TDVEAIR	7	Q5Z9Y8	Os06g0341300 protein OS=Oryza sativa subsp. japonica OX=39947 GN=Os06g0341300 PE=1 SV=1	2	402.217	-1.0367	0.0099677	114.72	38981000	yes
312	TEIENNGECVHTNILFTDRMIK	22	A0A0P0XGK1	Os08g0434566 protein OS=Oryza sativa subsp. japonica OX=39947 GN=Os08g0434566 PE=4 SV=1	3	884.092	4.4286	0.0032512	49.528	9938900	yes
313	TFVPDYMLEK	10	Q2QZ79	Os11g0697050 protein OS=Oryza sativa subsp. japonica OX=39947 GN=LOC_Os11g47400 PE=4 SV=1	2	629.805		0.011422	100.45		yes
314	TGSVLQQASEQVK	13	P0C5A4	Late embryogenesis abundant protein 19 OS=Oryza sativa subsp. japonica OX=39947 GN=LEA19 PE=2 SV=1	2	687.865	0.47386	5.6618e-24	148.56	8445100	yes
315	TPGQVLIK	8	Q65WW3	Os05g0474600 protein OS=Oryza sativa subsp. japonica OX=39947 GN=Os05g0474600 PE=1 SV=1	2	428.269	-0.99522	2.6178e-47	160.54	14460000	yes
316	TRSFYDMLEK	10	Q9SXX7	Cytochrome c oxidase subunit 5C OS=Oryza sativa subsp. japonica OX=39947 GN=COX5C PE=3 SV=3	2	653.311	-1.986	0.01544	94.302	30690000000	yes
317	TRSFYDMLEK	10	Q9SXX7	Cytochrome c oxidase subunit 5C OS=Oryza sativa subsp. japonica OX=39947 GN=COX5C PE=3 SV=3	2	653.311	-1.2782	0.01544	94.302	9764300000	yes
318	TRSFYDMLEK	10	Q9SXX7	Cytochrome c oxidase subunit 5C OS=Oryza sativa subsp. japonica OX=39947 GN=COX5C PE=3 SV=3	2	653.311	-1.0028	0.01544	94.302	7941000000	yes
319	TRSFYDMLEK	10	Q9SXX7	Cytochrome c oxidase subunit 5C OS=Oryza sativa subsp. japonica OX=39947 GN=COX5C PE=3 SV=3	2	653.311	-0.57739	0.01544	94.302	6176200000	yes
320	TRSFYDMLEK	10	Q9SXX7	Cytochrome c oxidase subunit 5C OS=Oryza sativa subsp. japonica OX=39947 GN=COX5C PE=3 SV=3	2	653.311	-0.29168	0.01544	94.302	4002100000	yes
321	TRSFYDMLEK	10	Q9SXX7	Cytochrome c oxidase subunit 5C OS=Oryza sativa subsp. japonica OX=39947 GN=COX5C PE=3 SV=3	2	653.311	1.0728	0.01544	94.302	2844000000	yes
322	TRSFYDMLEK	10	Q9SXX7	Cytochrome c oxidase subunit 5C OS=Oryza sativa subsp. japonica OX=39947 GN=COX5C PE=3 SV=3	2	653.311	1.6008	0.01544	94.302	1452400000	yes
323	TRSFYDMLEK	10	Q9SXX7	Cytochrome c oxidase subunit 5C OS=Oryza sativa subsp. japonica OX=39947 GN=COX5C PE=3 SV=3	2	653.311	1.405	0.01544	94.302	725950000	yes
324	TRSFYDMLEK	10	Q9SXX7	Cytochrome c oxidase subunit 5C OS=Oryza sativa subsp. japonica OX=39947 GN=COX5C PE=3 SV=3	2	653.311	1.3199	0.01544	94.302	132410000	yes
325	TRSFYDMLEK	10	Q9SXX7	Cytochrome c oxidase subunit 5C OS=Oryza sativa subsp. japonica OX=39947 GN=COX5C PE=3 SV=3	2	653.311	0.93548	0.01544	94.302	117700000	yes
326	TRSFYDMLEK	10	Q9SXX7	Cytochrome c oxidase subunit 5C OS=Oryza sativa subsp. japonica OX=39947 GN=COX5C PE=3 SV=3	2	653.311	0.2544	0.01544	94.302	23969000	yes
327	TRSFYDMLEK	10	Q9SXX7	Cytochrome c oxidase subunit 5C OS=Oryza sativa subsp. japonica OX=39947 GN=COX5C PE=3 SV=3	2	653.311	-0.13958	0.01544	94.302	8339500	yes
328	TRSFYDMLEK	10	Q9SXX7	Cytochrome c oxidase subunit 5C OS=Oryza sativa subsp. japonica OX=39947 GN=COX5C PE=3 SV=3	2	653.311	1.8992	0.01544	94.302	2874800	yes
329	TRSFYDMLEK	10	Q9SXX7	Cytochrome c oxidase subunit 5C OS=Oryza sativa subsp. japonica OX=39947 GN=COX5C PE=3 SV=3	2	653.311	2.043	0.01544	94.302	5629400	yes
330	TRSFYDMLEK	10	Q9SXX7	Cytochrome c oxidase subunit 5C OS=Oryza sativa subsp. japonica OX=39947 GN=COX5C PE=3 SV=3	2	653.311	0.66605	0.01544	94.302	574620000	yes
331	TRSFYDMLEK	10	Q9SXX7	Cytochrome c oxidase subunit 5C OS=Oryza sativa subsp. japonica OX=39947 GN=COX5C PE=3 SV=3	2	653.311	0.62428	0.01544	94.302	15556000	yes
332	TRSFYDMLEK	10	Q9SXX7	Cytochrome c oxidase subunit 5C OS=Oryza sativa subsp. japonica OX=39947 GN=COX5C PE=3 SV=3	2	653.311	0.50089			2350200	yes
333	TRSFYDMLEK	10	Q9SXX7	Cytochrome c oxidase subunit 5C OS=Oryza sativa subsp. japonica OX=39947 GN=COX5C PE=3 SV=3	2	653.311	-0.73219			247330	yes
334	TSDTIAQAGHGAGEAK	16	Q0E2C9	Os02g0250600 protein OS=Oryza sativa subsp. japonica OX=39947 GN=Os02g0250600 PE=1 SV=1	3	505.246	-0.38045	2.8193e-96	171.91	31389000	yes
335	TSDTIAQAGHGAGEAK	16	Q0E2C9	Os02g0250600 protein OS=Oryza sativa subsp. japonica OX=39947 GN=Os02g0250600 PE=1 SV=1	3	505.246	-0.42692	2.62e-07	111.12	3994600	yes
336	TTAEYTQQAAVK	12	Q0E2C9	Os02g0250600 protein OS=Oryza sativa subsp. japonica OX=39947 GN=Os02g0250600 PE=1 SV=1	2	655.833	-3.4344	0	223.08	30340000	yes
337	TTGLAGVVPGGVAAAAQQAAEANMR	25	A0A0P0YD55	Os12g0626500 protein OS=Oryza sativa subsp. japonica OX=39947 GN=Os12g0626500 PE=1 SV=1	3	771.066	2.1709	1.5924e-09	74.222	5579500	yes
338	TTGLAGVVPGGVAAAAQQAAEANMR	25	A0A0P0YD55	Os12g0626500 protein OS=Oryza sativa subsp. japonica OX=39947 GN=Os12g0626500 PE=1 SV=1	3	771.066	0.20713	7.6759e-08	64.488	5817800	yes
339	TTIMLADLQDFK	12	Q8H4B9	Os07g0516200 protein OS=Oryza sativa subsp. japonica OX=39947 GN=Os07g0516200 PE=1 SV=1	2	698.363	-0.0043686	2.6312e-100	179.42	47763000	yes
340	TTPSYVAFTDTERLIGDAAK	20	Q10NA1	Heat shock cognate 70 kDa protein, putative, expressed OS=Oryza sativa subsp. japonica OX=39947 GN=LOC_Os03g16920 PE=1 SV=1	3	719.367	-0.3793	0.012342	48.477	3557000	yes
341	TTVIELTYNYGVTEYTK	17	Q948T6	Lactoylglutathione lyase OS=Oryza sativa subsp. japonica OX=39947 GN=GLYI-11 PE=1 SV=2	3	665.67	1.835	8.7954e-06	105.39	10368000	yes
342	TVVCAIDGGGAALKFVDISSR	21	A0A0P0XZ99	Os11g0175300 protein OS=Oryza sativa subsp. japonica OX=39947 GN=Os11g0175300 PE=4 SV=1	4	534.783	0.042449	0.0073543	39.905	320040000	yes
343	VAGVGTAVAGK	11	Q337E2	Expressed protein OS=Oryza sativa subsp. japonica OX=39947 GN=LOC_Os10g36180 PE=1 SV=1	2	465.274	-0.52735	1.7429e-39	159.28	73299000	yes
344	VAPEEHPVLLTEAPLNPK	18	Q10DV7	Actin-1 OS=Oryza sativa subsp. japonica OX=39947 GN=ACT1 PE=2 SV=1	3	652.026	-1.235	0.0098663	65.716	7708600	yes
345	VCMLGDAQHVEEAEK	15	A0A0P0VIA4	Os02g0321900 protein (Fragment) OS=Oryza sativa subsp. japonica OX=39947 GN=Os02g0321900 PE=1 SV=1	3	572.596	-1.0036	4.948e-10	132.08	3030800	yes
346	VETRCAER	8	Q6ZGV3	Os02g0717900 protein OS=Oryza sativa subsp. japonica OX=39947 GN=Os02g0717900 PE=1 SV=1	1	1020.49	-0.68397	0.01544	29.149	16901000	yes
347	VIENSEGTR	9	Q10SR3	70 kDa heat shock protein OS=Oryza sativa subsp. japonica OX=39947 GN=LOC_Os03g02260 PE=1 SV=1	2	502.754	-0.51756	0.0019405	124.98	3866200	yes
348	VLAELVK	7	Q2R181	Expressed protein OS=Oryza sativa subsp. japonica OX=39947 GN=LOC_Os11g40070 PE=4 SV=2	1	771.497	-1.2489	0.010668	98.807	107820000	yes
349	VLAELVK	7	Q2R181	Expressed protein OS=Oryza sativa subsp. japonica OX=39947 GN=LOC_Os11g40070 PE=4 SV=2	1	771.497	-0.83058	0.013494	89.903	1122200	yes
350	VLSFDELR	8	A0A0P0VAD7	Os01g0846000 protein OS=Oryza sativa subsp. japonica OX=39947 GN=Os01g0846000 PE=4 SV=1	2	489.766		0.012157	82.305		yes
351	VPAVAPAAPGDTIAK	15	Q337E2	Expressed protein OS=Oryza sativa subsp. japonica OX=39947 GN=LOC_Os10g36180 PE=1 SV=1	2	689.39	0.40142	5.2628e-29	145.28	147400000	yes
352	VPSLEHNNQVK	11	Q8H8U5	Protein IN2-1 homolog B OS=Oryza sativa subsp. japonica OX=39947 GN=GSTZ5 PE=2 SV=1	2	632.836	-2.55	0.00017929	133.13	38656000	yes
353	VSTLLPADEEEIKPK	15	Q6K4S7	Os02g0285300 protein OS=Oryza sativa subsp. japonica OX=39947 GN=Os02g0285300 PE=1 SV=1	3	556.973		1.0862e-15	107.98		yes
354	VTEADLPAAGK	11	A0A0P0YD55	Os12g0626500 protein OS=Oryza sativa subsp. japonica OX=39947 GN=Os12g0626500 PE=1 SV=1	2	536.288	-2.0118	0.010423	119.75	149720000	yes
355	VVGEEEAGPEHHR	13	B9FUY6	Os07g0685850 protein OS=Oryza sativa subsp. japonica OX=39947 GN=Os07g0685850 PE=1 SV=1	3	482.564	-0.52968	0.0077359	90.926	1764500	yes
356	VVGIDLGTTNSAVAAMEGGKPTVITNAEGQR	31	Q2QV45	70 kDa heat shock protein OS=Oryza sativa subsp. japonica OX=39947 GN=LOC_Os12g14070 PE=1 SV=1	4	764.897	1.9065	1.4344e-47	125	12485000	yes
357	VVLVDNADFLK	11	Q948T6	Lactoylglutathione lyase OS=Oryza sativa subsp. japonica OX=39947 GN=GLYI-11 PE=1 SV=2	2	616.848	0.58075	6.1776e-28	150.66	462710000	yes
358	VVQAETYSDAAAR	13	Q5Z9Y8	Os06g0341300 protein OS=Oryza sativa subsp. japonica OX=39947 GN=Os06g0341300 PE=1 SV=1	2	690.841	-3.7995	0.0048768	109.42	34233000	yes
359	VVVADNVHDFVFK	13	A0A0P0XZP3	Protein disulfide-isomerase OS=Oryza sativa subsp. japonica OX=39947 GN=Os11g0199200 PE=1 SV=1	3	496.933	-0.24721	0.0061052	92.295	130850000	yes
360	WVCFHLYQLPHNIYR	15	A0A0P0XUW7	Os10g0422583 protein OS=Oryza sativa subsp. japonica OX=39947 GN=Os10g0422583 PE=4 SV=1	5	410.009	-1.5886	0.011244	4.3159	110530	yes
361	WWWWWWWWR	9	A0A0P0XGI2	Os08g0442900 protein OS=Oryza sativa subsp. japonica OX=39947 GN=Os08g0442900 PE=4 SV=1	4	416.694	-1.8977	0.0085843	0	204630	yes
362	YDIGAGFGHFAIATEDVYK	19	Q948T6	Lactoylglutathione lyase OS=Oryza sativa subsp. japonica OX=39947 GN=GLYI-11 PE=1 SV=2	3	692.002	2.156	1.8942e-15	117.74	19488000	yes
363	YFLTWEYVDGWPRNFKFSFEK	21	Q0DSY0	Os03g0281600 protein (Fragment) OS=Oryza sativa subsp. japonica OX=39947 GN=Os03g0281600 PE=1 SV=1	6	460.728	4.2156	0.014789	2.9234	2139400	yes
364	YTVWPGALPGGGVR	14	Q2QLS7	Os12g0630200 protein OS=Oryza sativa subsp. japonica OX=39947 GN=LOC_Os12g43450 PE=1 SV=1	2	715.383	2.5277	5.1738e-07	133.13	17358000	yes
365	YYSLAEFNR	9	Q6ZFJ0	Os08g0502400 protein OS=Oryza sativa subsp. japonica OX=39947 GN=Os08g0502400 PE=1 SV=1	2	581.78	0.027392	0.0065915	121.62	25766000	yes
