# Supplementary material for: Protein composition analysis of human plasma-derived and recombinant human serum albumin preparations based on 4D label-free proteomics
Source: PeerJ. 2025 Jun 30;13:e19624. doi: 10.7717/peerj.19624 (PMC12225626; doi:10.7717/peerj.19624)
Supplement: Supplemental Information 2 — Supplemental Figures: Figure S1A: Peptide length, peptides per protein, distribution of coverage (%) and MW (kDa) of the LC-MS/MS analysis of rHSA from company A. Figure S2B: Peptide length, peptides per protein, distribution of coverage (%) and MW(kDa) of the LC-MS/MS analysis of rHSA from company B. Figure S3C: Peptide length, peptides per protein, distribution of coverage (%) and MW(kDa) of the LC-MS/MS analysis of pHSA from company C. Figure S4D: Peptide length, peptides per protein, distribution of coverage (%) and MW(kDa) of the LC-MS/MS analysis of pHSA from company D. Figure S5E: Peptide length, peptides per protein, distribution of coverage (%) and MW(kDa) of the LC-MS/MS analysis of pHSA from company E. Figure S6F: Peptide length, peptides per protein, distribution of coverage (%) and MW(kDa) of the LC-MS/MS analysis of pHSA from company F. Figure S7G: Peptide length, peptides per protein, distribution of coverage (%) and MW(kDa) of the LC-MS/MS analysis of pHSA from company G. Figure S8H: Peptide length, peptides per protein, distribution of coverage (%) and MW(kDa) of the LC-MS/MS analysis of pHSA from company H. Figure S9: GO enrichment analysis of the APs in pHSA. Figure S10: Subcellular localization prediction of the APs in pHSA. Figure S11: COG/KOG enrichment analysis of the APs in pHSA. Figure S12: KEGG pathway enrichment analysis of the APs in pHSA. Supplemental Tables: Table S1A: The protein and peptide identified in rHSA from company A. Table S2B: The protein and peptide identified in rHSA from company B. Table S3C: The protein and peptide identified in pHSA from company C. Table S4D: The protein and peptide identified in pHSA from company D. Table S5E: The protein and peptide identified in pHSA from company E. Table S6F: The protein and peptide identified in pHSA from company F. Table S7G: The protein and peptide identified in pHSA from company G. Table S8H: The protein and peptide identified in pHSA from company H. Table S9: The relative abunda [file peerj-13-19624-s002.zip › Supplementary/Supplementary Table/Supplementary Table S3 C.xlsx]

## Sheet: Summary
Header line description of table 1			Table 1. MS/MS spectrum database search analysis summary
Total spectrum	Number of spectrum produced by mass spectrometer
Matched spectrum	Number of spectrum matched with alignment protein		Total spectrums	Matched spectrums	Peptides	Unique peptides	Identified proteins
Peptides	Number of peptides which spectrum hit		106785	4410	1061	1002	187
Unique peptides	Number of unique peptides which spectrums hit
Identified proteins	Number of proteins detected by spectrum search analysis
Header line description of worksheet "Protein_ident"
Protein accession	Protein accession number of database used for search
Protein description	Protein functional description
Gene name	Name of the gene associated to the protein sequence
MW [kDa]	Protein molecular weight, unit [kDa]
Coverage [%]	Percent of identified peptide sequence covering in protein sequence
Peptides	Number of peptides which spectrums hit
Unique peptides	Number of unique peptides which spectrums hit
Razor + unique peptides	Number of razor and unique peptides which spectrums hit
MS/MS Counts	Number of spectrum which protein matched
Header line description of worksheet "Peptide_ident"
ID	Identified peptide index number
Sequence	Identified peptide amino acid sequence
Protein accession	Protein accession number of database used for search
Protein description	Protein functional description
Charge	The charge-state of the peptide
m/z	The recalibrated mass-over-charge value of the peptide
Mass error [ppm]	Parts per million ratio of peptide mass error between the theory and practice
PEP	The maximal posterior error probability for peptides
Length	Identified peptide amino acid length
Score	Andromeda score for the best associated MS/MS spectrum
Intensity	Ionic signal intensity of identified peptide
Unique [yes/no]	The peptide is or no unique to a single protein group

## Sheet: Protein_ident
Protein accession	Protein description	Gene name	MW [kDa]	Coverage [%]	MS/MS Counts	Peptides	Unique peptides	Razor + unique peptides	Intensity
A0A1B0GX56	T cell receptor delta variable 1 OS=Homo sapiens OX=9606 GN=TRDV1 PE=1 SV=1	TRDV1	12.955	19.1	1	1	1	1	15984000
P0CG04	Immunoglobulin lambda constant 1 OS=Homo sapiens OX=9606 GN=IGLC1 PE=1 SV=1	IGLC1	11.348	37.7	4	3	1	3	171250000
O00391	Sulfhydryl oxidase 1 OS=Homo sapiens OX=9606 GN=QSOX1 PE=1 SV=3	QSOX1	82.577	3.5	1	2	2	2	8265200
O43432	Eukaryotic translation initiation factor 4 gamma 3 OS=Homo sapiens OX=9606 GN=EIF4G3 PE=1 SV=2	EIF4G3	176.65	0.8	0	1	1	1	18237000
O60282	Kinesin heavy chain isoform 5C OS=Homo sapiens OX=9606 GN=KIF5C PE=1 SV=1	KIF5C	109.49	0.8	4	1	1	1	521700000
O60318	Germinal-center associated nuclear protein OS=Homo sapiens OX=9606 GN=MCM3AP PE=1 SV=2	MCM3AP	218.4	0.7	2	1	1	1	189080000
O75223	Gamma-glutamylcyclotransferase OS=Homo sapiens OX=9606 GN=GGCT PE=1 SV=1	GGCT	21.007	7.4	1	1	1	1	6465000
O75460	Serine/threonine-protein kinase/endoribonuclease IRE1 OS=Homo sapiens OX=9606 GN=ERN1 PE=1 SV=2	ERN1	109.73	0.9	2	1	1	1	185490000
O75529	TAF5-like RNA polymerase II p300/CBP-associated factor-associated factor 65 kDa subunit 5L OS=Homo sapiens OX=9606 GN=TAF5L PE=1 SV=1	TAF5L	66.155	2.2	1	1	1	1	2977900
O75553	Disabled homolog 1 OS=Homo sapiens OX=9606 GN=DAB1 PE=1 SV=3	DAB1	63.774	2.7	2	1	1	1	56699000
O75691	Small subunit processome component 20 homolog OS=Homo sapiens OX=9606 GN=UTP20 PE=1 SV=3	UTP20	318.38	0.8	2	1	1	1	106560000
O75882	Attractin OS=Homo sapiens OX=9606 GN=ATRN PE=1 SV=2	ATRN	158.54	12.3	24	14	14	14	1255500000
O95445	Apolipoprotein M OS=Homo sapiens OX=9606 GN=APOM PE=1 SV=2	APOM	21.253	6.9	2	1	1	1	36431000
P00450	Ceruloplasmin OS=Homo sapiens OX=9606 GN=CP PE=1 SV=1	CP	122.2	30	45	23	23	23	2211300000
P00533	Epidermal growth factor receptor OS=Homo sapiens OX=9606 GN=EGFR PE=1 SV=2	EGFR	134.28	1.3	1	1	1	1	13697000
P00738	Haptoglobin OS=Homo sapiens OX=9606 GN=HP PE=1 SV=1	HP	45.205	60.3	189	29	16	29	142090000000
P00739	Haptoglobin-related protein OS=Homo sapiens OX=9606 GN=HPR PE=2 SV=2	HPR	39.029	38.5	5	16	3	3	225840000
P00742	Coagulation factor X OS=Homo sapiens OX=9606 GN=F10 PE=1 SV=2	F10	54.731	3.9	1	1	1	1	4753600
P00751	Complement factor B OS=Homo sapiens OX=9606 GN=CFB PE=1 SV=2	CFB	85.532	14.4	8	9	9	9	138620000
P00918	Carbonic anhydrase 2 OS=Homo sapiens OX=9606 GN=CA2 PE=1 SV=2	CA2	29.246	7.3	1	1	1	1	3388200
P01008	Antithrombin-III OS=Homo sapiens OX=9606 GN=SERPINC1 PE=1 SV=1	SERPINC1	52.602	24.4	21	11	11	11	847870000
P01009	Alpha-1-antitrypsin OS=Homo sapiens OX=9606 GN=SERPINA1 PE=1 SV=3	SERPINA1	46.736	38.5	23	14	14	14	1196100000
P01011	Alpha-1-antichymotrypsin OS=Homo sapiens OX=9606 GN=SERPINA3 PE=1 SV=2	SERPINA3	47.65	24.3	10	9	9	9	288510000
P01019	Angiotensinogen OS=Homo sapiens OX=9606 GN=AGT PE=1 SV=3	AGT	53.154	11.5	8	5	5	5	472300000
P01024	Complement C3 OS=Homo sapiens OX=9606 GN=C3 PE=1 SV=2	C3	187.15	3.4	3	3	3	3	7786400
P01040	Cystatin-A OS=Homo sapiens OX=9606 GN=CSTA PE=1 SV=1	CSTA	11.006	76.5	5	4	4	4	45591000
P01042	Kininogen-1 OS=Homo sapiens OX=9606 GN=KNG1 PE=1 SV=2	KNG1	71.957	21.3	14	11	11	11	3944900000
P01857	Immunoglobulin heavy constant gamma 1 OS=Homo sapiens OX=9606 GN=IGHG1 PE=1 SV=1	IGHG1	36.105	7.9	1	1	1	1	15616000
P01876	Immunoglobulin heavy constant alpha 1 OS=Homo sapiens OX=9606 GN=IGHA1 PE=1 SV=2	IGHA1	37.654	15.6	3	4	2	2	59268000
P01877	Immunoglobulin heavy constant alpha 2 OS=Homo sapiens OX=9606 GN=IGHA2 PE=1 SV=4	IGHA2	36.591	15	5	5	3	5	181170000
P02042	Hemoglobin subunit delta OS=Homo sapiens OX=9606 GN=HBD PE=1 SV=2	HBD	16.055	41.5	1	6	1	1	22029000
P02533	Keratin, type I cytoskeletal 14 OS=Homo sapiens OX=9606 GN=KRT14 PE=1 SV=4	KRT14	51.561	45.6	24	20	6	16	228820000
P02538	Keratin, type II cytoskeletal 6A OS=Homo sapiens OX=9606 GN=KRT6A PE=1 SV=3	KRT6A	60.044	28.2	2	14	1	1	19073000
P02647	Apolipoprotein A-I OS=Homo sapiens OX=9606 GN=APOA1 PE=1 SV=1	APOA1	30.777	25.8	9	8	8	8	131280000
P02652	Apolipoprotein A-II OS=Homo sapiens OX=9606 GN=APOA2 PE=1 SV=1	APOA2	11.175	19	22	3	3	3	7754100000
P02654	Apolipoprotein C-I OS=Homo sapiens OX=9606 GN=APOC1 PE=1 SV=1	APOC1	9.3318	13.3	1	2	2	2	43409000
P02656	Apolipoprotein C-III OS=Homo sapiens OX=9606 GN=APOC3 PE=1 SV=1	APOC3	10.852	27.3	2	2	2	2	225990000
P02749	Beta-2-glycoprotein 1 OS=Homo sapiens OX=9606 GN=APOH PE=1 SV=3	APOH	38.298	30.1	26	9	9	9	5477700000
P02750	Leucine-rich alpha-2-glycoprotein OS=Homo sapiens OX=9606 GN=LRG1 PE=1 SV=2	LRG1	38.177	10.7	7	4	4	4	1231000000
P02753	Retinol-binding protein 4 OS=Homo sapiens OX=9606 GN=RBP4 PE=1 SV=3	RBP4	23.01	56.2	7	7	7	7	1333600000
P02760	Protein AMBP OS=Homo sapiens OX=9606 GN=AMBP PE=1 SV=1	AMBP	38.999	32.7	11	9	9	9	352420000
P02763	Alpha-1-acid glycoprotein 1 OS=Homo sapiens OX=9606 GN=ORM1 PE=1 SV=2	ORM1	23.539	42.3	19	10	8	10	1819300000
P02765	Alpha-2-HS-glycoprotein OS=Homo sapiens OX=9606 GN=AHSG PE=1 SV=2	AHSG	39.34	20.4	50	6	6	6	11026000000
P02766	Transthyretin OS=Homo sapiens OX=9606 GN=TTR PE=1 SV=1	TTR	15.887	76.2	51	14	14	14	27215000000
P02768	Albumin OS=Homo sapiens OX=9606 GN=ALB PE=1 SV=2	ALB	69.366	85.2	2457	103	103	103	1992500000000
P02774	Vitamin D-binding protein OS=Homo sapiens OX=9606 GN=GC PE=1 SV=2	GC	52.917	34	16	13	13	13	463670000
P02787	Serotransferrin OS=Homo sapiens OX=9606 GN=TF PE=1 SV=4	TF	77.049	50.9	71	31	31	31	9041500000
P02788	Lactotransferrin OS=Homo sapiens OX=9606 GN=LTF PE=1 SV=6	LTF	78.181	9.3	5	4	4	4	27573000
P02790	Hemopexin OS=Homo sapiens OX=9606 GN=HPX PE=1 SV=2	HPX	51.676	55.6	89	18	18	18	81528000000
P03952	Plasma kallikrein OS=Homo sapiens OX=9606 GN=KLKB1 PE=1 SV=1	KLKB1	71.369	8.6	5	5	5	5	64621000
P04040	Catalase OS=Homo sapiens OX=9606 GN=CAT PE=1 SV=3	CAT	59.755	5.3	1	1	1	1	3119400
P04075	Fructose-bisphosphate aldolase A OS=Homo sapiens OX=9606 GN=ALDOA PE=1 SV=2	ALDOA	39.42	20.3	5	6	6	6	33884000
P04180	Phosphatidylcholine-sterol acyltransferase OS=Homo sapiens OX=9606 GN=LCAT PE=1 SV=1	LCAT	49.577	22.7	13	7	7	7	441630000
P04217	Alpha-1B-glycoprotein OS=Homo sapiens OX=9606 GN=A1BG PE=1 SV=4	A1BG	54.253	32.3	44	10	10	10	15458000000
P04259	Keratin, type II cytoskeletal 6B OS=Homo sapiens OX=9606 GN=KRT6B PE=1 SV=5	KRT6B	60.066	25.2	2	14	1	1	2327500
P04264	Keratin, type II cytoskeletal 1 OS=Homo sapiens OX=9606 GN=KRT1 PE=1 SV=6	KRT1	66.038	72	132	59	55	59	10242000000
P04278	Sex hormone-binding globulin OS=Homo sapiens OX=9606 GN=SHBG PE=1 SV=2	SHBG	43.779	12.4	7	4	4	4	138190000
P04406	Glyceraldehyde-3-phosphate dehydrogenase OS=Homo sapiens OX=9606 GN=GAPDH PE=1 SV=3	GAPDH	36.053	23.3	4	4	4	4	14011000
P05089	Arginase-1 OS=Homo sapiens OX=9606 GN=ARG1 PE=1 SV=2	ARG1	34.735	8.4	4	3	3	3	15675000
P05090	Apolipoprotein D OS=Homo sapiens OX=9606 GN=APOD PE=1 SV=1	APOD	21.275	25.9	9	4	4	4	448420000
P05109	Protein S100-A8 OS=Homo sapiens OX=9606 GN=S100A8 PE=1 SV=1	S100A8	10.834	11.8	1	1	1	1	6769200
P05155	Plasma protease C1 inhibitor OS=Homo sapiens OX=9606 GN=SERPING1 PE=1 SV=2	SERPING1	55.154	20.8	21	12	12	12	3401700000
P05164	Myeloperoxidase OS=Homo sapiens OX=9606 GN=MPO PE=1 SV=1	MPO	83.868	2.7	1	1	1	1	1943400
P05543	Thyroxine-binding globulin OS=Homo sapiens OX=9606 GN=SERPINA7 PE=1 SV=2	SERPINA7	46.324	17.1	9	7	7	7	995640000
P05546	Heparin cofactor 2 OS=Homo sapiens OX=9606 GN=SERPIND1 PE=1 SV=3	SERPIND1	57.07	2.2	1	1	1	1	2752600
P05556	Integrin beta-1 OS=Homo sapiens OX=9606 GN=ITGB1 PE=1 SV=2	ITGB1	88.414	6.6	3	3	3	3	7449900
P06276	Cholinesterase OS=Homo sapiens OX=9606 GN=BCHE PE=1 SV=1	BCHE	68.417	5	1	2	2	2	34708000
P06702	Protein S100-A9 OS=Homo sapiens OX=9606 GN=S100A9 PE=1 SV=1	S100A9	13.242	24.6	3	2	2	2	9901700
P06733	Alpha-enolase OS=Homo sapiens OX=9606 GN=ENO1 PE=1 SV=2	ENO1	47.168	4.4	1	1	1	1	3147500
P07333	Macrophage colony-stimulating factor 1 receptor OS=Homo sapiens OX=9606 GN=CSF1R PE=1 SV=2	CSF1R	107.98	1.3	1	1	1	1	18404000
P07339	Cathepsin D OS=Homo sapiens OX=9606 GN=CTSD PE=1 SV=1	CTSD	44.552	2.7	1	1	1	1	4763000
P07359	Platelet glycoprotein Ib alpha chain OS=Homo sapiens OX=9606 GN=GP1BA PE=1 SV=2	GP1BA	71.539	3.5	2	2	2	2	11625000
P07738	Bisphosphoglycerate mutase OS=Homo sapiens OX=9606 GN=BPGM PE=1 SV=2	BPGM	30.005	7.3	0	1	1	1	2974600
P07911	Uromodulin OS=Homo sapiens OX=9606 GN=UMOD PE=1 SV=1	UMOD	69.76	1.4	1	1	1	1	5075300
P08185	Corticosteroid-binding globulin OS=Homo sapiens OX=9606 GN=SERPINA6 PE=1 SV=1	SERPINA6	45.14	14.6	8	5	5	5	353520000
P08571	Monocyte differentiation antigen CD14 OS=Homo sapiens OX=9606 GN=CD14 PE=1 SV=2	CD14	40.076	6.9	3	2	2	2	47505000
P08637	Low affinity immunoglobulin gamma Fc region receptor III-A OS=Homo sapiens OX=9606 GN=FCGR3A PE=1 SV=2	FCGR3A	29.089	4.3	1	1	1	1	38100000
P08697	Alpha-2-antiplasmin OS=Homo sapiens OX=9606 GN=SERPINF2 PE=1 SV=3	SERPINF2	54.565	10.8	4	3	3	3	107000000
P08779	Keratin, type I cytoskeletal 16 OS=Homo sapiens OX=9606 GN=KRT16 PE=1 SV=4	KRT16	51.267	30.9	5	14	5	5	26941000
P09619	Platelet-derived growth factor receptor beta OS=Homo sapiens OX=9606 GN=PDGFRB PE=1 SV=1	PDGFRB	123.97	2.9	2	2	2	2	9442100
P0C0L5	Complement C4-B OS=Homo sapiens OX=9606 GN=C4B_2 PE=1 SV=2	C4B_2	192.75	3.5	6	6	6	6	117900000
Q99878	Histone H2A type 1-J OS=Homo sapiens OX=9606 GN=H2AC14 PE=1 SV=3	H2AC14	13.936	14.1	1	1	1	1	1739500
P62987	Ubiquitin-60S ribosomal protein L40 OS=Homo sapiens OX=9606 GN=UBA52 PE=1 SV=2	UBA52	14.728	37.5	4	4	4	4	34578000
P0DOY3	Immunoglobulin lambda constant 3 OS=Homo sapiens OX=9606 GN=IGLC3 PE=1 SV=1	IGLC3	11.265	37.7	2	3	1	1	177040000
P11597	Cholesteryl ester transfer protein OS=Homo sapiens OX=9606 GN=CETP PE=1 SV=2	CETP	54.756	3	1	1	1	1	4006800
P12273	Prolactin-inducible protein OS=Homo sapiens OX=9606 GN=PIP PE=1 SV=1	PIP	16.572	6.8	1	1	1	1	27232000
P12955	Xaa-Pro dipeptidase OS=Homo sapiens OX=9606 GN=PEPD PE=1 SV=3	PEPD	54.548	18.7	8	8	8	8	76698000
P13645	Keratin, type I cytoskeletal 10 OS=Homo sapiens OX=9606 GN=KRT10 PE=1 SV=6	KRT10	58.826	40.4	72	33	29	33	2909900000
P13647	Keratin, type II cytoskeletal 5 OS=Homo sapiens OX=9606 GN=KRT5 PE=1 SV=3	KRT5	62.378	33.9	39	24	15	20	410360000
P14151	L-selectin OS=Homo sapiens OX=9606 GN=SELL PE=1 SV=2	SELL	42.187	12.1	4	4	4	4	75079000
P14923	Junction plakoglobin OS=Homo sapiens OX=9606 GN=JUP PE=1 SV=3	JUP	81.744	7.2	3	3	3	3	8347300
P15144	Aminopeptidase N OS=Homo sapiens OX=9606 GN=ANPEP PE=1 SV=4	ANPEP	109.54	10	8	8	8	8	95590000
P15151	Poliovirus receptor OS=Homo sapiens OX=9606 GN=PVR PE=1 SV=2	PVR	45.302	10.6	2	3	3	3	40676000
P15169	Carboxypeptidase N catalytic chain OS=Homo sapiens OX=9606 GN=CPN1 PE=1 SV=1	CPN1	52.286	11.1	2	3	3	3	28471000
P15291	Beta-1,4-galactosyltransferase 1 OS=Homo sapiens OX=9606 GN=B4GALT1 PE=1 SV=5	B4GALT1	43.92	2.8	1	1	1	1	9747500
P15924	Desmoplakin OS=Homo sapiens OX=9606 GN=DSP PE=1 SV=3	DSP	331.77	2.2	4	4	4	4	8435100
P16070	CD44 antigen OS=Homo sapiens OX=9606 GN=CD44 PE=1 SV=3	CD44	81.537	3	2	2	2	2	80320000
P16930	Fumarylacetoacetase OS=Homo sapiens OX=9606 GN=FAH PE=1 SV=2	FAH	46.374	6.4	1	2	2	2	4943200
P17174	Aspartate aminotransferase, cytoplasmic OS=Homo sapiens OX=9606 GN=GOT1 PE=1 SV=3	GOT1	46.247	3.6	1	1	1	1	1754900
P19022	Cadherin-2 OS=Homo sapiens OX=9606 GN=CDH2 PE=1 SV=4	CDH2	99.808	2.9	1	1	1	1	7445200
P19652	Alpha-1-acid glycoprotein 2 OS=Homo sapiens OX=9606 GN=ORM2 PE=1 SV=2	ORM2	23.602	34.8	15	9	7	7	3501800000
P20020	Plasma membrane calcium-transporting ATPase 1 OS=Homo sapiens OX=9606 GN=ATP2B1 PE=1 SV=4	ATP2B1	134.68	1.2	3	1	1	1	37876000
P20930	Filaggrin OS=Homo sapiens OX=9606 GN=FLG PE=1 SV=3	FLG	435.16	3.4	3	3	3	3	2794400
P22735	Protein-glutamine gamma-glutamyltransferase K OS=Homo sapiens OX=9606 GN=TGM1 PE=1 SV=4	TGM1	89.786	3.3	1	1	1	1	1339900
P22792	Carboxypeptidase N subunit 2 OS=Homo sapiens OX=9606 GN=CPN2 PE=1 SV=3	CPN2	60.556	5.3	3	3	3	3	102610000
P23470	Receptor-type tyrosine-protein phosphatase gamma OS=Homo sapiens OX=9606 GN=PTPRG PE=1 SV=4	PTPRG	162	3	2	2	2	2	25562000
P25311	Zinc-alpha-2-glycoprotein OS=Homo sapiens OX=9606 GN=AZGP1 PE=1 SV=2	AZGP1	34.258	36.2	28	13	13	13	5821300000
P27487	Dipeptidyl peptidase 4 OS=Homo sapiens OX=9606 GN=DPP4 PE=1 SV=2	DPP4	88.278	13.3	8	8	8	8	99459000
P28676	Grancalcin OS=Homo sapiens OX=9606 GN=GCA PE=1 SV=2	GCA	24.01	5.1	1	1	1	1	37550000
P29508	Serpin B3 OS=Homo sapiens OX=9606 GN=SERPINB3 PE=1 SV=2	SERPINB3	44.564	3.6	1	1	1	1	8210100
P30530	Tyrosine-protein kinase receptor UFO OS=Homo sapiens OX=9606 GN=AXL PE=1 SV=4	AXL	98.336	1.2	1	1	1	1	1415200
P31025	Lipocalin-1 OS=Homo sapiens OX=9606 GN=LCN1 PE=1 SV=1	LCN1	19.25	19.3	5	4	4	4	43616000
P31151	Protein S100-A7 OS=Homo sapiens OX=9606 GN=S100A7 PE=1 SV=4	S100A7	11.471	14.9	7	3	3	3	20256000
P31944	Caspase-14 OS=Homo sapiens OX=9606 GN=CASP14 PE=1 SV=2	CASP14	27.679	21.5	4	4	4	4	12559000
P35527	Keratin, type I cytoskeletal 9 OS=Homo sapiens OX=9606 GN=KRT9 PE=1 SV=3	KRT9	62.064	57.8	130	41	41	41	6190700000
P35542	Serum amyloid A-4 protein OS=Homo sapiens OX=9606 GN=SAA4 PE=1 SV=2	SAA4	14.746	20	2	2	2	2	42979000
P35908	Keratin, type II cytoskeletal 2 epidermal OS=Homo sapiens OX=9606 GN=KRT2 PE=1 SV=2	KRT2	65.432	63.2	67	37	29	34	1276400000
P43121	Cell surface glycoprotein MUC18 OS=Homo sapiens OX=9606 GN=MCAM PE=1 SV=2	MCAM	71.607	5.3	2	2	2	2	24025000
P43251	Biotinidase OS=Homo sapiens OX=9606 GN=BTD PE=1 SV=2	BTD	61.132	9.2	9	5	5	5	130210000
P43652	Afamin OS=Homo sapiens OX=9606 GN=AFM PE=1 SV=1	AFM	69.068	44.2	45	21	21	21	8880100000
P48668	Keratin, type II cytoskeletal 6C OS=Homo sapiens OX=9606 GN=KRT6C PE=1 SV=3	KRT6C	60.024	28.2	14	16	0	7	75503000
P49662	Caspase-4 OS=Homo sapiens OX=9606 GN=CASP4 PE=1 SV=1	CASP4	43.262	4	3	1	1	1	37074000
P49862	Kallikrein-7 OS=Homo sapiens OX=9606 GN=KLK7 PE=1 SV=1	KLK7	27.524	6.7	1	1	1	1	849190
P51884	Lumican OS=Homo sapiens OX=9606 GN=LUM PE=1 SV=2	LUM	38.429	21.9	7	6	6	6	598600000
P54108	Cysteine-rich secretory protein 3 OS=Homo sapiens OX=9606 GN=CRISP3 PE=1 SV=1	CRISP3	27.63	13.5	4	3	3	3	107740000
P54802	Alpha-N-acetylglucosaminidase OS=Homo sapiens OX=9606 GN=NAGLU PE=1 SV=2	NAGLU	82.265	2	1	1	1	1	4513000
P55058	Phospholipid transfer protein OS=Homo sapiens OX=9606 GN=PLTP PE=1 SV=1	PLTP	54.739	2.4	2	1	1	1	25637000
P55290	Cadherin-13 OS=Homo sapiens OX=9606 GN=CDH13 PE=1 SV=1	CDH13	78.286	5.6	3	4	4	4	14307000
P59666	Neutrophil defensin 3 OS=Homo sapiens OX=9606 GN=DEFA3 PE=1 SV=1	DEFA3	10.245	19.1	2	2	2	2	33688000
P63261	Actin, cytoplasmic 2 OS=Homo sapiens OX=9606 GN=ACTG1 PE=1 SV=1	ACTG1	41.792	8	1	2	2	2	3325500
P61626	Lysozyme C OS=Homo sapiens OX=9606 GN=LYZ PE=1 SV=1	LYZ	16.537	14.2	4	2	2	2	13671000
P68871	Hemoglobin subunit beta OS=Homo sapiens OX=9606 GN=HBB PE=1 SV=2	HBB	15.998	70.1	22	10	5	10	2843100000
P69905	Hemoglobin subunit alpha OS=Homo sapiens OX=9606 GN=HBA2 PE=1 SV=2	HBA2	15.257	61.3	25	7	7	7	2896100000
P80108	Phosphatidylinositol-glycan-specific phospholipase D OS=Homo sapiens OX=9606 GN=GPLD1 PE=1 SV=3	GPLD1	92.335	11.3	10	8	8	8	176480000
P81605	Dermcidin OS=Homo sapiens OX=9606 GN=DCD PE=1 SV=2	DCD	11.284	52.7	11	5	5	5	128900000
Q01449	Myosin regulatory light chain 2, atrial isoform OS=Homo sapiens OX=9606 GN=MYL7 PE=1 SV=1	MYL7	19.448	5.1	0	1	1	1	19221000
Q01459	Di-N-acetylchitobiase OS=Homo sapiens OX=9606 GN=CTBS PE=1 SV=1	CTBS	43.759	5.2	1	1	1	1	29941000
Q01469	Fatty acid-binding protein 5 OS=Homo sapiens OX=9606 GN=FABP5 PE=1 SV=3	FABP5	15.164	23	3	3	3	3	11579000
Q02413	Desmoglein-1 OS=Homo sapiens OX=9606 GN=DSG1 PE=1 SV=2	DSG1	113.75	7.4	9	5	5	5	34734000
Q04695	Keratin, type I cytoskeletal 17 OS=Homo sapiens OX=9606 GN=KRT17 PE=1 SV=2	KRT17	48.105	28	5	10	3	3	15814000
Q04756	Hepatocyte growth factor activator OS=Homo sapiens OX=9606 GN=HGFAC PE=1 SV=1	HGFAC	70.681	11.3	6	5	5	5	131780000
Q06830	Peroxiredoxin-1 OS=Homo sapiens OX=9606 GN=PRDX1 PE=1 SV=1	PRDX1	22.11	17.6	3	2	2	2	2603100
Q07075	Glutamyl aminopeptidase OS=Homo sapiens OX=9606 GN=ENPEP PE=1 SV=3	ENPEP	109.24	1.4	1	1	1	1	4483600
Q07954	Prolow-density lipoprotein receptor-related protein 1 OS=Homo sapiens OX=9606 GN=LRP1 PE=1 SV=2	LRP1	504.6	0.3	1	1	1	1	1454400
Q08554	Desmocollin-1 OS=Homo sapiens OX=9606 GN=DSC1 PE=1 SV=2	DSC1	99.986	3.9	2	2	2	2	9216500
Q09666	Neuroblast differentiation-associated protein AHNAK OS=Homo sapiens OX=9606 GN=AHNAK PE=1 SV=2	AHNAK	629.09	0.5	1	2	2	2	40507000
Q10588	ADP-ribosyl cyclase/cyclic ADP-ribose hydrolase 2 OS=Homo sapiens OX=9606 GN=BST1 PE=1 SV=2	BST1	35.724	13.8	3	3	3	3	41742000
Q12913	Receptor-type tyrosine-protein phosphatase eta OS=Homo sapiens OX=9606 GN=PTPRJ PE=1 SV=3	PTPRJ	145.94	2.7	4	3	3	3	10155000
Q13103	Secreted phosphoprotein 24 OS=Homo sapiens OX=9606 GN=SPP2 PE=1 SV=1	SPP2	24.337	16.1	3	3	3	3	9897600
Q13508	Ecto-ADP-ribosyltransferase 3 OS=Homo sapiens OX=9606 GN=ART3 PE=1 SV=2	ART3	43.923	3.6	1	1	1	1	3401000
Q13740	CD166 antigen OS=Homo sapiens OX=9606 GN=ALCAM PE=1 SV=2	ALCAM	65.102	9.3	3	3	3	3	35298000
Q14624	Inter-alpha-trypsin inhibitor heavy chain H4 OS=Homo sapiens OX=9606 GN=ITIH4 PE=1 SV=4	ITIH4	103.36	5.8	3	3	3	3	27403000
Q16853	Membrane primary amine oxidase OS=Homo sapiens OX=9606 GN=AOC3 PE=1 SV=3	AOC3	84.621	6.8	3	3	3	3	44983000
Q2KHT4	Germ cell-specific gene 1 protein OS=Homo sapiens OX=9606 GN=GSG1 PE=1 SV=2	GSG1	39.248	2.3	0	1	1	1	6699100
Q3SY00	Testis-specific protein 10-interacting protein OS=Homo sapiens OX=9606 GN=TSGA10IP PE=1 SV=2	TSGA10IP	62.381	1.8	7	1	1	1	794970000
Q5D862	Filaggrin-2 OS=Homo sapiens OX=9606 GN=FLG2 PE=1 SV=1	FLG2	248.07	4	4	4	4	4	22755000
Q66K66	Transmembrane protein 198 OS=Homo sapiens OX=9606 GN=TMEM198 PE=1 SV=1	TMEM198	39.474	2.5	6	2	2	2	4215500000
Q6EMK4	Vasorin OS=Homo sapiens OX=9606 GN=VASN PE=1 SV=1	VASN	71.712	8	5	4	4	4	173740000
Q6UX71	Plexin domain-containing protein 2 OS=Homo sapiens OX=9606 GN=PLXDC2 PE=1 SV=1	PLXDC2	59.582	3.2	1	1	1	1	0
Q6UXB8	Peptidase inhibitor 16 OS=Homo sapiens OX=9606 GN=PI16 PE=1 SV=1	PI16	49.471	16.6	9	6	6	6	334910000
Q7Z745	Maestro heat-like repeat-containing protein family member 2B OS=Homo sapiens OX=9606 GN=MROH2B PE=2 SV=3	MROH2B	180.78	0.6	2	1	1	1	124070000
Q86YA3	Protein ZGRF1 OS=Homo sapiens OX=9606 GN=ZGRF1 PE=1 SV=3	ZGRF1	236.6	0.3	0	1	1	1	100020000
Q86YZ3	Hornerin OS=Homo sapiens OX=9606 GN=HRNR PE=1 SV=2	HRNR	282.39	28.8	67	33	33	33	584810000
Q8IWB9	Testis-expressed protein 2 OS=Homo sapiens OX=9606 GN=TEX2 PE=1 SV=2	TEX2	125.3	0.9	1	1	1	1	2789400
Q8IWV7	E3 ubiquitin-protein ligase UBR1 OS=Homo sapiens OX=9606 GN=UBR1 PE=1 SV=1	UBR1	200.21	0.6	2	1	1	1	39334000
Q8IYR2	SET and MYND domain-containing protein 4 OS=Homo sapiens OX=9606 GN=SMYD4 PE=1 SV=3	SMYD4	89.224	1	1	1	1	1	15078000
Q8N1N4	Keratin, type II cytoskeletal 78 OS=Homo sapiens OX=9606 GN=KRT78 PE=1 SV=2	KRT78	56.865	2.3	1	1	1	1	3687900
Q8N6C8	Leukocyte immunoglobulin-like receptor subfamily A member 3 OS=Homo sapiens OX=9606 GN=LILRA3 PE=1 SV=3	LILRA3	47.471	8.2	2	2	2	2	8785300
Q8TEC5	E3 ubiquitin-protein ligase SH3RF2 OS=Homo sapiens OX=9606 GN=SH3RF2 PE=1 SV=3	SH3RF2	79.319	3.4	1	1	1	1	3280700
Q92820	Gamma-glutamyl hydrolase OS=Homo sapiens OX=9606 GN=GGH PE=1 SV=2	GGH	35.964	7.9	2	2	2	2	33192000
Q96CN5	Leucine-rich repeat-containing protein 45 OS=Homo sapiens OX=9606 GN=LRRC45 PE=1 SV=1	LRRC45	75.95	2.1	0	1	1	1	17506000
Q96IY4	Carboxypeptidase B2 OS=Homo sapiens OX=9606 GN=CPB2 PE=1 SV=2	CPB2	48.424	17.5	4	4	4	4	101850000
Q96KB5	Lymphokine-activated killer T-cell-originated protein kinase OS=Homo sapiens OX=9606 GN=PBK PE=1 SV=3	PBK	36.085	2.2	0	1	1	1	35724000
Q96KN2	Beta-Ala-His dipeptidase OS=Homo sapiens OX=9606 GN=CNDP1 PE=1 SV=5	CNDP1	56.691	16	6	7	7	7	157610000
Q96PD5	N-acetylmuramoyl-L-alanine amidase OS=Homo sapiens OX=9606 GN=PGLYRP2 PE=1 SV=1	PGLYRP2	62.216	28.5	24	10	10	10	5077400000
Q99650	Oncostatin-M-specific receptor subunit beta OS=Homo sapiens OX=9606 GN=OSMR PE=1 SV=1	OSMR	110.51	2.8	2	2	2	2	9513400
Q9BY67	Cell adhesion molecule 1 OS=Homo sapiens OX=9606 GN=CADM1 PE=1 SV=2	CADM1	48.509	8.4	2	2	2	2	16979000
Q9H4A9	Dipeptidase 2 OS=Homo sapiens OX=9606 GN=DPEP2 PE=1 SV=3	DPEP2	53.364	3.3	1	1	1	1	2911200
Q9H4G4	Golgi-associated plant pathogenesis-related protein 1 OS=Homo sapiens OX=9606 GN=GLIPR2 PE=1 SV=3	GLIPR2	17.218	8.4	1	1	1	1	4551000
Q9NPH3	Interleukin-1 receptor accessory protein OS=Homo sapiens OX=9606 GN=IL1RAP PE=1 SV=2	IL1RAP	65.418	5.3	2	2	2	2	9904500
Q9NZH8	Interleukin-36 gamma OS=Homo sapiens OX=9606 GN=IL36G PE=1 SV=1	IL36G	18.721	10.7	1	1	1	1	3531400
Q9NZP8	Complement C1r subcomponent-like protein OS=Homo sapiens OX=9606 GN=C1RL PE=1 SV=2	C1RL	53.498	12.9	6	5	5	5	90576000
Q9NZT1	Calmodulin-like protein 5 OS=Homo sapiens OX=9606 GN=CALML5 PE=1 SV=2	CALML5	15.892	21.2	2	2	2	2	4488400
Q9UGM5	Fetuin-B OS=Homo sapiens OX=9606 GN=FETUB PE=1 SV=2	FETUB	42.054	18.1	5	4	4	4	209730000
Q9UIF9	Bromodomain adjacent to zinc finger domain protein 2A OS=Homo sapiens OX=9606 GN=BAZ2A PE=1 SV=4	BAZ2A	211.2	0.7	0	1	1	1	156740000
Q9UNN8	Endothelial protein C receptor OS=Homo sapiens OX=9606 GN=PROCR PE=1 SV=1	PROCR	26.671	10.9	3	2	2	2	23128000
Q9Y646	Carboxypeptidase Q OS=Homo sapiens OX=9606 GN=CPQ PE=1 SV=1	CPQ	51.887	6.6	3	3	3	3	15913000

## Sheet: Peptide_ident
ID	Sequence	Length	Protein accession	Protein description	Charge	m/z	Mass error [ppm]	PEP	Score	Intensity	Unique [yes/no]
0	AACLLPKLDELRDEGK	16	P02768	Albumin OS=Homo sapiens OX=9606 GN=ALB PE=1 SV=2	3	609.993	-0.11322	0.01516	64.136	6609600	yes
1	AADDTWEPFASGK	13	P02766	Transthyretin OS=Homo sapiens OX=9606 GN=TTR PE=1 SV=1	2	697.815	0.5843	3.3841e-12	168.79	13964000	yes
2	AADDTWEPFASGK	13	P02766	Transthyretin OS=Homo sapiens OX=9606 GN=TTR PE=1 SV=1	2	697.815	0.0044882	0.0023141	98.249	3756200	yes
3	AADDTWEPFASGK	13	P02766	Transthyretin OS=Homo sapiens OX=9606 GN=TTR PE=1 SV=1	2	697.815	0.21881	1.8496e-07	157.97	5878400	yes
4	AADDTWEPFASGK	13	P02766	Transthyretin OS=Homo sapiens OX=9606 GN=TTR PE=1 SV=1	2	697.815	-3.133	0.0021131	129.89	37213000	yes
5	AADDTWEPFASGK	13	P02766	Transthyretin OS=Homo sapiens OX=9606 GN=TTR PE=1 SV=1	2	697.815	-3.4043	1.9584e-16	212.82	35748000	yes
6	AADDTWEPFASGK	13	P02766	Transthyretin OS=Homo sapiens OX=9606 GN=TTR PE=1 SV=1	2	697.815	-3.3629	3.1718e-34	245.76	1609100000	yes
7	AADDTWEPFASGK	13	P02766	Transthyretin OS=Homo sapiens OX=9606 GN=TTR PE=1 SV=1	2	697.815	-3.0159	6.4406e-17	215.89	1151300000	yes
8	AADDTWEPFASGK	13	P02766	Transthyretin OS=Homo sapiens OX=9606 GN=TTR PE=1 SV=1	2	697.815	-2.638	1.6493e-08	164.64	99343000	yes
9	AADDTWEPFASGK	13	P02766	Transthyretin OS=Homo sapiens OX=9606 GN=TTR PE=1 SV=1	2	697.815	-1.9425	0.0017377	138.76	15373000	yes
10	AADDTWEPFASGK	13	P02766	Transthyretin OS=Homo sapiens OX=9606 GN=TTR PE=1 SV=1	2	697.815	-1.9792	0.0012154	125.74	10873000	yes
11	AADDTWEPFASGK	13	P02766	Transthyretin OS=Homo sapiens OX=9606 GN=TTR PE=1 SV=1	2	697.815	-2.0543	0.0021995	106.29	11050000	yes
12	AAFTECCQAADK	12	P02768	Albumin OS=Homo sapiens OX=9606 GN=ALB PE=1 SV=2	2	686.287	-1.7337	2.0462e-08	182.64	2303800000	yes
13	AAFTECCQAADK	12	P02768	Albumin OS=Homo sapiens OX=9606 GN=ALB PE=1 SV=2	2	686.287	-2.5446	9.6098e-11	208.6	52333000000	yes
14	AAFTECCQAADK	12	P02768	Albumin OS=Homo sapiens OX=9606 GN=ALB PE=1 SV=2	2	686.287	-2.8876	1.7848e-08	193.82	7070900000	yes
15	AAFTECCQAADK	12	P02768	Albumin OS=Homo sapiens OX=9606 GN=ALB PE=1 SV=2	2	686.287	-3.0813	6.301e-10	179.8	7394200000	yes
16	AAFTECCQAADK	12	P02768	Albumin OS=Homo sapiens OX=9606 GN=ALB PE=1 SV=2	2	686.287	-2.9456	6.301e-10	174.41	3048500000	yes
17	AAFTECCQAADK	12	P02768	Albumin OS=Homo sapiens OX=9606 GN=ALB PE=1 SV=2	2	686.287	-2.7238	1.6331e-10	166.19	3822800000	yes
18	AAFTECCQAADK	12	P02768	Albumin OS=Homo sapiens OX=9606 GN=ALB PE=1 SV=2	2	686.287	-2.5396	3.1651e-07	161.17	1203800000	yes
19	AAFTECCQAADK	12	P02768	Albumin OS=Homo sapiens OX=9606 GN=ALB PE=1 SV=2	2	686.287	-2.0985	1.5484e-08	195.27	801300000	yes
20	AAFTECCQAADK	12	P02768	Albumin OS=Homo sapiens OX=9606 GN=ALB PE=1 SV=2	2	686.287	-2.0135	1.6331e-10	166.19	704940000	yes
21	AAFTECCQAADK	12	P02768	Albumin OS=Homo sapiens OX=9606 GN=ALB PE=1 SV=2	2	686.287	-1.9054	1.6331e-10	196.27	850020000	yes
22	AAFTECCQAADK	12	P02768	Albumin OS=Homo sapiens OX=9606 GN=ALB PE=1 SV=2	2	686.287	-1.822	6.3825e-09	202.05	412990000	yes
23	AAFTECCQAADK	12	P02768	Albumin OS=Homo sapiens OX=9606 GN=ALB PE=1 SV=2	2	686.287	-1.7282	1.3838e-08	196.27	299010000	yes
24	AAFTECCQAADK	12	P02768	Albumin OS=Homo sapiens OX=9606 GN=ALB PE=1 SV=2	2	686.287	-1.6328	2.0682e-14	219.03	89010000	yes
25	AAFTECCQAADK	12	P02768	Albumin OS=Homo sapiens OX=9606 GN=ALB PE=1 SV=2	2	686.287	-1.5452	6.301e-10	174.41	82411000	yes
26	AAFTECCQAADK	12	P02768	Albumin OS=Homo sapiens OX=9606 GN=ALB PE=1 SV=2	2	686.287	-1.6384	1.8344e-08	193.52	50085000	yes
27	AAFTECCQAADK	12	P02768	Albumin OS=Homo sapiens OX=9606 GN=ALB PE=1 SV=2	2	686.287	-1.9638	1.2728e-07	163.64	58504000	yes
28	AAFTECCQAADK	12	P02768	Albumin OS=Homo sapiens OX=9606 GN=ALB PE=1 SV=2	2	686.287	-2.3076	1.6331e-10	202.05	47161000	yes
29	AAFTECCQAADK	12	P02768	Albumin OS=Homo sapiens OX=9606 GN=ALB PE=1 SV=2	2	686.287	-1.7786	2.4762e-10	180.67	47054000	yes
30	AAFTECCQAADK	12	P02768	Albumin OS=Homo sapiens OX=9606 GN=ALB PE=1 SV=2	2	686.287	-0.45468	7.8625e-07	155.06	32867000	yes
31	AAFTECCQAADK	12	P02768	Albumin OS=Homo sapiens OX=9606 GN=ALB PE=1 SV=2	2	686.287	-0.68009	6.301e-10	174.41	8556800	yes
32	AAFTECCQAADK	12	P02768	Albumin OS=Homo sapiens OX=9606 GN=ALB PE=1 SV=2	2	686.287	-0.60098	2.7435e-08	185.08	7093200	yes
33	AAFTECCQAADK	12	P02768	Albumin OS=Homo sapiens OX=9606 GN=ALB PE=1 SV=2	2	686.287	-0.19786	6.6222e-10	198.25	6464100	yes
34	AAFTECCQAADK	12	P02768	Albumin OS=Homo sapiens OX=9606 GN=ALB PE=1 SV=2	2	686.287	0.25172	6.1888e-09	202.2	7098300	yes
35	AAFTECCQAADK	12	P02768	Albumin OS=Homo sapiens OX=9606 GN=ALB PE=1 SV=2	2	686.287	0.73785	6.301e-10	200.71	6779700	yes
36	AAFTECCQAADK	12	P02768	Albumin OS=Homo sapiens OX=9606 GN=ALB PE=1 SV=2	2	686.287	0.3786	8.5415e-05	152.97	6711200	yes
37	AAFTECCQAADK	12	P02768	Albumin OS=Homo sapiens OX=9606 GN=ALB PE=1 SV=2	2	686.287	0.037578	0.00081839	119.68	8967500	yes
38	AAFTECCQAADK	12	P02768	Albumin OS=Homo sapiens OX=9606 GN=ALB PE=1 SV=2	2	686.287	-0.29749	0.0051576	105.2	33913000	yes
39	AAFTECCQAADK	12	P02768	Albumin OS=Homo sapiens OX=9606 GN=ALB PE=1 SV=2	2	686.287	-0.45881	0.0018467	140.16	135920000	yes
40	AAFTECCQAADK	12	P02768	Albumin OS=Homo sapiens OX=9606 GN=ALB PE=1 SV=2	2	686.287	-0.57751	0.029404	83.499	7767000	yes
41	AAFTECCQAADK	12	P02768	Albumin OS=Homo sapiens OX=9606 GN=ALB PE=1 SV=2	2	686.287		4.4984e-12	182.64		yes
42	AAFTECCQAADK	12	P02768	Albumin OS=Homo sapiens OX=9606 GN=ALB PE=1 SV=2	2	686.287		2.055e-09	148.32		yes
43	AAFTECCQAADK	12	P02768	Albumin OS=Homo sapiens OX=9606 GN=ALB PE=1 SV=2	2	686.287		2.1328e-16	196.27		yes
44	AAFTECCQAADK	12	P02768	Albumin OS=Homo sapiens OX=9606 GN=ALB PE=1 SV=2	2	686.287		1.0793e-08	161.63		yes
45	AAFTECCQAADK	12	P02768	Albumin OS=Homo sapiens OX=9606 GN=ALB PE=1 SV=2	2	686.287		1.6908e-22	208.25		yes
46	AAFTECCQAADK	12	P02768	Albumin OS=Homo sapiens OX=9606 GN=ALB PE=1 SV=2	2	686.287		3.0066e-51	241.13		yes
47	AAFTECCQAADK	12	P02768	Albumin OS=Homo sapiens OX=9606 GN=ALB PE=1 SV=2	2	686.287		1.1672e-09	174.41		yes
48	AAFTECCQAADK	12	P02768	Albumin OS=Homo sapiens OX=9606 GN=ALB PE=1 SV=2	2	686.287		1.0793e-08	161.63		yes
49	AAFTECCQAADK	12	P02768	Albumin OS=Homo sapiens OX=9606 GN=ALB PE=1 SV=2	2	686.287		1.717e-12	187.97		yes
50	AAFTECCQAADK	12	P02768	Albumin OS=Homo sapiens OX=9606 GN=ALB PE=1 SV=2	2	686.287		1.1672e-09	174.41		yes
51	AAFTECCQAADK	12	P02768	Albumin OS=Homo sapiens OX=9606 GN=ALB PE=1 SV=2	2	686.287		1.717e-12	187.97		yes
52	AAFTECCQAADK	12	P02768	Albumin OS=Homo sapiens OX=9606 GN=ALB PE=1 SV=2	2	686.287		1.1259e-08	161.17		yes
53	AAFTECCQAADK	12	P02768	Albumin OS=Homo sapiens OX=9606 GN=ALB PE=1 SV=2	2	686.287		3.5916e-11	180.67		yes
54	AAFTECCQAADK	12	P02768	Albumin OS=Homo sapiens OX=9606 GN=ALB PE=1 SV=2	2	686.287		5.5921e-10	177.78		yes
55	AAFTECCQAADK	12	P02768	Albumin OS=Homo sapiens OX=9606 GN=ALB PE=1 SV=2	2	686.287		2.3101e-10	140.16		yes
56	AAFTECCQAADK	12	P02768	Albumin OS=Homo sapiens OX=9606 GN=ALB PE=1 SV=2	2	686.287		4.591e-12	182.46		yes
57	AAFTECCQAADK	12	P02768	Albumin OS=Homo sapiens OX=9606 GN=ALB PE=1 SV=2	2	686.287		3.0047e-16	194.06		yes
58	AAFTECCQAADK	12	P02768	Albumin OS=Homo sapiens OX=9606 GN=ALB PE=1 SV=2	2	686.287		3.3341e-22	204.5		yes
59	AAFTECCQAADK	12	P02768	Albumin OS=Homo sapiens OX=9606 GN=ALB PE=1 SV=2	2	686.287	-1.3108	0.0013355	140.16	2577600	yes
60	AAFTECCQAADK	12	P02768	Albumin OS=Homo sapiens OX=9606 GN=ALB PE=1 SV=2	2	686.287	-1.2384	0.0028957	130.94	1708500	yes
61	AAFTECCQAADK	12	P02768	Albumin OS=Homo sapiens OX=9606 GN=ALB PE=1 SV=2	2	686.287	-1.2013	0.0029737	109.42	952070	yes
62	AAFTECCQAADK	12	P02768	Albumin OS=Homo sapiens OX=9606 GN=ALB PE=1 SV=2	2	686.287	-0.85779	0.0050534	105.4	1467600	yes
63	AAFTECCQAADK	12	P02768	Albumin OS=Homo sapiens OX=9606 GN=ALB PE=1 SV=2	2	686.287	-2.5456	7.7866e-11	210.27	1326600000	yes
64	AAFTECCQAADK	12	P02768	Albumin OS=Homo sapiens OX=9606 GN=ALB PE=1 SV=2	2	686.287	-2.3896	1.6331e-10	166.19	347420000	yes
65	AAFTECCQAADK	12	P02768	Albumin OS=Homo sapiens OX=9606 GN=ALB PE=1 SV=2	2	686.287	-2.1456	1.3838e-08	196.27	78227000	yes
66	AAFTECCQAADK	12	P02768	Albumin OS=Homo sapiens OX=9606 GN=ALB PE=1 SV=2	2	686.287	-1.9067	6.301e-10	177.78	83690000	yes
67	AAFTECCQAADK	12	P02768	Albumin OS=Homo sapiens OX=9606 GN=ALB PE=1 SV=2	2	686.287	-1.7509	0.00039126	146.11	68279000	yes
68	AAFTECCQAADK	12	P02768	Albumin OS=Homo sapiens OX=9606 GN=ALB PE=1 SV=2	2	686.287	-1.9219	2.8044e-08	185.29	49909000	yes
69	AAFTECCQAADK	12	P02768	Albumin OS=Homo sapiens OX=9606 GN=ALB PE=1 SV=2	2	686.287	-2.0998	5.709e-10	173.37	32093000	yes
70	AAFTECCQAADK	12	P02768	Albumin OS=Homo sapiens OX=9606 GN=ALB PE=1 SV=2	2	686.287	-2.2386	2.7328e-08	188.04	22150000	yes
71	AAFTECCQAADK	12	P02768	Albumin OS=Homo sapiens OX=9606 GN=ALB PE=1 SV=2	2	686.287	-2.0461	6.0032e-09	177.57	198200000	yes
72	AAFTECCQAADK	12	P02768	Albumin OS=Homo sapiens OX=9606 GN=ALB PE=1 SV=2	2	686.287	-1.8969	2.4762e-10	167.67	22882000	yes
73	AAFTECCQAADK	12	P02768	Albumin OS=Homo sapiens OX=9606 GN=ALB PE=1 SV=2	2	686.287	-1.4897	0.021241	86.624	5694500	yes
74	AAFTECCQAADK	12	P02768	Albumin OS=Homo sapiens OX=9606 GN=ALB PE=1 SV=2	2	686.287	-2.4883	1.0475e-58	225.01	1894100000	yes
75	AAFTECCQAADK	12	P02768	Albumin OS=Homo sapiens OX=9606 GN=ALB PE=1 SV=2	2	686.287	-1.1772	4.4739e-11	213.31	4685500	yes
76	AAFTECCQAADK	12	P02768	Albumin OS=Homo sapiens OX=9606 GN=ALB PE=1 SV=2	2	686.287	-1.5075	8.5415e-05	152.97	2597700	yes
77	AAFTECCQAADK	12	P02768	Albumin OS=Homo sapiens OX=9606 GN=ALB PE=1 SV=2	2	686.287	-1.6169	0.00045077	144.77	1002100000	yes
78	AAFTECCQAADK	12	P02768	Albumin OS=Homo sapiens OX=9606 GN=ALB PE=1 SV=2	2	686.287	-1.6991	1.306e-20	236.32	2625300000	yes
79	AAFTECCQAADK	12	P02768	Albumin OS=Homo sapiens OX=9606 GN=ALB PE=1 SV=2	2	686.287	-2.1781	1.8243e-27	239.39	15578000	yes
80	AAFTECCQAADK	12	P02768	Albumin OS=Homo sapiens OX=9606 GN=ALB PE=1 SV=2	2	686.287	-2.3864	0.0019418	127.76	11197000	yes
81	AAFTECCQAADK	12	P02768	Albumin OS=Homo sapiens OX=9606 GN=ALB PE=1 SV=2	2	686.287	-2.4622	0.0014545	112.36	8414400	yes
82	AAFTECCQAADK	12	P02768	Albumin OS=Homo sapiens OX=9606 GN=ALB PE=1 SV=2	2	686.287	-2.547	0.0063567	97.456	5967300	yes
83	AAFTECCQAADK	12	P02768	Albumin OS=Homo sapiens OX=9606 GN=ALB PE=1 SV=2	2	686.287	-3.4347	0.00045077	144.77	2138600	yes
84	AAFTECCQAADK	12	P02768	Albumin OS=Homo sapiens OX=9606 GN=ALB PE=1 SV=2	2	686.287		1.88e-09	170.47		yes
85	AAFTECCQAADK	12	P02768	Albumin OS=Homo sapiens OX=9606 GN=ALB PE=1 SV=2	2	686.287		0.015743	102.06		yes
86	AAFTECCQAADK	12	P02768	Albumin OS=Homo sapiens OX=9606 GN=ALB PE=1 SV=2	2	686.287	0.073355	1.6331e-10	166.19	499050000	yes
87	AAFTECCQAADK	12	P02768	Albumin OS=Homo sapiens OX=9606 GN=ALB PE=1 SV=2	2	686.287	0.27925	9.1497e-40	259.08	65117000	yes
88	AAFTECCQAADK	12	P02768	Albumin OS=Homo sapiens OX=9606 GN=ALB PE=1 SV=2	2	686.287	0.74378	2.8044e-08	185.29	23606000	yes
89	AAFTECCQAADK	12	P02768	Albumin OS=Homo sapiens OX=9606 GN=ALB PE=1 SV=2	2	686.287	0.68199	1.6331e-10	204.5	10685000	yes
90	AAFTECCQAADK	12	P02768	Albumin OS=Homo sapiens OX=9606 GN=ALB PE=1 SV=2	2	686.287	0.20777	0.00029262	148.32	1839700	yes
91	AAFTECCQAADK	12	P02768	Albumin OS=Homo sapiens OX=9606 GN=ALB PE=1 SV=2	2	686.287	0.048729	1.9075e-14	219.72	330290000	yes
92	AAFTECCQAADK	12	P02768	Albumin OS=Homo sapiens OX=9606 GN=ALB PE=1 SV=2	2	686.287	-0.10333	1.2375e-08	179.8	8582000	yes
93	AAFTECCQAADK	12	P02768	Albumin OS=Homo sapiens OX=9606 GN=ALB PE=1 SV=2	2	686.287	-0.0709	8.5415e-05	152.97	2560100	yes
94	AAFTECCQAADK	12	P02768	Albumin OS=Homo sapiens OX=9606 GN=ALB PE=1 SV=2	2	686.287		6.8791e-10	134.68		yes
95	AAFTECCQAADK	12	P02768	Albumin OS=Homo sapiens OX=9606 GN=ALB PE=1 SV=2	2	686.287	-1.4388			485970	yes
96	AAFTECCQAADK	12	P02768	Albumin OS=Homo sapiens OX=9606 GN=ALB PE=1 SV=2	2	686.287	-0.060053			2748700	yes
97	AAFTECCQAADKAACLLPK	19	P02768	Albumin OS=Homo sapiens OX=9606 GN=ALB PE=1 SV=2	3	709.001	0.63919	0.030645	50.787	2923600	yes
98	AAFTECCQAADKAACLLPK	19	P02768	Albumin OS=Homo sapiens OX=9606 GN=ALB PE=1 SV=2	3	709.001	-0.54541	8.9064e-10	111.92	55096000	yes
99	AAFTECCQAADKAACLLPK	19	P02768	Albumin OS=Homo sapiens OX=9606 GN=ALB PE=1 SV=2	3	709.001	-0.51051	1.5956e-15	164.62	7659200	yes
100	AAPGQEPPEHMAELQR	16	O00391	Sulfhydryl oxidase 1 OS=Homo sapiens OX=9606 GN=QSOX1 PE=1 SV=3	3	587.618	-0.86189	0.0037379	76.341	4873700	yes
101	AAQKADVLTTGAGNPVGDKLNVITVGPR	28	P04040	Catalase OS=Homo sapiens OX=9606 GN=CAT PE=1 SV=3	4	691.384	-0.74194	0.00016435	58.877	3119400	yes
102	AATGECTATVGK	12	P01042	Kininogen-1 OS=Homo sapiens OX=9606 GN=KNG1 PE=1 SV=2	2	583.28	-2.3574	0.00029262	148.32	212180000	yes
104	AAWGKVGAHAGEYGAEALER	20	P69905	Hemoglobin subunit alpha OS=Homo sapiens OX=9606 GN=HBA2 PE=1 SV=2	4	511.507	-0.31502	4.428e-12	106.67	11111000	yes
105	AAWGKVGAHAGEYGAEALER	20	P69905	Hemoglobin subunit alpha OS=Homo sapiens OX=9606 GN=HBA2 PE=1 SV=2	3	681.673	-0.67448	1.0108e-13	126.22	3797500	yes
106	ADDKETCFAEEGK	13	P02768	Albumin OS=Homo sapiens OX=9606 GN=ALB PE=1 SV=2	2	750.32	-1.8856	1.197e-25	229.97	3161300000	yes
107	ADDKETCFAEEGK	13	P02768	Albumin OS=Homo sapiens OX=9606 GN=ALB PE=1 SV=2	2	750.32	-1.8662	1.4292e-20	226.73	23147000	yes
108	ADDKETCFAEEGK	13	P02768	Albumin OS=Homo sapiens OX=9606 GN=ALB PE=1 SV=2	2	750.32	-1.851	1.5818e-13	200.44	40127000	yes
109	ADDKETCFAEEGK	13	P02768	Albumin OS=Homo sapiens OX=9606 GN=ALB PE=1 SV=2	2	750.32	-3.2224	0.0038156	140.14	9449600	yes
110	ADDKETCFAEEGK	13	P02768	Albumin OS=Homo sapiens OX=9606 GN=ALB PE=1 SV=2	2	750.32	-2.3936	0.019796	87.216	6849700	yes
111	ADDKETCFAEEGK	13	P02768	Albumin OS=Homo sapiens OX=9606 GN=ALB PE=1 SV=2	2	750.32		4.5059e-10	147.39		yes
112	ADDKETCFAEEGK	13	P02768	Albumin OS=Homo sapiens OX=9606 GN=ALB PE=1 SV=2	2	750.32		1.9958e-09	164.21		yes
113	ADDKETCFAEEGK	13	P02768	Albumin OS=Homo sapiens OX=9606 GN=ALB PE=1 SV=2	2	750.32	-3.1518	0.040046	79.659	6920600	yes
114	ADDKETCFAEEGK	13	P02768	Albumin OS=Homo sapiens OX=9606 GN=ALB PE=1 SV=2	3	500.549	-2.3129	0.001669	133.47	1564700000	yes
115	ADDKETCFAEEGK	13	P02768	Albumin OS=Homo sapiens OX=9606 GN=ALB PE=1 SV=2	3	500.549	-2.7736	0.0015112	132.21	27605000	yes
116	ADDKETCFAEEGK	13	P02768	Albumin OS=Homo sapiens OX=9606 GN=ALB PE=1 SV=2	3	500.549	-2.82	6.5137e-13	173.44	29703000	yes
117	ADDKETCFAEEGK	13	P02768	Albumin OS=Homo sapiens OX=9606 GN=ALB PE=1 SV=2	3	500.549	-2.8607	0.001117	107.35	4264000	yes
118	ADDKETCFAEEGK	13	P02768	Albumin OS=Homo sapiens OX=9606 GN=ALB PE=1 SV=2	3	500.549	-1.1365	0.0017608	102.52	2664600	yes
119	ADDKETCFAEEGK	13	P02768	Albumin OS=Homo sapiens OX=9606 GN=ALB PE=1 SV=2	2	750.32	-0.64908	0.012901	89.403	423510	yes
120	ADDKETCFAEEGK	13	P02768	Albumin OS=Homo sapiens OX=9606 GN=ALB PE=1 SV=2	2	750.32	-0.87353	0.038406	66.262	741150	yes
121	ADDKETCFAEEGK	13	P02768	Albumin OS=Homo sapiens OX=9606 GN=ALB PE=1 SV=2	2	750.32	-2.9456	8.0733e-67	273.15	310460000	yes
122	ADDKETCFAEEGK	13	P02768	Albumin OS=Homo sapiens OX=9606 GN=ALB PE=1 SV=2	3	500.549	-1.5283	1.8008e-13	188.4	485570000	yes
123	ADDKETCFAEEGK	13	P02768	Albumin OS=Homo sapiens OX=9606 GN=ALB PE=1 SV=2	2	750.32	-0.7386	1.1102e-15	208.08	30654000	yes
124	ADDKETCFAEEGK	13	P02768	Albumin OS=Homo sapiens OX=9606 GN=ALB PE=1 SV=2	3	500.549	-2.7114	1.3154e-13	191.49	50436000	yes
125	ADDKETCFAEEGK	13	P02768	Albumin OS=Homo sapiens OX=9606 GN=ALB PE=1 SV=2	3	500.549	-2.857	0.001672	101.62	3360000	yes
126	ADDKETCFAEEGK	13	P02768	Albumin OS=Homo sapiens OX=9606 GN=ALB PE=1 SV=2	3	500.549	-2.9016	0.0014595	99.481	2185700	yes
127	ADDKETCFAEEGK	13	P02768	Albumin OS=Homo sapiens OX=9606 GN=ALB PE=1 SV=2	2	750.32	0.016118	9.2466e-16	209.64	8490000	yes
128	ADDKETCFAEEGK	13	P02768	Albumin OS=Homo sapiens OX=9606 GN=ALB PE=1 SV=2	3	500.549	-0.36292	3.8796e-05	151.54	35094000	yes
129	ADDKETCFAEEGK	13	P02768	Albumin OS=Homo sapiens OX=9606 GN=ALB PE=1 SV=2	2	750.32	-1.0285			4059800	yes
130	ADDKETCFAEEGK	13	P02768	Albumin OS=Homo sapiens OX=9606 GN=ALB PE=1 SV=2	2	750.32	-2.0586			9097500	yes
131	ADDKETCFAEEGK	13	P02768	Albumin OS=Homo sapiens OX=9606 GN=ALB PE=1 SV=2	2	750.32	-1.6236			3630500	yes
132	ADDKETCFAEEGK	13	P02768	Albumin OS=Homo sapiens OX=9606 GN=ALB PE=1 SV=2	2	750.32	-2.6052			317320	yes
133	ADDKETCFAEEGKK	14	P02768	Albumin OS=Homo sapiens OX=9606 GN=ALB PE=1 SV=2	2	814.367	-2.2694	1.1874e-80	285.54	537530000	yes
134	ADDKETCFAEEGKK	14	P02768	Albumin OS=Homo sapiens OX=9606 GN=ALB PE=1 SV=2	2	814.367	-2.3671	4.5365e-249	364.34	517770000	yes
135	ADDKETCFAEEGKK	14	P02768	Albumin OS=Homo sapiens OX=9606 GN=ALB PE=1 SV=2	3	543.247	-1.883	0.00015696	112.24	61185000	yes
136	ADDKETCFAEEGKK	14	P02768	Albumin OS=Homo sapiens OX=9606 GN=ALB PE=1 SV=2	2	814.367	-2.5029	0.03653	81.625	1187400000	yes
137	ADDKETCFAEEGKK	14	P02768	Albumin OS=Homo sapiens OX=9606 GN=ALB PE=1 SV=2	2	814.367	-2.3884	0.00078758	119.17	21023000	yes
138	ADDKETCFAEEGKK	14	P02768	Albumin OS=Homo sapiens OX=9606 GN=ALB PE=1 SV=2	2	814.367	-2.0104	0.00073263	117.7	23051000	yes
139	ADDKETCFAEEGKK	14	P02768	Albumin OS=Homo sapiens OX=9606 GN=ALB PE=1 SV=2	2	814.367	-1.846	0.0016377	140.31	11129000	yes
140	ADDKETCFAEEGKK	14	P02768	Albumin OS=Homo sapiens OX=9606 GN=ALB PE=1 SV=2	2	814.367	-1.7358	0.031544	83.087	20947000	yes
141	ADDKETCFAEEGKK	14	P02768	Albumin OS=Homo sapiens OX=9606 GN=ALB PE=1 SV=2	2	814.367	-1.5376	8.0632e-13	174.39	16192000	yes
142	ADDKETCFAEEGKK	14	P02768	Albumin OS=Homo sapiens OX=9606 GN=ALB PE=1 SV=2	3	543.247	-1.6985	3.5279e-14	193.98	11869000000	yes
143	ADDKETCFAEEGKK	14	P02768	Albumin OS=Homo sapiens OX=9606 GN=ALB PE=1 SV=2	3	543.247	-1.6675	6.8664e-14	188.39	4818000000	yes
144	ADDKETCFAEEGKK	14	P02768	Albumin OS=Homo sapiens OX=9606 GN=ALB PE=1 SV=2	3	543.247	-1.6104	2.3635e-17	214.89	733600000	yes
145	ADDKETCFAEEGKK	14	P02768	Albumin OS=Homo sapiens OX=9606 GN=ALB PE=1 SV=2	3	543.247	-1.5949	1.6381e-21	226.24	985000000	yes
146	ADDKETCFAEEGKK	14	P02768	Albumin OS=Homo sapiens OX=9606 GN=ALB PE=1 SV=2	3	543.247	-1.5386	3.8609e-05	146.27	900700000	yes
147	ADDKETCFAEEGKK	14	P02768	Albumin OS=Homo sapiens OX=9606 GN=ALB PE=1 SV=2	3	543.247	-1.6428	7.4806e-14	187.37	374220000	yes
148	ADDKETCFAEEGKK	14	P02768	Albumin OS=Homo sapiens OX=9606 GN=ALB PE=1 SV=2	3	543.247	-1.8086	3.2843e-15	205.3	247210000	yes
149	ADDKETCFAEEGKK	14	P02768	Albumin OS=Homo sapiens OX=9606 GN=ALB PE=1 SV=2	3	543.247	-2.1761	5.4264e-14	182.37	189340000	yes
150	ADDKETCFAEEGKK	14	P02768	Albumin OS=Homo sapiens OX=9606 GN=ALB PE=1 SV=2	3	543.247	-2.37	0.00044549	137.89	47085000	yes
151	ADDKETCFAEEGKK	14	P02768	Albumin OS=Homo sapiens OX=9606 GN=ALB PE=1 SV=2	3	543.247	-2.794	0.00065524	134.44	7428800	yes
152	ADDKETCFAEEGKK	14	P02768	Albumin OS=Homo sapiens OX=9606 GN=ALB PE=1 SV=2	3	543.247	-2.8278	3.3555e-09	164.7	10802000	yes
153	ADDKETCFAEEGKK	14	P02768	Albumin OS=Homo sapiens OX=9606 GN=ALB PE=1 SV=2	3	543.247	-2.7457	0.0005457	96.993	7207000	yes
154	ADDKETCFAEEGKK	14	P02768	Albumin OS=Homo sapiens OX=9606 GN=ALB PE=1 SV=2	3	543.247	-2.1074	5.4677e-08	155.56	10758000	yes
155	ADDKETCFAEEGKK	14	P02768	Albumin OS=Homo sapiens OX=9606 GN=ALB PE=1 SV=2	3	543.247	-1.8662	0.012098	74.853	3613900	yes
156	ADDKETCFAEEGKK	14	P02768	Albumin OS=Homo sapiens OX=9606 GN=ALB PE=1 SV=2	3	543.247	-1.0668	0.0081188	79.81	4382000	yes
157	ADDKETCFAEEGKK	14	P02768	Albumin OS=Homo sapiens OX=9606 GN=ALB PE=1 SV=2	3	543.247	-0.96313	0.025025	65.172	3256000	yes
158	ADDKETCFAEEGKK	14	P02768	Albumin OS=Homo sapiens OX=9606 GN=ALB PE=1 SV=2	3	543.247	-0.90746	2.8302e-05	148.57	4470100	yes
159	ADDKETCFAEEGKK	14	P02768	Albumin OS=Homo sapiens OX=9606 GN=ALB PE=1 SV=2	3	543.247	-0.84656	0.00010773	113.1	4102600	yes
160	ADDKETCFAEEGKK	14	P02768	Albumin OS=Homo sapiens OX=9606 GN=ALB PE=1 SV=2	3	543.247	-0.94583	0.00033397	139.73	10021000	yes
161	ADDKETCFAEEGKK	14	P02768	Albumin OS=Homo sapiens OX=9606 GN=ALB PE=1 SV=2	3	543.247	-1.0237	0.00015415	120.7	11321000	yes
162	ADDKETCFAEEGKK	14	P02768	Albumin OS=Homo sapiens OX=9606 GN=ALB PE=1 SV=2	3	543.247	-1.1168	1.1202e-12	165.34	3279600	yes
163	ADDKETCFAEEGKK	14	P02768	Albumin OS=Homo sapiens OX=9606 GN=ALB PE=1 SV=2	3	543.247	-1.2032	0.0061004	82.483	1525600	yes
164	ADDKETCFAEEGKK	14	P02768	Albumin OS=Homo sapiens OX=9606 GN=ALB PE=1 SV=2	3	543.247	-0.93525	0.023226	66.285	953880	yes
165	ADDKETCFAEEGKK	14	P02768	Albumin OS=Homo sapiens OX=9606 GN=ALB PE=1 SV=2	3	543.247	-0.58681	0.010568	76.759	1325100	yes
166	ADDKETCFAEEGKK	14	P02768	Albumin OS=Homo sapiens OX=9606 GN=ALB PE=1 SV=2	3	543.247	-0.3664	0.017347	69.92	983810	yes
167	ADDKETCFAEEGKK	14	P02768	Albumin OS=Homo sapiens OX=9606 GN=ALB PE=1 SV=2	3	543.247		3.5035e-19	188.12		yes
168	ADDKETCFAEEGKK	14	P02768	Albumin OS=Homo sapiens OX=9606 GN=ALB PE=1 SV=2	3	543.247	-1.6443	4.589e-17	167.56	1598300000	yes
169	ADDKETCFAEEGKK	14	P02768	Albumin OS=Homo sapiens OX=9606 GN=ALB PE=1 SV=2	3	543.247	-2.8518	0.0079173	66.246	12075000	yes
170	ADDKETCFAEEGKK	14	P02768	Albumin OS=Homo sapiens OX=9606 GN=ALB PE=1 SV=2	3	543.247	-1.0013	0.0087477	74.853	3156600	yes
171	ADDKETCFAEEGKK	14	P02768	Albumin OS=Homo sapiens OX=9606 GN=ALB PE=1 SV=2	3	543.247	-1.2802	4.0478e-05	145.86	160770000	yes
172	ADDKETCFAEEGKK	14	P02768	Albumin OS=Homo sapiens OX=9606 GN=ALB PE=1 SV=2	3	543.247	-1.4031	1.0852e-14	201.3	9541700	yes
173	ADDKETCFAEEGKK	14	P02768	Albumin OS=Homo sapiens OX=9606 GN=ALB PE=1 SV=2	3	543.247	-1.4712	0.013461	73.156	2198800	yes
174	ADDKETCFAEEGKK	14	P02768	Albumin OS=Homo sapiens OX=9606 GN=ALB PE=1 SV=2	3	543.247	-1.469	0.0096539	61.409	3477700	yes
175	ADDKETCFAEEGKK	14	P02768	Albumin OS=Homo sapiens OX=9606 GN=ALB PE=1 SV=2	3	543.247	-1.0625	0.013687	55.885	822210	yes
176	ADDKETCFAEEGKK	14	P02768	Albumin OS=Homo sapiens OX=9606 GN=ALB PE=1 SV=2	3	543.247	-1.3814	0.0001638	122.12	1808500	yes
177	ADDKETCFAEEGKK	14	P02768	Albumin OS=Homo sapiens OX=9606 GN=ALB PE=1 SV=2	3	543.247	-0.58638	4.4369e-14	192.46	35737000	yes
178	ADDKETCFAEEGKK	14	P02768	Albumin OS=Homo sapiens OX=9606 GN=ALB PE=1 SV=2	3	543.247	-0.55969	9.6362e-05	143.64	5435900	yes
179	ADDKETCFAEEGKK	14	P02768	Albumin OS=Homo sapiens OX=9606 GN=ALB PE=1 SV=2	3	543.247	-0.52897	0.00012069	132.65	6552700	yes
180	ADDKETCFAEEGKK	14	P02768	Albumin OS=Homo sapiens OX=9606 GN=ALB PE=1 SV=2	3	543.247	-0.4973	3.1622e-13	172.82	5490100	yes
181	ADDKETCFAEEGKK	14	P02768	Albumin OS=Homo sapiens OX=9606 GN=ALB PE=1 SV=2	3	543.247	-0.47323	0.00031548	140.03	1586600	yes
182	ADDKETCFAEEGKK	14	P02768	Albumin OS=Homo sapiens OX=9606 GN=ALB PE=1 SV=2	3	543.247	-0.70382	7.3773e-17	209.56	17979000	yes
183	ADDKETCFAEEGKK	14	P02768	Albumin OS=Homo sapiens OX=9606 GN=ALB PE=1 SV=2	3	543.247	-2.0091			225640000	yes
184	ADDKETCFAEEGKK	14	P02768	Albumin OS=Homo sapiens OX=9606 GN=ALB PE=1 SV=2	3	543.247	0.16846			168730	yes
185	ADGSYAAWLSR	11	P0C0L5	Complement C4-B OS=Homo sapiens OX=9606 GN=C4B_2 PE=1 SV=2	2	598.788	-0.32527	0.001186	120.09	7853200	yes
186	ADLAKYICENQDSISSK	17	P02768	Albumin OS=Homo sapiens OX=9606 GN=ALB PE=1 SV=2	3	647.979	-2.6616	5.2783e-37	237.89	7847600	yes
187	ADLAKYICENQDSISSK	17	P02768	Albumin OS=Homo sapiens OX=9606 GN=ALB PE=1 SV=2	3	647.979	-2.5824	0.023781	58.83	19485000	yes
188	ADRDQYELLCLDNTR	15	P02787	Serotransferrin OS=Homo sapiens OX=9606 GN=TF PE=1 SV=4	3	627.964	-2.923	1.5914e-05	123.02	101360000	yes
189	ADTLTDEINFLR	12	P48668	Keratin, type II cytoskeletal 6C OS=Homo sapiens OX=9606 GN=KRT6C PE=1 SV=3	2	704.359	-0.26731	1.4063e-20	236.17	14246000	no
190	AEAESLYQSK	10	P04264	Keratin, type II cytoskeletal 1 OS=Homo sapiens OX=9606 GN=KRT1 PE=1 SV=6	2	563.275	-2.5532	9.0672e-05	155.84	21616000	yes
191	AEAESLYQSKYEELQITAGR	20	P04264	Keratin, type II cytoskeletal 1 OS=Homo sapiens OX=9606 GN=KRT1 PE=1 SV=6	3	762.713	0.73741	2.2183e-40	199.97	9042000	yes
192	AEAESLYQSKYEELQITAGR	20	P04264	Keratin, type II cytoskeletal 1 OS=Homo sapiens OX=9606 GN=KRT1 PE=1 SV=6	3	762.713	-0.15299	1.7188e-25	169.39	44169000	yes
193	AEAESLYQSKYEELQITAGR	20	P04264	Keratin, type II cytoskeletal 1 OS=Homo sapiens OX=9606 GN=KRT1 PE=1 SV=6	4	572.287	-0.98757	1.3147e-06	84.829	1617100	yes
194	AEAESLYQSKYEELQITAGR	20	P04264	Keratin, type II cytoskeletal 1 OS=Homo sapiens OX=9606 GN=KRT1 PE=1 SV=6	3	762.713	-2.7412	2.4769e-06	86.479	2911900	yes
195	AEAESLYQSKYEELQITAGR	20	P04264	Keratin, type II cytoskeletal 1 OS=Homo sapiens OX=9606 GN=KRT1 PE=1 SV=6	3	762.713	-0.4922	4.1743e-06	82.36	10154000	yes
196	AEAESLYQSKYEELQITAGRHGDSVR	26	P04264	Keratin, type II cytoskeletal 1 OS=Homo sapiens OX=9606 GN=KRT1 PE=1 SV=6	4	735.114	-0.31791	0.0016425	51.175	807590	yes
197	AEAESLYQSKYEELQITAGRHGDSVR	26	P04264	Keratin, type II cytoskeletal 1 OS=Homo sapiens OX=9606 GN=KRT1 PE=1 SV=6	4	735.114	-1.0166	0.00041236	58.627	919290	yes
198	AEFAEVSK	8	P02768	Albumin OS=Homo sapiens OX=9606 GN=ALB PE=1 SV=2	2	440.724	-2.2119	0.019328	119.29	41872000000	yes
199	AEFAEVSK	8	P02768	Albumin OS=Homo sapiens OX=9606 GN=ALB PE=1 SV=2	2	440.724	-2.22	0.017127	121.74	47214000000	yes
200	AEFAEVSK	8	P02768	Albumin OS=Homo sapiens OX=9606 GN=ALB PE=1 SV=2	2	440.724	-2.2319	0.012758	132.57	48208000000	yes
201	AEFAEVSK	8	P02768	Albumin OS=Homo sapiens OX=9606 GN=ALB PE=1 SV=2	2	440.724	-2.3582	0.013949	128.61	4623400000	yes
202	AEFAEVSK	8	P02768	Albumin OS=Homo sapiens OX=9606 GN=ALB PE=1 SV=2	2	440.724	-2.4164	0.019328	119.29	1803100000	yes
203	AEFAEVSK	8	P02768	Albumin OS=Homo sapiens OX=9606 GN=ALB PE=1 SV=2	2	440.724	-2.2512	0.016739	122.18	2991000000	yes
204	AEFAEVSK	8	P02768	Albumin OS=Homo sapiens OX=9606 GN=ALB PE=1 SV=2	2	440.724	-1.7716	0.019224	119.41	1010800000	yes
205	AEFAEVSK	8	P02768	Albumin OS=Homo sapiens OX=9606 GN=ALB PE=1 SV=2	2	440.724	-1.3567	0.012758	132.57	1120900000	yes
206	AEFAEVSK	8	P02768	Albumin OS=Homo sapiens OX=9606 GN=ALB PE=1 SV=2	2	440.724	-1.0729	0.019224	119.41	390810000	yes
207	AEFAEVSK	8	P02768	Albumin OS=Homo sapiens OX=9606 GN=ALB PE=1 SV=2	2	440.724	-0.80317	0.021631	116.73	402430000	yes
208	AEFAEVSK	8	P02768	Albumin OS=Homo sapiens OX=9606 GN=ALB PE=1 SV=2	2	440.724	-0.75529	0.021026	117.4	200990000	yes
209	AEFAEVSK	8	P02768	Albumin OS=Homo sapiens OX=9606 GN=ALB PE=1 SV=2	2	440.724	-0.66327	0.012758	132.57	124480000	yes
210	AEFAEVSK	8	P02768	Albumin OS=Homo sapiens OX=9606 GN=ALB PE=1 SV=2	2	440.724	-0.53911	0.012593	133.12	79397000	yes
211	AEFAEVSK	8	P02768	Albumin OS=Homo sapiens OX=9606 GN=ALB PE=1 SV=2	2	440.724	0.24687	0.019434	119.17	14352000	yes
212	AEFAEVSK	8	P02768	Albumin OS=Homo sapiens OX=9606 GN=ALB PE=1 SV=2	2	440.724	0.32768	0.032991	107.9	11998000	yes
213	AEFAEVSK	8	P02768	Albumin OS=Homo sapiens OX=9606 GN=ALB PE=1 SV=2	2	440.724	0.58666	0.019328	119.29	11118000	yes
214	AEFAEVSK	8	P02768	Albumin OS=Homo sapiens OX=9606 GN=ALB PE=1 SV=2	2	440.724	-1.6603	0.039419	103.74	721550000	yes
215	AEFAEVSK	8	P02768	Albumin OS=Homo sapiens OX=9606 GN=ALB PE=1 SV=2	2	440.724	-1.3943	0.023825	114.28	26749000	yes
216	AEFAEVSK	8	P02768	Albumin OS=Homo sapiens OX=9606 GN=ALB PE=1 SV=2	2	440.724	-1.3014	0.013448	130.27	31793000	yes
217	AEFAEVSK	8	P02768	Albumin OS=Homo sapiens OX=9606 GN=ALB PE=1 SV=2	2	440.724	-1.0514	0.013691	129.47	24616000	yes
218	AEFAEVSK	8	P02768	Albumin OS=Homo sapiens OX=9606 GN=ALB PE=1 SV=2	2	440.724	-0.80583	0.013691	129.47	24861000	yes
219	AEFAEVSK	8	P02768	Albumin OS=Homo sapiens OX=9606 GN=ALB PE=1 SV=2	2	440.724	-0.59209	0.019328	119.29	12480000	yes
220	AEFAEVSK	8	P02768	Albumin OS=Homo sapiens OX=9606 GN=ALB PE=1 SV=2	2	440.724	-0.3919	0.019328	119.29	8829100	yes
221	AEFAEVSK	8	P02768	Albumin OS=Homo sapiens OX=9606 GN=ALB PE=1 SV=2	2	440.724	-0.17608	0.035371	106.36	3679200	yes
222	AEFAEVSK	8	P02768	Albumin OS=Homo sapiens OX=9606 GN=ALB PE=1 SV=2	2	440.724	-0.19496	0.021949	116.37	14787000	yes
223	AEFAEVSK	8	P02768	Albumin OS=Homo sapiens OX=9606 GN=ALB PE=1 SV=2	2	440.724	-1.0122	0.024605	113.41	2745600	yes
224	AEFAEVSK	8	P02768	Albumin OS=Homo sapiens OX=9606 GN=ALB PE=1 SV=2	2	440.724	-1.6242	0.021026	117.4	470850000	yes
225	AEFAEVSK	8	P02768	Albumin OS=Homo sapiens OX=9606 GN=ALB PE=1 SV=2	2	440.724	-0.1141	0.016531	139.88	172400000	yes
226	AEFAEVSK	8	P02768	Albumin OS=Homo sapiens OX=9606 GN=ALB PE=1 SV=2	2	440.724	-0.080065	0.019328	119.29	34602000	yes
227	AEFAEVSK	8	P02768	Albumin OS=Homo sapiens OX=9606 GN=ALB PE=1 SV=2	2	440.724	-0.024637	0.018282	120.46	19518000	yes
228	AEFAEVSK	8	P02768	Albumin OS=Homo sapiens OX=9606 GN=ALB PE=1 SV=2	2	440.724	-0.62253	0.019328	119.29	201140000	yes
229	AEFAEVSK	8	P02768	Albumin OS=Homo sapiens OX=9606 GN=ALB PE=1 SV=2	2	440.724	-0.63625	0.021026	117.4	31188000	yes
230	AEFAEVSK	8	P02768	Albumin OS=Homo sapiens OX=9606 GN=ALB PE=1 SV=2	2	440.724	-0.66732	0.019224	119.41	8102900	yes
231	AEFAEVSK	8	P02768	Albumin OS=Homo sapiens OX=9606 GN=ALB PE=1 SV=2	2	440.724	-0.6978	0.019434	119.17	4598600	yes
232	AEFAEVSKLVTDLTK	15	P02768	Albumin OS=Homo sapiens OX=9606 GN=ALB PE=1 SV=2	3	550.97	0.24428	1.4039e-05	140.74	349410000	yes
233	AEFAEVSKLVTDLTK	15	P02768	Albumin OS=Homo sapiens OX=9606 GN=ALB PE=1 SV=2	3	550.97	-0.89839	1.7618e-05	124.09	70483000	yes
234	AEFAEVSKLVTDLTK	15	P02768	Albumin OS=Homo sapiens OX=9606 GN=ALB PE=1 SV=2	3	550.97	-0.95327	3.7104e-06	113.59	80926000	yes
235	AEFAEVSKLVTDLTK	15	P02768	Albumin OS=Homo sapiens OX=9606 GN=ALB PE=1 SV=2	3	550.97	-0.59841	2.2269e-05	126.48	49113000	yes
236	AEFAEVSKLVTDLTK	15	P02768	Albumin OS=Homo sapiens OX=9606 GN=ALB PE=1 SV=2	3	550.97		1.2789e-07	121.31		yes
237	AEIEYLEK	8	P14151	L-selectin OS=Homo sapiens OX=9606 GN=SELL PE=1 SV=2	2	497.758	-1.2037	0.033348	107.66	618800	yes
238	AEMADQAAAWLTR	13	P0C0L5	Complement C4-B OS=Homo sapiens OX=9606 GN=C4B_2 PE=1 SV=2	3	478.566	0.17629	0.00015106	114.7	3650800	yes
239	AESPEVCFNEESPK	14	P43652	Afamin OS=Homo sapiens OX=9606 GN=AFM PE=1 SV=1	2	811.854	-0.37223	0.025489	74.611	13647000	yes
240	AESPEVCFNEESPK	14	P43652	Afamin OS=Homo sapiens OX=9606 GN=AFM PE=1 SV=1	3	541.572	-1.3135	0.00013299	124.42	51359000	yes
241	AESPEVCFNEESPK	14	P43652	Afamin OS=Homo sapiens OX=9606 GN=AFM PE=1 SV=1	2	811.854	-0.89208			601090	yes
242	AFKAWAVAR	9	P02768	Albumin OS=Homo sapiens OX=9606 GN=ALB PE=1 SV=2	2	510.293	-0.17708	0.040368	111.01	85469000	yes
243	AGALQLLLVGDK	12	P55058	Phospholipid transfer protein OS=Homo sapiens OX=9606 GN=PLTP PE=1 SV=1	2	599.364	0.60484	0.0018755	140.07	25637000	yes
244	AGDNKYMHLKVFK	13	P01040	Cystatin-A OS=Homo sapiens OX=9606 GN=CSTA PE=1 SV=1	3	517.61	-1.4188	0.0043266	85.554	4395400	yes
245	AGELTPEEEAQYKK	14	Q9NZT1	Calmodulin-like protein 5 OS=Homo sapiens OX=9606 GN=CALML5 PE=1 SV=2	2	817.899	-0.24252	0.01869	45.973	3522600	yes
246	AGEVQEPELR	10	P25311	Zinc-alpha-2-glycoprotein OS=Homo sapiens OX=9606 GN=AZGP1 PE=1 SV=2	2	564.288	-0.94487	5.3191e-05	200.05	164880000	yes
247	AGEVQEPELR	10	P25311	Zinc-alpha-2-glycoprotein OS=Homo sapiens OX=9606 GN=AZGP1 PE=1 SV=2	2	564.288	-1.5994			25640000	yes
248	AGLLRPDYALLGHR	14	Q96PD5	N-acetylmuramoyl-L-alanine amidase OS=Homo sapiens OX=9606 GN=PGLYRP2 PE=1 SV=1	3	517.963	1.1773	0.00027365	141.46	790480000	yes
249	AGLLRPDYALLGHR	14	Q96PD5	N-acetylmuramoyl-L-alanine amidase OS=Homo sapiens OX=9606 GN=PGLYRP2 PE=1 SV=1	3	517.963	-0.40884	0.004137	87.083	1741100	yes
250	AGLLRPDYALLGHR	14	Q96PD5	N-acetylmuramoyl-L-alanine amidase OS=Homo sapiens OX=9606 GN=PGLYRP2 PE=1 SV=1	3	517.963	0.86785	2.5609e-05	150.12	32563000	yes
251	AGVETTKPSK	10	P0CG04	Immunoglobulin lambda constant 1 OS=Homo sapiens OX=9606 GN=IGLC1 PE=1 SV=1	2	509.282	-1.3842	0.0002262	195.79	23801000	yes
252	AGVETTTPSK	10	P0DOY3	Immunoglobulin lambda constant 3 OS=Homo sapiens OX=9606 GN=IGLC3 PE=1 SV=1	2	495.759	-1.6352	0.00092853	128.36	177040000	yes
253	AGVETTTPSK	10	P0DOY3	Immunoglobulin lambda constant 3 OS=Homo sapiens OX=9606 GN=IGLC3 PE=1 SV=1	2	495.759		0.0032125	107.15		yes
254	AHEHIFGMVLMNDWSAR	17	P16930	Fumarylacetoacetase OS=Homo sapiens OX=9606 GN=FAH PE=1 SV=2	3	671.986	-1.0922	0.02076	51.265	1356900	yes
255	AIFYMNNPSR	10	Q9UGM5	Fetuin-B OS=Homo sapiens OX=9606 GN=FETUB PE=1 SV=2	2	606.795	-1.4573	1.1739e-05	160.75	44551000	yes
256	AIGGGLSSVGGGSSTIK	17	P48668	Keratin, type II cytoskeletal 6C OS=Homo sapiens OX=9606 GN=KRT6C PE=1 SV=3	2	724.391	-0.77102	0.038423	59.57	2370800	no
257	AIGGGLSSVGGGSSTIK	17	P48668	Keratin, type II cytoskeletal 6C OS=Homo sapiens OX=9606 GN=KRT6C PE=1 SV=3	2	724.391	0.96608	0.0014026	86.313	3976000	no
258	ALANSLACQGK	11	P04075	Fructose-bisphosphate aldolase A OS=Homo sapiens OX=9606 GN=ALDOA PE=1 SV=2	2	566.793	-2.4653	0.023656	89.698	5208500	yes
259	ALEEANADLEVK	12	P02533	Keratin, type I cytoskeletal 14 OS=Homo sapiens OX=9606 GN=KRT14 PE=1 SV=4	2	651.333	-0.82668	0.0012523	112.75	18500000	no
260	ALEEANADLEVK	12	P02533	Keratin, type I cytoskeletal 14 OS=Homo sapiens OX=9606 GN=KRT14 PE=1 SV=4	2	651.333	0.11208	0.00030929	147.95	11537000	no
261	ALEEANADLEVKIRDWYQR	19	P02533	Keratin, type I cytoskeletal 14 OS=Homo sapiens OX=9606 GN=KRT14 PE=1 SV=4	3	773.729	-1.4574	0.00016973	84.14	13491000	no
262	ALEEANADLEVKIRDWYQR	19	P02533	Keratin, type I cytoskeletal 14 OS=Homo sapiens OX=9606 GN=KRT14 PE=1 SV=4	4	580.549	-0.43583	1.6493e-09	124.63	5200000	no
263	ALEEANTELEVKIRDWYQR	19	Q04695	Keratin, type I cytoskeletal 17 OS=Homo sapiens OX=9606 GN=KRT17 PE=1 SV=2	4	591.555	-0.53726	0.00012974	83.253	1838000	yes
264	ALEESNYELEGK	12	P13645	Keratin, type I cytoskeletal 10 OS=Homo sapiens OX=9606 GN=KRT10 PE=1 SV=6	2	691.328	-0.82601	2.8119e-07	161.63	272840000	yes
265	ALEESNYELEGK	12	P13645	Keratin, type I cytoskeletal 10 OS=Homo sapiens OX=9606 GN=KRT10 PE=1 SV=6	2	691.328	-0.82767	0.00040106	145.89	69997000	yes
266	ALEESNYELEGK	12	P13645	Keratin, type I cytoskeletal 10 OS=Homo sapiens OX=9606 GN=KRT10 PE=1 SV=6	2	691.328	-0.26291	0.0063364	95.573	5851800	yes
267	ALEESNYELEGKIKEWYEK	19	P13645	Keratin, type I cytoskeletal 10 OS=Homo sapiens OX=9606 GN=KRT10 PE=1 SV=6	3	786.722	0.35744	0.0047864	65.107	4337300	yes
268	ALEFLQLHNGR	11	P80108	Phosphatidylinositol-glycan-specific phospholipase D OS=Homo sapiens OX=9606 GN=GPLD1 PE=1 SV=3	3	433.239	0.47005	0.032825	72.643	1717100	yes
269	ALEQDLPVNIK	11	Q96KN2	Beta-Ala-His dipeptidase OS=Homo sapiens OX=9606 GN=CNDP1 PE=1 SV=5	2	620.351	-1.4049	0.0034504	134.26	21704000	yes
270	ALGHLDLSGNR	11	P02750	Leucine-rich alpha-2-glycoprotein OS=Homo sapiens OX=9606 GN=LRG1 PE=1 SV=2	2	576.81	-3.2808	2.28e-05	189.18	27745000	yes
271	ALGHLDLSGNR	11	P02750	Leucine-rich alpha-2-glycoprotein OS=Homo sapiens OX=9606 GN=LRG1 PE=1 SV=2	2	576.81	-0.44014	0.0053012	109.29	52206000	yes
272	ALGHLDLSGNR	11	P02750	Leucine-rich alpha-2-glycoprotein OS=Homo sapiens OX=9606 GN=LRG1 PE=1 SV=2	2	576.81		5.3412e-05	118.71		yes
273	ALGISPFHEHAEVVFTANDSGPR	23	P02766	Transthyretin OS=Homo sapiens OX=9606 GN=TTR PE=1 SV=1	4	613.557	1.8464	1.2065e-50	186.89	349800000	yes
274	ALGISPFHEHAEVVFTANDSGPR	23	P02766	Transthyretin OS=Homo sapiens OX=9606 GN=TTR PE=1 SV=1	3	817.74	0.49192	1.4568e-57	216.82	75402000	yes
275	ALGISPFHEHAEVVFTANDSGPR	23	P02766	Transthyretin OS=Homo sapiens OX=9606 GN=TTR PE=1 SV=1	4	613.557	0.58082	2.1767e-41	176.46	2946300000	yes
276	ALGISPFHEHAEVVFTANDSGPR	23	P02766	Transthyretin OS=Homo sapiens OX=9606 GN=TTR PE=1 SV=1	3	817.74	0.073193	3.5969e-46	142.23	19239000	yes
277	ALGISPFHEHAEVVFTANDSGPR	23	P02766	Transthyretin OS=Homo sapiens OX=9606 GN=TTR PE=1 SV=1	4	613.557	-0.08359	2.0631e-21	135.43	3246600000	yes
278	ALGISPFHEHAEVVFTANDSGPR	23	P02766	Transthyretin OS=Homo sapiens OX=9606 GN=TTR PE=1 SV=1	3	817.74	-0.37945	4.3771e-57	215.65	2455000000	yes
279	ALGISPFHEHAEVVFTANDSGPRR	24	P02766	Transthyretin OS=Homo sapiens OX=9606 GN=TTR PE=1 SV=1	3	869.774	1.056	5.4634e-57	208.46	114080000	yes
280	ALGISPFHEHAEVVFTANDSGPRR	24	P02766	Transthyretin OS=Homo sapiens OX=9606 GN=TTR PE=1 SV=1	3	869.774	0.8794	5.246e-54	204.31	153190000	yes
281	ALGISPFHEHAEVVFTANDSGPRR	24	P02766	Transthyretin OS=Homo sapiens OX=9606 GN=TTR PE=1 SV=1	4	652.582	-0.98556	0.0078326	40.012	443510	yes
282	ALGISPFHEHAEVVFTANDSGPRR	24	P02766	Transthyretin OS=Homo sapiens OX=9606 GN=TTR PE=1 SV=1	4	652.582	0.62348			25404000	yes
283	ALGISPFHEHAEVVFTANDSGPRR	24	P02766	Transthyretin OS=Homo sapiens OX=9606 GN=TTR PE=1 SV=1	4	652.582	-0.3856			590740	yes
284	ALGISPFHEHAEVVFTANDSGPRR	24	P02766	Transthyretin OS=Homo sapiens OX=9606 GN=TTR PE=1 SV=1	4	652.582	0.51114			38438000	yes
285	ALNSMGQDLERPLELR	16	Q02413	Desmoglein-1 OS=Homo sapiens OX=9606 GN=DSG1 PE=1 SV=2	3	614.656	-0.51248	4.9068e-05	100.45	4253100	yes
286	ALPELTKLLNDEDPVVVTK	19	P14923	Junction plakoglobin OS=Homo sapiens OX=9606 GN=JUP PE=1 SV=3	3	698.728	-0.72342	4.2908e-09	105.77	3534800	yes
287	ALPQPQNVTSLLGCTH	16	P02790	Hemopexin OS=Homo sapiens OX=9606 GN=HPX PE=1 SV=2	3	579.298	0.093669	9.6719e-06	134.06	13697000	yes
288	ALQASALK	8	P04075	Fructose-bisphosphate aldolase A OS=Homo sapiens OX=9606 GN=ALDOA PE=1 SV=2	2	401.245	-1.7053	0.015428	123.69	8357900	yes
289	ALQDQLVLVAAK	12	P01019	Angiotensinogen OS=Homo sapiens OX=9606 GN=AGT PE=1 SV=3	2	634.882	-0.41786	1.4563e-08	195.83	141450000	yes
290	ALSIGFETCR	10	P16070	CD44 antigen OS=Homo sapiens OX=9606 GN=CD44 PE=1 SV=3	2	577.287	-0.81213	0.034153	87.308	31430000	yes
291	ALYLQYTDETFR	12	P00450	Ceruloplasmin OS=Homo sapiens OX=9606 GN=CP PE=1 SV=1	2	760.375	-0.82141	3.1309e-10	168.83	297760000	yes
292	APLQGTLLGYR	11	P30530	Tyrosine-protein kinase receptor UFO OS=Homo sapiens OX=9606 GN=AXL PE=1 SV=4	2	594.84	0.42319	0.00094159	122.13	1415200	yes
293	APNHAVVTR	9	P02787	Serotransferrin OS=Homo sapiens OX=9606 GN=TF PE=1 SV=4	2	482.77	-1.5078	0.0064093	150.36	5571500	yes
294	APNHAVVTR	9	P02787	Serotransferrin OS=Homo sapiens OX=9606 GN=TF PE=1 SV=4	2	482.77	-0.58586	7.5893e-05	173.37	111030000	yes
295	APNHAVVTR	9	P02787	Serotransferrin OS=Homo sapiens OX=9606 GN=TF PE=1 SV=4	2	482.77	-0.66313			872280	yes
296	APSTYGGGLSVSSR	14	P08779	Keratin, type I cytoskeletal 16 OS=Homo sapiens OX=9606 GN=KRT16 PE=1 SV=4	2	669.836	-0.12132	0.0013914	103.22	4175100	yes
297	APSTYGGGLSVSSSR	15	P02533	Keratin, type I cytoskeletal 14 OS=Homo sapiens OX=9606 GN=KRT14 PE=1 SV=4	2	713.352	-0.67758	2.318e-05	121.08	19126000	yes
298	AQIINDAFNLASAHK	15	P15144	Aminopeptidase N OS=Homo sapiens OX=9606 GN=ANPEP PE=1 SV=4	3	538.286	0.046925	1.9788e-20	181.72	39435000	yes
299	AQVSPTASDMLHMR	14	Q6UXB8	Peptidase inhibitor 16 OS=Homo sapiens OX=9606 GN=PI16 PE=1 SV=1	3	520.582	-3.3529	0.011034	67.275	5757100	yes
300	AQWANPFDPSK	11	P05543	Thyroxine-binding globulin OS=Homo sapiens OX=9606 GN=SERPINA7 PE=1 SV=2	2	630.804	-0.039172	0.0031222	135.43	195600000	yes
301	AQYEDIAQKSKAEAESLYQSK	21	P04264	Keratin, type II cytoskeletal 1 OS=Homo sapiens OX=9606 GN=KRT1 PE=1 SV=6	3	796.396	0.45156	2.1057e-16	149	10676000	yes
302	AQYEDIAQKSKAEAESLYQSK	21	P04264	Keratin, type II cytoskeletal 1 OS=Homo sapiens OX=9606 GN=KRT1 PE=1 SV=6	4	597.549	-0.97347	5.3396e-26	169.85	40054000	yes
303	AQYEEIAQR	9	P35908	Keratin, type II cytoskeletal 2 epidermal OS=Homo sapiens OX=9606 GN=KRT2 PE=1 SV=2	2	554.275	-2.3873	0.0097487	116.73	88131000	no
304	AQYEEIAQR	9	P35908	Keratin, type II cytoskeletal 2 epidermal OS=Homo sapiens OX=9606 GN=KRT2 PE=1 SV=2	2	554.275	-0.53403	0.016263	109.86	6263400	no
305	AQYVLISPEASSR	13	P80108	Phosphatidylinositol-glycan-specific phospholipase D OS=Homo sapiens OX=9606 GN=GPLD1 PE=1 SV=3	2	710.875	-2.9983	0.022995	77.379	18891000	yes
306	AREDIFMETLK	11	P25311	Zinc-alpha-2-glycoprotein OS=Homo sapiens OX=9606 GN=AZGP1 PE=1 SV=2	3	451.567	-2.5748	0.03044	82.505	179060000	yes
307	ASGDPYWAYSGAYGPEHWVTSSVSCGGR	28	P23470	Receptor-type tyrosine-protein phosphatase gamma OS=Homo sapiens OX=9606 GN=PTPRG PE=1 SV=4	3	1002.1	-0.24138	1.4369e-09	75.896	5063500	yes
308	ASHQQLDTVWENAK	14	Q13508	Ecto-ADP-ribosyltransferase 3 OS=Homo sapiens OX=9606 GN=ART3 PE=1 SV=2	3	542.934	-1.272	0.0018727	87.863	3401000	yes
309	ASLENSLEETKGR	13	P02533	Keratin, type I cytoskeletal 14 OS=Homo sapiens OX=9606 GN=KRT14 PE=1 SV=4	3	478.579	-0.86519	0.00036474	112.51	5983000	no
310	ASTSTTIRSHSSSR	14	P48668	Keratin, type II cytoskeletal 6C OS=Homo sapiens OX=9606 GN=KRT6C PE=1 SV=3	3	507.253	-2.3285	0.013026	51.546	3489300	no
311	ASTSTTIRSHSSSR	14	P48668	Keratin, type II cytoskeletal 6C OS=Homo sapiens OX=9606 GN=KRT6C PE=1 SV=3	3	507.253	-2.038	0.022164	43.184	3785000	no
312	ASYLDCIR	8	P02787	Serotransferrin OS=Homo sapiens OX=9606 GN=TF PE=1 SV=4	2	499.242	-1.3962	0.015084	124.83	185780000	yes
313	ATEHLSTLSEK	11	P02647	Apolipoprotein A-I OS=Homo sapiens OX=9606 GN=APOA1 PE=1 SV=1	2	608.314	-0.24719	1.5436e-32	255.39	8762200	yes
314	ATEHLSTLSEK	11	P02647	Apolipoprotein A-I OS=Homo sapiens OX=9606 GN=APOA1 PE=1 SV=1	3	405.879	-2.2666	0.018709	80.69	2015600	yes
315	ATFGCHDGYSLDGPEEIECTK	21	P02749	Beta-2-glycoprotein 1 OS=Homo sapiens OX=9606 GN=APOH PE=1 SV=3	3	796.004	-1.5931	2.3874e-14	131.09	832060000	yes
316	ATFGCHDGYSLDGPEEIECTK	21	P02749	Beta-2-glycoprotein 1 OS=Homo sapiens OX=9606 GN=APOH PE=1 SV=3	3	796.004	-1.6396	8.2016e-27	174.72	54782000	yes
317	ATFGCHDGYSLDGPEEIECTK	21	P02749	Beta-2-glycoprotein 1 OS=Homo sapiens OX=9606 GN=APOH PE=1 SV=3	3	796.004	-1.9022	6.7527e-56	233.49	38288000	yes
318	ATFGCHDGYSLDGPEEIECTK	21	P02749	Beta-2-glycoprotein 1 OS=Homo sapiens OX=9606 GN=APOH PE=1 SV=3	3	796.004	-2.1698	1.1029e-16	149.94	22774000	yes
319	ATFGCHDGYSLDGPEEIECTK	21	P02749	Beta-2-glycoprotein 1 OS=Homo sapiens OX=9606 GN=APOH PE=1 SV=3	3	796.004	-2.3578	1.2487e-33	183.22	130740000	yes
320	ATISHVSPDSLYLFR	15	P23470	Receptor-type tyrosine-protein phosphatase gamma OS=Homo sapiens OX=9606 GN=PTPRG PE=1 SV=4	3	569.302	-0.18856	3.4139e-21	197.19	20498000	yes
321	ATKEQLK	7	P02768	Albumin OS=Homo sapiens OX=9606 GN=ALB PE=1 SV=2	2	409.243		0.0055267	135.84		yes
322	ATKEQLK	7	P02768	Albumin OS=Homo sapiens OX=9606 GN=ALB PE=1 SV=2	2	409.243	-1.0109	1.5082e-10	180.7	5895800	yes
323	ATKEQLK	7	P02768	Albumin OS=Homo sapiens OX=9606 GN=ALB PE=1 SV=2	2	409.243	-0.17607	4.5684e-17	191.63	5446400	yes
324	ATKEQLKAVMDDFAAFVEK	19	P02768	Albumin OS=Homo sapiens OX=9606 GN=ALB PE=1 SV=2	4	536.029	0.21448	0.01961	49.865	12462000	yes
325	ATKEQLKAVMDDFAAFVEK	19	P02768	Albumin OS=Homo sapiens OX=9606 GN=ALB PE=1 SV=2	3	714.37	-0.67226	1.0228e-14	160.13	3798600	yes
326	ATLENDFVVLKK	12	Q8N1N4	Keratin, type II cytoskeletal 78 OS=Homo sapiens OX=9606 GN=KRT78 PE=1 SV=2	3	459.598	-0.55057	0.0059613	77.593	3687900	yes
327	ATMQNLNDRLASYLDKVR	18	Q04695	Keratin, type I cytoskeletal 17 OS=Homo sapiens OX=9606 GN=KRT17 PE=1 SV=2	4	531.777	-0.24632	0.021815	41.912	1282700	yes
328	ATMQNLNDRLASYLDKVR	18	Q04695	Keratin, type I cytoskeletal 17 OS=Homo sapiens OX=9606 GN=KRT17 PE=1 SV=2	4	531.777	-0.083751	2.4294e-09	129.62	2091100	yes
329	ATMQNLNDRLASYLDKVR	18	Q04695	Keratin, type I cytoskeletal 17 OS=Homo sapiens OX=9606 GN=KRT17 PE=1 SV=2	4	527.778	-0.079803	0.0169	53.779	3901300	yes
330	ATNYNAGDR	9	P61626	Lysozyme C OS=Homo sapiens OX=9606 GN=LYZ PE=1 SV=1	2	491.223	-1.3342	0.018711	108.3	3482700	yes
331	ATNYNAGDR	9	P61626	Lysozyme C OS=Homo sapiens OX=9606 GN=LYZ PE=1 SV=1	2	491.223	-0.51119	0.033972	92.439	3021500	yes
332	ATVQQLEGR	9	Q01469	Fatty acid-binding protein 5 OS=Homo sapiens OX=9606 GN=FABP5 PE=1 SV=3	2	522.278	-0.14943	0.0085304	91.318	4243000	yes
333	ATVVYQGER	9	P02749	Beta-2-glycoprotein 1 OS=Homo sapiens OX=9606 GN=APOH PE=1 SV=3	2	511.767	-1.4611	0.0070465	124.23	157420000	yes
334	ATVVYQGER	9	P02749	Beta-2-glycoprotein 1 OS=Homo sapiens OX=9606 GN=APOH PE=1 SV=3	2	511.767	-1.4454	0.026224	85.731	30546000	yes
335	ATWSGAVLAGR	11	P04217	Alpha-1B-glycoprotein OS=Homo sapiens OX=9606 GN=A1BG PE=1 SV=4	2	544.796	0.3197	0.011428	99.802	63475000	yes
336	ATWSGAVLAGR	11	P04217	Alpha-1B-glycoprotein OS=Homo sapiens OX=9606 GN=A1BG PE=1 SV=4	2	544.796	-0.097629	0.0023727	138.1	46200000	yes
337	ATWSGAVLAGR	11	P04217	Alpha-1B-glycoprotein OS=Homo sapiens OX=9606 GN=A1BG PE=1 SV=4	2	544.796	-1.891	1.6678e-07	211.56	2890000000	yes
338	ATWSGAVLAGR	11	P04217	Alpha-1B-glycoprotein OS=Homo sapiens OX=9606 GN=A1BG PE=1 SV=4	2	544.796	-1.928	1.5629e-05	158.76	67310000	yes
339	AVGDKLPECEADDGCPKPPEIAHGYVEHSVR	31	P00738	Haptoglobin OS=Homo sapiens OX=9606 GN=HP PE=1 SV=1	4	858.904	-1.5108	6.2774e-48	157.1	210770000	yes
340	AVGDKLPECEADDGCPKPPEIAHGYVEHSVR	31	P00738	Haptoglobin OS=Homo sapiens OX=9606 GN=HP PE=1 SV=1	6	572.939	-2.0876	4.6901e-06	57.078	22123000	yes
341	AVGDKLPECEADDGCPKPPEIAHGYVEHSVR	31	P00738	Haptoglobin OS=Homo sapiens OX=9606 GN=HP PE=1 SV=1	6	572.939	-2.5642	0.00089407	40.986	27227000	yes
342	AVGDKLPECEADDGCPKPPEIAHGYVEHSVR	31	P00738	Haptoglobin OS=Homo sapiens OX=9606 GN=HP PE=1 SV=1	4	858.904	-2.1827	0.011817	38.012	7824500	yes
343	AVGDKLPECEAVCGK	15	P00738	Haptoglobin OS=Homo sapiens OX=9606 GN=HP PE=1 SV=1	2	816.89	-0.89507	2.9419e-09	159.64	8670500	no
344	AVGDKLPECEAVCGK	15	P00738	Haptoglobin OS=Homo sapiens OX=9606 GN=HP PE=1 SV=1	3	544.929	-0.32969	1.5795e-05	122.93	57823000	no
345	AVGDKLPECEAVCGK	15	P00738	Haptoglobin OS=Homo sapiens OX=9606 GN=HP PE=1 SV=1	3	544.929	-0.24663	6.865e-05	101.39	21872000	no
346	AVGDKLPECEAVCGK	15	P00738	Haptoglobin OS=Homo sapiens OX=9606 GN=HP PE=1 SV=1	2	816.89	-2.3192	0.0027536	91.937	6963700	no
347	AVGDKLPECEAVCGK	15	P00738	Haptoglobin OS=Homo sapiens OX=9606 GN=HP PE=1 SV=1	2	816.89	-2.4334	4.4184e-05	117.79	35162000	no
348	AVGDKLPECEAVCGK	15	P00738	Haptoglobin OS=Homo sapiens OX=9606 GN=HP PE=1 SV=1	3	544.929	-1.37	0.0062658	83.692	14837000	no
349	AVGDKLPECEAVCGK	15	P00738	Haptoglobin OS=Homo sapiens OX=9606 GN=HP PE=1 SV=1	3	544.929	-1.4042	0.015613	70.529	21702000	no
350	AVGDKLPECEAVCGKPK	17	P00738	Haptoglobin OS=Homo sapiens OX=9606 GN=HP PE=1 SV=1	4	465.235	-2.0351	0.00094612	81.144	116820000	no
351	AVGGLGKLGKDAVEDLESVGK	21	P81605	Dermcidin OS=Homo sapiens OX=9606 GN=DCD PE=1 SV=2	3	681.376	0.36279	4.9649e-14	125.88	2780700	yes
352	AVGGLGKLGKDAVEDLESVGK	21	P81605	Dermcidin OS=Homo sapiens OX=9606 GN=DCD PE=1 SV=2	3	681.376	-0.32148	7.3381e-26	170.14	14286000	yes
353	AVGGLGKLGKDAVEDLESVGK	21	P81605	Dermcidin OS=Homo sapiens OX=9606 GN=DCD PE=1 SV=2	3	681.376	-0.35199	2.5485e-14	136.14	6101600	yes
354	AVGPHQFLGDQEAIQAAIK	19	P07738	Bisphosphoglycerate mutase OS=Homo sapiens OX=9606 GN=BPGM PE=1 SV=2	3	665.022	-0.075268	0.0022257	56.817	2974600	yes
355	AVLDVFEEGTEASAATAVK	19	P01011	Alpha-1-antichymotrypsin OS=Homo sapiens OX=9606 GN=SERPINA3 PE=1 SV=2	3	636.658	-2.61	0.000252	79.182	44416000	yes
356	AVLDVFEEGTEASAATAVK	19	P01011	Alpha-1-antichymotrypsin OS=Homo sapiens OX=9606 GN=SERPINA3 PE=1 SV=2	2	954.483	-2.5353	3.3913e-27	184.21	8624800	yes
357	AVMDDFAAFVEK	12	P02768	Albumin OS=Homo sapiens OX=9606 GN=ALB PE=1 SV=2	2	679.818	-1.425	0.009029	98.943	6497900	yes
358	AVMDDFAAFVEK	12	P02768	Albumin OS=Homo sapiens OX=9606 GN=ALB PE=1 SV=2	2	679.818	-1.5292	0.03471	85.377	1901000	yes
359	AVMDDFAAFVEK	12	P02768	Albumin OS=Homo sapiens OX=9606 GN=ALB PE=1 SV=2	2	679.818	0.27291	4.9252e-07	160.77	235100000	yes
360	AVMDDFAAFVEK	12	P02768	Albumin OS=Homo sapiens OX=9606 GN=ALB PE=1 SV=2	2	679.818	-0.42656	3.0379e-10	167.09	238560000	yes
361	AVMDDFAAFVEK	12	P02768	Albumin OS=Homo sapiens OX=9606 GN=ALB PE=1 SV=2	2	679.818	-2.4337	2.9441e-10	188.99	35983000000	yes
362	AVMDDFAAFVEK	12	P02768	Albumin OS=Homo sapiens OX=9606 GN=ALB PE=1 SV=2	2	679.818	-3.2827	0.0011302	134.57	1187300000	yes
363	AVMDDFAAFVEK	12	P02768	Albumin OS=Homo sapiens OX=9606 GN=ALB PE=1 SV=2	3	453.548	-2.2887	0.0042231	88.187	9291300	yes
364	AVMDDFAAFVEK	12	P02768	Albumin OS=Homo sapiens OX=9606 GN=ALB PE=1 SV=2	2	679.818	0.033714	0.0090063	98.943	3867900	yes
365	AVMDDFAAFVEK	12	P02768	Albumin OS=Homo sapiens OX=9606 GN=ALB PE=1 SV=2	2	679.818	0.08371	0.0014196	130.94	4575400	yes
366	AVMDDFAAFVEK	12	P02768	Albumin OS=Homo sapiens OX=9606 GN=ALB PE=1 SV=2	2	679.818	0.24211	0.0034907	138.25	22356000	yes
367	AVMDDFAAFVEK	12	P02768	Albumin OS=Homo sapiens OX=9606 GN=ALB PE=1 SV=2	2	679.818	0.58985	0.0045826	135.86	4994800	yes
368	AVMDDFAAFVEK	12	P02768	Albumin OS=Homo sapiens OX=9606 GN=ALB PE=1 SV=2	2	679.818	0.84257	0.0042133	109.42	8957000	yes
369	AVMDDFAAFVEK	12	P02768	Albumin OS=Homo sapiens OX=9606 GN=ALB PE=1 SV=2	2	679.818	0.77755	7.426e-07	158.47	12691000	yes
370	AVMDDFAAFVEK	12	P02768	Albumin OS=Homo sapiens OX=9606 GN=ALB PE=1 SV=2	2	679.818	0.70434	0.0030133	111.06	22580000	yes
371	AVMDDFAAFVEK	12	P02768	Albumin OS=Homo sapiens OX=9606 GN=ALB PE=1 SV=2	2	679.818	0.62549	0.0042133	109.42	7347900	yes
372	AVMDDFAAFVEK	12	P02768	Albumin OS=Homo sapiens OX=9606 GN=ALB PE=1 SV=2	2	679.818	0.57228	0.00047882	147.3	10962000	yes
373	AVMDDFAAFVEK	12	P02768	Albumin OS=Homo sapiens OX=9606 GN=ALB PE=1 SV=2	2	679.818	0.49911	0.0010624	121.83	4360600	yes
374	AVMDDFAAFVEK	12	P02768	Albumin OS=Homo sapiens OX=9606 GN=ALB PE=1 SV=2	2	679.818	0.47043	8.5055e-09	177.57	6265300	yes
375	AVMDDFAAFVEK	12	P02768	Albumin OS=Homo sapiens OX=9606 GN=ALB PE=1 SV=2	2	679.818	0.40468	0.0022277	112.13	3031100	yes
376	AVMDDFAAFVEK	12	P02768	Albumin OS=Homo sapiens OX=9606 GN=ALB PE=1 SV=2	2	679.818	0.32746	0.009029	98.943	2980100	yes
377	AVMDDFAAFVEK	12	P02768	Albumin OS=Homo sapiens OX=9606 GN=ALB PE=1 SV=2	2	679.818	0.27181	0.001141	120.09	4511100	yes
378	AVMDDFAAFVEK	12	P02768	Albumin OS=Homo sapiens OX=9606 GN=ALB PE=1 SV=2	2	679.818	0.21609	0.0053765	107.83	3168500	yes
379	AVMDDFAAFVEK	12	P02768	Albumin OS=Homo sapiens OX=9606 GN=ALB PE=1 SV=2	2	679.818	0.14184	0.009029	98.943	3041100	yes
380	AVMDDFAAFVEK	12	P02768	Albumin OS=Homo sapiens OX=9606 GN=ALB PE=1 SV=2	2	679.818	0.047898	0.009029	98.943	5263900	yes
381	AVMDDFAAFVEK	12	P02768	Albumin OS=Homo sapiens OX=9606 GN=ALB PE=1 SV=2	2	679.818	-0.044766	0.008958	94.297	8021900	yes
382	AVMDDFAAFVEK	12	P02768	Albumin OS=Homo sapiens OX=9606 GN=ALB PE=1 SV=2	2	679.818	-0.095269	1.777e-07	163.66	4437700	yes
383	AVMDDFAAFVEK	12	P02768	Albumin OS=Homo sapiens OX=9606 GN=ALB PE=1 SV=2	2	679.818	-0.15057	0.0026059	127.42	3582700	yes
384	AVMDDFAAFVEK	12	P02768	Albumin OS=Homo sapiens OX=9606 GN=ALB PE=1 SV=2	2	679.818	-0.20634	0.0010604	123.79	9960100	yes
385	AVMDDFAAFVEK	12	P02768	Albumin OS=Homo sapiens OX=9606 GN=ALB PE=1 SV=2	2	679.818	-0.26013	0.009029	98.943	2399500	yes
386	AVMDDFAAFVEK	12	P02768	Albumin OS=Homo sapiens OX=9606 GN=ALB PE=1 SV=2	2	679.818	-0.11758	0.009029	98.943	2526100	yes
387	AVMDDFAAFVEK	12	P02768	Albumin OS=Homo sapiens OX=9606 GN=ALB PE=1 SV=2	2	679.818	-0.0084799	0.0080208	104.22	4144300	yes
388	AVMDDFAAFVEK	12	P02768	Albumin OS=Homo sapiens OX=9606 GN=ALB PE=1 SV=2	2	679.818	0.11641	0.027602	87.298	2237000	yes
389	AVMDDFAAFVEK	12	P02768	Albumin OS=Homo sapiens OX=9606 GN=ALB PE=1 SV=2	2	679.818	0.22123	0.009029	98.943	8059000	yes
390	AVMDDFAAFVEK	12	P02768	Albumin OS=Homo sapiens OX=9606 GN=ALB PE=1 SV=2	2	679.818	0.31373	0.0013357	115.78	1908800	yes
391	AVMDDFAAFVEK	12	P02768	Albumin OS=Homo sapiens OX=9606 GN=ALB PE=1 SV=2	2	679.818	0.60876	0.0080208	104.22	8271600	yes
392	AVMDDFAAFVEK	12	P02768	Albumin OS=Homo sapiens OX=9606 GN=ALB PE=1 SV=2	2	679.818	0.81786	0.0014196	113.93	6734400	yes
393	AVMDDFAAFVEK	12	P02768	Albumin OS=Homo sapiens OX=9606 GN=ALB PE=1 SV=2	2	679.818	0.61946	0.009029	98.943	4853700	yes
394	AVMDDFAAFVEK	12	P02768	Albumin OS=Homo sapiens OX=9606 GN=ALB PE=1 SV=2	2	679.818	0.46423	0.0089776	95.573	1789300	yes
395	AVMDDFAAFVEK	12	P02768	Albumin OS=Homo sapiens OX=9606 GN=ALB PE=1 SV=2	2	679.818	0.30483	0.009029	98.943	5398200	yes
396	AVMDDFAAFVEK	12	P02768	Albumin OS=Homo sapiens OX=9606 GN=ALB PE=1 SV=2	2	679.818	0.053743	0.0042133	109.42	1845600	yes
397	AVMDDFAAFVEK	12	P02768	Albumin OS=Homo sapiens OX=9606 GN=ALB PE=1 SV=2	2	679.818	0.012422	0.0030133	111.06	2460900	yes
398	AVMDDFAAFVEK	12	P02768	Albumin OS=Homo sapiens OX=9606 GN=ALB PE=1 SV=2	2	679.818	0.043506	0.0012912	116.77	3400400	yes
399	AVMDDFAAFVEK	12	P02768	Albumin OS=Homo sapiens OX=9606 GN=ALB PE=1 SV=2	2	679.818	0.070281	0.0010624	121.83	5577900	yes
400	AVMDDFAAFVEK	12	P02768	Albumin OS=Homo sapiens OX=9606 GN=ALB PE=1 SV=2	2	679.818	0.0012823	0.0090063	97.456	3253200	yes
401	AVMDDFAAFVEK	12	P02768	Albumin OS=Homo sapiens OX=9606 GN=ALB PE=1 SV=2	2	679.818	-0.13227	0.008958	94.297	10385000	yes
402	AVMDDFAAFVEK	12	P02768	Albumin OS=Homo sapiens OX=9606 GN=ALB PE=1 SV=2	2	679.818	-0.40277	0.0018921	125.75	2533400	yes
403	AVMDDFAAFVEK	12	P02768	Albumin OS=Homo sapiens OX=9606 GN=ALB PE=1 SV=2	2	679.818	-0.3464	0.0045826	135.86	818870000	yes
404	AVMDDFAAFVEK	12	P02768	Albumin OS=Homo sapiens OX=9606 GN=ALB PE=1 SV=2	2	679.818	-0.36588	0.00017984	152.04	124080000	yes
405	AVMDDFAAFVEK	12	P02768	Albumin OS=Homo sapiens OX=9606 GN=ALB PE=1 SV=2	2	679.818	-0.059243	9.5209e-10	175.15	109310000	yes
406	AVMDDFAAFVEK	12	P02768	Albumin OS=Homo sapiens OX=9606 GN=ALB PE=1 SV=2	2	679.818	-0.053423	0.0080208	104.22	124420000	yes
407	AVMDDFAAFVEK	12	P02768	Albumin OS=Homo sapiens OX=9606 GN=ALB PE=1 SV=2	2	679.818		0.0009049	109.42		yes
408	AVMDDFAAFVEK	12	P02768	Albumin OS=Homo sapiens OX=9606 GN=ALB PE=1 SV=2	2	679.818	-0.63568			168390	yes
409	AVMDDFAAFVEK	12	P02768	Albumin OS=Homo sapiens OX=9606 GN=ALB PE=1 SV=2	2	671.821	-0.29035	0.010634	90.685	1734700000	yes
410	AVMDDFAAFVEK	12	P02768	Albumin OS=Homo sapiens OX=9606 GN=ALB PE=1 SV=2	2	671.821	-0.18586	0.0063727	98.943	5128700	yes
411	AVMDDFAAFVEK	12	P02768	Albumin OS=Homo sapiens OX=9606 GN=ALB PE=1 SV=2	2	671.821	-0.55057	0.0063226	95.573	4159800000	yes
412	AVMDDFAAFVEK	12	P02768	Albumin OS=Homo sapiens OX=9606 GN=ALB PE=1 SV=2	2	671.821		0.00051177	111.06		yes
413	AVMDDFAAFVEK	12	P02768	Albumin OS=Homo sapiens OX=9606 GN=ALB PE=1 SV=2	2	671.821		5.5366e-10	135.56		yes
414	AVMDDFAAFVEK	12	P02768	Albumin OS=Homo sapiens OX=9606 GN=ALB PE=1 SV=2	2	671.821		4.1389e-10	136.48		yes
415	AVMDDFAAFVEK	12	P02768	Albumin OS=Homo sapiens OX=9606 GN=ALB PE=1 SV=2	2	671.821		3.9259e-09	151.22		yes
416	AVMDDFAAFVEK	12	P02768	Albumin OS=Homo sapiens OX=9606 GN=ALB PE=1 SV=2	2	671.821		0.00089088	107.83		yes
417	AVMDDFAAFVEK	12	P02768	Albumin OS=Homo sapiens OX=9606 GN=ALB PE=1 SV=2	2	671.821		0.0048564	106.29		yes
418	AVMDDFAAFVEK	12	P02768	Albumin OS=Homo sapiens OX=9606 GN=ALB PE=1 SV=2	2	671.821		7.6272e-10	176.65		yes
419	AVMDDFAAFVEK	12	P02768	Albumin OS=Homo sapiens OX=9606 GN=ALB PE=1 SV=2	2	671.821	-2.2065	0.00088243	117.67	3287700	yes
420	AVMDDFAAFVEK	12	P02768	Albumin OS=Homo sapiens OX=9606 GN=ALB PE=1 SV=2	2	671.821	0.058754	0.0021268	111.06	8620700	yes
421	AVMDDFAAFVEK	12	P02768	Albumin OS=Homo sapiens OX=9606 GN=ALB PE=1 SV=2	2	671.821	0.10067	0.0037947	107.83	8496700	yes
422	AVMDDFAAFVEK	12	P02768	Albumin OS=Homo sapiens OX=9606 GN=ALB PE=1 SV=2	2	671.821	0.13683	0.0021268	111.06	8686500	yes
423	AVMDDFAAFVEK	12	P02768	Albumin OS=Homo sapiens OX=9606 GN=ALB PE=1 SV=2	2	671.821	0.27825	0.0018755	140.07	51930000	yes
424	AVMDDFAAFVEK	12	P02768	Albumin OS=Homo sapiens OX=9606 GN=ALB PE=1 SV=2	2	671.821	0.51672	0.0024638	138.25	22702000	yes
425	AVMDDFAAFVEK	12	P02768	Albumin OS=Homo sapiens OX=9606 GN=ALB PE=1 SV=2	2	671.821	0.68739	0.0037947	107.83	10309000	yes
426	AVMDDFAAFVEK	12	P02768	Albumin OS=Homo sapiens OX=9606 GN=ALB PE=1 SV=2	2	671.821	0.829	0.00074982	121.83	107350000	yes
427	AVMDDFAAFVEK	12	P02768	Albumin OS=Homo sapiens OX=9606 GN=ALB PE=1 SV=2	2	671.821	0.79706	0.0028957	130.94	53280000	yes
428	AVMDDFAAFVEK	12	P02768	Albumin OS=Homo sapiens OX=9606 GN=ALB PE=1 SV=2	2	671.821	0.69643	0.01587	88.681	41170000	yes
429	AVMDDFAAFVEK	12	P02768	Albumin OS=Homo sapiens OX=9606 GN=ALB PE=1 SV=2	2	671.821	0.64291	0.0040983	107.24	58451000	yes
430	AVMDDFAAFVEK	12	P02768	Albumin OS=Homo sapiens OX=9606 GN=ALB PE=1 SV=2	2	671.821	0.58966	0.0063364	95.573	43006000	yes
431	AVMDDFAAFVEK	12	P02768	Albumin OS=Homo sapiens OX=9606 GN=ALB PE=1 SV=2	2	671.821	0.49456	0.0063727	98.943	60894000	yes
432	AVMDDFAAFVEK	12	P02768	Albumin OS=Homo sapiens OX=9606 GN=ALB PE=1 SV=2	2	671.821	0.40623	0.0063226	94.297	25591000	yes
433	AVMDDFAAFVEK	12	P02768	Albumin OS=Homo sapiens OX=9606 GN=ALB PE=1 SV=2	2	671.821	0.38162	0.0025799	129.89	51538000	yes
434	AVMDDFAAFVEK	12	P02768	Albumin OS=Homo sapiens OX=9606 GN=ALB PE=1 SV=2	2	671.821	0.32971	0.024498	85.377	6998300	yes
435	AVMDDFAAFVEK	12	P02768	Albumin OS=Homo sapiens OX=9606 GN=ALB PE=1 SV=2	2	671.821	0.24426	0.0063727	98.943	21028000	yes
436	AVMDDFAAFVEK	12	P02768	Albumin OS=Homo sapiens OX=9606 GN=ALB PE=1 SV=2	2	671.821	0.20289	0.0063364	95.573	6507900	yes
437	AVMDDFAAFVEK	12	P02768	Albumin OS=Homo sapiens OX=9606 GN=ALB PE=1 SV=2	2	671.821	0.16807	0.0013355	125.75	21400000	yes
438	AVMDDFAAFVEK	12	P02768	Albumin OS=Homo sapiens OX=9606 GN=ALB PE=1 SV=2	2	671.821	0.074622	0.0021268	111.06	15980000	yes
439	AVMDDFAAFVEK	12	P02768	Albumin OS=Homo sapiens OX=9606 GN=ALB PE=1 SV=2	2	671.821	0.023633	0.0063226	94.297	3784700	yes
440	AVMDDFAAFVEK	12	P02768	Albumin OS=Homo sapiens OX=9606 GN=ALB PE=1 SV=2	2	671.821	-0.018114	0.00091136	116.77	16413000	yes
441	AVMDDFAAFVEK	12	P02768	Albumin OS=Homo sapiens OX=9606 GN=ALB PE=1 SV=2	2	671.821	-0.12196	0.0063226	94.297	11458000	yes
442	AVMDDFAAFVEK	12	P02768	Albumin OS=Homo sapiens OX=9606 GN=ALB PE=1 SV=2	2	671.821	-0.18128	0.0040983	107.24	13804000	yes
443	AVMDDFAAFVEK	12	P02768	Albumin OS=Homo sapiens OX=9606 GN=ALB PE=1 SV=2	2	671.821	-0.23262	0.0037947	107.83	13470000	yes
444	AVMDDFAAFVEK	12	P02768	Albumin OS=Homo sapiens OX=9606 GN=ALB PE=1 SV=2	2	671.821	-0.18831	0.0063652	98.249	2537600	yes
445	AVMDDFAAFVEK	12	P02768	Albumin OS=Homo sapiens OX=9606 GN=ALB PE=1 SV=2	2	671.821	-0.097859	0.0018393	127.42	16522000	yes
446	AVMDDFAAFVEK	12	P02768	Albumin OS=Homo sapiens OX=9606 GN=ALB PE=1 SV=2	2	671.821	0.1178	0.00074982	121.83	6840800	yes
447	AVMDDFAAFVEK	12	P02768	Albumin OS=Homo sapiens OX=9606 GN=ALB PE=1 SV=2	2	671.821	0.3304	0.0063727	98.943	9659200	yes
448	AVMDDFAAFVEK	12	P02768	Albumin OS=Homo sapiens OX=9606 GN=ALB PE=1 SV=2	2	671.821	0.52552	0.0055052	104.52	8563200	yes
449	AVMDDFAAFVEK	12	P02768	Albumin OS=Homo sapiens OX=9606 GN=ALB PE=1 SV=2	2	671.821	0.72819	0.0063226	94.297	8181900	yes
450	AVMDDFAAFVEK	12	P02768	Albumin OS=Homo sapiens OX=9606 GN=ALB PE=1 SV=2	2	671.821	0.84253	0.0021268	111.06	8354300	yes
451	AVMDDFAAFVEK	12	P02768	Albumin OS=Homo sapiens OX=9606 GN=ALB PE=1 SV=2	2	671.821	0.8211	0.0029737	109.42	5724100	yes
452	AVMDDFAAFVEK	12	P02768	Albumin OS=Homo sapiens OX=9606 GN=ALB PE=1 SV=2	2	671.821	0.64151	0.0063226	94.297	5391400	yes
453	AVMDDFAAFVEK	12	P02768	Albumin OS=Homo sapiens OX=9606 GN=ALB PE=1 SV=2	2	671.821	0.50782	0.0063411	96.015	7183200	yes
454	AVMDDFAAFVEK	12	P02768	Albumin OS=Homo sapiens OX=9606 GN=ALB PE=1 SV=2	2	671.821	0.32278	0.027652	84.17	4327600	yes
455	AVMDDFAAFVEK	12	P02768	Albumin OS=Homo sapiens OX=9606 GN=ALB PE=1 SV=2	2	671.821	0.18564	0.0063092	93.058	4866000	yes
456	AVMDDFAAFVEK	12	P02768	Albumin OS=Homo sapiens OX=9606 GN=ALB PE=1 SV=2	2	671.821	0.055078	0.024498	85.377	3850000	yes
457	AVMDDFAAFVEK	12	P02768	Albumin OS=Homo sapiens OX=9606 GN=ALB PE=1 SV=2	2	671.821	-0.025236	0.028457	83.862	2156300	yes
458	AVMDDFAAFVEK	12	P02768	Albumin OS=Homo sapiens OX=9606 GN=ALB PE=1 SV=2	2	671.821	-0.1001	0.033748	81.865	26969000	yes
459	AVMDDFAAFVEK	12	P02768	Albumin OS=Homo sapiens OX=9606 GN=ALB PE=1 SV=2	2	671.821	-0.19908	0.0063364	95.573	2142200	yes
460	AVMDDFAAFVEK	12	P02768	Albumin OS=Homo sapiens OX=9606 GN=ALB PE=1 SV=2	2	671.821	-0.27336	0.0021268	111.06	3353400	yes
461	AVMDDFAAFVEK	12	P02768	Albumin OS=Homo sapiens OX=9606 GN=ALB PE=1 SV=2	2	671.821	-0.3702	0.0063092	93.058	3620900	yes
462	AVMDDFAAFVEK	12	P02768	Albumin OS=Homo sapiens OX=9606 GN=ALB PE=1 SV=2	2	671.821	-0.31982	0.0021268	111.06	2420600	yes
463	AVMDDFAAFVEK	12	P02768	Albumin OS=Homo sapiens OX=9606 GN=ALB PE=1 SV=2	2	671.821	-0.3514	0.028457	83.862	10662000	yes
464	AVMDDFAAFVEK	12	P02768	Albumin OS=Homo sapiens OX=9606 GN=ALB PE=1 SV=2	2	671.821		0.00051177	111.06		yes
465	AVMDDFAAFVEK	12	P02768	Albumin OS=Homo sapiens OX=9606 GN=ALB PE=1 SV=2	2	671.821		0.00069379	108.47		yes
466	AVMDDFAAFVEK	12	P02768	Albumin OS=Homo sapiens OX=9606 GN=ALB PE=1 SV=2	2	671.821		0.023772	98.943		yes
467	AVMDDFAAFVEK	12	P02768	Albumin OS=Homo sapiens OX=9606 GN=ALB PE=1 SV=2	2	671.821		0.0024023	107.24		yes
468	AVMDDFAAFVEK	12	P02768	Albumin OS=Homo sapiens OX=9606 GN=ALB PE=1 SV=2	2	671.821	0.28958	0.02801	94.616	44424000	yes
469	AVMDDFAAFVEKCCK	15	P02768	Albumin OS=Homo sapiens OX=9606 GN=ALB PE=1 SV=2	3	597.602	-0.52351	0.0010746	91.207	15952000	yes
470	AVSNEIVRFPTDQLTPDQER	20	P05164	Myeloperoxidase OS=Homo sapiens OX=9606 GN=MPO PE=1 SV=1	3	772.392	0.15604	3.4782e-14	115.98	1943400	yes
471	AVVFLEPQWYR	11	P08637	Low affinity immunoglobulin gamma Fc region receptor III-A OS=Homo sapiens OX=9606 GN=FCGR3A PE=1 SV=2	2	704.375	-0.68281	0.00027327	150.28	38100000	yes
472	AVYEAVLR	8	P12955	Xaa-Pro dipeptidase OS=Homo sapiens OX=9606 GN=PEPD PE=1 SV=3	2	460.764		0.0047088	132.09		yes
473	AYLEEECPATLR	12	P25311	Zinc-alpha-2-glycoprotein OS=Homo sapiens OX=9606 GN=AZGP1 PE=1 SV=2	2	726.345	-0.67109	0.00042541	145.34	1926300000	yes
474	AYWDIMISNHQNSNR	15	P35542	Serum amyloid A-4 protein OS=Homo sapiens OX=9606 GN=SAA4 PE=1 SV=2	3	616.953	-0.2495	1.2832e-05	127.71	9539300	yes
475	CCAAADPHECYAK	13	P02768	Albumin OS=Homo sapiens OX=9606 GN=ALB PE=1 SV=2	2	776.803	-2.78	1.6411e-13	193.83	16901000000	yes
476	CCAAADPHECYAK	13	P02768	Albumin OS=Homo sapiens OX=9606 GN=ALB PE=1 SV=2	2	776.803	-2.6406	5.2419e-21	226.71	2855400000	yes
477	CCAAADPHECYAK	13	P02768	Albumin OS=Homo sapiens OX=9606 GN=ALB PE=1 SV=2	2	776.803	-2.3788	2.434e-13	182.28	8219200000	yes
478	CCAAADPHECYAK	13	P02768	Albumin OS=Homo sapiens OX=9606 GN=ALB PE=1 SV=2	3	518.204	-1.7919	0.0092343	73.848	25882000	yes
479	CCAAADPHECYAK	13	P02768	Albumin OS=Homo sapiens OX=9606 GN=ALB PE=1 SV=2	2	776.803	-2.1146	5.6552e-05	152.07	675890000	yes
480	CCAAADPHECYAK	13	P02768	Albumin OS=Homo sapiens OX=9606 GN=ALB PE=1 SV=2	2	776.803	-2.0054	1.5222e-13	179.57	874350000	yes
481	CCAAADPHECYAK	13	P02768	Albumin OS=Homo sapiens OX=9606 GN=ALB PE=1 SV=2	2	776.803	-2.0059	2.4486e-13	190.86	106720000	yes
482	CCAAADPHECYAK	13	P02768	Albumin OS=Homo sapiens OX=9606 GN=ALB PE=1 SV=2	3	518.204	-2.2391	0.0055446	79.466	27683000	yes
483	CCAAADPHECYAK	13	P02768	Albumin OS=Homo sapiens OX=9606 GN=ALB PE=1 SV=2	3	518.204	-2.2179	0.00021668	122.42	40458000000	yes
484	CCAAADPHECYAK	13	P02768	Albumin OS=Homo sapiens OX=9606 GN=ALB PE=1 SV=2	2	776.803	-1.4845	2.2262e-07	156.48	34577000	yes
485	CCAAADPHECYAK	13	P02768	Albumin OS=Homo sapiens OX=9606 GN=ALB PE=1 SV=2	3	518.204	-2.1582	3.3053e-05	149.41	9562500000	yes
486	CCAAADPHECYAK	13	P02768	Albumin OS=Homo sapiens OX=9606 GN=ALB PE=1 SV=2	2	776.803	-1.4083	1.5222e-13	179.57	8389400	yes
487	CCAAADPHECYAK	13	P02768	Albumin OS=Homo sapiens OX=9606 GN=ALB PE=1 SV=2	3	518.204	-2.1116	1.3217e-12	166.71	24905000000	yes
488	CCAAADPHECYAK	13	P02768	Albumin OS=Homo sapiens OX=9606 GN=ALB PE=1 SV=2	3	518.204	-2.2051	0.00021688	132.5	1263100000	yes
489	CCAAADPHECYAK	13	P02768	Albumin OS=Homo sapiens OX=9606 GN=ALB PE=1 SV=2	3	518.204	-2.3539	0.00018643	118.87	1144100000	yes
490	CCAAADPHECYAK	13	P02768	Albumin OS=Homo sapiens OX=9606 GN=ALB PE=1 SV=2	3	518.204	-3.1599	4.2961e-08	159.64	71191000	yes
491	CCAAADPHECYAK	13	P02768	Albumin OS=Homo sapiens OX=9606 GN=ALB PE=1 SV=2	3	518.204	-3.1921	0.00081475	100.55	107390000	yes
492	CCAAADPHECYAK	13	P02768	Albumin OS=Homo sapiens OX=9606 GN=ALB PE=1 SV=2	3	518.204	-3.2138	5.0611e-05	146.5	41474000	yes
493	CCAAADPHECYAK	13	P02768	Albumin OS=Homo sapiens OX=9606 GN=ALB PE=1 SV=2	3	518.204	-3.3321	0.00018755	142.91	32594000	yes
494	CCAAADPHECYAK	13	P02768	Albumin OS=Homo sapiens OX=9606 GN=ALB PE=1 SV=2	3	518.204	-3.3835	0.00071628	131.13	19231000	yes
495	CCAAADPHECYAK	13	P02768	Albumin OS=Homo sapiens OX=9606 GN=ALB PE=1 SV=2	3	518.204	-3.3465	0.00029478	111.12	22506000	yes
496	CCAAADPHECYAK	13	P02768	Albumin OS=Homo sapiens OX=9606 GN=ALB PE=1 SV=2	3	518.204	-2.7006	0.00015201	123.95	16137000	yes
497	CCAAADPHECYAK	13	P02768	Albumin OS=Homo sapiens OX=9606 GN=ALB PE=1 SV=2	3	518.204	-2.4078	0.00046462	93.766	13204000	yes
498	CCAAADPHECYAK	13	P02768	Albumin OS=Homo sapiens OX=9606 GN=ALB PE=1 SV=2	3	518.204	-1.6889	0.00087305	90.926	6483500	yes
499	CCAAADPHECYAK	13	P02768	Albumin OS=Homo sapiens OX=9606 GN=ALB PE=1 SV=2	3	518.204	-1.6742	0.0018327	88.101	6723100	yes
500	CCAAADPHECYAK	13	P02768	Albumin OS=Homo sapiens OX=9606 GN=ALB PE=1 SV=2	3	518.204	-1.4221	0.00042567	93.011	4118600	yes
501	CCAAADPHECYAK	13	P02768	Albumin OS=Homo sapiens OX=9606 GN=ALB PE=1 SV=2	3	518.204	-1.4231	0.0017523	88.338	3020200	yes
502	CCAAADPHECYAK	13	P02768	Albumin OS=Homo sapiens OX=9606 GN=ALB PE=1 SV=2	3	518.204	-1.7728	0.00063213	129.84	1677600	yes
503	CCAAADPHECYAK	13	P02768	Albumin OS=Homo sapiens OX=9606 GN=ALB PE=1 SV=2	3	518.204	-1.1727	0.00047462	93.959	1335900	yes
504	CCAAADPHECYAK	13	P02768	Albumin OS=Homo sapiens OX=9606 GN=ALB PE=1 SV=2	3	518.204	-0.84403	0.0074778	76.522	3290900	yes
505	CCAAADPHECYAK	13	P02768	Albumin OS=Homo sapiens OX=9606 GN=ALB PE=1 SV=2	3	518.204	-0.54431	0.0014252	89.301	1901000	yes
506	CCAAADPHECYAK	13	P02768	Albumin OS=Homo sapiens OX=9606 GN=ALB PE=1 SV=2	3	518.204	-0.38981	0.0098187	72.958	1272800	yes
507	CCAAADPHECYAK	13	P02768	Albumin OS=Homo sapiens OX=9606 GN=ALB PE=1 SV=2	3	518.204		4.8078e-11	133.71		yes
508	CCAAADPHECYAK	13	P02768	Albumin OS=Homo sapiens OX=9606 GN=ALB PE=1 SV=2	3	518.204		0.0045472	102.87		yes
509	CCAAADPHECYAK	13	P02768	Albumin OS=Homo sapiens OX=9606 GN=ALB PE=1 SV=2	3	518.204		0.013458	95.417		yes
510	CCAAADPHECYAK	13	P02768	Albumin OS=Homo sapiens OX=9606 GN=ALB PE=1 SV=2	3	518.204		3.505e-07	122.34		yes
511	CCAAADPHECYAK	13	P02768	Albumin OS=Homo sapiens OX=9606 GN=ALB PE=1 SV=2	3	518.204		0.00020008	112.5		yes
512	CCAAADPHECYAK	13	P02768	Albumin OS=Homo sapiens OX=9606 GN=ALB PE=1 SV=2	3	518.204		0.0082736	98.407		yes
513	CCAAADPHECYAK	13	P02768	Albumin OS=Homo sapiens OX=9606 GN=ALB PE=1 SV=2	3	518.204		0.00096418	107.17		yes
514	CCAAADPHECYAK	13	P02768	Albumin OS=Homo sapiens OX=9606 GN=ALB PE=1 SV=2	2	776.803	-1.5642	3.8718e-16	208.33	220900000	yes
515	CCAAADPHECYAK	13	P02768	Albumin OS=Homo sapiens OX=9606 GN=ALB PE=1 SV=2	3	518.204	-1.5189	7.8071e-08	155.02	574840000	yes
516	CCAAADPHECYAK	13	P02768	Albumin OS=Homo sapiens OX=9606 GN=ALB PE=1 SV=2	3	518.204	-1.5203	0.00019039	112.5	32596000	yes
517	CCAAADPHECYAK	13	P02768	Albumin OS=Homo sapiens OX=9606 GN=ALB PE=1 SV=2	3	518.204	-1.5219	0.00082846	134.98	26008000	yes
518	CCAAADPHECYAK	13	P02768	Albumin OS=Homo sapiens OX=9606 GN=ALB PE=1 SV=2	3	518.204	-1.5293	5.7797e-05	145.31	4309700	yes
519	CCAAADPHECYAK	13	P02768	Albumin OS=Homo sapiens OX=9606 GN=ALB PE=1 SV=2	3	518.204	-1.5655	0.000308	124.86	3898900	yes
520	CCAAADPHECYAK	13	P02768	Albumin OS=Homo sapiens OX=9606 GN=ALB PE=1 SV=2	3	518.204	-1.6558	0.019122	66.393	2067100	yes
521	CCAAADPHECYAK	13	P02768	Albumin OS=Homo sapiens OX=9606 GN=ALB PE=1 SV=2	3	518.204	-1.6904	0.014125	69.451	1103100	yes
522	CCAAADPHECYAK	13	P02768	Albumin OS=Homo sapiens OX=9606 GN=ALB PE=1 SV=2	2	776.803	0.049246	0.010535	84.17	678160	yes
523	CCAAADPHECYAK	13	P02768	Albumin OS=Homo sapiens OX=9606 GN=ALB PE=1 SV=2	2	776.803	-0.061864	0.0023141	98.249	320390	yes
524	CCAAADPHECYAK	13	P02768	Albumin OS=Homo sapiens OX=9606 GN=ALB PE=1 SV=2	3	518.204	-1.6249	0.00049756	103.88	1991600	yes
525	CCAAADPHECYAK	13	P02768	Albumin OS=Homo sapiens OX=9606 GN=ALB PE=1 SV=2	3	518.204	-1.7436	0.020061	62.14	893630	yes
526	CCAAADPHECYAK	13	P02768	Albumin OS=Homo sapiens OX=9606 GN=ALB PE=1 SV=2	2	776.803	-0.94737	1.2941e-05	154.24	7934700	yes
527	CCAAADPHECYAK	13	P02768	Albumin OS=Homo sapiens OX=9606 GN=ALB PE=1 SV=2	3	518.204	-1.987	0.013451	69.864	474800000	yes
528	CCAAADPHECYAK	13	P02768	Albumin OS=Homo sapiens OX=9606 GN=ALB PE=1 SV=2	3	518.204	-2.0392	0.000308	124.86	13743000	yes
529	CCAAADPHECYAK	13	P02768	Albumin OS=Homo sapiens OX=9606 GN=ALB PE=1 SV=2	3	518.204	-2.1567	0.00018755	142.91	4807500	yes
530	CCAAADPHECYAK	13	P02768	Albumin OS=Homo sapiens OX=9606 GN=ALB PE=1 SV=2	3	518.204	-2.3845	0.00039176	109.84	1574700	yes
531	CCAAADPHECYAK	13	P02768	Albumin OS=Homo sapiens OX=9606 GN=ALB PE=1 SV=2	3	518.204	-0.27293	0.00021668	122.42	34427000	yes
532	CCAAADPHECYAK	13	P02768	Albumin OS=Homo sapiens OX=9606 GN=ALB PE=1 SV=2	3	518.204	-0.24847	0.00092357	102.66	5703200	yes
533	CCAAADPHECYAK	13	P02768	Albumin OS=Homo sapiens OX=9606 GN=ALB PE=1 SV=2	3	518.204	-0.18383	0.00054899	95.401	3181300	yes
534	CCAAADPHECYAK	13	P02768	Albumin OS=Homo sapiens OX=9606 GN=ALB PE=1 SV=2	3	518.204	-0.15956	0.0074778	76.522	852780	yes
535	CCAAADPHECYAK	13	P02768	Albumin OS=Homo sapiens OX=9606 GN=ALB PE=1 SV=2	3	518.204	-0.43392	0.00048382	127.56	23650000	yes
536	CCAAADPHECYAK	13	P02768	Albumin OS=Homo sapiens OX=9606 GN=ALB PE=1 SV=2	3	518.204	-0.47868	0.00079592	100.19	5362100	yes
537	CCAAADPHECYAK	13	P02768	Albumin OS=Homo sapiens OX=9606 GN=ALB PE=1 SV=2	3	518.204	-0.556	0.00054899	95.401	990990	yes
538	CCAAADPHECYAK	13	P02768	Albumin OS=Homo sapiens OX=9606 GN=ALB PE=1 SV=2	2	776.803	-1.3762			20745000	yes
539	CCAAADPHECYAK	13	P02768	Albumin OS=Homo sapiens OX=9606 GN=ALB PE=1 SV=2	2	776.803	-1.4781			1117900	yes
540	CCAAADPHECYAK	13	P02768	Albumin OS=Homo sapiens OX=9606 GN=ALB PE=1 SV=2	2	776.803	-1.4366			10001000	yes
541	CCAAADPHECYAK	13	P02768	Albumin OS=Homo sapiens OX=9606 GN=ALB PE=1 SV=2	2	776.803	-1.514			515710	yes
542	CCAAADPHECYAKVFDEFKPLVEEPQNLIK	30	P02768	Albumin OS=Homo sapiens OX=9606 GN=ALB PE=1 SV=2	4	895.424	-0.18072	0.012609	37.637	7196300	yes
543	CCKADDKETCFAEEGK	16	P02768	Albumin OS=Homo sapiens OX=9606 GN=ALB PE=1 SV=2	3	649.934	-2.3199	0.017061	62.165	8636300	yes
544	CCTESLVNR	9	P02768	Albumin OS=Homo sapiens OX=9606 GN=ALB PE=1 SV=2	2	569.753	-2.3274	0.00016625	211.39	115070000	yes
545	CCTESLVNR	9	P02768	Albumin OS=Homo sapiens OX=9606 GN=ALB PE=1 SV=2	2	569.753	-2.455	0.007119	147.52	55217000	yes
546	CCTESLVNR	9	P02768	Albumin OS=Homo sapiens OX=9606 GN=ALB PE=1 SV=2	2	569.753	-2.3741	4.2948e-13	236.1	1141900000	yes
547	CCTESLVNR	9	P02768	Albumin OS=Homo sapiens OX=9606 GN=ALB PE=1 SV=2	2	569.753	-1.8963	0.0032484	186.13	828330000	yes
548	CCTESLVNR	9	P02768	Albumin OS=Homo sapiens OX=9606 GN=ALB PE=1 SV=2	2	569.753	-1.6651	0.0052714	130.27	57248000	yes
549	CCTESLVNR	9	P02768	Albumin OS=Homo sapiens OX=9606 GN=ALB PE=1 SV=2	2	569.753	-1.8363	0.0078576	144.38	71315000	yes
550	CCTESLVNR	9	P02768	Albumin OS=Homo sapiens OX=9606 GN=ALB PE=1 SV=2	2	569.753		0.006224	119.29		yes
551	CCTESLVNR	9	P02768	Albumin OS=Homo sapiens OX=9606 GN=ALB PE=1 SV=2	2	569.753		0.01353	106.36		yes
552	CCTESLVNR	9	P02768	Albumin OS=Homo sapiens OX=9606 GN=ALB PE=1 SV=2	2	569.753		0.025538	101.6		yes
553	CCTESLVNR	9	P02768	Albumin OS=Homo sapiens OX=9606 GN=ALB PE=1 SV=2	2	569.753		0.0047721	122.74		yes
554	CCTESLVNR	9	P02768	Albumin OS=Homo sapiens OX=9606 GN=ALB PE=1 SV=2	2	569.753	-2.2779	1.482e-12	230.85	1873700000	yes
555	CCTESLVNR	9	P02768	Albumin OS=Homo sapiens OX=9606 GN=ALB PE=1 SV=2	2	569.753	-2.1954	0.0032484	182.68	783540000	yes
556	CCTESLVNR	9	P02768	Albumin OS=Homo sapiens OX=9606 GN=ALB PE=1 SV=2	2	569.753	-1.9267	1.2044e-19	243.54	627370000	yes
557	CCTESLVNR	9	P02768	Albumin OS=Homo sapiens OX=9606 GN=ALB PE=1 SV=2	2	569.753	-1.6577	0.0093911	195.81	499400000	yes
558	CCTESLVNR	9	P02768	Albumin OS=Homo sapiens OX=9606 GN=ALB PE=1 SV=2	2	569.753	-1.4107	0.0070122	190.08	252460000	yes
559	CCTESLVNR	9	P02768	Albumin OS=Homo sapiens OX=9606 GN=ALB PE=1 SV=2	2	569.753	-1.1887	6.2775e-05	202.17	146910000	yes
560	CCTESLVNR	9	P02768	Albumin OS=Homo sapiens OX=9606 GN=ALB PE=1 SV=2	2	569.753	-0.98491	9.1059e-05	214.11	96080000	yes
561	CCTESLVNR	9	P02768	Albumin OS=Homo sapiens OX=9606 GN=ALB PE=1 SV=2	2	569.753	-0.93415	1.6092e-07	220.25	76638000	yes
562	CCTESLVNR	9	P02768	Albumin OS=Homo sapiens OX=9606 GN=ALB PE=1 SV=2	2	569.753	-0.88021	5.0571e-38	262.97	143810000	yes
563	CCTESLVNR	9	P02768	Albumin OS=Homo sapiens OX=9606 GN=ALB PE=1 SV=2	2	569.753	-0.77746	0.0059583	187.55	40410000	yes
564	CCTESLVNR	9	P02768	Albumin OS=Homo sapiens OX=9606 GN=ALB PE=1 SV=2	2	569.753	-0.72399	0.0039616	157.58	27828000	yes
565	CCTESLVNR	9	P02768	Albumin OS=Homo sapiens OX=9606 GN=ALB PE=1 SV=2	2	569.753	-0.74087	0.0046366	202.17	29107000	yes
566	CCTESLVNR	9	P02768	Albumin OS=Homo sapiens OX=9606 GN=ALB PE=1 SV=2	2	569.753	-0.79833	2.3457e-09	227.71	26895000	yes
567	CCTESLVNR	9	P02768	Albumin OS=Homo sapiens OX=9606 GN=ALB PE=1 SV=2	2	569.753	-0.83585	0.0074331	199.07	10511000	yes
568	CCTESLVNR	9	P02768	Albumin OS=Homo sapiens OX=9606 GN=ALB PE=1 SV=2	2	569.753	-0.71285	6.4003e-05	215.09	12611000	yes
569	CCTESLVNR	9	P02768	Albumin OS=Homo sapiens OX=9606 GN=ALB PE=1 SV=2	2	569.753	-0.43333	0.032787	94.302	1868200	yes
570	CCTESLVNR	9	P02768	Albumin OS=Homo sapiens OX=9606 GN=ALB PE=1 SV=2	2	569.753	-0.51701	0.032906	94.114	4932500	yes
571	CCTESLVNR	9	P02768	Albumin OS=Homo sapiens OX=9606 GN=ALB PE=1 SV=2	2	569.753	-0.61695	0.0088097	119.29	1595900	yes
572	CCTESLVNR	9	P02768	Albumin OS=Homo sapiens OX=9606 GN=ALB PE=1 SV=2	2	569.753	-0.91534	0.023005	105.57	578150	yes
573	CCTESLVNR	9	P02768	Albumin OS=Homo sapiens OX=9606 GN=ALB PE=1 SV=2	2	569.753		0.0052446	121.62		yes
574	CCTESLVNR	9	P02768	Albumin OS=Homo sapiens OX=9606 GN=ALB PE=1 SV=2	2	569.753	-0.83398	0.0030656	125.58	15245000	yes
575	CCTESLVNR	9	P02768	Albumin OS=Homo sapiens OX=9606 GN=ALB PE=1 SV=2	2	569.753	-0.72741	0.037701	94.302	678090	yes
576	CCTESLVNR	9	P02768	Albumin OS=Homo sapiens OX=9606 GN=ALB PE=1 SV=2	2	569.753	-0.72533	0.027861	86.953	1594100	yes
577	CCTESLVNR	9	P02768	Albumin OS=Homo sapiens OX=9606 GN=ALB PE=1 SV=2	2	569.753	-1.7736	0.0078576	144.38	7425100	yes
578	CCTESLVNR	9	P02768	Albumin OS=Homo sapiens OX=9606 GN=ALB PE=1 SV=2	2	569.753	-2.0452	0.019713	107.66	695650	yes
579	CCTESLVNR	9	P02768	Albumin OS=Homo sapiens OX=9606 GN=ALB PE=1 SV=2	2	569.753	-3.0564	4.8913e-51	279.03	89210000	yes
580	CCTESLVNR	9	P02768	Albumin OS=Homo sapiens OX=9606 GN=ALB PE=1 SV=2	2	569.753	-0.67261	0.0075846	143.61	35618000	yes
581	CCTESLVNR	9	P02768	Albumin OS=Homo sapiens OX=9606 GN=ALB PE=1 SV=2	2	569.753	-0.64845	0.00093589	163.77	5692600	yes
582	CCTESLVNR	9	P02768	Albumin OS=Homo sapiens OX=9606 GN=ALB PE=1 SV=2	2	569.753	-0.6228	0.021767	106.36	5437400	yes
583	CCTESLVNR	9	P02768	Albumin OS=Homo sapiens OX=9606 GN=ALB PE=1 SV=2	2	569.753	-0.58244	0.0078576	144.38	3195200	yes
584	CCTESLVNR	9	P02768	Albumin OS=Homo sapiens OX=9606 GN=ALB PE=1 SV=2	2	569.753	-2.2697			33008000	yes
585	CCTESLVNR	9	P02768	Albumin OS=Homo sapiens OX=9606 GN=ALB PE=1 SV=2	2	569.753	-2.2298			168190000	yes
586	CCTESLVNR	9	P02768	Albumin OS=Homo sapiens OX=9606 GN=ALB PE=1 SV=2	2	569.753	-2.1673			575510	yes
587	CCTESLVNR	9	P02768	Albumin OS=Homo sapiens OX=9606 GN=ALB PE=1 SV=2	2	569.753	-2.312			1509400	yes
588	CCTESLVNR	9	P02768	Albumin OS=Homo sapiens OX=9606 GN=ALB PE=1 SV=2	2	569.753	-2.2875			1613200	yes
589	CCTESLVNR	9	P02768	Albumin OS=Homo sapiens OX=9606 GN=ALB PE=1 SV=2	2	569.753	-1.0418			42661	yes
590	CCTESLVNR	9	P02768	Albumin OS=Homo sapiens OX=9606 GN=ALB PE=1 SV=2	2	569.753	-2.4518			299850	yes
591	CCTESLVNR	9	P02768	Albumin OS=Homo sapiens OX=9606 GN=ALB PE=1 SV=2	2	569.753	-2.3041			125310	yes
592	CCTESLVNR	9	P02768	Albumin OS=Homo sapiens OX=9606 GN=ALB PE=1 SV=2	2	569.753	-2.2778			302070	yes
593	CCTESLVNR	9	P02768	Albumin OS=Homo sapiens OX=9606 GN=ALB PE=1 SV=2	2	569.753	-0.42785			5038700	yes
594	CCTESLVNR	9	P02768	Albumin OS=Homo sapiens OX=9606 GN=ALB PE=1 SV=2	2	569.753	0.35912			311650	yes
595	CCTESLVNR	9	P02768	Albumin OS=Homo sapiens OX=9606 GN=ALB PE=1 SV=2	2	569.753	-0.00012133			396110	yes
596	CCTESLVNR	9	P02768	Albumin OS=Homo sapiens OX=9606 GN=ALB PE=1 SV=2	2	569.753	-0.087888			453460	yes
597	CCTESLVNRRPCFSALEVDETYVPK	25	P02768	Albumin OS=Homo sapiens OX=9606 GN=ALB PE=1 SV=2	4	758.358	-0.59955	0.026799	39.626	9822200	yes
598	CCTESLVNRRPCFSALEVDETYVPK	25	P02768	Albumin OS=Homo sapiens OX=9606 GN=ALB PE=1 SV=2	4	758.358	-0.30964	6.7979e-42	180.45	41504000	yes
599	CELPKLEK	8	O60282	Kinesin heavy chain isoform 5C OS=Homo sapiens OX=9606 GN=KIF5C PE=1 SV=1	2	508.776	-1.4705	0.018333	161.9	519000000	yes
600	CELPKLEK	8	O60282	Kinesin heavy chain isoform 5C OS=Homo sapiens OX=9606 GN=KIF5C PE=1 SV=1	2	508.776		0.0239	159.2		yes
601	CELPKLEK	8	O60282	Kinesin heavy chain isoform 5C OS=Homo sapiens OX=9606 GN=KIF5C PE=1 SV=1	2	508.776		0.0056074	130.27		yes
602	CELPKLEK	8	O60282	Kinesin heavy chain isoform 5C OS=Homo sapiens OX=9606 GN=KIF5C PE=1 SV=1	2	508.776	-2.669	0.039571	83.265	2707200	yes
603	CLAPLEGAR	9	P04217	Alpha-1B-glycoprotein OS=Homo sapiens OX=9606 GN=A1BG PE=1 SV=4	2	493.758	-2.0802	0.0077711	122.13	563270000	yes
604	CLAPLEGAR	9	P04217	Alpha-1B-glycoprotein OS=Homo sapiens OX=9606 GN=A1BG PE=1 SV=4	2	493.758		0.008808	110.81		yes
605	CNLLAEK	7	P02765	Alpha-2-HS-glycoprotein OS=Homo sapiens OX=9606 GN=AHSG PE=1 SV=2	2	424.221	-1.4818	0.0093955	162.31	852760000	yes
606	CPNPPVQENFDVNK	14	P05090	Apolipoprotein D OS=Homo sapiens OX=9606 GN=APOD PE=1 SV=1	2	829.386	0.12771	0.00022344	113.93	40409000	yes
607	CPNPPVQENFDVNK	14	P05090	Apolipoprotein D OS=Homo sapiens OX=9606 GN=APOD PE=1 SV=1	3	553.259	-0.3851	0.0016253	88.552	9248500	yes
608	CQAYESNR	8	P43652	Afamin OS=Homo sapiens OX=9606 GN=AFM PE=1 SV=1	2	514.217	-1.4526	0.00098183	166.05	5930600	yes
609	CQIAGWGHLDENVSGYSSSLR	21	Q04756	Hepatocyte growth factor activator OS=Homo sapiens OX=9606 GN=HGFAC PE=1 SV=1	3	779.362	-0.29812	2.4178e-14	130.87	2560600	yes
610	CSPHLVLSALTSDNHGATYAFSGTHYWR	28	P02790	Hemopexin OS=Homo sapiens OX=9606 GN=HPX PE=1 SV=2	4	787.873	-0.54855	1.3056e-160	296.84	95801000	yes
611	CSTSSLLEACTFR	13	P02787	Serotransferrin OS=Homo sapiens OX=9606 GN=TF PE=1 SV=4	2	766.348		0.0052145	107.06		yes
612	CSYTEDAQCIDGTIEVPK	18	P02749	Beta-2-glycoprotein 1 OS=Homo sapiens OX=9606 GN=APOH PE=1 SV=3	3	695.975	0.47287	0.00098569	76.158	4472800	yes
613	DAEAWFNEK	9	P13645	Keratin, type I cytoskeletal 10 OS=Homo sapiens OX=9606 GN=KRT10 PE=1 SV=6	2	555.249	0.071887	0.0038243	157.86	203630000	yes
614	DAEEWFFTKTEELNR	15	P02533	Keratin, type I cytoskeletal 14 OS=Homo sapiens OX=9606 GN=KRT14 PE=1 SV=4	3	638.967	-1.0709	6.7571e-10	159.02	1569500	yes
615	DAEEWFFTKTEELNR	15	P02533	Keratin, type I cytoskeletal 14 OS=Homo sapiens OX=9606 GN=KRT14 PE=1 SV=4	3	638.967	-1.2494	1.0789e-09	155.28	4020800	yes
616	DAETWFLSKTEELNKEVASNSELVQSSR	28	P08779	Keratin, type I cytoskeletal 16 OS=Homo sapiens OX=9606 GN=KRT16 PE=1 SV=4	4	800.145	0.076674	2.5448e-09	72.302	12658000	yes
617	DAHKSEVAHR	10	P02768	Albumin OS=Homo sapiens OX=9606 GN=ALB PE=1 SV=2	2	575.292	-0.98948	0.0023331	130.41	66827000	yes
618	DAHKSEVAHR	10	P02768	Albumin OS=Homo sapiens OX=9606 GN=ALB PE=1 SV=2	2	575.292	-1.8079	0.00011309	161.17	7685700	yes
619	DAHKSEVAHR	10	P02768	Albumin OS=Homo sapiens OX=9606 GN=ALB PE=1 SV=2	2	575.292		0.0036742	167.67		yes
620	DAHKSEVAHR	10	P02768	Albumin OS=Homo sapiens OX=9606 GN=ALB PE=1 SV=2	2	575.292	-0.84727			929920	yes
621	DAHKSEVAHR	10	P02768	Albumin OS=Homo sapiens OX=9606 GN=ALB PE=1 SV=2	2	575.292	0.097743			758010	yes
622	DALSSVQESQVAQQAR	16	P02656	Apolipoprotein C-III OS=Homo sapiens OX=9606 GN=APOC3 PE=1 SV=1	3	572.955	-2.5516	0.001911	68.944	40938000	yes
623	DASGVTFTWTPSSGK	15	P01876	Immunoglobulin heavy constant alpha 1 OS=Homo sapiens OX=9606 GN=IGHA1 PE=1 SV=2	2	770.868	-0.60334	1.4902e-14	167.84	24460000	yes
624	DCHLAQVPSHTVVAR	15	P02787	Serotransferrin OS=Homo sapiens OX=9606 GN=TF PE=1 SV=4	3	563.955	-2.6816	2.5154e-10	160.81	49651000	yes
625	DCHLAQVPSHTVVAR	15	P02787	Serotransferrin OS=Homo sapiens OX=9606 GN=TF PE=1 SV=4	3	563.955	-2.6963	0.026127	52.008	223340000	yes
626	DCHLAQVPSHTVVAR	15	P02787	Serotransferrin OS=Homo sapiens OX=9606 GN=TF PE=1 SV=4	3	563.955	-2.731	1.2974e-28	224.33	17855000	yes
627	DCHLAQVPSHTVVAR	15	P02787	Serotransferrin OS=Homo sapiens OX=9606 GN=TF PE=1 SV=4	3	563.955	-3.0645	6.2562e-16	174.62	12570000	yes
628	DCHLAQVPSHTVVAR	15	P02787	Serotransferrin OS=Homo sapiens OX=9606 GN=TF PE=1 SV=4	3	563.955	-3.2564	1.1683e-20	193.47	9226400	yes
629	DCHLAQVPSHTVVAR	15	P02787	Serotransferrin OS=Homo sapiens OX=9606 GN=TF PE=1 SV=4	3	563.955	-3.8906	5.9062e-15	165.34	5410600	yes
630	DCHLAQVPSHTVVAR	15	P02787	Serotransferrin OS=Homo sapiens OX=9606 GN=TF PE=1 SV=4	3	563.955	-3.2779	3.8448e-06	116.43	3373000	yes
631	DCHLAQVPSHTVVAR	15	P02787	Serotransferrin OS=Homo sapiens OX=9606 GN=TF PE=1 SV=4	3	563.955		0.018404	93.51		yes
632	DDNPNLPR	8	P02768	Albumin OS=Homo sapiens OX=9606 GN=ALB PE=1 SV=2	2	470.728	-2.2806	0.015032	125.01	1749200000	yes
633	DDNPNLPR	8	P02768	Albumin OS=Homo sapiens OX=9606 GN=ALB PE=1 SV=2	2	470.728	-2.3601	0.00026354	173.59	1569100000	yes
634	DDNPNLPR	8	P02768	Albumin OS=Homo sapiens OX=9606 GN=ALB PE=1 SV=2	2	470.728	-1.5823	0.00032887	172.91	84722000	yes
635	DDNPNLPR	8	P02768	Albumin OS=Homo sapiens OX=9606 GN=ALB PE=1 SV=2	2	470.728	-1.4038	0.038323	104.45	20488000	yes
636	DDNPNLPR	8	P02768	Albumin OS=Homo sapiens OX=9606 GN=ALB PE=1 SV=2	2	470.728	-1.1849	0.032461	108.24	30606000	yes
637	DDNPNLPR	8	P02768	Albumin OS=Homo sapiens OX=9606 GN=ALB PE=1 SV=2	2	470.728		0.029371	113.25		yes
638	DDNPNLPR	8	P02768	Albumin OS=Homo sapiens OX=9606 GN=ALB PE=1 SV=2	2	470.728	-2.0966	0.0050589	128.38	408820000	yes
639	DDNPNLPR	8	P02768	Albumin OS=Homo sapiens OX=9606 GN=ALB PE=1 SV=2	2	470.728	-2.0623	0.018224	120.52	37974000	yes
640	DDNPNLPRLVRPEVDVMCTAFHDNEETFLK	30	P02768	Albumin OS=Homo sapiens OX=9606 GN=ALB PE=1 SV=2	4	893.679	-0.98206	8.7996e-41	141.84	141450000	yes
641	DDTVCLAK	8	P02787	Serotransferrin OS=Homo sapiens OX=9606 GN=TF PE=1 SV=4	2	461.221	-1.2216	0.020546	117.93	154440000	yes
642	DEELSCTVVELK	12	P01011	Alpha-1-antichymotrypsin OS=Homo sapiens OX=9606 GN=SERPINA3 PE=1 SV=2	2	711.345	0.33059	5.6447e-07	157.95	39703000	yes
643	DFTCVHQALK	10	P05155	Plasma protease C1 inhibitor OS=Homo sapiens OX=9606 GN=SERPING1 PE=1 SV=2	2	609.8		7.1062e-22	214.93		yes
644	DFTCVHQALK	10	P05155	Plasma protease C1 inhibitor OS=Homo sapiens OX=9606 GN=SERPING1 PE=1 SV=2	2	609.8	0.84138	0.00076395	132.01	2691200	yes
645	DGAGDVAFVK	10	P02787	Serotransferrin OS=Homo sapiens OX=9606 GN=TF PE=1 SV=4	2	489.748	-0.50719	0.031594	90.657	3417400	yes
646	DGAGDVAFVK	10	P02787	Serotransferrin OS=Homo sapiens OX=9606 GN=TF PE=1 SV=4	2	489.748	-0.82674	0.0068402	110.87	411580000	yes
647	DGAGDVAFVK	10	P02787	Serotransferrin OS=Homo sapiens OX=9606 GN=TF PE=1 SV=4	2	489.748	-0.28895	0.00047578	141.48	248370000	yes
648	DGAGDVAFVK	10	P02787	Serotransferrin OS=Homo sapiens OX=9606 GN=TF PE=1 SV=4	2	489.748	-0.37029	0.018849	99.802	10849000	yes
649	DGRPEIQLHNHWAQLTVGAGPR	22	P04278	Sex hormone-binding globulin OS=Homo sapiens OX=9606 GN=SHBG PE=1 SV=2	4	613.82	0.037505	0.012554	46.027	8957200	yes
650	DGRPEIQLHNHWAQLTVGAGPR	22	P04278	Sex hormone-binding globulin OS=Homo sapiens OX=9606 GN=SHBG PE=1 SV=2	4	613.82	-1.0701	0.023129	40.012	814010	yes
651	DGSPDVTTADIGANTPDATK	20	Q96PD5	N-acetylmuramoyl-L-alanine amidase OS=Homo sapiens OX=9606 GN=PGLYRP2 PE=1 SV=1	3	649.304	-0.7919	1.5923e-14	115.57	60769000	yes
652	DGSPDVTTADIGANTPDATK	20	Q96PD5	N-acetylmuramoyl-L-alanine amidase OS=Homo sapiens OX=9606 GN=PGLYRP2 PE=1 SV=1	3	649.304	-0.7292	0.0025856	61.102	24936000	yes
653	DGSTIPIAK	9	Q96KN2	Beta-Ala-His dipeptidase OS=Homo sapiens OX=9606 GN=CNDP1 PE=1 SV=5	2	451.253	0.3644	0.033342	93.429	21138000	yes
654	DGWHSWPIAHQWPQGPSAVDAAFSWEEK	28	P02790	Hemopexin OS=Homo sapiens OX=9606 GN=HPX PE=1 SV=2	4	805.623	-0.15769	1.3664e-09	71.503	16860000	yes
655	DGWHSWPIAHQWPQGPSAVDAAFSWEEK	28	P02790	Hemopexin OS=Homo sapiens OX=9606 GN=HPX PE=1 SV=2	4	805.623	-0.38085	1.5903e-37	157.24	900100000	yes
656	DGWHSWPIAHQWPQGPSAVDAAFSWEEK	28	P02790	Hemopexin OS=Homo sapiens OX=9606 GN=HPX PE=1 SV=2	4	805.623	-0.89918	2.7496e-61	190.19	81467000	yes
657	DHAVDLIQK	9	P0C0L5	Complement C4-B OS=Homo sapiens OX=9606 GN=C4B_2 PE=1 SV=2	2	519.783	-0.26222	2.0923e-19	239.76	20804000	yes
658	DHSAIPVINR	10	P15144	Aminopeptidase N OS=Homo sapiens OX=9606 GN=ANPEP PE=1 SV=4	2	561.307	-2.1819	0.00043239	143.12	5044600	yes
659	DIAPTLTLYVGK	12	P00738	Haptoglobin OS=Homo sapiens OX=9606 GN=HP PE=1 SV=1	2	645.869	-0.10686	0.00098376	114.5	104590000	no
660	DIAPTLTLYVGK	12	P00738	Haptoglobin OS=Homo sapiens OX=9606 GN=HP PE=1 SV=1	2	645.869	0.29765	0.0064063	102.06	339650000	no
661	DIAPTLTLYVGK	12	P00738	Haptoglobin OS=Homo sapiens OX=9606 GN=HP PE=1 SV=1	2	645.869	-0.2136	0.0063506	96.89	6704400	no
662	DIAPTLTLYVGK	12	P00738	Haptoglobin OS=Homo sapiens OX=9606 GN=HP PE=1 SV=1	2	645.869	-0.074821	0.012141	90.108	10563000	no
663	DIAPTLTLYVGK	12	P00738	Haptoglobin OS=Homo sapiens OX=9606 GN=HP PE=1 SV=1	2	645.869	0.058116	0.0026032	110.14	14088000000	no
664	DIAPTLTLYVGKK	13	P00738	Haptoglobin OS=Homo sapiens OX=9606 GN=HP PE=1 SV=1	3	473.613	0.5278	5.9602e-05	114.82	32796000	no
665	DIAPTLTLYVGKK	13	P00738	Haptoglobin OS=Homo sapiens OX=9606 GN=HP PE=1 SV=1	3	473.613	-1.5501	0.00015251	126.1	21341000	no
666	DIENQYETQITQIEHEVSSSGQEVQSSAK	29	P35527	Keratin, type I cytoskeletal 9 OS=Homo sapiens OX=9606 GN=KRT9 PE=1 SV=3	3	1088.84	-0.41368	4.7864e-93	240.09	27341000	yes
667	DIENQYETQITQIEHEVSSSGQEVQSSAK	29	P35527	Keratin, type I cytoskeletal 9 OS=Homo sapiens OX=9606 GN=KRT9 PE=1 SV=3	3	1088.84	0.74805	1.4088e-160	293.96	170110000	yes
668	DIENQYETQITQIEHEVSSSGQEVQSSAK	29	P35527	Keratin, type I cytoskeletal 9 OS=Homo sapiens OX=9606 GN=KRT9 PE=1 SV=3	3	1088.84	-3.1459	4.8473e-117	267.51	180830000	yes
669	DIENQYETQITQIEHEVSSSGQEVQSSAK	29	P35527	Keratin, type I cytoskeletal 9 OS=Homo sapiens OX=9606 GN=KRT9 PE=1 SV=3	3	1088.84	-2.1243	3.448e-71	208.72	21161000	yes
670	DIENQYETQITQIEHEVSSSGQEVQSSAKEVTQLR	35	P35527	Keratin, type I cytoskeletal 9 OS=Homo sapiens OX=9606 GN=KRT9 PE=1 SV=3	4	998.485	0.018149	1.1208e-55	151.38	178250000	yes
671	DIPMNPMCIYR	11	P01008	Antithrombin-III OS=Homo sapiens OX=9606 GN=SERPINC1 PE=1 SV=1	2	705.322	-0.51899	0.012963	92.439	20951000	yes
672	DIPTNSPELEETLTHTITK	19	P01042	Kininogen-1 OS=Homo sapiens OX=9606 GN=KNG1 PE=1 SV=2	3	713.699	-2.1592	8.0688e-10	139.17	1207000000	yes
673	DKCEPLEK	8	P02763	Alpha-1-acid glycoprotein 1 OS=Homo sapiens OX=9606 GN=ORM1 PE=1 SV=2	2	509.747	-2.2123	0.037247	85.161	19219000	no
674	DKCEPLEK	8	P02763	Alpha-1-acid glycoprotein 1 OS=Homo sapiens OX=9606 GN=ORM1 PE=1 SV=2	2	509.747	-2.4426	0.00093953	215.88	23321000	no
675	DKCEPLEK	8	P02763	Alpha-1-acid glycoprotein 1 OS=Homo sapiens OX=9606 GN=ORM1 PE=1 SV=2	2	509.747		0.012451	154.49		no
676	DKCEPLEK	8	P02763	Alpha-1-acid glycoprotein 1 OS=Homo sapiens OX=9606 GN=ORM1 PE=1 SV=2	2	509.747	-2.4781			823840000	no
677	DLATVYVDVLK	11	P02647	Apolipoprotein A-I OS=Homo sapiens OX=9606 GN=APOA1 PE=1 SV=1	2	618.348	-0.18742	0.0033451	111.61	66179000	yes
678	DLDMFINASK	10	O75882	Attractin OS=Homo sapiens OX=9606 GN=ATRN PE=1 SV=2	2	577.282	-2.1538	0.01625	103.55	21867000	yes
679	DLDMFINASK	10	O75882	Attractin OS=Homo sapiens OX=9606 GN=ATRN PE=1 SV=2	2	577.282	-0.71605	0.0032057	115.71	20974000	yes
680	DLGEENFK	8	P02768	Albumin OS=Homo sapiens OX=9606 GN=ALB PE=1 SV=2	2	476.225	-0.023052	0.012843	154.35	5272300	yes
681	DLGEENFK	8	P02768	Albumin OS=Homo sapiens OX=9606 GN=ALB PE=1 SV=2	2	476.225	0.35211	0.016906	121.99	5314000	yes
682	DLGEENFK	8	P02768	Albumin OS=Homo sapiens OX=9606 GN=ALB PE=1 SV=2	2	476.225	0.94197	0.013518	130.04	4940300	yes
683	DLGEENFK	8	P02768	Albumin OS=Homo sapiens OX=9606 GN=ALB PE=1 SV=2	2	476.225	0.44725	0.018113	120.65	8856300	yes
684	DLGEENFK	8	P02768	Albumin OS=Homo sapiens OX=9606 GN=ALB PE=1 SV=2	2	476.225		0.016829	120.62		yes
685	DLGEENFK	8	P02768	Albumin OS=Homo sapiens OX=9606 GN=ALB PE=1 SV=2	2	476.225		0.020376	117.93		yes
686	DLGEENFK	8	P02768	Albumin OS=Homo sapiens OX=9606 GN=ALB PE=1 SV=2	2	476.225		0.020376	117.93		yes
687	DLGEENFK	8	P02768	Albumin OS=Homo sapiens OX=9606 GN=ALB PE=1 SV=2	2	476.225		0.016799	120.65		yes
688	DLGEENFK	8	P02768	Albumin OS=Homo sapiens OX=9606 GN=ALB PE=1 SV=2	2	476.225		0.033631	111.04		yes
689	DLGEENFK	8	P02768	Albumin OS=Homo sapiens OX=9606 GN=ALB PE=1 SV=2	2	476.225		0.020376	117.93		yes
690	DLGEENFK	8	P02768	Albumin OS=Homo sapiens OX=9606 GN=ALB PE=1 SV=2	2	476.225		0.0088954	127.12		yes
691	DLGEENFK	8	P02768	Albumin OS=Homo sapiens OX=9606 GN=ALB PE=1 SV=2	2	476.225		0.016799	120.65		yes
692	DLGEENFK	8	P02768	Albumin OS=Homo sapiens OX=9606 GN=ALB PE=1 SV=2	2	476.225		0.033631	111.04		yes
693	DLGEENFK	8	P02768	Albumin OS=Homo sapiens OX=9606 GN=ALB PE=1 SV=2	2	476.225		0.033631	111.04		yes
694	DLGEENFK	8	P02768	Albumin OS=Homo sapiens OX=9606 GN=ALB PE=1 SV=2	2	476.225		0.020376	117.93		yes
695	DLGEENFK	8	P02768	Albumin OS=Homo sapiens OX=9606 GN=ALB PE=1 SV=2	2	476.225		0.0054048	131.04		yes
696	DLGEENFK	8	P02768	Albumin OS=Homo sapiens OX=9606 GN=ALB PE=1 SV=2	2	476.225		0.0054048	131.04		yes
697	DLGEENFK	8	P02768	Albumin OS=Homo sapiens OX=9606 GN=ALB PE=1 SV=2	2	476.225		0.0054048	131.04		yes
698	DLGEENFK	8	P02768	Albumin OS=Homo sapiens OX=9606 GN=ALB PE=1 SV=2	2	476.225	-0.95344	0.0129	132.09	2103100	yes
699	DLGEENFK	8	P02768	Albumin OS=Homo sapiens OX=9606 GN=ALB PE=1 SV=2	2	476.225	-2.5055	0.033885	107.32	1455200000	yes
700	DLGEENFK	8	P02768	Albumin OS=Homo sapiens OX=9606 GN=ALB PE=1 SV=2	2	476.225	-2.6498	0.020546	117.93	79168000	yes
701	DLGEENFK	8	P02768	Albumin OS=Homo sapiens OX=9606 GN=ALB PE=1 SV=2	2	476.225	-0.25374	0.0161	139.28	59280000	yes
702	DLGEENFK	8	P02768	Albumin OS=Homo sapiens OX=9606 GN=ALB PE=1 SV=2	2	476.225	0.36492			36798	yes
703	DLGEENFK	8	P02768	Albumin OS=Homo sapiens OX=9606 GN=ALB PE=1 SV=2	2	476.225	-0.37649			2084100	yes
704	DLHPNTDPFK	10	P55290	Cadherin-13 OS=Homo sapiens OX=9606 GN=CDH13 PE=1 SV=1	2	592.291	-2.6812	0.0011314	123.86	2965100	yes
705	DLTALSNMLPK	11	P15144	Aminopeptidase N OS=Homo sapiens OX=9606 GN=ANPEP PE=1 SV=4	2	601.826	0.64752	0.012151	96.331	10484000	yes
706	DMGFQYSCINDYRPVK	16	Q10588	ADP-ribosyl cyclase/cyclic ADP-ribose hydrolase 2 OS=Homo sapiens OX=9606 GN=BST1 PE=1 SV=2	3	664.97	-0.039299	7.0792e-06	140.74	8498500	yes
707	DPAGHFHQVWYDNPQSISLK	20	Q01459	Di-N-acetylchitobiase OS=Homo sapiens OX=9606 GN=CTBS PE=1 SV=1	4	585.536	-0.053214	6.8079e-15	114.9	29941000	yes
708	DPTFIPAPIQAK	12	P01019	Angiotensinogen OS=Homo sapiens OX=9606 GN=AGT PE=1 SV=3	2	649.361	-2.7839	0.00086357	118.26	133530000	yes
709	DPTFIPAPIQAK	12	P01019	Angiotensinogen OS=Homo sapiens OX=9606 GN=AGT PE=1 SV=3	2	649.361	-0.39533	0.0020109	128	111220000	yes
710	DRQDGEEVLQCMPVCGR	17	Q9NZP8	Complement C1r subcomponent-like protein OS=Homo sapiens OX=9606 GN=C1RL PE=1 SV=2	3	683.636		2.6298e-13	132.47		yes
711	DSGFQMNQLR	10	P02787	Serotransferrin OS=Homo sapiens OX=9606 GN=TF PE=1 SV=4	2	598.28	-1.7891	0.0016025	121.85	97279000	yes
712	DSYVGDEAQSKR	12	P63261	Actin, cytoplasmic 2 OS=Homo sapiens OX=9606 GN=ACTG1 PE=1 SV=1	3	452.213	-1.078	0.0092205	72.29	1152400	yes
713	DTEEEDFHVDQVTTVK	16	P01009	Alpha-1-antitrypsin OS=Homo sapiens OX=9606 GN=SERPINA1 PE=1 SV=3	2	946.431	-0.6076	0.01226	76.533	1995900	yes
714	DTEEEDFHVDQVTTVK	16	P01009	Alpha-1-antitrypsin OS=Homo sapiens OX=9606 GN=SERPINA1 PE=1 SV=3	3	631.29	-1.1623	5.7896e-06	138.39	284460000	yes
715	DTEEEDFHVDQVTTVK	16	P01009	Alpha-1-antitrypsin OS=Homo sapiens OX=9606 GN=SERPINA1 PE=1 SV=3	3	631.29	-0.88832	0.0010595	87.66	2137600	yes
716	DTEEEDFHVDQVTTVK	16	P01009	Alpha-1-antitrypsin OS=Homo sapiens OX=9606 GN=SERPINA1 PE=1 SV=3	3	631.29	-0.77165	0.0017046	84.566	3554800	yes
717	DTEEEDFHVDQVTTVK	16	P01009	Alpha-1-antitrypsin OS=Homo sapiens OX=9606 GN=SERPINA1 PE=1 SV=3	2	946.431	0.7344			573990	yes
718	DTGTYGFLLPER	12	Q96IY4	Carboxypeptidase B2 OS=Homo sapiens OX=9606 GN=CPB2 PE=1 SV=2	2	684.843	-2.9073	0.0027371	130.41	13224000	yes
719	DTLPSCAVR	9	Q96PD5	N-acetylmuramoyl-L-alanine amidase OS=Homo sapiens OX=9606 GN=PGLYRP2 PE=1 SV=1	2	509.753	-0.33495	0.031394	96.492	95068000	yes
720	DTLPSCAVR	9	Q96PD5	N-acetylmuramoyl-L-alanine amidase OS=Homo sapiens OX=9606 GN=PGLYRP2 PE=1 SV=1	2	509.753	-0.051712	0.031765	95.909	17533000	yes
721	DTLPSCAVR	9	Q96PD5	N-acetylmuramoyl-L-alanine amidase OS=Homo sapiens OX=9606 GN=PGLYRP2 PE=1 SV=1	2	509.753	-0.37402	0.030935	83.206	17708000	yes
722	DVCDPGNTK	9	P02774	Vitamin D-binding protein OS=Homo sapiens OX=9606 GN=GC PE=1 SV=2	2	503.219	-2.1204	0.014215	111.17	20102000	yes
723	DVCDPGNTK	9	P02774	Vitamin D-binding protein OS=Homo sapiens OX=9606 GN=GC PE=1 SV=2	2	503.219	-2.2106			478410	yes
724	DVDAAYMNKVELEAK	15	P13647	Keratin, type II cytoskeletal 5 OS=Homo sapiens OX=9606 GN=KRT5 PE=1 SV=3	3	565.947	-2.5246	0.022321	63.462	7259100	no
725	DVDAAYMNKVELQAKADTLTDEINFLR	27	P48668	Keratin, type II cytoskeletal 6C OS=Homo sapiens OX=9606 GN=KRT6C PE=1 SV=3	4	771.639	-1.1072	0.00043677	57.432	9571700	no
726	DVDGAYMTKVDLQAK	15	P04264	Keratin, type II cytoskeletal 1 OS=Homo sapiens OX=9606 GN=KRT1 PE=1 SV=6	3	551.943	-0.38741	0.007364	82.102	17019000	yes
727	DVDGAYMTKVDLQAK	15	P04264	Keratin, type II cytoskeletal 1 OS=Homo sapiens OX=9606 GN=KRT1 PE=1 SV=6	3	551.943	0.035115			2689500	yes
728	DVDNAYMIKVELQSK	15	P35908	Keratin, type II cytoskeletal 2 epidermal OS=Homo sapiens OX=9606 GN=KRT2 PE=1 SV=2	3	590.298	0.7743	1.8757e-05	106.19	9527600	yes
729	DVDNAYMIKVELQSK	15	P35908	Keratin, type II cytoskeletal 2 epidermal OS=Homo sapiens OX=9606 GN=KRT2 PE=1 SV=2	3	584.966	0.36885	0.023351	62.377	7627100	yes
730	DVDNAYMIKVELQSK	15	P35908	Keratin, type II cytoskeletal 2 epidermal OS=Homo sapiens OX=9606 GN=KRT2 PE=1 SV=2	3	584.966	-0.6469			92422	yes
731	DYAEVGR	7	P00738	Haptoglobin OS=Homo sapiens OX=9606 GN=HP PE=1 SV=1	2	405.193	-2.3285	0.020056	158.38	685060000	yes
732	DYAEVGR	7	P00738	Haptoglobin OS=Homo sapiens OX=9606 GN=HP PE=1 SV=1	2	405.193	-2.3689	0.020056	158.38	336510000	yes
733	DYAEVGR	7	P00738	Haptoglobin OS=Homo sapiens OX=9606 GN=HP PE=1 SV=1	2	405.193	-2.0916	0.012536	154.09	4798300000	yes
734	DYAEVGR	7	P00738	Haptoglobin OS=Homo sapiens OX=9606 GN=HP PE=1 SV=1	2	405.193	-2.181	0.0059036	137.83	6827100	yes
735	DYELLCLDGTR	11	P02787	Serotransferrin OS=Homo sapiens OX=9606 GN=TF PE=1 SV=4	2	677.819	-2.4604	0.00028421	150.08	453340000	yes
736	DYFMPCPGR	9	P02790	Hemopexin OS=Homo sapiens OX=9606 GN=HPX PE=1 SV=2	2	579.739	-1.9606	0.013907	116.54	2282600000	yes
737	DYFMPCPGR	9	P02790	Hemopexin OS=Homo sapiens OX=9606 GN=HPX PE=1 SV=2	2	579.739	-2.3047	0.035085	104.45	21385000	yes
738	DYFMPCPGR	9	P02790	Hemopexin OS=Homo sapiens OX=9606 GN=HPX PE=1 SV=2	2	579.739	-1.928	0.01482	114.78	30708000	yes
739	DYFMPCPGR	9	P02790	Hemopexin OS=Homo sapiens OX=9606 GN=HPX PE=1 SV=2	2	579.739	-2.4608	0.039838	101.64	20729000	yes
740	DYFMPCPGR	9	P02790	Hemopexin OS=Homo sapiens OX=9606 GN=HPX PE=1 SV=2	2	579.739	-2.3299	0.035085	104.45	25530000	yes
741	DYFMPCPGR	9	P02790	Hemopexin OS=Homo sapiens OX=9606 GN=HPX PE=1 SV=2	2	579.739	-2.9271	0.039838	101.64	44663000	yes
742	DYFMPCPGR	9	P02790	Hemopexin OS=Homo sapiens OX=9606 GN=HPX PE=1 SV=2	2	579.739	-2.7928	0.017708	86.472	103030000	yes
743	DYFMPCPGR	9	P02790	Hemopexin OS=Homo sapiens OX=9606 GN=HPX PE=1 SV=2	2	571.742	-2.9457	0.0043125	134.44	8280400000	yes
744	DYFMPCPGR	9	P02790	Hemopexin OS=Homo sapiens OX=9606 GN=HPX PE=1 SV=2	2	571.742	-3.1692	0.023283	105.39	502250000	yes
745	DYFMPCPGR	9	P02790	Hemopexin OS=Homo sapiens OX=9606 GN=HPX PE=1 SV=2	2	571.742	-3.3319	0.0098158	116.54	288030000	yes
746	DYFMPCPGR	9	P02790	Hemopexin OS=Homo sapiens OX=9606 GN=HPX PE=1 SV=2	2	571.742	-3.3785	0.008709	119.57	143230000	yes
747	DYFMPCPGR	9	P02790	Hemopexin OS=Homo sapiens OX=9606 GN=HPX PE=1 SV=2	2	571.742	-3.2694	0.032812	94.262	98823000	yes
748	DYFMPCPGR	9	P02790	Hemopexin OS=Homo sapiens OX=9606 GN=HPX PE=1 SV=2	2	571.742	-2.5815	0.008709	119.57	66821000	yes
749	DYFMPCPGR	9	P02790	Hemopexin OS=Homo sapiens OX=9606 GN=HPX PE=1 SV=2	2	571.742		0.022728	102.71		yes
750	DYFMPCPGR	9	P02790	Hemopexin OS=Homo sapiens OX=9606 GN=HPX PE=1 SV=2	2	571.742	-1.917	0.035702	81.784	24077000	yes
751	DYQELMNTK	9	P04264	Keratin, type II cytoskeletal 1 OS=Homo sapiens OX=9606 GN=KRT1 PE=1 SV=6	2	571.263	-2.1619	0.0044847	156.51	50980000	yes
752	DYVSQFEGSALGK	13	P02647	Apolipoprotein A-I OS=Homo sapiens OX=9606 GN=APOA1 PE=1 SV=1	2	700.838	-1.9481	0.0014578	93.258	12994000	yes
753	DYYVSTAVCR	10	Q13103	Secreted phosphoprotein 24 OS=Homo sapiens OX=9606 GN=SPP2 PE=1 SV=1	2	617.282		0.033981	88.948		yes
754	EADVDQDGRVNYEEFAR	17	Q9NZT1	Calmodulin-like protein 5 OS=Homo sapiens OX=9606 GN=CALML5 PE=1 SV=2	3	671.636	-1.3801	0.01018	67.605	965810	yes
755	EALQGVGDMGR	11	P35542	Serum amyloid A-4 protein OS=Homo sapiens OX=9606 GN=SAA4 PE=1 SV=2	2	566.774	-0.59753	3.5709e-06	163.94	33439000	yes
756	EAQQYSEALASTR	13	Q9H4G4	Golgi-associated plant pathogenesis-related protein 1 OS=Homo sapiens OX=9606 GN=GLIPR2 PE=1 SV=3	2	727.35	-1.7107	0.0021168	106.62	4551000	yes
757	ECCEKPLLEK	10	P02768	Albumin OS=Homo sapiens OX=9606 GN=ALB PE=1 SV=2	2	653.313	-1.8555	1.6758e-22	243.65	3181300000	yes
758	ECCEKPLLEK	10	P02768	Albumin OS=Homo sapiens OX=9606 GN=ALB PE=1 SV=2	2	653.313	-1.8485	1.0581e-22	245.5	1288100000	yes
759	ECCEKPLLEK	10	P02768	Albumin OS=Homo sapiens OX=9606 GN=ALB PE=1 SV=2	2	653.313	-2.1169	0.00010339	202.2	1966500000	yes
760	ECCEKPLLEK	10	P02768	Albumin OS=Homo sapiens OX=9606 GN=ALB PE=1 SV=2	2	653.313	-2.3926	3.8506e-67	280.11	481630000	yes
761	ECCEKPLLEK	10	P02768	Albumin OS=Homo sapiens OX=9606 GN=ALB PE=1 SV=2	2	653.313	-2.7086	3.5755e-15	231.38	1309100000	yes
762	ECCEKPLLEK	10	P02768	Albumin OS=Homo sapiens OX=9606 GN=ALB PE=1 SV=2	2	653.313	-2.9388	3.177e-10	224.64	452160000	yes
763	ECCEKPLLEK	10	P02768	Albumin OS=Homo sapiens OX=9606 GN=ALB PE=1 SV=2	2	653.313	-3.21	0.00025324	191.4	753660000	yes
764	ECCEKPLLEK	10	P02768	Albumin OS=Homo sapiens OX=9606 GN=ALB PE=1 SV=2	2	653.313	-3.072	6.0242e-54	273.79	430100000	yes
765	ECCEKPLLEK	10	P02768	Albumin OS=Homo sapiens OX=9606 GN=ALB PE=1 SV=2	2	653.313	-2.387	0.00025324	191.4	151830000	yes
766	ECCEKPLLEK	10	P02768	Albumin OS=Homo sapiens OX=9606 GN=ALB PE=1 SV=2	2	653.313	-2.2432	0.00016724	159.11	55081000	yes
767	ECCEKPLLEK	10	P02768	Albumin OS=Homo sapiens OX=9606 GN=ALB PE=1 SV=2	2	653.313	-2.1475	5.2051e-06	171.33	62517000	yes
768	ECCEKPLLEK	10	P02768	Albumin OS=Homo sapiens OX=9606 GN=ALB PE=1 SV=2	2	653.313	-2.0286	0.0001154	201.33	65685000	yes
769	ECCEKPLLEK	10	P02768	Albumin OS=Homo sapiens OX=9606 GN=ALB PE=1 SV=2	2	653.313	-1.9489	0.0012131	143.03	22894000	yes
770	ECCEKPLLEK	10	P02768	Albumin OS=Homo sapiens OX=9606 GN=ALB PE=1 SV=2	2	653.313	-1.8514	0.00022073	183.72	46909000	yes
771	ECCEKPLLEK	10	P02768	Albumin OS=Homo sapiens OX=9606 GN=ALB PE=1 SV=2	2	653.313	-1.6786	0.00066056	150.08	14234000	yes
772	ECCEKPLLEK	10	P02768	Albumin OS=Homo sapiens OX=9606 GN=ALB PE=1 SV=2	2	653.313	-2.077	0.0019905	133.13	10811000	yes
773	ECCEKPLLEK	10	P02768	Albumin OS=Homo sapiens OX=9606 GN=ALB PE=1 SV=2	2	653.313	-0.55741	0.00010339	202.2	30785000	yes
774	ECCEKPLLEK	10	P02768	Albumin OS=Homo sapiens OX=9606 GN=ALB PE=1 SV=2	2	653.313	-0.51507	0.0085158	116.3	26352000	yes
775	ECCEKPLLEK	10	P02768	Albumin OS=Homo sapiens OX=9606 GN=ALB PE=1 SV=2	2	653.313	-0.6905	0.002132	132.01	7682700	yes
776	ECCEKPLLEK	10	P02768	Albumin OS=Homo sapiens OX=9606 GN=ALB PE=1 SV=2	2	653.313	-0.78445	3.6526e-15	231.23	3911400	yes
777	ECCEKPLLEK	10	P02768	Albumin OS=Homo sapiens OX=9606 GN=ALB PE=1 SV=2	2	653.313		1.0321e-09	199.67		yes
778	ECCEKPLLEK	10	P02768	Albumin OS=Homo sapiens OX=9606 GN=ALB PE=1 SV=2	2	653.313		1.2046e-41	233.09		yes
779	ECCEKPLLEK	10	P02768	Albumin OS=Homo sapiens OX=9606 GN=ALB PE=1 SV=2	2	653.313		0.00017667	133.23		yes
780	ECCEKPLLEK	10	P02768	Albumin OS=Homo sapiens OX=9606 GN=ALB PE=1 SV=2	2	653.313		0.030918	89.886		yes
781	ECCEKPLLEK	10	P02768	Albumin OS=Homo sapiens OX=9606 GN=ALB PE=1 SV=2	2	653.313		0.00078813	120.99		yes
782	ECCEKPLLEK	10	P02768	Albumin OS=Homo sapiens OX=9606 GN=ALB PE=1 SV=2	2	653.313		0.00086494	119.75		yes
783	ECCEKPLLEK	10	P02768	Albumin OS=Homo sapiens OX=9606 GN=ALB PE=1 SV=2	2	653.313	-1.9098	0.00027821	148.94	86880000	yes
784	ECCEKPLLEK	10	P02768	Albumin OS=Homo sapiens OX=9606 GN=ALB PE=1 SV=2	2	653.313	-2.5387	3.9934e-31	250.92	1237700000	yes
785	ECCEKPLLEK	10	P02768	Albumin OS=Homo sapiens OX=9606 GN=ALB PE=1 SV=2	2	653.313	-2.422	8.1508e-54	271.62	324060000	yes
786	ECCEKPLLEK	10	P02768	Albumin OS=Homo sapiens OX=9606 GN=ALB PE=1 SV=2	2	653.313	-2.2952	8.1025e-10	219.72	161070000	yes
787	ECCEKPLLEK	10	P02768	Albumin OS=Homo sapiens OX=9606 GN=ALB PE=1 SV=2	2	653.313	-2.0412	6.8391e-05	162.88	3664400	yes
788	ECCEKPLLEK	10	P02768	Albumin OS=Homo sapiens OX=9606 GN=ALB PE=1 SV=2	2	653.313	-0.80592	3.9934e-31	250.92	17816000	yes
789	ECCEKPLLEK	10	P02768	Albumin OS=Homo sapiens OX=9606 GN=ALB PE=1 SV=2	2	653.313	0.18158	1.0155e-09	217.66	54065000	yes
790	ECCEKPLLEK	10	P02768	Albumin OS=Homo sapiens OX=9606 GN=ALB PE=1 SV=2	2	653.313		4.716e-23	222		yes
791	ECCEKPLLEK	10	P02768	Albumin OS=Homo sapiens OX=9606 GN=ALB PE=1 SV=2	2	653.313	-1.9336	0.0028799	126.07	390880000	yes
792	ECCEKPLLEK	10	P02768	Albumin OS=Homo sapiens OX=9606 GN=ALB PE=1 SV=2	2	653.313	-2.022	0.00023685	194.06	541540000	yes
793	ECCEKPLLEK	10	P02768	Albumin OS=Homo sapiens OX=9606 GN=ALB PE=1 SV=2	2	653.313	0.15035	8.7777e-16	236.56	66899000	yes
794	ECCEKPLLEK	10	P02768	Albumin OS=Homo sapiens OX=9606 GN=ALB PE=1 SV=2	2	653.313	0.38835	4.2606e-15	230.06	9450500	yes
795	ECCEKPLLEK	10	P02768	Albumin OS=Homo sapiens OX=9606 GN=ALB PE=1 SV=2	2	653.313	0.76684	0.0013814	140.75	7072900	yes
796	ECCEKPLLEK	10	P02768	Albumin OS=Homo sapiens OX=9606 GN=ALB PE=1 SV=2	2	653.313	0.070178	1.0047e-15	236.32	60716000	yes
797	ECCEKPLLEK	10	P02768	Albumin OS=Homo sapiens OX=9606 GN=ALB PE=1 SV=2	2	653.313	-0.034093	1.9542e-10	225.87	68754000	yes
798	ECCEKPLLEK	10	P02768	Albumin OS=Homo sapiens OX=9606 GN=ALB PE=1 SV=2	2	653.313	-3.0519			380690	yes
799	ECCEKPLLEK	10	P02768	Albumin OS=Homo sapiens OX=9606 GN=ALB PE=1 SV=2	2	653.313	-1.4662			364870	yes
800	ECCEKPLLEK	10	P02768	Albumin OS=Homo sapiens OX=9606 GN=ALB PE=1 SV=2	2	653.313	-1.1347			2268500	yes
801	EDIFMETLK	9	P25311	Zinc-alpha-2-glycoprotein OS=Homo sapiens OX=9606 GN=AZGP1 PE=1 SV=2	2	563.278	-2.6887	0.0064	150.4	459230000	yes
802	EDIPPADLSDQVPDTESETR	20	P01024	Complement C3 OS=Homo sapiens OX=9606 GN=C3 PE=1 SV=2	3	738.673	0.21562	0.0057006	57.989	921210	yes
803	EDPQTFYYAVAVVK	14	P02787	Serotransferrin OS=Homo sapiens OX=9606 GN=TF PE=1 SV=4	2	815.412	-0.53862	1.4306e-13	184.36	790050000	yes
804	EELLPAQDIK	10	P00751	Complement factor B OS=Homo sapiens OX=9606 GN=CFB PE=1 SV=2	2	578.316	-0.2787	0.017629	102.07	16555000	yes
805	EENFYVDETTVVK	13	P08185	Corticosteroid-binding globulin OS=Homo sapiens OX=9606 GN=SERPINA6 PE=1 SV=1	2	786.875	0.23402	4.4056e-12	166.69	78010000	yes
806	EFNAETFTFHADICTLSEK	19	P02768	Albumin OS=Homo sapiens OX=9606 GN=ALB PE=1 SV=2	3	754.012	-0.81973	0.03715	40.179	305880	yes
807	EFNAETFTFHADICTLSEK	19	P02768	Albumin OS=Homo sapiens OX=9606 GN=ALB PE=1 SV=2	3	754.012	-2.0715	1.2974e-09	109.03	5969700	yes
808	EFNAETFTFHADICTLSEK	19	P02768	Albumin OS=Homo sapiens OX=9606 GN=ALB PE=1 SV=2	3	754.012		2.514e-24	149.47		yes
809	EFNAETFTFHADICTLSEK	19	P02768	Albumin OS=Homo sapiens OX=9606 GN=ALB PE=1 SV=2	2	1130.51	-2.7123	1.3314e-274	370.3	36827000	yes
810	EFNAETFTFHADICTLSEK	19	P02768	Albumin OS=Homo sapiens OX=9606 GN=ALB PE=1 SV=2	3	754.012	-0.77326	1.3409e-09	135.38	20030000	yes
811	EFNAETFTFHADICTLSEK	19	P02768	Albumin OS=Homo sapiens OX=9606 GN=ALB PE=1 SV=2	3	754.012	-0.27085	1.5143e-09	128.14	5191900	yes
812	EFNAETFTFHADICTLSEK	19	P02768	Albumin OS=Homo sapiens OX=9606 GN=ALB PE=1 SV=2	3	754.012	-0.56937	1.471e-09	123.55	6496000	yes
813	EFNAETFTFHADICTLSEK	19	P02768	Albumin OS=Homo sapiens OX=9606 GN=ALB PE=1 SV=2	4	565.761	-0.54977	4.4274e-10	122.22	55480000	yes
814	EFNAETFTFHADICTLSEK	19	P02768	Albumin OS=Homo sapiens OX=9606 GN=ALB PE=1 SV=2	4	565.761	-0.47763	3.038e-10	116.6	42311000	yes
815	EFNAETFTFHADICTLSEK	19	P02768	Albumin OS=Homo sapiens OX=9606 GN=ALB PE=1 SV=2	2	1130.51	-0.81667			1257500	yes
816	EFNAETFTFHADICTLSEK	19	P02768	Albumin OS=Homo sapiens OX=9606 GN=ALB PE=1 SV=2	2	1130.51	-0.98511			41429000	yes
817	EFNAETFTFHADICTLSEKER	21	P02768	Albumin OS=Homo sapiens OX=9606 GN=ALB PE=1 SV=2	3	849.06	0.44281	1.1735e-25	168.27	21327000	yes
818	EFNAETFTFHADICTLSEKER	21	P02768	Albumin OS=Homo sapiens OX=9606 GN=ALB PE=1 SV=2	4	637.047	-0.56299	6.8068e-41	198.07	38414000	yes
819	EFNAETFTFHADICTLSEKER	21	P02768	Albumin OS=Homo sapiens OX=9606 GN=ALB PE=1 SV=2	3	849.06	-0.09799	8.1768e-26	170.53	8650400	yes
820	EFNAETFTFHADICTLSEKER	21	P02768	Albumin OS=Homo sapiens OX=9606 GN=ALB PE=1 SV=2	4	637.047	-0.94216	1.7623e-14	132.45	37080000	yes
821	EFNAETFTFHADICTLSEKER	21	P02768	Albumin OS=Homo sapiens OX=9606 GN=ALB PE=1 SV=2	3	849.06	-1.6213	5.704e-14	122.19	27751000	yes
822	EFNAETFTFHADICTLSEKER	21	P02768	Albumin OS=Homo sapiens OX=9606 GN=ALB PE=1 SV=2	4	637.047	-2.7949	2.1432e-15	143.15	6878700	yes
823	EFNAETFTFHADICTLSEKER	21	P02768	Albumin OS=Homo sapiens OX=9606 GN=ALB PE=1 SV=2	4	637.047	-2.7198	8.4278e-13	97.457	129350000	yes
824	EFNAETFTFHADICTLSEKER	21	P02768	Albumin OS=Homo sapiens OX=9606 GN=ALB PE=1 SV=2	3	849.06	-1.037	3.7713e-16	146.1	6636800	yes
825	EFNAETFTFHADICTLSEKER	21	P02768	Albumin OS=Homo sapiens OX=9606 GN=ALB PE=1 SV=2	4	637.047	-0.43401	1.73e-20	157.97	3453400000	yes
826	EFNAETFTFHADICTLSEKER	21	P02768	Albumin OS=Homo sapiens OX=9606 GN=ALB PE=1 SV=2	4	637.047	-0.61358	1.7623e-14	132.45	21619000	yes
827	EFNAETFTFHADICTLSEKER	21	P02768	Albumin OS=Homo sapiens OX=9606 GN=ALB PE=1 SV=2	4	637.047	-0.56732	0.015542	45.696	13986000	yes
828	EFNAETFTFHADICTLSEKER	21	P02768	Albumin OS=Homo sapiens OX=9606 GN=ALB PE=1 SV=2	4	637.047	0.13029	5.6969e-15	114.88	4728200	yes
829	EFNAETFTFHADICTLSEKER	21	P02768	Albumin OS=Homo sapiens OX=9606 GN=ALB PE=1 SV=2	3	849.06	-1.6513			715790	yes
830	EFNAETFTFHADICTLSEKERQIK	24	P02768	Albumin OS=Homo sapiens OX=9606 GN=ALB PE=1 SV=2	4	729.356	-0.65055	0.019936	33.665	13793000	yes
831	EFQLFSSPHGK	11	P02787	Serotransferrin OS=Homo sapiens OX=9606 GN=TF PE=1 SV=4	2	638.82	-1.3863	0.0015181	117.31	18518000	yes
832	EFTEAFLGCPAIHPR	15	Q96PD5	N-acetylmuramoyl-L-alanine amidase OS=Homo sapiens OX=9606 GN=PGLYRP2 PE=1 SV=1	3	582.287	0.0027254	0.024829	52.891	11186000	yes
833	EFTEAFLGCPAIHPR	15	Q96PD5	N-acetylmuramoyl-L-alanine amidase OS=Homo sapiens OX=9606 GN=PGLYRP2 PE=1 SV=1	3	582.287	-0.35729	0.0098732	66.989	2968800	yes
834	EFTEAFLGCPAIHPR	15	Q96PD5	N-acetylmuramoyl-L-alanine amidase OS=Homo sapiens OX=9606 GN=PGLYRP2 PE=1 SV=1	3	582.287	-0.5864	3.4073e-06	115.78	1483500000	yes
835	EFTPPVQAAYQK	12	P68871	Hemoglobin subunit beta OS=Homo sapiens OX=9606 GN=HBB PE=1 SV=2	2	689.854	-2.6687	0.015172	88.948	14529000	yes
836	EFTPPVQAAYQK	12	P68871	Hemoglobin subunit beta OS=Homo sapiens OX=9606 GN=HBB PE=1 SV=2	2	689.854	-2.6085	5.6015e-08	164.57	55647000	yes
837	EFTPPVQAAYQK	12	P68871	Hemoglobin subunit beta OS=Homo sapiens OX=9606 GN=HBB PE=1 SV=2	2	689.854	-2.2844	0.00022066	149.94	66586000	yes
838	EGDALELTCEAIGKPQPVMVTWVR	24	Q9BY67	Cell adhesion molecule 1 OS=Homo sapiens OX=9606 GN=CADM1 PE=1 SV=2	3	900.456	-0.41185	1.2031e-20	120.67	8122800	yes
839	EGDCPVQSGK	10	P01042	Kininogen-1 OS=Homo sapiens OX=9606 GN=KNG1 PE=1 SV=2	2	538.737	-1.5538	6.3279e-05	158.76	62072000	yes
840	EGISNFK	7	Q96KB5	Lymphokine-activated killer T-cell-originated protein kinase OS=Homo sapiens OX=9606 GN=PBK PE=1 SV=3	1	836.415	-2.7404	0.016464	67.035	20598000	yes
841	EGISNFK	7	Q96KB5	Lymphokine-activated killer T-cell-originated protein kinase OS=Homo sapiens OX=9606 GN=PBK PE=1 SV=3	1	836.415	-2.0616	0.0093927	83.287	15127000	yes
842	EGQMESVEAAMSSK	14	P05543	Thyroxine-binding globulin OS=Homo sapiens OX=9606 GN=SERPINA7 PE=1 SV=2	2	750.321	-1.9349	0.00026159	143.76	8301900	yes
843	EGQMESVEAAMSSK	14	P05543	Thyroxine-binding globulin OS=Homo sapiens OX=9606 GN=SERPINA7 PE=1 SV=2	2	742.324	-0.73704	0.00025624	116.24	229080000	yes
844	EGSEEDLDALEHMFR	15	P31944	Caspase-14 OS=Homo sapiens OX=9606 GN=CASP14 PE=1 SV=2	3	593.261	-1.1816	1.314e-05	137.46	4485400	yes
845	EGSEEDLDALEHMFR	15	P31944	Caspase-14 OS=Homo sapiens OX=9606 GN=CASP14 PE=1 SV=2	3	593.261	-2.729	4.6438e-05	100.54	5124900	yes
846	EGTCPEAPTDECKPVK	16	P02787	Serotransferrin OS=Homo sapiens OX=9606 GN=TF PE=1 SV=4	3	606.606	-2.7087	1.8992e-20	190.44	142760000	yes
847	EGTCPEAPTDECKPVK	16	P02787	Serotransferrin OS=Homo sapiens OX=9606 GN=TF PE=1 SV=4	3	606.606		8.5801e-05	112.5		yes
848	EGYYGYTGAFR	11	P02787	Serotransferrin OS=Homo sapiens OX=9606 GN=TF PE=1 SV=4	2	642.288	-2.5064	0.0032787	133.13	160880000	yes
849	EHAVEGDCDFQLLK	14	P02765	Alpha-2-HS-glycoprotein OS=Homo sapiens OX=9606 GN=AHSG PE=1 SV=2	3	554.259	0.17359	0.00037147	98.902	2126400	yes
850	EHAVEGDCDFQLLK	14	P02765	Alpha-2-HS-glycoprotein OS=Homo sapiens OX=9606 GN=AHSG PE=1 SV=2	2	830.885	0.56996	1.702e-26	231.05	4381000	yes
851	EHAVEGDCDFQLLK	14	P02765	Alpha-2-HS-glycoprotein OS=Homo sapiens OX=9606 GN=AHSG PE=1 SV=2	3	554.259	-0.68056	9.4722e-15	177.1	9524400	yes
852	EHAVEGDCDFQLLK	14	P02765	Alpha-2-HS-glycoprotein OS=Homo sapiens OX=9606 GN=AHSG PE=1 SV=2	3	554.259	-0.89764	0.030955	56.139	23098000	yes
853	EHAVEGDCDFQLLK	14	P02765	Alpha-2-HS-glycoprotein OS=Homo sapiens OX=9606 GN=AHSG PE=1 SV=2	3	554.259	-0.99447	0.00039248	100.19	2596300	yes
854	EHAVEGDCDFQLLK	14	P02765	Alpha-2-HS-glycoprotein OS=Homo sapiens OX=9606 GN=AHSG PE=1 SV=2	3	554.259		4.7988e-12	133.32		yes
855	EHAVEGDCDFQLLK	14	P02765	Alpha-2-HS-glycoprotein OS=Homo sapiens OX=9606 GN=AHSG PE=1 SV=2	3	554.259	-1.0821	0.015629	58.098	4713300	yes
856	EHAVEGDCDFQLLK	14	P02765	Alpha-2-HS-glycoprotein OS=Homo sapiens OX=9606 GN=AHSG PE=1 SV=2	2	830.885	-2.4977	0.00024116	136.02	6937000	yes
857	EHAVEGDCDFQLLK	14	P02765	Alpha-2-HS-glycoprotein OS=Homo sapiens OX=9606 GN=AHSG PE=1 SV=2	2	830.885	-2.5228	0.00091764	93.058	4496200	yes
858	EHAVEGDCDFQLLK	14	P02765	Alpha-2-HS-glycoprotein OS=Homo sapiens OX=9606 GN=AHSG PE=1 SV=2	2	830.885		2.7717e-231	331.57		yes
859	EHAVEGDCDFQLLK	14	P02765	Alpha-2-HS-glycoprotein OS=Homo sapiens OX=9606 GN=AHSG PE=1 SV=2	2	830.885		3.9367e-205	319.46		yes
860	EHAVEGDCDFQLLK	14	P02765	Alpha-2-HS-glycoprotein OS=Homo sapiens OX=9606 GN=AHSG PE=1 SV=2	2	830.885		2.4075e-24	201.6		yes
861	EHAVEGDCDFQLLK	14	P02765	Alpha-2-HS-glycoprotein OS=Homo sapiens OX=9606 GN=AHSG PE=1 SV=2	3	554.259	-1.7253	1.18e-35	247.88	3715100000	yes
862	EHAVEGDCDFQLLK	14	P02765	Alpha-2-HS-glycoprotein OS=Homo sapiens OX=9606 GN=AHSG PE=1 SV=2	3	554.259	-2.2848	7.6732e-56	268.08	27222000	yes
863	EHSSLAFWK	9	P02749	Beta-2-glycoprotein 1 OS=Homo sapiens OX=9606 GN=APOH PE=1 SV=3	2	552.777	0.087235	0.0095023	117.4	8129000	yes
864	EHSSLAFWK	9	P02749	Beta-2-glycoprotein 1 OS=Homo sapiens OX=9606 GN=APOH PE=1 SV=3	2	552.777	-0.96639	0.0099227	116.25	1028300000	yes
865	EHVAHLLFLR	10	P19652	Alpha-1-acid glycoprotein 2 OS=Homo sapiens OX=9606 GN=ORM2 PE=1 SV=2	2	617.856	1.0096	0.017671	101.99	4070900	yes
866	EHVAHLLFLR	10	P19652	Alpha-1-acid glycoprotein 2 OS=Homo sapiens OX=9606 GN=ORM2 PE=1 SV=2	2	617.856	-0.060978			106020	yes
867	EIETYHNLLEGGQEDFESSGAGK	23	P35527	Keratin, type I cytoskeletal 9 OS=Homo sapiens OX=9606 GN=KRT9 PE=1 SV=3	3	837.382	0.99415	1.0888e-20	126.61	6711800	yes
868	EIFDSRGNPTVEVDLFTSK	19	P06733	Alpha-enolase OS=Homo sapiens OX=9606 GN=ENO1 PE=1 SV=2	3	718.695	-0.88587	0.00066345	77.023	3147500	yes
869	EIIIHQNYK	9	P03952	Plasma kallikrein OS=Homo sapiens OX=9606 GN=KLKB1 PE=1 SV=1	2	579.319	-2.3519	0.0074052	143.11	2511700	yes
870	EIPVLVTQISSTNHPVK	17	Q6UX71	Plexin domain-containing protein 2 OS=Homo sapiens OX=9606 GN=PLXDC2 PE=1 SV=1	3	621.351		0.0011405	103.61		yes
871	ELISLVEDVSSNYDGCCEGDVVQCIR	26	P43652	Afamin OS=Homo sapiens OX=9606 GN=AFM PE=1 SV=1	3	1006.12	-3.8009	1.367e-263	297.05	1153500000	yes
872	ELISLVEDVSSNYDGCCEGDVVQCIR	26	P43652	Afamin OS=Homo sapiens OX=9606 GN=AFM PE=1 SV=1	3	1006.12	-1.8397	1.7424e-66	196.81	116090000	yes
873	ELPEHTVK	8	P02774	Vitamin D-binding protein OS=Homo sapiens OX=9606 GN=GC PE=1 SV=2	2	476.759	-2.2917	0.016906	121.99	49594000	yes
874	ELQGPWDLEK	10	Q3SY00	Testis-specific protein 10-interacting protein OS=Homo sapiens OX=9606 GN=TSGA10IP PE=1 SV=2	2	607.806	-0.98553	0.031594	90.657	267140000	yes
875	ELQGPWDLEK	10	Q3SY00	Testis-specific protein 10-interacting protein OS=Homo sapiens OX=9606 GN=TSGA10IP PE=1 SV=2	2	607.806	-0.90826	0.040433	88.948	148790000	yes
876	ELQGPWDLEK	10	Q3SY00	Testis-specific protein 10-interacting protein OS=Homo sapiens OX=9606 GN=TSGA10IP PE=1 SV=2	2	607.806	-0.28683	0.017857	101.64	96516000	yes
877	ELQGPWDLEK	10	Q3SY00	Testis-specific protein 10-interacting protein OS=Homo sapiens OX=9606 GN=TSGA10IP PE=1 SV=2	2	607.806	-0.041488	0.040433	88.948	20626000	yes
878	ELQGPWDLEK	10	Q3SY00	Testis-specific protein 10-interacting protein OS=Homo sapiens OX=9606 GN=TSGA10IP PE=1 SV=2	2	607.806	-0.22043	0.0054586	111.95	64756000	yes
879	ELQGPWDLEK	10	Q3SY00	Testis-specific protein 10-interacting protein OS=Homo sapiens OX=9606 GN=TSGA10IP PE=1 SV=2	2	607.806	-0.15689	0.040433	88.948	39260000	yes
880	ELQGPWDLEK	10	Q3SY00	Testis-specific protein 10-interacting protein OS=Homo sapiens OX=9606 GN=TSGA10IP PE=1 SV=2	2	607.806	-1.1856	0.040433	88.948	157870000	yes
881	ELTTEIDNNIEQISSYK	17	P13645	Keratin, type I cytoskeletal 10 OS=Homo sapiens OX=9606 GN=KRT10 PE=1 SV=6	3	666.329	-1.054	0.019366	52.522	1390000	yes
882	ELTTEIDNNIEQISSYKSEITELRR	25	P13645	Keratin, type I cytoskeletal 10 OS=Homo sapiens OX=9606 GN=KRT10 PE=1 SV=6	4	746.132	-0.3036	0.00042808	59.678	9841900	yes
883	ELTTEIDNNIEQISSYKSEITELRR	25	P13645	Keratin, type I cytoskeletal 10 OS=Homo sapiens OX=9606 GN=KRT10 PE=1 SV=6	4	746.132	-0.73511	3.1094e-17	104.63	50243000	yes
884	ELTTEIDNNIEQISSYKSEITELRR	25	P13645	Keratin, type I cytoskeletal 10 OS=Homo sapiens OX=9606 GN=KRT10 PE=1 SV=6	5	597.107	-1.3524	9.6221e-05	51.645	7852500	yes
885	ENAGEDPGLAR	11	P81605	Dermcidin OS=Homo sapiens OX=9606 GN=DCD PE=1 SV=2	2	564.768	-1.966	0.021831	90.15	2718000	yes
886	ENAGEDPGLAR	11	P81605	Dermcidin OS=Homo sapiens OX=9606 GN=DCD PE=1 SV=2	2	564.768	-3.295	0.012493	94.692	3578100	yes
887	ENFLFLTPDCK	11	P01042	Kininogen-1 OS=Homo sapiens OX=9606 GN=KNG1 PE=1 SV=2	2	692.334	-0.069906	0.0030015	135.86	939850000	yes
888	EQIKSLNNQFASFIDKVR	18	P04264	Keratin, type II cytoskeletal 1 OS=Homo sapiens OX=9606 GN=KRT1 PE=1 SV=6	4	535.04	-0.49735	0.02329	49.606	59707000	yes
889	EQLGEFYEALDCLR	14	P02763	Alpha-1-acid glycoprotein 1 OS=Homo sapiens OX=9606 GN=ORM1 PE=1 SV=2	2	871.906	-3.4442	1.019e-20	223.08	337300000	yes
890	EQLKAVMDDFAAFVEK	16	P02768	Albumin OS=Homo sapiens OX=9606 GN=ALB PE=1 SV=2	3	619.641	-2.7098	3.028e-05	101.15	24437000	yes
891	EQLKAVMDDFAAFVEK	16	P02768	Albumin OS=Homo sapiens OX=9606 GN=ALB PE=1 SV=2	3	614.31	-2.2926	1.4174e-07	152.71	25750000	yes
892	EQLKAVMDDFAAFVEK	16	P02768	Albumin OS=Homo sapiens OX=9606 GN=ALB PE=1 SV=2	3	614.31	-0.039626	6.8816e-06	121.27	15754000	yes
893	EQLKAVMDDFAAFVEK	16	P02768	Albumin OS=Homo sapiens OX=9606 GN=ALB PE=1 SV=2	3	614.31	0.036211	0.0049393	80.738	19674000	yes
894	EQLSLLDRFTEDAKR	15	P01011	Alpha-1-antichymotrypsin OS=Homo sapiens OX=9606 GN=SERPINA3 PE=1 SV=2	4	455.993	0.51876	1.5452e-05	105.46	26880000	yes
895	EQLTPLIK	8	P02652	Apolipoprotein A-II OS=Homo sapiens OX=9606 GN=APOA2 PE=1 SV=1	2	471.287	-2.276	0.024526	113.5	155920000	yes
896	EREQIKSLNNQFASFIDK	18	P04264	Keratin, type II cytoskeletal 1 OS=Homo sapiens OX=9606 GN=KRT1 PE=1 SV=6	4	542.534	-0.099769	0.026939	48.112	2440300	yes
897	ESHVTLASPEETR	13	Q6EMK4	Vasorin OS=Homo sapiens OX=9606 GN=VASN PE=1 SV=1	3	485.907	-2.0963	0.020075	65.809	12630000	yes
898	ESILFHYTDWVDDQRPENYR	20	P06276	Cholinesterase OS=Homo sapiens OX=9606 GN=BCHE PE=1 SV=1	4	646.553	-0.52464	3.3403e-14	130.85	20812000	yes
899	ESLLNHFLYEVAR	13	P43652	Afamin OS=Homo sapiens OX=9606 GN=AFM PE=1 SV=1	3	530.947	-0.29925	0.013692	69.716	1039100	yes
900	ESTLHLVLR	9	P62987	Ubiquitin-60S ribosomal protein L40 OS=Homo sapiens OX=9606 GN=UBA52 PE=1 SV=2	2	534.314	0.04478	0.019713	107.66	4192300	yes
901	ETCFAEEGKK	10	P02768	Albumin OS=Homo sapiens OX=9606 GN=ALB PE=1 SV=2	2	599.774	-1.4268	0.0007283	158.76	18682000000	yes
902	ETCFAEEGKK	10	P02768	Albumin OS=Homo sapiens OX=9606 GN=ALB PE=1 SV=2	2	599.774	-1.7379	0.0028095	149.82	35581000	yes
903	ETCFAEEGKK	10	P02768	Albumin OS=Homo sapiens OX=9606 GN=ALB PE=1 SV=2	2	599.774	-1.5859	0.011484	126.82	15417000	yes
904	ETCFAEEGKK	10	P02768	Albumin OS=Homo sapiens OX=9606 GN=ALB PE=1 SV=2	2	599.774	-1.5974	0.0002476	148.52	309560000	yes
905	ETCFAEEGKK	10	P02768	Albumin OS=Homo sapiens OX=9606 GN=ALB PE=1 SV=2	2	599.774	-1.67	0.030353	117.89	1470900	yes
906	ETCFAEEGKK	10	P02768	Albumin OS=Homo sapiens OX=9606 GN=ALB PE=1 SV=2	2	599.774	-1.3458	0.0072323	135.71	3800800	yes
907	ETLLQDFR	8	P02760	Protein AMBP OS=Homo sapiens OX=9606 GN=AMBP PE=1 SV=1	2	511.269	-1.6212	0.028487	110.81	55499000	yes
908	ETYGEMADCCAK	12	P02768	Albumin OS=Homo sapiens OX=9606 GN=ALB PE=1 SV=2	2	725.768	-3.0398	0.0036261	137.95	355400000	yes
909	ETYGEMADCCAK	12	P02768	Albumin OS=Homo sapiens OX=9606 GN=ALB PE=1 SV=2	2	725.768	-2.8836	0.0015831	142.43	23394000	yes
910	ETYGEMADCCAK	12	P02768	Albumin OS=Homo sapiens OX=9606 GN=ALB PE=1 SV=2	2	725.768	-2.4486	0.0019867	125.97	27041000000	yes
911	ETYGEMADCCAK	12	P02768	Albumin OS=Homo sapiens OX=9606 GN=ALB PE=1 SV=2	2	725.768	-2.1738	5.3687e-07	160.36	5636900000	yes
912	ETYGEMADCCAK	12	P02768	Albumin OS=Homo sapiens OX=9606 GN=ALB PE=1 SV=2	2	725.768	-1.9755	0.04024	83.883	2319500000	yes
913	ETYGEMADCCAK	12	P02768	Albumin OS=Homo sapiens OX=9606 GN=ALB PE=1 SV=2	2	725.768	-1.9646	8.0887e-10	173.37	272210000	yes
914	ETYGEMADCCAK	12	P02768	Albumin OS=Homo sapiens OX=9606 GN=ALB PE=1 SV=2	2	725.768	-1.9492	0.00063722	144.79	719270000	yes
915	ETYGEMADCCAK	12	P02768	Albumin OS=Homo sapiens OX=9606 GN=ALB PE=1 SV=2	2	725.768	-2.207	0.0011595	119.68	739360000	yes
916	ETYGEMADCCAK	12	P02768	Albumin OS=Homo sapiens OX=9606 GN=ALB PE=1 SV=2	2	725.768	-2.8166	8.3049e-07	157.66	702110000	yes
917	ETYGEMADCCAK	12	P02768	Albumin OS=Homo sapiens OX=9606 GN=ALB PE=1 SV=2	2	725.768	-3.2564	0.0013981	114.4	1334600000	yes
918	ETYGEMADCCAK	12	P02768	Albumin OS=Homo sapiens OX=9606 GN=ALB PE=1 SV=2	2	725.768	-2.9181	0.0011416	143.39	356120000	yes
919	ETYGEMADCCAK	12	P02768	Albumin OS=Homo sapiens OX=9606 GN=ALB PE=1 SV=2	2	725.768	-2.7298	0.034133	85.533	955040000	yes
920	ETYGEMADCCAK	12	P02768	Albumin OS=Homo sapiens OX=9606 GN=ALB PE=1 SV=2	2	725.768	-2.2304	0.0089484	93.667	117540000	yes
921	ETYGEMADCCAK	12	P02768	Albumin OS=Homo sapiens OX=9606 GN=ALB PE=1 SV=2	2	725.768		4.8149e-09	150.61		yes
922	ETYGEMADCCAK	12	P02768	Albumin OS=Homo sapiens OX=9606 GN=ALB PE=1 SV=2	2	725.768		0.0014465	107.79		yes
923	ETYGEMADCCAK	12	P02768	Albumin OS=Homo sapiens OX=9606 GN=ALB PE=1 SV=2	2	725.768	-2.6579	0.027408	76.282	349870000	yes
924	ETYGEMADCCAK	12	P02768	Albumin OS=Homo sapiens OX=9606 GN=ALB PE=1 SV=2	2	725.768	-2.1177	0.02741	76.228	42406000	yes
925	ETYGEMADCCAK	12	P02768	Albumin OS=Homo sapiens OX=9606 GN=ALB PE=1 SV=2	3	484.181	-0.86375	0.00014206	144.1	82553000	yes
926	ETYGEMADCCAK	12	P02768	Albumin OS=Homo sapiens OX=9606 GN=ALB PE=1 SV=2	3	484.181	-1.1342	0.0015775	102.4	12622000	yes
927	ETYGEMADCCAK	12	P02768	Albumin OS=Homo sapiens OX=9606 GN=ALB PE=1 SV=2	2	725.768	-2.8169	0.0010112	122.96	5390300	yes
928	ETYGEMADCCAK	12	P02768	Albumin OS=Homo sapiens OX=9606 GN=ALB PE=1 SV=2	2	725.768	-1.0461	0.039178	84.17	2385000	yes
929	ETYGEMADCCAK	12	P02768	Albumin OS=Homo sapiens OX=9606 GN=ALB PE=1 SV=2	2	725.768	-0.3619	0.0011595	119.68	102380000	yes
930	ETYGEMADCCAK	12	P02768	Albumin OS=Homo sapiens OX=9606 GN=ALB PE=1 SV=2	2	725.768	-0.67976	0.0045582	132.01	7526500	yes
931	ETYGEMADCCAK	12	P02768	Albumin OS=Homo sapiens OX=9606 GN=ALB PE=1 SV=2	2	717.77	-3.3611	1.0119e-08	199.11	1210000000	yes
932	ETYGEMADCCAK	12	P02768	Albumin OS=Homo sapiens OX=9606 GN=ALB PE=1 SV=2	2	717.77	-3.1912	6.504e-07	156.83	129040000	yes
933	ETYGEMADCCAK	12	P02768	Albumin OS=Homo sapiens OX=9606 GN=ALB PE=1 SV=2	2	717.77	-2.9058	1.6331e-10	166.19	82627000000	yes
934	ETYGEMADCCAK	12	P02768	Albumin OS=Homo sapiens OX=9606 GN=ALB PE=1 SV=2	2	717.77	-2.6263	5.8616e-07	157.66	86077000000	yes
935	ETYGEMADCCAK	12	P02768	Albumin OS=Homo sapiens OX=9606 GN=ALB PE=1 SV=2	2	717.77	-2.3086	0.0018467	140.16	173870000	yes
936	ETYGEMADCCAK	12	P02768	Albumin OS=Homo sapiens OX=9606 GN=ALB PE=1 SV=2	2	717.77	-2.2661	0.00091928	116.52	3337100000	yes
937	ETYGEMADCCAK	12	P02768	Albumin OS=Homo sapiens OX=9606 GN=ALB PE=1 SV=2	2	717.77	-2.1526	0.00088162	142.43	4014600000	yes
938	ETYGEMADCCAK	12	P02768	Albumin OS=Homo sapiens OX=9606 GN=ALB PE=1 SV=2	2	717.77	-2.094	0.0051576	105.2	1878000000	yes
939	ETYGEMADCCAK	12	P02768	Albumin OS=Homo sapiens OX=9606 GN=ALB PE=1 SV=2	2	717.77	-2.0741	0.0025686	129.85	1847500000	yes
940	ETYGEMADCCAK	12	P02768	Albumin OS=Homo sapiens OX=9606 GN=ALB PE=1 SV=2	2	717.77	-1.9791	2.254e-08	190.96	1266000000	yes
941	ETYGEMADCCAK	12	P02768	Albumin OS=Homo sapiens OX=9606 GN=ALB PE=1 SV=2	2	717.77	-1.8587	0.00098679	114.4	317650000	yes
942	ETYGEMADCCAK	12	P02768	Albumin OS=Homo sapiens OX=9606 GN=ALB PE=1 SV=2	2	717.77	-1.9131	7.5839e-07	155.42	165410000	yes
943	ETYGEMADCCAK	12	P02768	Albumin OS=Homo sapiens OX=9606 GN=ALB PE=1 SV=2	2	717.77	-2.2439	0.00019074	150.61	119240000	yes
944	ETYGEMADCCAK	12	P02768	Albumin OS=Homo sapiens OX=9606 GN=ALB PE=1 SV=2	2	717.77	-2.5305	0.0025686	129.85	72724000	yes
945	ETYGEMADCCAK	12	P02768	Albumin OS=Homo sapiens OX=9606 GN=ALB PE=1 SV=2	2	717.77	-2.5911	8.5415e-05	152.97	60785000	yes
946	ETYGEMADCCAK	12	P02768	Albumin OS=Homo sapiens OX=9606 GN=ALB PE=1 SV=2	2	717.77	-2.0657	0.0015838	129.85	66976000	yes
947	ETYGEMADCCAK	12	P02768	Albumin OS=Homo sapiens OX=9606 GN=ALB PE=1 SV=2	2	717.77	-1.2639	0.00020221	150.35	59201000	yes
948	ETYGEMADCCAK	12	P02768	Albumin OS=Homo sapiens OX=9606 GN=ALB PE=1 SV=2	2	717.77	-0.63088	0.024557	85.355	23704000	yes
949	ETYGEMADCCAK	12	P02768	Albumin OS=Homo sapiens OX=9606 GN=ALB PE=1 SV=2	2	717.77	-1.0852	0.0025686	129.85	11283000	yes
950	ETYGEMADCCAK	12	P02768	Albumin OS=Homo sapiens OX=9606 GN=ALB PE=1 SV=2	2	717.77	-0.81205	0.00098679	131.52	3627200	yes
951	ETYGEMADCCAK	12	P02768	Albumin OS=Homo sapiens OX=9606 GN=ALB PE=1 SV=2	2	717.77	0.039007	0.0063238	94.409	2950400	yes
952	ETYGEMADCCAK	12	P02768	Albumin OS=Homo sapiens OX=9606 GN=ALB PE=1 SV=2	2	717.77	0.31771	0.0061607	103.26	2680600	yes
953	ETYGEMADCCAK	12	P02768	Albumin OS=Homo sapiens OX=9606 GN=ALB PE=1 SV=2	2	717.77	-0.33339	0.028401	83.883	14950000	yes
954	ETYGEMADCCAK	12	P02768	Albumin OS=Homo sapiens OX=9606 GN=ALB PE=1 SV=2	2	717.77	-1.8355	9.5481e-07	123.86	341910000	yes
955	ETYGEMADCCAK	12	P02768	Albumin OS=Homo sapiens OX=9606 GN=ALB PE=1 SV=2	3	478.849	-2.069	0.02142	72.34	23291000	yes
956	ETYGEMADCCAK	12	P02768	Albumin OS=Homo sapiens OX=9606 GN=ALB PE=1 SV=2	3	478.849	-2.0896	0.0055685	87.667	94605000	yes
957	ETYGEMADCCAK	12	P02768	Albumin OS=Homo sapiens OX=9606 GN=ALB PE=1 SV=2	3	478.849	-2.1211	0.0132	79.286	189210000	yes
958	ETYGEMADCCAK	12	P02768	Albumin OS=Homo sapiens OX=9606 GN=ALB PE=1 SV=2	3	478.849	-2.1498	0.0019139	98.156	94766000	yes
959	ETYGEMADCCAK	12	P02768	Albumin OS=Homo sapiens OX=9606 GN=ALB PE=1 SV=2	3	478.849	-2.1495	0.0043127	89.266	314350000	yes
960	ETYGEMADCCAK	12	P02768	Albumin OS=Homo sapiens OX=9606 GN=ALB PE=1 SV=2	3	478.849	-1.4647	0.013904	78.692	17977000	yes
961	ETYGEMADCCAK	12	P02768	Albumin OS=Homo sapiens OX=9606 GN=ALB PE=1 SV=2	2	717.77	-2.1481	0.0011173	142.43	583820000	yes
962	ETYGEMADCCAK	12	P02768	Albumin OS=Homo sapiens OX=9606 GN=ALB PE=1 SV=2	2	717.77	-2.1446	0.00021448	150.08	152740000	yes
963	ETYGEMADCCAK	12	P02768	Albumin OS=Homo sapiens OX=9606 GN=ALB PE=1 SV=2	2	717.77	-0.37389	0.00069817	123.63	155050000	yes
964	ETYGEMADCCAK	12	P02768	Albumin OS=Homo sapiens OX=9606 GN=ALB PE=1 SV=2	2	717.77	-0.027107	0.0038171	107.79	13103000	yes
965	ETYGEMADCCAK	12	P02768	Albumin OS=Homo sapiens OX=9606 GN=ALB PE=1 SV=2	2	717.77	0.23445	0.0025593	137.95	14197000	yes
966	ETYGEMADCCAK	12	P02768	Albumin OS=Homo sapiens OX=9606 GN=ALB PE=1 SV=2	2	717.77	-0.49279	0.00019074	150.61	52988000	yes
967	ETYGEMADCCAKQEPER	17	P02768	Albumin OS=Homo sapiens OX=9606 GN=ALB PE=1 SV=2	3	691.949	-3.1836	3.1992e-16	168.07	10127000	yes
968	ETYGEMADCCAKQEPERNECFLQHK	25	P02768	Albumin OS=Homo sapiens OX=9606 GN=ALB PE=1 SV=2	4	783.333	-0.92068	4.0189e-07	74.584	16372000	yes
969	EVATNSELVQSGKSEISELRR	21	P02533	Keratin, type I cytoskeletal 14 OS=Homo sapiens OX=9606 GN=KRT14 PE=1 SV=4	3	778.075	-0.073533	0.0021173	63.337	2329300	no
970	EVEHMTRHLEESEK	14	Q96CN5	Leucine-rich repeat-containing protein 45 OS=Homo sapiens OX=9606 GN=LRRC45 PE=1 SV=1	3	590.609	-2.5195	0.011369	58.32	17506000	yes
971	EVGPTNADPVCLAK	14	P00450	Ceruloplasmin OS=Homo sapiens OX=9606 GN=CP PE=1 SV=1	2	735.866	-0.30014	0.0011595	136.02	198780000	yes
972	EVGTPHGIILDSVDAAFICPGSSR	24	P02790	Hemopexin OS=Homo sapiens OX=9606 GN=HPX PE=1 SV=2	3	833.416	0.25205	0.030951	38.237	1429600	yes
973	EVGTPHGIILDSVDAAFICPGSSR	24	P02790	Hemopexin OS=Homo sapiens OX=9606 GN=HPX PE=1 SV=2	3	833.416	-0.63875	2.258e-53	202.47	2591100000	yes
974	EVGTPHGIILDSVDAAFICPGSSR	24	P02790	Hemopexin OS=Homo sapiens OX=9606 GN=HPX PE=1 SV=2	4	625.314	-0.078551	6.7196e-07	57.826	174330000	yes
975	EVGTPHGIILDSVDAAFICPGSSR	24	P02790	Hemopexin OS=Homo sapiens OX=9606 GN=HPX PE=1 SV=2	3	833.416	-0.60486	7.8138e-57	212.39	189610000	yes
976	EVGTPHGIILDSVDAAFICPGSSR	24	P02790	Hemopexin OS=Homo sapiens OX=9606 GN=HPX PE=1 SV=2	3	833.416	-0.40301	3.8812e-42	184.62	23053000	yes
977	EVGTPHGIILDSVDAAFICPGSSR	24	P02790	Hemopexin OS=Homo sapiens OX=9606 GN=HPX PE=1 SV=2	3	833.416	-0.57746			10771000	yes
978	EVTQLRHGVQELEIELQSQLSK	22	P35527	Keratin, type I cytoskeletal 9 OS=Homo sapiens OX=9606 GN=KRT9 PE=1 SV=3	3	855.461	0.10016	7.7274e-07	82.037	3338400	yes
979	EVTQLRHGVQELEIELQSQLSK	22	P35527	Keratin, type I cytoskeletal 9 OS=Homo sapiens OX=9606 GN=KRT9 PE=1 SV=3	4	641.847	0.38049	5.755e-15	120.11	20737000	yes
980	EVTVPVFYPTEK	12	P43121	Cell surface glycoprotein MUC18 OS=Homo sapiens OX=9606 GN=MCAM PE=1 SV=2	2	704.872	-2.4189	0.00074982	121.83	18291000	yes
981	EWFSETFQK	9	P02654	Apolipoprotein C-I OS=Homo sapiens OX=9606 GN=APOC1 PE=1 SV=1	2	601.28	-1.3997	0.0052228	155	40328000	yes
982	EYCGVPGDGDEELLR	15	P02760	Protein AMBP OS=Homo sapiens OX=9606 GN=AMBP PE=1 SV=1	2	854.878	0.94453	4.4591e-05	128.28	17126000	yes
983	EYELESLFEHYCYSR	15	P12955	Xaa-Pro dipeptidase OS=Homo sapiens OX=9606 GN=PEPD PE=1 SV=3	3	675.628	-0.19465	9.2369e-06	124.16	27389000	yes
984	EYTDASFTNR	10	P00450	Ceruloplasmin OS=Homo sapiens OX=9606 GN=CP PE=1 SV=1	2	602.267	-0.80653	3.3553e-05	161.92	138810000	yes
985	FAIQTDPNSNDGLVTVVKPIDFETNR	26	P19022	Cadherin-2 OS=Homo sapiens OX=9606 GN=CDH2 PE=1 SV=4	3	964.158	-1.3871	5.8105e-06	66.868	7445200	yes
986	FATTFYQHLADSK	13	P01008	Antithrombin-III OS=Homo sapiens OX=9606 GN=SERPINC1 PE=1 SV=1	3	510.253	-0.6645	0.013692	69.716	177600000	yes
987	FATTFYQHLADSK	13	P01008	Antithrombin-III OS=Homo sapiens OX=9606 GN=SERPINC1 PE=1 SV=1	3	510.253	-0.90324	0.0033558	83.617	5077800	yes
988	FDEFFSEGCAPGSK	14	P02787	Serotransferrin OS=Homo sapiens OX=9606 GN=TF PE=1 SV=4	2	789.332	-1.1862	4.5712e-09	164.9	987520000	yes
989	FDEFFSEGCAPGSK	14	P02787	Serotransferrin OS=Homo sapiens OX=9606 GN=TF PE=1 SV=4	2	789.332	-0.80103	0.018696	78.692	6135200	yes
990	FDEFFSEGCAPGSK	14	P02787	Serotransferrin OS=Homo sapiens OX=9606 GN=TF PE=1 SV=4	2	789.332	-0.9044	0.0012678	99.5	9698400	yes
991	FDEFFSEGCAPGSK	14	P02787	Serotransferrin OS=Homo sapiens OX=9606 GN=TF PE=1 SV=4	3	526.557	-2.1058	0.00038477	104.17	6016400	yes
992	FEDCCQEK	8	P02774	Vitamin D-binding protein OS=Homo sapiens OX=9606 GN=GC PE=1 SV=2	2	558.21	-2.1414	0.0036939	163.67	45975000	yes
993	FEMEQNLR	8	P35527	Keratin, type I cytoskeletal 9 OS=Homo sapiens OX=9606 GN=KRT9 PE=1 SV=3	2	533.753	0.044388	0.013711	129.4	35230000	yes
994	FEVNNTILHPEIVECR	16	P12955	Xaa-Pro dipeptidase OS=Homo sapiens OX=9606 GN=PEPD PE=1 SV=3	3	657.332	-2.6474	4.5597e-06	123.97	14337000	yes
995	FFNVLTTNTDGK	12	Q92820	Gamma-glutamyl hydrolase OS=Homo sapiens OX=9606 GN=GGH PE=1 SV=2	2	678.843	-0.37507	1.015e-10	208.11	33192000	yes
996	FKDLGEENFK	10	P02768	Albumin OS=Homo sapiens OX=9606 GN=ALB PE=1 SV=2	2	613.806	0.5006	5.1145e-06	169.37	113330000	yes
997	FKDLGEENFK	10	P02768	Albumin OS=Homo sapiens OX=9606 GN=ALB PE=1 SV=2	2	613.806	-0.12084	0.00041816	153.12	1026500000	yes
998	FKDLGEENFK	10	P02768	Albumin OS=Homo sapiens OX=9606 GN=ALB PE=1 SV=2	2	613.806	-1.5413	0.0029539	125.48	490270	yes
999	FKDLGEENFK	10	P02768	Albumin OS=Homo sapiens OX=9606 GN=ALB PE=1 SV=2	2	613.806	-2.6138	0.00010339	202.2	24637000000	yes
1000	FKDLGEENFK	10	P02768	Albumin OS=Homo sapiens OX=9606 GN=ALB PE=1 SV=2	2	613.806	-1.0445	3.2041e-07	216.45	998690000	yes
1001	FKDLGEENFK	10	P02768	Albumin OS=Homo sapiens OX=9606 GN=ALB PE=1 SV=2	2	613.806	-0.97834	5.0357e-06	170.99	692700000	yes
1002	FKDLGEENFK	10	P02768	Albumin OS=Homo sapiens OX=9606 GN=ALB PE=1 SV=2	2	613.806	-0.93123	5.0357e-06	167.67	103130000	yes
1003	FKDLGEENFK	10	P02768	Albumin OS=Homo sapiens OX=9606 GN=ALB PE=1 SV=2	2	613.806	-1.2335	0.00012161	201.33	97185000	yes
1004	FKDLGEENFK	10	P02768	Albumin OS=Homo sapiens OX=9606 GN=ALB PE=1 SV=2	2	613.806	-1.6098	0.0026028	128.27	143030000	yes
1005	FKDLGEENFK	10	P02768	Albumin OS=Homo sapiens OX=9606 GN=ALB PE=1 SV=2	2	613.806	-1.6952	8.9482e-05	178.84	20148000	yes
1006	FKDLGEENFK	10	P02768	Albumin OS=Homo sapiens OX=9606 GN=ALB PE=1 SV=2	2	613.806	-1.59	5.0357e-06	167.67	141640000	yes
1007	FKDLGEENFK	10	P02768	Albumin OS=Homo sapiens OX=9606 GN=ALB PE=1 SV=2	2	613.806	-1.3101	1.1277e-05	201.33	97370000	yes
1008	FKDLGEENFK	10	P02768	Albumin OS=Homo sapiens OX=9606 GN=ALB PE=1 SV=2	2	613.806	-1.0471	0.013763	112.36	27745000	yes
1009	FKDLGEENFK	10	P02768	Albumin OS=Homo sapiens OX=9606 GN=ALB PE=1 SV=2	2	613.806	-1.1192	0.00011309	161.17	49711000	yes
1010	FKDLGEENFK	10	P02768	Albumin OS=Homo sapiens OX=9606 GN=ALB PE=1 SV=2	2	613.806	-1.6228	5.3741e-06	174.98	36529000	yes
1011	FKDLGEENFK	10	P02768	Albumin OS=Homo sapiens OX=9606 GN=ALB PE=1 SV=2	2	613.806	-1.6914	5.3479e-06	174.41	98943000	yes
1012	FKDLGEENFK	10	P02768	Albumin OS=Homo sapiens OX=9606 GN=ALB PE=1 SV=2	2	613.806	-1.519	0.0011499	143.89	47711000	yes
1013	FKDLGEENFK	10	P02768	Albumin OS=Homo sapiens OX=9606 GN=ALB PE=1 SV=2	2	613.806	-1.2239	0.026991	108.67	31933000	yes
1014	FKDLGEENFK	10	P02768	Albumin OS=Homo sapiens OX=9606 GN=ALB PE=1 SV=2	2	613.806	-1.4915	2.8366e-22	240.18	21284000	yes
1015	FKDLGEENFK	10	P02768	Albumin OS=Homo sapiens OX=9606 GN=ALB PE=1 SV=2	2	613.806	-1.1624	0.0089461	115.71	59783000	yes
1016	FKDLGEENFK	10	P02768	Albumin OS=Homo sapiens OX=9606 GN=ALB PE=1 SV=2	2	613.806		0.0034846	161.17		yes
1017	FKDLGEENFK	10	P02768	Albumin OS=Homo sapiens OX=9606 GN=ALB PE=1 SV=2	2	613.806		0.0021466	174.98		yes
1018	FKDLGEENFK	10	P02768	Albumin OS=Homo sapiens OX=9606 GN=ALB PE=1 SV=2	2	613.806		0.0018673	155.06		yes
1019	FKDLGEENFK	10	P02768	Albumin OS=Homo sapiens OX=9606 GN=ALB PE=1 SV=2	2	613.806		1.2622e-15	210.27		yes
1020	FKDLGEENFK	10	P02768	Albumin OS=Homo sapiens OX=9606 GN=ALB PE=1 SV=2	2	613.806		0.0018673	155.06		yes
1021	FKDLGEENFK	10	P02768	Albumin OS=Homo sapiens OX=9606 GN=ALB PE=1 SV=2	2	613.806		0.0036742	167.67		yes
1022	FKDLGEENFK	10	P02768	Albumin OS=Homo sapiens OX=9606 GN=ALB PE=1 SV=2	2	613.806	-1.0082	0.00044856	143.89	42405000	yes
1023	FKDLGEENFK	10	P02768	Albumin OS=Homo sapiens OX=9606 GN=ALB PE=1 SV=2	2	613.806	0.062702	0.00022321	196.27	46375000	yes
1024	FKDLGEENFK	10	P02768	Albumin OS=Homo sapiens OX=9606 GN=ALB PE=1 SV=2	2	613.806	0.67093	0.00010102	161.63	6186600	yes
1025	FKDLGEENFK	10	P02768	Albumin OS=Homo sapiens OX=9606 GN=ALB PE=1 SV=2	2	613.806	-0.27321	0.00084544	147.75	214940000	yes
1026	FKDLGEENFK	10	P02768	Albumin OS=Homo sapiens OX=9606 GN=ALB PE=1 SV=2	2	613.806	-2.4745			5661400	yes
1027	FKVEESYDLKDTLR	14	P29508	Serpin B3 OS=Homo sapiens OX=9606 GN=SERPINB3 PE=1 SV=2	3	581.637	-1.0573	0.00010543	113.59	3161700	yes
1028	FKVEESYDLKDTLR	14	P29508	Serpin B3 OS=Homo sapiens OX=9606 GN=SERPINB3 PE=1 SV=2	3	581.637	-2.6183			5048400	yes
1029	FLASVSTVLTSK	12	P69905	Hemoglobin subunit alpha OS=Homo sapiens OX=9606 GN=HBA2 PE=1 SV=2	2	626.861	0.47096	0.0023597	129.16	51598000	yes
1030	FLENEDRR	8	P01009	Alpha-1-antitrypsin OS=Homo sapiens OX=9606 GN=SERPINA1 PE=1 SV=3	2	539.767	-2.204	0.0089069	168.23	23173000	yes
1031	FLEQQNKVLDTK	12	P13647	Keratin, type II cytoskeletal 5 OS=Homo sapiens OX=9606 GN=KRT5 PE=1 SV=3	3	488.268	-0.098082	0.0036497	93.623	3389700	no
1032	FLEQQNKVLDTKWTLLQEQGTK	22	P13647	Keratin, type II cytoskeletal 5 OS=Homo sapiens OX=9606 GN=KRT5 PE=1 SV=3	3	883.141	-0.58415	3.6798e-87	262.98	6487000	no
1033	FLEQQNKVLDTKWTLLQEQGTK	22	P13647	Keratin, type II cytoskeletal 5 OS=Homo sapiens OX=9606 GN=KRT5 PE=1 SV=3	4	662.608	-0.33964	3.1117e-34	184.02	17908000	no
1034	FLEQQNKVLETKWTLLQEQGTK	22	P02538	Keratin, type II cytoskeletal 6A OS=Homo sapiens OX=9606 GN=KRT6A PE=1 SV=3	4	666.112	0.1878	1.0674e-12	106.86	4206000	yes
1035	FLEQQNKVLETKWTLLQEQGTK	22	P02538	Keratin, type II cytoskeletal 6A OS=Homo sapiens OX=9606 GN=KRT6A PE=1 SV=3	4	666.112	-0.31654	2.3468e-17	151.82	14867000	yes
1036	FLEQQNQVLQTK	12	P04264	Keratin, type II cytoskeletal 1 OS=Homo sapiens OX=9606 GN=KRT1 PE=1 SV=6	3	492.6	-0.34219	0.015381	87.216	4327600	no
1037	FLEQQNQVLQTKWELLQQVDTSTR	24	P04264	Keratin, type II cytoskeletal 1 OS=Homo sapiens OX=9606 GN=KRT1 PE=1 SV=6	3	978.177	-0.12998	2.398e-77	239.07	30583000	yes
1038	FLEQQNQVLQTKWELLQQVDTSTR	24	P04264	Keratin, type II cytoskeletal 1 OS=Homo sapiens OX=9606 GN=KRT1 PE=1 SV=6	4	733.885	-0.34831	6.7556e-11	87.802	4447500	yes
1039	FLEQQNQVLQTKWELLQQVDTSTR	24	P04264	Keratin, type II cytoskeletal 1 OS=Homo sapiens OX=9606 GN=KRT1 PE=1 SV=6	3	978.177	0.59746	1.3343e-41	183.42	21343000	yes
1040	FLEQQNQVLQTKWELLQQVDTSTR	24	P04264	Keratin, type II cytoskeletal 1 OS=Homo sapiens OX=9606 GN=KRT1 PE=1 SV=6	3	978.177	0.62872	1.5764e-161	305.63	1247300000	yes
1041	FLEQQNQVLQTKWELLQQVDTSTR	24	P04264	Keratin, type II cytoskeletal 1 OS=Homo sapiens OX=9606 GN=KRT1 PE=1 SV=6	4	733.885	-0.77664	1.8386e-51	194.97	6809400	yes
1042	FLEQQNQVLQTKWELLQQVDTSTR	24	P04264	Keratin, type II cytoskeletal 1 OS=Homo sapiens OX=9606 GN=KRT1 PE=1 SV=6	4	733.885	-0.728	4.9043e-57	213.47	184580000	yes
1043	FLNEQKNLHSEISGKR	16	P15924	Desmoplakin OS=Homo sapiens OX=9606 GN=DSP PE=1 SV=3	4	475.756	-2.0759	0.031785	39.685	2442700	yes
1044	FMQAVTGWK	9	P01019	Angiotensinogen OS=Homo sapiens OX=9606 GN=AGT PE=1 SV=3	2	534.271	1.1293	0.010643	114.28	4207200	yes
1045	FMQAVTGWK	9	P01019	Angiotensinogen OS=Homo sapiens OX=9606 GN=AGT PE=1 SV=3	2	534.271	0.035178			3190300	yes
1046	FMQAVTGWK	9	P01019	Angiotensinogen OS=Homo sapiens OX=9606 GN=AGT PE=1 SV=3	2	542.268	-0.80609	0.02453	94.302	1199700	yes
1047	FMQAVTGWK	9	P01019	Angiotensinogen OS=Homo sapiens OX=9606 GN=AGT PE=1 SV=3	2	542.268	-0.32963	0.023743	81.548	585810	yes
1048	FMQAVTGWK	9	P01019	Angiotensinogen OS=Homo sapiens OX=9606 GN=AGT PE=1 SV=3	2	542.268	-0.98239	0.013651	117.04	16324000	yes
1049	FNALQYLR	8	P51884	Lumican OS=Homo sapiens OX=9606 GN=LUM PE=1 SV=2	2	512.782	0.34398	0.02002	205.13	330040000	yes
1050	FNKPFVFLMIEQNTK	15	P01009	Alpha-1-antitrypsin OS=Homo sapiens OX=9606 GN=SERPINA1 PE=1 SV=3	3	619.331	-0.51581	0.0079106	81.311	9006900	yes
1051	FPKAEFAEVSK	11	P02768	Albumin OS=Homo sapiens OX=9606 GN=ALB PE=1 SV=2	2	626.832	-2.7598	4.5911e-07	211.64	25480000	yes
1052	FPKAEFAEVSK	11	P02768	Albumin OS=Homo sapiens OX=9606 GN=ALB PE=1 SV=2	2	626.832	-0.92213	0.018232	107.83	612670	yes
1053	FPKAEFAEVSKLVTDLTK	18	P02768	Albumin OS=Homo sapiens OX=9606 GN=ALB PE=1 SV=2	3	675.042	-1.6046	1.0118e-09	112.74	11653000	yes
1054	FPSGTFEQVSQLVK	14	P02774	Vitamin D-binding protein OS=Homo sapiens OX=9606 GN=GC PE=1 SV=2	2	783.912		8.4341e-86	259.47		yes
1055	FQLFGSPSGQKDLLFKDSAIGFSR	24	P02788	Lactotransferrin OS=Homo sapiens OX=9606 GN=LTF PE=1 SV=6	4	662.099	-0.98273	7.2963e-21	127.01	4258800	yes
1056	FQNALLVR	8	P02768	Albumin OS=Homo sapiens OX=9606 GN=ALB PE=1 SV=2	2	480.785	0.51675	0.029174	110.36	5671600	yes
1057	FQNALLVR	8	P02768	Albumin OS=Homo sapiens OX=9606 GN=ALB PE=1 SV=2	2	480.785	-0.13515	0.0162	122.78	9854300	yes
1058	FQNALLVR	8	P02768	Albumin OS=Homo sapiens OX=9606 GN=ALB PE=1 SV=2	2	480.785	-0.34761	0.029174	110.36	780790	yes
1059	FQNALLVR	8	P02768	Albumin OS=Homo sapiens OX=9606 GN=ALB PE=1 SV=2	2	480.785	0.60541	0.015622	143.37	5985200	yes
1060	FQNALLVR	8	P02768	Albumin OS=Homo sapiens OX=9606 GN=ALB PE=1 SV=2	2	480.785		0.014197	122.78		yes
1061	FQNALLVR	8	P02768	Albumin OS=Homo sapiens OX=9606 GN=ALB PE=1 SV=2	2	480.785		0.00023475	143.02		yes
1062	FQNALLVR	8	P02768	Albumin OS=Homo sapiens OX=9606 GN=ALB PE=1 SV=2	2	480.785		6.3521e-05	139.27		yes
1063	FQNALLVR	8	P02768	Albumin OS=Homo sapiens OX=9606 GN=ALB PE=1 SV=2	2	480.785		0.012246	124.37		yes
1064	FQNALLVR	8	P02768	Albumin OS=Homo sapiens OX=9606 GN=ALB PE=1 SV=2	2	480.785		0.0025646	135.35		yes
1065	FQNALLVR	8	P02768	Albumin OS=Homo sapiens OX=9606 GN=ALB PE=1 SV=2	2	480.785		0.012763	154.35		yes
1066	FQNALLVR	8	P02768	Albumin OS=Homo sapiens OX=9606 GN=ALB PE=1 SV=2	2	480.785		0.0016664	150.02		yes
1067	FQNALLVR	8	P02768	Albumin OS=Homo sapiens OX=9606 GN=ALB PE=1 SV=2	2	480.785		0.0046218	151.17		yes
1068	FQNALLVR	8	P02768	Albumin OS=Homo sapiens OX=9606 GN=ALB PE=1 SV=2	2	480.785		8.1038e-07	191.91		yes
1069	FQNALLVR	8	P02768	Albumin OS=Homo sapiens OX=9606 GN=ALB PE=1 SV=2	2	480.785		0.010277	153.38		yes
1070	FQNALLVR	8	P02768	Albumin OS=Homo sapiens OX=9606 GN=ALB PE=1 SV=2	2	480.785		6.3521e-05	139.27		yes
1071	FQNALLVR	8	P02768	Albumin OS=Homo sapiens OX=9606 GN=ALB PE=1 SV=2	2	480.785		0.012763	154.35		yes
1072	FQNALLVR	8	P02768	Albumin OS=Homo sapiens OX=9606 GN=ALB PE=1 SV=2	2	480.785		0.0025646	135.35		yes
1073	FQNALLVR	8	P02768	Albumin OS=Homo sapiens OX=9606 GN=ALB PE=1 SV=2	2	480.785		0.00026132	138.85		yes
1074	FQNALLVR	8	P02768	Albumin OS=Homo sapiens OX=9606 GN=ALB PE=1 SV=2	2	480.785		0.0022256	135.87		yes
1075	FQNALLVR	8	P02768	Albumin OS=Homo sapiens OX=9606 GN=ALB PE=1 SV=2	2	480.785		0.0054867	151.51		yes
1076	FQNALLVR	8	P02768	Albumin OS=Homo sapiens OX=9606 GN=ALB PE=1 SV=2	2	480.785		6.3521e-05	139.27		yes
1077	FQNALLVR	8	P02768	Albumin OS=Homo sapiens OX=9606 GN=ALB PE=1 SV=2	2	480.785		0.0072263	128.48		yes
1078	FQNALLVR	8	P02768	Albumin OS=Homo sapiens OX=9606 GN=ALB PE=1 SV=2	2	480.785		0.0025646	135.35		yes
1079	FQNALLVR	8	P02768	Albumin OS=Homo sapiens OX=9606 GN=ALB PE=1 SV=2	2	480.785	-0.62072	0.029174	110.36	606030	yes
1080	FQNALLVR	8	P02768	Albumin OS=Homo sapiens OX=9606 GN=ALB PE=1 SV=2	2	480.785		0.00041427	138.62		yes
1081	FQNALLVR	8	P02768	Albumin OS=Homo sapiens OX=9606 GN=ALB PE=1 SV=2	2	480.785	-2.2788	0.015789	138.85	144580000	yes
1082	FQNALLVR	8	P02768	Albumin OS=Homo sapiens OX=9606 GN=ALB PE=1 SV=2	2	480.785	1.2245	0.027065	111.73	27037000	yes
1083	FQNALLVR	8	P02768	Albumin OS=Homo sapiens OX=9606 GN=ALB PE=1 SV=2	2	480.785	0.51983	0.018794	143.02	1217400000	yes
1084	FQNALLVR	8	P02768	Albumin OS=Homo sapiens OX=9606 GN=ALB PE=1 SV=2	2	480.785	-0.53	0.01364	154.92	223120000	yes
1085	FQNALLVR	8	P02768	Albumin OS=Homo sapiens OX=9606 GN=ALB PE=1 SV=2	2	480.785	-1.2632	0.00056342	170.44	7921500	yes
1086	FQNALLVR	8	P02768	Albumin OS=Homo sapiens OX=9606 GN=ALB PE=1 SV=2	2	480.785	-0.10681	0.013986	128.48	5591700	yes
1087	FQNALLVR	8	P02768	Albumin OS=Homo sapiens OX=9606 GN=ALB PE=1 SV=2	2	480.785	-0.17635	0.0034088	163.84	36345000	yes
1088	FQNALLVRYTK	11	P02768	Albumin OS=Homo sapiens OX=9606 GN=ALB PE=1 SV=2	3	451.594	0.52716	0.016842	88.338	5486900	yes
1089	FSGTWYAMAK	10	P02753	Retinol-binding protein 4 OS=Homo sapiens OX=9606 GN=RBP4 PE=1 SV=3	2	581.274	0.97897	0.017857	101.64	18661000	yes
1090	FSHEEIAMATVTALR	15	P04075	Fructose-bisphosphate aldolase A OS=Homo sapiens OX=9606 GN=ALDOA PE=1 SV=2	3	559.287	-0.35047	0.020493	55.841	3468800	yes
1091	FSSCGGGGGSFGAGGGFGSR	20	P04264	Keratin, type II cytoskeletal 1 OS=Homo sapiens OX=9606 GN=KRT1 PE=1 SV=6	2	883.371	0.30417	9.1554e-07	91.207	10972000	yes
1092	FSSHVGGTLGQFYQEVLWGSPAASDDGR	28	Q14624	Inter-alpha-trypsin inhibitor heavy chain H4 OS=Homo sapiens OX=9606 GN=ITIH4 PE=1 SV=4	3	990.134	-0.872	0.00012144	59.282	10420000	yes
1093	FSSSGGGGGGGR	12	P35527	Keratin, type I cytoskeletal 9 OS=Homo sapiens OX=9606 GN=KRT9 PE=1 SV=3	2	491.72	-1.2664	0.019456	87.308	108810000	yes
1094	FSSSGGGGGGGR	12	P35527	Keratin, type I cytoskeletal 9 OS=Homo sapiens OX=9606 GN=KRT9 PE=1 SV=3	2	491.72	-1.0103	0.0008044	120.12	52385000	yes
1095	FSSSGGGGGGGR	12	P35527	Keratin, type I cytoskeletal 9 OS=Homo sapiens OX=9606 GN=KRT9 PE=1 SV=3	2	491.72		0.00052481	110.87		yes
1096	FSSSGGGGGGGR	12	P35527	Keratin, type I cytoskeletal 9 OS=Homo sapiens OX=9606 GN=KRT9 PE=1 SV=3	2	491.72	-1.5613	0.0022226	131.44	6408200	yes
1097	FSSSGGGGGGGR	12	P35527	Keratin, type I cytoskeletal 9 OS=Homo sapiens OX=9606 GN=KRT9 PE=1 SV=3	2	491.72	0.063327	0.0041448	107.15	5438200	yes
1098	FSSSGGGGGGGR	12	P35527	Keratin, type I cytoskeletal 9 OS=Homo sapiens OX=9606 GN=KRT9 PE=1 SV=3	2	491.72	0.097923	0.0014319	128.36	22360000	yes
1099	FSSSGGGGGGGR	12	P35527	Keratin, type I cytoskeletal 9 OS=Homo sapiens OX=9606 GN=KRT9 PE=1 SV=3	2	491.72	0.11611	0.0008044	120.12	4139900	yes
1100	FSSSGGGGGGGR	12	P35527	Keratin, type I cytoskeletal 9 OS=Homo sapiens OX=9606 GN=KRT9 PE=1 SV=3	2	491.72	0.12374	0.015172	88.948	2426200	yes
1101	FSSSGGGGGGGR	12	P35527	Keratin, type I cytoskeletal 9 OS=Homo sapiens OX=9606 GN=KRT9 PE=1 SV=3	2	491.72	0.13025	0.023575	85.731	1456900	yes
1102	FSSSGGGGGGGR	12	P35527	Keratin, type I cytoskeletal 9 OS=Homo sapiens OX=9606 GN=KRT9 PE=1 SV=3	2	491.72	0.039325	0.0068893	103.55	42759000	yes
1103	FSSSGGGGGGGR	12	P35527	Keratin, type I cytoskeletal 9 OS=Homo sapiens OX=9606 GN=KRT9 PE=1 SV=3	2	491.72	-1.3982			683510	yes
1104	FSSSGGGGGGGR	12	P35527	Keratin, type I cytoskeletal 9 OS=Homo sapiens OX=9606 GN=KRT9 PE=1 SV=3	2	491.72	-1.377			2884500	yes
1105	FSSSGGGGGGGR	12	P35527	Keratin, type I cytoskeletal 9 OS=Homo sapiens OX=9606 GN=KRT9 PE=1 SV=3	2	491.72	-1.258			41610000	yes
1106	FSSSGGGGGGGR	12	P35527	Keratin, type I cytoskeletal 9 OS=Homo sapiens OX=9606 GN=KRT9 PE=1 SV=3	2	491.72	-0.98042			155950	yes
1107	FSSSGGGGGGGR	12	P35527	Keratin, type I cytoskeletal 9 OS=Homo sapiens OX=9606 GN=KRT9 PE=1 SV=3	2	491.72	-1.4638			113330	yes
1108	FSSSGGGGGGGR	12	P35527	Keratin, type I cytoskeletal 9 OS=Homo sapiens OX=9606 GN=KRT9 PE=1 SV=3	2	491.72	-0.0036493			213030	yes
1109	FSSSGGGGGGGRFSSSSGYGGGSSR	25	P35527	Keratin, type I cytoskeletal 9 OS=Homo sapiens OX=9606 GN=KRT9 PE=1 SV=3	3	733.653	-2.7081	2.4345e-30	165.24	16502000	yes
1110	FSSSGGGGGGGRFSSSSGYGGGSSR	25	P35527	Keratin, type I cytoskeletal 9 OS=Homo sapiens OX=9606 GN=KRT9 PE=1 SV=3	3	733.653	-1.8596	2.3927e-17	109.39	5358400	yes
1111	FSSSGGGGGGGRFSSSSGYGGGSSR	25	P35527	Keratin, type I cytoskeletal 9 OS=Homo sapiens OX=9606 GN=KRT9 PE=1 SV=3	3	733.653	-1.1627	7.6629e-22	113.54	1997200	yes
1112	FSSSSGYGGGSSR	13	P35527	Keratin, type I cytoskeletal 9 OS=Homo sapiens OX=9606 GN=KRT9 PE=1 SV=3	2	618.268	-1.303	0.033318	72.652	44927000	yes
1113	FSSSSGYGGGSSR	13	P35527	Keratin, type I cytoskeletal 9 OS=Homo sapiens OX=9606 GN=KRT9 PE=1 SV=3	2	618.268	-0.11513	0.0014578	93.258	252970000	yes
1114	FSSSSGYGGGSSR	13	P35527	Keratin, type I cytoskeletal 9 OS=Homo sapiens OX=9606 GN=KRT9 PE=1 SV=3	2	618.268	-0.2831	0.00056058	116.77	277590000	yes
1115	FSSSSGYGGGSSR	13	P35527	Keratin, type I cytoskeletal 9 OS=Homo sapiens OX=9606 GN=KRT9 PE=1 SV=3	2	618.268	-1.227	0.00090058	141.88	19101000	yes
1116	FSSSSGYGGGSSR	13	P35527	Keratin, type I cytoskeletal 9 OS=Homo sapiens OX=9606 GN=KRT9 PE=1 SV=3	2	618.268	-0.34625	0.00060334	118.28	68174000	yes
1117	FSSSSGYGGGSSR	13	P35527	Keratin, type I cytoskeletal 9 OS=Homo sapiens OX=9606 GN=KRT9 PE=1 SV=3	2	618.268	-2.1421			39155	yes
1118	FTDSENVCQER	11	P43652	Afamin OS=Homo sapiens OX=9606 GN=AFM PE=1 SV=1	2	692.794	-1.8084	3.2689e-17	237.51	50613000	yes
1119	FTDSENVCQER	11	P43652	Afamin OS=Homo sapiens OX=9606 GN=AFM PE=1 SV=1	2	692.794	-2.1139	1.0299e-07	213.8	392450000	yes
1120	FTDSENVCQER	11	P43652	Afamin OS=Homo sapiens OX=9606 GN=AFM PE=1 SV=1	2	692.794	-2.338	2.6536e-07	208.11	32756000	yes
1121	FTDSENVCQER	11	P43652	Afamin OS=Homo sapiens OX=9606 GN=AFM PE=1 SV=1	2	692.794	-2.5447	1.5235e-05	198.61	34601000	yes
1122	FTDSENVCQER	11	P43652	Afamin OS=Homo sapiens OX=9606 GN=AFM PE=1 SV=1	2	692.794		0.035549	88.681		yes
1123	FTVETPDK	8	P05543	Thyroxine-binding globulin OS=Homo sapiens OX=9606 GN=SERPINA7 PE=1 SV=2	2	468.737	-0.66986	0.028487	110.81	187570000	yes
1124	FYTIEILKVE	10	P12273	Prolactin-inducible protein OS=Homo sapiens OX=9606 GN=PIP PE=1 SV=1	2	627.853	0.45084	0.0026028	128.27	27232000	yes
1125	GALQNIIPASTGAAK	15	P04406	Glyceraldehyde-3-phosphate dehydrogenase OS=Homo sapiens OX=9606 GN=GAPDH PE=1 SV=3	2	706.399	0.4098	0.035276	65.5	4886100	yes
1126	GAVHDVKDVLDSVL	14	P81605	Dermcidin OS=Homo sapiens OX=9606 GN=DCD PE=1 SV=2	2	733.896	-0.38948	0.0030227	96.103	56285000	yes
1127	GAYPLSIEPIGVR	13	P00450	Ceruloplasmin OS=Homo sapiens OX=9606 GN=CP PE=1 SV=1	2	686.385	-0.36115	0.00055356	116.52	136290000	yes
1128	GCPDVQASLPDAK	13	Q96PD5	N-acetylmuramoyl-L-alanine amidase OS=Homo sapiens OX=9606 GN=PGLYRP2 PE=1 SV=1	2	679.324	0.13068	0.015605	80.763	27763000	yes
1129	GCPDVQASLPDAK	13	Q96PD5	N-acetylmuramoyl-L-alanine amidase OS=Homo sapiens OX=9606 GN=PGLYRP2 PE=1 SV=1	2	679.324	-0.016892	0.0016594	136.96	333390000	yes
1130	GDDITMVLILPKPEK	15	P01008	Antithrombin-III OS=Homo sapiens OX=9606 GN=SERPINC1 PE=1 SV=1	3	556.98	-0.44124	0.010001	78.285	75280000	yes
1131	GDECQLCEVENR	12	O75882	Attractin OS=Homo sapiens OX=9606 GN=ATRN PE=1 SV=2	2	754.809	-1.7763	1.099e-10	207.34	38941000	yes
1132	GDECQLCEVENR	12	O75882	Attractin OS=Homo sapiens OX=9606 GN=ATRN PE=1 SV=2	2	754.809	-2.3968	0.029899	83.31	2449100	yes
1133	GDKVWVYPPEK	11	P02790	Hemopexin OS=Homo sapiens OX=9606 GN=HPX PE=1 SV=2	2	659.346	-2.8993	0.0062209	129.16	7900600	yes
1134	GDMFLVANLGTK	12	P43251	Biotinidase OS=Homo sapiens OX=9606 GN=BTD PE=1 SV=2	2	633.332	-0.25258	0.0063411	96.015	14222000	yes
1135	GDPLGTEGGLDASNTER	17	Q12913	Receptor-type tyrosine-protein phosphatase eta OS=Homo sapiens OX=9606 GN=PTPRJ PE=1 SV=3	2	844.89	-0.27078	6.3712e-07	111.12	3566700	yes
1136	GEACDIPHCTDNCGFPHR	18	O75882	Attractin OS=Homo sapiens OX=9606 GN=ATRN PE=1 SV=2	3	714.956	-1.656	0.0043079	66.335	6730800	yes
1137	GEACDIPHCTDNCGFPHR	18	O75882	Attractin OS=Homo sapiens OX=9606 GN=ATRN PE=1 SV=2	3	714.956	-3.1499	4.1939e-09	128.26	5317000	yes
1138	GEACDIPHCTDNCGFPHR	18	O75882	Attractin OS=Homo sapiens OX=9606 GN=ATRN PE=1 SV=2	3	714.956	-1.1591			26258000	yes
1139	GECQAEGVLFFQGDR	15	P02790	Hemopexin OS=Homo sapiens OX=9606 GN=HPX PE=1 SV=2	2	856.888	0.68054	6.6641e-05	102.62	14219000	yes
1140	GECQAEGVLFFQGDR	15	P02790	Hemopexin OS=Homo sapiens OX=9606 GN=HPX PE=1 SV=2	2	856.888	0.12925	0.010931	83.617	12264000	yes
1141	GECQAEGVLFFQGDR	15	P02790	Hemopexin OS=Homo sapiens OX=9606 GN=HPX PE=1 SV=2	3	571.595	-2.1365	0.0089074	68.944	597670000	yes
1142	GECQAEGVLFFQGDR	15	P02790	Hemopexin OS=Homo sapiens OX=9606 GN=HPX PE=1 SV=2	2	856.888	-1.7159	1.0244e-19	186.13	389730000	yes
1143	GECQAEGVLFFQGDR	15	P02790	Hemopexin OS=Homo sapiens OX=9606 GN=HPX PE=1 SV=2	2	856.888	-1.9827	1.1827e-20	196.78	41528000	yes
1144	GECQAEGVLFFQGDR	15	P02790	Hemopexin OS=Homo sapiens OX=9606 GN=HPX PE=1 SV=2	2	856.888	-2.2215	2.5499e-34	234.49	44639000	yes
1145	GECQAEGVLFFQGDR	15	P02790	Hemopexin OS=Homo sapiens OX=9606 GN=HPX PE=1 SV=2	3	571.595	-2.6538	0.014582	59.862	15644000	yes
1146	GECVPGEQEPEPILIPR	17	P02760	Protein AMBP OS=Homo sapiens OX=9606 GN=AMBP PE=1 SV=1	4	480.744	-2.0357	0.0072158	58.159	16211000	yes
1147	GEESAVMLEPR	11	Q9Y646	Carboxypeptidase Q OS=Homo sapiens OX=9606 GN=CPQ PE=1 SV=1	2	609.295	0.80597	0.025475	89.247	3731500	yes
1148	GENALKDAK	9	P04264	Keratin, type II cytoskeletal 1 OS=Homo sapiens OX=9606 GN=KRT1 PE=1 SV=6	2	473.254	-0.48821	0.017715	150.61	3914300	yes
1149	GEQHGSSSGSSSSYGQHGSGSR	22	Q86YZ3	Hornerin OS=Homo sapiens OX=9606 GN=HRNR PE=1 SV=2	4	531.475	-1.6213	0.015896	40.012	5552900	yes
1150	GEQHGSSSGSSSSYGQHGSGSR	22	Q86YZ3	Hornerin OS=Homo sapiens OX=9606 GN=HRNR PE=1 SV=2	4	531.475	-1.8126	0.0022839	54.271	4921100	yes
1151	GERHGSSSGSSSSYGQHGSGSR	22	Q86YZ3	Hornerin OS=Homo sapiens OX=9606 GN=HRNR PE=1 SV=2	4	538.485	-2.2357	0.0034265	54.008	1796600	yes
1152	GETFSCMVGHEALPLAFTQK	20	P01877	Immunoglobulin heavy constant alpha 2 OS=Homo sapiens OX=9606 GN=IGHA2 PE=1 SV=4	3	741.691	-0.44008	0.03709	39.385	3714800	yes
1153	GFDEYMKELGVGIALRK	17	Q01469	Fatty acid-binding protein 5 OS=Homo sapiens OX=9606 GN=FABP5 PE=1 SV=3	3	642.677	0.35509	0.028827	53.777	3289900	yes
1154	GFPIKEDFLEQSEQLFGAKPVSLTGK	26	P08697	Alpha-2-antiplasmin OS=Homo sapiens OX=9606 GN=SERPINF2 PE=1 SV=3	4	717.131	-0.91449	1.6917e-29	131.17	27136000	yes
1155	GFSSGSAVVSGGSR	14	P35908	Keratin, type II cytoskeletal 2 epidermal OS=Homo sapiens OX=9606 GN=KRT2 PE=1 SV=2	2	627.807	-1.107	0.030576	71.555	14588000	yes
1156	GFSSGSAVVSGGSR	14	P35908	Keratin, type II cytoskeletal 2 epidermal OS=Homo sapiens OX=9606 GN=KRT2 PE=1 SV=2	2	627.807	-1.3237	0.0003802	123.8	17243000	yes
1157	GFSSGSAVVSGGSR	14	P35908	Keratin, type II cytoskeletal 2 epidermal OS=Homo sapiens OX=9606 GN=KRT2 PE=1 SV=2	2	627.807	-2.1411	2.1258e-06	154.66	68351000	yes
1158	GFSSGSAVVSGGSR	14	P35908	Keratin, type II cytoskeletal 2 epidermal OS=Homo sapiens OX=9606 GN=KRT2 PE=1 SV=2	2	627.807	-0.22428	2.2146e-13	174.77	21119000	yes
1159	GFSSGSAVVSGGSRR	15	P35908	Keratin, type II cytoskeletal 2 epidermal OS=Homo sapiens OX=9606 GN=KRT2 PE=1 SV=2	3	470.908	-3.0642	0.0094996	53.3	14925000	yes
1160	GFSSGSAVVSGGSRR	15	P35908	Keratin, type II cytoskeletal 2 epidermal OS=Homo sapiens OX=9606 GN=KRT2 PE=1 SV=2	3	470.908	0.49248	4.9233e-06	106.32	8317300	yes
1161	GGGFGGGSSFGGGSGFSGGGFGGGGFGGGR	30	P35908	Keratin, type II cytoskeletal 2 epidermal OS=Homo sapiens OX=9606 GN=KRT2 PE=1 SV=2	3	800.344	0.51897	6.0183e-45	154.67	123240000	yes
1162	GGGGGGFRGFSSGSAVVSGGSR	22	P35908	Keratin, type II cytoskeletal 2 epidermal OS=Homo sapiens OX=9606 GN=KRT2 PE=1 SV=2	3	633.973	-1.9188	0.02491	47.32	13822000	yes
1163	GGGGGGFRGFSSGSAVVSGGSR	22	P35908	Keratin, type II cytoskeletal 2 epidermal OS=Homo sapiens OX=9606 GN=KRT2 PE=1 SV=2	3	633.973	-0.8518	1.9764e-29	133.38	5721500	yes
1164	GGGGGGFRGFSSGSAVVSGGSR	22	P35908	Keratin, type II cytoskeletal 2 epidermal OS=Homo sapiens OX=9606 GN=KRT2 PE=1 SV=2	3	633.973	-0.98122	2.0234e-14	123.61	2548600	yes
1165	GGGGGGFRGFSSGSAVVSGGSR	22	P35908	Keratin, type II cytoskeletal 2 epidermal OS=Homo sapiens OX=9606 GN=KRT2 PE=1 SV=2	3	633.973	0.060454			430930	yes
1166	GGGGGGYGSGGSSYGSGGGSYGSGGGGGGGR	31	P04264	Keratin, type II cytoskeletal 1 OS=Homo sapiens OX=9606 GN=KRT1 PE=1 SV=6	3	795.322	-2.4479	5.2169e-48	157.73	60572000	yes
1167	GGGGGGYGSGGSSYGSGGGSYGSGGGGGGGR	31	P04264	Keratin, type II cytoskeletal 1 OS=Homo sapiens OX=9606 GN=KRT1 PE=1 SV=6	3	795.322	0.23277	2.2657e-39	123.76	18438000	yes
1168	GGGGGGYGSGGSSYGSGGGSYGSGGGGGGGR	31	P04264	Keratin, type II cytoskeletal 1 OS=Homo sapiens OX=9606 GN=KRT1 PE=1 SV=6	3	795.322	0.43024	1.5149e-82	200.95	97771000	yes
1169	GGSGGGGGGSSGGR	14	P04264	Keratin, type II cytoskeletal 1 OS=Homo sapiens OX=9606 GN=KRT1 PE=1 SV=6	2	503.718		0.001119	112.13		yes
1170	GGSGGGGGGSSGGRGSGGGSSGGSIGGR	28	P04264	Keratin, type II cytoskeletal 1 OS=Homo sapiens OX=9606 GN=KRT1 PE=1 SV=6	3	693.976	-1.5256	0.00086986	54.259	229980	yes
1171	GGSGGGGGGSSGGRGSGGGSSGGSIGGR	28	P04264	Keratin, type II cytoskeletal 1 OS=Homo sapiens OX=9606 GN=KRT1 PE=1 SV=6	3	693.976	-1.213	4.3285e-76	222.05	10940000	yes
1172	GGSGGGGGGSSGGRGSGGGSSGGSIGGR	28	P04264	Keratin, type II cytoskeletal 1 OS=Homo sapiens OX=9606 GN=KRT1 PE=1 SV=6	3	693.976	-1.7821	3.9642e-29	119.33	1832100	yes
1173	GGSGGGGGGSSGGRGSGGGSSGGSIGGRGSSSGGVK	36	P04264	Keratin, type II cytoskeletal 1 OS=Homo sapiens OX=9606 GN=KRT1 PE=1 SV=6	4	685.565	-1.9787	6.7299e-17	80.418	6837700	yes
1174	GGSGGGGGGSSGGRGSGGGSSGGSIGGRGSSSGGVK	36	P04264	Keratin, type II cytoskeletal 1 OS=Homo sapiens OX=9606 GN=KRT1 PE=1 SV=6	4	685.565	0.19594	3.8504e-16	73.317	3234300	yes
1175	GGSGGGGSISGGGYGSGGGSGGR	23	P35908	Keratin, type II cytoskeletal 2 epidermal OS=Homo sapiens OX=9606 GN=KRT2 PE=1 SV=2	2	871.378	-1.7277	4.185e-06	75.143	17009000	yes
1176	GGSGGGGSISGGGYGSGGGSGGR	23	P35908	Keratin, type II cytoskeletal 2 epidermal OS=Homo sapiens OX=9606 GN=KRT2 PE=1 SV=2	2	871.378	-1.431	0	379.9	17303000	yes
1177	GGSGGGGSISGGGYGSGGGSGGR	23	P35908	Keratin, type II cytoskeletal 2 epidermal OS=Homo sapiens OX=9606 GN=KRT2 PE=1 SV=2	2	871.378	-1.3644	1.248e-61	224.86	2921100	yes
1178	GGSGGGGSISGGGYGSGGGSGGR	23	P35908	Keratin, type II cytoskeletal 2 epidermal OS=Homo sapiens OX=9606 GN=KRT2 PE=1 SV=2	2	871.378	-0.80285	2.2719e-61	222.42	8287900	yes
1179	GGSGGSHGGGSGFGGESGGSYGGGEEASGSGGGYGGGSGK	40	P35527	Keratin, type I cytoskeletal 9 OS=Homo sapiens OX=9606 GN=KRT9 PE=1 SV=3	3	1075.1	-2.9723	1.593e-14	68.101	5983400	yes
1180	GGSGGSHGGGSGFGGESGGSYGGGEEASGSGGGYGGGSGK	40	P35527	Keratin, type I cytoskeletal 9 OS=Homo sapiens OX=9606 GN=KRT9 PE=1 SV=3	3	1075.1	-0.95168	3.2266e-160	258.63	158900000	yes
1181	GGSGGSHGGGSGFGGESGGSYGGGEEASGSGGGYGGGSGKSSHS	44	P35527	Keratin, type I cytoskeletal 9 OS=Homo sapiens OX=9606 GN=KRT9 PE=1 SV=3	4	906.115	-0.881	1.6917e-22	74.807	18479000	yes
1182	GGSGGSYGGGGSGGGYGGGSGSR	23	P35527	Keratin, type I cytoskeletal 9 OS=Homo sapiens OX=9606 GN=KRT9 PE=1 SV=3	2	896.367	-2.2758	0	412.3	248030000	yes
1183	GGSGGSYGGGGSGGGYGGGSGSR	23	P35527	Keratin, type I cytoskeletal 9 OS=Homo sapiens OX=9606 GN=KRT9 PE=1 SV=3	2	896.367	0.35742	0	420.34	136450000	yes
1184	GGSGGSYGGGGSGGGYGGGSGSR	23	P35527	Keratin, type I cytoskeletal 9 OS=Homo sapiens OX=9606 GN=KRT9 PE=1 SV=3	2	896.367	0.28341	5.597e-250	343.34	16221000	yes
1185	GGSGGSYGGGGSGGGYGGGSGSR	23	P35527	Keratin, type I cytoskeletal 9 OS=Homo sapiens OX=9606 GN=KRT9 PE=1 SV=3	2	896.367	0.19778	0.020407	49.595	5460800	yes
1186	GGSGGSYGGGGSGGGYGGGSGSR	23	P35527	Keratin, type I cytoskeletal 9 OS=Homo sapiens OX=9606 GN=KRT9 PE=1 SV=3	2	896.367	-1.6718	2.3697e-68	229.16	10210000	yes
1187	GGSGGSYGGGGSGGGYGGGSGSR	23	P35527	Keratin, type I cytoskeletal 9 OS=Homo sapiens OX=9606 GN=KRT9 PE=1 SV=3	2	896.367	-0.98238	2.7676e-53	205.95	49217000	yes
1188	GGSGGSYGGGGSGGGYGGGSGSR	23	P35527	Keratin, type I cytoskeletal 9 OS=Homo sapiens OX=9606 GN=KRT9 PE=1 SV=3	2	896.367	-1.0326	0	413.31	34849000	yes
1189	GGSGGSYGGGGSGGGYGGGSGSR	23	P35527	Keratin, type I cytoskeletal 9 OS=Homo sapiens OX=9606 GN=KRT9 PE=1 SV=3	3	597.914	-0.61758	2.8345e-13	99.603	7811300	yes
1190	GGSGGSYGGGGSGGGYGGGSGSR	23	P35527	Keratin, type I cytoskeletal 9 OS=Homo sapiens OX=9606 GN=KRT9 PE=1 SV=3	2	896.367	-0.59636			68762	yes
1191	GGSGGSYGGGGSGGGYGGGSGSR	23	P35527	Keratin, type I cytoskeletal 9 OS=Homo sapiens OX=9606 GN=KRT9 PE=1 SV=3	2	896.367	-1.157			63865	yes
1192	GGSGGSYGGGGSGGGYGGGSGSR	23	P35527	Keratin, type I cytoskeletal 9 OS=Homo sapiens OX=9606 GN=KRT9 PE=1 SV=3	2	896.367	-1.1424			41661	yes
1193	GGSISGGGYGSGGGK	15	P35908	Keratin, type II cytoskeletal 2 epidermal OS=Homo sapiens OX=9606 GN=KRT2 PE=1 SV=2	2	599.278	0.59604	0.00045831	93.345	7406000	yes
1194	GGSISGGGYGSGGGK	15	P35908	Keratin, type II cytoskeletal 2 epidermal OS=Homo sapiens OX=9606 GN=KRT2 PE=1 SV=2	2	599.278	-0.28238	5.4493e-05	103.91	6801600	yes
1195	GGSSSGGGYGSGGGGSSSVK	20	P35908	Keratin, type II cytoskeletal 2 epidermal OS=Homo sapiens OX=9606 GN=KRT2 PE=1 SV=2	2	794.845	-2.1511	2.0261e-14	113.72	7539300	yes
1196	GGSSSGGGYGSGGGGSSSVK	20	P35908	Keratin, type II cytoskeletal 2 epidermal OS=Homo sapiens OX=9606 GN=KRT2 PE=1 SV=2	2	794.845	0.23579	1.0359e-19	159.18	3418500	yes
1197	GGVEEGPTVLRK	12	P05089	Arginase-1 OS=Homo sapiens OX=9606 GN=ARG1 PE=1 SV=2	3	414.566	-1.0181	0.019414	58.274	1725700	yes
1198	GHYESGSGQTSGFGQHESGSGQSSGYSK	28	Q86YZ3	Hornerin OS=Homo sapiens OX=9606 GN=HRNR PE=1 SV=2	4	698.296	-1.8248	0.019303	30.337	2347500	yes
1199	GILAADESTGSIAK	14	P04075	Fructose-bisphosphate aldolase A OS=Homo sapiens OX=9606 GN=ALDOA PE=1 SV=2	2	666.854	-0.41115	0.032423	70.977	3243100	yes
1200	GIVAAFYSGPSLSDK	15	P80108	Phosphatidylinositol-glycan-specific phospholipase D OS=Homo sapiens OX=9606 GN=GPLD1 PE=1 SV=3	2	756.391	-0.243	1.6379e-09	156.51	32007000	yes
1201	GIVAAFYSGPSLSDKEK	17	P80108	Phosphatidylinositol-glycan-specific phospholipase D OS=Homo sapiens OX=9606 GN=GPLD1 PE=1 SV=3	3	590.309	0.99594	7.4224e-07	107.98	8443800	yes
1202	GLGELQELYLK	11	P07359	Platelet glycoprotein Ib alpha chain OS=Homo sapiens OX=9606 GN=GP1BA PE=1 SV=2	2	631.853	-0.32068	5.0143e-06	163.32	10707000	yes
1203	GLSTESILIPR	11	P31025	Lipocalin-1 OS=Homo sapiens OX=9606 GN=LCN1 PE=1 SV=1	2	593.346	1.0487	0.033299	87.308	3669900	yes
1204	GLSTESILIPR	11	P31025	Lipocalin-1 OS=Homo sapiens OX=9606 GN=LCN1 PE=1 SV=1	2	593.346	0.41095	0.011797	98.033	10475000	yes
1205	GLVGIEFKEKLLSAER	16	P15924	Desmoplakin OS=Homo sapiens OX=9606 GN=DSP PE=1 SV=3	3	597.012	0.39583	1.3055e-05	130.98	1148100	yes
1206	GLVGIEFKEKLLSAER	16	P15924	Desmoplakin OS=Homo sapiens OX=9606 GN=DSP PE=1 SV=3	3	597.012	-0.50267	0.01622	63.037	524220	yes
1207	GNDDHWIVDTDYDTYAVQYSCR	22	P02753	Retinol-binding protein 4 OS=Homo sapiens OX=9606 GN=RBP4 PE=1 SV=3	3	898.378	-1.9229	5.1361e-21	159.67	107160000	yes
1208	GPKLKMPEMHFK	12	Q09666	Neuroblast differentiation-associated protein AHNAK OS=Homo sapiens OX=9606 GN=AHNAK PE=1 SV=2	2	729.883	-2.2626	0.032375	49.536	36179000	yes
1209	GPYESGSGHSSGLGHQESR	19	Q86YZ3	Hornerin OS=Homo sapiens OX=9606 GN=HRNR PE=1 SV=2	3	643.621	0.33166	5.7051e-15	160.67	4194200	yes
1210	GPYESGSGHSSGLGHR	16	Q86YZ3	Hornerin OS=Homo sapiens OX=9606 GN=HRNR PE=1 SV=2	3	528.91	-1.8072	1.6786e-06	142.97	9470800	yes
1211	GPYESGSGHSSGLGHR	16	Q86YZ3	Hornerin OS=Homo sapiens OX=9606 GN=HRNR PE=1 SV=2	3	528.91	0.084849	2.9792e-15	165.33	46711000	yes
1212	GPYESGSGHSSGLGHR	16	Q86YZ3	Hornerin OS=Homo sapiens OX=9606 GN=HRNR PE=1 SV=2	3	528.91	-2.0169	0.019611	54.598	3321700	yes
1213	GPYESGSGHSSGLGHR	16	Q86YZ3	Hornerin OS=Homo sapiens OX=9606 GN=HRNR PE=1 SV=2	3	528.91	-0.43755	2.7477e-08	154.07	5043200	yes
1214	GPYESGSGHSSGLGHR	16	Q86YZ3	Hornerin OS=Homo sapiens OX=9606 GN=HRNR PE=1 SV=2	3	528.91	-0.46241			229820	yes
1215	GPYESGSGHSSGLGHR	16	Q86YZ3	Hornerin OS=Homo sapiens OX=9606 GN=HRNR PE=1 SV=2	3	528.91	-2.0273			101590	yes
1216	GPYESGSGHSSGLGHRESR	19	Q86YZ3	Hornerin OS=Homo sapiens OX=9606 GN=HRNR PE=1 SV=2	3	652.968	0.34225	0.0052959	65.716	7028400	yes
1217	GPYESGSGHSSGLGHRESR	19	Q86YZ3	Hornerin OS=Homo sapiens OX=9606 GN=HRNR PE=1 SV=2	3	652.968	0.33237	5.0294e-09	104.44	3682600	yes
1218	GQCIINSNK	9	P43652	Afamin OS=Homo sapiens OX=9606 GN=AFM PE=1 SV=1	2	517.258	-1.9621	0.00013594	169.26	1022700000	yes
1219	GQCIINSNKDDRPK	14	P43652	Afamin OS=Homo sapiens OX=9606 GN=AFM PE=1 SV=1	4	411.959	-1.759	0.00011933	142.38	31392000	yes
1220	GQCIINSNKDDRPK	14	P43652	Afamin OS=Homo sapiens OX=9606 GN=AFM PE=1 SV=1	4	411.959	-1.7573	1.2674e-07	115.78	36236000	yes
1221	GQTLLAVAK	9	P02750	Leucine-rich alpha-2-glycoprotein OS=Homo sapiens OX=9606 GN=LRG1 PE=1 SV=2	2	450.779	-2.56	0.029801	98.997	433080000	yes
1222	GRGGGGGGFRGFSSGSAVVSGGSR	24	P35908	Keratin, type II cytoskeletal 2 epidermal OS=Homo sapiens OX=9606 GN=KRT2 PE=1 SV=2	4	529.013	-0.15491	7.091e-07	76.417	6540800	yes
1223	GRHGSGSGHSSSYGQHGSGSGWSSSSGR	28	Q86YZ3	Hornerin OS=Homo sapiens OX=9606 GN=HRNR PE=1 SV=2	4	673.291	-2.1228	0.029619	29.736	792750	yes
1224	GRHGSGSGHSSSYGQHGSGSGWSSSSGR	28	Q86YZ3	Hornerin OS=Homo sapiens OX=9606 GN=HRNR PE=1 SV=2	4	673.291	-0.46949	1.1218e-06	66.447	1700700	yes
1225	GRHGSGSGQSSSYGPYR	17	Q86YZ3	Hornerin OS=Homo sapiens OX=9606 GN=HRNR PE=1 SV=2	3	580.6	-1.019	0.0040226	74.141	1155100	yes
1226	GRHGSGSGQSSSYGPYR	17	Q86YZ3	Hornerin OS=Homo sapiens OX=9606 GN=HRNR PE=1 SV=2	3	580.6	-0.59535	0.014434	64.454	1420700	yes
1227	GRHGSGSGQSSSYSPYGSGSGWSSSR	26	Q86YZ3	Hornerin OS=Homo sapiens OX=9606 GN=HRNR PE=1 SV=2	4	641.28	-1.0648	0.0012261	50.827	790570	yes
1228	GSEAINAPGDNPAK	14	Q9NZP8	Complement C1r subcomponent-like protein OS=Homo sapiens OX=9606 GN=C1RL PE=1 SV=2	2	670.826	-2.9206	0.00023717	114.89	63028000	yes
1229	GSGGGSSGGSIGGR	14	P04264	Keratin, type II cytoskeletal 1 OS=Homo sapiens OX=9606 GN=KRT1 PE=1 SV=6	2	546.755	-1.5962	6.3669e-14	179.19	1903700	yes
1230	GSGGGSSGGSIGGR	14	P04264	Keratin, type II cytoskeletal 1 OS=Homo sapiens OX=9606 GN=KRT1 PE=1 SV=6	2	546.755	-0.10638	0.00033847	112.13	1330300	yes
1231	GSGGGSSGGSIGGR	14	P04264	Keratin, type II cytoskeletal 1 OS=Homo sapiens OX=9606 GN=KRT1 PE=1 SV=6	2	546.755	-0.98566			5565700	yes
1232	GSGGGSSGGSIGGR	14	P04264	Keratin, type II cytoskeletal 1 OS=Homo sapiens OX=9606 GN=KRT1 PE=1 SV=6	2	546.755	-0.7216			679240	yes
1233	GSGGGSSGGSIGGR	14	P04264	Keratin, type II cytoskeletal 1 OS=Homo sapiens OX=9606 GN=KRT1 PE=1 SV=6	2	546.755	-1.6539			163740	yes
1234	GSGGGSSGGSIGGR	14	P04264	Keratin, type II cytoskeletal 1 OS=Homo sapiens OX=9606 GN=KRT1 PE=1 SV=6	2	546.755	-0.92288			95033	yes
1235	GSGGGSSGGSIGGR	14	P04264	Keratin, type II cytoskeletal 1 OS=Homo sapiens OX=9606 GN=KRT1 PE=1 SV=6	2	546.755	0.013137			723750	yes
1236	GSGGGSSGGSIGGR	14	P04264	Keratin, type II cytoskeletal 1 OS=Homo sapiens OX=9606 GN=KRT1 PE=1 SV=6	2	546.755	-0.48724			359850	yes
1237	GSGSGQSPSYGR	12	Q86YZ3	Hornerin OS=Homo sapiens OX=9606 GN=HRNR PE=1 SV=2	2	570.257	0.14671	3.5443e-09	204.28	6113700	yes
1238	GSGSSQSSGYGR	12	Q86YZ3	Hornerin OS=Homo sapiens OX=9606 GN=HRNR PE=1 SV=2	2	565.247	0.065817	0.00028211	148.56	2087900	yes
1239	GSLGGGFSSGGFSGGSFSR	19	P13645	Keratin, type I cytoskeletal 10 OS=Homo sapiens OX=9606 GN=KRT10 PE=1 SV=6	2	854.39	1.2595	0.0081445	66.533	3223900	yes
1240	GSLGGGFSSGGFSGGSFSR	19	P13645	Keratin, type I cytoskeletal 10 OS=Homo sapiens OX=9606 GN=KRT10 PE=1 SV=6	3	569.929	0.38946	0.00051432	73.11	8357300	yes
1241	GSLGGGFSSGGFSGGSFSR	19	P13645	Keratin, type I cytoskeletal 10 OS=Homo sapiens OX=9606 GN=KRT10 PE=1 SV=6	3	569.929	-0.78615	5.0833e-10	111.77	6962900	yes
1242	GSLGGGFSSGGFSGGSFSR	19	P13645	Keratin, type I cytoskeletal 10 OS=Homo sapiens OX=9606 GN=KRT10 PE=1 SV=6	3	569.929	-0.099924	0.0033252	64.2	5623400	yes
1243	GSPAINVAVHVFR	13	P02766	Transthyretin OS=Homo sapiens OX=9606 GN=TTR PE=1 SV=1	3	456.258	0.52832	0.022833	64.121	5019600	yes
1244	GSPAINVAVHVFRK	14	P02766	Transthyretin OS=Homo sapiens OX=9606 GN=TTR PE=1 SV=1	3	498.956	0.22557	0.0063247	64.65	23199000	yes
1245	GSPAINVAVHVFRK	14	P02766	Transthyretin OS=Homo sapiens OX=9606 GN=TTR PE=1 SV=1	3	498.956	-0.55189	0.0035952	71.607	955740000	yes
1246	GSPAINVAVHVFRK	14	P02766	Transthyretin OS=Homo sapiens OX=9606 GN=TTR PE=1 SV=1	3	498.956	-0.068815			605680	yes
1247	GSPAINVAVHVFRKAADDTWEPFASGK	27	P02766	Transthyretin OS=Homo sapiens OX=9606 GN=TTR PE=1 SV=1	4	718.37	-0.83914	2.7901e-29	124.28	50687000	yes
1248	GSQTQSHPDLGTEGCWDQLSAPR	23	Q96PD5	N-acetylmuramoyl-L-alanine amidase OS=Homo sapiens OX=9606 GN=PGLYRP2 PE=1 SV=1	3	843.047	-1.6734	1.1673e-12	92.336	5461300	yes
1249	GSQTQSHPDLGTEGCWDQLSAPR	23	Q96PD5	N-acetylmuramoyl-L-alanine amidase OS=Homo sapiens OX=9606 GN=PGLYRP2 PE=1 SV=1	3	843.047	-1.7802	0.019575	43.198	1214200	yes
1250	GSQTQSHPDLGTEGCWDQLSAPR	23	Q96PD5	N-acetylmuramoyl-L-alanine amidase OS=Homo sapiens OX=9606 GN=PGLYRP2 PE=1 SV=1	3	843.047	-1.9526	6.9295e-34	171.58	13405000	yes
1251	GSRGGSGGSYGGGGSGGGYGGGSGSR	26	P35527	Keratin, type I cytoskeletal 9 OS=Homo sapiens OX=9606 GN=KRT9 PE=1 SV=3	3	697.966	-2.0755	1.0162e-36	159.13	3200100	yes
1252	GSRGGSGGSYGGGGSGGGYGGGSGSR	26	P35527	Keratin, type I cytoskeletal 9 OS=Homo sapiens OX=9606 GN=KRT9 PE=1 SV=3	3	697.966	-0.65905	2.1906e-33	154.12	4048200	yes
1253	GSRGGSGGSYGGGGSGGGYGGGSGSR	26	P35527	Keratin, type I cytoskeletal 9 OS=Homo sapiens OX=9606 GN=KRT9 PE=1 SV=3	3	697.966	-0.60673	1.1875e-42	166.57	9193900	yes
1254	GSRGGSGGSYGGGGSGGGYGGGSGSR	26	P35527	Keratin, type I cytoskeletal 9 OS=Homo sapiens OX=9606 GN=KRT9 PE=1 SV=3	3	697.966	0.066309			115930	yes
1255	GSRGGSGGSYGGGGSGGGYGGGSGSR	26	P35527	Keratin, type I cytoskeletal 9 OS=Homo sapiens OX=9606 GN=KRT9 PE=1 SV=3	3	697.966	-1.7838			103770	yes
1256	GSRGGSGGSYGGGGSGGGYGGGSGSR	26	P35527	Keratin, type I cytoskeletal 9 OS=Homo sapiens OX=9606 GN=KRT9 PE=1 SV=3	3	697.966	-2.055			2164800	yes
1257	GSRGGSGGSYGGGGSGGGYGGGSGSR	26	P35527	Keratin, type I cytoskeletal 9 OS=Homo sapiens OX=9606 GN=KRT9 PE=1 SV=3	3	697.966	0.013372			243730	yes
1258	GSSSGGGYSSGSSSYGSGGR	20	P35908	Keratin, type II cytoskeletal 2 epidermal OS=Homo sapiens OX=9606 GN=KRT2 PE=1 SV=2	2	870.856	-2.3225	1.7285e-13	126.48	8909200	yes
1259	GSSSGGGYSSGSSSYGSGGR	20	P35908	Keratin, type II cytoskeletal 2 epidermal OS=Homo sapiens OX=9606 GN=KRT2 PE=1 SV=2	2	870.856	0.24326	4.6318e-25	165.86	3305000	yes
1260	GSSSGGGYSSGSSSYGSGGR	20	P35908	Keratin, type II cytoskeletal 2 epidermal OS=Homo sapiens OX=9606 GN=KRT2 PE=1 SV=2	2	870.856	-0.98501	1.2945e-14	143.38	8042900	yes
1261	GSVQYLPDLDDKNSQEK	17	Q9UGM5	Fetuin-B OS=Homo sapiens OX=9606 GN=FETUB PE=1 SV=2	3	645.981	-2.4905	0.0058904	70.783	6678700	yes
1262	GSYGSGGSSYGSGGGSYGSGGGGGGHGSYGSGSSSGGYR	39	P04264	Keratin, type II cytoskeletal 1 OS=Homo sapiens OX=9606 GN=KRT1 PE=1 SV=6	3	1104.77	-3.0397	1.7845e-37	92.846	9312500	yes
1263	GSYGSGGSSYGSGGGSYGSGGGGGGHGSYGSGSSSGGYR	39	P04264	Keratin, type II cytoskeletal 1 OS=Homo sapiens OX=9606 GN=KRT1 PE=1 SV=6	3	1104.77	-2.3912	7.1306e-29	85.239	34425000	yes
1264	GSYGSGGSSYGSGGGSYGSGGGGGGHGSYGSGSSSGGYRGGSGGGGGGSSGGR	53	P04264	Keratin, type II cytoskeletal 1 OS=Homo sapiens OX=9606 GN=KRT1 PE=1 SV=6	4	1075.69	-1.901	6.1097e-54	99.794	23811000	yes
1265	GSYGSGGSSYGSGGGSYGSGGGGGGHGSYGSGSSSGGYRGGSGGGGGGSSGGR	53	P04264	Keratin, type II cytoskeletal 1 OS=Homo sapiens OX=9606 GN=KRT1 PE=1 SV=6	4	1075.69	-1.2483	0	356.41	98772000	yes
1266	GTFATLSELHCDK	13	P68871	Hemoglobin subunit beta OS=Homo sapiens OX=9606 GN=HBB PE=1 SV=2	3	493.57	-2.0927	0.00011104	143.86	475560000	yes
1267	GTFATLSELHCDK	13	P68871	Hemoglobin subunit beta OS=Homo sapiens OX=9606 GN=HBB PE=1 SV=2	3	493.57	-2.1564	0.015139	68.83	4163700	yes
1268	GTVCFYGHLDVQPADR	16	Q96KN2	Beta-Ala-His dipeptidase OS=Homo sapiens OX=9606 GN=CNDP1 PE=1 SV=5	3	612.29	-0.43399	1.1923e-05	102.38	9825200	yes
1269	GVCEETSGAYEK	12	P02760	Protein AMBP OS=Homo sapiens OX=9606 GN=AMBP PE=1 SV=1	2	665.285	-1.8122	4.1002e-05	153.97	61395000	yes
1270	GVTSVSQIFHSPDLAIR	17	P05155	Plasma protease C1 inhibitor OS=Homo sapiens OX=9606 GN=SERPING1 PE=1 SV=2	3	609.663	-0.56258	1.7394e-07	117.37	2288700	yes
1271	GVTSVSQIFHSPDLAIR	17	P05155	Plasma protease C1 inhibitor OS=Homo sapiens OX=9606 GN=SERPING1 PE=1 SV=2	3	609.663	-0.50013	1.0027e-21	187.89	2406800000	yes
1272	GVTSVSQIFHSPDLAIR	17	P05155	Plasma protease C1 inhibitor OS=Homo sapiens OX=9606 GN=SERPING1 PE=1 SV=2	3	609.663	-0.10829	0.00046805	85.619	6131000	yes
1273	GWVTDGFSSLK	11	P02656	Apolipoprotein C-III OS=Homo sapiens OX=9606 GN=APOC3 PE=1 SV=1	2	598.801	-0.36784	0.0014146	118.18	108730000	yes
1274	GWVTDGFSSLK	11	P02656	Apolipoprotein C-III OS=Homo sapiens OX=9606 GN=APOC3 PE=1 SV=1	2	598.801	-0.48803	0.0085889	105.4	76319000	yes
1275	HAEKTTDMPK	10	Q8IWB9	Testis-expressed protein 2 OS=Homo sapiens OX=9606 GN=TEX2 PE=1 SV=2	2	587.282		0.0005738	116.25		yes
1276	HAEKTTDMPK	10	Q8IWB9	Testis-expressed protein 2 OS=Homo sapiens OX=9606 GN=TEX2 PE=1 SV=2	2	587.282	-2.1156	0.020612	87.181	2101500	yes
1277	HAEKTTDMPK	10	Q8IWB9	Testis-expressed protein 2 OS=Homo sapiens OX=9606 GN=TEX2 PE=1 SV=2	2	587.282	-3.2683			687970	yes
1278	HCECSTDEVNSEDMDAYCR	19	P05556	Integrin beta-1 OS=Homo sapiens OX=9606 GN=ITGB1 PE=1 SV=2	3	793.286	-0.7124	0.012618	53.779	863030	yes
1279	HEISEMNR	8	P13647	Keratin, type II cytoskeletal 5 OS=Homo sapiens OX=9606 GN=KRT5 PE=1 SV=3	2	508.235	-2.4008	0.00040133	172.15	6822800	yes
1280	HFSIHPDTGVITTTTPFLDR	20	Q08554	Desmocollin-1 OS=Homo sapiens OX=9606 GN=DSC1 PE=1 SV=2	3	752.387	-0.13033	0.0049925	58.693	680380	yes
1281	HGDDLRNTKHEISEMNR	17	P13647	Keratin, type II cytoskeletal 5 OS=Homo sapiens OX=9606 GN=KRT5 PE=1 SV=3	4	513.747	-1.5333	0.033365	47.09	1648800	yes
1282	HGDDLRNTKHEISEMNR	17	P13647	Keratin, type II cytoskeletal 5 OS=Homo sapiens OX=9606 GN=KRT5 PE=1 SV=3	4	517.746	-0.25572	6.6847e-06	96.666	2082300	yes
1283	HGDSVRNSKIEISELNR	17	P04264	Keratin, type II cytoskeletal 1 OS=Homo sapiens OX=9606 GN=KRT1 PE=1 SV=6	4	489.258	-0.62345	0.00017753	68.919	3036800	yes
1284	HGESGSMAVFHQTQGPSYSESK	22	P15151	Poliovirus receptor OS=Homo sapiens OX=9606 GN=PVR PE=1 SV=2	3	784.35	-1.975	1.1839e-40	195.56	7322800	yes
1285	HGGGGGGFGGGGFGSR	16	P35908	Keratin, type II cytoskeletal 2 epidermal OS=Homo sapiens OX=9606 GN=KRT2 PE=1 SV=2	3	440.866	-2.1248	7.3663e-05	93.649	53973000	yes
1286	HGGGGGGFGGGGFGSR	16	P35908	Keratin, type II cytoskeletal 2 epidermal OS=Homo sapiens OX=9606 GN=KRT2 PE=1 SV=2	2	660.795	-2.4005	9.5103e-06	110.66	33693000	yes
1287	HGGGGGGFGGGGFGSR	16	P35908	Keratin, type II cytoskeletal 2 epidermal OS=Homo sapiens OX=9606 GN=KRT2 PE=1 SV=2	3	440.866	-1.6347	0.00029921	91.307	27346000	yes
1288	HGGGGGGFGGGGFGSR	16	P35908	Keratin, type II cytoskeletal 2 epidermal OS=Homo sapiens OX=9606 GN=KRT2 PE=1 SV=2	2	660.795	-2.0419	0.020804	69.451	31315000	yes
1289	HGGGGGGFGGGGFGSR	16	P35908	Keratin, type II cytoskeletal 2 epidermal OS=Homo sapiens OX=9606 GN=KRT2 PE=1 SV=2	3	440.866	-2.2001	0.0021322	82.515	49800000	yes
1290	HGGGGGGFGGGGFGSR	16	P35908	Keratin, type II cytoskeletal 2 epidermal OS=Homo sapiens OX=9606 GN=KRT2 PE=1 SV=2	2	660.795	0.018441	4.606e-52	252.21	15626000	yes
1291	HGGGGGGFGGGGFGSR	16	P35908	Keratin, type II cytoskeletal 2 epidermal OS=Homo sapiens OX=9606 GN=KRT2 PE=1 SV=2	3	440.866	-0.59853	0.0041329	74.853	46271000	yes
1292	HGGGGGGFGGGGFGSR	16	P35908	Keratin, type II cytoskeletal 2 epidermal OS=Homo sapiens OX=9606 GN=KRT2 PE=1 SV=2	2	660.795	-1.0745			166590	yes
1293	HGNSHQGEPRDYSK	14	P13645	Keratin, type I cytoskeletal 10 OS=Homo sapiens OX=9606 GN=KRT10 PE=1 SV=6	3	537.913	-0.89494	0.00070732	98.694	2501800	yes
1294	HGSGSGHSSSHGQHGSGSSYSYSR	24	Q86YZ3	Hornerin OS=Homo sapiens OX=9606 GN=HRNR PE=1 SV=2	3	797.334	-0.82185	0.0238	40.381	2090700	yes
1295	HGSGSGHSSSYGQHGSGSGWSSSSGR	26	Q86YZ3	Hornerin OS=Homo sapiens OX=9606 GN=HRNR PE=1 SV=2	4	620.011	-2.1301	0.00031809	57.238	7031800	yes
1296	HGSGSGHSSSYGQHGSGSGWSSSSGR	26	Q86YZ3	Hornerin OS=Homo sapiens OX=9606 GN=HRNR PE=1 SV=2	4	620.011	-0.86995	0	367.99	14478000	yes
1297	HGSGSGHSSSYGQHGSGSGWSSSSGR	26	Q86YZ3	Hornerin OS=Homo sapiens OX=9606 GN=HRNR PE=1 SV=2	4	620.011	-0.41672	8.5734e-93	244.67	19551000	yes
1298	HGSGSGQSSGFGHK	14	Q86YZ3	Hornerin OS=Homo sapiens OX=9606 GN=HRNR PE=1 SV=2	2	665.3	-0.13334	4.09e-05	150.49	2344700	yes
1299	HGSGSGQSSSYGPYR	15	Q86YZ3	Hornerin OS=Homo sapiens OX=9606 GN=HRNR PE=1 SV=2	3	509.559	-1.5235	1.0744e-05	107.46	3456500	yes
1300	HGSGSGQSSSYGPYR	15	Q86YZ3	Hornerin OS=Homo sapiens OX=9606 GN=HRNR PE=1 SV=2	3	509.559	-0.28982	4.5503e-06	117.48	1892500	yes
1301	HGSGSGQSSSYSPYGSGSGWSSSR	24	Q86YZ3	Hornerin OS=Homo sapiens OX=9606 GN=HRNR PE=1 SV=2	3	783.664	-0.27126	0.036303	36.677	2884400	yes
1302	HGSHHQLQSADSSR	14	P20930	Filaggrin OS=Homo sapiens OX=9606 GN=FLG PE=1 SV=3	3	516.242	-0.94813	0.0012827	89.507	865250	yes
1303	HGSSQVWK	8	Q5D862	Filaggrin-2 OS=Homo sapiens OX=9606 GN=FLG2 PE=1 SV=1	2	464.735	-0.95544	0.028487	110.81	3325500	yes
1304	HGSSSGSSSHYGQHGSGSR	19	Q86YZ3	Hornerin OS=Homo sapiens OX=9606 GN=HRNR PE=1 SV=2	4	465.451	-0.63917	4.6732e-05	85.808	6132200	yes
1305	HGSSSGSSSSYGQHGSGSR	19	Q86YZ3	Hornerin OS=Homo sapiens OX=9606 GN=HRNR PE=1 SV=2	4	452.944	-0.82044	0.013236	46.663	9854700	yes
1306	HGSSSGSSSSYGQHGSGSR	19	Q86YZ3	Hornerin OS=Homo sapiens OX=9606 GN=HRNR PE=1 SV=2	4	452.944	-2.0155	1.2281e-09	105.77	9594200	yes
1307	HGSSSGSSSSYGQHGSGSR	19	Q86YZ3	Hornerin OS=Homo sapiens OX=9606 GN=HRNR PE=1 SV=2	4	452.944	-0.32314	0.016153	44.005	12073000	yes
1308	HGSSSGSSSSYGQHGSGSR	19	Q86YZ3	Hornerin OS=Homo sapiens OX=9606 GN=HRNR PE=1 SV=2	4	452.944	-1.1255			2101000	yes
1309	HGSSSGSSSSYGQHGSGSR	19	Q86YZ3	Hornerin OS=Homo sapiens OX=9606 GN=HRNR PE=1 SV=2	4	452.944	0.68451			135410	yes
1310	HGVQELEIELQSQLSK	16	P35527	Keratin, type I cytoskeletal 9 OS=Homo sapiens OX=9606 GN=KRT9 PE=1 SV=3	3	613.327	1.9753	1.7367e-06	142.91	14533000	yes
1311	HGVQELEIELQSQLSK	16	P35527	Keratin, type I cytoskeletal 9 OS=Homo sapiens OX=9606 GN=KRT9 PE=1 SV=3	3	613.327	0.61831	8.5168e-06	131.72	477900000	yes
1312	HGVQELEIELQSQLSK	16	P35527	Keratin, type I cytoskeletal 9 OS=Homo sapiens OX=9606 GN=KRT9 PE=1 SV=3	3	613.327	-1.3463	1.7367e-06	142.91	110380000	yes
1313	HGVQELEIELQSQLSKK	17	P35527	Keratin, type I cytoskeletal 9 OS=Homo sapiens OX=9606 GN=KRT9 PE=1 SV=3	3	656.025	-0.65135	4.7122e-12	159.69	41028000	yes
1314	HGVQELEIELQSQLSKK	17	P35527	Keratin, type I cytoskeletal 9 OS=Homo sapiens OX=9606 GN=KRT9 PE=1 SV=3	3	656.025	-1.0971	3.8332e-23	199.65	523450000	yes
1315	HGVQELEIELQSQLSKK	17	P35527	Keratin, type I cytoskeletal 9 OS=Homo sapiens OX=9606 GN=KRT9 PE=1 SV=3	3	656.025	-0.18787	1.6047e-23	203.93	154890000	yes
1316	HGVQELEIELQSQLSKKAALEK	22	P35527	Keratin, type I cytoskeletal 9 OS=Homo sapiens OX=9606 GN=KRT9 PE=1 SV=3	4	620.345	1.0512	3.0912e-07	85.248	17189000	yes
1317	HGVQELEIELQSQLSKKAALEK	22	P35527	Keratin, type I cytoskeletal 9 OS=Homo sapiens OX=9606 GN=KRT9 PE=1 SV=3	4	620.345	-0.13375	1.2833e-09	100.64	41703000	yes
1318	HHGPTITAK	9	P02760	Protein AMBP OS=Homo sapiens OX=9606 GN=AMBP PE=1 SV=1	2	481.264	-1.5393	0.0088097	119.29	1452300	yes
1319	HHGPTITAK	9	P02760	Protein AMBP OS=Homo sapiens OX=9606 GN=AMBP PE=1 SV=1	2	481.264	-1.0408	0.00047231	164.72	29424000	yes
1320	HHGPTITAK	9	P02760	Protein AMBP OS=Homo sapiens OX=9606 GN=AMBP PE=1 SV=1	2	481.264	-0.92831			1582000	yes
1321	HHSDLYSHYFGGLAETVLVVR	21	Q16853	Membrane primary amine oxidase OS=Homo sapiens OX=9606 GN=AOC3 PE=1 SV=3	4	600.808	0.99794	0.0004286	66.779	11438000	yes
1322	HICYFQIDK	9	P27487	Dipeptidyl peptidase 4 OS=Homo sapiens OX=9606 GN=DPP4 PE=1 SV=2	2	612.298	-0.82573	9.2808e-05	172.21	11927000	yes
1323	HIQPGAFDTLDR	12	Q6EMK4	Vasorin OS=Homo sapiens OX=9606 GN=VASN PE=1 SV=1	2	685.347	-2.3955	0.0063892	100.48	24513000	yes
1324	HIQPGAFDTLDR	12	Q6EMK4	Vasorin OS=Homo sapiens OX=9606 GN=VASN PE=1 SV=1	3	457.233	-2.5106	0.00025393	118.87	11964000	yes
1325	HLFTGPVLSK	10	P16930	Fumarylacetoacetase OS=Homo sapiens OX=9606 GN=FAH PE=1 SV=2	2	549.819	-0.45959	0.014582	110.87	3586200	yes
1326	HLQLAIRNDEELNKLLGK	18	Q99878	Histone H2A type 1-J OS=Homo sapiens OX=9606 GN=H2AC14 PE=1 SV=3	4	526.802	0.087824	0.0022745	70.47	1739500	yes
1327	HLSLLTTLSNR	11	P02774	Vitamin D-binding protein OS=Homo sapiens OX=9606 GN=GC PE=1 SV=2	2	627.862	1.9336	0.0022141	129.1	10729000	yes
1328	HLSLLTTLSNR	11	P02774	Vitamin D-binding protein OS=Homo sapiens OX=9606 GN=GC PE=1 SV=2	2	627.862	1.2706	0.030856	87.913	17574000	yes
1329	HLSLLTTLSNR	11	P02774	Vitamin D-binding protein OS=Homo sapiens OX=9606 GN=GC PE=1 SV=2	3	418.91	-1.1911	0.040034	69.01	610800	yes
1330	HLVALSPK	8	P08185	Corticosteroid-binding globulin OS=Homo sapiens OX=9606 GN=SERPINA6 PE=1 SV=1	2	432.769	-1.2781	0.019384	146.94	4619700	yes
1331	HLVALSPK	8	P08185	Corticosteroid-binding globulin OS=Homo sapiens OX=9606 GN=SERPINA6 PE=1 SV=1	2	432.769	-0.73199	0.01842	152.39	38472000	yes
1332	HLVALSPK	8	P08185	Corticosteroid-binding globulin OS=Homo sapiens OX=9606 GN=SERPINA6 PE=1 SV=1	2	432.769	-0.7514	0.0129	140.98	4907300	yes
1333	HLVALSPK	8	P08185	Corticosteroid-binding globulin OS=Homo sapiens OX=9606 GN=SERPINA6 PE=1 SV=1	2	432.769	-0.7539	0.016124	139.31	660540	yes
1334	HLVALSPK	8	P08185	Corticosteroid-binding globulin OS=Homo sapiens OX=9606 GN=SERPINA6 PE=1 SV=1	2	432.769	-0.74	0.0078748	131.04	72391000	yes
1335	HMVEISTPVLISSSNPSVITQPMEK	25	Q8TEC5	E3 ubiquitin-protein ligase SH3RF2 OS=Homo sapiens OX=9606 GN=SH3RF2 PE=1 SV=3	3	914.135	-0.33649	0.014146	42.904	3280700	yes
1336	HNLYFEAAFDVPLK	14	P43251	Biotinidase OS=Homo sapiens OX=9606 GN=BTD PE=1 SV=2	3	555.287	-0.32481	0.014482	66.285	3850400	yes
1337	HPDMLTK	7	Q96IY4	Carboxypeptidase B2 OS=Homo sapiens OX=9606 GN=CPB2 PE=1 SV=2	2	421.215	-2.3426	0.00034409	173.11	13475000	yes
1338	HPDYSVVLLLR	11	P02768	Albumin OS=Homo sapiens OX=9606 GN=ALB PE=1 SV=2	2	656.375	-0.47803	2.1231e-05	156.35	85647000	yes
1339	HPDYSVVLLLR	11	P02768	Albumin OS=Homo sapiens OX=9606 GN=ALB PE=1 SV=2	2	656.375	-0.99571	4.5289e-16	228.05	71806000	yes
1340	HPDYSVVLLLR	11	P02768	Albumin OS=Homo sapiens OX=9606 GN=ALB PE=1 SV=2	2	656.375	0.011672	0.00030341	149.72	23758000	yes
1341	HPDYSVVLLLR	11	P02768	Albumin OS=Homo sapiens OX=9606 GN=ALB PE=1 SV=2	2	656.375	-0.52796	3.0181e-68	280.94	119340000	yes
1342	HPDYSVVLLLR	11	P02768	Albumin OS=Homo sapiens OX=9606 GN=ALB PE=1 SV=2	2	656.375	-0.34811			2581300	yes
1343	HPDYSVVLLLR	11	P02768	Albumin OS=Homo sapiens OX=9606 GN=ALB PE=1 SV=2	2	656.375	-1.118			5520600000	yes
1344	HPDYSVVLLLRLAK	14	P02768	Albumin OS=Homo sapiens OX=9606 GN=ALB PE=1 SV=2	3	541.991	-0.61978	8.443e-14	188.09	76820000	yes
1345	HPGYSTQTHVNDLMLVK	17	P49862	Kallikrein-7 OS=Homo sapiens OX=9606 GN=KLK7 PE=1 SV=1	3	647.328	-0.83737	0.0080344	63.709	849190	yes
1346	HPYFYAPELLFFAK	14	P02768	Albumin OS=Homo sapiens OX=9606 GN=ALB PE=1 SV=2	3	581.636	-1.5981	0.02911	56.951	3451400	yes
1347	HPYFYAPELLFFAK	14	P02768	Albumin OS=Homo sapiens OX=9606 GN=ALB PE=1 SV=2	3	581.636	-2.0922	0.0077408	74.46	6629000	yes
1348	HPYFYAPELLFFAK	14	P02768	Albumin OS=Homo sapiens OX=9606 GN=ALB PE=1 SV=2	3	581.636	-2.3397	0.0018162	88.021	2967300	yes
1349	HPYFYAPELLFFAK	14	P02768	Albumin OS=Homo sapiens OX=9606 GN=ALB PE=1 SV=2	3	581.636	-1.7137	0.0033967	83.617	3148300	yes
1350	HPYFYAPELLFFAK	14	P02768	Albumin OS=Homo sapiens OX=9606 GN=ALB PE=1 SV=2	3	581.636	-2.4274	0.039051	52.576	9696400	yes
1351	HPYFYAPELLFFAK	14	P02768	Albumin OS=Homo sapiens OX=9606 GN=ALB PE=1 SV=2	3	581.636		0.026699	55.314		yes
1352	HPYFYAPELLFFAK	14	P02768	Albumin OS=Homo sapiens OX=9606 GN=ALB PE=1 SV=2	3	581.636	-1.6794	0.011077	81.431	1520800	yes
1353	HPYFYAPELLFFAK	14	P02768	Albumin OS=Homo sapiens OX=9606 GN=ALB PE=1 SV=2	3	581.636	-1.7621	0.035538	47.189	11284000	yes
1354	HPYFYAPELLFFAK	14	P02768	Albumin OS=Homo sapiens OX=9606 GN=ALB PE=1 SV=2	3	581.636		0.034978	83.617		yes
1355	HPYFYAPELLFFAK	14	P02768	Albumin OS=Homo sapiens OX=9606 GN=ALB PE=1 SV=2	3	581.636	-0.30659	0.011195	78.324	7496300	yes
1356	HQFLLTGDTQGR	12	P04217	Alpha-1B-glycoprotein OS=Homo sapiens OX=9606 GN=A1BG PE=1 SV=4	3	458.237	-0.58389	0.016961	74.76	1463300	yes
1357	HQFLLTGDTQGR	12	P04217	Alpha-1B-glycoprotein OS=Homo sapiens OX=9606 GN=A1BG PE=1 SV=4	3	458.237	-0.073215	0.015204	77.593	1126800	yes
1358	HQFLLTGDTQGR	12	P04217	Alpha-1B-glycoprotein OS=Homo sapiens OX=9606 GN=A1BG PE=1 SV=4	2	686.852	-1.9791	1.8862e-08	193.21	847430000	yes
1359	HQFLLTGDTQGR	12	P04217	Alpha-1B-glycoprotein OS=Homo sapiens OX=9606 GN=A1BG PE=1 SV=4	2	686.852	-2.6563	0.0063226	94.297	5547100	yes
1360	HQFLLTGDTQGR	12	P04217	Alpha-1B-glycoprotein OS=Homo sapiens OX=9606 GN=A1BG PE=1 SV=4	2	686.852	-2.3015	0.0063364	95.573	9645600	yes
1361	HQFLLTGDTQGR	12	P04217	Alpha-1B-glycoprotein OS=Homo sapiens OX=9606 GN=A1BG PE=1 SV=4	2	686.852	-2.6957	0.0033624	108.67	5169600	yes
1362	HQFLLTGDTQGR	12	P04217	Alpha-1B-glycoprotein OS=Homo sapiens OX=9606 GN=A1BG PE=1 SV=4	2	686.852	-2.5426	0.024498	85.377	3629600	yes
1363	HQFLLTGDTQGR	12	P04217	Alpha-1B-glycoprotein OS=Homo sapiens OX=9606 GN=A1BG PE=1 SV=4	2	686.852		0.039865	94.616		yes
1364	HQFLLTGDTQGR	12	P04217	Alpha-1B-glycoprotein OS=Homo sapiens OX=9606 GN=A1BG PE=1 SV=4	2	686.852	-2.6039	2.2678e-06	120.06	7280600	yes
1365	HQFLLTGDTQGR	12	P04217	Alpha-1B-glycoprotein OS=Homo sapiens OX=9606 GN=A1BG PE=1 SV=4	3	458.237	-2.2008	0.00055049	111.63	968310000	yes
1366	HQFLLTGDTQGR	12	P04217	Alpha-1B-glycoprotein OS=Homo sapiens OX=9606 GN=A1BG PE=1 SV=4	3	458.237	-2.2396	0.00087548	130.99	12409000	yes
1367	HQFLLTGDTQGR	12	P04217	Alpha-1B-glycoprotein OS=Homo sapiens OX=9606 GN=A1BG PE=1 SV=4	3	458.237	-2.1902	0.033562	67.252	2376300	yes
1368	HQFLLTGDTQGR	12	P04217	Alpha-1B-glycoprotein OS=Homo sapiens OX=9606 GN=A1BG PE=1 SV=4	2	686.852	0.10586	0.00072812	122.51	8505400	yes
1369	HQFLLTGDTQGR	12	P04217	Alpha-1B-glycoprotein OS=Homo sapiens OX=9606 GN=A1BG PE=1 SV=4	2	686.852		1.4367e-10	138.25		yes
1370	HQFLLTGDTQGR	12	P04217	Alpha-1B-glycoprotein OS=Homo sapiens OX=9606 GN=A1BG PE=1 SV=4	3	458.237	-0.42329	0.023011	71.176	830070	yes
1371	HQFLLTGDTQGR	12	P04217	Alpha-1B-glycoprotein OS=Homo sapiens OX=9606 GN=A1BG PE=1 SV=4	3	458.237		0.0042446	100.04		yes
1372	HQFLLTGDTQGR	12	P04217	Alpha-1B-glycoprotein OS=Homo sapiens OX=9606 GN=A1BG PE=1 SV=4	2	686.852	-2.343			2905900	yes
1373	HQFLLTGDTQGR	12	P04217	Alpha-1B-glycoprotein OS=Homo sapiens OX=9606 GN=A1BG PE=1 SV=4	2	686.852	0.049281			4378100	yes
1374	HQPQEFPTYVEPTNDEICEAFR	22	P02774	Vitamin D-binding protein OS=Homo sapiens OX=9606 GN=GC PE=1 SV=2	3	903.075	-1.9945	1.6257e-15	141.78	108230000	yes
1375	HRLEDMEQALSPSVFK	16	P05155	Plasma protease C1 inhibitor OS=Homo sapiens OX=9606 GN=SERPING1 PE=1 SV=2	3	629.652	-0.55825	0.013144	68.481	1983100	yes
1376	HRLEDMEQALSPSVFK	16	P05155	Plasma protease C1 inhibitor OS=Homo sapiens OX=9606 GN=SERPING1 PE=1 SV=2	3	629.652	-0.64282	0.0034466	84.14	3348500	yes
1377	HRLEDMEQALSPSVFK	16	P05155	Plasma protease C1 inhibitor OS=Homo sapiens OX=9606 GN=SERPING1 PE=1 SV=2	3	629.652	0.032812	4.6584e-10	156.72	90429000	yes
1378	HRLEDMEQALSPSVFK	16	P05155	Plasma protease C1 inhibitor OS=Homo sapiens OX=9606 GN=SERPING1 PE=1 SV=2	3	634.984	-2.5455	0.00039343	91.457	7703600	yes
1379	HRLEDMEQALSPSVFK	16	P05155	Plasma protease C1 inhibitor OS=Homo sapiens OX=9606 GN=SERPING1 PE=1 SV=2	3	634.984	-0.81722	0.03025	53.828	2015900	yes
1380	HRSSSGSSSSYGQHGSGSR	19	Q86YZ3	Hornerin OS=Homo sapiens OX=9606 GN=HRNR PE=1 SV=2	4	477.714	-2.7683	0.033131	39.237	7860700	yes
1381	HSASQEGQDTIR	12	P20930	Filaggrin OS=Homo sapiens OX=9606 GN=FLG PE=1 SV=3	3	443.544	0.029621	0.026589	69.229	803970	yes
1382	HSTIFENLANK	11	P02787	Serotransferrin OS=Homo sapiens OX=9606 GN=TF PE=1 SV=4	2	637.33	1.3391	1.8808e-135	322.19	426540000	yes
1383	HSTIFENLANK	11	P02787	Serotransferrin OS=Homo sapiens OX=9606 GN=TF PE=1 SV=4	3	425.223	-0.4098	0.00047608	126.71	374720000	yes
1384	HSYTASYDIYDLNK	14	P27487	Dipeptidyl peptidase 4 OS=Homo sapiens OX=9606 GN=DPP4 PE=1 SV=2	3	563.93	-2.1928	0.014602	59.185	10059000	yes
1385	HTASAWLMSAPNSGPHNR	18	Q96PD5	N-acetylmuramoyl-L-alanine amidase OS=Homo sapiens OX=9606 GN=PGLYRP2 PE=1 SV=1	3	645.308	-0.43418	0.005335	64.454	110540000	yes
1386	HTASAWLMSAPNSGPHNR	18	Q96PD5	N-acetylmuramoyl-L-alanine amidase OS=Homo sapiens OX=9606 GN=PGLYRP2 PE=1 SV=1	3	645.308	0.33768	0.005299	64.52	5506600	yes
1387	HTASAWLMSAPNSGPHNR	18	Q96PD5	N-acetylmuramoyl-L-alanine amidase OS=Homo sapiens OX=9606 GN=PGLYRP2 PE=1 SV=1	3	645.308	0.40412	8.2661e-09	103.13	3474900	yes
1388	HTFMGVVSLGSPSGEVSHPR	20	P02765	Alpha-2-HS-glycoprotein OS=Homo sapiens OX=9606 GN=AHSG PE=1 SV=2	3	699.678	-0.99041	2.1034e-08	94.281	50182000	yes
1389	HTFMGVVSLGSPSGEVSHPR	20	P02765	Alpha-2-HS-glycoprotein OS=Homo sapiens OX=9606 GN=AHSG PE=1 SV=2	3	699.678	-0.83541	1.0836e-15	144.17	6904400	yes
1390	HTFMGVVSLGSPSGEVSHPR	20	P02765	Alpha-2-HS-glycoprotein OS=Homo sapiens OX=9606 GN=AHSG PE=1 SV=2	3	699.678	-0.51112	0.021794	43.598	2355900	yes
1391	HTFMGVVSLGSPSGEVSHPR	20	P02765	Alpha-2-HS-glycoprotein OS=Homo sapiens OX=9606 GN=AHSG PE=1 SV=2	3	699.678	-0.34148	4.1857e-14	126.84	30331000	yes
1392	HTFMGVVSLGSPSGEVSHPR	20	P02765	Alpha-2-HS-glycoprotein OS=Homo sapiens OX=9606 GN=AHSG PE=1 SV=2	4	525.01	0.38646	0.00021514	56.708	4030400	yes
1393	HTFMGVVSLGSPSGEVSHPR	20	P02765	Alpha-2-HS-glycoprotein OS=Homo sapiens OX=9606 GN=AHSG PE=1 SV=2	3	699.678	1.4345	0.0099876	51.524	131030000	yes
1394	HTFMGVVSLGSPSGEVSHPR	20	P02765	Alpha-2-HS-glycoprotein OS=Homo sapiens OX=9606 GN=AHSG PE=1 SV=2	3	694.346	0.00088225	4.7653e-12	107.57	14040000	yes
1395	HTFMGVVSLGSPSGEVSHPR	20	P02765	Alpha-2-HS-glycoprotein OS=Homo sapiens OX=9606 GN=AHSG PE=1 SV=2	4	521.011	0.95479	3.4593e-12	105.77	544990000	yes
1396	HTFMGVVSLGSPSGEVSHPR	20	P02765	Alpha-2-HS-glycoprotein OS=Homo sapiens OX=9606 GN=AHSG PE=1 SV=2	4	521.011	0.51963	7.0895e-07	86.479	402830000	yes
1397	HTFMGVVSLGSPSGEVSHPR	20	P02765	Alpha-2-HS-glycoprotein OS=Homo sapiens OX=9606 GN=AHSG PE=1 SV=2	3	694.346	0.16835	1.5522e-21	118.15	248870000	yes
1398	HTLNQIDEVK	10	P02765	Alpha-2-HS-glycoprotein OS=Homo sapiens OX=9606 GN=AHSG PE=1 SV=2	2	598.817	-0.89552	1.4586e-31	250.76	2464800000	yes
1399	HTLNQIDEVK	10	P02765	Alpha-2-HS-glycoprotein OS=Homo sapiens OX=9606 GN=AHSG PE=1 SV=2	2	598.817	-0.65556	1.7923e-15	228.64	105610000	yes
1400	HTLNQIDEVK	10	P02765	Alpha-2-HS-glycoprotein OS=Homo sapiens OX=9606 GN=AHSG PE=1 SV=2	2	598.817	-0.82739	9.194e-05	190.86	80450000	yes
1401	HTLNQIDEVK	10	P02765	Alpha-2-HS-glycoprotein OS=Homo sapiens OX=9606 GN=AHSG PE=1 SV=2	2	598.817	-1.0038	9.194e-05	190.86	39703000	yes
1402	HTLNQIDEVK	10	P02765	Alpha-2-HS-glycoprotein OS=Homo sapiens OX=9606 GN=AHSG PE=1 SV=2	2	598.817	-1.1644	3.3013e-10	218.6	28315000	yes
1403	HTLNQIDEVK	10	P02765	Alpha-2-HS-glycoprotein OS=Homo sapiens OX=9606 GN=AHSG PE=1 SV=2	2	598.817	-1.0234	0.0035489	114.4	20374000	yes
1404	HTLNQIDEVK	10	P02765	Alpha-2-HS-glycoprotein OS=Homo sapiens OX=9606 GN=AHSG PE=1 SV=2	2	598.817	-0.35467	0.019793	98.048	5552500	yes
1405	HTLNQIDEVK	10	P02765	Alpha-2-HS-glycoprotein OS=Homo sapiens OX=9606 GN=AHSG PE=1 SV=2	2	598.817	-0.93306	7.4193e-16	188.99	39838000	yes
1406	HVCGALLK	8	P43652	Afamin OS=Homo sapiens OX=9606 GN=AFM PE=1 SV=1	2	449.252	-2.7531	0.019009	149.06	2851300000	yes
1407	HVCGALLK	8	P43652	Afamin OS=Homo sapiens OX=9606 GN=AFM PE=1 SV=1	2	449.252	-2.484	0.019009	149.06	97398000	yes
1408	HVCGALLK	8	P43652	Afamin OS=Homo sapiens OX=9606 GN=AFM PE=1 SV=1	2	449.252		0.012616	154.29		yes
1409	HVCGALLK	8	P43652	Afamin OS=Homo sapiens OX=9606 GN=AFM PE=1 SV=1	2	449.252	-0.51138	0.012341	133.95	62466000	yes
1410	HVCGALLK	8	P43652	Afamin OS=Homo sapiens OX=9606 GN=AFM PE=1 SV=1	2	449.252	-0.52525	0.028907	110.54	2085000	yes
1411	HWCEEGASSSSCSETYCGLYPESEPEVK	28	Q96IY4	Carboxypeptidase B2 OS=Homo sapiens OX=9606 GN=CPB2 PE=1 SV=2	3	1089.11	-3.2286	6.5175e-14	84.68	12696000	yes
1412	HYEGSTVPEK	10	P00738	Haptoglobin OS=Homo sapiens OX=9606 GN=HP PE=1 SV=1	2	573.775	-2.709	0.0011378	123.72	33976000	yes
1413	HYEGSTVPEK	10	P00738	Haptoglobin OS=Homo sapiens OX=9606 GN=HP PE=1 SV=1	2	573.775	-1.4016	4.9265e-23	244.55	6689300000	yes
1414	HYEGSTVPEK	10	P00738	Haptoglobin OS=Homo sapiens OX=9606 GN=HP PE=1 SV=1	2	573.775	-1.3956	7.1433e-07	211.45	26703000000	yes
1415	HYEGSTVPEK	10	P00738	Haptoglobin OS=Homo sapiens OX=9606 GN=HP PE=1 SV=1	2	573.775	-1.3562	2.0867e-05	204.36	633790000	yes
1416	HYEGSTVPEK	10	P00738	Haptoglobin OS=Homo sapiens OX=9606 GN=HP PE=1 SV=1	2	573.775	-1.3147	7.1033e-07	211.48	194290000	yes
1417	HYEGSTVPEK	10	P00738	Haptoglobin OS=Homo sapiens OX=9606 GN=HP PE=1 SV=1	2	573.775	-1.2791	2.3058e-05	204.07	115550000	yes
1418	HYEGSTVPEK	10	P00738	Haptoglobin OS=Homo sapiens OX=9606 GN=HP PE=1 SV=1	2	573.775	-1.2434	1.8285e-06	169.12	34661000	yes
1419	HYEGSTVPEK	10	P00738	Haptoglobin OS=Homo sapiens OX=9606 GN=HP PE=1 SV=1	2	573.775	-1.2089	9.9251e-05	185.81	81002000	yes
1420	HYEGSTVPEK	10	P00738	Haptoglobin OS=Homo sapiens OX=9606 GN=HP PE=1 SV=1	2	573.775	-1.3123	1.9347e-10	222.42	25584000	yes
1421	HYEGSTVPEK	10	P00738	Haptoglobin OS=Homo sapiens OX=9606 GN=HP PE=1 SV=1	2	573.775	-1.8373	0.00062524	135.83	14959000	yes
1422	HYEGSTVPEK	10	P00738	Haptoglobin OS=Homo sapiens OX=9606 GN=HP PE=1 SV=1	2	573.775	-2.0383	1.9346e-06	175.51	4265000	yes
1423	HYEGSTVPEK	10	P00738	Haptoglobin OS=Homo sapiens OX=9606 GN=HP PE=1 SV=1	2	573.775		0.0017265	109.29		yes
1424	HYEGSTVPEK	10	P00738	Haptoglobin OS=Homo sapiens OX=9606 GN=HP PE=1 SV=1	2	573.775		0.0099311	103.55		yes
1425	HYEGSTVPEK	10	P00738	Haptoglobin OS=Homo sapiens OX=9606 GN=HP PE=1 SV=1	2	573.775	-1.4796	1.5514e-14	185.81	22949000	yes
1426	HYEGSTVPEK	10	P00738	Haptoglobin OS=Homo sapiens OX=9606 GN=HP PE=1 SV=1	2	573.775	-1.2558	2.0867e-05	204.36	55666000	yes
1427	HYEGSTVPEK	10	P00738	Haptoglobin OS=Homo sapiens OX=9606 GN=HP PE=1 SV=1	2	573.775		1.2652e-05	189.7		yes
1428	HYEGSTVPEK	10	P00738	Haptoglobin OS=Homo sapiens OX=9606 GN=HP PE=1 SV=1	2	573.775	-0.65793	2.0347e-05	163.32	3313300	yes
1429	HYEGSTVPEK	10	P00738	Haptoglobin OS=Homo sapiens OX=9606 GN=HP PE=1 SV=1	2	573.775	-0.65011	2.0867e-05	204.36	3817500	yes
1430	HYEGSTVPEKK	11	P00738	Haptoglobin OS=Homo sapiens OX=9606 GN=HP PE=1 SV=1	2	637.822	-1.4366	5.0435e-06	169.76	7818000	yes
1431	HYEGSTVPEKK	11	P00738	Haptoglobin OS=Homo sapiens OX=9606 GN=HP PE=1 SV=1	2	637.822	-2.3998			246150	yes
1432	HYYESEVLAMNFQDWATASR	20	P08185	Corticosteroid-binding globulin OS=Homo sapiens OX=9606 GN=SERPINA6 PE=1 SV=1	3	806.699	0.047919	0.01285	50.883	4680800	yes
1433	HYYIGIIETTWDYASDHGEK	20	P00450	Ceruloplasmin OS=Homo sapiens OX=9606 GN=CP PE=1 SV=1	3	800.038	-0.25835	1.1186e-34	185.99	29490000	yes
1434	HYYIGIIETTWDYASDHGEK	20	P00450	Ceruloplasmin OS=Homo sapiens OX=9606 GN=CP PE=1 SV=1	3	800.038	0.1919	0.031683	40.968	2219000	yes
1435	HYYIGIIETTWDYASDHGEK	20	P00450	Ceruloplasmin OS=Homo sapiens OX=9606 GN=CP PE=1 SV=1	3	800.038	-0.81255	1.8048e-20	161.75	8566300	yes
1436	HYYIGIIETTWDYASDHGEK	20	P00450	Ceruloplasmin OS=Homo sapiens OX=9606 GN=CP PE=1 SV=1	4	600.28	-0.50059	0.012424	45.704	7872200	yes
1437	IADVTSGLIGGEDGR	15	P80108	Phosphatidylinositol-glycan-specific phospholipase D OS=Homo sapiens OX=9606 GN=GPLD1 PE=1 SV=3	2	730.373	-3.1466	0.00014682	100.72	19401000	yes
1438	IADVTSGLIGGEDGR	15	P80108	Phosphatidylinositol-glycan-specific phospholipase D OS=Homo sapiens OX=9606 GN=GPLD1 PE=1 SV=3	2	730.373	-3.1531	1.8777e-42	246.26	21406000	yes
1439	IAFKIIRQEPSDSPMFIINR	20	Q02413	Desmoglein-1 OS=Homo sapiens OX=9606 GN=DSG1 PE=1 SV=2	3	792.435	-0.66365	9.1271e-05	72.421	873220	yes
1440	IAPQLSTEELVSLGEK	16	P43652	Afamin OS=Homo sapiens OX=9606 GN=AFM PE=1 SV=1	2	857.467	-2.1696	5.2826e-15	170.18	347490000	yes
1441	IASFSQNCDIYPGK	14	P01042	Kininogen-1 OS=Homo sapiens OX=9606 GN=KNG1 PE=1 SV=2	2	800.377	-0.84465	4.7859e-27	236.22	31700000	yes
1442	IASFSQNCDIYPGK	14	P01042	Kininogen-1 OS=Homo sapiens OX=9606 GN=KNG1 PE=1 SV=2	2	800.377	-0.77441	2.9853e-14	199.43	396580000	yes
1443	IAYGTQGSSGYSLR	14	P03952	Plasma kallikrein OS=Homo sapiens OX=9606 GN=KLKB1 PE=1 SV=1	2	730.362	-1.8187	0.0068242	87.363	6421300	yes
1444	ICAMEGLPQK	10	P43652	Afamin OS=Homo sapiens OX=9606 GN=AFM PE=1 SV=1	2	581.783	-2.3113	0.0068899	112.41	11466000	yes
1445	ICAMEGLPQK	10	P43652	Afamin OS=Homo sapiens OX=9606 GN=AFM PE=1 SV=1	2	573.786	-2.4191	6.6225e-05	182.39	158720000	yes
1446	ICAMEGLPQK	10	P43652	Afamin OS=Homo sapiens OX=9606 GN=AFM PE=1 SV=1	2	573.786	-3.1778	0.017857	101.64	27330000	yes
1447	IDESSLTGESDHVKK	15	P20020	Plasma membrane calcium-transporting ATPase 1 OS=Homo sapiens OX=9606 GN=ATP2B1 PE=1 SV=4	3	548.941	-1.1923	0.04044	31.389	3407400	yes
1448	IDESSLTGESDHVKK	15	P20020	Plasma membrane calcium-transporting ATPase 1 OS=Homo sapiens OX=9606 GN=ATP2B1 PE=1 SV=4	3	548.941	-0.3283	0.009672	53.001	21874000	yes
1449	IDESSLTGESDHVKK	15	P20020	Plasma membrane calcium-transporting ATPase 1 OS=Homo sapiens OX=9606 GN=ATP2B1 PE=1 SV=4	3	548.941	-0.27897	0.013291	48.704	12595000	yes
1450	IDVDAPDIDIHGPDAKLK	18	Q09666	Neuroblast differentiation-associated protein AHNAK OS=Homo sapiens OX=9606 GN=AHNAK PE=1 SV=2	4	483.757	-2.0405	0.02906	42.647	4328900	yes
1451	IECVSAETTEDCIAK	15	P02787	Serotransferrin OS=Homo sapiens OX=9606 GN=TF PE=1 SV=4	2	863.387	-0.20815	6.1615e-10	161.99	55024000	yes
1452	IEISELNR	8	P04264	Keratin, type II cytoskeletal 1 OS=Homo sapiens OX=9606 GN=KRT1 PE=1 SV=6	2	487.269	-0.38095	0.013687	157.52	2503400	no
1453	IEISELNR	8	P04264	Keratin, type II cytoskeletal 1 OS=Homo sapiens OX=9606 GN=KRT1 PE=1 SV=6	2	487.269	-2.4038	0.014958	125.25	38910000	no
1454	IEISELNRVIQR	12	P04264	Keratin, type II cytoskeletal 1 OS=Homo sapiens OX=9606 GN=KRT1 PE=1 SV=6	3	490.619	0.38434	0.0005365	116.23	3147200	no
1455	IEISELNRVIQR	12	P04264	Keratin, type II cytoskeletal 1 OS=Homo sapiens OX=9606 GN=KRT1 PE=1 SV=6	3	490.619	-0.12247	0.00056177	114.86	26987000	no
1456	IFFESVYGQCK	11	Q9UGM5	Fetuin-B OS=Homo sapiens OX=9606 GN=FETUB PE=1 SV=2	2	689.329	-0.63681	1.5179e-05	198.65	82189000	yes
1457	IFFESVYGQCK	11	Q9UGM5	Fetuin-B OS=Homo sapiens OX=9606 GN=FETUB PE=1 SV=2	2	689.329	-1.1728	0.012731	93.551	3008200	yes
1458	IFFHLNAVALGDGGHYTCR	19	P04217	Alpha-1B-glycoprotein OS=Homo sapiens OX=9606 GN=A1BG PE=1 SV=4	4	537.767	-0.69754	4.0978e-15	159.26	990620000	yes
1459	IFFHLNAVALGDGGHYTCR	19	P04217	Alpha-1B-glycoprotein OS=Homo sapiens OX=9606 GN=A1BG PE=1 SV=4	4	537.767	-0.57946	2.8868e-07	91.475	204350000	yes
1460	IGLGGRGGSGGSYGR	15	P35527	Keratin, type I cytoskeletal 9 OS=Homo sapiens OX=9606 GN=KRT9 PE=1 SV=3	3	450.901	-1.9211	0.01392	72.615	46893000	yes
1461	IGLGGRGGSGGSYGR	15	P35527	Keratin, type I cytoskeletal 9 OS=Homo sapiens OX=9606 GN=KRT9 PE=1 SV=3	3	450.901	-0.47664	2.266e-05	138.21	45544000	yes
1462	IHILPSMNPDGYEVAAAQGPNKPGYLVGR	29	P15169	Carboxypeptidase N catalytic chain OS=Homo sapiens OX=9606 GN=CPN1 PE=1 SV=1	4	766.897	0.056294	0.0076314	39.153	4365100	yes
1463	IIAATIENAQPILQIDNAR	19	P08779	Keratin, type I cytoskeletal 16 OS=Homo sapiens OX=9606 GN=KRT16 PE=1 SV=4	3	688.72	-0.046511	0.018191	49.606	6307900	yes
1464	IKFEMEQNLR	10	P35527	Keratin, type I cytoskeletal 9 OS=Homo sapiens OX=9606 GN=KRT9 PE=1 SV=3	2	654.342	-0.030933	0.0060539	119.68	64668000	yes
1465	IKFEMEQNLR	10	P35527	Keratin, type I cytoskeletal 9 OS=Homo sapiens OX=9606 GN=KRT9 PE=1 SV=3	2	654.342	-2.6386	0.0313	107.47	14753000	yes
1466	IKFEMEQNLR	10	P35527	Keratin, type I cytoskeletal 9 OS=Homo sapiens OX=9606 GN=KRT9 PE=1 SV=3	2	654.342	1.9622	0.00028039	154.85	22279000	yes
1467	IKFEMEQNLR	10	P35527	Keratin, type I cytoskeletal 9 OS=Homo sapiens OX=9606 GN=KRT9 PE=1 SV=3	3	441.896	-0.14436	0.0083799	99.568	127470000	yes
1468	IKFEMEQNLR	10	P35527	Keratin, type I cytoskeletal 9 OS=Homo sapiens OX=9606 GN=KRT9 PE=1 SV=3	3	441.896		0.031187	44.425		yes
1469	IKFEMEQNLRQGVDADINGLR	21	P35527	Keratin, type I cytoskeletal 9 OS=Homo sapiens OX=9606 GN=KRT9 PE=1 SV=3	4	616.317	-1.4309	0.00048925	66.325	8638500	yes
1470	IKFEMEQNLRQGVDADINGLR	21	P35527	Keratin, type I cytoskeletal 9 OS=Homo sapiens OX=9606 GN=KRT9 PE=1 SV=3	4	612.318	-0.56344	3.6669e-21	164.18	20937000	yes
1471	IKVTTSQDMLSIMEK	15	P05155	Plasma protease C1 inhibitor OS=Homo sapiens OX=9606 GN=SERPING1 PE=1 SV=2	3	575.304	-0.26157	6.6438e-15	169.64	24765000	yes
1472	ILGGHLDAK	9	P00738	Haptoglobin OS=Homo sapiens OX=9606 GN=HP PE=1 SV=1	2	462.269	-1.2078	0.0051384	136.75	1900600000	no
1473	ILGGHLDAK	9	P00738	Haptoglobin OS=Homo sapiens OX=9606 GN=HP PE=1 SV=1	2	462.269	-1.5154	0.010643	114.28	37014000	no
1474	ILGGHLDAK	9	P00738	Haptoglobin OS=Homo sapiens OX=9606 GN=HP PE=1 SV=1	2	462.269	-1.6622	0.020745	107.01	14758000	no
1475	ILGGHLDAK	9	P00738	Haptoglobin OS=Homo sapiens OX=9606 GN=HP PE=1 SV=1	2	462.269	-1.589	0.031536	89.698	23053000	no
1476	ILGGHLDAK	9	P00738	Haptoglobin OS=Homo sapiens OX=9606 GN=HP PE=1 SV=1	2	462.269	0.5879	0.0062265	127.02	13335000	no
1477	ILGGHLDAK	9	P00738	Haptoglobin OS=Homo sapiens OX=9606 GN=HP PE=1 SV=1	2	462.269	-1.7284			5716100	no
1478	ILGGHLDAK	9	P00738	Haptoglobin OS=Homo sapiens OX=9606 GN=HP PE=1 SV=1	2	462.269	0.57731			8940500	no
1479	ILGPLSYSK	9	P51884	Lumican OS=Homo sapiens OX=9606 GN=LUM PE=1 SV=2	2	489.287	0.098834	0.027564	102.51	41590000	yes
1480	ILLDVKTRLEQEIATYR	17	P02533	Keratin, type I cytoskeletal 14 OS=Homo sapiens OX=9606 GN=KRT14 PE=1 SV=4	3	687.728	-1.1178	0.026346	55.173	552770	no
1481	ILLQGTPVAQMTEDAVDAER	20	P01024	Complement C3 OS=Homo sapiens OX=9606 GN=C3 PE=1 SV=2	3	719.7	-1.8906	2.2374e-14	137.69	5902600	yes
1482	ILNEMRDQYEK	11	P02533	Keratin, type I cytoskeletal 14 OS=Homo sapiens OX=9606 GN=KRT14 PE=1 SV=4	2	719.853	-2.2514	0.0027294	121.83	3904600	no
1483	ILNEMRDQYEK	11	P02533	Keratin, type I cytoskeletal 14 OS=Homo sapiens OX=9606 GN=KRT14 PE=1 SV=4	2	719.853	-2.4688	0.016818	108.43	2452000	no
1484	ILNEMRDQYEKMAEK	15	P02533	Keratin, type I cytoskeletal 14 OS=Homo sapiens OX=9606 GN=KRT14 PE=1 SV=4	4	475.234	-0.91333	0.00052727	91.441	6820700	no
1485	ILNEMRDQYEQMAEK	15	P08779	Keratin, type I cytoskeletal 16 OS=Homo sapiens OX=9606 GN=KRT16 PE=1 SV=4	3	633.298	-0.80728	0.030934	58.831	2884400	yes
1486	ILNVGDIGGNETVTLRQSFVPVRPGPR	27	P22735	Protein-glutamine gamma-glutamyltransferase K OS=Homo sapiens OX=9606 GN=TGM1 PE=1 SV=4	4	723.652	-0.95948	0.00045491	57.278	1339900	yes
1487	ILSGDPYCEK	10	P43251	Biotinidase OS=Homo sapiens OX=9606 GN=BTD PE=1 SV=2	2	591.279	-0.58003	0.0060905	111.46	25527000	yes
1488	ILSGDPYCEK	10	P43251	Biotinidase OS=Homo sapiens OX=9606 GN=BTD PE=1 SV=2	2	591.279	-3.0395	0.0068402	110.87	19276000	yes
1489	ILTATVDNANVLLQIDNAR	19	P02533	Keratin, type I cytoskeletal 14 OS=Homo sapiens OX=9606 GN=KRT14 PE=1 SV=4	3	685.38	-0.96174	2.0288e-20	172.37	23166000	yes
1490	IMAQMSALQK	10	Q8IWV7	E3 ubiquitin-protein ligase UBR1 OS=Homo sapiens OX=9606 GN=UBR1 PE=1 SV=1	2	560.796	-1.1779	0.00091386	128.69	7560500	yes
1491	IMAQMSALQK	10	Q8IWV7	E3 ubiquitin-protein ligase UBR1 OS=Homo sapiens OX=9606 GN=UBR1 PE=1 SV=1	2	560.796	-1.0941	0.0054586	111.95	31773000	yes
1492	IMDLYGQPEPVKPFLFYR	18	Q9NZH8	Interleukin-36 gamma OS=Homo sapiens OX=9606 GN=IL36G PE=1 SV=1	3	738.387	-0.51247	0.00060527	83.386	3531400	yes
1493	IMQSSQSMSK	10	O75882	Attractin OS=Homo sapiens OX=9606 GN=ATRN PE=1 SV=2	2	563.765	-2.0958	0.00069344	133.57	43205000	yes
1494	IMQSSQSMSK	10	O75882	Attractin OS=Homo sapiens OX=9606 GN=ATRN PE=1 SV=2	2	563.765	-2.0264	0.00056526	138.1	99462000	yes
1495	IMQSSQSMSK	10	O75882	Attractin OS=Homo sapiens OX=9606 GN=ATRN PE=1 SV=2	2	563.765	-1.9469	0.01625	103.55	2204200	yes
1496	IMQSSQSMSK	10	O75882	Attractin OS=Homo sapiens OX=9606 GN=ATRN PE=1 SV=2	2	571.763	-2.0375	0.0314	93.649	5597500	yes
1497	IMQSSQSMSK	10	O75882	Attractin OS=Homo sapiens OX=9606 GN=ATRN PE=1 SV=2	2	571.763	-2.8008	0.028055	98.033	1256300	yes
1498	IMQSSQSMSK	10	O75882	Attractin OS=Homo sapiens OX=9606 GN=ATRN PE=1 SV=2	2	571.763	-1.75			660150	yes
1499	IMQSSQSMSK	10	O75882	Attractin OS=Homo sapiens OX=9606 GN=ATRN PE=1 SV=2	2	571.763	-3.1094			3160000	yes
1500	IMQSSQSMSK	10	O75882	Attractin OS=Homo sapiens OX=9606 GN=ATRN PE=1 SV=2	2	571.763	-0.11507			115570	yes
1501	IPACIAGER	9	P59666	Neutrophil defensin 3 OS=Homo sapiens OX=9606 GN=DEFA3 PE=1 SV=1	2	493.758	-2.2072	0.0042934	133.6	7206000	yes
1502	IPEATNR	7	P01008	Antithrombin-III OS=Homo sapiens OX=9606 GN=SERPINC1 PE=1 SV=1	2	400.717	-1.5212	0.00043014	172.39	195640000	yes
1503	IPGGLSEAKPATPEIQEIVDK	21	P01040	Cystatin-A OS=Homo sapiens OX=9606 GN=CSTA PE=1 SV=1	3	731.398	0.046003	4.3035e-09	101.49	3183800	yes
1504	IQDWYDKKGPAAIQK	15	P35527	Keratin, type I cytoskeletal 9 OS=Homo sapiens OX=9606 GN=KRT9 PE=1 SV=3	3	587.649	-0.65808	1.5039e-05	124.3	5167800	yes
1505	IQLSDYTK	8	P27487	Dipeptidyl peptidase 4 OS=Homo sapiens OX=9606 GN=DPP4 PE=1 SV=2	2	484.258	-1.9605	0.014789	125.81	18154000	yes
1506	IRLENEIQTYR	11	P13645	Keratin, type I cytoskeletal 10 OS=Homo sapiens OX=9606 GN=KRT10 PE=1 SV=6	3	478.928	-0.77234	0.025191	75.819	35294000	yes
1507	IRLENEIQTYR	11	P13645	Keratin, type I cytoskeletal 10 OS=Homo sapiens OX=9606 GN=KRT10 PE=1 SV=6	3	478.928	-2.5635	0.0074589	92.707	70564000	yes
1508	IRLENEIQTYRSLLEGEGSSGGGGR	25	P13645	Keratin, type I cytoskeletal 10 OS=Homo sapiens OX=9606 GN=KRT10 PE=1 SV=6	4	670.343	-0.69359	0.031085	38.237	518360	yes
1509	ISETSLPPDMYECLR	15	P51884	Lumican OS=Homo sapiens OX=9606 GN=LUM PE=1 SV=2	3	604.283	-2.9147	0.020758	55.66	1815300	yes
1510	ISISTSGGSFR	11	P13647	Keratin, type II cytoskeletal 5 OS=Homo sapiens OX=9606 GN=KRT5 PE=1 SV=3	2	556.291	-0.37147	0.0033451	111.61	5667300	yes
1511	ISISTSGGSFR	11	P13647	Keratin, type II cytoskeletal 5 OS=Homo sapiens OX=9606 GN=KRT5 PE=1 SV=3	2	556.291	0.71392	0.00043981	147.2	28686000	yes
1512	ISNIPDEYFK	10	P51884	Lumican OS=Homo sapiens OX=9606 GN=LUM PE=1 SV=2	2	613.309	-1.8375	0.00036089	145.72	173280000	yes
1513	ISSSKGSLGGGFSSGGFSGGSFSR	24	P13645	Keratin, type I cytoskeletal 10 OS=Homo sapiens OX=9606 GN=KRT10 PE=1 SV=6	3	737.354	-0.14885	0.0012809	59.429	46663000	yes
1514	ISSSKGSLGGGFSSGGFSGGSFSR	24	P13645	Keratin, type I cytoskeletal 10 OS=Homo sapiens OX=9606 GN=KRT10 PE=1 SV=6	3	737.354	-0.78736	0.00024238	65.428	11363000	yes
1515	ITKPALLVLNHETAK	15	P11597	Cholesteryl ester transfer protein OS=Homo sapiens OX=9606 GN=CETP PE=1 SV=2	3	549.998	-0.10739	2.1639e-05	126.16	4006800	yes
1516	ITQDAQLK	8	P08185	Corticosteroid-binding globulin OS=Homo sapiens OX=9606 GN=SERPINA6 PE=1 SV=1	2	458.759	-1.4933	0.018072	154.35	2577200	yes
1517	ITQDAQLK	8	P08185	Corticosteroid-binding globulin OS=Homo sapiens OX=9606 GN=SERPINA6 PE=1 SV=1	2	458.759	-1.4892	0.0068165	130.04	70809000	yes
1518	ITTTSPWMFPSR	12	P04180	Phosphatidylcholine-sterol acyltransferase OS=Homo sapiens OX=9606 GN=LCAT PE=1 SV=1	2	712.356	-0.77363	0.0048122	105.86	138420000	yes
1519	ITTTSPWMFPSR	12	P04180	Phosphatidylcholine-sterol acyltransferase OS=Homo sapiens OX=9606 GN=LCAT PE=1 SV=1	2	712.356	-0.39215	0.027652	84.17	4048400	yes
1520	IVFPHGITLDLVSR	14	Q07954	Prolow-density lipoprotein receptor-related protein 1 OS=Homo sapiens OX=9606 GN=LRP1 PE=1 SV=2	3	522.972	-0.45979	0.00027394	92.935	1454400	yes
1521	IVQLIQDTR	9	P15169	Carboxypeptidase N catalytic chain OS=Homo sapiens OX=9606 GN=CPN1 PE=1 SV=1	2	543.319	0.34685	0.0057372	128.69	20450000	yes
1522	IYAGHLADVDCVK	13	O75529	TAF5-like RNA polymerase II p300/CBP-associated factor-associated factor 65 kDa subunit 5L OS=Homo sapiens OX=9606 GN=TAF5L PE=1 SV=1	2	730.864	-2.4403	0.0052832	88.819	2977900	yes
1523	IYHSHIDAPK	10	P00450	Ceruloplasmin OS=Homo sapiens OX=9606 GN=CP PE=1 SV=1	2	590.809	-1.3231	6.3279e-05	158.76	33106000	yes
1524	IYMTCPDCPSSIPTDSSNHQVLEAATESLAK	31	Q9UGM5	Fetuin-B OS=Homo sapiens OX=9606 GN=FETUB PE=1 SV=2	3	1141.52	-2.8237	1.7426e-43	146.89	73308000	yes
1525	KAADDTWEPFASGK	14	P02766	Transthyretin OS=Homo sapiens OX=9606 GN=TTR PE=1 SV=1	2	761.862	-0.73891	0.010532	93.011	22494000	yes
1526	KAADDTWEPFASGK	14	P02766	Transthyretin OS=Homo sapiens OX=9606 GN=TTR PE=1 SV=1	2	761.862	-1.6371	0.0047445	124.12	810820000	yes
1527	KAADDTWEPFASGK	14	P02766	Transthyretin OS=Homo sapiens OX=9606 GN=TTR PE=1 SV=1	2	761.862	-1.9085	2.2463e-15	207.39	13882000	yes
1528	KAADDTWEPFASGK	14	P02766	Transthyretin OS=Homo sapiens OX=9606 GN=TTR PE=1 SV=1	2	761.862	-1.9391	8.4118e-20	224.42	56854000	yes
1529	KAADDTWEPFASGK	14	P02766	Transthyretin OS=Homo sapiens OX=9606 GN=TTR PE=1 SV=1	2	761.862	-1.7747	3.3653e-33	242.8	26737000	yes
1530	KAADDTWEPFASGK	14	P02766	Transthyretin OS=Homo sapiens OX=9606 GN=TTR PE=1 SV=1	2	761.862	-1.4513	0.00082438	147.18	17284000	yes
1531	KAADDTWEPFASGK	14	P02766	Transthyretin OS=Homo sapiens OX=9606 GN=TTR PE=1 SV=1	2	761.862		1.1133e-205	319.37		yes
1532	KADGSYAAWLSR	12	P0C0L5	Complement C4-B OS=Homo sapiens OX=9606 GN=C4B_2 PE=1 SV=2	2	662.836	1.2852	5.4443e-27	246.26	6055700	yes
1533	KAEEEHLGILGPQLHADVGDK	21	P00450	Ceruloplasmin OS=Homo sapiens OX=9606 GN=CP PE=1 SV=1	3	752.725	-2.1297	3.0056e-50	227.01	64612000	yes
1534	KAEEEHLGILGPQLHADVGDK	21	P00450	Ceruloplasmin OS=Homo sapiens OX=9606 GN=CP PE=1 SV=1	3	752.725	-1.9619	5.0185e-09	95.48	6378100	yes
1535	KAEEEHLGILGPQLHADVGDK	21	P00450	Ceruloplasmin OS=Homo sapiens OX=9606 GN=CP PE=1 SV=1	3	752.725	-1.607	1.3093e-05	72.568	3628900	yes
1536	KAEEEHLGILGPQLHADVGDK	21	P00450	Ceruloplasmin OS=Homo sapiens OX=9606 GN=CP PE=1 SV=1	3	752.725	-1.8998	0.040538	25.207	2746100	yes
1537	KAEEEHLGILGPQLHADVGDK	21	P00450	Ceruloplasmin OS=Homo sapiens OX=9606 GN=CP PE=1 SV=1	5	452.038	-1.6062	0.014058	35.195	4186200	yes
1538	KAEEEHLGILGPQLHADVGDK	21	P00450	Ceruloplasmin OS=Homo sapiens OX=9606 GN=CP PE=1 SV=1	4	564.796	-2.8376	4.9412e-21	159.98	374420000	yes
1539	KAEEEHLGILGPQLHADVGDK	21	P00450	Ceruloplasmin OS=Homo sapiens OX=9606 GN=CP PE=1 SV=1	4	564.796	-2.6885	0.016157	35.711	26102000	yes
1540	KAEEEHLGILGPQLHADVGDK	21	P00450	Ceruloplasmin OS=Homo sapiens OX=9606 GN=CP PE=1 SV=1	4	564.796	-2.6735	0.03081	26.239	6237800	yes
1541	KAEEEHLGILGPQLHADVGDK	21	P00450	Ceruloplasmin OS=Homo sapiens OX=9606 GN=CP PE=1 SV=1	4	564.796	-2.9844	0.02327	30.813	2068700	yes
1542	KAEEEHLGILGPQLHADVGDK	21	P00450	Ceruloplasmin OS=Homo sapiens OX=9606 GN=CP PE=1 SV=1	4	564.796	-2.5461	0.020099	30.742	24050000	yes
1543	KAEEEHLGILGPQLHADVGDK	21	P00450	Ceruloplasmin OS=Homo sapiens OX=9606 GN=CP PE=1 SV=1	4	564.796	-2.3753	0.032891	21.841	8512900	yes
1544	KALYLQYTDETFR	13	P00450	Ceruloplasmin OS=Homo sapiens OX=9606 GN=CP PE=1 SV=1	3	549.951	-0.3033	0.0091839	63.76	1071000	yes
1545	KCSYTEDAQCIDGTIEVPK	19	P02749	Beta-2-glycoprotein 1 OS=Homo sapiens OX=9606 GN=APOH PE=1 SV=3	3	738.673	-2.1916	0.0026715	58.997	4147800	yes
1546	KDAEAWFNEK	10	P13645	Keratin, type I cytoskeletal 10 OS=Homo sapiens OX=9606 GN=KRT10 PE=1 SV=6	2	619.296	0.25923	0.037338	99.283	7905200	yes
1547	KDIENQYETQITQIEHEVSSSGQEVQSSAK	30	P35527	Keratin, type I cytoskeletal 9 OS=Homo sapiens OX=9606 GN=KRT9 PE=1 SV=3	3	1131.54	0.03064	0.014458	29.346	5661400	yes
1548	KDPEGLFLQDNIVAEFSVDETGQMSATAK	29	P02753	Retinol-binding protein 4 OS=Homo sapiens OX=9606 GN=RBP4 PE=1 SV=3	3	1052.84	-3.9703	9.9475e-33	144.28	69206000	yes
1549	KFPSGTFEQVSQLVK	15	P02774	Vitamin D-binding protein OS=Homo sapiens OX=9606 GN=GC PE=1 SV=2	3	565.642	0.83203	0.0016993	80.706	1249200	yes
1550	KGDTFSCMVGHEALPLAFTQK	21	P01876	Immunoglobulin heavy constant alpha 1 OS=Homo sapiens OX=9606 GN=IGHA1 PE=1 SV=2	4	585.04	0.67308	0.0045094	48.229	16430000	yes
1551	KGDTFSCMVGHEALPLAFTQK	21	P01876	Immunoglobulin heavy constant alpha 1 OS=Homo sapiens OX=9606 GN=IGHA1 PE=1 SV=2	3	779.717	-0.30246	5.6346e-88	268.25	18378000	yes
1552	KGETFSCMVGHEALPLAFTQK	21	P01877	Immunoglobulin heavy constant alpha 2 OS=Homo sapiens OX=9606 GN=IGHA2 PE=1 SV=4	3	784.389	0.03336	3.3422e-41	198.05	13649000	yes
1553	KGHILELLTEVTR	13	P31944	Caspase-14 OS=Homo sapiens OX=9606 GN=CASP14 PE=1 SV=2	3	503.631	-0.48217	0.032305	45.79	393150	yes
1554	KGPAAIQK	8	P35527	Keratin, type I cytoskeletal 9 OS=Homo sapiens OX=9606 GN=KRT9 PE=1 SV=3	2	406.753	-1.143	0.0040079	126.2	3706600	yes
1555	KGPAAIQK	8	P35527	Keratin, type I cytoskeletal 9 OS=Homo sapiens OX=9606 GN=KRT9 PE=1 SV=3	2	406.753	-1.4914	0.0083508	168.74	25021000	yes
1556	KGPAAIQK	8	P35527	Keratin, type I cytoskeletal 9 OS=Homo sapiens OX=9606 GN=KRT9 PE=1 SV=3	2	406.753	-1.5665	0.034296	149.4	112920000	yes
1557	KGVCEETSGAYEK	13	P02760	Protein AMBP OS=Homo sapiens OX=9606 GN=AMBP PE=1 SV=1	2	729.332	-2.7842	7.9383e-13	177.1	16701000	yes
1558	KGVCEETSGAYEK	13	P02760	Protein AMBP OS=Homo sapiens OX=9606 GN=AMBP PE=1 SV=1	3	486.557	-1.0663	1.3256e-08	160.84	46301000	yes
1559	KHNLYFEAAFDVPLK	15	P43251	Biotinidase OS=Homo sapiens OX=9606 GN=BTD PE=1 SV=2	3	597.986	-0.40546	0.0046707	62.861	2380200	yes
1560	KHNLYFEAAFDVPLK	15	P43251	Biotinidase OS=Homo sapiens OX=9606 GN=BTD PE=1 SV=2	3	597.986	-1.4014	0.004015	66.246	2976600	yes
1561	KLCMAALK	8	P02774	Vitamin D-binding protein OS=Homo sapiens OX=9606 GN=GC PE=1 SV=2	2	467.764	-0.58508	5.0385e-06	169.37	6428100	yes
1562	KLEAQETLNEEDK	13	Q9UIF9	Bromodomain adjacent to zinc finger domain protein 2A OS=Homo sapiens OX=9606 GN=BAZ2A PE=1 SV=4	2	773.883	-1.7333	0.0064499	94.692	155510000	yes
1563	KLEAQETLNEEDK	13	Q9UIF9	Bromodomain adjacent to zinc finger domain protein 2A OS=Homo sapiens OX=9606 GN=BAZ2A PE=1 SV=4	2	773.883	-0.33232			1226600	yes
1564	KLISVDTEHSNIYLQNGPDR	20	P00450	Ceruloplasmin OS=Homo sapiens OX=9606 GN=CP PE=1 SV=1	4	575.547	-0.91612	0.0080928	44.089	1684400	yes
1565	KLVAASQAALGL	12	P02768	Albumin OS=Homo sapiens OX=9606 GN=ALB PE=1 SV=2	2	571.351	-0.38953	0.010076	131.5	12878000000	yes
1566	KLVAASQAALGL	12	P02768	Albumin OS=Homo sapiens OX=9606 GN=ALB PE=1 SV=2	2	571.351	-0.48654	0.011316	114.51	137830000	yes
1567	KLYHSEAFTVNFGDTEEAKK	20	P01009	Alpha-1-antitrypsin OS=Homo sapiens OX=9606 GN=SERPINA1 PE=1 SV=3	4	579.289	1.1291	2.8832e-08	94.188	6361000	yes
1568	KPAITYGTR	9	Q96KN2	Beta-Ala-His dipeptidase OS=Homo sapiens OX=9606 GN=CNDP1 PE=1 SV=5	2	503.788	-2.6072	0.018865	84.615	11429000	yes
1569	KPDDITIDVTINESISHSR	19	Q9NPH3	Interleukin-1 receptor accessory protein OS=Homo sapiens OX=9606 GN=IL1RAP PE=1 SV=2	3	714.034	-2.6854	1.3505e-05	89.846	4485000	yes
1570	KPSLSVQPGPVVAPGEK	17	Q8N6C8	Leukocyte immunoglobulin-like receptor subfamily A member 3 OS=Homo sapiens OX=9606 GN=LILRA3 PE=1 SV=3	3	563.989	-2.0479	0.017243	41.348	5389200	yes
1571	KPVDEYKDCHLAQVPSHTVVAR	22	P02787	Serotransferrin OS=Homo sapiens OX=9606 GN=TF PE=1 SV=4	3	850.436	-2.444	8.5499e-09	92.95	15707000	yes
1572	KPVDEYKDCHLAQVPSHTVVAR	22	P02787	Serotransferrin OS=Homo sapiens OX=9606 GN=TF PE=1 SV=4	5	510.664	-2.614	0.01634	33.833	122310000	yes
1573	KPVDEYKDCHLAQVPSHTVVAR	22	P02787	Serotransferrin OS=Homo sapiens OX=9606 GN=TF PE=1 SV=4	4	638.079	-2.9498	5.6743e-166	315.14	45879000	yes
1574	KPVEEYANCHLAR	13	P02787	Serotransferrin OS=Homo sapiens OX=9606 GN=TF PE=1 SV=4	3	529.596	-2.2769	0.019834	53.967	2006300	yes
1575	KPVEEYANCHLAR	13	P02787	Serotransferrin OS=Homo sapiens OX=9606 GN=TF PE=1 SV=4	3	529.596	-2.3599	2.0751e-14	180.28	530650000	yes
1576	KQLVEIEK	8	P00738	Haptoglobin OS=Homo sapiens OX=9606 GN=HP PE=1 SV=1	2	493.798	-1.7896	0.0038484	126.24	24983000	no
1577	KQTALVELVK	10	P02768	Albumin OS=Homo sapiens OX=9606 GN=ALB PE=1 SV=2	2	564.853	-0.58962	1.2109e-05	208.63	267220000	yes
1578	KQTALVELVK	10	P02768	Albumin OS=Homo sapiens OX=9606 GN=ALB PE=1 SV=2	2	564.853	-0.49896	1.2143e-05	208.6	19410000	yes
1579	KQTALVELVK	10	P02768	Albumin OS=Homo sapiens OX=9606 GN=ALB PE=1 SV=2	2	564.853	-0.19155	0.024967	119.68	1125900	yes
1580	KQTALVELVK	10	P02768	Albumin OS=Homo sapiens OX=9606 GN=ALB PE=1 SV=2	2	564.853	-0.67255	3.2337e-06	215.06	116110000	yes
1581	KQTALVELVK	10	P02768	Albumin OS=Homo sapiens OX=9606 GN=ALB PE=1 SV=2	2	564.853	-0.59781	0.024967	119.68	6886300	yes
1582	KQTALVELVK	10	P02768	Albumin OS=Homo sapiens OX=9606 GN=ALB PE=1 SV=2	2	564.853	-2.5811	2.0919e-05	168.46	262060000	yes
1583	KQTALVELVK	10	P02768	Albumin OS=Homo sapiens OX=9606 GN=ALB PE=1 SV=2	2	564.853	-2.5925	0.0011058	188.99	682670000	yes
1584	KQTALVELVK	10	P02768	Albumin OS=Homo sapiens OX=9606 GN=ALB PE=1 SV=2	2	564.853	-2.5316	0.00094379	195.36	677060000	yes
1585	KQTALVELVK	10	P02768	Albumin OS=Homo sapiens OX=9606 GN=ALB PE=1 SV=2	2	564.853	-2.6154	0.013023	123.86	9459400	yes
1586	KQTALVELVK	10	P02768	Albumin OS=Homo sapiens OX=9606 GN=ALB PE=1 SV=2	2	564.853	-2.4387	0.03512	116.3	3711200	yes
1587	KQTALVELVK	10	P02768	Albumin OS=Homo sapiens OX=9606 GN=ALB PE=1 SV=2	2	564.853	-2.9967	3.2337e-06	215.06	41520000000	yes
1588	KQTALVELVK	10	P02768	Albumin OS=Homo sapiens OX=9606 GN=ALB PE=1 SV=2	2	564.853	-2.71	0.00085714	197.21	87435000	yes
1589	KQTALVELVK	10	P02768	Albumin OS=Homo sapiens OX=9606 GN=ALB PE=1 SV=2	2	564.853	-2.5906	3.2312e-06	215.06	297510000	yes
1590	KQTALVELVK	10	P02768	Albumin OS=Homo sapiens OX=9606 GN=ALB PE=1 SV=2	2	564.853	-2.6169	3.2337e-06	215.06	124720000	yes
1591	KQTALVELVK	10	P02768	Albumin OS=Homo sapiens OX=9606 GN=ALB PE=1 SV=2	2	564.853	-2.7052	3.2337e-06	215.06	199860000	yes
1592	KQTALVELVK	10	P02768	Albumin OS=Homo sapiens OX=9606 GN=ALB PE=1 SV=2	2	564.853	-2.7675	0.0011315	187.97	232330000	yes
1593	KQTALVELVK	10	P02768	Albumin OS=Homo sapiens OX=9606 GN=ALB PE=1 SV=2	2	564.853	-2.6855	0.00010751	176.48	152670000	yes
1594	KQTALVELVK	10	P02768	Albumin OS=Homo sapiens OX=9606 GN=ALB PE=1 SV=2	2	564.853	-2.5494	0.0010239	192.21	114250000	yes
1595	KQTALVELVK	10	P02768	Albumin OS=Homo sapiens OX=9606 GN=ALB PE=1 SV=2	2	564.853	-2.3916	2.2851e-09	222.28	45145000	yes
1596	KQTALVELVK	10	P02768	Albumin OS=Homo sapiens OX=9606 GN=ALB PE=1 SV=2	2	564.853	-2.6756	0.00033826	162.36	30710000	yes
1597	KQTALVELVK	10	P02768	Albumin OS=Homo sapiens OX=9606 GN=ALB PE=1 SV=2	2	564.853	-2.9776	0.00045735	201.84	19678000	yes
1598	KQTALVELVK	10	P02768	Albumin OS=Homo sapiens OX=9606 GN=ALB PE=1 SV=2	2	564.853		2.2238e-42	236.92		yes
1599	KQTALVELVK	10	P02768	Albumin OS=Homo sapiens OX=9606 GN=ALB PE=1 SV=2	2	564.853		0.00063194	174.98		yes
1600	KQTALVELVK	10	P02768	Albumin OS=Homo sapiens OX=9606 GN=ALB PE=1 SV=2	2	564.853		5.1546e-06	188.99		yes
1601	KQTALVELVK	10	P02768	Albumin OS=Homo sapiens OX=9606 GN=ALB PE=1 SV=2	2	564.853		5.3185e-11	201.33		yes
1602	KQTALVELVK	10	P02768	Albumin OS=Homo sapiens OX=9606 GN=ALB PE=1 SV=2	2	564.853		6.7397e-10	197.21		yes
1603	KQTALVELVK	10	P02768	Albumin OS=Homo sapiens OX=9606 GN=ALB PE=1 SV=2	2	564.853		1.9922e-05	182.46		yes
1604	KQTALVELVK	10	P02768	Albumin OS=Homo sapiens OX=9606 GN=ALB PE=1 SV=2	2	564.853		9.1767e-07	190.86		yes
1605	KQTALVELVK	10	P02768	Albumin OS=Homo sapiens OX=9606 GN=ALB PE=1 SV=2	2	564.853	-2.7506	0.00057524	121.41	201300000	yes
1606	KQTALVELVK	10	P02768	Albumin OS=Homo sapiens OX=9606 GN=ALB PE=1 SV=2	2	564.853	-2.8152	1.9696e-30	208.6	551090000	yes
1607	KQTALVELVK	10	P02768	Albumin OS=Homo sapiens OX=9606 GN=ALB PE=1 SV=2	2	564.853	-2.6568	4.5781e-53	222.3	208730000	yes
1608	KQTALVELVK	10	P02768	Albumin OS=Homo sapiens OX=9606 GN=ALB PE=1 SV=2	2	564.853	-2.7904	3.4459e-09	169.99	301080000	yes
1609	KQTALVELVK	10	P02768	Albumin OS=Homo sapiens OX=9606 GN=ALB PE=1 SV=2	2	564.853	-3.0442	0.029683	102.06	3424300	yes
1610	KQTALVELVK	10	P02768	Albumin OS=Homo sapiens OX=9606 GN=ALB PE=1 SV=2	2	564.853	-2.4725	0.020623	85.958	2392600	yes
1611	KQTALVELVK	10	P02768	Albumin OS=Homo sapiens OX=9606 GN=ALB PE=1 SV=2	2	564.853	1.1839	0.011711	126.39	271450000	yes
1612	KQTALVELVK	10	P02768	Albumin OS=Homo sapiens OX=9606 GN=ALB PE=1 SV=2	2	564.853	1.3497	0.0023497	151.22	5444800	yes
1613	KQTALVELVK	10	P02768	Albumin OS=Homo sapiens OX=9606 GN=ALB PE=1 SV=2	2	564.853	-0.69054	0.00085714	197.21	32861000	yes
1614	KQTALVELVK	10	P02768	Albumin OS=Homo sapiens OX=9606 GN=ALB PE=1 SV=2	2	564.853	-0.65336	8.3791e-22	242.59	8264500	yes
1615	KQTALVELVK	10	P02768	Albumin OS=Homo sapiens OX=9606 GN=ALB PE=1 SV=2	2	564.853	-0.60207	0.00045735	201.84	4141600	yes
1616	KQTALVELVK	10	P02768	Albumin OS=Homo sapiens OX=9606 GN=ALB PE=1 SV=2	2	564.853	-0.99705	0.00079014	188.04	9836600000	yes
1617	KQTALVELVK	10	P02768	Albumin OS=Homo sapiens OX=9606 GN=ALB PE=1 SV=2	2	564.853	-0.97824	0.00022839	204.5	20745000	yes
1618	KQTALVELVK	10	P02768	Albumin OS=Homo sapiens OX=9606 GN=ALB PE=1 SV=2	2	564.853	-0.95263	0.0095093	130.63	11284000	yes
1619	KQTALVELVK	10	P02768	Albumin OS=Homo sapiens OX=9606 GN=ALB PE=1 SV=2	2	564.853		0.0090093	90.108		yes
1620	KQTALVELVK	10	P02768	Albumin OS=Homo sapiens OX=9606 GN=ALB PE=1 SV=2	2	564.853		0.00043059	111.61		yes
1621	KQTALVELVK	10	P02768	Albumin OS=Homo sapiens OX=9606 GN=ALB PE=1 SV=2	2	564.853		0.0010963	169.37		yes
1622	KQTALVELVK	10	P02768	Albumin OS=Homo sapiens OX=9606 GN=ALB PE=1 SV=2	2	564.853	-0.81807			9644100	yes
1623	KQTALVELVK	10	P02768	Albumin OS=Homo sapiens OX=9606 GN=ALB PE=1 SV=2	2	564.853	-2.634			500290000	yes
1624	KQTALVELVK	10	P02768	Albumin OS=Homo sapiens OX=9606 GN=ALB PE=1 SV=2	2	564.853	-2.1538			7298200	yes
1625	KQTALVELVK	10	P02768	Albumin OS=Homo sapiens OX=9606 GN=ALB PE=1 SV=2	2	564.853	-1.8501			3151700	yes
1626	KQTALVELVK	10	P02768	Albumin OS=Homo sapiens OX=9606 GN=ALB PE=1 SV=2	2	564.853	-1.9792			1344400	yes
1627	KQTALVELVK	10	P02768	Albumin OS=Homo sapiens OX=9606 GN=ALB PE=1 SV=2	2	564.853	-2.1248			2382900	yes
1628	KQTALVELVK	10	P02768	Albumin OS=Homo sapiens OX=9606 GN=ALB PE=1 SV=2	2	564.853	-0.46148			234210	yes
1629	KQTALVELVK	10	P02768	Albumin OS=Homo sapiens OX=9606 GN=ALB PE=1 SV=2	2	564.853	1.0262			3010600	yes
1630	KQTALVELVK	10	P02768	Albumin OS=Homo sapiens OX=9606 GN=ALB PE=1 SV=2	2	564.853	0.88173			1261400	yes
1631	KQTALVELVK	10	P02768	Albumin OS=Homo sapiens OX=9606 GN=ALB PE=1 SV=2	2	564.853	0.39206			4163000	yes
1632	KQTALVELVK	10	P02768	Albumin OS=Homo sapiens OX=9606 GN=ALB PE=1 SV=2	2	564.853	-1.7956			646670	yes
1633	KSDVGFLPPFPTLDPEEK	18	P43652	Afamin OS=Homo sapiens OX=9606 GN=AFM PE=1 SV=1	3	672.682	-0.45795	0.0012112	68.567	3318200	yes
1634	KSDVGFLPPFPTLDPEEK	18	P43652	Afamin OS=Homo sapiens OX=9606 GN=AFM PE=1 SV=1	3	672.682	0.13227	1.2795e-09	121.34	961980000	yes
1635	KTNPEIQSTLR	11	P31944	Caspase-14 OS=Homo sapiens OX=9606 GN=CASP14 PE=1 SV=2	3	429.574	-1.2364	0.035466	36.303	444870	yes
1636	KTNPEIQSTLR	11	P31944	Caspase-14 OS=Homo sapiens OX=9606 GN=CASP14 PE=1 SV=2	3	429.574	-0.59695	0.033775	38.021	505460	yes
1637	KVADALTNAVAHVDDMPNALSALSDLHAHK	30	P69905	Hemoglobin subunit alpha OS=Homo sapiens OX=9606 GN=HBA2 PE=1 SV=2	4	785.9	0.27704	0.0011368	42.659	4977000	yes
1638	KVADALTNAVAHVDDMPNALSALSDLHAHK	30	P69905	Hemoglobin subunit alpha OS=Homo sapiens OX=9606 GN=HBA2 PE=1 SV=2	4	781.902	-0.15622	1.8734e-48	159.01	30483000	yes
1639	KVLGAFSDGLAHLDNLK	17	P68871	Hemoglobin subunit beta OS=Homo sapiens OX=9606 GN=HBB PE=1 SV=2	3	600	0.041984	0.0054191	57.525	773250	no
1640	KVLGAFSDGLAHLDNLK	17	P68871	Hemoglobin subunit beta OS=Homo sapiens OX=9606 GN=HBB PE=1 SV=2	3	600	0.78016	0.00013289	71.98	49758000	no
1641	KVLGAFSDGLAHLDNLK	17	P68871	Hemoglobin subunit beta OS=Homo sapiens OX=9606 GN=HBB PE=1 SV=2	3	600	-0.53057	0.00013355	72.583	2137600	no
1642	KVPQVSTPTLVEVSR	15	P02768	Albumin OS=Homo sapiens OX=9606 GN=ALB PE=1 SV=2	3	547.317	0.25362	2.679e-06	141	7036700	yes
1643	KVPQVSTPTLVEVSR	15	P02768	Albumin OS=Homo sapiens OX=9606 GN=ALB PE=1 SV=2	3	547.317	0.19147	3.0717e-19	131.86	89309000	yes
1644	KVPQVSTPTLVEVSR	15	P02768	Albumin OS=Homo sapiens OX=9606 GN=ALB PE=1 SV=2	2	820.473	0.025257	0.004763	83.047	1143500	yes
1645	KVPQVSTPTLVEVSR	15	P02768	Albumin OS=Homo sapiens OX=9606 GN=ALB PE=1 SV=2	2	820.473	0.47693	0.00048055	106.32	549020000	yes
1646	KVPQVSTPTLVEVSR	15	P02768	Albumin OS=Homo sapiens OX=9606 GN=ALB PE=1 SV=2	3	547.317	-0.89444	7.5379e-06	134.02	73550000	yes
1647	KVPQVSTPTLVEVSR	15	P02768	Albumin OS=Homo sapiens OX=9606 GN=ALB PE=1 SV=2	3	547.317	-0.80387	1.7408e-10	157.37	8557900	yes
1648	KVPQVSTPTLVEVSR	15	P02768	Albumin OS=Homo sapiens OX=9606 GN=ALB PE=1 SV=2	2	820.473	-1.2692	0.0064309	92.295	343600000	yes
1649	KVPQVSTPTLVEVSR	15	P02768	Albumin OS=Homo sapiens OX=9606 GN=ALB PE=1 SV=2	2	820.473	-2.2304	0.00030242	122.46	309190000	yes
1650	KVPQVSTPTLVEVSR	15	P02768	Albumin OS=Homo sapiens OX=9606 GN=ALB PE=1 SV=2	2	820.473	-2.3186	0.00040022	107.65	31632000	yes
1651	KVPQVSTPTLVEVSR	15	P02768	Albumin OS=Homo sapiens OX=9606 GN=ALB PE=1 SV=2	2	820.473		0.025129	56.225		yes
1652	KVPQVSTPTLVEVSR	15	P02768	Albumin OS=Homo sapiens OX=9606 GN=ALB PE=1 SV=2	3	547.317	-1.3849	2.425e-07	145.7	6418100	yes
1653	KVPQVSTPTLVEVSR	15	P02768	Albumin OS=Homo sapiens OX=9606 GN=ALB PE=1 SV=2	3	547.317	-1.5613	2.7466e-05	98.682	109480000	yes
1654	KVPQVSTPTLVEVSR	15	P02768	Albumin OS=Homo sapiens OX=9606 GN=ALB PE=1 SV=2	3	547.317	-1.5164	0.0010246	85.493	5267100	yes
1655	KVPQVSTPTLVEVSR	15	P02768	Albumin OS=Homo sapiens OX=9606 GN=ALB PE=1 SV=2	3	547.317	-1.8993	1.079e-06	138.01	94277000	yes
1656	KVPQVSTPTLVEVSR	15	P02768	Albumin OS=Homo sapiens OX=9606 GN=ALB PE=1 SV=2	3	547.317	1.322	0.0023125	76.358	20984000	yes
1657	KVPQVSTPTLVEVSR	15	P02768	Albumin OS=Homo sapiens OX=9606 GN=ALB PE=1 SV=2	2	820.473	-1.5678	0.00071338	102.73	117750000	yes
1658	KVPQVSTPTLVEVSR	15	P02768	Albumin OS=Homo sapiens OX=9606 GN=ALB PE=1 SV=2	3	547.317	-1.9344	2.4271e-07	145.69	65688000	yes
1659	KVPQVSTPTLVEVSR	15	P02768	Albumin OS=Homo sapiens OX=9606 GN=ALB PE=1 SV=2	3	547.317	-1.8831	7.7882e-21	181.75	307330000	yes
1660	KVPQVSTPTLVEVSR	15	P02768	Albumin OS=Homo sapiens OX=9606 GN=ALB PE=1 SV=2	3	547.317	-1.5812	3.1431e-06	122.63	113600000	yes
1661	KVPQVSTPTLVEVSR	15	P02768	Albumin OS=Homo sapiens OX=9606 GN=ALB PE=1 SV=2	3	547.317	-1.4807	5.3914e-21	192.68	60527000	yes
1662	KVPQVSTPTLVEVSR	15	P02768	Albumin OS=Homo sapiens OX=9606 GN=ALB PE=1 SV=2	3	547.317	-1.0118	2.03e-06	110.97	54885000	yes
1663	KVPQVSTPTLVEVSR	15	P02768	Albumin OS=Homo sapiens OX=9606 GN=ALB PE=1 SV=2	2	820.473	-0.59488	0.00010914	119.25	163120000	yes
1664	KVPQVSTPTLVEVSR	15	P02768	Albumin OS=Homo sapiens OX=9606 GN=ALB PE=1 SV=2	2	820.473	-0.56778	0.0028487	98.337	44212000	yes
1665	KVPQVSTPTLVEVSR	15	P02768	Albumin OS=Homo sapiens OX=9606 GN=ALB PE=1 SV=2	2	820.473	-0.5411	0.0005213	133.15	38463000	yes
1666	KVPQVSTPTLVEVSR	15	P02768	Albumin OS=Homo sapiens OX=9606 GN=ALB PE=1 SV=2	2	820.473	-0.66831	0.0032735	97.463	29222000	yes
1667	KVPQVSTPTLVEVSR	15	P02768	Albumin OS=Homo sapiens OX=9606 GN=ALB PE=1 SV=2	3	547.317	-0.98305	0.0030277	71.344	7594200	yes
1668	KVPQVSTPTLVEVSR	15	P02768	Albumin OS=Homo sapiens OX=9606 GN=ALB PE=1 SV=2	2	820.473		3.7299e-15	159.58		yes
1669	KVPQVSTPTLVEVSR	15	P02768	Albumin OS=Homo sapiens OX=9606 GN=ALB PE=1 SV=2	3	547.317	0.53469	0.02453	37.177	1218300	yes
1670	KVPQVSTPTLVEVSR	15	P02768	Albumin OS=Homo sapiens OX=9606 GN=ALB PE=1 SV=2	3	547.317	-1.8092	0.0011354	82.663	435880000	yes
1671	KVPQVSTPTLVEVSR	15	P02768	Albumin OS=Homo sapiens OX=9606 GN=ALB PE=1 SV=2	2	820.473	-1.8744	0.0069483	74.769	155860000	yes
1672	KVPQVSTPTLVEVSR	15	P02768	Albumin OS=Homo sapiens OX=9606 GN=ALB PE=1 SV=2	2	820.473	-0.9106	0.0047217	83.204	45180000	yes
1673	KVPQVSTPTLVEVSR	15	P02768	Albumin OS=Homo sapiens OX=9606 GN=ALB PE=1 SV=2	2	820.473	-0.85629	0.020328	54.7	38468000	yes
1674	KVPQVSTPTLVEVSR	15	P02768	Albumin OS=Homo sapiens OX=9606 GN=ALB PE=1 SV=2	2	820.473	-0.58862	0.019471	55.261	7796000	yes
1675	KVPQVSTPTLVEVSR	15	P02768	Albumin OS=Homo sapiens OX=9606 GN=ALB PE=1 SV=2	3	547.317	-1.0432	0.027952	37.77	6563400	yes
1676	KVPQVSTPTLVEVSR	15	P02768	Albumin OS=Homo sapiens OX=9606 GN=ALB PE=1 SV=2	3	547.317	-0.86834	1.8128e-24	213	78447000	yes
1677	KVPQVSTPTLVEVSR	15	P02768	Albumin OS=Homo sapiens OX=9606 GN=ALB PE=1 SV=2	3	547.317	-1.0859	6.8248e-29	223.14	947470000	yes
1678	KVPQVSTPTLVEVSR	15	P02768	Albumin OS=Homo sapiens OX=9606 GN=ALB PE=1 SV=2	3	547.317	-1.2722	7.0671e-07	113.4	642830000	yes
1679	KVPQVSTPTLVEVSR	15	P02768	Albumin OS=Homo sapiens OX=9606 GN=ALB PE=1 SV=2	3	547.317	-1.3746	1.8085e-15	167.61	598540000	yes
1680	KVPQVSTPTLVEVSR	15	P02768	Albumin OS=Homo sapiens OX=9606 GN=ALB PE=1 SV=2	3	547.317	-1.439	0.0031856	70.529	632460000	yes
1681	KVPQVSTPTLVEVSR	15	P02768	Albumin OS=Homo sapiens OX=9606 GN=ALB PE=1 SV=2	3	547.317	-1.5912	0.0008627	86.641	594200000	yes
1682	KVPQVSTPTLVEVSR	15	P02768	Albumin OS=Homo sapiens OX=9606 GN=ALB PE=1 SV=2	3	547.317	-1.5158	1.0067e-07	151.07	832380000	yes
1683	KVPQVSTPTLVEVSR	15	P02768	Albumin OS=Homo sapiens OX=9606 GN=ALB PE=1 SV=2	3	547.317	-1.5605	1.1234e-20	185.27	767810000	yes
1684	KVPQVSTPTLVEVSR	15	P02768	Albumin OS=Homo sapiens OX=9606 GN=ALB PE=1 SV=2	3	547.317	-1.2884	1.8129e-21	196.18	788580000	yes
1685	KVPQVSTPTLVEVSR	15	P02768	Albumin OS=Homo sapiens OX=9606 GN=ALB PE=1 SV=2	3	547.317	-0.81104	1.4042e-11	164.66	391610000	yes
1686	KVPQVSTPTLVEVSR	15	P02768	Albumin OS=Homo sapiens OX=9606 GN=ALB PE=1 SV=2	3	547.317	-0.066713	2.2483e-10	155.06	7248900	yes
1687	KVPQVSTPTLVEVSR	15	P02768	Albumin OS=Homo sapiens OX=9606 GN=ALB PE=1 SV=2	3	547.317	-0.066012	9.4949e-16	171.46	44110000	yes
1688	KVPQVSTPTLVEVSR	15	P02768	Albumin OS=Homo sapiens OX=9606 GN=ALB PE=1 SV=2	2	820.473	-0.78507	0.0004073	107.53	6004400	yes
1689	KVPQVSTPTLVEVSR	15	P02768	Albumin OS=Homo sapiens OX=9606 GN=ALB PE=1 SV=2	3	547.317	-0.081599	9.4771e-10	116.06	7338800	yes
1690	KVPQVSTPTLVEVSR	15	P02768	Albumin OS=Homo sapiens OX=9606 GN=ALB PE=1 SV=2	2	820.473	0.051766			6818200	yes
1691	KVPQVSTPTLVEVSR	15	P02768	Albumin OS=Homo sapiens OX=9606 GN=ALB PE=1 SV=2	3	547.317	0.99747			9913300	yes
1692	KVPQVSTPTLVEVSR	15	P02768	Albumin OS=Homo sapiens OX=9606 GN=ALB PE=1 SV=2	3	547.317	1.1255			1069900	yes
1693	KVPQVSTPTLVEVSR	15	P02768	Albumin OS=Homo sapiens OX=9606 GN=ALB PE=1 SV=2	2	820.473	0.66351			839340	yes
1694	KVPQVSTPTLVEVSR	15	P02768	Albumin OS=Homo sapiens OX=9606 GN=ALB PE=1 SV=2	3	547.317	-0.25899			8323700	yes
1695	KVPQVSTPTLVEVSR	15	P02768	Albumin OS=Homo sapiens OX=9606 GN=ALB PE=1 SV=2	2	820.473	-0.62021			54240	yes
1696	KVPQVSTPTLVEVSR	15	P02768	Albumin OS=Homo sapiens OX=9606 GN=ALB PE=1 SV=2	3	547.317	-1.28			10747000	yes
1697	KVPQVSTPTLVEVSR	15	P02768	Albumin OS=Homo sapiens OX=9606 GN=ALB PE=1 SV=2	3	547.317	-1.0639			33208000	yes
1698	KVPQVSTPTLVEVSR	15	P02768	Albumin OS=Homo sapiens OX=9606 GN=ALB PE=1 SV=2	3	547.317	-0.61171			6809000	yes
1699	KVPQVSTPTLVEVSR	15	P02768	Albumin OS=Homo sapiens OX=9606 GN=ALB PE=1 SV=2	3	547.317	-0.59337			29733000	yes
1700	KVPQVSTPTLVEVSR	15	P02768	Albumin OS=Homo sapiens OX=9606 GN=ALB PE=1 SV=2	3	547.317	-0.89518			1602000	yes
1701	KVPQVSTPTLVEVSR	15	P02768	Albumin OS=Homo sapiens OX=9606 GN=ALB PE=1 SV=2	3	547.317	-0.71953			2822300	yes
1702	KVPQVSTPTLVEVSR	15	P02768	Albumin OS=Homo sapiens OX=9606 GN=ALB PE=1 SV=2	3	547.317	-1.287			492630000	yes
1703	KVPQVSTPTLVEVSR	15	P02768	Albumin OS=Homo sapiens OX=9606 GN=ALB PE=1 SV=2	3	547.317	-1.1341			174510000	yes
1704	KVPQVSTPTLVEVSR	15	P02768	Albumin OS=Homo sapiens OX=9606 GN=ALB PE=1 SV=2	3	547.317	-1.3162			1094900000	yes
1705	KVPQVSTPTLVEVSR	15	P02768	Albumin OS=Homo sapiens OX=9606 GN=ALB PE=1 SV=2	3	547.317	-0.96407			240350000	yes
1706	KVPQVSTPTLVEVSR	15	P02768	Albumin OS=Homo sapiens OX=9606 GN=ALB PE=1 SV=2	3	547.317	-1.3974			265780000	yes
1707	KVPQVSTPTLVEVSR	15	P02768	Albumin OS=Homo sapiens OX=9606 GN=ALB PE=1 SV=2	3	547.317	-1.4356			130590000	yes
1708	KVPQVSTPTLVEVSR	15	P02768	Albumin OS=Homo sapiens OX=9606 GN=ALB PE=1 SV=2	2	820.473	-0.38887			2029900	yes
1709	KVPQVSTPTLVEVSR	15	P02768	Albumin OS=Homo sapiens OX=9606 GN=ALB PE=1 SV=2	2	820.473	-0.57702			1704900	yes
1710	KVPQVSTPTLVEVSR	15	P02768	Albumin OS=Homo sapiens OX=9606 GN=ALB PE=1 SV=2	2	820.473	-0.36487			823000	yes
1711	KVPQVSTPTLVEVSR	15	P02768	Albumin OS=Homo sapiens OX=9606 GN=ALB PE=1 SV=2	2	820.473	-0.37402			2975600	yes
1712	KVPQVSTPTLVEVSR	15	P02768	Albumin OS=Homo sapiens OX=9606 GN=ALB PE=1 SV=2	2	820.473	-0.75617			355660	yes
1713	KVPQVSTPTLVEVSRNLGK	19	P02768	Albumin OS=Homo sapiens OX=9606 GN=ALB PE=1 SV=2	4	513.801	0.97084	0.0046598	61.87	35044000	yes
1714	KVPQVSTPTLVEVSRNLGK	19	P02768	Albumin OS=Homo sapiens OX=9606 GN=ALB PE=1 SV=2	4	513.801	1.0387	1.6841e-09	128.59	81438000	yes
1715	KVPQVSTPTLVEVSRNLGK	19	P02768	Albumin OS=Homo sapiens OX=9606 GN=ALB PE=1 SV=2	4	513.801	1.2837	9.231e-10	118.72	8954000	yes
1716	KVPQVSTPTLVEVSRNLGK	19	P02768	Albumin OS=Homo sapiens OX=9606 GN=ALB PE=1 SV=2	4	513.801	0.5588	0.027878	46.131	12372000	yes
1717	KWQEEMELYR	10	P02647	Apolipoprotein A-I OS=Homo sapiens OX=9606 GN=APOA1 PE=1 SV=1	3	471.227	-2.1697	0.00010709	128.81	9144100	yes
1718	KYEDEINKR	9	P35908	Keratin, type II cytoskeletal 2 epidermal OS=Homo sapiens OX=9606 GN=KRT2 PE=1 SV=2	2	597.809	1.0228	0.017207	126.07	4172300	no
1719	KYLYEIAR	8	P02768	Albumin OS=Homo sapiens OX=9606 GN=ALB PE=1 SV=2	2	528.298	-2.063	0.032014	84.568	1959100000	yes
1720	KYLYEIARR	9	P02768	Albumin OS=Homo sapiens OX=9606 GN=ALB PE=1 SV=2	3	404.568	-0.58641	0.0095756	107.57	3493500	yes
1721	KYNSQNQSNNQFVLYR	16	P01042	Kininogen-1 OS=Homo sapiens OX=9606 GN=KNG1 PE=1 SV=2	3	668.329	-1.034	0.0066575	56.648	2077800	yes
1722	KYPVAHFIDQTLK	13	P05155	Plasma protease C1 inhibitor OS=Homo sapiens OX=9606 GN=SERPING1 PE=1 SV=2	3	520.624	-0.56782	0.0002969	105.03	14723000	yes
1723	KYPVAHFIDQTLK	13	P05155	Plasma protease C1 inhibitor OS=Homo sapiens OX=9606 GN=SERPING1 PE=1 SV=2	3	520.624	0.28522			1116800	yes
1724	LAADDFRLKYENEVALR	17	P13645	Keratin, type I cytoskeletal 10 OS=Homo sapiens OX=9606 GN=KRT10 PE=1 SV=6	3	675.025	-0.36023	3.7091e-07	119.56	7142500	yes
1725	LAADDFRLKYENEVALR	17	P13645	Keratin, type I cytoskeletal 10 OS=Homo sapiens OX=9606 GN=KRT10 PE=1 SV=6	3	675.025	-0.70418	4.7285e-09	153.74	16058000	yes
1726	LAADDFRLKYENEVALR	17	P13645	Keratin, type I cytoskeletal 10 OS=Homo sapiens OX=9606 GN=KRT10 PE=1 SV=6	3	675.025	-0.049232	6.8266e-07	107.34	4977900	yes
1727	LAADDFRTKYETELNLR	17	P02533	Keratin, type I cytoskeletal 14 OS=Homo sapiens OX=9606 GN=KRT14 PE=1 SV=4	3	685.688	-0.18321	0.018011	59.862	1203600	yes
1728	LAADDFRTKYETELNLR	17	P02533	Keratin, type I cytoskeletal 14 OS=Homo sapiens OX=9606 GN=KRT14 PE=1 SV=4	3	685.688	-0.85246	0.0006695	86.378	3293400	yes
1729	LADDLYR	7	O75882	Attractin OS=Homo sapiens OX=9606 GN=ATRN PE=1 SV=2	2	433.224	-0.47192	0.027235	155.73	193130000	yes
1730	LAIPQQSDFHNNR	13	P07333	Macrophage colony-stimulating factor 1 receptor OS=Homo sapiens OX=9606 GN=CSF1R PE=1 SV=2	3	513.927	-2.1455	0.00033577	125.28	18404000	yes
1731	LAKTYETTLEK	11	P02768	Albumin OS=Homo sapiens OX=9606 GN=ALB PE=1 SV=2	2	648.856	-1.9449	3.7088e-23	244.01	207620000	yes
1732	LAKTYETTLEK	11	P02768	Albumin OS=Homo sapiens OX=9606 GN=ALB PE=1 SV=2	2	648.856	-2.7427	4.7758e-16	234.39	33398000	yes
1733	LAKTYETTLEK	11	P02768	Albumin OS=Homo sapiens OX=9606 GN=ALB PE=1 SV=2	3	432.906	-0.81343	0.002568	110.31	5520900	yes
1734	LAKTYETTLEK	11	P02768	Albumin OS=Homo sapiens OX=9606 GN=ALB PE=1 SV=2	2	648.856	0.02363	5.2556e-05	157.38	11680000	yes
1735	LALDLEIATYR	11	P04264	Keratin, type II cytoskeletal 1 OS=Homo sapiens OX=9606 GN=KRT1 PE=1 SV=6	2	639.359	0.1183	0.00076994	123.63	150610000	yes
1736	LALDLEIATYR	11	P04264	Keratin, type II cytoskeletal 1 OS=Homo sapiens OX=9606 GN=KRT1 PE=1 SV=6	2	639.359	0.028613	0.0028705	136.33	50897000	yes
1737	LALDVEIATYR	11	P35908	Keratin, type II cytoskeletal 2 epidermal OS=Homo sapiens OX=9606 GN=KRT2 PE=1 SV=2	2	632.351	0.56241	0.0027835	136.63	9428700	no
1738	LALDVEIATYR	11	P35908	Keratin, type II cytoskeletal 2 epidermal OS=Homo sapiens OX=9606 GN=KRT2 PE=1 SV=2	2	632.351	-0.44635	0.011287	100.48	17545000	no
1739	LALDVEIATYRK	12	P35908	Keratin, type II cytoskeletal 2 epidermal OS=Homo sapiens OX=9606 GN=KRT2 PE=1 SV=2	3	464.601		0.025749	65.395		no
1740	LALDVEIATYRK	12	P35908	Keratin, type II cytoskeletal 2 epidermal OS=Homo sapiens OX=9606 GN=KRT2 PE=1 SV=2	3	464.601	0.23921	0.0032237	84.289	36603000	no
1741	LALLVDTVGPR	11	Q9Y646	Carboxypeptidase Q OS=Homo sapiens OX=9606 GN=CPQ PE=1 SV=1	2	577.351	-0.53031	0.039661	85.731	4834100	yes
1742	LASYLDKVQALEEANNDLENK	21	P35527	Keratin, type I cytoskeletal 9 OS=Homo sapiens OX=9606 GN=KRT9 PE=1 SV=3	3	793.068	-0.66495	4.3657e-16	144.72	20936000	yes
1743	LASYLDKVQALEEANNDLENKIQDWYDK	28	P35527	Keratin, type I cytoskeletal 9 OS=Homo sapiens OX=9606 GN=KRT9 PE=1 SV=3	4	832.161	-0.042665	1.5804e-103	250.95	221400000	yes
1744	LASYLDKVQALEEANNDLENKIQDWYDK	28	P35527	Keratin, type I cytoskeletal 9 OS=Homo sapiens OX=9606 GN=KRT9 PE=1 SV=3	4	832.161	-0.67563	8.9559e-45	175.43	53867000	yes
1745	LASYLDKVR	9	P13645	Keratin, type I cytoskeletal 10 OS=Homo sapiens OX=9606 GN=KRT10 PE=1 SV=6	2	532.809	-0.7748	0.0023245	163.99	57764000	no
1746	LAYVWNNDIYVK	12	P27487	Dipeptidyl peptidase 4 OS=Homo sapiens OX=9606 GN=DPP4 PE=1 SV=2	2	749.39	-0.56006	0.00045077	144.77	18598000	yes
1747	LCMGSGLNLCEPNNK	15	P02787	Serotransferrin OS=Homo sapiens OX=9606 GN=TF PE=1 SV=4	3	569.593	-0.409	5.4066e-05	99.941	7959700	yes
1748	LCTVATLR	8	P02768	Albumin OS=Homo sapiens OX=9606 GN=ALB PE=1 SV=2	2	467.263	-0.26523	0.014958	125.25	45029000	yes
1749	LCTVATLR	8	P02768	Albumin OS=Homo sapiens OX=9606 GN=ALB PE=1 SV=2	2	467.263	-0.39201	0.00066549	169.37	107300000	yes
1750	LCTVATLR	8	P02768	Albumin OS=Homo sapiens OX=9606 GN=ALB PE=1 SV=2	2	467.263	-0.42597	0.013518	130.04	1001700000	yes
1751	LCTVATLR	8	P02768	Albumin OS=Homo sapiens OX=9606 GN=ALB PE=1 SV=2	2	467.263	-0.51214	0.028177	111.01	24836000	yes
1752	LCTVATLR	8	P02768	Albumin OS=Homo sapiens OX=9606 GN=ALB PE=1 SV=2	2	467.263	-0.3932	0.0161	139.28	1669600000	yes
1753	LCTVATLR	8	P02768	Albumin OS=Homo sapiens OX=9606 GN=ALB PE=1 SV=2	2	467.263	-2.4247	0.018134	120.62	92093000	yes
1754	LCTVATLR	8	P02768	Albumin OS=Homo sapiens OX=9606 GN=ALB PE=1 SV=2	2	467.263	-1.6848	0.02607	112.37	79485000	yes
1755	LCTVATLR	8	P02768	Albumin OS=Homo sapiens OX=9606 GN=ALB PE=1 SV=2	2	467.263	-1.3724	0.014958	125.25	58190000	yes
1756	LCTVATLR	8	P02768	Albumin OS=Homo sapiens OX=9606 GN=ALB PE=1 SV=2	2	467.263	-1.2027	0.015084	124.83	41160000	yes
1757	LCTVATLR	8	P02768	Albumin OS=Homo sapiens OX=9606 GN=ALB PE=1 SV=2	2	467.263	-1.1188	0.016124	139.31	15447000	yes
1758	LCTVATLR	8	P02768	Albumin OS=Homo sapiens OX=9606 GN=ALB PE=1 SV=2	2	467.263	-1.1764	0.014958	125.25	86048000	yes
1759	LCTVATLR	8	P02768	Albumin OS=Homo sapiens OX=9606 GN=ALB PE=1 SV=2	2	467.263	-2.3884	0.0161	139.28	19342000000	yes
1760	LCTVATLR	8	P02768	Albumin OS=Homo sapiens OX=9606 GN=ALB PE=1 SV=2	2	467.263	-2.7102	0.012383	147.34	23942000000	yes
1761	LCTVATLR	8	P02768	Albumin OS=Homo sapiens OX=9606 GN=ALB PE=1 SV=2	2	467.263	-2.9294	0.018134	120.62	14083000000	yes
1762	LCTVATLR	8	P02768	Albumin OS=Homo sapiens OX=9606 GN=ALB PE=1 SV=2	2	467.263	-3.0824	0.028177	111.01	5553300000	yes
1763	LCTVATLR	8	P02768	Albumin OS=Homo sapiens OX=9606 GN=ALB PE=1 SV=2	2	467.263	-3.1641	0.016124	139.31	17844000000	yes
1764	LCTVATLR	8	P02768	Albumin OS=Homo sapiens OX=9606 GN=ALB PE=1 SV=2	2	467.263	-3.317	0.017328	140.98	13985000000	yes
1765	LCTVATLR	8	P02768	Albumin OS=Homo sapiens OX=9606 GN=ALB PE=1 SV=2	2	467.263	-3.5174	0.016124	139.31	10451000000	yes
1766	LCTVATLR	8	P02768	Albumin OS=Homo sapiens OX=9606 GN=ALB PE=1 SV=2	2	467.263	-3.3797	0.00060001	170.06	9833300000	yes
1767	LCTVATLR	8	P02768	Albumin OS=Homo sapiens OX=9606 GN=ALB PE=1 SV=2	2	467.263	-2.9106	0.015084	124.83	8478400000	yes
1768	LCTVATLR	8	P02768	Albumin OS=Homo sapiens OX=9606 GN=ALB PE=1 SV=2	2	467.263	-2.2502	0.00040133	180.7	4439100000	yes
1769	LCTVATLR	8	P02768	Albumin OS=Homo sapiens OX=9606 GN=ALB PE=1 SV=2	2	467.263	-2.1864	0.019395	143.85	651290000	yes
1770	LCTVATLR	8	P02768	Albumin OS=Homo sapiens OX=9606 GN=ALB PE=1 SV=2	2	467.263	-2.4006	0.018072	154.35	623010000	yes
1771	LCTVATLR	8	P02768	Albumin OS=Homo sapiens OX=9606 GN=ALB PE=1 SV=2	2	467.263	-2.6126	0.00041226	172.03	349600000	yes
1772	LCTVATLR	8	P02768	Albumin OS=Homo sapiens OX=9606 GN=ALB PE=1 SV=2	2	467.263	-2.4955	0.013518	130.04	736140000	yes
1773	LCTVATLR	8	P02768	Albumin OS=Homo sapiens OX=9606 GN=ALB PE=1 SV=2	2	467.263	-2.4096	0.015084	139.31	563930000	yes
1774	LCTVATLR	8	P02768	Albumin OS=Homo sapiens OX=9606 GN=ALB PE=1 SV=2	2	467.263	-2.3046	0.0161	139.28	90909000	yes
1775	LCTVATLR	8	P02768	Albumin OS=Homo sapiens OX=9606 GN=ALB PE=1 SV=2	2	467.263	-2.1891	0.015084	154.35	418280000	yes
1776	LCTVATLR	8	P02768	Albumin OS=Homo sapiens OX=9606 GN=ALB PE=1 SV=2	2	467.263	-2.2098	0.016124	139.31	61619000	yes
1777	LCTVATLR	8	P02768	Albumin OS=Homo sapiens OX=9606 GN=ALB PE=1 SV=2	2	467.263	-2.2969	0.016124	139.31	165820000	yes
1778	LCTVATLR	8	P02768	Albumin OS=Homo sapiens OX=9606 GN=ALB PE=1 SV=2	2	467.263	-2.4039	0.026927	111.82	1119800000	yes
1779	LCTVATLR	8	P02768	Albumin OS=Homo sapiens OX=9606 GN=ALB PE=1 SV=2	2	467.263	-2.4438	0.018072	154.35	17568000	yes
1780	LCTVATLR	8	P02768	Albumin OS=Homo sapiens OX=9606 GN=ALB PE=1 SV=2	2	467.263	-2.1524	0.018072	154.35	152450000	yes
1781	LCTVATLR	8	P02768	Albumin OS=Homo sapiens OX=9606 GN=ALB PE=1 SV=2	2	467.263	-1.979	0.016124	139.31	105060000	yes
1782	LCTVATLR	8	P02768	Albumin OS=Homo sapiens OX=9606 GN=ALB PE=1 SV=2	2	467.263	-2.4999	0.016945	155.51	16647000	yes
1783	LCTVATLR	8	P02768	Albumin OS=Homo sapiens OX=9606 GN=ALB PE=1 SV=2	2	467.263	-2.3055	0.016124	139.31	10420000	yes
1784	LCTVATLR	8	P02768	Albumin OS=Homo sapiens OX=9606 GN=ALB PE=1 SV=2	2	467.263	-2.1247	0.019395	143.85	4738000	yes
1785	LCTVATLR	8	P02768	Albumin OS=Homo sapiens OX=9606 GN=ALB PE=1 SV=2	2	467.263	-1.9429	0.026927	111.82	24126000	yes
1786	LCTVATLR	8	P02768	Albumin OS=Homo sapiens OX=9606 GN=ALB PE=1 SV=2	2	467.263		0.024683	115.69		yes
1787	LCTVATLR	8	P02768	Albumin OS=Homo sapiens OX=9606 GN=ALB PE=1 SV=2	2	467.263		0.032131	111.82		yes
1788	LCTVATLR	8	P02768	Albumin OS=Homo sapiens OX=9606 GN=ALB PE=1 SV=2	2	467.263	-2.2906	0.033019	152.39	256390000	yes
1789	LCTVATLR	8	P02768	Albumin OS=Homo sapiens OX=9606 GN=ALB PE=1 SV=2	2	467.263	0.01172	0.016124	139.31	13720000	yes
1790	LCTVATLR	8	P02768	Albumin OS=Homo sapiens OX=9606 GN=ALB PE=1 SV=2	2	467.263	0.03661	0.019395	143.85	115430000	yes
1791	LCTVATLR	8	P02768	Albumin OS=Homo sapiens OX=9606 GN=ALB PE=1 SV=2	2	467.263	0.070399	0.013518	130.04	27020000	yes
1792	LCTVATLR	8	P02768	Albumin OS=Homo sapiens OX=9606 GN=ALB PE=1 SV=2	2	467.263	0.12653	0.016124	139.31	12873000	yes
1793	LCTVATLR	8	P02768	Albumin OS=Homo sapiens OX=9606 GN=ALB PE=1 SV=2	2	467.263	0.14897	0.0161	139.28	4190000	yes
1794	LCTVATLR	8	P02768	Albumin OS=Homo sapiens OX=9606 GN=ALB PE=1 SV=2	2	467.263	-0.58326	0.016124	139.31	483060000	yes
1795	LCTVATLR	8	P02768	Albumin OS=Homo sapiens OX=9606 GN=ALB PE=1 SV=2	2	467.263	-0.58262	0.0059079	162.31	642530000	yes
1796	LCTVATLR	8	P02768	Albumin OS=Homo sapiens OX=9606 GN=ALB PE=1 SV=2	2	467.263	-0.58139	0.01842	152.39	389470000	yes
1797	LCTVATLR	8	P02768	Albumin OS=Homo sapiens OX=9606 GN=ALB PE=1 SV=2	2	467.263	-0.54796	0.014958	125.25	13665000	yes
1798	LCTVATLR	8	P02768	Albumin OS=Homo sapiens OX=9606 GN=ALB PE=1 SV=2	2	467.263	-0.93902	0.016124	139.31	4484600	yes
1799	LCTVATLR	8	P02768	Albumin OS=Homo sapiens OX=9606 GN=ALB PE=1 SV=2	2	467.263	-0.58228	0.0068165	130.04	845600000	yes
1800	LCTVATLR	8	P02768	Albumin OS=Homo sapiens OX=9606 GN=ALB PE=1 SV=2	2	467.263	-0.36296	0.014863	124.59	4692400	yes
1801	LCTVATLR	8	P02768	Albumin OS=Homo sapiens OX=9606 GN=ALB PE=1 SV=2	2	467.263	0.37871			1038700	yes
1802	LCTVATLR	8	P02768	Albumin OS=Homo sapiens OX=9606 GN=ALB PE=1 SV=2	2	467.263	0.43367			1219900	yes
1803	LCTVATLR	8	P02768	Albumin OS=Homo sapiens OX=9606 GN=ALB PE=1 SV=2	2	467.263	0.084798			858900	yes
1804	LCTVATLR	8	P02768	Albumin OS=Homo sapiens OX=9606 GN=ALB PE=1 SV=2	2	467.263	-0.27959			93492000	yes
1805	LCTVATLR	8	P02768	Albumin OS=Homo sapiens OX=9606 GN=ALB PE=1 SV=2	2	467.263	-0.57407			798480	yes
1806	LCTVATLR	8	P02768	Albumin OS=Homo sapiens OX=9606 GN=ALB PE=1 SV=2	2	467.263	-0.2123			192650	yes
1807	LCTVATLR	8	P02768	Albumin OS=Homo sapiens OX=9606 GN=ALB PE=1 SV=2	2	467.263	-1.6228			2656900	yes
1808	LCTVATLR	8	P02768	Albumin OS=Homo sapiens OX=9606 GN=ALB PE=1 SV=2	2	467.263	-1.247			58466000	yes
1809	LCTVATLR	8	P02768	Albumin OS=Homo sapiens OX=9606 GN=ALB PE=1 SV=2	2	467.263	-1.4681			1951200	yes
1810	LCTVATLR	8	P02768	Albumin OS=Homo sapiens OX=9606 GN=ALB PE=1 SV=2	2	467.263	-1.4416			1518100	yes
1811	LCTVATLR	8	P02768	Albumin OS=Homo sapiens OX=9606 GN=ALB PE=1 SV=2	2	467.263	-1.361			1163600	yes
1812	LCTVATLR	8	P02768	Albumin OS=Homo sapiens OX=9606 GN=ALB PE=1 SV=2	2	467.263	-1.2778			2645800	yes
1813	LCTVATLR	8	P02768	Albumin OS=Homo sapiens OX=9606 GN=ALB PE=1 SV=2	2	467.263	-2.0846			798590000	yes
1814	LCTVATLR	8	P02768	Albumin OS=Homo sapiens OX=9606 GN=ALB PE=1 SV=2	2	467.263	1.8411			888790	yes
1815	LCTVATLR	8	P02768	Albumin OS=Homo sapiens OX=9606 GN=ALB PE=1 SV=2	2	467.263	1.3972			792010	yes
1816	LCTVATLR	8	P02768	Albumin OS=Homo sapiens OX=9606 GN=ALB PE=1 SV=2	2	467.263	0.78888			147250	yes
1817	LCTVATLR	8	P02768	Albumin OS=Homo sapiens OX=9606 GN=ALB PE=1 SV=2	2	467.263	-0.28234			1495900	yes
1818	LCTVATLR	8	P02768	Albumin OS=Homo sapiens OX=9606 GN=ALB PE=1 SV=2	2	467.263	0.02101			284670	yes
1819	LCTVATLRETYGEMADCCAK	20	P02768	Albumin OS=Homo sapiens OX=9606 GN=ALB PE=1 SV=2	3	789.015	-1.915	0.0030132	63.302	2710600	yes
1820	LCTVATLRETYGEMADCCAK	20	P02768	Albumin OS=Homo sapiens OX=9606 GN=ALB PE=1 SV=2	3	789.015	-1.9616	1.0837e-06	89.049	6618800	yes
1821	LCTVATLRETYGEMADCCAK	20	P02768	Albumin OS=Homo sapiens OX=9606 GN=ALB PE=1 SV=2	3	789.015		7.2711e-36	180.86		yes
1822	LCTVATLRETYGEMADCCAK	20	P02768	Albumin OS=Homo sapiens OX=9606 GN=ALB PE=1 SV=2	3	789.015		0.0033516	60.528		yes
1823	LCTVATLRETYGEMADCCAK	20	P02768	Albumin OS=Homo sapiens OX=9606 GN=ALB PE=1 SV=2	3	789.015		0.0043926	56.719		yes
1824	LCTVATLRETYGEMADCCAK	20	P02768	Albumin OS=Homo sapiens OX=9606 GN=ALB PE=1 SV=2	3	789.015		0.0025769	47.754		yes
1825	LCTVATLRETYGEMADCCAK	20	P02768	Albumin OS=Homo sapiens OX=9606 GN=ALB PE=1 SV=2	3	783.683	-1.837	8.0162e-39	188.38	219670000	yes
1826	LCTVATLRETYGEMADCCAK	20	P02768	Albumin OS=Homo sapiens OX=9606 GN=ALB PE=1 SV=2	3	783.683	-2.2336	1.1089e-32	178.32	14918000	yes
1827	LCTVATLRETYGEMADCCAK	20	P02768	Albumin OS=Homo sapiens OX=9606 GN=ALB PE=1 SV=2	3	783.683	-1.4647	4.4611e-14	137.43	3953000	yes
1828	LCTVATLRETYGEMADCCAK	20	P02768	Albumin OS=Homo sapiens OX=9606 GN=ALB PE=1 SV=2	3	783.683	-0.28073	0.00010937	72.421	1903900	yes
1829	LDELRDEGK	9	P02768	Albumin OS=Homo sapiens OX=9606 GN=ALB PE=1 SV=2	2	537.775	-2.139	0.00050936	166.07	33621000000	yes
1830	LDELRDEGK	9	P02768	Albumin OS=Homo sapiens OX=9606 GN=ALB PE=1 SV=2	2	537.775	-1.9937	0.00039764	190.26	36082000000	yes
1831	LDELRDEGK	9	P02768	Albumin OS=Homo sapiens OX=9606 GN=ALB PE=1 SV=2	2	537.775	-1.2741	3.3322e-13	237.65	6409900000	yes
1832	LDELRDEGK	9	P02768	Albumin OS=Homo sapiens OX=9606 GN=ALB PE=1 SV=2	2	537.775	-1.0479	0.00050936	166.07	1335200000	yes
1833	LDELRDEGK	9	P02768	Albumin OS=Homo sapiens OX=9606 GN=ALB PE=1 SV=2	2	537.775	-1.0346	0.029001	114.97	361360000	yes
1834	LDELRDEGK	9	P02768	Albumin OS=Homo sapiens OX=9606 GN=ALB PE=1 SV=2	2	537.775	-1.019	0.00024349	172.59	964480000	yes
1835	LDELRDEGK	9	P02768	Albumin OS=Homo sapiens OX=9606 GN=ALB PE=1 SV=2	2	537.775	-1.2805	0.00032108	170.69	599090000	yes
1836	LDELRDEGK	9	P02768	Albumin OS=Homo sapiens OX=9606 GN=ALB PE=1 SV=2	2	537.775	-1.5625	0.018017	140.45	146180000	yes
1837	LDELRDEGK	9	P02768	Albumin OS=Homo sapiens OX=9606 GN=ALB PE=1 SV=2	2	537.775	-1.8686	0.0055323	203.29	386520000	yes
1838	LDELRDEGK	9	P02768	Albumin OS=Homo sapiens OX=9606 GN=ALB PE=1 SV=2	2	537.775	-2.1237	0.018874	148.94	123330000	yes
1839	LDELRDEGK	9	P02768	Albumin OS=Homo sapiens OX=9606 GN=ALB PE=1 SV=2	2	537.775	-2.3724	0.00025821	172.23	213550000	yes
1840	LDELRDEGK	9	P02768	Albumin OS=Homo sapiens OX=9606 GN=ALB PE=1 SV=2	2	537.775	-2.0149	0.013608	131.62	78797000	yes
1841	LDELRDEGK	9	P02768	Albumin OS=Homo sapiens OX=9606 GN=ALB PE=1 SV=2	2	537.775	-1.1848	0.037743	111.61	22714000	yes
1842	LDELRDEGK	9	P02768	Albumin OS=Homo sapiens OX=9606 GN=ALB PE=1 SV=2	2	537.775	-1.1109	0.030339	113.66	10744000	yes
1843	LDELRDEGK	9	P02768	Albumin OS=Homo sapiens OX=9606 GN=ALB PE=1 SV=2	2	537.775	-1.6143	0.027895	116.05	9883900	yes
1844	LDELRDEGK	9	P02768	Albumin OS=Homo sapiens OX=9606 GN=ALB PE=1 SV=2	2	537.775	-0.44546	0.014154	136.57	7785500	yes
1845	LDELRDEGK	9	P02768	Albumin OS=Homo sapiens OX=9606 GN=ALB PE=1 SV=2	2	537.775	0.33111	0.03029	113.71	5723200	yes
1846	LDELRDEGK	9	P02768	Albumin OS=Homo sapiens OX=9606 GN=ALB PE=1 SV=2	2	537.775	-0.13673	0.027567	116.37	3041000	yes
1847	LDELRDEGK	9	P02768	Albumin OS=Homo sapiens OX=9606 GN=ALB PE=1 SV=2	2	537.775	0.05633	0.01472	143.37	5950100	yes
1848	LDELRDEGK	9	P02768	Albumin OS=Homo sapiens OX=9606 GN=ALB PE=1 SV=2	2	537.775	0.57606	0.014478	155.07	2010300	yes
1849	LDELRDEGK	9	P02768	Albumin OS=Homo sapiens OX=9606 GN=ALB PE=1 SV=2	2	537.775	0.87857	0.013701	131.5	2865400	yes
1850	LDELRDEGK	9	P02768	Albumin OS=Homo sapiens OX=9606 GN=ALB PE=1 SV=2	2	537.775	1.5277	0.014154	136.57	2366000	yes
1851	LDELRDEGK	9	P02768	Albumin OS=Homo sapiens OX=9606 GN=ALB PE=1 SV=2	2	537.775		0.0065133	117.53		yes
1852	LDELRDEGK	9	P02768	Albumin OS=Homo sapiens OX=9606 GN=ALB PE=1 SV=2	2	537.775		0.021972	102.55		yes
1853	LDELRDEGK	9	P02768	Albumin OS=Homo sapiens OX=9606 GN=ALB PE=1 SV=2	2	537.775		0.0077084	113.18		yes
1854	LDELRDEGK	9	P02768	Albumin OS=Homo sapiens OX=9606 GN=ALB PE=1 SV=2	2	537.775		0.00042559	137.14		yes
1855	LDELRDEGK	9	P02768	Albumin OS=Homo sapiens OX=9606 GN=ALB PE=1 SV=2	2	537.775	-2.2318	0.022304	85.862	91215000	yes
1856	LDELRDEGK	9	P02768	Albumin OS=Homo sapiens OX=9606 GN=ALB PE=1 SV=2	2	537.775	-1.5373	0.023883	87.258	40842000	yes
1857	LDELRDEGK	9	P02768	Albumin OS=Homo sapiens OX=9606 GN=ALB PE=1 SV=2	2	537.775	-1.1526	0.029691	81.95	14435000	yes
1858	LDELRDEGK	9	P02768	Albumin OS=Homo sapiens OX=9606 GN=ALB PE=1 SV=2	2	537.775	-1.1313	0.029691	81.95	12038000	yes
1859	LDELRDEGK	9	P02768	Albumin OS=Homo sapiens OX=9606 GN=ALB PE=1 SV=2	2	537.775	-1.081	0.038567	78.816	15072000	yes
1860	LDELRDEGK	9	P02768	Albumin OS=Homo sapiens OX=9606 GN=ALB PE=1 SV=2	2	537.775	-1.2098	0.016969	118.5	9948100	yes
1861	LDELRDEGK	9	P02768	Albumin OS=Homo sapiens OX=9606 GN=ALB PE=1 SV=2	2	537.775	0.0058339	0.023218	86.67	7040200	yes
1862	LDELRDEGK	9	P02768	Albumin OS=Homo sapiens OX=9606 GN=ALB PE=1 SV=2	2	537.775	0.12465	0.035292	110.88	5681800	yes
1863	LDELRDEGK	9	P02768	Albumin OS=Homo sapiens OX=9606 GN=ALB PE=1 SV=2	1	1074.54	-2.9181	0.023237	56.729	77503000	yes
1864	LDELRDEGK	9	P02768	Albumin OS=Homo sapiens OX=9606 GN=ALB PE=1 SV=2	1	1074.54	-2.6618	0.0091815	73.985	59872000	yes
1865	LDELRDEGK	9	P02768	Albumin OS=Homo sapiens OX=9606 GN=ALB PE=1 SV=2	1	1074.54	-2.5006	0.014484	66.692	101890000	yes
1866	LDELRDEGK	9	P02768	Albumin OS=Homo sapiens OX=9606 GN=ALB PE=1 SV=2	2	537.775		0.01268	106.42		yes
1867	LDELRDEGK	9	P02768	Albumin OS=Homo sapiens OX=9606 GN=ALB PE=1 SV=2	2	537.775	-1.7663	0.035292	110.88	3075900	yes
1868	LDELRDEGK	9	P02768	Albumin OS=Homo sapiens OX=9606 GN=ALB PE=1 SV=2	2	537.775	-1.9989	0.00026459	213.98	715420000	yes
1869	LDELRDEGK	9	P02768	Albumin OS=Homo sapiens OX=9606 GN=ALB PE=1 SV=2	2	537.775	-2.2404	0.00050936	166.07	50532000	yes
1870	LDELRDEGK	9	P02768	Albumin OS=Homo sapiens OX=9606 GN=ALB PE=1 SV=2	2	537.775	-2.4894	0.02291	115.7	23706000	yes
1871	LDELRDEGK	9	P02768	Albumin OS=Homo sapiens OX=9606 GN=ALB PE=1 SV=2	2	537.775	-1.9269	0.0055323	179.51	178740000	yes
1872	LDELRDEGK	9	P02768	Albumin OS=Homo sapiens OX=9606 GN=ALB PE=1 SV=2	2	537.775	-0.76187	0.00050936	166.07	36522000	yes
1873	LDELRDEGK	9	P02768	Albumin OS=Homo sapiens OX=9606 GN=ALB PE=1 SV=2	2	537.775	-0.63716	0.014478	155.07	2291100	yes
1874	LDELRDEGK	9	P02768	Albumin OS=Homo sapiens OX=9606 GN=ALB PE=1 SV=2	2	537.775	-0.1949	0.022087	85.67	6680500	yes
1875	LDELRDEGK	9	P02768	Albumin OS=Homo sapiens OX=9606 GN=ALB PE=1 SV=2	2	537.775	-2.8636			1233700	yes
1876	LDELRDEGK	9	P02768	Albumin OS=Homo sapiens OX=9606 GN=ALB PE=1 SV=2	2	537.775	-2.5443			271820	yes
1877	LDELRDEGK	9	P02768	Albumin OS=Homo sapiens OX=9606 GN=ALB PE=1 SV=2	2	537.775	-2.9222			8680500	yes
1878	LDELRDEGK	9	P02768	Albumin OS=Homo sapiens OX=9606 GN=ALB PE=1 SV=2	2	537.775	-0.57691			739560	yes
1879	LDELRDEGK	9	P02768	Albumin OS=Homo sapiens OX=9606 GN=ALB PE=1 SV=2	2	537.775	-1.483			220050	yes
1880	LDELRDEGKASSAK	14	P02768	Albumin OS=Homo sapiens OX=9606 GN=ALB PE=1 SV=2	2	759.892	-2.8824	0.00091107	122.46	53975000	yes
1881	LDKPDVVNWMCYR	13	P04180	Phosphatidylcholine-sterol acyltransferase OS=Homo sapiens OX=9606 GN=LCAT PE=1 SV=1	3	565.938	1.0456	0.0014021	98.902	8115900	yes
1882	LDKPDVVNWMCYR	13	P04180	Phosphatidylcholine-sterol acyltransferase OS=Homo sapiens OX=9606 GN=LCAT PE=1 SV=1	2	848.403	-0.95604	0.035701	82.171	10967000	yes
1883	LDKPDVVNWMCYR	13	P04180	Phosphatidylcholine-sterol acyltransferase OS=Homo sapiens OX=9606 GN=LCAT PE=1 SV=1	3	565.938	-0.35788	2.355e-14	202.29	120010000	yes
1884	LDKPDVVNWMCYR	13	P04180	Phosphatidylcholine-sterol acyltransferase OS=Homo sapiens OX=9606 GN=LCAT PE=1 SV=1	2	848.403	-1.7185			4298600	yes
1885	LDLTEKDYEILFK	13	Q92820	Gamma-glutamyl hydrolase OS=Homo sapiens OX=9606 GN=GGH PE=1 SV=2	3	542.959		4.102e-10	157.52		yes
1886	LDSELKNMQDMVEDYR	16	P04264	Keratin, type II cytoskeletal 1 OS=Homo sapiens OX=9606 GN=KRT1 PE=1 SV=6	3	673.3	-0.49837	0.0067362	54.501	6926000	yes
1887	LDSELKNMQDMVEDYR	16	P04264	Keratin, type II cytoskeletal 1 OS=Homo sapiens OX=9606 GN=KRT1 PE=1 SV=6	3	667.968	-0.72718	0.0014726	87.932	4015000	yes
1888	LEACESLTR	9	Q04756	Hepatocyte growth factor activator OS=Homo sapiens OX=9606 GN=HGFAC PE=1 SV=1	2	539.764	-0.30492	0.039615	90.601	14308000	yes
1889	LEDMEQALSPSVFK	14	P05155	Plasma protease C1 inhibitor OS=Homo sapiens OX=9606 GN=SERPING1 PE=1 SV=2	2	797.395	0.12955	0.0013287	103.75	2749800	yes
1890	LEDMEQALSPSVFK	14	P05155	Plasma protease C1 inhibitor OS=Homo sapiens OX=9606 GN=SERPING1 PE=1 SV=2	2	797.395	-1.2766	0.00068929	109.16	334330000	yes
1891	LEDSVTYHCSR	11	P00751	Complement factor B OS=Homo sapiens OX=9606 GN=CFB PE=1 SV=2	3	456.207	-1.499	0.026122	72.652	2143400	yes
1892	LEKEIETYHNLLEGGQEDFESSGAGK	26	P35527	Keratin, type I cytoskeletal 9 OS=Homo sapiens OX=9606 GN=KRT9 PE=1 SV=3	3	960.789	1.1187	1.3848e-18	92.833	7047300	yes
1893	LEKEIETYHNLLEGGQEDFESSGAGK	26	P35527	Keratin, type I cytoskeletal 9 OS=Homo sapiens OX=9606 GN=KRT9 PE=1 SV=3	3	960.789	-2.6198	4.0708e-09	78.202	5878100	yes
1894	LEKEVGTPHGIILDSVDAAFICPGSSR	27	P02790	Hemopexin OS=Homo sapiens OX=9606 GN=HPX PE=1 SV=2	4	717.869	-0.67709	0.030045	30.958	6274500	yes
1895	LELHVDGPPPR	11	P04217	Alpha-1B-glycoprotein OS=Homo sapiens OX=9606 GN=A1BG PE=1 SV=4	3	410.559	-1.0211	0.024141	77.593	2542700	yes
1896	LELHVDGPPPRPQLR	15	P04217	Alpha-1B-glycoprotein OS=Homo sapiens OX=9606 GN=A1BG PE=1 SV=4	3	575.325	0.11452	3.0705e-05	104.17	4685700	yes
1897	LELHVDGPPPRPQLR	15	P04217	Alpha-1B-glycoprotein OS=Homo sapiens OX=9606 GN=A1BG PE=1 SV=4	3	575.325	-3.0812	0.00023112	94.728	6199600	yes
1898	LELHVDGPPPRPQLR	15	P04217	Alpha-1B-glycoprotein OS=Homo sapiens OX=9606 GN=A1BG PE=1 SV=4	3	575.325		0.034633	38.366		yes
1899	LELHVDGPPPRPQLR	15	P04217	Alpha-1B-glycoprotein OS=Homo sapiens OX=9606 GN=A1BG PE=1 SV=4	3	575.325	-0.31194	0.017091	68.972	5280900	yes
1900	LELHVDGPPPRPQLR	15	P04217	Alpha-1B-glycoprotein OS=Homo sapiens OX=9606 GN=A1BG PE=1 SV=4	3	575.325	-0.92676	0.00034493	94.728	4399300	yes
1901	LELHVDGPPPRPQLR	15	P04217	Alpha-1B-glycoprotein OS=Homo sapiens OX=9606 GN=A1BG PE=1 SV=4	3	575.325	0.48208			1401300	yes
1902	LELHVDGPPPRPQLR	15	P04217	Alpha-1B-glycoprotein OS=Homo sapiens OX=9606 GN=A1BG PE=1 SV=4	3	575.325	-0.91506			1152100	yes
1903	LEMSKFQPTLLTLPR	15	P05155	Plasma protease C1 inhibitor OS=Homo sapiens OX=9606 GN=SERPING1 PE=1 SV=2	3	592.003	-1.1422	0.0027859	88.73	845740	yes
1904	LENEIQTYR	9	P13645	Keratin, type I cytoskeletal 10 OS=Homo sapiens OX=9606 GN=KRT10 PE=1 SV=6	2	583.296	-0.9126	0.0053789	154.49	78644000	yes
1905	LEPGQQEEYYR	11	P04180	Phosphatidylcholine-sterol acyltransferase OS=Homo sapiens OX=9606 GN=LCAT PE=1 SV=1	2	706.328	-2.1912	0.00042312	147.51	26716000	yes
1906	LFQPLTHLK	9	P22792	Carboxypeptidase N subunit 2 OS=Homo sapiens OX=9606 GN=CPN2 PE=1 SV=3	2	548.829	0.88891	0.031546	96.253	1430500	yes
1907	LFSSLLCVFVAFSYSGSSVAQK	22	A0A1B0GX56	T cell receptor delta variable 1 OS=Homo sapiens OX=9606 GN=TRDV1 PE=1 SV=1	3	813.747	-0.36048	0.0062268	45.347	15984000	yes
1908	LGHPDTLNQGEFK	13	P06702	Protein S100-A9 OS=Homo sapiens OX=9606 GN=S100A9 PE=1 SV=1	2	728.365	-3.2034	7.6068e-05	151.1	6752800	yes
1909	LGHPDTLNQGEFK	13	P06702	Protein S100-A9 OS=Homo sapiens OX=9606 GN=S100A9 PE=1 SV=1	3	485.912		5.5543e-07	118.61		yes
1910	LGKDAVEDLESVGK	14	P81605	Dermcidin OS=Homo sapiens OX=9606 GN=DCD PE=1 SV=2	2	730.386	-0.35947	0.0010156	123.64	6583300	yes
1911	LGKDAVEDLESVGK	14	P81605	Dermcidin OS=Homo sapiens OX=9606 GN=DCD PE=1 SV=2	3	487.259	-0.34314	0.0057439	84.753	25109000	yes
1912	LGKDAVEDLESVGK	14	P81605	Dermcidin OS=Homo sapiens OX=9606 GN=DCD PE=1 SV=2	3	487.259	-2.3026	0.00083157	102.65	4174900	yes
1913	LGKDAVEDLESVGK	14	P81605	Dermcidin OS=Homo sapiens OX=9606 GN=DCD PE=1 SV=2	3	487.259	-0.24354	0.015427	73.887	5070500	yes
1914	LGKDAVEDLESVGK	14	P81605	Dermcidin OS=Homo sapiens OX=9606 GN=DCD PE=1 SV=2	2	730.386	-0.34769			111390	yes
1915	LGMFNIQHCK	10	P01009	Alpha-1-antitrypsin OS=Homo sapiens OX=9606 GN=SERPINA1 PE=1 SV=3	3	416.539	-0.87977	0.0067961	92.838	3935600	yes
1916	LGMMVDLSHVSDAVAR	16	Q9H4A9	Dipeptidase 2 OS=Homo sapiens OX=9606 GN=DPEP2 PE=1 SV=3	3	567.62	-0.15633	0.0011662	87.148	2911200	yes
1917	LGNFPWQAFTSIHGR	15	Q9NZP8	Complement C1r subcomponent-like protein OS=Homo sapiens OX=9606 GN=C1RL PE=1 SV=2	3	577.63	-0.14956	0.0040672	81.448	12386000	yes
1918	LGNHPVHR	8	Q9NZP8	Complement C1r subcomponent-like protein OS=Homo sapiens OX=9606 GN=C1RL PE=1 SV=2	2	465.257	0.27897	0.0096082	160.03	15162000	yes
1919	LGPGLVDAAQAR	12	Q16853	Membrane primary amine oxidase OS=Homo sapiens OX=9606 GN=AOC3 PE=1 SV=3	2	584.328	-2.142	0.020526	86.898	24096000	yes
1920	LGQSLDCNAEVYVVPWEK	18	P01042	Kininogen-1 OS=Homo sapiens OX=9606 GN=KNG1 PE=1 SV=2	3	703.01	-0.2399	1.779e-14	160.09	148450000	yes
1921	LGVYELLLK	9	Q14624	Inter-alpha-trypsin inhibitor heavy chain H4 OS=Homo sapiens OX=9606 GN=ITIH4 PE=1 SV=4	2	524.326	-0.12917	0.033972	92.439	9743000	yes
1922	LHLEGNK	7	P02750	Leucine-rich alpha-2-glycoprotein OS=Homo sapiens OX=9606 GN=LRG1 PE=1 SV=2	2	405.727	-1.4723	0.024894	187.69	173950000	yes
1923	LHLEGNK	7	P02750	Leucine-rich alpha-2-glycoprotein OS=Homo sapiens OX=9606 GN=LRG1 PE=1 SV=2	2	405.727	-0.50196	0.0096468	162.21	119960000	yes
1924	LHVDPENFR	9	P68871	Hemoglobin subunit beta OS=Homo sapiens OX=9606 GN=HBB PE=1 SV=2	2	563.786	-2.6739	4.6658e-05	175.38	144950000	no
1925	LIFAGKQLEDGR	12	P62987	Ubiquitin-60S ribosomal protein L40 OS=Homo sapiens OX=9606 GN=UBA52 PE=1 SV=2	3	449.586	-0.31947	0.014292	85.288	4134400	yes
1926	LISVDTEHSNIYLQNGPDR	19	P00450	Ceruloplasmin OS=Homo sapiens OX=9606 GN=CP PE=1 SV=1	3	724.362	-0.95851	8.4435e-12	152.18	15276000	yes
1927	LIVHNGYCDGR	11	P02753	Retinol-binding protein 4 OS=Homo sapiens OX=9606 GN=RBP4 PE=1 SV=3	3	435.212	-1.7897	0.024141	77.593	7268600	yes
1928	LKCASLQK	8	P02768	Albumin OS=Homo sapiens OX=9606 GN=ALB PE=1 SV=2	2	474.271	-1.1	0.040259	127.02	1368400	yes
1929	LKCASLQK	8	P02768	Albumin OS=Homo sapiens OX=9606 GN=ALB PE=1 SV=2	2	474.271		0.040305	164.53		yes
1930	LKCASLQK	8	P02768	Albumin OS=Homo sapiens OX=9606 GN=ALB PE=1 SV=2	2	474.271	-0.94789	0.0090448	125.31	24478000	yes
1931	LKCASLQK	8	P02768	Albumin OS=Homo sapiens OX=9606 GN=ALB PE=1 SV=2	2	474.271	-2.7097	0.0085167	133.12	75617000	yes
1932	LKCASLQK	8	P02768	Albumin OS=Homo sapiens OX=9606 GN=ALB PE=1 SV=2	2	474.271	-1.0125	0.0012295	171.73	3554800	yes
1933	LKCASLQK	8	P02768	Albumin OS=Homo sapiens OX=9606 GN=ALB PE=1 SV=2	2	474.271	-1.0695	0.038488	183.9	93210000	yes
1934	LKCASLQK	8	P02768	Albumin OS=Homo sapiens OX=9606 GN=ALB PE=1 SV=2	2	474.271	-1.2173	0.039803	127.56	12669000	yes
1935	LKCASLQK	8	P02768	Albumin OS=Homo sapiens OX=9606 GN=ALB PE=1 SV=2	2	474.271	-2.9768	0.022952	160.88	12237000	yes
1936	LKCASLQK	8	P02768	Albumin OS=Homo sapiens OX=9606 GN=ALB PE=1 SV=2	2	474.271	0.30049	0.034736	133.6	21260000	yes
1937	LKCASLQK	8	P02768	Albumin OS=Homo sapiens OX=9606 GN=ALB PE=1 SV=2	2	474.271	-0.53279			694890	yes
1938	LKCASLQK	8	P02768	Albumin OS=Homo sapiens OX=9606 GN=ALB PE=1 SV=2	2	474.271	-1.9882			125070	yes
1939	LKCASLQK	8	P02768	Albumin OS=Homo sapiens OX=9606 GN=ALB PE=1 SV=2	2	474.271	-2.134			20993	yes
1940	LKCASLQK	8	P02768	Albumin OS=Homo sapiens OX=9606 GN=ALB PE=1 SV=2	2	474.271	0.41126			109230	yes
1941	LKCASLQK	8	P02768	Albumin OS=Homo sapiens OX=9606 GN=ALB PE=1 SV=2	2	474.271	0.21099			2000200	yes
1942	LKCASLQK	8	P02768	Albumin OS=Homo sapiens OX=9606 GN=ALB PE=1 SV=2	2	474.271	0.9653			475950	yes
1943	LKECCEK	7	P02768	Albumin OS=Homo sapiens OX=9606 GN=ALB PE=1 SV=2	2	483.723		0.030796	125.58		yes
1944	LKECCEK	7	P02768	Albumin OS=Homo sapiens OX=9606 GN=ALB PE=1 SV=2	2	483.723	-0.95158	0.0077706	132.08	29729000	yes
1945	LKECCEK	7	P02768	Albumin OS=Homo sapiens OX=9606 GN=ALB PE=1 SV=2	2	483.723	-1.0016	0.016059	151.29	20697000	yes
1946	LKECCEK	7	P02768	Albumin OS=Homo sapiens OX=9606 GN=ALB PE=1 SV=2	2	483.723	-1.2104	0.008548	139.68	42075000	yes
1947	LKECCEK	7	P02768	Albumin OS=Homo sapiens OX=9606 GN=ALB PE=1 SV=2	2	483.723	-1.4948	0.015252	126.28	12145000	yes
1948	LKECCEKPLLEK	12	P02768	Albumin OS=Homo sapiens OX=9606 GN=ALB PE=1 SV=2	2	773.902	-2.9524	1.0597e-10	213.73	4468800000	yes
1949	LKECCEKPLLEK	12	P02768	Albumin OS=Homo sapiens OX=9606 GN=ALB PE=1 SV=2	3	516.27	-2.2442	1.9902e-09	176.91	7410200000	yes
1950	LKECCEKPLLEK	12	P02768	Albumin OS=Homo sapiens OX=9606 GN=ALB PE=1 SV=2	3	516.27	-2.1309	1.2795e-10	189.3	8810800000	yes
1951	LKECCEKPLLEK	12	P02768	Albumin OS=Homo sapiens OX=9606 GN=ALB PE=1 SV=2	3	516.27	-1.9591	1.2795e-10	167.98	5495900000	yes
1952	LKECCEKPLLEK	12	P02768	Albumin OS=Homo sapiens OX=9606 GN=ALB PE=1 SV=2	2	773.902	-2.5948	0.0098502	107.97	413510000	yes
1953	LKECCEKPLLEK	12	P02768	Albumin OS=Homo sapiens OX=9606 GN=ALB PE=1 SV=2	3	516.27	-1.6847	5.3987e-09	185.87	1000400000	yes
1954	LKECCEKPLLEK	12	P02768	Albumin OS=Homo sapiens OX=9606 GN=ALB PE=1 SV=2	2	773.902	-2.3936	0.0078378	136.7	353480000	yes
1955	LKECCEKPLLEK	12	P02768	Albumin OS=Homo sapiens OX=9606 GN=ALB PE=1 SV=2	3	516.27	-1.4531	0.0014963	136.27	877140000	yes
1956	LKECCEKPLLEK	12	P02768	Albumin OS=Homo sapiens OX=9606 GN=ALB PE=1 SV=2	3	516.27	-1.2781	2.2688e-08	164.68	798900000	yes
1957	LKECCEKPLLEK	12	P02768	Albumin OS=Homo sapiens OX=9606 GN=ALB PE=1 SV=2	3	516.27	-1.4484	0.00048582	136.3	565510000	yes
1958	LKECCEKPLLEK	12	P02768	Albumin OS=Homo sapiens OX=9606 GN=ALB PE=1 SV=2	3	516.27	-1.6499	2.2688e-08	164.68	148690000	yes
1959	LKECCEKPLLEK	12	P02768	Albumin OS=Homo sapiens OX=9606 GN=ALB PE=1 SV=2	3	516.27	-1.4159	0.00022381	144.47	65979000	yes
1960	LKECCEKPLLEK	12	P02768	Albumin OS=Homo sapiens OX=9606 GN=ALB PE=1 SV=2	3	516.27	-1.2405	1.1021e-07	162.32	67025000	yes
1961	LKECCEKPLLEK	12	P02768	Albumin OS=Homo sapiens OX=9606 GN=ALB PE=1 SV=2	3	516.27	-1.0193	3.6705e-07	155.39	34224000	yes
1962	LKECCEKPLLEK	12	P02768	Albumin OS=Homo sapiens OX=9606 GN=ALB PE=1 SV=2	3	516.27	-0.9392	0.0016901	132.97	30055000	yes
1963	LKECCEKPLLEK	12	P02768	Albumin OS=Homo sapiens OX=9606 GN=ALB PE=1 SV=2	3	516.27	-0.87916	0.0012178	129.71	28418000	yes
1964	LKECCEKPLLEK	12	P02768	Albumin OS=Homo sapiens OX=9606 GN=ALB PE=1 SV=2	2	773.902	-1.5958	0.0041635	129.84	5324900	yes
1965	LKECCEKPLLEK	12	P02768	Albumin OS=Homo sapiens OX=9606 GN=ALB PE=1 SV=2	3	516.27	-0.75432	2.4434e-05	153.75	31192000	yes
1966	LKECCEKPLLEK	12	P02768	Albumin OS=Homo sapiens OX=9606 GN=ALB PE=1 SV=2	3	516.27	-0.23381	0.010887	86.114	8914300	yes
1967	LKECCEKPLLEK	12	P02768	Albumin OS=Homo sapiens OX=9606 GN=ALB PE=1 SV=2	3	516.27		0.0095858	93.011		yes
1968	LKECCEKPLLEK	12	P02768	Albumin OS=Homo sapiens OX=9606 GN=ALB PE=1 SV=2	3	516.27	0.49467	0.013014	78.486	3543200	yes
1969	LKECCEKPLLEK	12	P02768	Albumin OS=Homo sapiens OX=9606 GN=ALB PE=1 SV=2	3	516.27	0.62239	0.03945	48.568	2018400	yes
1970	LKECCEKPLLEK	12	P02768	Albumin OS=Homo sapiens OX=9606 GN=ALB PE=1 SV=2	2	773.902	-2.7194	4.8194e-19	187.44	4677700000	yes
1971	LKECCEKPLLEK	12	P02768	Albumin OS=Homo sapiens OX=9606 GN=ALB PE=1 SV=2	2	773.902	-2.507	1.7758e-08	127.42	60897000	yes
1972	LKECCEKPLLEK	12	P02768	Albumin OS=Homo sapiens OX=9606 GN=ALB PE=1 SV=2	2	773.902	-2.1764	1.1651e-07	143.97	201110000	yes
1973	LKECCEKPLLEK	12	P02768	Albumin OS=Homo sapiens OX=9606 GN=ALB PE=1 SV=2	2	773.902	-2.1358	0.0041388	104.59	15724000	yes
1974	LKECCEKPLLEK	12	P02768	Albumin OS=Homo sapiens OX=9606 GN=ALB PE=1 SV=2	2	773.902	-1.4863	2.8055e-08	128.01	5884000	yes
1975	LKECCEKPLLEK	12	P02768	Albumin OS=Homo sapiens OX=9606 GN=ALB PE=1 SV=2	3	516.27	-1.4415	2.5349e-10	172.57	458210000	yes
1976	LKECCEKPLLEK	12	P02768	Albumin OS=Homo sapiens OX=9606 GN=ALB PE=1 SV=2	3	516.27	-1.3155	2.7283e-10	159.02	865200000	yes
1977	LKECCEKPLLEK	12	P02768	Albumin OS=Homo sapiens OX=9606 GN=ALB PE=1 SV=2	3	516.27	-3.1933	0.015004	73.435	6247200	yes
1978	LKECCEKPLLEK	12	P02768	Albumin OS=Homo sapiens OX=9606 GN=ALB PE=1 SV=2	3	516.27	-0.52883	3.0267e-08	164.48	41751000	yes
1979	LKECCEKPLLEK	12	P02768	Albumin OS=Homo sapiens OX=9606 GN=ALB PE=1 SV=2	3	516.27	0.084731	0.038928	70.488	6028000	yes
1980	LKECCEKPLLEK	12	P02768	Albumin OS=Homo sapiens OX=9606 GN=ALB PE=1 SV=2	3	516.27	-0.70317	1.9902e-09	176.91	47870000	yes
1981	LKECCEKPLLEK	12	P02768	Albumin OS=Homo sapiens OX=9606 GN=ALB PE=1 SV=2	3	516.27	-0.67027	0.018825	80.522	12327000	yes
1982	LKECCEKPLLEK	12	P02768	Albumin OS=Homo sapiens OX=9606 GN=ALB PE=1 SV=2	3	516.27	-1.7966			7943800	yes
1983	LKECCEKPLLEK	12	P02768	Albumin OS=Homo sapiens OX=9606 GN=ALB PE=1 SV=2	3	516.27	-0.11618			4474500	yes
1984	LKECCEKPLLEK	12	P02768	Albumin OS=Homo sapiens OX=9606 GN=ALB PE=1 SV=2	3	516.27	-1.082			117790	yes
1985	LKECCEKPLLEK	12	P02768	Albumin OS=Homo sapiens OX=9606 GN=ALB PE=1 SV=2	3	516.27	-1.8695			2911600	yes
1986	LKECCEKPLLEK	12	P02768	Albumin OS=Homo sapiens OX=9606 GN=ALB PE=1 SV=2	3	516.27	-2.2533			2413300	yes
1987	LKECCEKPLLEK	12	P02768	Albumin OS=Homo sapiens OX=9606 GN=ALB PE=1 SV=2	3	516.27	-2.6064			57377	yes
1988	LKECCEKPLLEK	12	P02768	Albumin OS=Homo sapiens OX=9606 GN=ALB PE=1 SV=2	3	516.27	-1.9286			12299000	yes
1989	LKEDAVSAAFK	11	P51884	Lumican OS=Homo sapiens OX=9606 GN=LUM PE=1 SV=2	2	589.824	-1.6114	2.1157e-05	178.81	22076000	yes
1990	LKEDAVSAAFK	11	P51884	Lumican OS=Homo sapiens OX=9606 GN=LUM PE=1 SV=2	2	589.824	-0.60295			4162400	yes
1991	LKMKMQEK	8	Q8IYR2	SET and MYND domain-containing protein 4 OS=Homo sapiens OX=9606 GN=SMYD4 PE=1 SV=3	2	534.283	-1.578	0.0085475	95.793	14156000	yes
1992	LKMKMQEK	8	Q8IYR2	SET and MYND domain-containing protein 4 OS=Homo sapiens OX=9606 GN=SMYD4 PE=1 SV=3	2	534.283	-1.4935			854520	yes
1993	LKMKMQEK	8	Q8IYR2	SET and MYND domain-containing protein 4 OS=Homo sapiens OX=9606 GN=SMYD4 PE=1 SV=3	2	534.283	-1.8958			67350	yes
1994	LKPEDITQIQPQQLVLR	17	P05556	Integrin beta-1 OS=Homo sapiens OX=9606 GN=ITGB1 PE=1 SV=2	3	673.725	-0.85469	0.008869	68.576	5125400	yes
1995	LKYENEVALR	10	P13645	Keratin, type I cytoskeletal 10 OS=Homo sapiens OX=9606 GN=KRT10 PE=1 SV=6	2	617.843	-0.0023574	0.0089461	115.71	43296000	yes
1996	LKYENEVALR	10	P13645	Keratin, type I cytoskeletal 10 OS=Homo sapiens OX=9606 GN=KRT10 PE=1 SV=6	2	617.843	-1.3191	0.00043966	133.13	38835000	yes
1997	LKYENEVALRQSVEADINGLR	21	P13645	Keratin, type I cytoskeletal 10 OS=Homo sapiens OX=9606 GN=KRT10 PE=1 SV=6	4	605.075	-0.68654	1.2088e-10	83.849	15303000	yes
1998	LLDIACWIHHK	11	P07339	Cathepsin D OS=Homo sapiens OX=9606 GN=CTSD PE=1 SV=1	3	469.252	-0.57042	0.0028047	104.52	4763000	yes
1999	LLDNWDSVTSTFSK	14	P02647	Apolipoprotein A-I OS=Homo sapiens OX=9606 GN=APOA1 PE=1 SV=1	2	806.896	0.03183	1.4566e-12	169.23	13438000	yes
[truncated: 1,997 more rows]
