# Supplementary material for: Protein composition analysis of human plasma-derived and recombinant human serum albumin preparations based on 4D label-free proteomics
Source: PeerJ. 2025 Jun 30;13:e19624. doi: 10.7717/peerj.19624 (PMC12225626; doi:10.7717/peerj.19624)
Supplement: Supplemental Information 2 — Supplemental Figures: Figure S1A: Peptide length, peptides per protein, distribution of coverage (%) and MW (kDa) of the LC-MS/MS analysis of rHSA from company A. Figure S2B: Peptide length, peptides per protein, distribution of coverage (%) and MW(kDa) of the LC-MS/MS analysis of rHSA from company B. Figure S3C: Peptide length, peptides per protein, distribution of coverage (%) and MW(kDa) of the LC-MS/MS analysis of pHSA from company C. Figure S4D: Peptide length, peptides per protein, distribution of coverage (%) and MW(kDa) of the LC-MS/MS analysis of pHSA from company D. Figure S5E: Peptide length, peptides per protein, distribution of coverage (%) and MW(kDa) of the LC-MS/MS analysis of pHSA from company E. Figure S6F: Peptide length, peptides per protein, distribution of coverage (%) and MW(kDa) of the LC-MS/MS analysis of pHSA from company F. Figure S7G: Peptide length, peptides per protein, distribution of coverage (%) and MW(kDa) of the LC-MS/MS analysis of pHSA from company G. Figure S8H: Peptide length, peptides per protein, distribution of coverage (%) and MW(kDa) of the LC-MS/MS analysis of pHSA from company H. Figure S9: GO enrichment analysis of the APs in pHSA. Figure S10: Subcellular localization prediction of the APs in pHSA. Figure S11: COG/KOG enrichment analysis of the APs in pHSA. Figure S12: KEGG pathway enrichment analysis of the APs in pHSA. Supplemental Tables: Table S1A: The protein and peptide identified in rHSA from company A. Table S2B: The protein and peptide identified in rHSA from company B. Table S3C: The protein and peptide identified in pHSA from company C. Table S4D: The protein and peptide identified in pHSA from company D. Table S5E: The protein and peptide identified in pHSA from company E. Table S6F: The protein and peptide identified in pHSA from company F. Table S7G: The protein and peptide identified in pHSA from company G. Table S8H: The protein and peptide identified in pHSA from company H. Table S9: The relative abunda [file peerj-13-19624-s002.zip › Supplementary/Supplementary Table/Supplementary Table S4 D.xlsx]

## Sheet: Summary
Header line description of table 1			Table 1. MS/MS spectrum database search analysis summary
Total spectrum	Number of spectrum produced by mass spectrometer
Matched spectrum	Number of spectrum matched with alignment protein		Total spectrums	Matched spectrums	Peptides	Unique peptides	Identified proteins
Peptides	Number of peptides which spectrum hit		117255	4876	1098	1028	191
Unique peptides	Number of unique peptides which spectrums hit
Identified proteins	Number of proteins detected by spectrum search analysis
Header line description of worksheet "Protein_ident"
Protein accession	Protein accession number of database used for search
Protein description	Protein functional description
Gene name	Name of the gene associated to the protein sequence
MW [kDa]	Protein molecular weight, unit [kDa]
Coverage [%]	Percent of identified peptide sequence covering in protein sequence
Peptides	Number of peptides which spectrums hit
Unique peptides	Number of unique peptides which spectrums hit
Razor + unique peptides	Number of razor and unique peptides which spectrums hit
MS/MS Counts	Number of spectrum which protein matched
Header line description of worksheet "Peptide_ident"
ID	Identified peptide index number
Sequence	Identified peptide amino acid sequence
Protein accession	Protein accession number of database used for search
Protein description	Protein functional description
Charge	The charge-state of the peptide
m/z	The recalibrated mass-over-charge value of the peptide
Mass error [ppm]	Parts per million ratio of peptide mass error between the theory and practice
PEP	The maximal posterior error probability for peptides
Length	Identified peptide amino acid length
Score	Andromeda score for the best associated MS/MS spectrum
Intensity	Ionic signal intensity of identified peptide
Unique [yes/no]	The peptide is or no unique to a single protein group

## Sheet: Protein_ident
Protein accession	Protein description	Gene name	MW [kDa]	Coverage [%]	MS/MS Counts	Peptides	Unique peptides	Razor + unique peptides	Intensity
A2NJV5	Immunoglobulin kappa variable 2-29 OS=Homo sapiens OX=9606 GN=IGKV2-29 PE=3 SV=2	IGKV2-29	13.085	10.8	1	1	1	1	28989000
A5PLL1	Ankyrin repeat domain-containing protein 34B OS=Homo sapiens OX=9606 GN=ANKRD34B PE=2 SV=3	ANKRD34B	56.414	2.9	0	1	1	1	6865800
P07355	Annexin A2 OS=Homo sapiens OX=9606 GN=ANXA2 PE=1 SV=2	ANXA2	38.604	15.3	4	4	4	4	8350100
B7Z6K7	Zinc finger protein 814 OS=Homo sapiens OX=9606 GN=ZNF814 PE=1 SV=2	ZNF814	97.336	0.9	0	1	1	1	919040
P0CG04	Immunoglobulin lambda constant 1 OS=Homo sapiens OX=9606 GN=IGLC1 PE=1 SV=1	IGLC1	11.348	37.7	1	3	1	1	11841000
E7ETH6	Zinc finger protein 587B OS=Homo sapiens OX=9606 GN=ZNF587B PE=1 SV=1	ZNF587B	45.541	2	3	1	1	1	6794500
O00391	Sulfhydryl oxidase 1 OS=Homo sapiens OX=9606 GN=QSOX1 PE=1 SV=3	QSOX1	82.577	3.2	2	2	2	2	20083000
O15195	Villin-like protein OS=Homo sapiens OX=9606 GN=VILL PE=1 SV=3	VILL	95.906	3.4	2	2	2	2	17286000
O15409	Forkhead box protein P2 OS=Homo sapiens OX=9606 GN=FOXP2 PE=1 SV=2	FOXP2	79.918	1.5	1	1	1	1	0
O43432	Eukaryotic translation initiation factor 4 gamma 3 OS=Homo sapiens OX=9606 GN=EIF4G3 PE=1 SV=2	EIF4G3	176.65	0.8	2	1	1	1	686540000
O60282	Kinesin heavy chain isoform 5C OS=Homo sapiens OX=9606 GN=KIF5C PE=1 SV=1	KIF5C	109.49	0.8	9	1	1	1	2190000000
Q8N6C8	Leukocyte immunoglobulin-like receptor subfamily A member 3 OS=Homo sapiens OX=9606 GN=LILRA3 PE=1 SV=3	LILRA3	47.471	4.3	1	1	1	1	0
O75460	Serine/threonine-protein kinase/endoribonuclease IRE1 OS=Homo sapiens OX=9606 GN=ERN1 PE=1 SV=2	ERN1	109.73	0.9	2	1	1	1	118360000
O75882	Attractin OS=Homo sapiens OX=9606 GN=ATRN PE=1 SV=2	ATRN	158.54	17.3	30	20	20	20	1296100000
O94967	WD repeat-containing protein 47 OS=Homo sapiens OX=9606 GN=WDR47 PE=1 SV=1	WDR47	101.95	2.1	0	1	1	1	27501000
P00450	Ceruloplasmin OS=Homo sapiens OX=9606 GN=CP PE=1 SV=1	CP	122.2	22.9	25	17	17	17	892180000
P00738	Haptoglobin OS=Homo sapiens OX=9606 GN=HP PE=1 SV=1	HP	45.205	53.7	182	24	13	24	96502000000
P00739	Haptoglobin-related protein OS=Homo sapiens OX=9606 GN=HPR PE=2 SV=2	HPR	39.029	34.2	5	14	3	3	169590000
P00748	Coagulation factor XII OS=Homo sapiens OX=9606 GN=F12 PE=1 SV=3	F12	67.791	2.9	1	1	1	1	1355400
P00751	Complement factor B OS=Homo sapiens OX=9606 GN=CFB PE=1 SV=2	CFB	85.532	22.3	13	12	12	12	416220000
P01008	Antithrombin-III OS=Homo sapiens OX=9606 GN=SERPINC1 PE=1 SV=1	SERPINC1	52.602	30.6	22	12	12	12	995630000
P01009	Alpha-1-antitrypsin OS=Homo sapiens OX=9606 GN=SERPINA1 PE=1 SV=3	SERPINA1	46.736	38.3	20	13	13	13	1081600000
P01011	Alpha-1-antichymotrypsin OS=Homo sapiens OX=9606 GN=SERPINA3 PE=1 SV=2	SERPINA3	47.65	16.8	5	5	5	5	76232000
P01019	Angiotensinogen OS=Homo sapiens OX=9606 GN=AGT PE=1 SV=3	AGT	53.154	7.6	3	3	3	3	91548000
P01033	Metalloproteinase inhibitor 1 OS=Homo sapiens OX=9606 GN=TIMP1 PE=1 SV=1	TIMP1	23.171	12.1	1	2	2	2	17139000
P01034	Cystatin-C OS=Homo sapiens OX=9606 GN=CST3 PE=1 SV=1	CST3	15.799	23.3	3	3	3	3	14030000
P01040	Cystatin-A OS=Homo sapiens OX=9606 GN=CSTA PE=1 SV=1	CSTA	11.006	75.5	9	5	5	5	118270000
P01042	Kininogen-1 OS=Homo sapiens OX=9606 GN=KNG1 PE=1 SV=2	KNG1	71.957	16.8	10	9	9	9	1803300000
P01833	Polymeric immunoglobulin receptor OS=Homo sapiens OX=9606 GN=PIGR PE=1 SV=4	PIGR	83.283	2.7	1	1	1	1	598410
P01857	Immunoglobulin heavy constant gamma 1 OS=Homo sapiens OX=9606 GN=IGHG1 PE=1 SV=1	IGHG1	36.105	20.3	2	4	2	2	31089000
P01859	Immunoglobulin heavy constant gamma 2 OS=Homo sapiens OX=9606 GN=IGHG2 PE=1 SV=2	IGHG2	35.9	24.5	4	4	2	4	304010000
P01860	Immunoglobulin heavy constant gamma 3 OS=Homo sapiens OX=9606 GN=IGHG3 PE=1 SV=2	IGHG3	41.287	7.4	1	2	1	1	17716000
P01861	Immunoglobulin heavy constant gamma 4 OS=Homo sapiens OX=9606 GN=IGHG4 PE=1 SV=1	IGHG4	35.94	17.4	3	4	1	2	27336000
P01876	Immunoglobulin heavy constant alpha 1 OS=Homo sapiens OX=9606 GN=IGHA1 PE=1 SV=2	IGHA1	37.654	20.4	11	7	4	7	201790000
P01877	Immunoglobulin heavy constant alpha 2 OS=Homo sapiens OX=9606 GN=IGHA2 PE=1 SV=4	IGHA2	36.591	16.2	2	5	2	2	3583400
P02042	Hemoglobin subunit delta OS=Homo sapiens OX=9606 GN=HBD PE=1 SV=2	HBD	16.055	41.5	2	6	1	1	26357000
P02533	Keratin, type I cytoskeletal 14 OS=Homo sapiens OX=9606 GN=KRT14 PE=1 SV=4	KRT14	51.561	43	23	18	6	14	387220000
P02538	Keratin, type II cytoskeletal 6A OS=Homo sapiens OX=9606 GN=KRT6A PE=1 SV=3	KRT6A	60.044	42.4	3	24	2	2	61562000
P02647	Apolipoprotein A-I OS=Homo sapiens OX=9606 GN=APOA1 PE=1 SV=1	APOA1	30.777	20.6	5	5	5	5	76295000
P02652	Apolipoprotein A-II OS=Homo sapiens OX=9606 GN=APOA2 PE=1 SV=1	APOA2	11.175	19	7	3	3	3	7512000000
P02654	Apolipoprotein C-I OS=Homo sapiens OX=9606 GN=APOC1 PE=1 SV=1	APOC1	9.3318	34.9	3	3	3	3	164400000
P02655	Apolipoprotein C-II OS=Homo sapiens OX=9606 GN=APOC2 PE=1 SV=1	APOC2	11.284	19.8	3	2	2	2	111850000
P02749	Beta-2-glycoprotein 1 OS=Homo sapiens OX=9606 GN=APOH PE=1 SV=3	APOH	38.298	30.4	26	10	10	10	5331200000
P02750	Leucine-rich alpha-2-glycoprotein OS=Homo sapiens OX=9606 GN=LRG1 PE=1 SV=2	LRG1	38.177	13	5	5	5	5	296260000
P02753	Retinol-binding protein 4 OS=Homo sapiens OX=9606 GN=RBP4 PE=1 SV=3	RBP4	23.01	47.3	7	7	7	7	728740000
P02760	Protein AMBP OS=Homo sapiens OX=9606 GN=AMBP PE=1 SV=1	AMBP	38.999	31	10	8	8	8	794190000
P02763	Alpha-1-acid glycoprotein 1 OS=Homo sapiens OX=9606 GN=ORM1 PE=1 SV=2	ORM1	23.539	41.8	11	8	6	6	3742300000
P02765	Alpha-2-HS-glycoprotein OS=Homo sapiens OX=9606 GN=AHSG PE=1 SV=2	AHSG	39.34	23.2	41	7	7	7	4512000000
P02766	Transthyretin OS=Homo sapiens OX=9606 GN=TTR PE=1 SV=1	TTR	15.887	72.8	35	11	11	11	17121000000
P02768	Albumin OS=Homo sapiens OX=9606 GN=ALB PE=1 SV=2	ALB	69.366	89	2671	103	103	103	2127600000000
P02774	Vitamin D-binding protein OS=Homo sapiens OX=9606 GN=GC PE=1 SV=2	GC	52.917	29.3	14	11	11	11	792270000
P02787	Serotransferrin OS=Homo sapiens OX=9606 GN=TF PE=1 SV=4	TF	77.049	60.5	160	43	43	43	50131000000
P02788	Lactotransferrin OS=Homo sapiens OX=9606 GN=LTF PE=1 SV=6	LTF	78.181	16.3	11	9	9	9	133970000
P02790	Hemopexin OS=Homo sapiens OX=9606 GN=HPX PE=1 SV=2	HPX	51.676	63	99	20	20	20	81563000000
P03952	Plasma kallikrein OS=Homo sapiens OX=9606 GN=KLKB1 PE=1 SV=1	KLKB1	71.369	3.6	2	2	2	2	42984000
P04040	Catalase OS=Homo sapiens OX=9606 GN=CAT PE=1 SV=3	CAT	59.755	8.7	2	2	2	2	7648000
P04075	Fructose-bisphosphate aldolase A OS=Homo sapiens OX=9606 GN=ALDOA PE=1 SV=2	ALDOA	39.42	4.9	1	1	1	1	12992000
P04080	Cystatin-B OS=Homo sapiens OX=9606 GN=CSTB PE=1 SV=2	CSTB	11.139	21.4	1	1	1	1	3579300
P04180	Phosphatidylcholine-sterol acyltransferase OS=Homo sapiens OX=9606 GN=LCAT PE=1 SV=1	LCAT	49.577	23.9	9	7	7	7	281860000
P04217	Alpha-1B-glycoprotein OS=Homo sapiens OX=9606 GN=A1BG PE=1 SV=4	A1BG	54.253	29.3	22	8	8	8	5358600000
P04259	Keratin, type II cytoskeletal 6B OS=Homo sapiens OX=9606 GN=KRT6B PE=1 SV=5	KRT6B	60.066	36.3	3	23	2	2	10185000
P04264	Keratin, type II cytoskeletal 1 OS=Homo sapiens OX=9606 GN=KRT1 PE=1 SV=6	KRT1	66.038	73.1	166	58	52	58	20880000000
P04278	Sex hormone-binding globulin OS=Homo sapiens OX=9606 GN=SHBG PE=1 SV=2	SHBG	43.779	20.6	5	5	5	5	71464000
P04406	Glyceraldehyde-3-phosphate dehydrogenase OS=Homo sapiens OX=9606 GN=GAPDH PE=1 SV=3	GAPDH	36.053	28.7	5	6	6	6	28325000
P04792	Heat shock protein beta-1 OS=Homo sapiens OX=9606 GN=HSPB1 PE=1 SV=2	HSPB1	22.782	7.8	1	1	1	1	1730200
P05089	Arginase-1 OS=Homo sapiens OX=9606 GN=ARG1 PE=1 SV=2	ARG1	34.735	8.4	5	3	3	3	32997000
P05090	Apolipoprotein D OS=Homo sapiens OX=9606 GN=APOD PE=1 SV=1	APOD	21.275	25.9	14	4	4	4	463060000
P05154	Plasma serine protease inhibitor OS=Homo sapiens OX=9606 GN=SERPINA5 PE=1 SV=3	SERPINA5	45.674	6.2	2	2	2	2	4565900
P05155	Plasma protease C1 inhibitor OS=Homo sapiens OX=9606 GN=SERPING1 PE=1 SV=2	SERPING1	55.154	27.4	56	17	17	17	14711000000
P05164	Myeloperoxidase OS=Homo sapiens OX=9606 GN=MPO PE=1 SV=1	MPO	83.868	2.7	1	1	1	1	1665100
P05543	Thyroxine-binding globulin OS=Homo sapiens OX=9606 GN=SERPINA7 PE=1 SV=2	SERPINA7	46.324	13.7	13	6	6	6	768030000
P06276	Cholinesterase OS=Homo sapiens OX=9606 GN=BCHE PE=1 SV=1	BCHE	68.417	5.1	2	2	2	2	90413000
P06312	Immunoglobulin kappa variable 4-1 OS=Homo sapiens OX=9606 GN=IGKV4-1 PE=1 SV=1	IGKV4-1	13.38	12.4	1	1	1	1	1625400
P06702	Protein S100-A9 OS=Homo sapiens OX=9606 GN=S100A9 PE=1 SV=1	S100A9	13.242	43	4	3	3	3	31021000
P06733	Alpha-enolase OS=Homo sapiens OX=9606 GN=ENO1 PE=1 SV=2	ENO1	47.168	4.4	1	1	1	1	3345600
P07333	Macrophage colony-stimulating factor 1 receptor OS=Homo sapiens OX=9606 GN=CSF1R PE=1 SV=2	CSF1R	107.98	2.2	2	2	2	2	24589000
P07339	Cathepsin D OS=Homo sapiens OX=9606 GN=CTSD PE=1 SV=1	CTSD	44.552	9.7	4	3	3	3	29548000
P08185	Corticosteroid-binding globulin OS=Homo sapiens OX=9606 GN=SERPINA6 PE=1 SV=1	SERPINA6	45.14	7.7	3	3	3	3	29937000
P08571	Monocyte differentiation antigen CD14 OS=Homo sapiens OX=9606 GN=CD14 PE=1 SV=2	CD14	40.076	6.9	4	2	2	2	41719000
P08697	Alpha-2-antiplasmin OS=Homo sapiens OX=9606 GN=SERPINF2 PE=1 SV=3	SERPINF2	54.565	17.9	7	6	6	6	283750000
P08779	Keratin, type I cytoskeletal 16 OS=Homo sapiens OX=9606 GN=KRT16 PE=1 SV=4	KRT16	51.267	33	9	16	7	7	65846000
P09619	Platelet-derived growth factor receptor beta OS=Homo sapiens OX=9606 GN=PDGFRB PE=1 SV=1	PDGFRB	123.97	2.9	3	2	2	2	4182400
P0C0L5	Complement C4-B OS=Homo sapiens OX=9606 GN=C4B_2 PE=1 SV=2	C4B_2	192.75	2.9	4	3	3	3	50961000
Q99878	Histone H2A type 1-J OS=Homo sapiens OX=9606 GN=H2AC14 PE=1 SV=3	H2AC14	13.936	14.1	2	2	2	2	17616000
P62987	Ubiquitin-60S ribosomal protein L40 OS=Homo sapiens OX=9606 GN=UBA52 PE=1 SV=2	UBA52	14.728	39.1	7	6	6	6	90657000
P0DOY3	Immunoglobulin lambda constant 3 OS=Homo sapiens OX=9606 GN=IGLC3 PE=1 SV=1	IGLC3	11.265	37.7	8	3	1	3	530400000
P12273	Prolactin-inducible protein OS=Homo sapiens OX=9606 GN=PIP PE=1 SV=1	PIP	16.572	6.8	2	1	1	1	90468000
P12830	Cadherin-1 OS=Homo sapiens OX=9606 GN=CDH1 PE=1 SV=3	CDH1	97.455	1.8	2	2	2	2	7974000
P12955	Xaa-Pro dipeptidase OS=Homo sapiens OX=9606 GN=PEPD PE=1 SV=3	PEPD	54.548	22.7	7	7	7	7	84891000
P13645	Keratin, type I cytoskeletal 10 OS=Homo sapiens OX=9606 GN=KRT10 PE=1 SV=6	KRT10	58.826	45.7	108	38	34	38	5389000000
P13646	Keratin, type I cytoskeletal 13 OS=Homo sapiens OX=9606 GN=KRT13 PE=1 SV=4	KRT13	49.588	6.6	1	2	1	1	681050
P13647	Keratin, type II cytoskeletal 5 OS=Homo sapiens OX=9606 GN=KRT5 PE=1 SV=3	KRT5	62.378	41.4	43	29	16	22	662780000
P14151	L-selectin OS=Homo sapiens OX=9606 GN=SELL PE=1 SV=2	SELL	42.187	3	1	1	1	1	59859000
P14923	Junction plakoglobin OS=Homo sapiens OX=9606 GN=JUP PE=1 SV=3	JUP	81.744	7.2	3	3	3	3	11408000
P15144	Aminopeptidase N OS=Homo sapiens OX=9606 GN=ANPEP PE=1 SV=4	ANPEP	109.54	2.8	2	2	2	2	31204000
P15151	Poliovirus receptor OS=Homo sapiens OX=9606 GN=PVR PE=1 SV=2	PVR	45.302	10.6	2	3	3	3	34951000
P15924	Desmoplakin OS=Homo sapiens OX=9606 GN=DSP PE=1 SV=3	DSP	331.77	4.1	10	8	8	8	36295000
P16070	CD44 antigen OS=Homo sapiens OX=9606 GN=CD44 PE=1 SV=3	CD44	81.537	3	2	2	2	2	118550000
P16930	Fumarylacetoacetase OS=Homo sapiens OX=9606 GN=FAH PE=1 SV=2	FAH	46.374	9.3	3	3	3	3	8327800
P17174	Aspartate aminotransferase, cytoplasmic OS=Homo sapiens OX=9606 GN=GOT1 PE=1 SV=3	GOT1	46.247	3.6	1	1	1	1	3070800
P19652	Alpha-1-acid glycoprotein 2 OS=Homo sapiens OX=9606 GN=ORM2 PE=1 SV=2	ORM2	23.602	34.8	25	8	6	8	4912700000
P20930	Filaggrin OS=Homo sapiens OX=9606 GN=FLG PE=1 SV=3	FLG	435.16	5.3	5	5	5	5	3948300
P22735	Protein-glutamine gamma-glutamyltransferase K OS=Homo sapiens OX=9606 GN=TGM1 PE=1 SV=4	TGM1	89.786	3.3	2	2	2	2	11308000
P22792	Carboxypeptidase N subunit 2 OS=Homo sapiens OX=9606 GN=CPN2 PE=1 SV=3	CPN2	60.556	5.3	3	3	3	3	37208000
P23470	Receptor-type tyrosine-protein phosphatase gamma OS=Homo sapiens OX=9606 GN=PTPRG PE=1 SV=4	PTPRG	162	1	1	1	1	1	5890900
P25311	Zinc-alpha-2-glycoprotein OS=Homo sapiens OX=9606 GN=AZGP1 PE=1 SV=2	AZGP1	34.258	36.2	19	11	11	11	3450300000
P26992	Ciliary neurotrophic factor receptor subunit alpha OS=Homo sapiens OX=9606 GN=CNTFR PE=1 SV=2	CNTFR	40.633	3.5	1	1	1	1	4217500
P27487	Dipeptidyl peptidase 4 OS=Homo sapiens OX=9606 GN=DPP4 PE=1 SV=2	DPP4	88.278	15	7	8	8	8	79452000
P29536	Leiomodin-1 OS=Homo sapiens OX=9606 GN=LMOD1 PE=1 SV=3	LMOD1	67.029	1.7	1	1	1	1	5208900
P31025	Lipocalin-1 OS=Homo sapiens OX=9606 GN=LCN1 PE=1 SV=1	LCN1	19.25	15.3	4	3	3	3	18543000
P31151	Protein S100-A7 OS=Homo sapiens OX=9606 GN=S100A7 PE=1 SV=4	S100A7	11.471	14.9	5	3	3	3	18159000
P31944	Caspase-14 OS=Homo sapiens OX=9606 GN=CASP14 PE=1 SV=2	CASP14	27.679	20.7	6	5	5	5	32985000
P35527	Keratin, type I cytoskeletal 9 OS=Homo sapiens OX=9606 GN=KRT9 PE=1 SV=3	KRT9	62.064	63.6	163	44	44	44	9025200000
P35542	Serum amyloid A-4 protein OS=Homo sapiens OX=9606 GN=SAA4 PE=1 SV=2	SAA4	14.746	20	2	2	2	2	19153000
P35579	Myosin-9 OS=Homo sapiens OX=9606 GN=MYH9 PE=1 SV=4	MYH9	226.53	1.8	2	2	2	2	2939500
P35908	Keratin, type II cytoskeletal 2 epidermal OS=Homo sapiens OX=9606 GN=KRT2 PE=1 SV=2	KRT2	65.432	76.8	101	48	35	44	4005200000
P43121	Cell surface glycoprotein MUC18 OS=Homo sapiens OX=9606 GN=MCAM PE=1 SV=2	MCAM	71.607	3.4	1	1	1	1	10856000
P43251	Biotinidase OS=Homo sapiens OX=9606 GN=BTD PE=1 SV=2	BTD	61.132	9.2	6	5	5	5	57996000
P43652	Afamin OS=Homo sapiens OX=9606 GN=AFM PE=1 SV=1	AFM	69.068	36.7	50	17	17	17	11591000000
P46939	Utrophin OS=Homo sapiens OX=9606 GN=UTRN PE=1 SV=2	UTRN	394.46	0.5	1	1	1	1	0
P48668	Keratin, type II cytoskeletal 6C OS=Homo sapiens OX=9606 GN=KRT6C PE=1 SV=3	KRT6C	60.024	42.4	16	25	0	11	157050000
P49662	Caspase-4 OS=Homo sapiens OX=9606 GN=CASP4 PE=1 SV=1	CASP4	43.262	4	6	1	1	1	29842000
P49862	Kallikrein-7 OS=Homo sapiens OX=9606 GN=KLK7 PE=1 SV=1	KLK7	27.524	6.7	1	1	1	1	610900
P51172	Amiloride-sensitive sodium channel subunit delta OS=Homo sapiens OX=9606 GN=SCNN1D PE=1 SV=3	SCNN1D	87.849	1	2	1	1	1	3407300
P51812	Ribosomal protein S6 kinase alpha-3 OS=Homo sapiens OX=9606 GN=RPS6KA3 PE=1 SV=1	RPS6KA3	83.735	1.2	1	1	1	1	0
P54108	Cysteine-rich secretory protein 3 OS=Homo sapiens OX=9606 GN=CRISP3 PE=1 SV=1	CRISP3	27.63	13.5	4	3	3	3	113930000
P55058	Phospholipid transfer protein OS=Homo sapiens OX=9606 GN=PLTP PE=1 SV=1	PLTP	54.739	2.4	1	1	1	1	14243000
P63261	Actin, cytoplasmic 2 OS=Homo sapiens OX=9606 GN=ACTG1 PE=1 SV=1	ACTG1	41.792	9.3	1	3	3	3	4758900
P61626	Lysozyme C OS=Homo sapiens OX=9606 GN=LYZ PE=1 SV=1	LYZ	16.537	8.1	2	1	1	1	22211000
P61769	Beta-2-microglobulin OS=Homo sapiens OX=9606 GN=B2M PE=1 SV=1	B2M	13.714	8.4	1	1	1	1	13665000
P68871	Hemoglobin subunit beta OS=Homo sapiens OX=9606 GN=HBB PE=1 SV=2	HBB	15.998	71.4	22	9	4	9	3143200000
P69905	Hemoglobin subunit alpha OS=Homo sapiens OX=9606 GN=HBA2 PE=1 SV=2	HBA2	15.257	57.7	20	6	6	6	1898500000
P80108	Phosphatidylinositol-glycan-specific phospholipase D OS=Homo sapiens OX=9606 GN=GPLD1 PE=1 SV=3	GPLD1	92.335	7.7	5	5	5	5	109680000
P81605	Dermcidin OS=Homo sapiens OX=9606 GN=DCD PE=1 SV=2	DCD	11.284	52.7	9	5	5	5	219530000
Q01449	Myosin regulatory light chain 2, atrial isoform OS=Homo sapiens OX=9606 GN=MYL7 PE=1 SV=1	MYL7	19.448	5.1	0	1	1	1	26571000
Q01459	Di-N-acetylchitobiase OS=Homo sapiens OX=9606 GN=CTBS PE=1 SV=1	CTBS	43.759	11.2	3	3	3	3	48297000
Q02413	Desmoglein-1 OS=Homo sapiens OX=9606 GN=DSG1 PE=1 SV=2	DSG1	113.75	7.6	12	7	7	7	89824000
Q04695	Keratin, type I cytoskeletal 17 OS=Homo sapiens OX=9606 GN=KRT17 PE=1 SV=2	KRT17	48.105	32.6	5	10	5	5	28013000
Q04756	Hepatocyte growth factor activator OS=Homo sapiens OX=9606 GN=HGFAC PE=1 SV=1	HGFAC	70.681	4.7	2	2	2	2	11616000
Q06830	Peroxiredoxin-1 OS=Homo sapiens OX=9606 GN=PRDX1 PE=1 SV=1	PRDX1	22.11	9	1	1	1	1	1860400
Q08554	Desmocollin-1 OS=Homo sapiens OX=9606 GN=DSC1 PE=1 SV=2	DSC1	99.986	6.2	5	4	4	4	25357000
Q10588	ADP-ribosyl cyclase/cyclic ADP-ribose hydrolase 2 OS=Homo sapiens OX=9606 GN=BST1 PE=1 SV=2	BST1	35.724	7.9	2	2	2	2	26770000
Q12913	Receptor-type tyrosine-protein phosphatase eta OS=Homo sapiens OX=9606 GN=PTPRJ PE=1 SV=3	PTPRJ	145.94	2.7	3	3	3	3	26199000
Q13275	Semaphorin-3F OS=Homo sapiens OX=9606 GN=SEMA3F PE=2 SV=2	SEMA3F	88.38	2.7	1	1	1	1	0
Q13360	Zinc finger protein 177 OS=Homo sapiens OX=9606 GN=ZNF177 PE=1 SV=4	ZNF177	54.781	2.1	0	1	1	1	75768000
Q13740	CD166 antigen OS=Homo sapiens OX=9606 GN=ALCAM PE=1 SV=2	ALCAM	65.102	11.1	4	4	4	4	34555000
Q14624	Inter-alpha-trypsin inhibitor heavy chain H4 OS=Homo sapiens OX=9606 GN=ITIH4 PE=1 SV=4	ITIH4	103.36	3	2	2	2	2	16456000
Q14966	Zinc finger protein 638 OS=Homo sapiens OX=9606 GN=ZNF638 PE=1 SV=2	ZNF638	220.62	0.6	0	1	1	1	4088200000
Q15517	Corneodesmosin OS=Homo sapiens OX=9606 GN=CDSN PE=1 SV=3	CDSN	51.522	6.4	4	2	2	2	21976000
Q16853	Membrane primary amine oxidase OS=Homo sapiens OX=9606 GN=AOC3 PE=1 SV=3	AOC3	84.621	6.3	3	3	3	3	29657000
Q2KHT4	Germ cell-specific gene 1 protein OS=Homo sapiens OX=9606 GN=GSG1 PE=1 SV=2	GSG1	39.248	2.3	2	1	1	1	28991000
Q5D862	Filaggrin-2 OS=Homo sapiens OX=9606 GN=FLG2 PE=1 SV=1	FLG2	248.07	7.8	12	7	7	7	82713000
Q5QJE6	Deoxynucleotidyltransferase terminal-interacting protein 2 OS=Homo sapiens OX=9606 GN=DNTTIP2 PE=1 SV=2	DNTTIP2	84.468	1.5	1	1	1	1	0
Q5T5P2	Sickle tail protein homolog OS=Homo sapiens OX=9606 GN=KIAA1217 PE=1 SV=2	KIAA1217	214.11	0.6	0	1	1	1	2964300
Q5VUY2	Arylacetamide deacetylase-like 4 OS=Homo sapiens OX=9606 GN=AADACL4 PE=3 SV=1	AADACL4	46.081	5.7	1	1	1	1	0
Q66K66	Transmembrane protein 198 OS=Homo sapiens OX=9606 GN=TMEM198 PE=1 SV=1	TMEM198	39.474	2.5	8	2	2	2	3627900000
Q6EMK4	Vasorin OS=Homo sapiens OX=9606 GN=VASN PE=1 SV=1	VASN	71.712	9.5	5	5	5	5	43527000
Q6IQ55	Tau-tubulin kinase 2 OS=Homo sapiens OX=9606 GN=TTBK2 PE=1 SV=2	TTBK2	137.41	1.1	1	1	1	1	0
Q6UX71	Plexin domain-containing protein 2 OS=Homo sapiens OX=9606 GN=PLXDC2 PE=1 SV=1	PLXDC2	59.582	5.5	2	2	2	2	10832000
Q6UXB8	Peptidase inhibitor 16 OS=Homo sapiens OX=9606 GN=PI16 PE=1 SV=1	PI16	49.471	16.8	3	5	5	5	65058000
Q7RTT5	Protein SSX7 OS=Homo sapiens OX=9606 GN=SSX7 PE=1 SV=1	SSX7	21.591	5.3	1	1	1	1	41764000
Q7Z5D8	NANOG neighbor homeobox OS=Homo sapiens OX=9606 GN=NANOGNB PE=2 SV=1	NANOGNB	22.75	4.3	1	1	1	1	0
Q7Z794	Keratin, type II cytoskeletal 1b OS=Homo sapiens OX=9606 GN=KRT77 PE=1 SV=3	KRT77	61.901	17.1	4	9	5	5	17038000
Q86YA3	Protein ZGRF1 OS=Homo sapiens OX=9606 GN=ZGRF1 PE=1 SV=3	ZGRF1	236.6	0.3	1	1	1	1	0
Q86YZ3	Hornerin OS=Homo sapiens OX=9606 GN=HRNR PE=1 SV=2	HRNR	282.39	32.3	116	39	39	39	1976500000
Q8IUB2	WAP four-disulfide core domain protein 3 OS=Homo sapiens OX=9606 GN=WFDC3 PE=1 SV=1	WFDC3	24.687	3.9	1	1	1	1	0
Q8IXT5	RNA-binding protein 12B OS=Homo sapiens OX=9606 GN=RBM12B PE=1 SV=2	RBM12B	118.1	0.9	1	1	1	1	0
Q8IYR2	SET and MYND domain-containing protein 4 OS=Homo sapiens OX=9606 GN=SMYD4 PE=1 SV=3	SMYD4	89.224	1	1	1	1	1	13964000
Q8N1I0	Dedicator of cytokinesis protein 4 OS=Homo sapiens OX=9606 GN=DOCK4 PE=1 SV=3	DOCK4	225.2	0.5	1	1	1	1	0
Q8N434	Putative transporter SVOPL OS=Homo sapiens OX=9606 GN=SVOPL PE=1 SV=2	SVOPL	53.991	2.4	0	1	1	1	90481000
Q8NCU4	Coiled-coil domain-containing protein 191 OS=Homo sapiens OX=9606 GN=CCDC191 PE=2 SV=1	CCDC191	110.57	1.6	1	1	1	1	116290000
Q8NEF3	Coiled-coil domain-containing protein 112 OS=Homo sapiens OX=9606 GN=CCDC112 PE=1 SV=2	CCDC112	53.564	2.9	0	1	1	1	153740
Q92820	Gamma-glutamyl hydrolase OS=Homo sapiens OX=9606 GN=GGH PE=1 SV=2	GGH	35.964	9.4	4	3	3	3	38423000
Q96CB8	Integrator complex subunit 12 OS=Homo sapiens OX=9606 GN=INTS12 PE=1 SV=1	INTS12	48.807	3	1	1	1	1	8346300
Q96IY4	Carboxypeptidase B2 OS=Homo sapiens OX=9606 GN=CPB2 PE=1 SV=2	CPB2	48.424	16.3	2	3	3	3	43281000
Q96KN2	Beta-Ala-His dipeptidase OS=Homo sapiens OX=9606 GN=CNDP1 PE=1 SV=5	CNDP1	56.691	17.9	8	7	7	7	225110000
Q96P63	Serpin B12 OS=Homo sapiens OX=9606 GN=SERPINB12 PE=1 SV=1	SERPINB12	46.276	3	1	1	1	1	3836800
Q96PD5	N-acetylmuramoyl-L-alanine amidase OS=Homo sapiens OX=9606 GN=PGLYRP2 PE=1 SV=1	PGLYRP2	62.216	30.6	21	11	11	11	3810900000
Q9H159	Cadherin-19 OS=Homo sapiens OX=9606 GN=CDH19 PE=2 SV=1	CDH19	87.001	2.7	2	1	1	1	10885000
Q9H1E1	Ribonuclease 7 OS=Homo sapiens OX=9606 GN=RNASE7 PE=1 SV=2	RNASE7	17.419	10.3	1	1	1	1	0
Q9NPH3	Interleukin-1 receptor accessory protein OS=Homo sapiens OX=9606 GN=IL1RAP PE=1 SV=2	IL1RAP	65.418	5.3	2	2	2	2	10635000
Q9NZH8	Interleukin-36 gamma OS=Homo sapiens OX=9606 GN=IL36G PE=1 SV=1	IL36G	18.721	10.7	1	1	1	1	0
Q9NZP8	Complement C1r subcomponent-like protein OS=Homo sapiens OX=9606 GN=C1RL PE=1 SV=2	C1RL	53.498	13.1	7	7	7	7	498820000
Q9NZQ9	Tropomodulin-4 OS=Homo sapiens OX=9606 GN=TMOD4 PE=1 SV=1	TMOD4	39.335	2.9	2	1	1	1	105740000
Q9NZT1	Calmodulin-like protein 5 OS=Homo sapiens OX=9606 GN=CALML5 PE=1 SV=2	CALML5	15.892	21.2	4	3	3	3	12650000
Q9P2D7	Dynein axonemal heavy chain 1 OS=Homo sapiens OX=9606 GN=DNAH1 PE=1 SV=6	DNAH1	487.49	0.3	1	1	1	1	17988000
Q9UGM5	Fetuin-B OS=Homo sapiens OX=9606 GN=FETUB PE=1 SV=2	FETUB	42.054	23.3	7	6	6	6	404920000
Q9UNN8	Endothelial protein C receptor OS=Homo sapiens OX=9606 GN=PROCR PE=1 SV=1	PROCR	26.671	19.7	5	4	4	4	24391000
Q9Y4C1	Lysine-specific demethylase 3A OS=Homo sapiens OX=9606 GN=KDM3A PE=1 SV=4	KDM3A	147.34	1	1	1	1	1	33437000
Q9Y5Y7	Lymphatic vessel endothelial hyaluronic acid receptor 1 OS=Homo sapiens OX=9606 GN=LYVE1 PE=1 SV=2	LYVE1	35.213	3.4	1	1	1	1	10091000
Q9Y646	Carboxypeptidase Q OS=Homo sapiens OX=9606 GN=CPQ PE=1 SV=1	CPQ	51.887	4.7	2	2	2	2	8654900

## Sheet: Peptide_ident
ID	Sequence	Length	Protein accession	Protein description	Charge	m/z	Mass error [ppm]	PEP	Score	Intensity	Unique [yes/no]
0	AAAATGTIFTFR	12	P05154	Plasma serine protease inhibitor OS=Homo sapiens OX=9606 GN=SERPINA5 PE=1 SV=3	2	613.83	1.0271	0.011929	96.331	2844500	yes
1	AACLLPKLDELRDEGK	16	P02768	Albumin OS=Homo sapiens OX=9606 GN=ALB PE=1 SV=2	3	609.993	0.10931	0.012039	65.704	5288100	yes
2	AADDTWEPFASGK	13	P02766	Transthyretin OS=Homo sapiens OX=9606 GN=TTR PE=1 SV=1	2	697.815	0.34651	3.0418e-72	252.42	14186000	yes
3	AADDTWEPFASGK	13	P02766	Transthyretin OS=Homo sapiens OX=9606 GN=TTR PE=1 SV=1	2	697.815	1.1299	0.010426	91.855	8261300	yes
4	AADDTWEPFASGK	13	P02766	Transthyretin OS=Homo sapiens OX=9606 GN=TTR PE=1 SV=1	2	697.815	1.3519	1.186e-47	232.88	344520000	yes
5	AADDTWEPFASGK	13	P02766	Transthyretin OS=Homo sapiens OX=9606 GN=TTR PE=1 SV=1	2	697.815	-2.035	6.1315e-14	167.09	23308000	yes
6	AADDTWEPFASGK	13	P02766	Transthyretin OS=Homo sapiens OX=9606 GN=TTR PE=1 SV=1	2	697.815	-1.5834	3.9241e-86	255.19	2572200000	yes
7	AAFGGSGGRGSSSGGGYSSGSSSYGSGGR	29	P35908	Keratin, type II cytoskeletal 2 epidermal OS=Homo sapiens OX=9606 GN=KRT2 PE=1 SV=2	3	834.361	-0.70156	2.0683e-39	132.69	5188100	yes
8	AAFGGSGGRGSSSGGGYSSGSSSYGSGGR	29	P35908	Keratin, type II cytoskeletal 2 epidermal OS=Homo sapiens OX=9606 GN=KRT2 PE=1 SV=2	3	834.361	-1.3774			59892	yes
9	AAFTECCQAADK	12	P02768	Albumin OS=Homo sapiens OX=9606 GN=ALB PE=1 SV=2	2	686.287	-2.7627	2.6303e-30	215.56	108780000000	yes
10	AAFTECCQAADK	12	P02768	Albumin OS=Homo sapiens OX=9606 GN=ALB PE=1 SV=2	2	686.287	-2.7185	2.3947e-12	188.04	56766000000	yes
11	AAFTECCQAADK	12	P02768	Albumin OS=Homo sapiens OX=9606 GN=ALB PE=1 SV=2	2	686.287	-2.687	2.3211e-16	193.52	49568000000	yes
12	AAFTECCQAADK	12	P02768	Albumin OS=Homo sapiens OX=9606 GN=ALB PE=1 SV=2	2	686.287	-2.2063	9.1487e-23	207.34	5004700000	yes
13	AAFTECCQAADK	12	P02768	Albumin OS=Homo sapiens OX=9606 GN=ALB PE=1 SV=2	2	686.287	-2.3588	2.3463e-10	180.67	3476100000	yes
14	AAFTECCQAADK	12	P02768	Albumin OS=Homo sapiens OX=9606 GN=ALB PE=1 SV=2	2	686.287	-1.9712	3.0709e-17	201.33	1050500000	yes
15	AAFTECCQAADK	12	P02768	Albumin OS=Homo sapiens OX=9606 GN=ALB PE=1 SV=2	2	686.287	-2.0471	3.0709e-17	201.33	1528900000	yes
16	AAFTECCQAADK	12	P02768	Albumin OS=Homo sapiens OX=9606 GN=ALB PE=1 SV=2	2	686.287	-1.7575	6.2965e-09	167.67	157380000	yes
17	AAFTECCQAADK	12	P02768	Albumin OS=Homo sapiens OX=9606 GN=ALB PE=1 SV=2	2	686.287	-1.0832	4.3442e-09	152.97	920040000	yes
18	AAFTECCQAADK	12	P02768	Albumin OS=Homo sapiens OX=9606 GN=ALB PE=1 SV=2	2	686.287	-0.72366	2.3947e-12	188.04	936540000	yes
19	AAFTECCQAADK	12	P02768	Albumin OS=Homo sapiens OX=9606 GN=ALB PE=1 SV=2	2	686.287	-1.1285	1.584e-09	174.41	591020000	yes
20	AAFTECCQAADK	12	P02768	Albumin OS=Homo sapiens OX=9606 GN=ALB PE=1 SV=2	2	686.287	-1.3207	6.2965e-09	167.67	735690000	yes
21	AAFTECCQAADK	12	P02768	Albumin OS=Homo sapiens OX=9606 GN=ALB PE=1 SV=2	2	686.287	-1.5867	1.584e-09	174.41	297940000	yes
22	AAFTECCQAADK	12	P02768	Albumin OS=Homo sapiens OX=9606 GN=ALB PE=1 SV=2	2	686.287	-1.572	4.3442e-09	152.97	25956000	yes
23	AAFTECCQAADK	12	P02768	Albumin OS=Homo sapiens OX=9606 GN=ALB PE=1 SV=2	2	686.287	-1.4733	1.1379e-09	176.48	606540000	yes
24	AAFTECCQAADK	12	P02768	Albumin OS=Homo sapiens OX=9606 GN=ALB PE=1 SV=2	2	686.287	-1.4084	7.9382e-09	166.19	237000000	yes
25	AAFTECCQAADK	12	P02768	Albumin OS=Homo sapiens OX=9606 GN=ALB PE=1 SV=2	2	686.287	-1.3842	1.2565e-09	175.93	206040000	yes
26	AAFTECCQAADK	12	P02768	Albumin OS=Homo sapiens OX=9606 GN=ALB PE=1 SV=2	2	686.287	-1.3415	3.6561e-10	180.07	69773000	yes
27	AAFTECCQAADK	12	P02768	Albumin OS=Homo sapiens OX=9606 GN=ALB PE=1 SV=2	2	686.287	-1.2759	8.1133e-40	224.64	39823000	yes
28	AAFTECCQAADK	12	P02768	Albumin OS=Homo sapiens OX=9606 GN=ALB PE=1 SV=2	2	686.287	-1.1297	2.3211e-16	193.52	50483000	yes
29	AAFTECCQAADK	12	P02768	Albumin OS=Homo sapiens OX=9606 GN=ALB PE=1 SV=2	2	686.287	-0.82026	1.2165e-17	202.05	44245000	yes
30	AAFTECCQAADK	12	P02768	Albumin OS=Homo sapiens OX=9606 GN=ALB PE=1 SV=2	2	686.287	-0.63935	4.0032e-12	185.29	38685000	yes
31	AAFTECCQAADK	12	P02768	Albumin OS=Homo sapiens OX=9606 GN=ALB PE=1 SV=2	2	686.287	-0.86918	2.3721e-07	130.98	28321000	yes
32	AAFTECCQAADK	12	P02768	Albumin OS=Homo sapiens OX=9606 GN=ALB PE=1 SV=2	2	686.287	-0.90981	0.039495	80.916	31077000	yes
33	AAFTECCQAADK	12	P02768	Albumin OS=Homo sapiens OX=9606 GN=ALB PE=1 SV=2	2	686.287	-0.67846	1.4761e-09	147.73	14663000	yes
34	AAFTECCQAADK	12	P02768	Albumin OS=Homo sapiens OX=9606 GN=ALB PE=1 SV=2	2	686.287	-0.60009	4.6801e-17	200.71	24039000	yes
35	AAFTECCQAADK	12	P02768	Albumin OS=Homo sapiens OX=9606 GN=ALB PE=1 SV=2	2	686.287	-0.014263	1.3044e-08	160.36	6821800	yes
36	AAFTECCQAADK	12	P02768	Albumin OS=Homo sapiens OX=9606 GN=ALB PE=1 SV=2	2	686.287	0.20385	1.46e-09	152.97	6388800	yes
37	AAFTECCQAADK	12	P02768	Albumin OS=Homo sapiens OX=9606 GN=ALB PE=1 SV=2	2	686.287	0.19522	4.3442e-09	152.97	8171800	yes
38	AAFTECCQAADK	12	P02768	Albumin OS=Homo sapiens OX=9606 GN=ALB PE=1 SV=2	2	686.287	0.091614	4.3365e-23	210.27	65995000	yes
39	AAFTECCQAADK	12	P02768	Albumin OS=Homo sapiens OX=9606 GN=ALB PE=1 SV=2	2	686.287	-1.0205	0.024993	86.898	6388000	yes
40	AAFTECCQAADK	12	P02768	Albumin OS=Homo sapiens OX=9606 GN=ALB PE=1 SV=2	2	686.287	-0.54751	1.4762e-09	147.75	86379000	yes
41	AAFTECCQAADK	12	P02768	Albumin OS=Homo sapiens OX=9606 GN=ALB PE=1 SV=2	2	686.287		1.7347e-35	222.3		yes
42	AAFTECCQAADK	12	P02768	Albumin OS=Homo sapiens OX=9606 GN=ALB PE=1 SV=2	2	686.287		1.5539e-10	182.64		yes
43	AAFTECCQAADK	12	P02768	Albumin OS=Homo sapiens OX=9606 GN=ALB PE=1 SV=2	2	686.287		7.9049e-11	185.08		yes
44	AAFTECCQAADK	12	P02768	Albumin OS=Homo sapiens OX=9606 GN=ALB PE=1 SV=2	2	686.287		1.5161e-08	152.97		yes
45	AAFTECCQAADK	12	P02768	Albumin OS=Homo sapiens OX=9606 GN=ALB PE=1 SV=2	2	686.287		2.66e-14	194.06		yes
46	AAFTECCQAADK	12	P02768	Albumin OS=Homo sapiens OX=9606 GN=ALB PE=1 SV=2	2	686.287		1.5539e-10	182.64		yes
47	AAFTECCQAADK	12	P02768	Albumin OS=Homo sapiens OX=9606 GN=ALB PE=1 SV=2	2	686.287		5.3937e-09	148.32		yes
48	AAFTECCQAADK	12	P02768	Albumin OS=Homo sapiens OX=9606 GN=ALB PE=1 SV=2	2	686.287	-1.366	8.0301e-54	212.72	75998000	yes
49	AAFTECCQAADK	12	P02768	Albumin OS=Homo sapiens OX=9606 GN=ALB PE=1 SV=2	2	686.287	-0.42553	2.9278e-68	228.84	18101000	yes
50	AAFTECCQAADK	12	P02768	Albumin OS=Homo sapiens OX=9606 GN=ALB PE=1 SV=2	2	686.287	-0.14084	1.1306e-08	147.75	7236000	yes
51	AAFTECCQAADK	12	P02768	Albumin OS=Homo sapiens OX=9606 GN=ALB PE=1 SV=2	2	686.287	-1.1951	7.1665e-94	267.29	12101000	yes
52	AAFTECCQAADK	12	P02768	Albumin OS=Homo sapiens OX=9606 GN=ALB PE=1 SV=2	2	686.287	-1.3018	1.6735e-24	212.82	8406800	yes
53	AAFTECCQAADK	12	P02768	Albumin OS=Homo sapiens OX=9606 GN=ALB PE=1 SV=2	2	686.287	-1.014	0.0039923	110.47	6975900	yes
54	AAFTECCQAADK	12	P02768	Albumin OS=Homo sapiens OX=9606 GN=ALB PE=1 SV=2	2	686.287	0.24829	2.8006e-30	215.06	30586000	yes
55	AAFTECCQAADK	12	P02768	Albumin OS=Homo sapiens OX=9606 GN=ALB PE=1 SV=2	2	686.287	0.30158	1.1037e-08	163.38	19199000	yes
56	AAFTECCQAADK	12	P02768	Albumin OS=Homo sapiens OX=9606 GN=ALB PE=1 SV=2	2	686.287	0.37158	8.7943e-17	199.11	17843000	yes
57	AAFTECCQAADK	12	P02768	Albumin OS=Homo sapiens OX=9606 GN=ALB PE=1 SV=2	2	686.287	0.47939	1.612e-16	196.27	18952000	yes
58	AAFTECCQAADK	12	P02768	Albumin OS=Homo sapiens OX=9606 GN=ALB PE=1 SV=2	2	686.287	0.56	1.584e-09	174.41	6682600	yes
59	AAFTECCQAADK	12	P02768	Albumin OS=Homo sapiens OX=9606 GN=ALB PE=1 SV=2	2	686.287	0.61847	0.0017683	115.78	3550100	yes
60	AAFTECCQAADK	12	P02768	Albumin OS=Homo sapiens OX=9606 GN=ALB PE=1 SV=2	2	686.287	-1.8893	1.1022e-16	198.25	12725000000	yes
61	AAFTECCQAADK	12	P02768	Albumin OS=Homo sapiens OX=9606 GN=ALB PE=1 SV=2	2	686.287	-1.3082	1.3476e-08	161.17	301330000	yes
62	AAFTECCQAADK	12	P02768	Albumin OS=Homo sapiens OX=9606 GN=ALB PE=1 SV=2	2	686.287	-1.1295	4.3442e-09	152.97	196400000	yes
63	AAFTECCQAADK	12	P02768	Albumin OS=Homo sapiens OX=9606 GN=ALB PE=1 SV=2	2	686.287	-1.1704	1.7959e-79	261.65	220260000	yes
64	AAFTECCQAADK	12	P02768	Albumin OS=Homo sapiens OX=9606 GN=ALB PE=1 SV=2	2	686.287	-1.2215	2.562e-94	272.43	354720000	yes
65	AAFTECCQAADK	12	P02768	Albumin OS=Homo sapiens OX=9606 GN=ALB PE=1 SV=2	2	686.287	-1.5285	9.1487e-23	207.34	226000000	yes
66	AAFTECCQAADK	12	P02768	Albumin OS=Homo sapiens OX=9606 GN=ALB PE=1 SV=2	2	686.287	-1.8602	2.243e-16	193.82	98027000	yes
67	AAFTECCQAADK	12	P02768	Albumin OS=Homo sapiens OX=9606 GN=ALB PE=1 SV=2	2	686.287	-2.0515	2.8006e-30	215.06	496020000	yes
68	AAFTECCQAADK	12	P02768	Albumin OS=Homo sapiens OX=9606 GN=ALB PE=1 SV=2	2	686.287	-0.92657	1.5597e-09	150.61	18328000	yes
69	AAFTECCQAADK	12	P02768	Albumin OS=Homo sapiens OX=9606 GN=ALB PE=1 SV=2	2	686.287	-1.0175	0.0083521	100.48	8263300	yes
70	AAFTECCQAADK	12	P02768	Albumin OS=Homo sapiens OX=9606 GN=ALB PE=1 SV=2	2	686.287	-1.48	0.010555	97.456	9070000	yes
71	AAFTECCQAADK	12	P02768	Albumin OS=Homo sapiens OX=9606 GN=ALB PE=1 SV=2	2	686.287	-0.45979	0.041779	79.974	5654900	yes
72	AAFTECCQAADK	12	P02768	Albumin OS=Homo sapiens OX=9606 GN=ALB PE=1 SV=2	2	686.287		0.0090793	119.68		yes
73	AAFTECCQAADK	12	P02768	Albumin OS=Homo sapiens OX=9606 GN=ALB PE=1 SV=2	2	686.287	-1.4208	5.13e-05	127.76	19700000	yes
74	AAFTECCQAADK	12	P02768	Albumin OS=Homo sapiens OX=9606 GN=ALB PE=1 SV=2	2	686.287	-1.8729	1.1639e-40	232.41	2047600000	yes
75	AAFTECCQAADK	12	P02768	Albumin OS=Homo sapiens OX=9606 GN=ALB PE=1 SV=2	2	686.287	-2.5179	1.612e-16	196.27	354030000	yes
76	AAFTECCQAADK	12	P02768	Albumin OS=Homo sapiens OX=9606 GN=ALB PE=1 SV=2	2	686.287	-2.5046	8.7943e-17	199.11	145770000	yes
77	AAFTECCQAADK	12	P02768	Albumin OS=Homo sapiens OX=9606 GN=ALB PE=1 SV=2	2	686.287	-2.2212	1.013e-09	177.06	48748000	yes
78	AAFTECCQAADK	12	P02768	Albumin OS=Homo sapiens OX=9606 GN=ALB PE=1 SV=2	2	686.287	-1.7647	1.1022e-16	198.25	24481000	yes
79	AAFTECCQAADK	12	P02768	Albumin OS=Homo sapiens OX=9606 GN=ALB PE=1 SV=2	2	686.287	-1.2974	7.9382e-09	166.19	12555000	yes
80	AAFTECCQAADK	12	P02768	Albumin OS=Homo sapiens OX=9606 GN=ALB PE=1 SV=2	2	686.287	-1.1324	0.0083521	100.48	10254000	yes
81	AAFTECCQAADK	12	P02768	Albumin OS=Homo sapiens OX=9606 GN=ALB PE=1 SV=2	2	686.287	-1.4297	0.0051417	107.79	6950400	yes
82	AAFTECCQAADK	12	P02768	Albumin OS=Homo sapiens OX=9606 GN=ALB PE=1 SV=2	2	686.287	-2.3793	0.0067077	104.22	6220800	yes
83	AAFTECCQAADK	12	P02768	Albumin OS=Homo sapiens OX=9606 GN=ALB PE=1 SV=2	2	686.287	-3.7093	1.1187e-07	135.86	2035100	yes
84	AAFTECCQAADK	12	P02768	Albumin OS=Homo sapiens OX=9606 GN=ALB PE=1 SV=2	2	686.287	-0.75463	3.6561e-10	180.07	513270000	yes
85	AAFTECCQAADK	12	P02768	Albumin OS=Homo sapiens OX=9606 GN=ALB PE=1 SV=2	2	686.287	-0.17043	1.612e-16	196.27	207070000	yes
86	AAFTECCQAADK	12	P02768	Albumin OS=Homo sapiens OX=9606 GN=ALB PE=1 SV=2	2	686.287	0.50935	4.0032e-12	185.29	89280000	yes
87	AAFTECCQAADK	12	P02768	Albumin OS=Homo sapiens OX=9606 GN=ALB PE=1 SV=2	2	686.287	0.24328	0.0083521	100.48	57482000	yes
88	AAFTECCQAADK	12	P02768	Albumin OS=Homo sapiens OX=9606 GN=ALB PE=1 SV=2	2	686.287	-0.040556	1.3767e-22	204.52	54756000	yes
89	AAFTECCQAADK	12	P02768	Albumin OS=Homo sapiens OX=9606 GN=ALB PE=1 SV=2	2	686.287	-0.69755	1.8478e-16	195.36	31225000	yes
90	AAFTECCQAADK	12	P02768	Albumin OS=Homo sapiens OX=9606 GN=ALB PE=1 SV=2	2	686.287	-0.7068	2.3947e-12	188.04	20922000	yes
91	AAFTECCQAADK	12	P02768	Albumin OS=Homo sapiens OX=9606 GN=ALB PE=1 SV=2	2	686.287	-0.66262	1.0001e-08	157.78	13013000	yes
92	AAFTECCQAADK	12	P02768	Albumin OS=Homo sapiens OX=9606 GN=ALB PE=1 SV=2	2	686.287	-0.58005	1.4366e-09	140.16	6659900	yes
93	AAFTECCQAADK	12	P02768	Albumin OS=Homo sapiens OX=9606 GN=ALB PE=1 SV=2	2	686.287	-0.52476	1.3476e-08	161.17	3658000	yes
94	AAFTECCQAADK	12	P02768	Albumin OS=Homo sapiens OX=9606 GN=ALB PE=1 SV=2	2	686.287	-0.44201	4.3442e-09	152.97	2504100	yes
95	AAFTECCQAADK	12	P02768	Albumin OS=Homo sapiens OX=9606 GN=ALB PE=1 SV=2	2	686.287	-0.2429	5.4769e-09	152.97	40163000	yes
96	AAFTECCQAADK	12	P02768	Albumin OS=Homo sapiens OX=9606 GN=ALB PE=1 SV=2	2	686.287	-2.9123			671600	yes
97	AAFTECCQAADK	12	P02768	Albumin OS=Homo sapiens OX=9606 GN=ALB PE=1 SV=2	2	686.287	-1.028			249780	yes
98	AAFTECCQAADK	12	P02768	Albumin OS=Homo sapiens OX=9606 GN=ALB PE=1 SV=2	2	686.287	-1.1754			3284400	yes
99	AAFTECCQAADK	12	P02768	Albumin OS=Homo sapiens OX=9606 GN=ALB PE=1 SV=2	2	686.287	-0.80667			792280	yes
100	AAFTECCQAADK	12	P02768	Albumin OS=Homo sapiens OX=9606 GN=ALB PE=1 SV=2	2	686.287	-1.2722			1494700	yes
101	AAFTECCQAADK	12	P02768	Albumin OS=Homo sapiens OX=9606 GN=ALB PE=1 SV=2	2	686.287	-1.2458			6716400	yes
102	AAFTECCQAADKAACLLPK	19	P02768	Albumin OS=Homo sapiens OX=9606 GN=ALB PE=1 SV=2	3	709.001	-0.74881	1.7146e-34	182.31	55097000	yes
103	AAFTECCQAADKAACLLPK	19	P02768	Albumin OS=Homo sapiens OX=9606 GN=ALB PE=1 SV=2	3	709.001	-0.64935	1.8291e-05	94.882	9048800	yes
104	AAQKADVLTTGAGNPVGDKLNVITVGPR	28	P04040	Catalase OS=Homo sapiens OX=9606 GN=CAT PE=1 SV=3	4	691.384	-0.5267	1.4588e-08	72.474	5746500	yes
105	AATGECTATVGK	12	P01042	Kininogen-1 OS=Homo sapiens OX=9606 GN=KNG1 PE=1 SV=2	2	583.28	-2.0269	2.9935e-09	151.83	54838000	yes
108	ADDKETCFAEEGK	13	P02768	Albumin OS=Homo sapiens OX=9606 GN=ALB PE=1 SV=2	2	750.32	-2.2218	4.6655e-118	278.41	52587000000	yes
109	ADDKETCFAEEGK	13	P02768	Albumin OS=Homo sapiens OX=9606 GN=ALB PE=1 SV=2	2	750.32	-2.1318	1.5334e-28	209.64	34884000000	yes
110	ADDKETCFAEEGK	13	P02768	Albumin OS=Homo sapiens OX=9606 GN=ALB PE=1 SV=2	2	750.32	-2.015	4.6655e-118	278.41	45810000000	yes
111	ADDKETCFAEEGK	13	P02768	Albumin OS=Homo sapiens OX=9606 GN=ALB PE=1 SV=2	2	750.32	-2.0846	3.5109e-118	280.21	1517500000	yes
112	ADDKETCFAEEGK	13	P02768	Albumin OS=Homo sapiens OX=9606 GN=ALB PE=1 SV=2	2	750.32	-2.1852	3.2193e-180	315.13	835070000	yes
113	ADDKETCFAEEGK	13	P02768	Albumin OS=Homo sapiens OX=9606 GN=ALB PE=1 SV=2	2	750.32	-2.2464	2.2471e-13	164.48	47806000	yes
114	ADDKETCFAEEGK	13	P02768	Albumin OS=Homo sapiens OX=9606 GN=ALB PE=1 SV=2	2	750.32	-2.2327	0.010433	97.734	659720000	yes
115	ADDKETCFAEEGK	13	P02768	Albumin OS=Homo sapiens OX=9606 GN=ALB PE=1 SV=2	2	750.32	-2.2181	1.9213e-37	222.79	924930000	yes
116	ADDKETCFAEEGK	13	P02768	Albumin OS=Homo sapiens OX=9606 GN=ALB PE=1 SV=2	2	750.32	-2.1786	3.7322e-118	279.86	887430000	yes
117	ADDKETCFAEEGK	13	P02768	Albumin OS=Homo sapiens OX=9606 GN=ALB PE=1 SV=2	2	750.32	-2.1532	9.8017e-119	284.15	521080000	yes
118	ADDKETCFAEEGK	13	P02768	Albumin OS=Homo sapiens OX=9606 GN=ALB PE=1 SV=2	2	750.32	-2.1293	2.2643e-71	248.19	221710000	yes
119	ADDKETCFAEEGK	13	P02768	Albumin OS=Homo sapiens OX=9606 GN=ALB PE=1 SV=2	2	750.32	-2.0776	6.2407e-118	275.95	721990000	yes
120	ADDKETCFAEEGK	13	P02768	Albumin OS=Homo sapiens OX=9606 GN=ALB PE=1 SV=2	2	750.32	-1.8208	2.3064e-36	217.09	370860000	yes
121	ADDKETCFAEEGK	13	P02768	Albumin OS=Homo sapiens OX=9606 GN=ALB PE=1 SV=2	2	750.32	-1.6657	4.6654e-58	237.53	602970000	yes
122	ADDKETCFAEEGK	13	P02768	Albumin OS=Homo sapiens OX=9606 GN=ALB PE=1 SV=2	2	750.32	-1.4022	2.3064e-36	217.09	371300000	yes
123	ADDKETCFAEEGK	13	P02768	Albumin OS=Homo sapiens OX=9606 GN=ALB PE=1 SV=2	2	750.32	-1.457	1.9157e-179	306.55	209380000	yes
124	ADDKETCFAEEGK	13	P02768	Albumin OS=Homo sapiens OX=9606 GN=ALB PE=1 SV=2	2	750.32	-1.5076	1.5334e-28	209.64	211010000	yes
125	ADDKETCFAEEGK	13	P02768	Albumin OS=Homo sapiens OX=9606 GN=ALB PE=1 SV=2	2	750.32	-1.3651	3.0424e-46	225.1	16926000	yes
126	ADDKETCFAEEGK	13	P02768	Albumin OS=Homo sapiens OX=9606 GN=ALB PE=1 SV=2	2	750.32	-1.1134	3.8352e-05	124.42	9149400	yes
127	ADDKETCFAEEGK	13	P02768	Albumin OS=Homo sapiens OX=9606 GN=ALB PE=1 SV=2	2	750.32	-0.55356	1.3651e-47	233.32	118530000	yes
128	ADDKETCFAEEGK	13	P02768	Albumin OS=Homo sapiens OX=9606 GN=ALB PE=1 SV=2	2	750.32	-0.079979	3.7549e-157	299.69	71506000	yes
129	ADDKETCFAEEGK	13	P02768	Albumin OS=Homo sapiens OX=9606 GN=ALB PE=1 SV=2	2	750.32	-0.19148	3.7763e-28	204.85	118040000	yes
130	ADDKETCFAEEGK	13	P02768	Albumin OS=Homo sapiens OX=9606 GN=ALB PE=1 SV=2	2	750.32	-0.60319	8.6095e-137	286.29	84214000	yes
131	ADDKETCFAEEGK	13	P02768	Albumin OS=Homo sapiens OX=9606 GN=ALB PE=1 SV=2	2	750.32	-1.0617	3.9485e-28	204.48	39352000	yes
132	ADDKETCFAEEGK	13	P02768	Albumin OS=Homo sapiens OX=9606 GN=ALB PE=1 SV=2	2	750.32	-0.92015	4.0518e-86	260.81	74909000	yes
133	ADDKETCFAEEGK	13	P02768	Albumin OS=Homo sapiens OX=9606 GN=ALB PE=1 SV=2	2	750.32	-0.87201	4.2378e-58	238.13	29548000	yes
134	ADDKETCFAEEGK	13	P02768	Albumin OS=Homo sapiens OX=9606 GN=ALB PE=1 SV=2	2	750.32	-0.84665	7.4463e-22	196.38	26011000	yes
135	ADDKETCFAEEGK	13	P02768	Albumin OS=Homo sapiens OX=9606 GN=ALB PE=1 SV=2	2	750.32	-0.45264	0.0099744	97.911	9576200	yes
136	ADDKETCFAEEGK	13	P02768	Albumin OS=Homo sapiens OX=9606 GN=ALB PE=1 SV=2	2	750.32	-0.2731	2.0603e-13	156.14	13751000	yes
137	ADDKETCFAEEGK	13	P02768	Albumin OS=Homo sapiens OX=9606 GN=ALB PE=1 SV=2	2	750.32	-0.094095	0.035776	88.021	8338600	yes
138	ADDKETCFAEEGK	13	P02768	Albumin OS=Homo sapiens OX=9606 GN=ALB PE=1 SV=2	2	750.32	0.66394	2.3064e-36	217.09	2226900	yes
139	ADDKETCFAEEGK	13	P02768	Albumin OS=Homo sapiens OX=9606 GN=ALB PE=1 SV=2	2	750.32	0.66772	1.7084e-13	144.47	3641000	yes
140	ADDKETCFAEEGK	13	P02768	Albumin OS=Homo sapiens OX=9606 GN=ALB PE=1 SV=2	2	750.32		2.4638e-09	139.74		yes
141	ADDKETCFAEEGK	13	P02768	Albumin OS=Homo sapiens OX=9606 GN=ALB PE=1 SV=2	2	750.32		5.4682e-21	207.3		yes
142	ADDKETCFAEEGK	13	P02768	Albumin OS=Homo sapiens OX=9606 GN=ALB PE=1 SV=2	2	750.32		3.2996e-10	145.31		yes
143	ADDKETCFAEEGK	13	P02768	Albumin OS=Homo sapiens OX=9606 GN=ALB PE=1 SV=2	2	750.32		0.00020305	124.12		yes
144	ADDKETCFAEEGK	13	P02768	Albumin OS=Homo sapiens OX=9606 GN=ALB PE=1 SV=2	2	750.32	-2.2254	1.7174e-186	287.45	1229300000	yes
145	ADDKETCFAEEGK	13	P02768	Albumin OS=Homo sapiens OX=9606 GN=ALB PE=1 SV=2	2	750.32	-2.1921	3.1241e-163	278.41	633660000	yes
146	ADDKETCFAEEGK	13	P02768	Albumin OS=Homo sapiens OX=9606 GN=ALB PE=1 SV=2	2	750.32	-0.11186	0.021918	80.979	20634000	yes
147	ADDKETCFAEEGK	13	P02768	Albumin OS=Homo sapiens OX=9606 GN=ALB PE=1 SV=2	3	500.549	-2.6204	5.9424e-15	174.95	19514000000	yes
148	ADDKETCFAEEGK	13	P02768	Albumin OS=Homo sapiens OX=9606 GN=ALB PE=1 SV=2	2	750.32	-2.7275	4.1517e-204	321.01	125930000	yes
149	ADDKETCFAEEGK	13	P02768	Albumin OS=Homo sapiens OX=9606 GN=ALB PE=1 SV=2	2	750.32	-2.7691	4.1517e-204	321.01	145740000	yes
150	ADDKETCFAEEGK	13	P02768	Albumin OS=Homo sapiens OX=9606 GN=ALB PE=1 SV=2	3	500.549	-2.6626	4.6179e-14	160.27	12249000000	yes
151	ADDKETCFAEEGK	13	P02768	Albumin OS=Homo sapiens OX=9606 GN=ALB PE=1 SV=2	2	750.32	-2.7844	3.2193e-180	315.13	85588000	yes
152	ADDKETCFAEEGK	13	P02768	Albumin OS=Homo sapiens OX=9606 GN=ALB PE=1 SV=2	3	500.549	-2.6751	7.5012e-14	157.75	1056600000	yes
153	ADDKETCFAEEGK	13	P02768	Albumin OS=Homo sapiens OX=9606 GN=ALB PE=1 SV=2	2	750.32	-2.7973	1.656e-87	264.72	6582500	yes
154	ADDKETCFAEEGK	13	P02768	Albumin OS=Homo sapiens OX=9606 GN=ALB PE=1 SV=2	3	500.549	-2.5992	9.4059e-14	160.27	583680000	yes
155	ADDKETCFAEEGK	13	P02768	Albumin OS=Homo sapiens OX=9606 GN=ALB PE=1 SV=2	3	500.549	-2.5209	9.2095e-14	161.76	533920000	yes
156	ADDKETCFAEEGK	13	P02768	Albumin OS=Homo sapiens OX=9606 GN=ALB PE=1 SV=2	3	500.549	-2.4082	1.7823e-06	128.95	122500000	yes
157	ADDKETCFAEEGK	13	P02768	Albumin OS=Homo sapiens OX=9606 GN=ALB PE=1 SV=2	3	500.549	-2.3492	8.3046e-14	158.81	127510000	yes
158	ADDKETCFAEEGK	13	P02768	Albumin OS=Homo sapiens OX=9606 GN=ALB PE=1 SV=2	3	500.549	-2.2669	5.9424e-15	174.95	78314000	yes
159	ADDKETCFAEEGK	13	P02768	Albumin OS=Homo sapiens OX=9606 GN=ALB PE=1 SV=2	3	500.549	-2.232	0.016341	83.877	140010000	yes
160	ADDKETCFAEEGK	13	P02768	Albumin OS=Homo sapiens OX=9606 GN=ALB PE=1 SV=2	3	500.549	-2.0924	2.0672e-22	196.93	172160000	yes
161	ADDKETCFAEEGK	13	P02768	Albumin OS=Homo sapiens OX=9606 GN=ALB PE=1 SV=2	3	500.549	-2.0158	0.0011552	108.71	237110000	yes
162	ADDKETCFAEEGK	13	P02768	Albumin OS=Homo sapiens OX=9606 GN=ALB PE=1 SV=2	3	500.549	-1.8647	1.8421e-14	170.26	231490000	yes
163	ADDKETCFAEEGK	13	P02768	Albumin OS=Homo sapiens OX=9606 GN=ALB PE=1 SV=2	3	500.549	-1.6596	1.586e-14	170.56	159340000	yes
164	ADDKETCFAEEGK	13	P02768	Albumin OS=Homo sapiens OX=9606 GN=ALB PE=1 SV=2	3	500.549	-1.5737	2.2806e-09	137.46	190930000	yes
165	ADDKETCFAEEGK	13	P02768	Albumin OS=Homo sapiens OX=9606 GN=ALB PE=1 SV=2	3	500.549	-1.481	0.0013714	107.11	26444000	yes
166	ADDKETCFAEEGK	13	P02768	Albumin OS=Homo sapiens OX=9606 GN=ALB PE=1 SV=2	3	500.549	-1.2481	4.4939e-06	127.71	118390000	yes
167	ADDKETCFAEEGK	13	P02768	Albumin OS=Homo sapiens OX=9606 GN=ALB PE=1 SV=2	3	500.549	-0.97362	0.0023363	99.927	91557000	yes
168	ADDKETCFAEEGK	13	P02768	Albumin OS=Homo sapiens OX=9606 GN=ALB PE=1 SV=2	3	500.549	-0.78864	0.045686	66.784	59556000	yes
169	ADDKETCFAEEGK	13	P02768	Albumin OS=Homo sapiens OX=9606 GN=ALB PE=1 SV=2	3	500.549	-0.72033	4.4529e-09	134.88	51469000	yes
170	ADDKETCFAEEGK	13	P02768	Albumin OS=Homo sapiens OX=9606 GN=ALB PE=1 SV=2	3	500.549	-0.56889	0.0013388	107.35	11130000	yes
171	ADDKETCFAEEGK	13	P02768	Albumin OS=Homo sapiens OX=9606 GN=ALB PE=1 SV=2	3	500.549	-0.21452	1.586e-14	170.56	184440000	yes
172	ADDKETCFAEEGK	13	P02768	Albumin OS=Homo sapiens OX=9606 GN=ALB PE=1 SV=2	2	750.32	-0.29864	1.047e-08	136.38	1085400	yes
173	ADDKETCFAEEGK	13	P02768	Albumin OS=Homo sapiens OX=9606 GN=ALB PE=1 SV=2	3	500.549	-0.37693	5.8351e-18	187.97	25926000	yes
174	ADDKETCFAEEGK	13	P02768	Albumin OS=Homo sapiens OX=9606 GN=ALB PE=1 SV=2	3	500.549	-0.57014	2.2833e-14	150.12	67624000	yes
175	ADDKETCFAEEGK	13	P02768	Albumin OS=Homo sapiens OX=9606 GN=ALB PE=1 SV=2	3	500.549	-0.78481	3.7184e-14	147.35	64573000	yes
176	ADDKETCFAEEGK	13	P02768	Albumin OS=Homo sapiens OX=9606 GN=ALB PE=1 SV=2	3	500.549	-0.91417	1.586e-14	170.56	21389000	yes
177	ADDKETCFAEEGK	13	P02768	Albumin OS=Homo sapiens OX=9606 GN=ALB PE=1 SV=2	3	500.549	-0.83445	3.9115e-14	154.65	17533000	yes
178	ADDKETCFAEEGK	13	P02768	Albumin OS=Homo sapiens OX=9606 GN=ALB PE=1 SV=2	3	500.549	-0.74892	5.8441e-14	165.64	16624000	yes
179	ADDKETCFAEEGK	13	P02768	Albumin OS=Homo sapiens OX=9606 GN=ALB PE=1 SV=2	3	500.549	-0.6006	7.7379e-37	216.46	14036000	yes
180	ADDKETCFAEEGK	13	P02768	Albumin OS=Homo sapiens OX=9606 GN=ALB PE=1 SV=2	3	500.549	-0.58122	1.586e-14	170.56	10483000	yes
181	ADDKETCFAEEGK	13	P02768	Albumin OS=Homo sapiens OX=9606 GN=ALB PE=1 SV=2	3	500.549	-0.60079	1.586e-14	170.56	11129000	yes
182	ADDKETCFAEEGK	13	P02768	Albumin OS=Homo sapiens OX=9606 GN=ALB PE=1 SV=2	2	750.32	-0.7213	0.045266	85.813	626330	yes
183	ADDKETCFAEEGK	13	P02768	Albumin OS=Homo sapiens OX=9606 GN=ALB PE=1 SV=2	3	500.549	-0.61292	1.3408e-17	182.57	9106800	yes
184	ADDKETCFAEEGK	13	P02768	Albumin OS=Homo sapiens OX=9606 GN=ALB PE=1 SV=2	3	500.549	-0.57051	6.6842e-09	132.24	7843400	yes
185	ADDKETCFAEEGK	13	P02768	Albumin OS=Homo sapiens OX=9606 GN=ALB PE=1 SV=2	3	500.549	-0.52469	1.7568e-06	128.96	9921400	yes
186	ADDKETCFAEEGK	13	P02768	Albumin OS=Homo sapiens OX=9606 GN=ALB PE=1 SV=2	3	500.549	-0.4327	1.1115e-17	184.21	10389000	yes
187	ADDKETCFAEEGK	13	P02768	Albumin OS=Homo sapiens OX=9606 GN=ALB PE=1 SV=2	3	500.549	-0.3461	7.2839e-09	131.53	5949600	yes
188	ADDKETCFAEEGK	13	P02768	Albumin OS=Homo sapiens OX=9606 GN=ALB PE=1 SV=2	3	500.549	-0.41978	0.00040145	115.78	7668100	yes
189	ADDKETCFAEEGK	13	P02768	Albumin OS=Homo sapiens OX=9606 GN=ALB PE=1 SV=2	3	500.549	-0.50491	3.7836e-17	181.71	11771000	yes
190	ADDKETCFAEEGK	13	P02768	Albumin OS=Homo sapiens OX=9606 GN=ALB PE=1 SV=2	3	500.549	-0.54982	2.2833e-14	150.12	6975400	yes
191	ADDKETCFAEEGK	13	P02768	Albumin OS=Homo sapiens OX=9606 GN=ALB PE=1 SV=2	3	500.549	-0.58116	0.00066835	113.25	7839400	yes
192	ADDKETCFAEEGK	13	P02768	Albumin OS=Homo sapiens OX=9606 GN=ALB PE=1 SV=2	3	500.549	-0.69195	1.1726e-09	138.77	9845400	yes
193	ADDKETCFAEEGK	13	P02768	Albumin OS=Homo sapiens OX=9606 GN=ALB PE=1 SV=2	3	500.549	-0.87743	0.00078438	112.15	5038900	yes
194	ADDKETCFAEEGK	13	P02768	Albumin OS=Homo sapiens OX=9606 GN=ALB PE=1 SV=2	3	500.549	-0.98221	1.4769e-05	123.02	5860800	yes
195	ADDKETCFAEEGK	13	P02768	Albumin OS=Homo sapiens OX=9606 GN=ALB PE=1 SV=2	3	500.549	-0.89624	0.015566	84.468	5587300	yes
196	ADDKETCFAEEGK	13	P02768	Albumin OS=Homo sapiens OX=9606 GN=ALB PE=1 SV=2	3	500.549	-0.84104	9.4059e-14	160.27	4764900	yes
197	ADDKETCFAEEGK	13	P02768	Albumin OS=Homo sapiens OX=9606 GN=ALB PE=1 SV=2	3	500.549	-0.83324	1.3408e-17	182.57	22051000	yes
198	ADDKETCFAEEGK	13	P02768	Albumin OS=Homo sapiens OX=9606 GN=ALB PE=1 SV=2	3	500.549	-0.68774	0.0027728	98.253	4434900	yes
199	ADDKETCFAEEGK	13	P02768	Albumin OS=Homo sapiens OX=9606 GN=ALB PE=1 SV=2	3	500.549	-0.7464	0.0015925	105.46	60198000	yes
200	ADDKETCFAEEGK	13	P02768	Albumin OS=Homo sapiens OX=9606 GN=ALB PE=1 SV=2	3	500.549	-1.1322	0.034306	72.175	9469100	yes
201	ADDKETCFAEEGK	13	P02768	Albumin OS=Homo sapiens OX=9606 GN=ALB PE=1 SV=2	3	500.549	0.13657	0.0069579	92.935	4797100	yes
202	ADDKETCFAEEGK	13	P02768	Albumin OS=Homo sapiens OX=9606 GN=ALB PE=1 SV=2	3	500.549		0.0021526	107.61		yes
203	ADDKETCFAEEGK	13	P02768	Albumin OS=Homo sapiens OX=9606 GN=ALB PE=1 SV=2	3	500.549		6.6244e-10	156.5		yes
204	ADDKETCFAEEGK	13	P02768	Albumin OS=Homo sapiens OX=9606 GN=ALB PE=1 SV=2	3	500.549		0.00058121	114.64		yes
205	ADDKETCFAEEGK	13	P02768	Albumin OS=Homo sapiens OX=9606 GN=ALB PE=1 SV=2	3	500.549		0.0060522	89.541		yes
206	ADDKETCFAEEGK	13	P02768	Albumin OS=Homo sapiens OX=9606 GN=ALB PE=1 SV=2	3	500.549		0.0081449	85.837		yes
207	ADDKETCFAEEGK	13	P02768	Albumin OS=Homo sapiens OX=9606 GN=ALB PE=1 SV=2	3	500.549		0.012904	76.759		yes
208	ADDKETCFAEEGK	13	P02768	Albumin OS=Homo sapiens OX=9606 GN=ALB PE=1 SV=2	3	500.549		0.013288	76.009		yes
209	ADDKETCFAEEGK	13	P02768	Albumin OS=Homo sapiens OX=9606 GN=ALB PE=1 SV=2	3	500.549	-2.6474	3.3109e-18	167.32	17797000000	yes
210	ADDKETCFAEEGK	13	P02768	Albumin OS=Homo sapiens OX=9606 GN=ALB PE=1 SV=2	3	500.549	-2.6493	0.038831	103.14	969670000	yes
211	ADDKETCFAEEGK	13	P02768	Albumin OS=Homo sapiens OX=9606 GN=ALB PE=1 SV=2	3	500.549	-1.7254	1.61e-13	155.14	132100000	yes
212	ADDKETCFAEEGK	13	P02768	Albumin OS=Homo sapiens OX=9606 GN=ALB PE=1 SV=2	3	500.549	-0.98159	0.014949	88.075	5568900	yes
213	ADDKETCFAEEGK	13	P02768	Albumin OS=Homo sapiens OX=9606 GN=ALB PE=1 SV=2	3	500.549	0.27641	1.5091e-07	140.33	13632000	yes
214	ADDKETCFAEEGK	13	P02768	Albumin OS=Homo sapiens OX=9606 GN=ALB PE=1 SV=2	2	750.32	-2.7402	2.0032e-187	292.35	154400000	yes
215	ADDKETCFAEEGK	13	P02768	Albumin OS=Homo sapiens OX=9606 GN=ALB PE=1 SV=2	2	750.32	-0.033448	3.8384e-17	183.79	2259500	yes
216	ADDKETCFAEEGK	13	P02768	Albumin OS=Homo sapiens OX=9606 GN=ALB PE=1 SV=2	2	750.32	0.010078	7.2161e-22	196.57	2206100	yes
217	ADDKETCFAEEGK	13	P02768	Albumin OS=Homo sapiens OX=9606 GN=ALB PE=1 SV=2	2	750.32		0.033718	80.979		yes
218	ADDKETCFAEEGK	13	P02768	Albumin OS=Homo sapiens OX=9606 GN=ALB PE=1 SV=2	3	500.549	-0.75804	8.3046e-14	158.81	6151600	yes
219	ADDKETCFAEEGK	13	P02768	Albumin OS=Homo sapiens OX=9606 GN=ALB PE=1 SV=2	3	500.549	-0.6837	0.0081334	91.441	1906800	yes
220	ADDKETCFAEEGK	13	P02768	Albumin OS=Homo sapiens OX=9606 GN=ALB PE=1 SV=2	3	500.549	-0.54645	4.4039e-11	140.1	2471000	yes
221	ADDKETCFAEEGK	13	P02768	Albumin OS=Homo sapiens OX=9606 GN=ALB PE=1 SV=2	3	500.549	-0.44617	0.00089402	111.12	2799300	yes
222	ADDKETCFAEEGK	13	P02768	Albumin OS=Homo sapiens OX=9606 GN=ALB PE=1 SV=2	3	500.549	-0.27832	5.1587e-14	154.65	5571000	yes
223	ADDKETCFAEEGK	13	P02768	Albumin OS=Homo sapiens OX=9606 GN=ALB PE=1 SV=2	3	500.549	-0.18731	0.034306	72.175	2584100	yes
224	ADDKETCFAEEGK	13	P02768	Albumin OS=Homo sapiens OX=9606 GN=ALB PE=1 SV=2	3	500.549	-0.09219	0.023044	78.763	1114800	yes
225	ADDKETCFAEEGK	13	P02768	Albumin OS=Homo sapiens OX=9606 GN=ALB PE=1 SV=2	3	500.549	-0.047214	0.0019877	102.52	2239500	yes
226	ADDKETCFAEEGK	13	P02768	Albumin OS=Homo sapiens OX=9606 GN=ALB PE=1 SV=2	3	500.549	-0.019693	0.020155	80.967	1142600	yes
227	ADDKETCFAEEGK	13	P02768	Albumin OS=Homo sapiens OX=9606 GN=ALB PE=1 SV=2	3	500.549	0.039316	0.0015025	106.13	1141200	yes
228	ADDKETCFAEEGK	13	P02768	Albumin OS=Homo sapiens OX=9606 GN=ALB PE=1 SV=2	3	500.549	0.12786	0.002311	100.11	2703400	yes
229	ADDKETCFAEEGK	13	P02768	Albumin OS=Homo sapiens OX=9606 GN=ALB PE=1 SV=2	3	500.549	-0.32075	0.02536	77.204	2797900	yes
230	ADDKETCFAEEGK	13	P02768	Albumin OS=Homo sapiens OX=9606 GN=ALB PE=1 SV=2	3	500.549	0.43997	0.038318	69.92	1377600	yes
231	ADDKETCFAEEGK	13	P02768	Albumin OS=Homo sapiens OX=9606 GN=ALB PE=1 SV=2	3	500.549		0.013462	75.669		yes
232	ADDKETCFAEEGK	13	P02768	Albumin OS=Homo sapiens OX=9606 GN=ALB PE=1 SV=2	2	750.32		0.0098259	100.02		yes
233	ADDKETCFAEEGK	13	P02768	Albumin OS=Homo sapiens OX=9606 GN=ALB PE=1 SV=2	3	500.549	-0.65544	0.018505	85.837	3868900	yes
234	ADDKETCFAEEGK	13	P02768	Albumin OS=Homo sapiens OX=9606 GN=ALB PE=1 SV=2	3	500.549	-0.59338	0.027259	119.32	2668600	yes
235	ADDKETCFAEEGK	13	P02768	Albumin OS=Homo sapiens OX=9606 GN=ALB PE=1 SV=2	3	500.549	-0.088244	0.012736	97.551	3290700	yes
236	ADDKETCFAEEGK	13	P02768	Albumin OS=Homo sapiens OX=9606 GN=ALB PE=1 SV=2	3	500.549	0.061986	0.00055022	127.71	471330000	yes
237	ADDKETCFAEEGK	13	P02768	Albumin OS=Homo sapiens OX=9606 GN=ALB PE=1 SV=2	2	750.32	0.26403	0.0084797	89.548	792170	yes
238	ADDKETCFAEEGK	13	P02768	Albumin OS=Homo sapiens OX=9606 GN=ALB PE=1 SV=2	2	750.32	0.28508	2.0404e-46	227.93	57191000	yes
239	ADDKETCFAEEGK	13	P02768	Albumin OS=Homo sapiens OX=9606 GN=ALB PE=1 SV=2	3	500.549	-2.1598	8.6749e-18	185.95	244830000	yes
240	ADDKETCFAEEGK	13	P02768	Albumin OS=Homo sapiens OX=9606 GN=ALB PE=1 SV=2	3	500.549	-2.2083	9.2095e-14	161.76	3569900	yes
241	ADDKETCFAEEGK	13	P02768	Albumin OS=Homo sapiens OX=9606 GN=ALB PE=1 SV=2	3	500.549	-2.2457	9.4059e-14	160.27	3087200	yes
242	ADDKETCFAEEGK	13	P02768	Albumin OS=Homo sapiens OX=9606 GN=ALB PE=1 SV=2	3	500.549	-2.2925	0.0014806	106.29	4946400	yes
243	ADDKETCFAEEGK	13	P02768	Albumin OS=Homo sapiens OX=9606 GN=ALB PE=1 SV=2	3	500.549		0.013462	75.669		yes
244	ADDKETCFAEEGK	13	P02768	Albumin OS=Homo sapiens OX=9606 GN=ALB PE=1 SV=2	3	500.549	-2.2666	0.0035251	95.264	4635500	yes
245	ADDKETCFAEEGK	13	P02768	Albumin OS=Homo sapiens OX=9606 GN=ALB PE=1 SV=2	2	750.32	-0.1862	2.9959e-46	225.23	189680000	yes
246	ADDKETCFAEEGK	13	P02768	Albumin OS=Homo sapiens OX=9606 GN=ALB PE=1 SV=2	2	750.32	-0.049795	1.656e-87	264.72	46259000	yes
247	ADDKETCFAEEGK	13	P02768	Albumin OS=Homo sapiens OX=9606 GN=ALB PE=1 SV=2	3	500.549	-0.93046	0.023407	78.486	952310	yes
248	ADDKETCFAEEGK	13	P02768	Albumin OS=Homo sapiens OX=9606 GN=ALB PE=1 SV=2	3	500.549	-1.3882	0.0065179	93.494	3948100	yes
249	ADDKETCFAEEGK	13	P02768	Albumin OS=Homo sapiens OX=9606 GN=ALB PE=1 SV=2	3	500.549	-1.4183	2.1669e-05	119.87	3286000	yes
250	ADDKETCFAEEGK	13	P02768	Albumin OS=Homo sapiens OX=9606 GN=ALB PE=1 SV=2	3	500.549		4.6523e-12	182.57		yes
251	ADDKETCFAEEGK	13	P02768	Albumin OS=Homo sapiens OX=9606 GN=ALB PE=1 SV=2	3	500.549	-1.3653	0.015865	87.498	4221400	yes
252	ADDKETCFAEEGK	13	P02768	Albumin OS=Homo sapiens OX=9606 GN=ALB PE=1 SV=2	2	750.32	-2.8016			845440	yes
253	ADDKETCFAEEGK	13	P02768	Albumin OS=Homo sapiens OX=9606 GN=ALB PE=1 SV=2	2	750.32	-0.8387			245070	yes
254	ADDKETCFAEEGK	13	P02768	Albumin OS=Homo sapiens OX=9606 GN=ALB PE=1 SV=2	2	750.32	-0.98272			898020	yes
255	ADDKETCFAEEGK	13	P02768	Albumin OS=Homo sapiens OX=9606 GN=ALB PE=1 SV=2	2	750.32	-0.78013			338140	yes
256	ADDKETCFAEEGK	13	P02768	Albumin OS=Homo sapiens OX=9606 GN=ALB PE=1 SV=2	2	750.32	-1.4197			379360000	yes
257	ADDKETCFAEEGK	13	P02768	Albumin OS=Homo sapiens OX=9606 GN=ALB PE=1 SV=2	2	750.32	-0.16896			2383200	yes
258	ADDKETCFAEEGK	13	P02768	Albumin OS=Homo sapiens OX=9606 GN=ALB PE=1 SV=2	2	750.32	-1.7991			1338000	yes
259	ADDKETCFAEEGK	13	P02768	Albumin OS=Homo sapiens OX=9606 GN=ALB PE=1 SV=2	2	750.32	-0.93234			47985	yes
260	ADDKETCFAEEGK	13	P02768	Albumin OS=Homo sapiens OX=9606 GN=ALB PE=1 SV=2	3	500.549	-0.13517			47873	yes
261	ADDKETCFAEEGK	13	P02768	Albumin OS=Homo sapiens OX=9606 GN=ALB PE=1 SV=2	2	750.32	-1.4915			2813000	yes
262	ADDKETCFAEEGK	13	P02768	Albumin OS=Homo sapiens OX=9606 GN=ALB PE=1 SV=2	2	750.32	-1.5131			968620	yes
263	ADDKETCFAEEGK	13	P02768	Albumin OS=Homo sapiens OX=9606 GN=ALB PE=1 SV=2	3	500.549	-1.2903			1188800	yes
264	ADDKETCFAEEGKK	14	P02768	Albumin OS=Homo sapiens OX=9606 GN=ALB PE=1 SV=2	2	814.367	-2.6313	1.8534e-48	233.59	756460000	yes
265	ADDKETCFAEEGKK	14	P02768	Albumin OS=Homo sapiens OX=9606 GN=ALB PE=1 SV=2	2	814.367	-2.5353	0.0039066	98.902	19809000	yes
266	ADDKETCFAEEGKK	14	P02768	Albumin OS=Homo sapiens OX=9606 GN=ALB PE=1 SV=2	2	814.367	-2.4432	6.6814e-14	167.03	21074000	yes
267	ADDKETCFAEEGKK	14	P02768	Albumin OS=Homo sapiens OX=9606 GN=ALB PE=1 SV=2	2	814.367	-2.3067	1.1517e-13	158.42	14655000	yes
268	ADDKETCFAEEGKK	14	P02768	Albumin OS=Homo sapiens OX=9606 GN=ALB PE=1 SV=2	3	543.247	-2.2776	0.007325	91.076	79340000	yes
269	ADDKETCFAEEGKK	14	P02768	Albumin OS=Homo sapiens OX=9606 GN=ALB PE=1 SV=2	2	814.367	-2.0756	7.8315e-37	218.5	5074700	yes
270	ADDKETCFAEEGKK	14	P02768	Albumin OS=Homo sapiens OX=9606 GN=ALB PE=1 SV=2	3	543.247	-1.9491	8.0573e-38	220.85	1521100000	yes
271	ADDKETCFAEEGKK	14	P02768	Albumin OS=Homo sapiens OX=9606 GN=ALB PE=1 SV=2	3	543.247	-1.9973	9.2844e-15	152.07	1155000000	yes
272	ADDKETCFAEEGKK	14	P02768	Albumin OS=Homo sapiens OX=9606 GN=ALB PE=1 SV=2	3	543.247	-2.0527	1.078e-22	192.46	966800000	yes
273	ADDKETCFAEEGKK	14	P02768	Albumin OS=Homo sapiens OX=9606 GN=ALB PE=1 SV=2	3	543.247	-2.113	9.3222e-15	168.67	593700000	yes
274	ADDKETCFAEEGKK	14	P02768	Albumin OS=Homo sapiens OX=9606 GN=ALB PE=1 SV=2	3	543.247	-2.1408	1.7682e-14	165.34	241860000	yes
275	ADDKETCFAEEGKK	14	P02768	Albumin OS=Homo sapiens OX=9606 GN=ALB PE=1 SV=2	3	543.247	-2.1601	1.2066e-15	176.98	223900000	yes
276	ADDKETCFAEEGKK	14	P02768	Albumin OS=Homo sapiens OX=9606 GN=ALB PE=1 SV=2	3	543.247	-2.1843	2.2072e-15	173.03	159670000	yes
277	ADDKETCFAEEGKK	14	P02768	Albumin OS=Homo sapiens OX=9606 GN=ALB PE=1 SV=2	3	543.247	-2.205	3.1594e-29	205.27	92881000	yes
278	ADDKETCFAEEGKK	14	P02768	Albumin OS=Homo sapiens OX=9606 GN=ALB PE=1 SV=2	3	543.247	-2.0172	1.9402e-14	164.66	19825000	yes
279	ADDKETCFAEEGKK	14	P02768	Albumin OS=Homo sapiens OX=9606 GN=ALB PE=1 SV=2	3	543.247	-1.2007	1.3807e-15	176.29	16177000	yes
280	ADDKETCFAEEGKK	14	P02768	Albumin OS=Homo sapiens OX=9606 GN=ALB PE=1 SV=2	3	543.247	-1.1055	3.964e-18	182.37	22391000	yes
281	ADDKETCFAEEGKK	14	P02768	Albumin OS=Homo sapiens OX=9606 GN=ALB PE=1 SV=2	3	543.247	-1.0233	6.0341e-15	169.98	11639000	yes
282	ADDKETCFAEEGKK	14	P02768	Albumin OS=Homo sapiens OX=9606 GN=ALB PE=1 SV=2	3	543.247	-0.69203	8.8173e-10	136.57	9659900	yes
283	ADDKETCFAEEGKK	14	P02768	Albumin OS=Homo sapiens OX=9606 GN=ALB PE=1 SV=2	3	543.247	-0.25879	0.00049016	105.46	8974300	yes
284	ADDKETCFAEEGKK	14	P02768	Albumin OS=Homo sapiens OX=9606 GN=ALB PE=1 SV=2	3	543.247	0.22259	1.6954e-14	155.57	10033000	yes
285	ADDKETCFAEEGKK	14	P02768	Albumin OS=Homo sapiens OX=9606 GN=ALB PE=1 SV=2	3	543.247	0.25774	1.9941e-10	139.34	11818000	yes
286	ADDKETCFAEEGKK	14	P02768	Albumin OS=Homo sapiens OX=9606 GN=ALB PE=1 SV=2	3	543.247	0.061183	5.6592e-06	120.92	6098800	yes
287	ADDKETCFAEEGKK	14	P02768	Albumin OS=Homo sapiens OX=9606 GN=ALB PE=1 SV=2	3	543.247	-0.1271	0.0022415	95.755	11503000	yes
288	ADDKETCFAEEGKK	14	P02768	Albumin OS=Homo sapiens OX=9606 GN=ALB PE=1 SV=2	3	543.247	-0.3312	0.010839	80.746	7538400	yes
289	ADDKETCFAEEGKK	14	P02768	Albumin OS=Homo sapiens OX=9606 GN=ALB PE=1 SV=2	3	543.247	-0.23789	0.0097337	82.483	2551600	yes
290	ADDKETCFAEEGKK	14	P02768	Albumin OS=Homo sapiens OX=9606 GN=ALB PE=1 SV=2	3	543.247	-0.1001	0.011434	79.81	2266600	yes
291	ADDKETCFAEEGKK	14	P02768	Albumin OS=Homo sapiens OX=9606 GN=ALB PE=1 SV=2	3	543.247	-0.10217	0.00079575	98.694	2903700	yes
292	ADDKETCFAEEGKK	14	P02768	Albumin OS=Homo sapiens OX=9606 GN=ALB PE=1 SV=2	3	543.247	-0.0016313	0.018909	67.358	2183800	yes
293	ADDKETCFAEEGKK	14	P02768	Albumin OS=Homo sapiens OX=9606 GN=ALB PE=1 SV=2	3	543.247	-0.15831	0.013911	75.764	923550	yes
294	ADDKETCFAEEGKK	14	P02768	Albumin OS=Homo sapiens OX=9606 GN=ALB PE=1 SV=2	3	543.247	-0.54741	0.013911	75.764	765440	yes
295	ADDKETCFAEEGKK	14	P02768	Albumin OS=Homo sapiens OX=9606 GN=ALB PE=1 SV=2	3	543.247	-0.4728	0.025525	64.394	708360	yes
296	ADDKETCFAEEGKK	14	P02768	Albumin OS=Homo sapiens OX=9606 GN=ALB PE=1 SV=2	3	543.247	-0.43109	0.045393	55.841	1295500	yes
297	ADDKETCFAEEGKK	14	P02768	Albumin OS=Homo sapiens OX=9606 GN=ALB PE=1 SV=2	3	543.247	-0.18918	0.015381	73.262	41389000	yes
298	ADDKETCFAEEGKK	14	P02768	Albumin OS=Homo sapiens OX=9606 GN=ALB PE=1 SV=2	3	543.247		3.0536e-15	167.56		yes
299	ADDKETCFAEEGKK	14	P02768	Albumin OS=Homo sapiens OX=9606 GN=ALB PE=1 SV=2	3	543.247		7.2508e-15	155.56		yes
300	ADDKETCFAEEGKK	14	P02768	Albumin OS=Homo sapiens OX=9606 GN=ALB PE=1 SV=2	3	543.247		0.0069899	74.301		yes
301	ADDKETCFAEEGKK	14	P02768	Albumin OS=Homo sapiens OX=9606 GN=ALB PE=1 SV=2	3	543.247		0.020914	48.214		yes
302	ADDKETCFAEEGKK	14	P02768	Albumin OS=Homo sapiens OX=9606 GN=ALB PE=1 SV=2	3	543.247		0.0062475	81.632		yes
303	ADDKETCFAEEGKK	14	P02768	Albumin OS=Homo sapiens OX=9606 GN=ALB PE=1 SV=2	3	543.247		0.010483	63.128		yes
304	ADDKETCFAEEGKK	14	P02768	Albumin OS=Homo sapiens OX=9606 GN=ALB PE=1 SV=2	3	543.247		0.0099101	64.842		yes
305	ADDKETCFAEEGKK	14	P02768	Albumin OS=Homo sapiens OX=9606 GN=ALB PE=1 SV=2	3	543.247		0.007411	72.321		yes
306	ADDKETCFAEEGKK	14	P02768	Albumin OS=Homo sapiens OX=9606 GN=ALB PE=1 SV=2	3	543.247		0.023874	46.3		yes
307	ADDKETCFAEEGKK	14	P02768	Albumin OS=Homo sapiens OX=9606 GN=ALB PE=1 SV=2	3	543.247		0.00746	72.175		yes
308	ADDKETCFAEEGKK	14	P02768	Albumin OS=Homo sapiens OX=9606 GN=ALB PE=1 SV=2	3	543.247		0.046169	29.491		yes
309	ADDKETCFAEEGKK	14	P02768	Albumin OS=Homo sapiens OX=9606 GN=ALB PE=1 SV=2	3	543.247		0.00801	70.529		yes
310	ADDKETCFAEEGKK	14	P02768	Albumin OS=Homo sapiens OX=9606 GN=ALB PE=1 SV=2	3	543.247		0.02972	42.52		yes
311	ADDKETCFAEEGKK	14	P02768	Albumin OS=Homo sapiens OX=9606 GN=ALB PE=1 SV=2	4	407.687	-2.1681	0.027755	57.159	7339000	yes
312	ADDKETCFAEEGKK	14	P02768	Albumin OS=Homo sapiens OX=9606 GN=ALB PE=1 SV=2	3	543.247	-1.9053	4.5291e-31	188.19	1515000000	yes
313	ADDKETCFAEEGKK	14	P02768	Albumin OS=Homo sapiens OX=9606 GN=ALB PE=1 SV=2	3	543.247	-0.45203	0.018046	63.364	4726800	yes
314	ADDKETCFAEEGKK	14	P02768	Albumin OS=Homo sapiens OX=9606 GN=ALB PE=1 SV=2	3	543.247	-0.077842	0.014809	64.675	3112900	yes
315	ADDKETCFAEEGKK	14	P02768	Albumin OS=Homo sapiens OX=9606 GN=ALB PE=1 SV=2	3	543.247	0.26417	0.012345	113.52	4007200	yes
316	ADDKETCFAEEGKK	14	P02768	Albumin OS=Homo sapiens OX=9606 GN=ALB PE=1 SV=2	3	543.247	-1.2577	5.8549e-23	197.06	5095600	yes
317	ADDKETCFAEEGKK	14	P02768	Albumin OS=Homo sapiens OX=9606 GN=ALB PE=1 SV=2	3	543.247	-1.1517	1.2804e-14	146	3221600	yes
318	ADDKETCFAEEGKK	14	P02768	Albumin OS=Homo sapiens OX=9606 GN=ALB PE=1 SV=2	3	543.247	-1.0904	6.0511e-15	150.59	2411000	yes
319	ADDKETCFAEEGKK	14	P02768	Albumin OS=Homo sapiens OX=9606 GN=ALB PE=1 SV=2	3	543.247	-0.77748	0.0001852	113.65	1819200	yes
320	ADDKETCFAEEGKK	14	P02768	Albumin OS=Homo sapiens OX=9606 GN=ALB PE=1 SV=2	3	543.247	-0.58857	0.021392	66.246	557450	yes
321	ADDKETCFAEEGKK	14	P02768	Albumin OS=Homo sapiens OX=9606 GN=ALB PE=1 SV=2	3	543.247	-0.36685	1.0778e-14	147.35	10222000	yes
322	ADDKETCFAEEGKK	14	P02768	Albumin OS=Homo sapiens OX=9606 GN=ALB PE=1 SV=2	3	543.247	-0.36106	1.0543e-14	147.51	6337200	yes
323	ADDKETCFAEEGKK	14	P02768	Albumin OS=Homo sapiens OX=9606 GN=ALB PE=1 SV=2	3	543.247	-0.35842	0.00016471	114.31	4335700	yes
324	ADDKETCFAEEGKK	14	P02768	Albumin OS=Homo sapiens OX=9606 GN=ALB PE=1 SV=2	3	543.247	-0.39242	0.019191	63.037	1194100	yes
325	ADDKETCFAEEGKK	14	P02768	Albumin OS=Homo sapiens OX=9606 GN=ALB PE=1 SV=2	3	543.247	-1.0028	0.0078412	85.457	1105800	yes
326	ADDKETCFAEEGKK	14	P02768	Albumin OS=Homo sapiens OX=9606 GN=ALB PE=1 SV=2	3	543.247	-1.0996	3.5426e-18	183.41	7632800	yes
327	ADDKETCFAEEGKK	14	P02768	Albumin OS=Homo sapiens OX=9606 GN=ALB PE=1 SV=2	3	543.247	-2.2606			117080000	yes
328	ADGESCSASMMYQEGK	16	P01008	Antithrombin-III OS=Homo sapiens OX=9606 GN=SERPINC1 PE=1 SV=1	2	875.839	-0.99508	0.0029593	98.902	5688000	yes
329	ADGESCSASMMYQEGK	16	P01008	Antithrombin-III OS=Homo sapiens OX=9606 GN=SERPINC1 PE=1 SV=1	3	584.229		0.034498	38.613		yes
330	ADLAKYICENQDSISSK	17	P02768	Albumin OS=Homo sapiens OX=9606 GN=ALB PE=1 SV=2	3	647.979	-2.2192	3.5488e-22	163.35	5989700	yes
331	ADRDQYELLCLDNTR	15	P02787	Serotransferrin OS=Homo sapiens OX=9606 GN=TF PE=1 SV=4	3	627.964	-1.1052	1.2696e-05	112.24	881730000	yes
332	ADSRDPASDQMQHWKEQR	18	P04040	Catalase OS=Homo sapiens OX=9606 GN=CAT PE=1 SV=3	4	557.504	-0.1073	0.0083831	47.752	1901500	yes
333	ADTLTDEINFLR	12	P48668	Keratin, type II cytoskeletal 6C OS=Homo sapiens OX=9606 GN=KRT6C PE=1 SV=3	2	704.359	0.077879	4.6783e-94	270.06	27706000	no
334	AEAESLYQSK	10	P04264	Keratin, type II cytoskeletal 1 OS=Homo sapiens OX=9606 GN=KRT1 PE=1 SV=6	2	563.275	-2.0742	7.2932e-05	165.15	49744000	yes
335	AEAESLYQSK	10	P04264	Keratin, type II cytoskeletal 1 OS=Homo sapiens OX=9606 GN=KRT1 PE=1 SV=6	2	563.275	-0.63461	1.1612e-05	145.17	3603700	yes
336	AEAESLYQSKYEELQITAGR	20	P04264	Keratin, type II cytoskeletal 1 OS=Homo sapiens OX=9606 GN=KRT1 PE=1 SV=6	3	762.713	0.68465	2.5714e-77	228.01	15389000	yes
337	AEAESLYQSKYEELQITAGR	20	P04264	Keratin, type II cytoskeletal 1 OS=Homo sapiens OX=9606 GN=KRT1 PE=1 SV=6	3	762.713	1.7695	4.6705e-77	223.36	104480000	yes
338	AEAESLYQSKYEELQITAGR	20	P04264	Keratin, type II cytoskeletal 1 OS=Homo sapiens OX=9606 GN=KRT1 PE=1 SV=6	4	572.287	-0.43341	7.0718e-15	115.63	3085700	yes
339	AEAESLYQSKYEELQITAGR	20	P04264	Keratin, type II cytoskeletal 1 OS=Homo sapiens OX=9606 GN=KRT1 PE=1 SV=6	3	762.713	-1.58	5.3e-05	83.213	7673500	yes
340	AEAESLYQSKYEELQITAGR	20	P04264	Keratin, type II cytoskeletal 1 OS=Homo sapiens OX=9606 GN=KRT1 PE=1 SV=6	3	762.713	-0.63056	8.3504e-07	93.684	7104700	yes
341	AEAESLYQSKYEELQITAGR	20	P04264	Keratin, type II cytoskeletal 1 OS=Homo sapiens OX=9606 GN=KRT1 PE=1 SV=6	3	762.713	0.02126			155720	yes
342	AEAESLYQSKYEELQITAGRHGDSVR	26	P04264	Keratin, type II cytoskeletal 1 OS=Homo sapiens OX=9606 GN=KRT1 PE=1 SV=6	4	735.114	-0.67619	3.2337e-08	73.036	1830400	yes
343	AEAESLYQSKYEELQITAGRHGDSVR	26	P04264	Keratin, type II cytoskeletal 1 OS=Homo sapiens OX=9606 GN=KRT1 PE=1 SV=6	4	735.114	-0.070343	0.00010773	59.324	1481400	yes
344	AEAESWYQTKYEELQVTAGR	20	P48668	Keratin, type II cytoskeletal 6C OS=Homo sapiens OX=9606 GN=KRT6C PE=1 SV=3	3	787.045	1.6878	0.00013938	77.514	2426900	no
345	AEEEHLGILGPQLHADVGDK	20	P00450	Ceruloplasmin OS=Homo sapiens OX=9606 GN=CP PE=1 SV=1	3	710.027	-1.8256	1.4646e-22	138.28	5117000	yes
346	AEELSIQVSCR	11	Q9Y5Y7	Lymphatic vessel endothelial hyaluronic acid receptor 1 OS=Homo sapiens OX=9606 GN=LYVE1 PE=1 SV=2	2	646.319	-0.10167	0.0022766	116.3	10091000	yes
347	AEFAEVSK	8	P02768	Albumin OS=Homo sapiens OX=9606 GN=ALB PE=1 SV=2	2	440.724	-2.1821	0.017044	116.73	38382000000	yes
348	AEFAEVSK	8	P02768	Albumin OS=Homo sapiens OX=9606 GN=ALB PE=1 SV=2	2	440.724	-2.0052	0.015611	119.29	42574000000	yes
349	AEFAEVSK	8	P02768	Albumin OS=Homo sapiens OX=9606 GN=ALB PE=1 SV=2	2	440.724	-1.621	0.0069687	132.57	3094000000	yes
350	AEFAEVSK	8	P02768	Albumin OS=Homo sapiens OX=9606 GN=ALB PE=1 SV=2	2	440.724	-1.4783	0.01554	119.41	2279500000	yes
351	AEFAEVSK	8	P02768	Albumin OS=Homo sapiens OX=9606 GN=ALB PE=1 SV=2	2	440.724	-1.3297	0.027962	106.04	1844900000	yes
352	AEFAEVSK	8	P02768	Albumin OS=Homo sapiens OX=9606 GN=ALB PE=1 SV=2	2	440.724	-1.2171	0.014792	120.46	1358400000	yes
353	AEFAEVSK	8	P02768	Albumin OS=Homo sapiens OX=9606 GN=ALB PE=1 SV=2	2	440.724	-1.0047	0.015611	119.29	1191400000	yes
354	AEFAEVSK	8	P02768	Albumin OS=Homo sapiens OX=9606 GN=ALB PE=1 SV=2	2	440.724	-0.91428	0.027962	106.04	1210800000	yes
355	AEFAEVSK	8	P02768	Albumin OS=Homo sapiens OX=9606 GN=ALB PE=1 SV=2	2	440.724	-0.73211	0.0083793	129.47	759960000	yes
356	AEFAEVSK	8	P02768	Albumin OS=Homo sapiens OX=9606 GN=ALB PE=1 SV=2	2	440.724	-0.66921	0.015611	119.29	888070000	yes
357	AEFAEVSK	8	P02768	Albumin OS=Homo sapiens OX=9606 GN=ALB PE=1 SV=2	2	440.724	-0.55265	0.015611	119.29	551230000	yes
358	AEFAEVSK	8	P02768	Albumin OS=Homo sapiens OX=9606 GN=ALB PE=1 SV=2	2	440.724	-0.4723	0.0067337	133.12	504800000	yes
359	AEFAEVSK	8	P02768	Albumin OS=Homo sapiens OX=9606 GN=ALB PE=1 SV=2	2	440.724	-0.033555	0.015611	119.29	945770000	yes
360	AEFAEVSK	8	P02768	Albumin OS=Homo sapiens OX=9606 GN=ALB PE=1 SV=2	2	440.724	-0.32384	0.0069687	132.57	339720000	yes
361	AEFAEVSK	8	P02768	Albumin OS=Homo sapiens OX=9606 GN=ALB PE=1 SV=2	2	440.724	-0.52947	0.027962	106.04	304790000	yes
362	AEFAEVSK	8	P02768	Albumin OS=Homo sapiens OX=9606 GN=ALB PE=1 SV=2	2	440.724	-0.61229	0.010475	126.52	95110000	yes
363	AEFAEVSK	8	P02768	Albumin OS=Homo sapiens OX=9606 GN=ALB PE=1 SV=2	2	440.724	-0.42282	0.023796	107.9	37458000	yes
364	AEFAEVSK	8	P02768	Albumin OS=Homo sapiens OX=9606 GN=ALB PE=1 SV=2	2	440.724	-0.30972	0.015611	119.29	26783000	yes
365	AEFAEVSK	8	P02768	Albumin OS=Homo sapiens OX=9606 GN=ALB PE=1 SV=2	2	440.724	-0.33372	0.0065268	133.6	32471000	yes
366	AEFAEVSK	8	P02768	Albumin OS=Homo sapiens OX=9606 GN=ALB PE=1 SV=2	2	440.724	-0.35412	0.017044	116.73	16924000	yes
367	AEFAEVSK	8	P02768	Albumin OS=Homo sapiens OX=9606 GN=ALB PE=1 SV=2	2	440.724	-0.36489	0.015611	119.29	18660000	yes
368	AEFAEVSK	8	P02768	Albumin OS=Homo sapiens OX=9606 GN=ALB PE=1 SV=2	2	440.724	-0.32514	0.017044	116.73	15757000	yes
369	AEFAEVSK	8	P02768	Albumin OS=Homo sapiens OX=9606 GN=ALB PE=1 SV=2	2	440.724	-0.27566	0.016668	117.4	24598000	yes
370	AEFAEVSK	8	P02768	Albumin OS=Homo sapiens OX=9606 GN=ALB PE=1 SV=2	2	440.724	-0.22365	0.01554	119.41	20526000	yes
371	AEFAEVSK	8	P02768	Albumin OS=Homo sapiens OX=9606 GN=ALB PE=1 SV=2	2	440.724	-0.17188	0.015676	119.17	16017000	yes
372	AEFAEVSK	8	P02768	Albumin OS=Homo sapiens OX=9606 GN=ALB PE=1 SV=2	2	440.724	-0.1219	0.015611	119.29	9599100	yes
373	AEFAEVSK	8	P02768	Albumin OS=Homo sapiens OX=9606 GN=ALB PE=1 SV=2	2	440.724	-0.24493	0.014792	120.46	21655000	yes
374	AEFAEVSK	8	P02768	Albumin OS=Homo sapiens OX=9606 GN=ALB PE=1 SV=2	2	440.724	-0.30212	0.015611	119.29	11846000	yes
375	AEFAEVSK	8	P02768	Albumin OS=Homo sapiens OX=9606 GN=ALB PE=1 SV=2	2	440.724	-0.74124	0.0083793	129.47	6219600	yes
376	AEFAEVSK	8	P02768	Albumin OS=Homo sapiens OX=9606 GN=ALB PE=1 SV=2	2	440.724	-0.59438	0.015611	119.29	4380600	yes
377	AEFAEVSK	8	P02768	Albumin OS=Homo sapiens OX=9606 GN=ALB PE=1 SV=2	2	440.724	-0.58538	0.015611	119.29	98904000	yes
378	AEFAEVSK	8	P02768	Albumin OS=Homo sapiens OX=9606 GN=ALB PE=1 SV=2	2	440.724	-0.53237	0.027962	106.04	6410600	yes
379	AEFAEVSK	8	P02768	Albumin OS=Homo sapiens OX=9606 GN=ALB PE=1 SV=2	2	440.724	0.033332	0.023796	107.9	9512800	yes
380	AEFAEVSK	8	P02768	Albumin OS=Homo sapiens OX=9606 GN=ALB PE=1 SV=2	2	440.724	0.49425	0.015611	119.29	8851500	yes
381	AEFAEVSK	8	P02768	Albumin OS=Homo sapiens OX=9606 GN=ALB PE=1 SV=2	2	440.724	0.0023182	0.018896	113.41	10836000	yes
382	AEFAEVSK	8	P02768	Albumin OS=Homo sapiens OX=9606 GN=ALB PE=1 SV=2	2	440.724	-0.48323	0.044927	98.458	157470000	yes
383	AEFAEVSK	8	P02768	Albumin OS=Homo sapiens OX=9606 GN=ALB PE=1 SV=2	2	440.724	-0.043769	0.015611	119.29	98736000	yes
384	AEFAEVSK	8	P02768	Albumin OS=Homo sapiens OX=9606 GN=ALB PE=1 SV=2	2	440.724		0.0042746	130.22		yes
385	AEFAEVSK	8	P02768	Albumin OS=Homo sapiens OX=9606 GN=ALB PE=1 SV=2	2	440.724		0.041344	116.73		yes
386	AEFAEVSK	8	P02768	Albumin OS=Homo sapiens OX=9606 GN=ALB PE=1 SV=2	2	440.724		0.041344	116.73		yes
387	AEFAEVSK	8	P02768	Albumin OS=Homo sapiens OX=9606 GN=ALB PE=1 SV=2	2	440.724	-0.27759	0.045358	119.29	17479000	yes
388	AEFAEVSK	8	P02768	Albumin OS=Homo sapiens OX=9606 GN=ALB PE=1 SV=2	2	440.724	-1.1918	0.01554	119.41	19720000	yes
389	AEFAEVSK	8	P02768	Albumin OS=Homo sapiens OX=9606 GN=ALB PE=1 SV=2	2	440.724	-1.1338	0.015676	119.17	6031900	yes
390	AEFAEVSK	8	P02768	Albumin OS=Homo sapiens OX=9606 GN=ALB PE=1 SV=2	2	440.724	-1.0246	0.017044	116.73	10408000	yes
391	AEFAEVSK	8	P02768	Albumin OS=Homo sapiens OX=9606 GN=ALB PE=1 SV=2	2	440.724	-0.55872	0.023796	107.9	1059300	yes
392	AEFAEVSK	8	P02768	Albumin OS=Homo sapiens OX=9606 GN=ALB PE=1 SV=2	2	440.724	-0.603	0.0069687	132.57	695550000	yes
393	AEFAEVSK	8	P02768	Albumin OS=Homo sapiens OX=9606 GN=ALB PE=1 SV=2	2	440.724	-0.28707	0.01554	119.41	12384000	yes
394	AEFAEVSK	8	P02768	Albumin OS=Homo sapiens OX=9606 GN=ALB PE=1 SV=2	2	440.724	-0.6961	0.015676	119.17	38317000	yes
395	AEFAEVSK	8	P02768	Albumin OS=Homo sapiens OX=9606 GN=ALB PE=1 SV=2	2	440.724		0.0079708	125.5		yes
396	AEFAEVSK	8	P02768	Albumin OS=Homo sapiens OX=9606 GN=ALB PE=1 SV=2	2	440.724	-1.086	0.041601	120.46	14873000	yes
397	AEFAEVSK	8	P02768	Albumin OS=Homo sapiens OX=9606 GN=ALB PE=1 SV=2	2	440.724	-1.1535	0.017044	116.73	1459200000	yes
398	AEFAEVSK	8	P02768	Albumin OS=Homo sapiens OX=9606 GN=ALB PE=1 SV=2	2	440.724	-1.006	0.015676	119.17	207860000	yes
399	AEFAEVSKLVTDLTK	15	P02768	Albumin OS=Homo sapiens OX=9606 GN=ALB PE=1 SV=2	3	550.97	0.20083	0.00015699	100.45	219850000	yes
400	AEFAEVSKLVTDLTK	15	P02768	Albumin OS=Homo sapiens OX=9606 GN=ALB PE=1 SV=2	3	550.97	-0.03102	1.1406e-20	151.72	64635000	yes
401	AEFAEVSKLVTDLTK	15	P02768	Albumin OS=Homo sapiens OX=9606 GN=ALB PE=1 SV=2	3	550.97	-1.0618	3.4626e-05	107.98	69401000	yes
402	AEFAEVSKLVTDLTK	15	P02768	Albumin OS=Homo sapiens OX=9606 GN=ALB PE=1 SV=2	3	550.97	-0.42377	0.00018562	98.694	87107000	yes
403	AEFAEVSKLVTDLTK	15	P02768	Albumin OS=Homo sapiens OX=9606 GN=ALB PE=1 SV=2	3	550.97		0.00097695	95.428		yes
404	AESPEVCFNEESPK	14	P43652	Afamin OS=Homo sapiens OX=9606 GN=AFM PE=1 SV=1	2	811.854	-0.29726	3.8603e-14	142.07	23653000	yes
405	AESPEVCFNEESPK	14	P43652	Afamin OS=Homo sapiens OX=9606 GN=AFM PE=1 SV=1	3	541.572	-0.25787	1.1125e-38	222.74	73655000	yes
406	AESPEVCFNEESPK	14	P43652	Afamin OS=Homo sapiens OX=9606 GN=AFM PE=1 SV=1	2	811.854	-0.42816			906420	yes
407	AFKAWAVAR	9	P02768	Albumin OS=Homo sapiens OX=9606 GN=ALB PE=1 SV=2	2	510.293	-1.1531	0.0054286	147.34	44916000	yes
408	AFKAWAVAR	9	P02768	Albumin OS=Homo sapiens OX=9606 GN=ALB PE=1 SV=2	2	510.293	-0.83174	0.00051604	150.17	58085000	yes
409	AGAHLQGGAK	10	P04406	Glyceraldehyde-3-phosphate dehydrogenase OS=Homo sapiens OX=9606 GN=GAPDH PE=1 SV=3	2	455.249	-2.8303	0.0013274	110.31	1309500	yes
410	AGALQLLLVGDK	12	P55058	Phospholipid transfer protein OS=Homo sapiens OX=9606 GN=PLTP PE=1 SV=1	2	599.364	0.09586	5.13e-05	127.76	14243000	yes
411	AGELTPEEEAQYK	13	Q9NZT1	Calmodulin-like protein 5 OS=Homo sapiens OX=9606 GN=CALML5 PE=1 SV=2	2	753.852	0.099625	0.033992	60.518	4223600	yes
412	AGELTPEEEAQYKK	14	Q9NZT1	Calmodulin-like protein 5 OS=Homo sapiens OX=9606 GN=CALML5 PE=1 SV=2	2	817.899	-0.20589	0.031879	58.978	6118600	yes
413	AGEVQEPELR	10	P25311	Zinc-alpha-2-glycoprotein OS=Homo sapiens OX=9606 GN=AZGP1 PE=1 SV=2	2	564.288	0.16296	2.6536e-25	214.93	114200000	yes
414	AGLLRPDYALLGHR	14	Q96PD5	N-acetylmuramoyl-L-alanine amidase OS=Homo sapiens OX=9606 GN=PGLYRP2 PE=1 SV=1	2	776.441	0.63597	0.043859	84.17	17229000	yes
415	AGLLRPDYALLGHR	14	Q96PD5	N-acetylmuramoyl-L-alanine amidase OS=Homo sapiens OX=9606 GN=PGLYRP2 PE=1 SV=1	3	517.963	-1.9194	0.026961	69.729	2284000	yes
416	AGLLRPDYALLGHR	14	Q96PD5	N-acetylmuramoyl-L-alanine amidase OS=Homo sapiens OX=9606 GN=PGLYRP2 PE=1 SV=1	3	517.963	1.9733	2.7555e-14	155.98	21187000	yes
417	AGLLRPDYALLGHR	14	Q96PD5	N-acetylmuramoyl-L-alanine amidase OS=Homo sapiens OX=9606 GN=PGLYRP2 PE=1 SV=1	3	517.963	0.29954			313180000	yes
418	AGVETTKPSK	10	P0CG04	Immunoglobulin lambda constant 1 OS=Homo sapiens OX=9606 GN=IGLC1 PE=1 SV=1	2	509.282	-1.8124	0.0010199	120.99	11841000	yes
419	AGVETTTPSK	10	P0DOY3	Immunoglobulin lambda constant 3 OS=Homo sapiens OX=9606 GN=IGLC3 PE=1 SV=1	2	495.759	-1.8939	2.4599e-05	138.98	223100000	yes
420	AGVETTTPSK	10	P0DOY3	Immunoglobulin lambda constant 3 OS=Homo sapiens OX=9606 GN=IGLC3 PE=1 SV=1	2	495.759	-2.979			924660	yes
421	AHEHIFGMVLMNDWSAR	17	P16930	Fumarylacetoacetase OS=Homo sapiens OX=9606 GN=FAH PE=1 SV=2	3	671.986	-1.1503	0.021283	50.653	1920700	yes
422	AIFYMNNPSR	10	Q9UGM5	Fetuin-B OS=Homo sapiens OX=9606 GN=FETUB PE=1 SV=2	2	606.795	-0.48541	0.015185	104.44	35558000	yes
423	AIGGGLSSVGGGSSTIK	17	P48668	Keratin, type II cytoskeletal 6C OS=Homo sapiens OX=9606 GN=KRT6C PE=1 SV=3	2	724.391	-0.40564	0.015642	68.034	2504700	no
424	AIGGGLSSVGGGSSTIK	17	P48668	Keratin, type II cytoskeletal 6C OS=Homo sapiens OX=9606 GN=KRT6C PE=1 SV=3	2	724.391	-1.0876	0.00058122	88.021	4434600	no
425	AIGGGLSSVGGGSSTIK	17	P48668	Keratin, type II cytoskeletal 6C OS=Homo sapiens OX=9606 GN=KRT6C PE=1 SV=3	2	724.391	-1.3895	0.018424	51.841	2948400	no
426	AIGGGLSSVGGGSSTIKYTTTSSSSR	26	P48668	Keratin, type II cytoskeletal 6C OS=Homo sapiens OX=9606 GN=KRT6C PE=1 SV=3	3	806.742	-0.19559	0.03425	43.162	5240800	no
427	AIMEKLEMSKFQPTLLTLPR	20	P05155	Plasma protease C1 inhibitor OS=Homo sapiens OX=9606 GN=SERPING1 PE=1 SV=2	4	591.327	0.61095	1.2727e-05	82.707	9155300	yes
428	AIMEKLEMSKFQPTLLTLPR	20	P05155	Plasma protease C1 inhibitor OS=Homo sapiens OX=9606 GN=SERPING1 PE=1 SV=2	4	587.329	0.082437	4.2676e-18	127.5	48876000	yes
429	AKWEMPFDPQDTHQSR	16	P01011	Alpha-1-antichymotrypsin OS=Homo sapiens OX=9606 GN=SERPINA3 PE=1 SV=2	3	658.304	-0.8882	0.012597	71.558	4267600	yes
430	ALEEANADLEVK	12	P02533	Keratin, type I cytoskeletal 14 OS=Homo sapiens OX=9606 GN=KRT14 PE=1 SV=4	2	651.333	-0.22219	3.2056e-09	170.47	21740000	no
431	ALEEANADLEVK	12	P02533	Keratin, type I cytoskeletal 14 OS=Homo sapiens OX=9606 GN=KRT14 PE=1 SV=4	2	651.333	-0.17992	5.1207e-09	168.74	27185000	no
432	ALEEANADLEVKIRDWYQR	19	P02533	Keratin, type I cytoskeletal 14 OS=Homo sapiens OX=9606 GN=KRT14 PE=1 SV=4	4	580.549	0.34529	0.02288	40.962	894940	no
433	ALEEANADLEVKIRDWYQR	19	P02533	Keratin, type I cytoskeletal 14 OS=Homo sapiens OX=9606 GN=KRT14 PE=1 SV=4	3	773.729	0.17636	1.9972e-16	131.48	26831000	no
434	ALEEANADLEVKIRDWYQR	19	P02533	Keratin, type I cytoskeletal 14 OS=Homo sapiens OX=9606 GN=KRT14 PE=1 SV=4	4	580.549	-0.39977	2.048e-17	138.07	13481000	no
435	ALEEANTELEVKIRDWYQR	19	Q04695	Keratin, type I cytoskeletal 17 OS=Homo sapiens OX=9606 GN=KRT17 PE=1 SV=2	4	591.555	-0.1825	1.3587e-18	140.02	5705100	yes
436	ALEESNYELEGK	12	P13645	Keratin, type I cytoskeletal 10 OS=Homo sapiens OX=9606 GN=KRT10 PE=1 SV=6	2	691.328	-0.84183	0.00096507	117.7	260210000	yes
437	ALEESNYELEGK	12	P13645	Keratin, type I cytoskeletal 10 OS=Homo sapiens OX=9606 GN=KRT10 PE=1 SV=6	2	691.328	-0.77793	0.00015715	123.63	8432400	yes
438	ALEESNYELEGK	12	P13645	Keratin, type I cytoskeletal 10 OS=Homo sapiens OX=9606 GN=KRT10 PE=1 SV=6	2	691.328	-1.5196	1.4676e-09	146.11	200840000	yes
439	ALEESNYELEGK	12	P13645	Keratin, type I cytoskeletal 10 OS=Homo sapiens OX=9606 GN=KRT10 PE=1 SV=6	2	691.328	-0.08062	0.0083521	100.48	8229400	yes
440	ALEESNYELEGKIKEWYEK	19	P13645	Keratin, type I cytoskeletal 10 OS=Homo sapiens OX=9606 GN=KRT10 PE=1 SV=6	3	786.722	1.4983	0.00019721	84.829	9987200	yes
441	ALEFLQLHNGR	11	P80108	Phosphatidylinositol-glycan-specific phospholipase D OS=Homo sapiens OX=9606 GN=GPLD1 PE=1 SV=3	3	433.239	-0.6046	0.0089996	89.247	1013700	yes
442	ALEQDLPVNIK	11	Q96KN2	Beta-Ala-His dipeptidase OS=Homo sapiens OX=9606 GN=CNDP1 PE=1 SV=5	2	620.351	-0.90939	2.4796e-06	145.84	74247000	yes
443	ALGHLDLSGNR	11	P02750	Leucine-rich alpha-2-glycoprotein OS=Homo sapiens OX=9606 GN=LRG1 PE=1 SV=2	2	576.81	0.26645	6.2574e-06	172.59	6972300	yes
444	ALGISPFHEHAEVVFTANDSGPR	23	P02766	Transthyretin OS=Homo sapiens OX=9606 GN=TTR PE=1 SV=1	4	613.557	-0.37826	3.5961e-25	126.55	196410000	yes
445	ALGISPFHEHAEVVFTANDSGPR	23	P02766	Transthyretin OS=Homo sapiens OX=9606 GN=TTR PE=1 SV=1	3	817.74	-0.56978	3.8079e-119	253.83	39931000	yes
446	ALGISPFHEHAEVVFTANDSGPR	23	P02766	Transthyretin OS=Homo sapiens OX=9606 GN=TTR PE=1 SV=1	3	817.74	-0.58629	7.6935e-20	111.83	2577100	yes
447	ALGISPFHEHAEVVFTANDSGPR	23	P02766	Transthyretin OS=Homo sapiens OX=9606 GN=TTR PE=1 SV=1	4	613.557	-0.41256	6.8465e-36	140.35	1727000000	yes
448	ALGISPFHEHAEVVFTANDSGPR	23	P02766	Transthyretin OS=Homo sapiens OX=9606 GN=TTR PE=1 SV=1	3	817.74	-0.67677			1991300	yes
449	ALGISPFHEHAEVVFTANDSGPR	23	P02766	Transthyretin OS=Homo sapiens OX=9606 GN=TTR PE=1 SV=1	3	817.74	0.34726			28234000	yes
450	ALGISPFHEHAEVVFTANDSGPRR	24	P02766	Transthyretin OS=Homo sapiens OX=9606 GN=TTR PE=1 SV=1	3	869.774	0.57211	7.0723e-94	233.68	85493000	yes
451	ALGISPFHEHAEVVFTANDSGPRR	24	P02766	Transthyretin OS=Homo sapiens OX=9606 GN=TTR PE=1 SV=1	3	869.774	2.0181	5.9965e-30	133.84	270850000	yes
452	ALGMGTSGSLCR	12	Q8N434	Putative transporter SVOPL OS=Homo sapiens OX=9606 GN=SVOPL PE=1 SV=2	3	409.194	-1.2567	0.026629	48.944	90481000	yes
453	ALKMRASMDPK	11	Q5QJE6	Deoxynucleotidyltransferase terminal-interacting protein 2 OS=Homo sapiens OX=9606 GN=DNTTIP2 PE=1 SV=2	2	632.331		0.036962	50.607		yes
454	ALNSMGQDLERPLELR	16	Q02413	Desmoglein-1 OS=Homo sapiens OX=9606 GN=DSG1 PE=1 SV=2	3	614.656	0.14622	6.4491e-12	134.9	19777000	yes
455	ALNSMGQDLERPLELRVR	18	Q02413	Desmoglein-1 OS=Homo sapiens OX=9606 GN=DSG1 PE=1 SV=2	4	525.036	-0.30182	0.024067	41.871	1932400	yes
456	ALPELTKLLNDEDPVVVTK	19	P14923	Junction plakoglobin OS=Homo sapiens OX=9606 GN=JUP PE=1 SV=3	3	698.728	-0.85635	2.2798e-07	102.37	6207000	yes
457	ALPQPQNVTSLLGCTH	16	P02790	Hemopexin OS=Homo sapiens OX=9606 GN=HPX PE=1 SV=2	3	579.298	-0.31766	1.1957e-08	125.73	15444000	yes
458	ALQDQLVLVAAK	12	P01019	Angiotensinogen OS=Homo sapiens OX=9606 GN=AGT PE=1 SV=3	2	634.882	-1.2638	1.4744e-09	147.4	12859000	yes
459	ALSIGFETCR	10	P16070	CD44 antigen OS=Homo sapiens OX=9606 GN=CD44 PE=1 SV=3	2	577.287	-0.56733	0.0016663	106.6	30654000	yes
460	ALYLQYTDETFR	12	P00450	Ceruloplasmin OS=Homo sapiens OX=9606 GN=CP PE=1 SV=1	2	760.375	-1.6404	1.0421e-08	163.94	155310000	yes
461	ALYVHGGYK	9	O75882	Attractin OS=Homo sapiens OX=9606 GN=ATRN PE=1 SV=2	2	504.269	-0.81322	0.0089681	110.63	35105000	yes
462	ALYVHGGYK	9	O75882	Attractin OS=Homo sapiens OX=9606 GN=ATRN PE=1 SV=2	2	504.269	-2.0801			4319800	yes
463	APDLMQIMEAVLGR	14	O15195	Villin-like protein OS=Homo sapiens OX=9606 GN=VILL PE=1 SV=3	2	780.4	-2.4591	0.021033	73.985	17286000	yes
464	APEGFAVR	8	Q9NZP8	Complement C1r subcomponent-like protein OS=Homo sapiens OX=9606 GN=C1RL PE=1 SV=2	2	423.727	-0.21256	0.031545	104.45	64874000	yes
465	APNHAVVTR	9	P02787	Serotransferrin OS=Homo sapiens OX=9606 GN=TF PE=1 SV=4	2	482.77	0.48705	0.036147	95.358	13495000	yes
466	APNHAVVTR	9	P02787	Serotransferrin OS=Homo sapiens OX=9606 GN=TF PE=1 SV=4	2	482.77	-0.16589	0.009409	109.71	4085000	yes
467	APNHAVVTR	9	P02787	Serotransferrin OS=Homo sapiens OX=9606 GN=TF PE=1 SV=4	2	482.77	-0.13877	0.0021616	173.37	527610000	yes
468	APNHAVVTR	9	P02787	Serotransferrin OS=Homo sapiens OX=9606 GN=TF PE=1 SV=4	2	482.77	-0.12127	0.0012668	137.14	8644000	yes
469	APNHAVVTR	9	P02787	Serotransferrin OS=Homo sapiens OX=9606 GN=TF PE=1 SV=4	2	482.77	-0.10833	0.0044976	128.36	4349900	yes
470	APNHAVVTR	9	P02787	Serotransferrin OS=Homo sapiens OX=9606 GN=TF PE=1 SV=4	2	482.77	0.44491			246290	yes
471	APNHAVVTR	9	P02787	Serotransferrin OS=Homo sapiens OX=9606 GN=TF PE=1 SV=4	2	482.77	0.53648			447470	yes
472	APNHAVVTR	9	P02787	Serotransferrin OS=Homo sapiens OX=9606 GN=TF PE=1 SV=4	2	482.77	0.46143			666880	yes
473	APSTYGGGLSVSSR	14	P08779	Keratin, type I cytoskeletal 16 OS=Homo sapiens OX=9606 GN=KRT16 PE=1 SV=4	2	669.836	-1.5732	0.0072519	93.258	8423800	yes
474	APSTYGGGLSVSSR	14	P08779	Keratin, type I cytoskeletal 16 OS=Homo sapiens OX=9606 GN=KRT16 PE=1 SV=4	2	669.836	-0.22158	6.439e-18	184.44	4684800	yes
475	APSTYGGGLSVSSSR	15	P02533	Keratin, type I cytoskeletal 14 OS=Homo sapiens OX=9606 GN=KRT14 PE=1 SV=4	2	713.352	-0.7863	2.1447e-07	119.45	16278000	yes
476	APSTYGGGLSVSSSR	15	P02533	Keratin, type I cytoskeletal 14 OS=Homo sapiens OX=9606 GN=KRT14 PE=1 SV=4	2	713.352		6.8491e-05	116.01		yes
477	APSTYGGGLSVSSSR	15	P02533	Keratin, type I cytoskeletal 14 OS=Homo sapiens OX=9606 GN=KRT14 PE=1 SV=4	2	713.352	-1.9367	5.4271e-17	144.65	6341700	yes
478	APSTYGGGLSVSSSR	15	P02533	Keratin, type I cytoskeletal 14 OS=Homo sapiens OX=9606 GN=KRT14 PE=1 SV=4	2	713.352	-1.5793	9.4521e-08	125.22	3078800	yes
479	APSTYGGGLSVSSSR	15	P02533	Keratin, type I cytoskeletal 14 OS=Homo sapiens OX=9606 GN=KRT14 PE=1 SV=4	2	713.352	-0.43579	9.3663e-25	184.31	21223000	yes
480	AQEREQIKTLNNK	13	P35908	Keratin, type II cytoskeletal 2 epidermal OS=Homo sapiens OX=9606 GN=KRT2 PE=1 SV=2	3	524.622	-0.5756	0.0069962	88.101	35134000	no
481	AQEREQIKTLNNK	13	P35908	Keratin, type II cytoskeletal 2 epidermal OS=Homo sapiens OX=9606 GN=KRT2 PE=1 SV=2	3	524.622	-0.55964	0.0055968	90.793	2421900	no
482	AQIINDAFNLASAHK	15	P15144	Aminopeptidase N OS=Homo sapiens OX=9606 GN=ANPEP PE=1 SV=4	3	538.286	-0.57776	7.7361e-12	132.08	23028000	yes
483	AQWANPFDPSK	11	P05543	Thyroxine-binding globulin OS=Homo sapiens OX=9606 GN=SERPINA7 PE=1 SV=2	2	630.804	-0.34775	0.0021496	116.52	139520000	yes
484	AQYEDIAQKSK	11	P04264	Keratin, type II cytoskeletal 1 OS=Homo sapiens OX=9606 GN=KRT1 PE=1 SV=6	3	427.554	-0.45839	0.00023447	122.7	37783000	yes
485	AQYEDIAQKSK	11	P04264	Keratin, type II cytoskeletal 1 OS=Homo sapiens OX=9606 GN=KRT1 PE=1 SV=6	3	427.554	-1.2211	0.011118	100.55	1442800	yes
486	AQYEDIAQKSKAEAESLYQSK	21	P04264	Keratin, type II cytoskeletal 1 OS=Homo sapiens OX=9606 GN=KRT1 PE=1 SV=6	4	597.549	-0.48222	0.011488	46.702	2046000	yes
487	AQYEDIAQKSKAEAESLYQSK	21	P04264	Keratin, type II cytoskeletal 1 OS=Homo sapiens OX=9606 GN=KRT1 PE=1 SV=6	3	796.396	0.61904	1.9196e-28	146.72	35326000	yes
488	AQYEDIAQKSKAEAESLYQSK	21	P04264	Keratin, type II cytoskeletal 1 OS=Homo sapiens OX=9606 GN=KRT1 PE=1 SV=6	4	597.549	-0.62346	1.2049e-28	144.92	108010000	yes
489	AQYEEIAQR	9	P35908	Keratin, type II cytoskeletal 2 epidermal OS=Homo sapiens OX=9606 GN=KRT2 PE=1 SV=2	2	554.275	0.63127	0.0037467	123.69	4734100	no
490	AQYVLISPEASSR	13	P80108	Phosphatidylinositol-glycan-specific phospholipase D OS=Homo sapiens OX=9606 GN=GPLD1 PE=1 SV=3	2	710.875	-1.9749	0.035169	76.655	22522000	yes
491	AREDIFMETLK	11	P25311	Zinc-alpha-2-glycoprotein OS=Homo sapiens OX=9606 GN=AZGP1 PE=1 SV=2	2	676.848	-1.6839	0.0031062	97.734	186510000	yes
492	ASTSTTIRSHSSSR	14	P48668	Keratin, type II cytoskeletal 6C OS=Homo sapiens OX=9606 GN=KRT6C PE=1 SV=3	3	507.253	-2.6342	0.011264	57.328	6280300	no
493	ASTSTTIRSHSSSR	14	P48668	Keratin, type II cytoskeletal 6C OS=Homo sapiens OX=9606 GN=KRT6C PE=1 SV=3	3	507.253	-1.8062	0.0069947	75.669	9452000	no
494	ASTSTTIRSHSSSR	14	P48668	Keratin, type II cytoskeletal 6C OS=Homo sapiens OX=9606 GN=KRT6C PE=1 SV=3	3	507.253	-0.99373	0.0071214	74.678	28061000	no
495	ASYLDCIR	8	P02787	Serotransferrin OS=Homo sapiens OX=9606 GN=TF PE=1 SV=4	2	499.242	-0.92873	0.014675	120.62	1214100000	yes
496	ASYLDCIR	8	P02787	Serotransferrin OS=Homo sapiens OX=9606 GN=TF PE=1 SV=4	2	499.242	-0.42036	0.0064357	133.81	75404000	yes
497	ASYLDCIR	8	P02787	Serotransferrin OS=Homo sapiens OX=9606 GN=TF PE=1 SV=4	2	499.242	-0.44524	0.019479	112.37	48065000	yes
498	ATFGCHDGYSLDGPEEIECTK	21	P02749	Beta-2-glycoprotein 1 OS=Homo sapiens OX=9606 GN=APOH PE=1 SV=3	3	796.004	-0.47669	0.00021969	69.763	1195200	yes
499	ATFGCHDGYSLDGPEEIECTK	21	P02749	Beta-2-glycoprotein 1 OS=Homo sapiens OX=9606 GN=APOH PE=1 SV=3	3	796.004	-0.56725	4.1932e-78	229.46	1567300000	yes
500	ATFGCHDGYSLDGPEEIECTK	21	P02749	Beta-2-glycoprotein 1 OS=Homo sapiens OX=9606 GN=APOH PE=1 SV=3	3	796.004	-0.7636	2.7018e-51	199.41	13353000	yes
501	ATFGCHDGYSLDGPEEIECTK	21	P02749	Beta-2-glycoprotein 1 OS=Homo sapiens OX=9606 GN=APOH PE=1 SV=3	3	796.004	-1.0049	5.0538e-46	189.55	33786000	yes
502	ATFGCHDGYSLDGPEEIECTK	21	P02749	Beta-2-glycoprotein 1 OS=Homo sapiens OX=9606 GN=APOH PE=1 SV=3	3	796.004	-1.1533	3.9223e-67	216.04	109060000	yes
503	ATFGCHDGYSLDGPEEIECTK	21	P02749	Beta-2-glycoprotein 1 OS=Homo sapiens OX=9606 GN=APOH PE=1 SV=3	3	796.004	-1.1875			7390500	yes
504	ATISHVSPDSLYLFR	15	P23470	Receptor-type tyrosine-protein phosphatase gamma OS=Homo sapiens OX=9606 GN=PTPRG PE=1 SV=4	3	569.302	0.1998	6.9925e-12	132.86	5890900	yes
505	ATKEQLK	7	P02768	Albumin OS=Homo sapiens OX=9606 GN=ALB PE=1 SV=2	2	409.243	-2.9779	0.04108	164.52	10011000	yes
506	ATKEQLK	7	P02768	Albumin OS=Homo sapiens OX=9606 GN=ALB PE=1 SV=2	2	409.243	-1.9099	0.041478	143.61	3991000	yes
507	ATKEQLK	7	P02768	Albumin OS=Homo sapiens OX=9606 GN=ALB PE=1 SV=2	2	409.243	-1.3984	4.2119e-32	207.6	19530000	yes
508	ATKEQLKAVMDDFAAFVEK	19	P02768	Albumin OS=Homo sapiens OX=9606 GN=ALB PE=1 SV=2	3	714.37	-0.62366	7.7975e-32	177.93	4714400	yes
509	ATMQNLNDRLASYLDKVR	18	Q04695	Keratin, type I cytoskeletal 17 OS=Homo sapiens OX=9606 GN=KRT17 PE=1 SV=2	4	531.777	-0.16937	1.8242e-07	100.77	3798800	yes
510	ATMQNLNDRLASYLDKVR	18	Q04695	Keratin, type I cytoskeletal 17 OS=Homo sapiens OX=9606 GN=KRT17 PE=1 SV=2	4	527.778	-0.16012	2.2064e-07	101.13	6509100	yes
511	ATVVYQGER	9	P02749	Beta-2-glycoprotein 1 OS=Homo sapiens OX=9606 GN=APOH PE=1 SV=3	2	511.767	-2.3891	1.4799e-05	184.49	272930000	yes
512	ATVVYQGER	9	P02749	Beta-2-glycoprotein 1 OS=Homo sapiens OX=9606 GN=APOH PE=1 SV=3	2	511.767	-1.8628	0.0036177	124.23	41119000	yes
513	ATWSGAVLAGR	11	P04217	Alpha-1B-glycoprotein OS=Homo sapiens OX=9606 GN=A1BG PE=1 SV=4	2	544.796	-0.15709	0.013785	101.64	27430000	yes
514	ATWSGAVLAGR	11	P04217	Alpha-1B-glycoprotein OS=Homo sapiens OX=9606 GN=A1BG PE=1 SV=4	2	544.796	-0.56024	0.000971	118.5	1024200000	yes
515	ATYIQNYR	8	Q01459	Di-N-acetylchitobiase OS=Homo sapiens OX=9606 GN=CTBS PE=1 SV=1	2	514.762	-2.0563	0.041392	100.07	7476900	yes
516	AVGDKLPECEADDGCPKPPEIAHGYVEHSVR	31	P00738	Haptoglobin OS=Homo sapiens OX=9606 GN=HP PE=1 SV=1	4	858.904	-0.85178	5.8533e-113	222.98	298540000	yes
517	AVGDKLPECEADDGCPKPPEIAHGYVEHSVR	31	P00738	Haptoglobin OS=Homo sapiens OX=9606 GN=HP PE=1 SV=1	6	572.939	-0.98846	5.7512e-08	66.501	844830000	yes
518	AVGDKLPECEADDGCPKPPEIAHGYVEHSVR	31	P00738	Haptoglobin OS=Homo sapiens OX=9606 GN=HP PE=1 SV=1	5	687.325	-1.2891	2.3323e-11	74.65	343440000	yes
519	AVGDKLPECEAVCGK	15	P00738	Haptoglobin OS=Homo sapiens OX=9606 GN=HP PE=1 SV=1	2	816.89	-0.59344	1.6254e-21	177.21	19726000	no
520	AVGDKLPECEAVCGK	15	P00738	Haptoglobin OS=Homo sapiens OX=9606 GN=HP PE=1 SV=1	2	816.89	-0.71065	1.3218e-07	127.17	36308000	no
521	AVGDKLPECEAVCGK	15	P00738	Haptoglobin OS=Homo sapiens OX=9606 GN=HP PE=1 SV=1	3	544.929	-0.11979	0.017577	67.416	4642200	no
522	AVGDKLPECEAVCGK	15	P00738	Haptoglobin OS=Homo sapiens OX=9606 GN=HP PE=1 SV=1	3	544.929	-0.056064	1.4107e-05	111.43	134160000	no
523	AVGDKLPECEAVCGK	15	P00738	Haptoglobin OS=Homo sapiens OX=9606 GN=HP PE=1 SV=1	3	544.929	-0.059876	0.00012733	102.28	65501000	no
524	AVGDKLPECEAVCGK	15	P00738	Haptoglobin OS=Homo sapiens OX=9606 GN=HP PE=1 SV=1	2	816.89	-2.8213	5.018e-20	154.36	19689000	no
525	AVGDKLPECEAVCGK	15	P00738	Haptoglobin OS=Homo sapiens OX=9606 GN=HP PE=1 SV=1	3	544.929	-1.5056	0.006864	89.541	8835000	no
526	AVGDKLPECEAVCGKPK	17	P00738	Haptoglobin OS=Homo sapiens OX=9606 GN=HP PE=1 SV=1	4	465.235	-1.7559	0.0086776	58.159	13187000	no
527	AVGDKLPECEAVCGKPK	17	P00738	Haptoglobin OS=Homo sapiens OX=9606 GN=HP PE=1 SV=1	4	465.235	-1.7997	0.0018472	74.257	11476000	no
528	AVGDKLPECEAVCGKPK	17	P00738	Haptoglobin OS=Homo sapiens OX=9606 GN=HP PE=1 SV=1	3	619.978	-2.3893	0.015651	61.641	1174200	no
529	AVGDKLPECEAVCGKPK	17	P00738	Haptoglobin OS=Homo sapiens OX=9606 GN=HP PE=1 SV=1	4	465.235	-2.0039	0.0015529	75.574	3094600	no
530	AVGDKLPECEAVCGKPK	17	P00738	Haptoglobin OS=Homo sapiens OX=9606 GN=HP PE=1 SV=1	4	465.235	-2.0193	0.0037936	66.673	1938200	no
531	AVGGLGKLGKDAVEDLESVGK	21	P81605	Dermcidin OS=Homo sapiens OX=9606 GN=DCD PE=1 SV=2	3	681.376	-0.57165	5.5806e-29	149.44	3488500	yes
532	AVGGLGKLGKDAVEDLESVGK	21	P81605	Dermcidin OS=Homo sapiens OX=9606 GN=DCD PE=1 SV=2	3	681.376	-0.5262	1.1881e-41	173.43	35425000	yes
533	AVGGLGKLGKDAVEDLESVGK	21	P81605	Dermcidin OS=Homo sapiens OX=9606 GN=DCD PE=1 SV=2	3	681.376	-1.1245	7.6913e-36	150.83	6917100	yes
534	AVMDDFAAFVEK	12	P02768	Albumin OS=Homo sapiens OX=9606 GN=ALB PE=1 SV=2	2	679.818	-2.2337	0.0087659	95.573	3718900	yes
535	AVMDDFAAFVEK	12	P02768	Albumin OS=Homo sapiens OX=9606 GN=ALB PE=1 SV=2	2	679.818	-2.1682	0.006155	98.943	2113100	yes
536	AVMDDFAAFVEK	12	P02768	Albumin OS=Homo sapiens OX=9606 GN=ALB PE=1 SV=2	2	679.818	-0.47959	3.2358e-17	200.68	279200000	yes
537	AVMDDFAAFVEK	12	P02768	Albumin OS=Homo sapiens OX=9606 GN=ALB PE=1 SV=2	2	679.818	-0.28777	1.0067e-09	157.38	306180000	yes
538	AVMDDFAAFVEK	12	P02768	Albumin OS=Homo sapiens OX=9606 GN=ALB PE=1 SV=2	2	679.818	-1.7311	0.038694	76.143	9498400	yes
539	AVMDDFAAFVEK	12	P02768	Albumin OS=Homo sapiens OX=9606 GN=ALB PE=1 SV=2	2	679.818	-1.9918	9.8916e-10	142.83	718660000	yes
540	AVMDDFAAFVEK	12	P02768	Albumin OS=Homo sapiens OX=9606 GN=ALB PE=1 SV=2	2	679.818	-2.0916	1.4965e-09	151.15	32243000000	yes
541	AVMDDFAAFVEK	12	P02768	Albumin OS=Homo sapiens OX=9606 GN=ALB PE=1 SV=2	2	679.818	-2.1853	9.8606e-10	162.36	37093000000	yes
542	AVMDDFAAFVEK	12	P02768	Albumin OS=Homo sapiens OX=9606 GN=ALB PE=1 SV=2	2	679.818	-2.1587	1.0001e-09	169.99	21888000000	yes
543	AVMDDFAAFVEK	12	P02768	Albumin OS=Homo sapiens OX=9606 GN=ALB PE=1 SV=2	2	679.818	-2.0863	9.932e-10	143.96	2883400000	yes
544	AVMDDFAAFVEK	12	P02768	Albumin OS=Homo sapiens OX=9606 GN=ALB PE=1 SV=2	2	679.818	-2.2865	1.0008e-09	153.12	2299800000	yes
545	AVMDDFAAFVEK	12	P02768	Albumin OS=Homo sapiens OX=9606 GN=ALB PE=1 SV=2	2	679.818	-2.73	0.038694	76.143	38924000	yes
546	AVMDDFAAFVEK	12	P02768	Albumin OS=Homo sapiens OX=9606 GN=ALB PE=1 SV=2	2	679.818	-3.2157	0.0036692	107.24	29887000	yes
547	AVMDDFAAFVEK	12	P02768	Albumin OS=Homo sapiens OX=9606 GN=ALB PE=1 SV=2	2	679.818	-0.23292	0.006155	98.943	50722000	yes
548	AVMDDFAAFVEK	12	P02768	Albumin OS=Homo sapiens OX=9606 GN=ALB PE=1 SV=2	2	679.818	0.37303	0.010861	93.058	3171400	yes
549	AVMDDFAAFVEK	12	P02768	Albumin OS=Homo sapiens OX=9606 GN=ALB PE=1 SV=2	2	679.818	0.41295	0.00013847	121.83	6631700	yes
550	AVMDDFAAFVEK	12	P02768	Albumin OS=Homo sapiens OX=9606 GN=ALB PE=1 SV=2	2	679.818	0.43576	0.0040491	105.98	3958200	yes
551	AVMDDFAAFVEK	12	P02768	Albumin OS=Homo sapiens OX=9606 GN=ALB PE=1 SV=2	2	679.818	0.71341	0.0094996	94.692	1813100	yes
552	AVMDDFAAFVEK	12	P02768	Albumin OS=Homo sapiens OX=9606 GN=ALB PE=1 SV=2	2	679.818	-0.80439	0.023488	83	3003000	yes
553	AVMDDFAAFVEK	12	P02768	Albumin OS=Homo sapiens OX=9606 GN=ALB PE=1 SV=2	2	679.818	-1.0496	0.0094996	94.692	7731200	yes
554	AVMDDFAAFVEK	12	P02768	Albumin OS=Homo sapiens OX=9606 GN=ALB PE=1 SV=2	2	679.818	-1.2403	9.8188e-10	140.78	583740000	yes
555	AVMDDFAAFVEK	12	P02768	Albumin OS=Homo sapiens OX=9606 GN=ALB PE=1 SV=2	2	679.818	-0.24148	1.1224e-07	133.81	63856000	yes
556	AVMDDFAAFVEK	12	P02768	Albumin OS=Homo sapiens OX=9606 GN=ALB PE=1 SV=2	2	679.818	-0.46621	0.004484	104.52	27103000	yes
557	AVMDDFAAFVEK	12	P02768	Albumin OS=Homo sapiens OX=9606 GN=ALB PE=1 SV=2	2	679.818	-0.28253	0.016383	87.298	8371300	yes
558	AVMDDFAAFVEK	12	P02768	Albumin OS=Homo sapiens OX=9606 GN=ALB PE=1 SV=2	2	679.818		8.7735e-09	169.37		yes
559	AVMDDFAAFVEK	12	P02768	Albumin OS=Homo sapiens OX=9606 GN=ALB PE=1 SV=2	2	679.818		0.032708	107.24		yes
560	AVMDDFAAFVEK	12	P02768	Albumin OS=Homo sapiens OX=9606 GN=ALB PE=1 SV=2	2	679.818		0.04065	104.79		yes
561	AVMDDFAAFVEK	12	P02768	Albumin OS=Homo sapiens OX=9606 GN=ALB PE=1 SV=2	2	679.818		0.041578	104.22		yes
562	AVMDDFAAFVEK	12	P02768	Albumin OS=Homo sapiens OX=9606 GN=ALB PE=1 SV=2	2	671.821	-1.1858	0.039865	80.763	2495500000	yes
563	AVMDDFAAFVEK	12	P02768	Albumin OS=Homo sapiens OX=9606 GN=ALB PE=1 SV=2	2	671.821	-0.66242	0.014413	94.297	3405700	yes
564	AVMDDFAAFVEK	12	P02768	Albumin OS=Homo sapiens OX=9606 GN=ALB PE=1 SV=2	2	671.821	-0.061755	0.0064559	104.79	3082800	yes
565	AVMDDFAAFVEK	12	P02768	Albumin OS=Homo sapiens OX=9606 GN=ALB PE=1 SV=2	2	671.821	0.34778	0.0076562	102.06	7134100	yes
566	AVMDDFAAFVEK	12	P02768	Albumin OS=Homo sapiens OX=9606 GN=ALB PE=1 SV=2	2	671.821	0.3873	0.014413	94.297	14624000	yes
567	AVMDDFAAFVEK	12	P02768	Albumin OS=Homo sapiens OX=9606 GN=ALB PE=1 SV=2	2	671.821	0.44758	0.003748	111.06	3235800	yes
568	AVMDDFAAFVEK	12	P02768	Albumin OS=Homo sapiens OX=9606 GN=ALB PE=1 SV=2	2	671.821	0.52254	0.014413	94.297	3557100	yes
569	AVMDDFAAFVEK	12	P02768	Albumin OS=Homo sapiens OX=9606 GN=ALB PE=1 SV=2	2	671.821	0.41164	0.014413	94.297	4471700	yes
570	AVMDDFAAFVEK	12	P02768	Albumin OS=Homo sapiens OX=9606 GN=ALB PE=1 SV=2	2	671.821	0.32168	0.014413	94.297	2330200	yes
571	AVMDDFAAFVEK	12	P02768	Albumin OS=Homo sapiens OX=9606 GN=ALB PE=1 SV=2	2	671.821	0.161	0.037195	81.865	7870100	yes
572	AVMDDFAAFVEK	12	P02768	Albumin OS=Homo sapiens OX=9606 GN=ALB PE=1 SV=2	2	671.821	0.018469	0.014413	94.297	2023900	yes
573	AVMDDFAAFVEK	12	P02768	Albumin OS=Homo sapiens OX=9606 GN=ALB PE=1 SV=2	2	671.821	-0.12371	0.0053805	107.24	2323900	yes
574	AVMDDFAAFVEK	12	P02768	Albumin OS=Homo sapiens OX=9606 GN=ALB PE=1 SV=2	2	671.821	-0.3305	0.00010307	125.74	3145500	yes
575	AVMDDFAAFVEK	12	P02768	Albumin OS=Homo sapiens OX=9606 GN=ALB PE=1 SV=2	2	671.821		7.179e-05	132.78		yes
576	AVMDDFAAFVEKCCK	15	P02768	Albumin OS=Homo sapiens OX=9606 GN=ALB PE=1 SV=2	3	597.602	-0.57375	0.013154	80.534	31146000	yes
577	AVSNEIVRFPTDQLTPDQER	20	P05164	Myeloperoxidase OS=Homo sapiens OX=9606 GN=MPO PE=1 SV=1	3	772.392	0.059298	3.5302e-40	170.53	1665100	yes
578	AVYEAVLR	8	P12955	Xaa-Pro dipeptidase OS=Homo sapiens OX=9606 GN=PEPD PE=1 SV=3	2	460.764		4.5767e-05	138.24		yes
579	AYLEEECPATLR	12	P25311	Zinc-alpha-2-glycoprotein OS=Homo sapiens OX=9606 GN=AZGP1 PE=1 SV=2	2	726.345	-0.38821	2.6628e-07	129.85	1779900000	yes
580	AYLEEECPATLR	12	P25311	Zinc-alpha-2-glycoprotein OS=Homo sapiens OX=9606 GN=AZGP1 PE=1 SV=2	2	726.345	0.23811	0.0087138	99.653	635560	yes
581	AYLEEECPATLR	12	P25311	Zinc-alpha-2-glycoprotein OS=Homo sapiens OX=9606 GN=AZGP1 PE=1 SV=2	2	726.345	0.17164	0.0087138	99.653	2737800	yes
582	AYTNFDAERDALNIETAIKTK	21	P07355	Annexin A2 OS=Homo sapiens OX=9606 GN=ANXA2 PE=1 SV=2	4	596.808	-0.027643	1.6216e-06	87.352	4006000	yes
583	AYWDIMISNHQNSNR	15	P35542	Serum amyloid A-4 protein OS=Homo sapiens OX=9606 GN=SAA4 PE=1 SV=2	3	616.953	-1.0525	5.0701e-08	121.31	4727900	yes
584	CAGPEAVK	8	P02750	Leucine-rich alpha-2-glycoprotein OS=Homo sapiens OX=9606 GN=LRG1 PE=1 SV=2	2	416.205	-2.0018	0.02774	106.14	27537000	yes
585	CCAAADPHECYAK	13	P02768	Albumin OS=Homo sapiens OX=9606 GN=ALB PE=1 SV=2	2	776.803	-2.6126	1.1064e-13	158.79	21542000000	yes
586	CCAAADPHECYAK	13	P02768	Albumin OS=Homo sapiens OX=9606 GN=ALB PE=1 SV=2	2	776.803	-2.5627	1.4074e-28	205.53	3797200000	yes
587	CCAAADPHECYAK	13	P02768	Albumin OS=Homo sapiens OX=9606 GN=ALB PE=1 SV=2	2	776.803	-2.3299	1.1224e-36	215.87	693320000	yes
588	CCAAADPHECYAK	13	P02768	Albumin OS=Homo sapiens OX=9606 GN=ALB PE=1 SV=2	2	776.803	-2.2206	3.0595e-14	153.97	249950000	yes
589	CCAAADPHECYAK	13	P02768	Albumin OS=Homo sapiens OX=9606 GN=ALB PE=1 SV=2	2	776.803	-2.0948	1.3061e-13	160.77	28268000	yes
590	CCAAADPHECYAK	13	P02768	Albumin OS=Homo sapiens OX=9606 GN=ALB PE=1 SV=2	3	518.204	0.076045	0.012072	73.848	5144700	yes
591	CCAAADPHECYAK	13	P02768	Albumin OS=Homo sapiens OX=9606 GN=ALB PE=1 SV=2	2	776.803		4.4124e-27	215.87		yes
592	CCAAADPHECYAK	13	P02768	Albumin OS=Homo sapiens OX=9606 GN=ALB PE=1 SV=2	3	518.204	-3.4466	4.1052e-10	138.89	52547000000	yes
593	CCAAADPHECYAK	13	P02768	Albumin OS=Homo sapiens OX=9606 GN=ALB PE=1 SV=2	3	518.204	-3.503	6.2495e-10	138.24	9750200000	yes
594	CCAAADPHECYAK	13	P02768	Albumin OS=Homo sapiens OX=9606 GN=ALB PE=1 SV=2	3	518.204	-3.5846	4.8104e-15	170.95	9783900000	yes
595	CCAAADPHECYAK	13	P02768	Albumin OS=Homo sapiens OX=9606 GN=ALB PE=1 SV=2	2	776.803	-2.4856	5.9779e-14	145.89	5033900	yes
596	CCAAADPHECYAK	13	P02768	Albumin OS=Homo sapiens OX=9606 GN=ALB PE=1 SV=2	3	518.204	-3.6624	2.9378e-09	131.13	1489900000	yes
597	CCAAADPHECYAK	13	P02768	Albumin OS=Homo sapiens OX=9606 GN=ALB PE=1 SV=2	3	518.204	-3.6868	0.0006305	105.13	604400000	yes
598	CCAAADPHECYAK	13	P02768	Albumin OS=Homo sapiens OX=9606 GN=ALB PE=1 SV=2	3	518.204	-3.7031	4.9005e-08	129.71	48846000	yes
599	CCAAADPHECYAK	13	P02768	Albumin OS=Homo sapiens OX=9606 GN=ALB PE=1 SV=2	3	518.204	-3.7611	0.00023659	113.77	143810000	yes
600	CCAAADPHECYAK	13	P02768	Albumin OS=Homo sapiens OX=9606 GN=ALB PE=1 SV=2	3	518.204	-3.6041	6.1726e-06	122.45	96420000	yes
601	CCAAADPHECYAK	13	P02768	Albumin OS=Homo sapiens OX=9606 GN=ALB PE=1 SV=2	3	518.204	-3.5749	1.1519e-14	151.78	104330000	yes
602	CCAAADPHECYAK	13	P02768	Albumin OS=Homo sapiens OX=9606 GN=ALB PE=1 SV=2	3	518.204	-3.5263	6.1726e-06	122.45	42087000	yes
603	CCAAADPHECYAK	13	P02768	Albumin OS=Homo sapiens OX=9606 GN=ALB PE=1 SV=2	3	518.204	-3.4064	0.00037795	110.29	96399000	yes
604	CCAAADPHECYAK	13	P02768	Albumin OS=Homo sapiens OX=9606 GN=ALB PE=1 SV=2	3	518.204	-3.3139	2.3194e-14	142.91	44821000	yes
605	CCAAADPHECYAK	13	P02768	Albumin OS=Homo sapiens OX=9606 GN=ALB PE=1 SV=2	3	518.204	-3.0967	0.00037795	110.29	50378000	yes
606	CCAAADPHECYAK	13	P02768	Albumin OS=Homo sapiens OX=9606 GN=ALB PE=1 SV=2	3	518.204	-2.9457	1.686e-09	134.98	46513000	yes
607	CCAAADPHECYAK	13	P02768	Albumin OS=Homo sapiens OX=9606 GN=ALB PE=1 SV=2	3	518.204	-2.8106	0.0085237	79.466	23839000	yes
608	CCAAADPHECYAK	13	P02768	Albumin OS=Homo sapiens OX=9606 GN=ALB PE=1 SV=2	3	518.204	-2.7399	0.010547	76.073	36933000	yes
609	CCAAADPHECYAK	13	P02768	Albumin OS=Homo sapiens OX=9606 GN=ALB PE=1 SV=2	3	518.204	-2.3315	7.1574e-06	121.28	30380000	yes
610	CCAAADPHECYAK	13	P02768	Albumin OS=Homo sapiens OX=9606 GN=ALB PE=1 SV=2	3	518.204	-2.2469	0.019822	65.563	26795000	yes
611	CCAAADPHECYAK	13	P02768	Albumin OS=Homo sapiens OX=9606 GN=ALB PE=1 SV=2	3	518.204	-2.2058	0.00043068	109	26166000	yes
612	CCAAADPHECYAK	13	P02768	Albumin OS=Homo sapiens OX=9606 GN=ALB PE=1 SV=2	3	518.204	-1.8768	0.0066363	83.204	19659000	yes
613	CCAAADPHECYAK	13	P02768	Albumin OS=Homo sapiens OX=9606 GN=ALB PE=1 SV=2	3	518.204	-1.8053	6.1726e-06	122.45	13942000	yes
614	CCAAADPHECYAK	13	P02768	Albumin OS=Homo sapiens OX=9606 GN=ALB PE=1 SV=2	3	518.204	-1.5869	0.0002879	112.51	10539000	yes
615	CCAAADPHECYAK	13	P02768	Albumin OS=Homo sapiens OX=9606 GN=ALB PE=1 SV=2	3	518.204	-1.3028	1.8397e-14	145.31	30171000	yes
616	CCAAADPHECYAK	13	P02768	Albumin OS=Homo sapiens OX=9606 GN=ALB PE=1 SV=2	3	518.204	-1.4605	0.003683	89.629	7302900	yes
617	CCAAADPHECYAK	13	P02768	Albumin OS=Homo sapiens OX=9606 GN=ALB PE=1 SV=2	3	518.204	-1.9138	0.0019331	95.401	11987000	yes
618	CCAAADPHECYAK	13	P02768	Albumin OS=Homo sapiens OX=9606 GN=ALB PE=1 SV=2	3	518.204	-1.7634	0.00060381	105.65	5359400	yes
619	CCAAADPHECYAK	13	P02768	Albumin OS=Homo sapiens OX=9606 GN=ALB PE=1 SV=2	3	518.204	-1.6654	0.0002879	112.51	3340100	yes
620	CCAAADPHECYAK	13	P02768	Albumin OS=Homo sapiens OX=9606 GN=ALB PE=1 SV=2	3	518.204	-1.4754	0.00056015	106.49	1804500	yes
621	CCAAADPHECYAK	13	P02768	Albumin OS=Homo sapiens OX=9606 GN=ALB PE=1 SV=2	3	518.204	-1.6065	0.0037828	89.301	1810400	yes
622	CCAAADPHECYAK	13	P02768	Albumin OS=Homo sapiens OX=9606 GN=ALB PE=1 SV=2	3	518.204	-1.7317	0.00081379	101.6	1786200	yes
623	CCAAADPHECYAK	13	P02768	Albumin OS=Homo sapiens OX=9606 GN=ALB PE=1 SV=2	3	518.204	-1.9644	0.02904	60.49	1033300	yes
624	CCAAADPHECYAK	13	P02768	Albumin OS=Homo sapiens OX=9606 GN=ALB PE=1 SV=2	3	518.204	-2.0649	0.046264	51.841	923890	yes
625	CCAAADPHECYAK	13	P02768	Albumin OS=Homo sapiens OX=9606 GN=ALB PE=1 SV=2	3	518.204	-1.9581	0.045203	52.344	775100	yes
626	CCAAADPHECYAK	13	P02768	Albumin OS=Homo sapiens OX=9606 GN=ALB PE=1 SV=2	3	518.204	-1.9271	0.032339	58.674	896560	yes
627	CCAAADPHECYAK	13	P02768	Albumin OS=Homo sapiens OX=9606 GN=ALB PE=1 SV=2	3	518.204	-1.9148	0.0035832	89.959	4047400	yes
628	CCAAADPHECYAK	13	P02768	Albumin OS=Homo sapiens OX=9606 GN=ALB PE=1 SV=2	3	518.204	-0.91972	0.027322	61.435	1057000	yes
629	CCAAADPHECYAK	13	P02768	Albumin OS=Homo sapiens OX=9606 GN=ALB PE=1 SV=2	3	518.204		4.8787e-05	123.95		yes
630	CCAAADPHECYAK	13	P02768	Albumin OS=Homo sapiens OX=9606 GN=ALB PE=1 SV=2	3	518.204		0.00071273	112.43		yes
631	CCAAADPHECYAK	13	P02768	Albumin OS=Homo sapiens OX=9606 GN=ALB PE=1 SV=2	3	518.204		9.9246e-05	122.45		yes
632	CCAAADPHECYAK	13	P02768	Albumin OS=Homo sapiens OX=9606 GN=ALB PE=1 SV=2	3	518.204		0.0010164	110.38		yes
633	CCAAADPHECYAK	13	P02768	Albumin OS=Homo sapiens OX=9606 GN=ALB PE=1 SV=2	3	518.204		0.0021804	97.463		yes
634	CCAAADPHECYAK	13	P02768	Albumin OS=Homo sapiens OX=9606 GN=ALB PE=1 SV=2	3	518.204		0.0019028	104.24		yes
635	CCAAADPHECYAK	13	P02768	Albumin OS=Homo sapiens OX=9606 GN=ALB PE=1 SV=2	3	518.204		0.0021215	98.902		yes
636	CCAAADPHECYAK	13	P02768	Albumin OS=Homo sapiens OX=9606 GN=ALB PE=1 SV=2	3	518.204		0.043382	34.386		yes
637	CCAAADPHECYAK	13	P02768	Albumin OS=Homo sapiens OX=9606 GN=ALB PE=1 SV=2	3	518.204	-3.5494	4.3682e-23	171.92	7641500000	yes
638	CCAAADPHECYAK	13	P02768	Albumin OS=Homo sapiens OX=9606 GN=ALB PE=1 SV=2	3	518.204	-3.1737	0.014722	112.51	31772000	yes
639	CCAAADPHECYAK	13	P02768	Albumin OS=Homo sapiens OX=9606 GN=ALB PE=1 SV=2	3	518.204	-1.8913	0.042747	47.712	1162700	yes
640	CCAAADPHECYAK	13	P02768	Albumin OS=Homo sapiens OX=9606 GN=ALB PE=1 SV=2	3	518.204	-1.9042	0.041199	53.388	1113100	yes
641	CCAAADPHECYAK	13	P02768	Albumin OS=Homo sapiens OX=9606 GN=ALB PE=1 SV=2	2	776.803	-2.4436	1.3394e-29	181.62	5418200	yes
642	CCAAADPHECYAK	13	P02768	Albumin OS=Homo sapiens OX=9606 GN=ALB PE=1 SV=2	2	776.803	0.95357	4.7667e-18	189.58	16459000	yes
643	CCAAADPHECYAK	13	P02768	Albumin OS=Homo sapiens OX=9606 GN=ALB PE=1 SV=2	2	776.803	0.56588	7.6958e-15	175.15	37156000	yes
644	CCAAADPHECYAK	13	P02768	Albumin OS=Homo sapiens OX=9606 GN=ALB PE=1 SV=2	2	776.803	0.30013	3.4874e-14	169.37	10439000	yes
645	CCAAADPHECYAK	13	P02768	Albumin OS=Homo sapiens OX=9606 GN=ALB PE=1 SV=2	2	776.803	-0.05538	3.4623e-22	195.51	7151700	yes
646	CCAAADPHECYAK	13	P02768	Albumin OS=Homo sapiens OX=9606 GN=ALB PE=1 SV=2	3	518.204	-1.4815	0.00034419	111.12	4514500	yes
647	CCAAADPHECYAK	13	P02768	Albumin OS=Homo sapiens OX=9606 GN=ALB PE=1 SV=2	3	518.204	-1.3761	4.9063e-06	123.95	2959900	yes
648	CCAAADPHECYAK	13	P02768	Albumin OS=Homo sapiens OX=9606 GN=ALB PE=1 SV=2	3	518.204	-1.3131	0.00034419	111.12	2165600	yes
649	CCAAADPHECYAK	13	P02768	Albumin OS=Homo sapiens OX=9606 GN=ALB PE=1 SV=2	3	518.204	-0.58436	0.00044494	108.72	1432500000	yes
650	CCAAADPHECYAK	13	P02768	Albumin OS=Homo sapiens OX=9606 GN=ALB PE=1 SV=2	3	518.204	-0.58218	1.8397e-14	145.31	214280000	yes
651	CCAAADPHECYAK	13	P02768	Albumin OS=Homo sapiens OX=9606 GN=ALB PE=1 SV=2	3	518.204	-0.58021	2.9378e-09	131.13	150650000	yes
652	CCAAADPHECYAK	13	P02768	Albumin OS=Homo sapiens OX=9606 GN=ALB PE=1 SV=2	3	518.204	-0.58438	2.2165e-14	143.42	44945000	yes
653	CCAAADPHECYAK	13	P02768	Albumin OS=Homo sapiens OX=9606 GN=ALB PE=1 SV=2	3	518.204	-1.168	0.0017856	94.191	2504600	yes
654	CCAAADPHECYAK	13	P02768	Albumin OS=Homo sapiens OX=9606 GN=ALB PE=1 SV=2	3	518.204	-0.58607	0.043591	44.616	211350000	yes
655	CCAAADPHECYAK	13	P02768	Albumin OS=Homo sapiens OX=9606 GN=ALB PE=1 SV=2	2	776.803	-0.17327	1.3203e-17	185.08	59115000	yes
656	CCAAADPHECYAK	13	P02768	Albumin OS=Homo sapiens OX=9606 GN=ALB PE=1 SV=2	3	518.204	-1.8265	0.00329	90.926	2823300	yes
657	CCAAADPHECYAK	13	P02768	Albumin OS=Homo sapiens OX=9606 GN=ALB PE=1 SV=2	2	776.803	-1.0457	3.8345e-23	201.75	59163000	yes
658	CCAAADPHECYAK	13	P02768	Albumin OS=Homo sapiens OX=9606 GN=ALB PE=1 SV=2	3	518.204	-1.0999	2.2165e-14	143.42	435030000	yes
659	CCAAADPHECYAK	13	P02768	Albumin OS=Homo sapiens OX=9606 GN=ALB PE=1 SV=2	3	518.204	-1.1382	0.010239	76.522	3417900	yes
660	CCAAADPHECYAK	13	P02768	Albumin OS=Homo sapiens OX=9606 GN=ALB PE=1 SV=2	3	518.204	-1.1868	0.010373	76.326	1785200	yes
661	CCAAADPHECYAK	13	P02768	Albumin OS=Homo sapiens OX=9606 GN=ALB PE=1 SV=2	2	776.803	-2.348			59271000	yes
662	CCAAADPHECYAK	13	P02768	Albumin OS=Homo sapiens OX=9606 GN=ALB PE=1 SV=2	3	518.204	-1.1682			4322200	yes
663	CCAAADPHECYAK	13	P02768	Albumin OS=Homo sapiens OX=9606 GN=ALB PE=1 SV=2	3	518.204	0.63644			394910	yes
664	CCAAADPHECYAK	13	P02768	Albumin OS=Homo sapiens OX=9606 GN=ALB PE=1 SV=2	2	776.803	-0.1316			185320	yes
665	CCAAADPHECYAK	13	P02768	Albumin OS=Homo sapiens OX=9606 GN=ALB PE=1 SV=2	2	776.803	-1.5796			338190	yes
666	CCAAADPHECYAKVFDEFKPLVEEPQNLIK	30	P02768	Albumin OS=Homo sapiens OX=9606 GN=ALB PE=1 SV=2	4	895.424	-0.83008	0.031339	26.706	28459000	yes
667	CCESASEDCMAK	12	P02774	Vitamin D-binding protein OS=Homo sapiens OX=9606 GN=GC PE=1 SV=2	2	724.251	-2.7606	0.012964	95.483	12500000	yes
668	CCKADDKETCFAEEGK	16	P02768	Albumin OS=Homo sapiens OX=9606 GN=ALB PE=1 SV=2	3	649.934	-3.1796	0.00018608	98.062	6971700	yes
669	CCTESLVNR	9	P02768	Albumin OS=Homo sapiens OX=9606 GN=ALB PE=1 SV=2	2	569.753	-1.8686	0.012124	107.66	4040900	yes
670	CCTESLVNR	9	P02768	Albumin OS=Homo sapiens OX=9606 GN=ALB PE=1 SV=2	2	569.753	-1.6545	0.0030607	126.57	14501000	yes
671	CCTESLVNR	9	P02768	Albumin OS=Homo sapiens OX=9606 GN=ALB PE=1 SV=2	2	569.753	-1.9434	3.3777e-15	208.86	1521000000	yes
672	CCTESLVNR	9	P02768	Albumin OS=Homo sapiens OX=9606 GN=ALB PE=1 SV=2	2	569.753	-1.4205	2.7987e-55	251.68	977980000	yes
673	CCTESLVNR	9	P02768	Albumin OS=Homo sapiens OX=9606 GN=ALB PE=1 SV=2	2	569.753	-1.4769	0.0017501	159.04	82169000	yes
674	CCTESLVNR	9	P02768	Albumin OS=Homo sapiens OX=9606 GN=ALB PE=1 SV=2	2	569.753	-1.7546	0.00051569	145.34	81133000	yes
675	CCTESLVNR	9	P02768	Albumin OS=Homo sapiens OX=9606 GN=ALB PE=1 SV=2	2	569.753	-2.4164	0.0042407	121.62	30325000	yes
676	CCTESLVNR	9	P02768	Albumin OS=Homo sapiens OX=9606 GN=ALB PE=1 SV=2	2	569.753		6.6751e-18	211.39		yes
677	CCTESLVNR	9	P02768	Albumin OS=Homo sapiens OX=9606 GN=ALB PE=1 SV=2	2	569.753		0.0012059	132.08		yes
678	CCTESLVNR	9	P02768	Albumin OS=Homo sapiens OX=9606 GN=ALB PE=1 SV=2	2	569.753		0.0018168	130.27		yes
679	CCTESLVNR	9	P02768	Albumin OS=Homo sapiens OX=9606 GN=ALB PE=1 SV=2	2	569.753	-1.111	2.595e-83	271.14	30142000	yes
680	CCTESLVNR	9	P02768	Albumin OS=Homo sapiens OX=9606 GN=ALB PE=1 SV=2	2	569.753	-1.1494	3.7351e-31	227.71	2897700000	yes
681	CCTESLVNR	9	P02768	Albumin OS=Homo sapiens OX=9606 GN=ALB PE=1 SV=2	2	569.753	-0.94596	1.0847e-10	202.17	1292300000	yes
682	CCTESLVNR	9	P02768	Albumin OS=Homo sapiens OX=9606 GN=ALB PE=1 SV=2	2	569.753	-0.68272	3.9644e-06	190.08	828200000	yes
683	CCTESLVNR	9	P02768	Albumin OS=Homo sapiens OX=9606 GN=ALB PE=1 SV=2	2	569.753	-0.40548	1.0398e-42	242.52	609180000	yes
684	CCTESLVNR	9	P02768	Albumin OS=Homo sapiens OX=9606 GN=ALB PE=1 SV=2	2	569.753	-0.42283	4.3623e-22	215.09	404950000	yes
685	CCTESLVNR	9	P02768	Albumin OS=Homo sapiens OX=9606 GN=ALB PE=1 SV=2	2	569.753	-0.48694	3.9644e-06	190.08	242630000	yes
686	CCTESLVNR	9	P02768	Albumin OS=Homo sapiens OX=9606 GN=ALB PE=1 SV=2	2	569.753	-0.53048	2.036e-09	195.81	40432000	yes
687	CCTESLVNR	9	P02768	Albumin OS=Homo sapiens OX=9606 GN=ALB PE=1 SV=2	2	569.753	-0.55342	8.1012e-15	203.19	100380000	yes
688	CCTESLVNR	9	P02768	Albumin OS=Homo sapiens OX=9606 GN=ALB PE=1 SV=2	2	569.753	-0.6113	1.2871e-55	253.2	122560000	yes
689	CCTESLVNR	9	P02768	Albumin OS=Homo sapiens OX=9606 GN=ALB PE=1 SV=2	2	569.753	-0.63884	5.5537e-100	282.2	87923000	yes
690	CCTESLVNR	9	P02768	Albumin OS=Homo sapiens OX=9606 GN=ALB PE=1 SV=2	2	569.753	-0.53118	0.012124	107.66	16322000	yes
691	CCTESLVNR	9	P02768	Albumin OS=Homo sapiens OX=9606 GN=ALB PE=1 SV=2	2	569.753	-0.42499	0.0033322	165.52	6440500	yes
692	CCTESLVNR	9	P02768	Albumin OS=Homo sapiens OX=9606 GN=ALB PE=1 SV=2	2	569.753	-0.23748	1.0482e-09	199.07	34952000	yes
693	CCTESLVNR	9	P02768	Albumin OS=Homo sapiens OX=9606 GN=ALB PE=1 SV=2	2	569.753	-0.23178	4.3623e-22	215.09	16420000	yes
694	CCTESLVNR	9	P02768	Albumin OS=Homo sapiens OX=9606 GN=ALB PE=1 SV=2	2	569.753	-0.23616	1.1708e-05	186.09	12482000	yes
695	CCTESLVNR	9	P02768	Albumin OS=Homo sapiens OX=9606 GN=ALB PE=1 SV=2	2	569.753	-0.24075	0.015053	106.04	13601000	yes
696	CCTESLVNR	9	P02768	Albumin OS=Homo sapiens OX=9606 GN=ALB PE=1 SV=2	2	569.753	-0.24809	0.0022343	130.22	8961700	yes
697	CCTESLVNR	9	P02768	Albumin OS=Homo sapiens OX=9606 GN=ALB PE=1 SV=2	2	569.753	-0.49249	0.00057692	144.38	2330400	yes
698	CCTESLVNR	9	P02768	Albumin OS=Homo sapiens OX=9606 GN=ALB PE=1 SV=2	2	569.753	-0.53003	0.0048219	119.27	1964000	yes
699	CCTESLVNR	9	P02768	Albumin OS=Homo sapiens OX=9606 GN=ALB PE=1 SV=2	2	569.753		0.011312	153.71		yes
700	CCTESLVNR	9	P02768	Albumin OS=Homo sapiens OX=9606 GN=ALB PE=1 SV=2	2	569.753		0.00085197	146.54		yes
701	CCTESLVNR	9	P02768	Albumin OS=Homo sapiens OX=9606 GN=ALB PE=1 SV=2	2	569.753		0.0008582	133.12		yes
702	CCTESLVNR	9	P02768	Albumin OS=Homo sapiens OX=9606 GN=ALB PE=1 SV=2	2	569.753	-0.44959	1.7898e-143	277.55	502750000	yes
703	CCTESLVNR	9	P02768	Albumin OS=Homo sapiens OX=9606 GN=ALB PE=1 SV=2	2	569.753	-0.060399	0.041685	107.66	2018300	yes
704	CCTESLVNR	9	P02768	Albumin OS=Homo sapiens OX=9606 GN=ALB PE=1 SV=2	2	569.753	-1.9564	0.0019313	174.27	78002000	yes
705	CCTESLVNR	9	P02768	Albumin OS=Homo sapiens OX=9606 GN=ALB PE=1 SV=2	2	569.753	0.062574	0.0048141	119.29	9862700	yes
706	CCTESLVNR	9	P02768	Albumin OS=Homo sapiens OX=9606 GN=ALB PE=1 SV=2	2	569.753	0.27079	0.0017687	133.55	3530500	yes
707	CCTESLVNR	9	P02768	Albumin OS=Homo sapiens OX=9606 GN=ALB PE=1 SV=2	2	569.753	-1.8614	1.1628e-05	186.13	26127000	yes
708	CCTESLVNR	9	P02768	Albumin OS=Homo sapiens OX=9606 GN=ALB PE=1 SV=2	2	569.753	-1.6857	0.0031726	159.04	6602300	yes
709	CCTESLVNR	9	P02768	Albumin OS=Homo sapiens OX=9606 GN=ALB PE=1 SV=2	2	569.753	-1.235	0.0017687	133.55	2468300	yes
710	CCTESLVNR	9	P02768	Albumin OS=Homo sapiens OX=9606 GN=ALB PE=1 SV=2	2	569.753	-1.1712			27257000	yes
711	CCTESLVNR	9	P02768	Albumin OS=Homo sapiens OX=9606 GN=ALB PE=1 SV=2	2	569.753	-2.3855			11430000	yes
712	CCTESLVNR	9	P02768	Albumin OS=Homo sapiens OX=9606 GN=ALB PE=1 SV=2	2	569.753	-1.2744			734030	yes
713	CCTESLVNR	9	P02768	Albumin OS=Homo sapiens OX=9606 GN=ALB PE=1 SV=2	2	569.753	-1.3847			401020	yes
714	CCTESLVNR	9	P02768	Albumin OS=Homo sapiens OX=9606 GN=ALB PE=1 SV=2	2	569.753	-2.08			1361200	yes
715	CCTESLVNR	9	P02768	Albumin OS=Homo sapiens OX=9606 GN=ALB PE=1 SV=2	2	569.753	0.77191			1199600	yes
716	CCTESLVNR	9	P02768	Albumin OS=Homo sapiens OX=9606 GN=ALB PE=1 SV=2	2	569.753	-1.568			5525800	yes
717	CCTESLVNRRPCFSALEVDETYVPK	25	P02768	Albumin OS=Homo sapiens OX=9606 GN=ALB PE=1 SV=2	4	758.358	-0.6466	1.4388e-52	163.18	53664000	yes
718	CCTESLVNRRPCFSALEVDETYVPK	25	P02768	Albumin OS=Homo sapiens OX=9606 GN=ALB PE=1 SV=2	4	758.358	-1.2187			13197000	yes
719	CCVECPPCPAPPVAGPSVFLFPPKPK	26	P01859	Immunoglobulin heavy constant gamma 2 OS=Homo sapiens OX=9606 GN=IGHG2 PE=1 SV=2	3	970.139	0.43164	6.0178e-16	95.138	24513000	yes
720	CDEWSVNSVGK	11	P02787	Serotransferrin OS=Homo sapiens OX=9606 GN=TF PE=1 SV=4	2	640.782	0.2447	5.6668e-09	190.02	188100000	yes
721	CDSSPDSAEDVR	12	P02765	Alpha-2-HS-glycoprotein OS=Homo sapiens OX=9606 GN=AHSG PE=1 SV=2	2	669.267	-3.0466	0.0064559	104.79	152810000	yes
722	CDSSPDSAEDVRK	13	P02765	Alpha-2-HS-glycoprotein OS=Homo sapiens OX=9606 GN=AHSG PE=1 SV=2	3	489.212		0.0098953	67.952		yes
723	CELPKLEK	8	O60282	Kinesin heavy chain isoform 5C OS=Homo sapiens OX=9606 GN=KIF5C PE=1 SV=1	2	508.776	-2.6586	0.025188	159.2	1346000000	yes
724	CELPKLEK	8	O60282	Kinesin heavy chain isoform 5C OS=Homo sapiens OX=9606 GN=KIF5C PE=1 SV=1	2	508.776	-2.4708	0.010509	148.04	423960000	yes
725	CELPKLEK	8	O60282	Kinesin heavy chain isoform 5C OS=Homo sapiens OX=9606 GN=KIF5C PE=1 SV=1	2	508.776	-2.5743	0.022134	157.34	47800000	yes
726	CELPKLEK	8	O60282	Kinesin heavy chain isoform 5C OS=Homo sapiens OX=9606 GN=KIF5C PE=1 SV=1	2	508.776	-2.4734	0.041856	116.73	11116000	yes
727	CELPKLEK	8	O60282	Kinesin heavy chain isoform 5C OS=Homo sapiens OX=9606 GN=KIF5C PE=1 SV=1	2	508.776	-2.0653	0.019525	130.27	6489300	yes
728	CELPKLEK	8	O60282	Kinesin heavy chain isoform 5C OS=Homo sapiens OX=9606 GN=KIF5C PE=1 SV=1	2	508.776		0.033156	161.9		yes
729	CELPKLEK	8	O60282	Kinesin heavy chain isoform 5C OS=Homo sapiens OX=9606 GN=KIF5C PE=1 SV=1	2	508.776		0.022061	173.68		yes
730	CELPKLEK	8	O60282	Kinesin heavy chain isoform 5C OS=Homo sapiens OX=9606 GN=KIF5C PE=1 SV=1	2	508.776		0.0038321	151.56		yes
731	CELPKLEK	8	O60282	Kinesin heavy chain isoform 5C OS=Homo sapiens OX=9606 GN=KIF5C PE=1 SV=1	2	508.776		0.028762	105.57		yes
732	CELPKLEK	8	O60282	Kinesin heavy chain isoform 5C OS=Homo sapiens OX=9606 GN=KIF5C PE=1 SV=1	2	508.776	-2.5236	0.011908	148.04	102080000	yes
733	CELPKLEK	8	O60282	Kinesin heavy chain isoform 5C OS=Homo sapiens OX=9606 GN=KIF5C PE=1 SV=1	2	508.776	-1.4965	0.027913	143.12	221710000	yes
734	CELPKLEK	8	O60282	Kinesin heavy chain isoform 5C OS=Homo sapiens OX=9606 GN=KIF5C PE=1 SV=1	2	508.776	-1.0872	0.00012239	159.2	30888000	yes
735	CLAPLEGAR	9	P04217	Alpha-1B-glycoprotein OS=Homo sapiens OX=9606 GN=A1BG PE=1 SV=4	2	493.758	-1.142	0.010687	108.46	97175000	yes
736	CNLLAEK	7	P02765	Alpha-2-HS-glycoprotein OS=Homo sapiens OX=9606 GN=AHSG PE=1 SV=2	2	424.221	-0.51548	0.016122	139.68	403070000	yes
737	CNLLAEK	7	P02765	Alpha-2-HS-glycoprotein OS=Homo sapiens OX=9606 GN=AHSG PE=1 SV=2	2	424.221	-0.58619	0.017412	163.67	41497000	yes
738	CNLLAEK	7	P02765	Alpha-2-HS-glycoprotein OS=Homo sapiens OX=9606 GN=AHSG PE=1 SV=2	2	424.221	-0.61991	0.020156	155.51	23908000	yes
739	CNLLAEK	7	P02765	Alpha-2-HS-glycoprotein OS=Homo sapiens OX=9606 GN=AHSG PE=1 SV=2	2	424.221	-0.20836	0.020306	154.01	13285000	yes
740	CPNPPVQENFDVNK	14	P05090	Apolipoprotein D OS=Homo sapiens OX=9606 GN=APOD PE=1 SV=1	2	829.386	-0.28183	7.3692e-18	183.33	41744000	yes
741	CPNPPVQENFDVNK	14	P05090	Apolipoprotein D OS=Homo sapiens OX=9606 GN=APOD PE=1 SV=1	3	553.259	0.10261	3.8372e-06	119.69	7640400	yes
742	CSPHLVLSALTSDNHGATYAFSGTHYWR	28	P02790	Hemopexin OS=Homo sapiens OX=9606 GN=HPX PE=1 SV=2	4	787.873	0.19356	3.3329e-249	311.34	63681000	yes
743	CSTSSLLEACTFR	13	P02787	Serotransferrin OS=Homo sapiens OX=9606 GN=TF PE=1 SV=4	2	766.348	-1.5121	0.012322	90.05	2812100	yes
744	CSTSSLLEACTFR	13	P02787	Serotransferrin OS=Homo sapiens OX=9606 GN=TF PE=1 SV=4	2	766.348	-1.454	0.0020542	105.86	405050000	yes
745	CSTSSLLEACTFR	13	P02787	Serotransferrin OS=Homo sapiens OX=9606 GN=TF PE=1 SV=4	3	511.234	-1.8939	0.00057229	106.26	42311000	yes
746	CSTSSLLEACTFR	13	P02787	Serotransferrin OS=Homo sapiens OX=9606 GN=TF PE=1 SV=4	2	766.348	-0.7367	0.0010515	112.13	11316000	yes
747	CSYTEDAQCIDGTIEVPK	18	P02749	Beta-2-glycoprotein 1 OS=Homo sapiens OX=9606 GN=APOH PE=1 SV=3	3	695.975	1.3001	2.3297e-07	103.04	12437000	yes
748	CSYTEDAQCIDGTIEVPK	18	P02749	Beta-2-glycoprotein 1 OS=Homo sapiens OX=9606 GN=APOH PE=1 SV=3	3	695.975	-0.85753	2.3051e-05	94.366	2396700	yes
749	DADPDTFFAK	10	P43652	Afamin OS=Homo sapiens OX=9606 GN=AFM PE=1 SV=1	2	563.756	-0.74044	0.00012346	128.69	2252800000	yes
750	DADPDTFFAK	10	P43652	Afamin OS=Homo sapiens OX=9606 GN=AFM PE=1 SV=1	2	563.756	-1.3206	0.0040284	101.72	8390700	yes
751	DAEAWFNEK	9	P13645	Keratin, type I cytoskeletal 10 OS=Homo sapiens OX=9606 GN=KRT10 PE=1 SV=6	2	555.249	0.83287	0.034029	96.253	20441000	yes
752	DAEAWFNEK	9	P13645	Keratin, type I cytoskeletal 10 OS=Homo sapiens OX=9606 GN=KRT10 PE=1 SV=6	2	555.249	0.048969	0.0017879	155.1	303350000	yes
753	DAEDWFFSKTEELNR	15	Q04695	Keratin, type I cytoskeletal 17 OS=Homo sapiens OX=9606 GN=KRT17 PE=1 SV=2	3	629.623	-0.52034	0.01731	68.513	619440	yes
754	DAEEWFFTKTEELNR	15	P02533	Keratin, type I cytoskeletal 14 OS=Homo sapiens OX=9606 GN=KRT14 PE=1 SV=4	3	638.967	-0.58817	8.9396e-25	182.17	6222600	yes
755	DAEEWFFTKTEELNR	15	P02533	Keratin, type I cytoskeletal 14 OS=Homo sapiens OX=9606 GN=KRT14 PE=1 SV=4	3	638.967	-0.66401	0.01688	70.281	4576200	yes
756	DAETWFLSK	9	P08779	Keratin, type I cytoskeletal 16 OS=Homo sapiens OX=9606 GN=KRT16 PE=1 SV=4	2	548.769	-0.84106	0.0069236	114.89	3610700	yes
757	DAETWFLSKTEELNKEVASNSELVQSSR	28	P08779	Keratin, type I cytoskeletal 16 OS=Homo sapiens OX=9606 GN=KRT16 PE=1 SV=4	4	800.145	0.62768	2.0118e-68	173.36	19986000	yes
758	DAHKSEVAHR	10	P02768	Albumin OS=Homo sapiens OX=9606 GN=ALB PE=1 SV=2	2	575.292	-1.8872	0.011738	110.53	5394400	yes
759	DAHKSEVAHR	10	P02768	Albumin OS=Homo sapiens OX=9606 GN=ALB PE=1 SV=2	2	575.292	-0.76546	0.00023944	160.53	10208000	yes
760	DAHKSEVAHR	10	P02768	Albumin OS=Homo sapiens OX=9606 GN=ALB PE=1 SV=2	2	575.292		0.0016883	161.17		yes
761	DAHKSEVAHR	10	P02768	Albumin OS=Homo sapiens OX=9606 GN=ALB PE=1 SV=2	2	575.292		0.0016883	161.17		yes
762	DAHKSEVAHR	10	P02768	Albumin OS=Homo sapiens OX=9606 GN=ALB PE=1 SV=2	2	575.292	-2.5261			469670	yes
763	DAQEVHCDEATK	12	P43251	Biotinidase OS=Homo sapiens OX=9606 GN=BTD PE=1 SV=2	2	701.799	-2.4436	4.5405e-23	210.15	5549900	yes
764	DAQEVHCDEATK	12	P43251	Biotinidase OS=Homo sapiens OX=9606 GN=BTD PE=1 SV=2	3	468.202	-1.478	0.030668	71.241	2432400	yes
765	DASGATFTWTPSSGK	15	P01877	Immunoglobulin heavy constant alpha 2 OS=Homo sapiens OX=9606 GN=IGHA2 PE=1 SV=4	2	756.852		3.5388e-95	261.22		yes
766	DASGVTFTWTPSSGK	15	P01876	Immunoglobulin heavy constant alpha 1 OS=Homo sapiens OX=9606 GN=IGHA1 PE=1 SV=2	2	770.868	-1.2408	7.7128e-55	226.73	40103000	yes
767	DCHLAQVPSHTVVAR	15	P02787	Serotransferrin OS=Homo sapiens OX=9606 GN=TF PE=1 SV=4	3	563.955	0.080983	0.0066792	68.413	2942000	yes
768	DCHLAQVPSHTVVAR	15	P02787	Serotransferrin OS=Homo sapiens OX=9606 GN=TF PE=1 SV=4	3	563.955	-0.15024	0.0060236	90.725	1784700	yes
769	DCHLAQVPSHTVVAR	15	P02787	Serotransferrin OS=Homo sapiens OX=9606 GN=TF PE=1 SV=4	3	563.955	-1.812	6.93e-21	156.17	107010000	yes
770	DCHLAQVPSHTVVAR	15	P02787	Serotransferrin OS=Homo sapiens OX=9606 GN=TF PE=1 SV=4	3	563.955	-1.8231	3.6887e-45	216.39	1145300000	yes
771	DCHLAQVPSHTVVAR	15	P02787	Serotransferrin OS=Homo sapiens OX=9606 GN=TF PE=1 SV=4	3	563.955	-1.837	5.7515e-21	165.34	118770000	yes
772	DCHLAQVPSHTVVAR	15	P02787	Serotransferrin OS=Homo sapiens OX=9606 GN=TF PE=1 SV=4	3	563.955	-1.7875	8.588e-31	200.97	92936000	yes
773	DCHLAQVPSHTVVAR	15	P02787	Serotransferrin OS=Homo sapiens OX=9606 GN=TF PE=1 SV=4	3	563.955	-1.6462	3.2693e-38	212.7	40113000	yes
774	DCHLAQVPSHTVVAR	15	P02787	Serotransferrin OS=Homo sapiens OX=9606 GN=TF PE=1 SV=4	3	563.955	-1.5752	2.5943e-17	140.77	24639000	yes
775	DCHLAQVPSHTVVAR	15	P02787	Serotransferrin OS=Homo sapiens OX=9606 GN=TF PE=1 SV=4	3	563.955	-1.4407	4.0675e-22	172.09	19308000	yes
776	DCHLAQVPSHTVVAR	15	P02787	Serotransferrin OS=Homo sapiens OX=9606 GN=TF PE=1 SV=4	3	563.955	-1.3373	7.1571e-21	156.57	10507000	yes
777	DCHLAQVPSHTVVAR	15	P02787	Serotransferrin OS=Homo sapiens OX=9606 GN=TF PE=1 SV=4	3	563.955	-0.9855	5.201e-09	128.9	7941800	yes
778	DCHLAQVPSHTVVAR	15	P02787	Serotransferrin OS=Homo sapiens OX=9606 GN=TF PE=1 SV=4	3	563.955		0.010888	59.728		yes
779	DCHLAQVPSHTVVAR	15	P02787	Serotransferrin OS=Homo sapiens OX=9606 GN=TF PE=1 SV=4	3	563.955	-1.3571	5.4354e-06	111.43	6699100	yes
780	DCHLAQVPSHTVVAR	15	P02787	Serotransferrin OS=Homo sapiens OX=9606 GN=TF PE=1 SV=4	3	563.955	-2.7252			17238000	yes
781	DCHLAQVPSHTVVAR	15	P02787	Serotransferrin OS=Homo sapiens OX=9606 GN=TF PE=1 SV=4	3	563.955	-1.3814			1065100	yes
782	DDNPNLPR	8	P02768	Albumin OS=Homo sapiens OX=9606 GN=ALB PE=1 SV=2	2	470.728	-1.8575	1.5047e-05	191.44	827020000	yes
783	DDNPNLPR	8	P02768	Albumin OS=Homo sapiens OX=9606 GN=ALB PE=1 SV=2	2	470.728	-1.6627	0.0080666	130	1597300000	yes
784	DDNPNLPR	8	P02768	Albumin OS=Homo sapiens OX=9606 GN=ALB PE=1 SV=2	2	470.728	-1.3942	0.0045017	138.33	1785500000	yes
785	DDNPNLPR	8	P02768	Albumin OS=Homo sapiens OX=9606 GN=ALB PE=1 SV=2	2	470.728	-1.1782	0.0076234	131.04	77504000	yes
786	DDNPNLPR	8	P02768	Albumin OS=Homo sapiens OX=9606 GN=ALB PE=1 SV=2	2	470.728	-0.028107	0.011638	124.89	2521500	yes
787	DDNPNLPR	8	P02768	Albumin OS=Homo sapiens OX=9606 GN=ALB PE=1 SV=2	2	470.728	-1.6361	0.039873	100.74	41692000	yes
788	DDNPNLPR	8	P02768	Albumin OS=Homo sapiens OX=9606 GN=ALB PE=1 SV=2	2	470.728	0.27489	0.04499	98.418	12203000	yes
789	DDNPNLPR	8	P02768	Albumin OS=Homo sapiens OX=9606 GN=ALB PE=1 SV=2	2	470.728	0.93431	0.013131	122.79	3404400	yes
790	DDNPNLPRLVRPEVDVMCTAFHDNEETFLK	30	P02768	Albumin OS=Homo sapiens OX=9606 GN=ALB PE=1 SV=2	4	893.679	-1.3473	5.4013e-76	161.72	203210000	yes
791	DDTVCLAK	8	P02787	Serotransferrin OS=Homo sapiens OX=9606 GN=TF PE=1 SV=4	2	461.221	-0.87155	0.0076234	131.04	1246700000	yes
792	DEAGGKSGEK	10	P29536	Leiomodin-1 OS=Homo sapiens OX=9606 GN=LMOD1 PE=1 SV=3	2	489.23	-1.0362	0.0043302	116.73	5208900	yes
793	DEELSCTVVELK	12	P01011	Alpha-1-antichymotrypsin OS=Homo sapiens OX=9606 GN=SERPINA3 PE=1 SV=2	2	711.345	0.94461	2.2945e-07	131.28	10696000	yes
794	DEGMEISSEGNSLIK	15	A5PLL1	Ankyrin repeat domain-containing protein 34B OS=Homo sapiens OX=9606 GN=ANKRD34B PE=2 SV=3	3	542.251	-0.66851	0.020423	44.457	6865800	yes
795	DFNIPGFPTVR	11	O00391	Sulfhydryl oxidase 1 OS=Homo sapiens OX=9606 GN=QSOX1 PE=1 SV=3	2	631.83	0.5239	0.022776	94.692	12279000	yes
796	DFTCVHQALK	10	P05155	Plasma protease C1 inhibitor OS=Homo sapiens OX=9606 GN=SERPING1 PE=1 SV=2	2	609.8	-0.93023	4.0847e-08	188.66	644690000	yes
797	DFTCVHQALK	10	P05155	Plasma protease C1 inhibitor OS=Homo sapiens OX=9606 GN=SERPING1 PE=1 SV=2	2	609.8	-0.023384	3.9238e-35	230.24	11071000	yes
798	DGAGDVAFVK	10	P02787	Serotransferrin OS=Homo sapiens OX=9606 GN=TF PE=1 SV=4	2	489.748	-0.065423	0.0020921	116.05	159600000	yes
799	DGAGDVAFVK	10	P02787	Serotransferrin OS=Homo sapiens OX=9606 GN=TF PE=1 SV=4	2	489.748	-0.33288	2.4599e-05	138.98	7573500000	yes
800	DGAGDVAFVK	10	P02787	Serotransferrin OS=Homo sapiens OX=9606 GN=TF PE=1 SV=4	2	489.748	-0.19318	0.00013496	128.38	34247000	yes
801	DGAGDVAFVK	10	P02787	Serotransferrin OS=Homo sapiens OX=9606 GN=TF PE=1 SV=4	2	489.748	0.07335	0.00021612	126.24	11031000	yes
802	DGAGDVAFVK	10	P02787	Serotransferrin OS=Homo sapiens OX=9606 GN=TF PE=1 SV=4	2	489.748	0.51473	4.4027e-05	169.44	84334000	yes
803	DGAGDVAFVK	10	P02787	Serotransferrin OS=Homo sapiens OX=9606 GN=TF PE=1 SV=4	2	489.748	-0.59745	0.00042124	122.13	5995800	yes
804	DGRPEIQLHNHWAQLTVGAGPR	22	P04278	Sex hormone-binding globulin OS=Homo sapiens OX=9606 GN=SHBG PE=1 SV=2	4	613.82	0.1887	0.002248	55.007	1239200	yes
805	DGSPDVTTADIGANTPDATK	20	Q96PD5	N-acetylmuramoyl-L-alanine amidase OS=Homo sapiens OX=9606 GN=PGLYRP2 PE=1 SV=1	3	649.304	0.098549	2.2874e-10	102.5	29254000	yes
806	DGSPDVTTADIGANTPDATK	20	Q96PD5	N-acetylmuramoyl-L-alanine amidase OS=Homo sapiens OX=9606 GN=PGLYRP2 PE=1 SV=1	3	649.304	0.20683	1.0578e-41	174.68	27657000	yes
807	DGSTIPIAK	9	Q96KN2	Beta-Ala-His dipeptidase OS=Homo sapiens OX=9606 GN=CNDP1 PE=1 SV=5	2	451.253	0.078286	0.016689	105.14	17122000	yes
808	DGWHSWPIAHQWPQGPSAVDAAFSWEEK	28	P02790	Hemopexin OS=Homo sapiens OX=9606 GN=HPX PE=1 SV=2	4	805.623	-0.18017	0.0094733	39.153	3587100	yes
809	DGWHSWPIAHQWPQGPSAVDAAFSWEEK	28	P02790	Hemopexin OS=Homo sapiens OX=9606 GN=HPX PE=1 SV=2	3	1073.83	0.46756	2.2001e-13	80.847	5619500	yes
810	DGWHSWPIAHQWPQGPSAVDAAFSWEEK	28	P02790	Hemopexin OS=Homo sapiens OX=9606 GN=HPX PE=1 SV=2	4	805.623	0.40566	6.9043e-65	166.79	2823000000	yes
811	DGWHSWPIAHQWPQGPSAVDAAFSWEEK	28	P02790	Hemopexin OS=Homo sapiens OX=9606 GN=HPX PE=1 SV=2	4	805.623	0.35035	0.010569	31.923	19370000	yes
812	DHAVDLIQK	9	P0C0L5	Complement C4-B OS=Homo sapiens OX=9606 GN=C4B_2 PE=1 SV=2	2	519.783	-0.49622	3.7853e-15	208.37	15875000	yes
813	DHAVDLIQK	9	P0C0L5	Complement C4-B OS=Homo sapiens OX=9606 GN=C4B_2 PE=1 SV=2	2	519.783	-0.26094	1.4799e-05	184.49	1726700	yes
814	DHEELSLVASEAVR	14	Q96IY4	Carboxypeptidase B2 OS=Homo sapiens OX=9606 GN=CPB2 PE=1 SV=2	3	518.93	-0.68347	0.03558	53.754	1240400	yes
815	DIAPTLTLYVGK	12	P00738	Haptoglobin OS=Homo sapiens OX=9606 GN=HP PE=1 SV=1	2	645.869	-0.10958	0.024993	86.898	80768000	no
816	DIAPTLTLYVGK	12	P00738	Haptoglobin OS=Homo sapiens OX=9606 GN=HP PE=1 SV=1	2	645.869	0.61556	0.0023068	114.5	614010000	no
817	DIAPTLTLYVGK	12	P00738	Haptoglobin OS=Homo sapiens OX=9606 GN=HP PE=1 SV=1	2	645.869	-0.41908	0.011247	96.89	9010500	no
818	DIAPTLTLYVGK	12	P00738	Haptoglobin OS=Homo sapiens OX=9606 GN=HP PE=1 SV=1	2	645.869	-0.18653	0.011247	96.89	14636000	no
819	DIAPTLTLYVGK	12	P00738	Haptoglobin OS=Homo sapiens OX=9606 GN=HP PE=1 SV=1	2	645.869	-0.24872	6.0694e-05	127.4	9538400000	no
820	DIAPTLTLYVGK	12	P00738	Haptoglobin OS=Homo sapiens OX=9606 GN=HP PE=1 SV=1	2	645.869	-0.2262	6.0694e-05	127.4	26283000	no
821	DIAPTLTLYVGKK	13	P00738	Haptoglobin OS=Homo sapiens OX=9606 GN=HP PE=1 SV=1	3	473.613	0.78324	0.00052682	104.24	65935000	no
822	DIAPTLTLYVGKK	13	P00738	Haptoglobin OS=Homo sapiens OX=9606 GN=HP PE=1 SV=1	3	473.613	-0.57515	0.00279	89.959	28889000	no
823	DIENQYETQITQIEHEVSSSGQEVQSSAK	29	P35527	Keratin, type I cytoskeletal 9 OS=Homo sapiens OX=9606 GN=KRT9 PE=1 SV=3	3	1088.84	-1.2515	2.2743e-40	138.02	11424000	yes
824	DIENQYETQITQIEHEVSSSGQEVQSSAK	29	P35527	Keratin, type I cytoskeletal 9 OS=Homo sapiens OX=9606 GN=KRT9 PE=1 SV=3	3	1088.84	1.4582	6.5081e-150	260.93	262450000	yes
825	DIENQYETQITQIEHEVSSSGQEVQSSAK	29	P35527	Keratin, type I cytoskeletal 9 OS=Homo sapiens OX=9606 GN=KRT9 PE=1 SV=3	3	1088.84	0.73874	0.03513	29.736	4110000	yes
826	DIENQYETQITQIEHEVSSSGQEVQSSAK	29	P35527	Keratin, type I cytoskeletal 9 OS=Homo sapiens OX=9606 GN=KRT9 PE=1 SV=3	3	1088.84	-1.5691	7.8369e-17	88.518	23205000	yes
827	DIFTGLIGPMK	11	P00450	Ceruloplasmin OS=Homo sapiens OX=9606 GN=CP PE=1 SV=1	2	604.323	0.95915	0.0017924	115.71	16186000	yes
828	DIPMNPMCIYR	11	P01008	Antithrombin-III OS=Homo sapiens OX=9606 GN=SERPINC1 PE=1 SV=1	2	705.322	-0.40018	0.013884	101.54	27155000	yes
829	DIPTNSPELEETLTHTITK	19	P01042	Kininogen-1 OS=Homo sapiens OX=9606 GN=KNG1 PE=1 SV=2	3	713.699	-2.0817	1.9258e-17	138.75	821430000	yes
830	DKCEPLEK	8	P19652	Alpha-1-acid glycoprotein 2 OS=Homo sapiens OX=9606 GN=ORM2 PE=1 SV=2	2	509.747	-2.7277	2.9418e-39	235.15	3221500000	no
831	DKCEPLEK	8	P19652	Alpha-1-acid glycoprotein 2 OS=Homo sapiens OX=9606 GN=ORM2 PE=1 SV=2	2	509.747	-2.8698	9.4178e-20	214.29	17844000	no
832	DKCEPLEK	8	P19652	Alpha-1-acid glycoprotein 2 OS=Homo sapiens OX=9606 GN=ORM2 PE=1 SV=2	2	509.747	-2.8036	3.6315e-32	199.7	33360000	no
833	DKCEPLEK	8	P19652	Alpha-1-acid glycoprotein 2 OS=Homo sapiens OX=9606 GN=ORM2 PE=1 SV=2	2	509.747	-0.8251	0.029463	166.16	1722400	no
834	DKCEPLEK	8	P19652	Alpha-1-acid glycoprotein 2 OS=Homo sapiens OX=9606 GN=ORM2 PE=1 SV=2	2	509.747	-2.9384			36346000	no
835	DKEACVHK	8	P02787	Serotransferrin OS=Homo sapiens OX=9606 GN=TF PE=1 SV=4	2	493.74	-2.9299	0.044914	114.5	17674000	yes
836	DLATVYVDVLK	11	P02647	Apolipoprotein A-I OS=Homo sapiens OX=9606 GN=APOA1 PE=1 SV=1	2	618.348	-0.094333	0.00035333	121.73	37415000	yes
837	DLDMFINASK	10	O75882	Attractin OS=Homo sapiens OX=9606 GN=ATRN PE=1 SV=2	2	577.282	-1.8701	0.00023225	125.82	35114000	yes
838	DLDMFINASK	10	O75882	Attractin OS=Homo sapiens OX=9606 GN=ATRN PE=1 SV=2	2	577.282	-0.57598	0.013144	105.4	16720000	yes
839	DLGEENFK	8	P02768	Albumin OS=Homo sapiens OX=9606 GN=ALB PE=1 SV=2	2	476.225		0.0090847	125.01		yes
840	DLGEENFK	8	P02768	Albumin OS=Homo sapiens OX=9606 GN=ALB PE=1 SV=2	2	476.225		0.0028089	132.09		yes
841	DLGEENFK	8	P02768	Albumin OS=Homo sapiens OX=9606 GN=ALB PE=1 SV=2	2	476.225		0.0081628	125.25		yes
842	DLGEENFK	8	P02768	Albumin OS=Homo sapiens OX=9606 GN=ALB PE=1 SV=2	2	476.225		0.0044168	130.04		yes
843	DLGEENFK	8	P02768	Albumin OS=Homo sapiens OX=9606 GN=ALB PE=1 SV=2	2	476.225		0.0018424	146.94		yes
844	DLGEENFK	8	P02768	Albumin OS=Homo sapiens OX=9606 GN=ALB PE=1 SV=2	2	476.225		5.7855e-05	141.78		yes
845	DLGEENFK	8	P02768	Albumin OS=Homo sapiens OX=9606 GN=ALB PE=1 SV=2	2	476.225		0.026077	120.65		yes
846	DLGEENFK	8	P02768	Albumin OS=Homo sapiens OX=9606 GN=ALB PE=1 SV=2	2	476.225		0.036637	117.93		yes
847	DLGEENFK	8	P02768	Albumin OS=Homo sapiens OX=9606 GN=ALB PE=1 SV=2	2	476.225		4.9425e-05	139.31		yes
848	DLGEENFK	8	P02768	Albumin OS=Homo sapiens OX=9606 GN=ALB PE=1 SV=2	2	476.225		0.026077	120.65		yes
849	DLGEENFK	8	P02768	Albumin OS=Homo sapiens OX=9606 GN=ALB PE=1 SV=2	2	476.225		0.03618	118.05		yes
850	DLGEENFK	8	P02768	Albumin OS=Homo sapiens OX=9606 GN=ALB PE=1 SV=2	2	476.225		0.0036361	131.04		yes
851	DLGEENFK	8	P02768	Albumin OS=Homo sapiens OX=9606 GN=ALB PE=1 SV=2	2	476.225		0.0028089	132.09		yes
852	DLGEENFK	8	P02768	Albumin OS=Homo sapiens OX=9606 GN=ALB PE=1 SV=2	2	476.225		0.036637	117.93		yes
853	DLGEENFK	8	P02768	Albumin OS=Homo sapiens OX=9606 GN=ALB PE=1 SV=2	2	476.225		0.036637	117.93		yes
854	DLGEENFK	8	P02768	Albumin OS=Homo sapiens OX=9606 GN=ALB PE=1 SV=2	2	476.225		0.011672	124.34		yes
855	DLGEENFK	8	P02768	Albumin OS=Homo sapiens OX=9606 GN=ALB PE=1 SV=2	2	476.225		0.036637	117.93		yes
856	DLGEENFK	8	P02768	Albumin OS=Homo sapiens OX=9606 GN=ALB PE=1 SV=2	2	476.225		0.032201	119.07		yes
857	DLGEENFK	8	P02768	Albumin OS=Homo sapiens OX=9606 GN=ALB PE=1 SV=2	2	476.225		0.042058	116.54		yes
858	DLGEENFK	8	P02768	Albumin OS=Homo sapiens OX=9606 GN=ALB PE=1 SV=2	2	476.225		0.026077	120.65		yes
859	DLGEENFK	8	P02768	Albumin OS=Homo sapiens OX=9606 GN=ALB PE=1 SV=2	2	476.225		0.0070554	126.67		yes
860	DLGEENFK	8	P02768	Albumin OS=Homo sapiens OX=9606 GN=ALB PE=1 SV=2	2	476.225		0.020299	122.13		yes
861	DLGEENFK	8	P02768	Albumin OS=Homo sapiens OX=9606 GN=ALB PE=1 SV=2	2	476.225		4.9425e-05	139.31		yes
862	DLGEENFK	8	P02768	Albumin OS=Homo sapiens OX=9606 GN=ALB PE=1 SV=2	2	476.225		0.0036361	131.04		yes
863	DLGEENFK	8	P02768	Albumin OS=Homo sapiens OX=9606 GN=ALB PE=1 SV=2	2	476.225		0.0067031	127.12		yes
864	DLGEENFK	8	P02768	Albumin OS=Homo sapiens OX=9606 GN=ALB PE=1 SV=2	2	476.225		4.9425e-05	139.31		yes
865	DLGEENFK	8	P02768	Albumin OS=Homo sapiens OX=9606 GN=ALB PE=1 SV=2	2	476.225		5.513e-05	140.98		yes
866	DLGEENFK	8	P02768	Albumin OS=Homo sapiens OX=9606 GN=ALB PE=1 SV=2	2	476.225		0.0090847	125.01		yes
867	DLGEENFK	8	P02768	Albumin OS=Homo sapiens OX=9606 GN=ALB PE=1 SV=2	2	476.225		0.036637	117.93		yes
868	DLGEENFK	8	P02768	Albumin OS=Homo sapiens OX=9606 GN=ALB PE=1 SV=2	2	476.225		0.036637	117.93		yes
869	DLGEENFK	8	P02768	Albumin OS=Homo sapiens OX=9606 GN=ALB PE=1 SV=2	2	476.225		0.0036361	131.04		yes
870	DLGEENFK	8	P02768	Albumin OS=Homo sapiens OX=9606 GN=ALB PE=1 SV=2	2	476.225		0.026077	120.65		yes
871	DLGEENFK	8	P02768	Albumin OS=Homo sapiens OX=9606 GN=ALB PE=1 SV=2	2	476.225	-0.17271	0.0040821	139.31	41451000	yes
872	DLGEENFK	8	P02768	Albumin OS=Homo sapiens OX=9606 GN=ALB PE=1 SV=2	2	476.225	-0.35163	0.019069	113.1	17889000	yes
873	DLGEENFK	8	P02768	Albumin OS=Homo sapiens OX=9606 GN=ALB PE=1 SV=2	2	476.225	-0.22884	0.035442	102.71	9828600	yes
874	DLGEENFK	8	P02768	Albumin OS=Homo sapiens OX=9606 GN=ALB PE=1 SV=2	2	476.225	-0.036441	0.017147	116.54	4666900	yes
875	DLGEENFK	8	P02768	Albumin OS=Homo sapiens OX=9606 GN=ALB PE=1 SV=2	2	476.225	0.017522	0.0040821	139.31	10057000	yes
876	DLGEENFK	8	P02768	Albumin OS=Homo sapiens OX=9606 GN=ALB PE=1 SV=2	2	476.225	0.062429	0.024844	107.43	2870300	yes
877	DLGEENFK	8	P02768	Albumin OS=Homo sapiens OX=9606 GN=ALB PE=1 SV=2	2	476.225	0.25923	0.029426	105.39	2847100	yes
878	DLGEENFK	8	P02768	Albumin OS=Homo sapiens OX=9606 GN=ALB PE=1 SV=2	2	476.225	0.29963	0.031545	104.45	2343800	yes
879	DLGEENFK	8	P02768	Albumin OS=Homo sapiens OX=9606 GN=ALB PE=1 SV=2	2	476.225	0.27726	0.018737	113.7	2054800	yes
880	DLGEENFK	8	P02768	Albumin OS=Homo sapiens OX=9606 GN=ALB PE=1 SV=2	2	476.225	0.23713	0.035442	102.71	1348600	yes
881	DLGEENFK	8	P02768	Albumin OS=Homo sapiens OX=9606 GN=ALB PE=1 SV=2	2	476.225	-1.5841	0.035442	102.71	1899300000	yes
882	DLGEENFK	8	P02768	Albumin OS=Homo sapiens OX=9606 GN=ALB PE=1 SV=2	2	476.225	-2.9307	0.0071711	132.09	184680000	yes
883	DLGEENFK	8	P02768	Albumin OS=Homo sapiens OX=9606 GN=ALB PE=1 SV=2	2	476.225	-0.088179	0.0039256	139.68	91506000	yes
884	DLGEENFK	8	P02768	Albumin OS=Homo sapiens OX=9606 GN=ALB PE=1 SV=2	2	476.225	-0.014727	0.020224	111.04	38643000	yes
885	DLGEENFK	8	P02768	Albumin OS=Homo sapiens OX=9606 GN=ALB PE=1 SV=2	2	476.225	0.20634			6331100	yes
886	DLLFKDSAIGFSR	13	P02788	Lactotransferrin OS=Homo sapiens OX=9606 GN=LTF PE=1 SV=6	3	490.265	-0.34351	2.1458e-05	119.96	8470100	yes
887	DLLLPQPDLR	10	P02750	Leucine-rich alpha-2-glycoprotein OS=Homo sapiens OX=9606 GN=LRG1 PE=1 SV=2	2	590.34	-1.9317	0.0036553	112.84	155460000	yes
888	DMGFQYSCINDYRPVK	16	Q10588	ADP-ribosyl cyclase/cyclic ADP-ribose hydrolase 2 OS=Homo sapiens OX=9606 GN=BST1 PE=1 SV=2	3	664.97	-0.71082	7.9331e-08	119.45	9478300	yes
889	DNPMYYCNK	9	O75882	Attractin OS=Homo sapiens OX=9606 GN=ATRN PE=1 SV=2	2	602.742	-1.3223	0.039382	93.992	38891000	yes
890	DPAGHFHQVWYDNPQSISLK	20	Q01459	Di-N-acetylchitobiase OS=Homo sapiens OX=9606 GN=CTBS PE=1 SV=1	4	585.536	-0.89913	2.1584e-15	118.52	23280000	yes
891	DPNGLPPEAQK	11	P02753	Retinol-binding protein 4 OS=Homo sapiens OX=9606 GN=RBP4 PE=1 SV=3	2	583.296	-0.80807	0.036064	87.149	5707400	yes
892	DPTFIPAPIQAK	12	P01019	Angiotensinogen OS=Homo sapiens OX=9606 GN=AGT PE=1 SV=3	2	649.361	-2.13	0.0074159	102.61	26284000	yes
893	DPTPEQTHR	9	P08697	Alpha-2-antiplasmin OS=Homo sapiens OX=9606 GN=SERPINF2 PE=1 SV=3	2	540.757	-1.022	0.015909	105.57	18508000	yes
894	DPTPEQTHR	9	P08697	Alpha-2-antiplasmin OS=Homo sapiens OX=9606 GN=SERPINF2 PE=1 SV=3	2	540.757	-1.5352			47418	yes
895	DQYELLCLDNTR	12	P02787	Serotransferrin OS=Homo sapiens OX=9606 GN=TF PE=1 SV=4	2	770.359	-1.9265	6.5866e-65	251.43	77018000	yes
896	DQYELLCLDNTR	12	P02787	Serotransferrin OS=Homo sapiens OX=9606 GN=TF PE=1 SV=4	3	513.908	-0.98755	0.0013126	109.15	54351000	yes
897	DRQDGEEVLQCMPVCGR	17	Q9NZP8	Complement C1r subcomponent-like protein OS=Homo sapiens OX=9606 GN=C1RL PE=1 SV=2	3	683.636	-0.75748	1.3504e-07	115.31	11390000	yes
898	DSALSWEYCR	10	Q04756	Hepatocyte growth factor activator OS=Homo sapiens OX=9606 GN=HGFAC PE=1 SV=1	2	643.777	-1.7462	0.012319	105.78	6236400	yes
899	DSGFQMNQLR	10	P02787	Serotransferrin OS=Homo sapiens OX=9606 GN=TF PE=1 SV=4	2	598.28	-0.8817	9.2484e-05	162.25	215530000	yes
900	DSGFQMNQLR	10	P02787	Serotransferrin OS=Homo sapiens OX=9606 GN=TF PE=1 SV=4	2	598.28	-1.1008	9.3472e-06	178.65	28505000	yes
901	DSQQFHLVPVHLDRVL	16	Q9H1E1	Ribonuclease 7 OS=Homo sapiens OX=9606 GN=RNASE7 PE=1 SV=2	3	635.011		0.0039571	89.866		yes
902	DSYVGDEAQSKR	12	P63261	Actin, cytoplasmic 2 OS=Homo sapiens OX=9606 GN=ACTG1 PE=1 SV=1	3	452.213	-0.2099	0.039402	41.401	820590	yes
903	DTEEEDFHVDQVTTVK	16	P01009	Alpha-1-antitrypsin OS=Homo sapiens OX=9606 GN=SERPINA1 PE=1 SV=3	3	631.29	-0.79079	2.6052e-13	139.6	255270000	yes
904	DTEEEDFHVDQVTTVK	16	P01009	Alpha-1-antitrypsin OS=Homo sapiens OX=9606 GN=SERPINA1 PE=1 SV=3	3	631.29	0.15766	0.0012273	90.367	4850400	yes
905	DTLMISR	7	P01859	Immunoglobulin heavy constant gamma 2 OS=Homo sapiens OX=9606 GN=IGHG2 PE=1 SV=2	2	418.221	-0.79451	0.018698	146.94	154980000	no
906	DTLPSCAVR	9	Q96PD5	N-acetylmuramoyl-L-alanine amidase OS=Homo sapiens OX=9606 GN=PGLYRP2 PE=1 SV=1	2	509.753	0.048054	0.039102	108.46	17327000	yes
907	DTLPSCAVR	9	Q96PD5	N-acetylmuramoyl-L-alanine amidase OS=Homo sapiens OX=9606 GN=PGLYRP2 PE=1 SV=1	2	509.753	-0.7904			1292200	yes
908	DVCDPGNTK	9	P02774	Vitamin D-binding protein OS=Homo sapiens OX=9606 GN=GC PE=1 SV=2	2	503.219	-2.2704	0.0083377	111.95	10229000	yes
909	DVCDPGNTK	9	P02774	Vitamin D-binding protein OS=Homo sapiens OX=9606 GN=GC PE=1 SV=2	2	503.219	-2.841			1947600	yes
910	DVCKNYAEAK	10	P02768	Albumin OS=Homo sapiens OX=9606 GN=ALB PE=1 SV=2	2	599.282		0.00027367	176.48		yes
911	DVCKNYAEAKDVFLGMFLYEYAR	23	P02768	Albumin OS=Homo sapiens OX=9606 GN=ALB PE=1 SV=2	4	705.336	-0.19032	0.00017932	58.952	15942000	yes
912	DVDAAYMNKVELQAK	15	P48668	Keratin, type II cytoskeletal 6C OS=Homo sapiens OX=9606 GN=KRT6C PE=1 SV=3	3	570.95	-0.9828	0.02318	57.288	1935800	no
913	DVDAAYMNKVELQAKADTLTDEINFLR	27	P48668	Keratin, type II cytoskeletal 6C OS=Homo sapiens OX=9606 GN=KRT6C PE=1 SV=3	4	775.638	1.285	2.5768e-13	79.445	8095000	no
914	DVDAAYMNKVELQAKADTLTDEINFLR	27	P48668	Keratin, type II cytoskeletal 6C OS=Homo sapiens OX=9606 GN=KRT6C PE=1 SV=3	4	771.639	0.49847	1.0813e-16	95.357	11676000	no
915	DVDAAYVSKVDLESRVDTLTGEVNFLK	27	Q7Z794	Keratin, type II cytoskeletal 1b OS=Homo sapiens OX=9606 GN=KRT77 PE=1 SV=3	4	746.637	-0.38214	0.026038	33.265	9482400	yes
916	DVDGAYMTKVDLQAK	15	P04264	Keratin, type II cytoskeletal 1 OS=Homo sapiens OX=9606 GN=KRT1 PE=1 SV=6	3	557.275	-0.83209	0.00010309	98.676	35734000	yes
917	DVDGAYMTKVDLQAK	15	P04264	Keratin, type II cytoskeletal 1 OS=Homo sapiens OX=9606 GN=KRT1 PE=1 SV=6	3	551.943	-0.60263	4.8824e-17	143.46	46757000	yes
918	DVDGAYMTKVDLQAK	15	P04264	Keratin, type II cytoskeletal 1 OS=Homo sapiens OX=9606 GN=KRT1 PE=1 SV=6	3	551.943	0.40658			278320	yes
919	DVDGAYMTKVDLQAK	15	P04264	Keratin, type II cytoskeletal 1 OS=Homo sapiens OX=9606 GN=KRT1 PE=1 SV=6	3	551.943	0.15404			8111100	yes
920	DVDNAYMIKVELQSK	15	P35908	Keratin, type II cytoskeletal 2 epidermal OS=Homo sapiens OX=9606 GN=KRT2 PE=1 SV=2	3	590.298	0.41787	0.00040762	97.836	17000000	yes
921	DVDNAYMIKVELQSK	15	P35908	Keratin, type II cytoskeletal 2 epidermal OS=Homo sapiens OX=9606 GN=KRT2 PE=1 SV=2	3	584.966	-0.027999	0.00014183	101.39	27695000	yes
922	DVMKDVMSDLQQTNSEK	17	P46939	Utrophin OS=Homo sapiens OX=9606 GN=UTRN PE=1 SV=2	2	992.454		0.0095831	67.08		yes
923	DVSLAKADAAPDEKVLDSGFR	21	P01833	Polymeric immunoglobulin receptor OS=Homo sapiens OX=9606 GN=PIGR PE=1 SV=4	4	551.785	-0.29821	0.0018579	56.936	598410	yes
924	DYAEVGR	7	P00738	Haptoglobin OS=Homo sapiens OX=9606 GN=HP PE=1 SV=1	2	405.193	-2.5051	0.01657	143.02	9560100000	yes
925	DYAEVGR	7	P00738	Haptoglobin OS=Homo sapiens OX=9606 GN=HP PE=1 SV=1	2	405.193		0.0039815	130.05		yes
926	DYELLCLDGTR	11	P02787	Serotransferrin OS=Homo sapiens OX=9606 GN=TF PE=1 SV=4	2	677.819	-2.1468	1.7886e-05	130.66	6427400000	yes
927	DYFMPCPGR	9	P02790	Hemopexin OS=Homo sapiens OX=9606 GN=HPX PE=1 SV=2	2	579.739	-1.2012	0.01568	101.64	2413300000	yes
928	DYFMPCPGR	9	P02790	Hemopexin OS=Homo sapiens OX=9606 GN=HPX PE=1 SV=2	2	579.739	-1.4805	0.039608	86.472	77367000	yes
929	DYFMPCPGR	9	P02790	Hemopexin OS=Homo sapiens OX=9606 GN=HPX PE=1 SV=2	2	579.739	-1.7592	0.0086957	107.32	18323000	yes
930	DYFMPCPGR	9	P02790	Hemopexin OS=Homo sapiens OX=9606 GN=HPX PE=1 SV=2	2	579.739	-1.883	0.01568	101.64	21893000	yes
931	DYFMPCPGR	9	P02790	Hemopexin OS=Homo sapiens OX=9606 GN=HPX PE=1 SV=2	2	579.739	-1.4912	0.025773	94.662	28277000	yes
932	DYFMPCPGR	9	P02790	Hemopexin OS=Homo sapiens OX=9606 GN=HPX PE=1 SV=2	2	579.739	-0.98546	0.012228	104.45	46725000	yes
933	DYFMPCPGR	9	P02790	Hemopexin OS=Homo sapiens OX=9606 GN=HPX PE=1 SV=2	2	579.739	-1.1048	0.025773	94.662	41346000	yes
934	DYFMPCPGR	9	P02790	Hemopexin OS=Homo sapiens OX=9606 GN=HPX PE=1 SV=2	2	579.739	-1.2846	0.025773	94.662	23128000	yes
935	DYFMPCPGR	9	P02790	Hemopexin OS=Homo sapiens OX=9606 GN=HPX PE=1 SV=2	2	579.739	-1.2308	0.0047579	114.78	25088000	yes
936	DYFMPCPGR	9	P02790	Hemopexin OS=Homo sapiens OX=9606 GN=HPX PE=1 SV=2	2	579.739	-1.344	0.0041822	116.54	28249000	yes
937	DYFMPCPGR	9	P02790	Hemopexin OS=Homo sapiens OX=9606 GN=HPX PE=1 SV=2	2	571.742	-1.5654	0.016724	105.12	7353500000	yes
938	DYFMPCPGR	9	P02790	Hemopexin OS=Homo sapiens OX=9606 GN=HPX PE=1 SV=2	2	571.742	-1.214	0.037794	94.662	63951000	yes
939	DYQELMNTK	9	P04264	Keratin, type II cytoskeletal 1 OS=Homo sapiens OX=9606 GN=KRT1 PE=1 SV=6	2	571.263	-1.277	0.0088537	110.87	39339000	yes
940	DYVSQFEGSALGK	13	P02647	Apolipoprotein A-I OS=Homo sapiens OX=9606 GN=APOA1 PE=1 SV=1	2	700.838	-1.8092	1.1776e-05	125.74	18168000	yes
941	EADVDQDGRVNYEEFAR	17	Q9NZT1	Calmodulin-like protein 5 OS=Homo sapiens OX=9606 GN=CALML5 PE=1 SV=2	3	671.636	-0.976	0.046203	53.328	426390	yes
942	EADVDQDGRVNYEEFAR	17	Q9NZT1	Calmodulin-like protein 5 OS=Homo sapiens OX=9606 GN=CALML5 PE=1 SV=2	3	671.636	-0.27324	2.8207e-06	103.61	1881400	yes
943	EALQGVGDMGR	11	P35542	Serum amyloid A-4 protein OS=Homo sapiens OX=9606 GN=SAA4 PE=1 SV=2	2	566.774	-1.4407	0.010129	105.4	14425000	yes
944	ECCEKPLLEK	10	P02768	Albumin OS=Homo sapiens OX=9606 GN=ALB PE=1 SV=2	2	653.313	-1.9999	5.337e-25	216.45	38880000000	yes
945	ECCEKPLLEK	10	P02768	Albumin OS=Homo sapiens OX=9606 GN=ALB PE=1 SV=2	2	653.313	-2.1163	1.0224e-25	222	2285300000	yes
946	ECCEKPLLEK	10	P02768	Albumin OS=Homo sapiens OX=9606 GN=ALB PE=1 SV=2	2	653.313	-2.2023	1.0816e-17	207.83	3864600000	yes
947	ECCEKPLLEK	10	P02768	Albumin OS=Homo sapiens OX=9606 GN=ALB PE=1 SV=2	2	653.313	-2.2081	5.7557e-122	286.73	1068800000	yes
948	ECCEKPLLEK	10	P02768	Albumin OS=Homo sapiens OX=9606 GN=ALB PE=1 SV=2	2	653.313	-2.182	6.885e-35	231.23	1108100000	yes
949	ECCEKPLLEK	10	P02768	Albumin OS=Homo sapiens OX=9606 GN=ALB PE=1 SV=2	2	653.313	-2.167	2.1468e-58	246.86	1267100000	yes
950	ECCEKPLLEK	10	P02768	Albumin OS=Homo sapiens OX=9606 GN=ALB PE=1 SV=2	2	653.313	-2.1314	1.7731e-11	194.06	1416000000	yes
951	ECCEKPLLEK	10	P02768	Albumin OS=Homo sapiens OX=9606 GN=ALB PE=1 SV=2	2	653.313	-2.1022	1.6534e-17	205.14	880180000	yes
952	ECCEKPLLEK	10	P02768	Albumin OS=Homo sapiens OX=9606 GN=ALB PE=1 SV=2	2	653.313	-1.8085	2.1803e-34	225.87	685750000	yes
953	ECCEKPLLEK	10	P02768	Albumin OS=Homo sapiens OX=9606 GN=ALB PE=1 SV=2	2	653.313	-1.6552	2.0121e-11	192.92	1021100000	yes
954	ECCEKPLLEK	10	P02768	Albumin OS=Homo sapiens OX=9606 GN=ALB PE=1 SV=2	2	653.313	-1.5354	5.5314e-05	152.38	38523000	yes
955	ECCEKPLLEK	10	P02768	Albumin OS=Homo sapiens OX=9606 GN=ALB PE=1 SV=2	2	653.313	-0.54328	2.3701e-05	178.55	170700000	yes
956	ECCEKPLLEK	10	P02768	Albumin OS=Homo sapiens OX=9606 GN=ALB PE=1 SV=2	2	653.313	-0.17494	9.1211e-18	208.63	174730000	yes
957	ECCEKPLLEK	10	P02768	Albumin OS=Homo sapiens OX=9606 GN=ALB PE=1 SV=2	2	653.313	-0.57027	2.0346e-34	226.39	88670000	yes
958	ECCEKPLLEK	10	P02768	Albumin OS=Homo sapiens OX=9606 GN=ALB PE=1 SV=2	2	653.313	-0.77412	2.8156e-07	182.39	145380000	yes
959	ECCEKPLLEK	10	P02768	Albumin OS=Homo sapiens OX=9606 GN=ALB PE=1 SV=2	2	653.313	-0.95013	6.4592e-05	172.98	18598000	yes
960	ECCEKPLLEK	10	P02768	Albumin OS=Homo sapiens OX=9606 GN=ALB PE=1 SV=2	2	653.313	-0.9094	4.29e-05	175.93	116650000	yes
961	ECCEKPLLEK	10	P02768	Albumin OS=Homo sapiens OX=9606 GN=ALB PE=1 SV=2	2	653.313	-0.86643	0.00024448	160.75	32573000	yes
962	ECCEKPLLEK	10	P02768	Albumin OS=Homo sapiens OX=9606 GN=ALB PE=1 SV=2	2	653.313	-0.86044	1.8246e-17	204.34	47727000	yes
963	ECCEKPLLEK	10	P02768	Albumin OS=Homo sapiens OX=9606 GN=ALB PE=1 SV=2	2	653.313	-0.83263	1.3162e-17	206.73	33550000	yes
964	ECCEKPLLEK	10	P02768	Albumin OS=Homo sapiens OX=9606 GN=ALB PE=1 SV=2	2	653.313	-0.79558	0.010454	111.61	24979000	yes
965	ECCEKPLLEK	10	P02768	Albumin OS=Homo sapiens OX=9606 GN=ALB PE=1 SV=2	2	653.313	-0.70103	8.0298e-26	222.28	11982000	yes
966	ECCEKPLLEK	10	P02768	Albumin OS=Homo sapiens OX=9606 GN=ALB PE=1 SV=2	2	653.313	-0.59479	0.0013597	119.21	11329000	yes
967	ECCEKPLLEK	10	P02768	Albumin OS=Homo sapiens OX=9606 GN=ALB PE=1 SV=2	2	653.313	-0.42292	1.8221e-11	193.82	12145000	yes
968	ECCEKPLLEK	10	P02768	Albumin OS=Homo sapiens OX=9606 GN=ALB PE=1 SV=2	2	653.313	-0.13312	0.0048339	116.3	14451000	yes
969	ECCEKPLLEK	10	P02768	Albumin OS=Homo sapiens OX=9606 GN=ALB PE=1 SV=2	2	653.313	-0.20604	0.00075257	123.86	7980600	yes
970	ECCEKPLLEK	10	P02768	Albumin OS=Homo sapiens OX=9606 GN=ALB PE=1 SV=2	2	653.313	-0.28304	2.7417e-07	182.65	14654000	yes
971	ECCEKPLLEK	10	P02768	Albumin OS=Homo sapiens OX=9606 GN=ALB PE=1 SV=2	2	653.313	0.62502	0.00013354	155.84	11739000	yes
972	ECCEKPLLEK	10	P02768	Albumin OS=Homo sapiens OX=9606 GN=ALB PE=1 SV=2	2	653.313		6.9644e-64	256.91		yes
973	ECCEKPLLEK	10	P02768	Albumin OS=Homo sapiens OX=9606 GN=ALB PE=1 SV=2	2	653.313		0.0025855	166.19		yes
974	ECCEKPLLEK	10	P02768	Albumin OS=Homo sapiens OX=9606 GN=ALB PE=1 SV=2	2	653.313		5.5389e-08	192.91		yes
975	ECCEKPLLEK	10	P02768	Albumin OS=Homo sapiens OX=9606 GN=ALB PE=1 SV=2	2	653.313		8.1619e-50	245.5		yes
976	ECCEKPLLEK	10	P02768	Albumin OS=Homo sapiens OX=9606 GN=ALB PE=1 SV=2	2	653.313		6.7763e-07	135.86		yes
977	ECCEKPLLEK	10	P02768	Albumin OS=Homo sapiens OX=9606 GN=ALB PE=1 SV=2	2	653.313		0.0032889	122.33		yes
978	ECCEKPLLEK	10	P02768	Albumin OS=Homo sapiens OX=9606 GN=ALB PE=1 SV=2	2	653.313	-2.1197	4.687e-62	222	13590000000	yes
979	ECCEKPLLEK	10	P02768	Albumin OS=Homo sapiens OX=9606 GN=ALB PE=1 SV=2	2	653.313		0.00012829	177.06		yes
980	ECCEKPLLEK	10	P02768	Albumin OS=Homo sapiens OX=9606 GN=ALB PE=1 SV=2	2	653.313	0.35491	2.3017e-05	147.2	7110700	yes
981	ECCEKPLLEK	10	P02768	Albumin OS=Homo sapiens OX=9606 GN=ALB PE=1 SV=2	2	653.313	0.47395	0.00013367	134.25	3863300	yes
982	ECCEKPLLEK	10	P02768	Albumin OS=Homo sapiens OX=9606 GN=ALB PE=1 SV=2	2	653.313	0.51116	0.00016196	166.19	3323200	yes
983	ECCEKPLLEK	10	P02768	Albumin OS=Homo sapiens OX=9606 GN=ALB PE=1 SV=2	2	653.313	-2.377	1.2776e-87	271.62	791400000	yes
984	ECCEKPLLEK	10	P02768	Albumin OS=Homo sapiens OX=9606 GN=ALB PE=1 SV=2	2	653.313	-1.8838	1.0049e-58	250.92	299090000	yes
985	ECCEKPLLEK	10	P02768	Albumin OS=Homo sapiens OX=9606 GN=ALB PE=1 SV=2	2	653.313	-1.0607	1.5126e-45	236.92	41216000	yes
986	ECCEKPLLEK	10	P02768	Albumin OS=Homo sapiens OX=9606 GN=ALB PE=1 SV=2	2	653.313	-1.0356	0.00011395	169.09	26785000	yes
987	ECCEKPLLEK	10	P02768	Albumin OS=Homo sapiens OX=9606 GN=ALB PE=1 SV=2	2	653.313	-1.0809	0.00554	115.71	28139000	yes
988	ECCEKPLLEK	10	P02768	Albumin OS=Homo sapiens OX=9606 GN=ALB PE=1 SV=2	2	653.313	-1.1264	0.00016832	132.01	19564000	yes
989	ECCEKPLLEK	10	P02768	Albumin OS=Homo sapiens OX=9606 GN=ALB PE=1 SV=2	2	653.313	-0.7967	0.0019541	118.71	4854700	yes
990	ECCEKPLLEK	10	P02768	Albumin OS=Homo sapiens OX=9606 GN=ALB PE=1 SV=2	2	653.313	-1.8138	5.2326e-104	280.11	548490000	yes
991	ECCEKPLLEK	10	P02768	Albumin OS=Homo sapiens OX=9606 GN=ALB PE=1 SV=2	2	653.313	-1.846	1.4112e-11	195.79	9386600	yes
992	ECCEKPLLEK	10	P02768	Albumin OS=Homo sapiens OX=9606 GN=ALB PE=1 SV=2	2	653.313	-1.0062	1.0816e-17	207.83	330200000	yes
993	ECCEKPLLEK	10	P02768	Albumin OS=Homo sapiens OX=9606 GN=ALB PE=1 SV=2	2	653.313	-0.88573	8.372e-46	240.13	56483000	yes
994	ECCEKPLLEK	10	P02768	Albumin OS=Homo sapiens OX=9606 GN=ALB PE=1 SV=2	2	653.313	-0.26412	1.6407e-45	236.32	21231000	yes
995	ECCEKPLLEK	10	P02768	Albumin OS=Homo sapiens OX=9606 GN=ALB PE=1 SV=2	2	653.313	0.39462	1.2622e-34	229.17	7503700	yes
996	EDIFMETLK	9	P25311	Zinc-alpha-2-glycoprotein OS=Homo sapiens OX=9606 GN=AZGP1 PE=1 SV=2	2	571.276		0.021573	113.26		yes
997	EDPQTFYYAVAVVK	14	P02787	Serotransferrin OS=Homo sapiens OX=9606 GN=TF PE=1 SV=4	2	815.412	-0.51428	3.9495e-18	187.42	42770000	yes
998	EDPQTFYYAVAVVK	14	P02787	Serotransferrin OS=Homo sapiens OX=9606 GN=TF PE=1 SV=4	2	815.412	0.93911	2.8111e-14	154.05	53218000	yes
999	EDPQTFYYAVAVVK	14	P02787	Serotransferrin OS=Homo sapiens OX=9606 GN=TF PE=1 SV=4	3	543.943	0.42387	0.010076	70.622	4511400	yes
1000	EDPQTFYYAVAVVK	14	P02787	Serotransferrin OS=Homo sapiens OX=9606 GN=TF PE=1 SV=4	2	815.412	-0.55078	1.5486e-22	195.51	6276100000	yes
1001	EDPQTFYYAVAVVK	14	P02787	Serotransferrin OS=Homo sapiens OX=9606 GN=TF PE=1 SV=4	2	815.412	-0.78981	0.031957	73.067	8929800	yes
1002	EDPQTFYYAVAVVK	14	P02787	Serotransferrin OS=Homo sapiens OX=9606 GN=TF PE=1 SV=4	2	815.412	-1.0379	0.023366	79.974	6028000	yes
1003	EELLPAQDIK	10	P00751	Complement factor B OS=Homo sapiens OX=9606 GN=CFB PE=1 SV=2	2	578.316	1.0643	0.026175	92.051	51649000	yes
1004	EELLPAQDIK	10	P00751	Complement factor B OS=Homo sapiens OX=9606 GN=CFB PE=1 SV=2	2	578.316	-0.62952	0.0053857	109.29	13873000	yes
1005	EEMSQLTGQNSGDVNVEINVAPGKDLTK	28	P35527	Keratin, type I cytoskeletal 9 OS=Homo sapiens OX=9606 GN=KRT9 PE=1 SV=3	3	997.152	1.9629	0.0040014	47.38	3168800	yes
1006	EEMSQLTGQNSGDVNVEINVAPGKDLTK	28	P35527	Keratin, type I cytoskeletal 9 OS=Homo sapiens OX=9606 GN=KRT9 PE=1 SV=3	3	991.821	0.45479	3.9661e-13	83.09	7446200	yes
1007	EENFYVDETTVVK	13	P08185	Corticosteroid-binding globulin OS=Homo sapiens OX=9606 GN=SERPINA6 PE=1 SV=1	2	786.875	1.7502	0.0019186	106.62	10776000	yes
1008	EFGEQEVDLVNCR	13	Q9Y4C1	Lysine-specific demethylase 3A OS=Homo sapiens OX=9606 GN=KDM3A PE=1 SV=4	2	797.862	-0.58614	0.0032069	99.442	33437000	yes
1009	EFLEDTCVQYVQK	13	Q9UNN8	Endothelial protein C receptor OS=Homo sapiens OX=9606 GN=PROCR PE=1 SV=1	2	829.89	-1.1153	0.00096365	112.75	8526200	yes
1010	EFNAETFTFHADICTLSEK	19	P02768	Albumin OS=Homo sapiens OX=9606 GN=ALB PE=1 SV=2	3	754.012	-2.2029	0.0042239	61.648	786250	yes
1011	EFNAETFTFHADICTLSEK	19	P02768	Albumin OS=Homo sapiens OX=9606 GN=ALB PE=1 SV=2	3	754.012	-0.099174	0.00024058	80.603	949930	yes
1012	EFNAETFTFHADICTLSEK	19	P02768	Albumin OS=Homo sapiens OX=9606 GN=ALB PE=1 SV=2	3	754.012	-1.1988	1.2748e-78	234.49	9610100000	yes
1013	EFNAETFTFHADICTLSEK	19	P02768	Albumin OS=Homo sapiens OX=9606 GN=ALB PE=1 SV=2	3	754.012	-0.48067	7.8951e-56	216.96	12781000000	yes
1014	EFNAETFTFHADICTLSEK	19	P02768	Albumin OS=Homo sapiens OX=9606 GN=ALB PE=1 SV=2	3	754.012		3.9361e-05	80.316		yes
1015	EFNAETFTFHADICTLSEK	19	P02768	Albumin OS=Homo sapiens OX=9606 GN=ALB PE=1 SV=2	3	754.012	-0.58786	3.9603e-10	110.77	9400600	yes
1016	EFNAETFTFHADICTLSEK	19	P02768	Albumin OS=Homo sapiens OX=9606 GN=ALB PE=1 SV=2	3	754.012	-1.3568	1.1637e-07	100.21	9710400	yes
1017	EFNAETFTFHADICTLSEK	19	P02768	Albumin OS=Homo sapiens OX=9606 GN=ALB PE=1 SV=2	2	1130.51	-2.1366	0	441.65	30066000	yes
1018	EFNAETFTFHADICTLSEK	19	P02768	Albumin OS=Homo sapiens OX=9606 GN=ALB PE=1 SV=2	3	754.012	-1.0226	1.1569e-16	131.71	18337000	yes
1019	EFNAETFTFHADICTLSEK	19	P02768	Albumin OS=Homo sapiens OX=9606 GN=ALB PE=1 SV=2	3	754.012	-0.79998	0.00022854	81.016	21598000	yes
1020	EFNAETFTFHADICTLSEK	19	P02768	Albumin OS=Homo sapiens OX=9606 GN=ALB PE=1 SV=2	3	754.012	-0.63013	1.3154e-16	130.56	6701600	yes
1021	EFNAETFTFHADICTLSEK	19	P02768	Albumin OS=Homo sapiens OX=9606 GN=ALB PE=1 SV=2	3	754.012	-0.87303	1.0636e-07	100.97	15799000	yes
1022	EFNAETFTFHADICTLSEK	19	P02768	Albumin OS=Homo sapiens OX=9606 GN=ALB PE=1 SV=2	2	1130.51	1.0068	0	553.83	35277000	yes
1023	EFNAETFTFHADICTLSEK	19	P02768	Albumin OS=Homo sapiens OX=9606 GN=ALB PE=1 SV=2	4	565.761	-0.57018	0.00016026	82.609	51506000	yes
1024	EFNAETFTFHADICTLSEK	19	P02768	Albumin OS=Homo sapiens OX=9606 GN=ALB PE=1 SV=2	2	1130.51	1.081	0	573.41	36433000	yes
1025	EFNAETFTFHADICTLSEK	19	P02768	Albumin OS=Homo sapiens OX=9606 GN=ALB PE=1 SV=2	3	754.012		2.0096e-30	158.65		yes
1026	EFNAETFTFHADICTLSEK	19	P02768	Albumin OS=Homo sapiens OX=9606 GN=ALB PE=1 SV=2	3	754.012		1.9114e-16	130.56		yes
1027	EFNAETFTFHADICTLSEK	19	P02768	Albumin OS=Homo sapiens OX=9606 GN=ALB PE=1 SV=2	3	754.012		4.6069e-27	148.24		yes
1028	EFNAETFTFHADICTLSEK	19	P02768	Albumin OS=Homo sapiens OX=9606 GN=ALB PE=1 SV=2	3	754.012	0.51557			3804100	yes
1029	EFNAETFTFHADICTLSEKER	21	P02768	Albumin OS=Homo sapiens OX=9606 GN=ALB PE=1 SV=2	3	849.06	0.74202	5.0745e-22	135.73	15325000	yes
1030	EFNAETFTFHADICTLSEKER	21	P02768	Albumin OS=Homo sapiens OX=9606 GN=ALB PE=1 SV=2	4	637.047	-0.17019	9.553e-46	184.7	47131000	yes
1031	EFNAETFTFHADICTLSEKER	21	P02768	Albumin OS=Homo sapiens OX=9606 GN=ALB PE=1 SV=2	3	849.06	0.040728	2.2182e-36	159.06	22219000	yes
1032	EFNAETFTFHADICTLSEKER	21	P02768	Albumin OS=Homo sapiens OX=9606 GN=ALB PE=1 SV=2	4	637.047	-0.17891	1.0118e-45	184.26	71063000	yes
1033	EFNAETFTFHADICTLSEKER	21	P02768	Albumin OS=Homo sapiens OX=9606 GN=ALB PE=1 SV=2	3	849.06	-1.6736	1.6639e-41	174.2	50583000	yes
1034	EFNAETFTFHADICTLSEKER	21	P02768	Albumin OS=Homo sapiens OX=9606 GN=ALB PE=1 SV=2	4	637.047	-1.3427	9.553e-46	184.7	20763000	yes
1035	EFNAETFTFHADICTLSEKER	21	P02768	Albumin OS=Homo sapiens OX=9606 GN=ALB PE=1 SV=2	4	637.047	-1.089	0.010397	46.833	317930000	yes
1036	EFNAETFTFHADICTLSEKER	21	P02768	Albumin OS=Homo sapiens OX=9606 GN=ALB PE=1 SV=2	4	637.047	-1.2735	2.8751e-22	130.25	3422300000	yes
1037	EFNAETFTFHADICTLSEKER	21	P02768	Albumin OS=Homo sapiens OX=9606 GN=ALB PE=1 SV=2	4	637.047	-1.1592	4.5751e-18	125.09	11928000	yes
1038	EFNAETFTFHADICTLSEKER	21	P02768	Albumin OS=Homo sapiens OX=9606 GN=ALB PE=1 SV=2	4	637.047	-0.22976	6.5579e-15	113.26	8073700	yes
1039	EFNAETFTFHADICTLSEKER	21	P02768	Albumin OS=Homo sapiens OX=9606 GN=ALB PE=1 SV=2	4	637.047	-1.0187	2.9008e-06	72.443	6274900	yes
1040	EFNAETFTFHADICTLSEKER	21	P02768	Albumin OS=Homo sapiens OX=9606 GN=ALB PE=1 SV=2	4	637.047	-1.2235			11686000	yes
1041	EFNAETFTFHADICTLSEKER	21	P02768	Albumin OS=Homo sapiens OX=9606 GN=ALB PE=1 SV=2	4	637.047	-1.1725			15808000	yes
1042	EFNAETFTFHADICTLSEKERQIK	24	P02768	Albumin OS=Homo sapiens OX=9606 GN=ALB PE=1 SV=2	4	729.356	-1.226	0.015123	41.76	25822000	yes
1043	EFNAETFTFHADICTLSEKERQIK	24	P02768	Albumin OS=Homo sapiens OX=9606 GN=ALB PE=1 SV=2	5	583.687	-1.1791	0.023897	36.9	46314000	yes
1044	EFNAETFTFHADICTLSEKERQIK	24	P02768	Albumin OS=Homo sapiens OX=9606 GN=ALB PE=1 SV=2	5	583.687	-0.44232			9865900	yes
1045	EFQLFSSPHGK	11	P02787	Serotransferrin OS=Homo sapiens OX=9606 GN=TF PE=1 SV=4	2	638.82	0.1836	0.015566	99.815	4135500	yes
1046	EFQLFSSPHGK	11	P02787	Serotransferrin OS=Homo sapiens OX=9606 GN=TF PE=1 SV=4	2	638.82	-0.15836	0.0029941	101.65	1623600	yes
1047	EFTEAFLGCPAIHPR	15	Q96PD5	N-acetylmuramoyl-L-alanine amidase OS=Homo sapiens OX=9606 GN=PGLYRP2 PE=1 SV=1	3	582.287	1.2091	0.0089452	65.043	8900200	yes
1048	EFTEAFLGCPAIHPR	15	Q96PD5	N-acetylmuramoyl-L-alanine amidase OS=Homo sapiens OX=9606 GN=PGLYRP2 PE=1 SV=1	3	582.287	-0.69998	0.00090539	95.651	1466900000	yes
1049	EFTPPVQAAYQK	12	P68871	Hemoglobin subunit beta OS=Homo sapiens OX=9606 GN=HBB PE=1 SV=2	2	689.854	-1.5604	1.4876e-09	159.37	73844000	yes
1050	EGDCPVQSGK	10	P01042	Kininogen-1 OS=Homo sapiens OX=9606 GN=KNG1 PE=1 SV=2	2	538.737	-1.9821	0.00032561	123.35	28044000	yes
1051	EGQMESVEAAMSSK	14	P05543	Thyroxine-binding globulin OS=Homo sapiens OX=9606 GN=SERPINA7 PE=1 SV=2	2	742.324	-1.1347	0.0023527	97.911	201770000	yes
1052	EGQMESVEAAMSSK	14	P05543	Thyroxine-binding globulin OS=Homo sapiens OX=9606 GN=SERPINA7 PE=1 SV=2	3	495.218	0.45021	0.039349	48.704	3001000	yes
1053	EGSEEDLDALEHMFR	15	P31944	Caspase-14 OS=Homo sapiens OX=9606 GN=CASP14 PE=1 SV=2	3	598.593	-0.076698	0.0069478	73.156	1656000	yes
1054	EGSEEDLDALEHMFR	15	P31944	Caspase-14 OS=Homo sapiens OX=9606 GN=CASP14 PE=1 SV=2	3	593.261	-0.77537	7.6096e-18	147.68	9671500	yes
1055	EGSEEDLDALEHMFR	15	P31944	Caspase-14 OS=Homo sapiens OX=9606 GN=CASP14 PE=1 SV=2	3	593.261	-1.3419	5.2273e-06	111.74	9196800	yes
1056	EGTCPEAPTDECK	13	P02787	Serotransferrin OS=Homo sapiens OX=9606 GN=TF PE=1 SV=4	2	747.298	-1.9698	2.6238e-22	197.21	143840000	yes
1057	EGTCPEAPTDECKPVK	16	P02787	Serotransferrin OS=Homo sapiens OX=9606 GN=TF PE=1 SV=4	2	909.406	-2.3795	1.2124e-114	245.15	30371000	yes
1058	EGTCPEAPTDECKPVK	16	P02787	Serotransferrin OS=Homo sapiens OX=9606 GN=TF PE=1 SV=4	3	606.606	-2.5632	0.03846	56.872	6797100	yes
1059	EGTCPEAPTDECKPVK	16	P02787	Serotransferrin OS=Homo sapiens OX=9606 GN=TF PE=1 SV=4	3	606.606	-2.4888	1.239e-21	170.74	696420000	yes
1060	EGTCPEAPTDECKPVK	16	P02787	Serotransferrin OS=Homo sapiens OX=9606 GN=TF PE=1 SV=4	3	606.606	-2.1856	1.1243e-20	159.41	7199500	yes
1061	EGTCPEAPTDECKPVK	16	P02787	Serotransferrin OS=Homo sapiens OX=9606 GN=TF PE=1 SV=4	3	606.606	-2.1168	4.9349e-12	136.14	16316000	yes
1062	EGTCPEAPTDECKPVK	16	P02787	Serotransferrin OS=Homo sapiens OX=9606 GN=TF PE=1 SV=4	3	606.606	-1.9639	6.0714e-13	139.66	5678500	yes
1063	EGTCPEAPTDECKPVK	16	P02787	Serotransferrin OS=Homo sapiens OX=9606 GN=TF PE=1 SV=4	3	606.606	-2.4452	2.7176e-22	160.78	129010000	yes
1064	EGYYGYTGAFR	11	P02787	Serotransferrin OS=Homo sapiens OX=9606 GN=TF PE=1 SV=4	2	642.288	-1.3639	1.2603e-05	134.25	1078500000	yes
1065	EHAVEGDCDFQLLK	14	P02765	Alpha-2-HS-glycoprotein OS=Homo sapiens OX=9606 GN=AHSG PE=1 SV=2	3	554.259	0.12521	0.0061664	81.494	3211400	yes
1066	EHAVEGDCDFQLLK	14	P02765	Alpha-2-HS-glycoprotein OS=Homo sapiens OX=9606 GN=AHSG PE=1 SV=2	3	554.259	-0.70367	1.8895e-18	184.31	12507000	yes
1067	EHAVEGDCDFQLLK	14	P02765	Alpha-2-HS-glycoprotein OS=Homo sapiens OX=9606 GN=AHSG PE=1 SV=2	3	554.259	-0.67799	1.1337e-18	187.44	16135000	yes
1068	EHAVEGDCDFQLLK	14	P02765	Alpha-2-HS-glycoprotein OS=Homo sapiens OX=9606 GN=AHSG PE=1 SV=2	3	554.259	-0.66224	2.502e-16	180.09	5967200	yes
1069	EHAVEGDCDFQLLK	14	P02765	Alpha-2-HS-glycoprotein OS=Homo sapiens OX=9606 GN=AHSG PE=1 SV=2	3	554.259	-0.6451	8.7305e-10	134.18	9026300	yes
1070	EHAVEGDCDFQLLK	14	P02765	Alpha-2-HS-glycoprotein OS=Homo sapiens OX=9606 GN=AHSG PE=1 SV=2	2	830.885	-1.2693	1.019e-204	318.84	1255600000	yes
1071	EHAVEGDCDFQLLK	14	P02765	Alpha-2-HS-glycoprotein OS=Homo sapiens OX=9606 GN=AHSG PE=1 SV=2	2	830.885	-1.4453	2.6853e-14	167.2	55402000	yes
1072	EHAVEGDCDFQLLK	14	P02765	Alpha-2-HS-glycoprotein OS=Homo sapiens OX=9606 GN=AHSG PE=1 SV=2	3	554.259	-0.8609	1.8895e-18	184.31	101380000	yes
1073	EHAVEGDCDFQLLK	14	P02765	Alpha-2-HS-glycoprotein OS=Homo sapiens OX=9606 GN=AHSG PE=1 SV=2	3	554.259	-0.93592	2.136e-123	260.81	39728000	yes
1074	EHAVEGDCDFQLLK	14	P02765	Alpha-2-HS-glycoprotein OS=Homo sapiens OX=9606 GN=AHSG PE=1 SV=2	2	830.885	-1.342	6.0531e-287	348.72	7707100	yes
1075	EHAVEGDCDFQLLK	14	P02765	Alpha-2-HS-glycoprotein OS=Homo sapiens OX=9606 GN=AHSG PE=1 SV=2	2	830.885	-0.67216			8029100	yes
1076	EHSSLAFWK	9	P02749	Beta-2-glycoprotein 1 OS=Homo sapiens OX=9606 GN=APOH PE=1 SV=3	2	552.777	0.37633	9.9346e-10	174.52	4784200	yes
1077	EHSSLAFWK	9	P02749	Beta-2-glycoprotein 1 OS=Homo sapiens OX=9606 GN=APOH PE=1 SV=3	2	552.777	-0.43691	9.2837e-73	235.82	508810000	yes
1078	EHVAHLLFLR	10	P19652	Alpha-1-acid glycoprotein 2 OS=Homo sapiens OX=9606 GN=ORM2 PE=1 SV=2	2	617.856	1.0793	2.0811e-88	273.82	212830000	yes
1079	EHVAHLLFLR	10	P19652	Alpha-1-acid glycoprotein 2 OS=Homo sapiens OX=9606 GN=ORM2 PE=1 SV=2	2	617.856	1.6476	3.8342e-05	136.8	7344200	yes
1080	EHVAHLLFLR	10	P19652	Alpha-1-acid glycoprotein 2 OS=Homo sapiens OX=9606 GN=ORM2 PE=1 SV=2	2	617.856	1.0546			838300	yes
1081	EHVAHLLFLR	10	P19652	Alpha-1-acid glycoprotein 2 OS=Homo sapiens OX=9606 GN=ORM2 PE=1 SV=2	2	617.856	-1.152			80786	yes
1082	EIETYHNLLEGGQEDFESSGAGK	23	P35527	Keratin, type I cytoskeletal 9 OS=Homo sapiens OX=9606 GN=KRT9 PE=1 SV=3	3	837.382	1.6109	2.1969e-36	147.67	11164000	yes
1083	EIETYHNLLEGGQEDFESSGAGK	23	P35527	Keratin, type I cytoskeletal 9 OS=Homo sapiens OX=9606 GN=KRT9 PE=1 SV=3	3	837.382	-1.0028	1.981e-133	260.97	19766000	yes
1084	EIFDSRGNPTVEVDLFTSK	19	P06733	Alpha-enolase OS=Homo sapiens OX=9606 GN=ENO1 PE=1 SV=2	3	718.695	-0.6651	1.3765e-05	95.814	3345600	yes
1085	EIKIEISELNRVIQR	15	P35908	Keratin, type II cytoskeletal 2 epidermal OS=Homo sapiens OX=9606 GN=KRT2 PE=1 SV=2	4	460.772	-0.25609	0.020749	48.112	923480	yes
1086	EIPVLVTQISSTNHPVK	17	Q6UX71	Plexin domain-containing protein 2 OS=Homo sapiens OX=9606 GN=PLXDC2 PE=1 SV=1	3	621.351	-0.91164	0.0001436	88.427	10832000	yes
1087	EKLQDEDLGFL	11	P00751	Complement factor B OS=Homo sapiens OX=9606 GN=CFB PE=1 SV=2	2	653.83	1.463	0.02242	106.42	19595000	yes
1088	ELISLVEDVSSNYDGCCEGDVVQCIR	26	P43652	Afamin OS=Homo sapiens OX=9606 GN=AFM PE=1 SV=1	3	1006.12	-1.0318	9.0897e-78	196.81	86842000	yes
1089	ELTTEIDNNIEQISSYK	17	P13645	Keratin, type I cytoskeletal 10 OS=Homo sapiens OX=9606 GN=KRT10 PE=1 SV=6	3	666.329	-0.94069	1.4765e-06	101.42	4810200	yes
1090	ELTTEIDNNIEQISSYK	17	P13645	Keratin, type I cytoskeletal 10 OS=Homo sapiens OX=9606 GN=KRT10 PE=1 SV=6	3	666.329	-0.73061	6.9709e-32	195.6	19156000	yes
1091	ELTTEIDNNIEQISSYKSEITELRR	25	P13645	Keratin, type I cytoskeletal 10 OS=Homo sapiens OX=9606 GN=KRT10 PE=1 SV=6	4	746.132	-0.70502	1.6446e-52	162.01	77981000	yes
1092	ENAGEDPGLAR	11	P81605	Dermcidin OS=Homo sapiens OX=9606 GN=DCD PE=1 SV=2	2	564.768	-1.803	0.015146	100.25	1883900	yes
1093	ENFLFLTPDCK	11	P01042	Kininogen-1 OS=Homo sapiens OX=9606 GN=KNG1 PE=1 SV=2	2	692.334	-0.23918	5.0165e-06	174.41	342730000	yes
1094	ENPVKGSPGVPSFAAGPPISEGK	23	Q15517	Corneodesmosin OS=Homo sapiens OX=9606 GN=CDSN PE=1 SV=3	3	741.387	0.27805	0.0005193	62.064	5492000	yes
1095	ENPVKGSPGVPSFAAGPPISEGK	23	Q15517	Corneodesmosin OS=Homo sapiens OX=9606 GN=CDSN PE=1 SV=3	3	741.387	-0.42599	0.0088692	54.235	3497400	yes
1096	EQIKTLNNK	9	P35908	Keratin, type II cytoskeletal 2 epidermal OS=Homo sapiens OX=9606 GN=KRT2 PE=1 SV=2	2	544.309	0.4749	0.0066143	157.68	3861900	no
1097	EQIMVLNNKFASFIDKVR	18	Q7Z794	Keratin, type II cytoskeletal 1b OS=Homo sapiens OX=9606 GN=KRT77 PE=1 SV=3	4	542.794	-0.76221	0.013532	46.621	1765100	yes
1098	EQLGEFYEALDCLR	14	P02763	Alpha-1-acid glycoprotein 1 OS=Homo sapiens OX=9606 GN=ORM1 PE=1 SV=2	2	871.906	-2.8813	1.1908e-37	221.55	539670000	yes
1099	EQLKAVMDDFAAFVEK	16	P02768	Albumin OS=Homo sapiens OX=9606 GN=ALB PE=1 SV=2	3	619.641	-1.2643	2.1641e-06	114.96	30811000	yes
1100	EQLKAVMDDFAAFVEK	16	P02768	Albumin OS=Homo sapiens OX=9606 GN=ALB PE=1 SV=2	3	614.31	-0.23749	3.5728e-21	168.69	13061000	yes
1101	EQLKAVMDDFAAFVEK	16	P02768	Albumin OS=Homo sapiens OX=9606 GN=ALB PE=1 SV=2	2	920.961	-1.2858	0.0073706	92.856	5249900	yes
1102	EQLKAVMDDFAAFVEK	16	P02768	Albumin OS=Homo sapiens OX=9606 GN=ALB PE=1 SV=2	3	614.31	-0.41984	5.3573e-06	113.29	18618000	yes
1103	EQLSLLDRFTEDAKR	15	P01011	Alpha-1-antichymotrypsin OS=Homo sapiens OX=9606 GN=SERPINA3 PE=1 SV=2	4	455.993	-0.19775	0.0039244	79.022	25784000	yes
1104	EQLTPLIK	8	P02652	Apolipoprotein A-II OS=Homo sapiens OX=9606 GN=APOA2 PE=1 SV=1	2	471.287	-0.42643	0.045411	119.27	7325800	yes
1105	EREQIKSLNNQFASFIDK	18	P04264	Keratin, type II cytoskeletal 1 OS=Homo sapiens OX=9606 GN=KRT1 PE=1 SV=6	4	542.534	-0.072482	0.00088666	75.97	8221700	yes
1106	ESHVTLASPEETR	13	Q6EMK4	Vasorin OS=Homo sapiens OX=9606 GN=VASN PE=1 SV=1	3	485.907	-1.1932	0.0037434	89.43	3731000	yes
1107	ESILFHYTDWVDDQRPENYR	20	P06276	Cholinesterase OS=Homo sapiens OX=9606 GN=BCHE PE=1 SV=1	4	646.553	-1.2096	8.3624e-06	85.146	13677000	yes
1108	ESLLNHFLYEVAR	13	P43652	Afamin OS=Homo sapiens OX=9606 GN=AFM PE=1 SV=1	3	530.947	-0.027374	7.2836e-07	128.9	110730000	yes
1109	ESLLNHFLYEVAR	13	P43652	Afamin OS=Homo sapiens OX=9606 GN=AFM PE=1 SV=1	3	530.947	0.0039292	0.015321	69.108	17476000	yes
1110	ESLLNHFLYEVAR	13	P43652	Afamin OS=Homo sapiens OX=9606 GN=AFM PE=1 SV=1	3	530.947	0.052631			250090	yes
1111	ESLSSYWESAK	11	P02655	Apolipoprotein C-II OS=Homo sapiens OX=9606 GN=APOC2 PE=1 SV=1	2	643.799	-1.7976	0.0021496	116.52	48956000	yes
1112	ESTLHLVLR	9	P62987	Ubiquitin-60S ribosomal protein L40 OS=Homo sapiens OX=9606 GN=UBA52 PE=1 SV=2	2	534.314	0.1603	0.015053	106.04	6078100	yes
1113	ETCFAEEGK	9	P02768	Albumin OS=Homo sapiens OX=9606 GN=ALB PE=1 SV=2	2	535.727	-1.8051	0.0084376	111.74	59162000	yes
1114	ETCFAEEGKK	10	P02768	Albumin OS=Homo sapiens OX=9606 GN=ALB PE=1 SV=2	2	599.774	-2.3395	0.00017373	134.26	25241000000	yes
1115	ETCFAEEGKK	10	P02768	Albumin OS=Homo sapiens OX=9606 GN=ALB PE=1 SV=2	2	599.774	-2.3777	0.038352	105.94	21435000	yes
1116	ETCFAEEGKK	10	P02768	Albumin OS=Homo sapiens OX=9606 GN=ALB PE=1 SV=2	2	599.774	-2.3477	0.00024263	164.71	17766000	yes
1117	ETCFAEEGKK	10	P02768	Albumin OS=Homo sapiens OX=9606 GN=ALB PE=1 SV=2	2	599.774	-2.3157	0.022258	108.3	17375000	yes
1118	ETCFAEEGKK	10	P02768	Albumin OS=Homo sapiens OX=9606 GN=ALB PE=1 SV=2	2	599.774	-2.4201	0.021801	90.64	448990000	yes
1119	ETCFAEEGKK	10	P02768	Albumin OS=Homo sapiens OX=9606 GN=ALB PE=1 SV=2	3	400.185		0.024322	57.785		yes
1120	ETCFAEEGKK	10	P02768	Albumin OS=Homo sapiens OX=9606 GN=ALB PE=1 SV=2	2	599.774	-0.052722	5.411e-12	200.54	7513200	yes
1121	ETLFSVMPGLK	11	Q14624	Inter-alpha-trypsin inhibitor heavy chain H4 OS=Homo sapiens OX=9606 GN=ITIH4 PE=1 SV=4	2	611.331	0.15794	0.0065025	109.21	5852100	yes
1122	ETLLQDFR	8	P02760	Protein AMBP OS=Homo sapiens OX=9606 GN=AMBP PE=1 SV=1	2	511.269	-1.0637	0.00019508	183.24	47675000	yes
1123	ETRERMQAMEK	11	Q5T5P2	Sickle tail protein homolog OS=Homo sapiens OX=9606 GN=KIAA1217 PE=1 SV=2	2	720.832	-0.40674	0.037288	42.599	2964300	yes
1124	ETYGEMADCCAK	12	P02768	Albumin OS=Homo sapiens OX=9606 GN=ALB PE=1 SV=2	2	725.768	-2.7064	0.0054249	101.38	30628000	yes
1125	ETYGEMADCCAK	12	P02768	Albumin OS=Homo sapiens OX=9606 GN=ALB PE=1 SV=2	2	725.768	-2.6797	3.9576e-08	137.95	51225000	yes
1126	ETYGEMADCCAK	12	P02768	Albumin OS=Homo sapiens OX=9606 GN=ALB PE=1 SV=2	2	725.768	-2.6574	0.0067048	98.048	49443000	yes
1127	ETYGEMADCCAK	12	P02768	Albumin OS=Homo sapiens OX=9606 GN=ALB PE=1 SV=2	2	725.768	-2.5785	7.3337e-09	163.64	13788000000	yes
1128	ETYGEMADCCAK	12	P02768	Albumin OS=Homo sapiens OX=9606 GN=ALB PE=1 SV=2	2	725.768	-2.4713	2.6437e-40	229.38	27786000000	yes
1129	ETYGEMADCCAK	12	P02768	Albumin OS=Homo sapiens OX=9606 GN=ALB PE=1 SV=2	2	725.768	-2.3053	0.038353	76.228	1020500000	yes
1130	ETYGEMADCCAK	12	P02768	Albumin OS=Homo sapiens OX=9606 GN=ALB PE=1 SV=2	2	725.768	-2.2415	3.9576e-08	137.95	1290900000	yes
1131	ETYGEMADCCAK	12	P02768	Albumin OS=Homo sapiens OX=9606 GN=ALB PE=1 SV=2	2	725.768	-2.1039	0.00017595	119.68	2502000000	yes
1132	ETYGEMADCCAK	12	P02768	Albumin OS=Homo sapiens OX=9606 GN=ALB PE=1 SV=2	2	725.768	-2.3013	3.4983e-05	127.76	375320000	yes
1133	ETYGEMADCCAK	12	P02768	Albumin OS=Homo sapiens OX=9606 GN=ALB PE=1 SV=2	2	725.768	-2.3343	1.4375e-07	132.01	449950000	yes
1134	ETYGEMADCCAK	12	P02768	Albumin OS=Homo sapiens OX=9606 GN=ALB PE=1 SV=2	2	725.768	-2.2902	1.0109e-09	148.94	608220000	yes
1135	ETYGEMADCCAK	12	P02768	Albumin OS=Homo sapiens OX=9606 GN=ALB PE=1 SV=2	2	725.768	-2.2604	8.1722e-08	135.55	501430000	yes
1136	ETYGEMADCCAK	12	P02768	Albumin OS=Homo sapiens OX=9606 GN=ALB PE=1 SV=2	2	725.768	-2.2446	4.7753e-17	199.81	533530000	yes
1137	ETYGEMADCCAK	12	P02768	Albumin OS=Homo sapiens OX=9606 GN=ALB PE=1 SV=2	2	725.768	-2.1794	0.0035063	107.79	475350000	yes
1138	ETYGEMADCCAK	12	P02768	Albumin OS=Homo sapiens OX=9606 GN=ALB PE=1 SV=2	2	725.768	-1.8939	0.0046263	104.05	1064100000	yes
1139	ETYGEMADCCAK	12	P02768	Albumin OS=Homo sapiens OX=9606 GN=ALB PE=1 SV=2	2	725.768	-1.5328	0.0035063	107.79	490800000	yes
1140	ETYGEMADCCAK	12	P02768	Albumin OS=Homo sapiens OX=9606 GN=ALB PE=1 SV=2	2	725.768	-1.6154	0.0193	85.533	222320000	yes
1141	ETYGEMADCCAK	12	P02768	Albumin OS=Homo sapiens OX=9606 GN=ALB PE=1 SV=2	2	725.768	-1.6664	0.038353	76.228	363600000	yes
1142	ETYGEMADCCAK	12	P02768	Albumin OS=Homo sapiens OX=9606 GN=ALB PE=1 SV=2	2	725.768	-1.0179	0.022663	83.499	29860000	yes
1143	ETYGEMADCCAK	12	P02768	Albumin OS=Homo sapiens OX=9606 GN=ALB PE=1 SV=2	2	725.768	-0.96001	0.04514	74.533	16786000	yes
1144	ETYGEMADCCAK	12	P02768	Albumin OS=Homo sapiens OX=9606 GN=ALB PE=1 SV=2	2	725.768	-0.67778	0.028491	79.974	5392500	yes
1145	ETYGEMADCCAK	12	P02768	Albumin OS=Homo sapiens OX=9606 GN=ALB PE=1 SV=2	2	725.768		8.3325e-10	176.6		yes
1146	ETYGEMADCCAK	12	P02768	Albumin OS=Homo sapiens OX=9606 GN=ALB PE=1 SV=2	2	725.768		4.3811e-05	132.01		yes
1147	ETYGEMADCCAK	12	P02768	Albumin OS=Homo sapiens OX=9606 GN=ALB PE=1 SV=2	2	725.768		9.3961e-09	155.06		yes
1148	ETYGEMADCCAK	12	P02768	Albumin OS=Homo sapiens OX=9606 GN=ALB PE=1 SV=2	2	725.768	-1.5729	0.037389	67.726	379040000	yes
1149	ETYGEMADCCAK	12	P02768	Albumin OS=Homo sapiens OX=9606 GN=ALB PE=1 SV=2	3	484.181	-2.0493	0.0080272	86.911	81553000	yes
1150	ETYGEMADCCAK	12	P02768	Albumin OS=Homo sapiens OX=9606 GN=ALB PE=1 SV=2	2	725.768	-0.24552	0.010354	93.667	3558800	yes
1151	ETYGEMADCCAK	12	P02768	Albumin OS=Homo sapiens OX=9606 GN=ALB PE=1 SV=2	2	725.768	0.11316	0.014506	88.681	2628100	yes
1152	ETYGEMADCCAK	12	P02768	Albumin OS=Homo sapiens OX=9606 GN=ALB PE=1 SV=2	2	725.768	-0.37808	2.9625e-09	152.97	176800000	yes
1153	ETYGEMADCCAK	12	P02768	Albumin OS=Homo sapiens OX=9606 GN=ALB PE=1 SV=2	2	725.768	-1.4047	0.032607	77.662	14083000	yes
1154	ETYGEMADCCAK	12	P02768	Albumin OS=Homo sapiens OX=9606 GN=ALB PE=1 SV=2	2	725.768	-0.44987	6.9079e-10	177.06	77751000	yes
1155	ETYGEMADCCAK	12	P02768	Albumin OS=Homo sapiens OX=9606 GN=ALB PE=1 SV=2	2	725.768	-0.11132	0.0076695	96.89	3033900	yes
1156	ETYGEMADCCAK	12	P02768	Albumin OS=Homo sapiens OX=9606 GN=ALB PE=1 SV=2	2	725.768	0.17186	0.0076695	96.89	2766300	yes
1157	ETYGEMADCCAK	12	P02768	Albumin OS=Homo sapiens OX=9606 GN=ALB PE=1 SV=2	2	725.768	-1.0192	0.030671	78.655	141280000	yes
1158	ETYGEMADCCAK	12	P02768	Albumin OS=Homo sapiens OX=9606 GN=ALB PE=1 SV=2	2	725.768	-1.0564	1.8159e-07	129.85	84392000	yes
1159	ETYGEMADCCAK	12	P02768	Albumin OS=Homo sapiens OX=9606 GN=ALB PE=1 SV=2	2	725.768	-1.0593	0.00099545	116.52	7726100	yes
1160	ETYGEMADCCAK	12	P02768	Albumin OS=Homo sapiens OX=9606 GN=ALB PE=1 SV=2	2	725.768	-0.70272	0.0082914	96.143	4420600	yes
1161	ETYGEMADCCAK	12	P02768	Albumin OS=Homo sapiens OX=9606 GN=ALB PE=1 SV=2	2	725.768	-0.43381	0.017044	86.898	3728000	yes
1162	ETYGEMADCCAK	12	P02768	Albumin OS=Homo sapiens OX=9606 GN=ALB PE=1 SV=2	2	725.768	-0.14562	0.014506	88.681	3205100	yes
1163	ETYGEMADCCAK	12	P02768	Albumin OS=Homo sapiens OX=9606 GN=ALB PE=1 SV=2	2	725.768	0.1451	0.0042827	105.2	4552800	yes
1164	ETYGEMADCCAK	12	P02768	Albumin OS=Homo sapiens OX=9606 GN=ALB PE=1 SV=2	2	725.768	0.07449	2.6186e-05	128.27	5853100	yes
1165	ETYGEMADCCAK	12	P02768	Albumin OS=Homo sapiens OX=9606 GN=ALB PE=1 SV=2	2	725.768	-0.68652	0.0029541	109.66	4497800	yes
1166	ETYGEMADCCAK	12	P02768	Albumin OS=Homo sapiens OX=9606 GN=ALB PE=1 SV=2	2	725.768	-1.2299	0.041232	75.509	7935900	yes
1167	ETYGEMADCCAK	12	P02768	Albumin OS=Homo sapiens OX=9606 GN=ALB PE=1 SV=2	2	725.768	-0.70242	0.0048636	103.26	5065400	yes
1168	ETYGEMADCCAK	12	P02768	Albumin OS=Homo sapiens OX=9606 GN=ALB PE=1 SV=2	2	725.768	-0.38844	0.00065812	117.7	3771300	yes
1169	ETYGEMADCCAK	12	P02768	Albumin OS=Homo sapiens OX=9606 GN=ALB PE=1 SV=2	2	725.768	-0.026851	0.00534	101.66	4196300	yes
1170	ETYGEMADCCAK	12	P02768	Albumin OS=Homo sapiens OX=9606 GN=ALB PE=1 SV=2	2	725.768	-0.5809	0.0081258	96.342	4289500	yes
1171	ETYGEMADCCAK	12	P02768	Albumin OS=Homo sapiens OX=9606 GN=ALB PE=1 SV=2	2	725.768		0.034769	95.573		yes
1172	ETYGEMADCCAK	12	P02768	Albumin OS=Homo sapiens OX=9606 GN=ALB PE=1 SV=2	2	725.768		0.030944	107.79		yes
1173	ETYGEMADCCAK	12	P02768	Albumin OS=Homo sapiens OX=9606 GN=ALB PE=1 SV=2	2	717.77	-1.968	2.0836e-40	231.38	1210200000	yes
1174	ETYGEMADCCAK	12	P02768	Albumin OS=Homo sapiens OX=9606 GN=ALB PE=1 SV=2	2	717.77	-1.6451	1.1911e-30	219.8	139870000	yes
1175	ETYGEMADCCAK	12	P02768	Albumin OS=Homo sapiens OX=9606 GN=ALB PE=1 SV=2	2	717.77	-1.4105	0.00015715	123.63	1092800000	yes
1176	ETYGEMADCCAK	12	P02768	Albumin OS=Homo sapiens OX=9606 GN=ALB PE=1 SV=2	2	717.77	-0.99141	7.2259e-09	155.42	94881000	yes
1177	ETYGEMADCCAK	12	P02768	Albumin OS=Homo sapiens OX=9606 GN=ALB PE=1 SV=2	2	717.77	-0.73751	1.013e-09	177.06	1296500000	yes
1178	ETYGEMADCCAK	12	P02768	Albumin OS=Homo sapiens OX=9606 GN=ALB PE=1 SV=2	2	717.77	-0.92876	5.7365e-10	179.1	1635800000	yes
1179	ETYGEMADCCAK	12	P02768	Albumin OS=Homo sapiens OX=9606 GN=ALB PE=1 SV=2	2	717.77	-1.1993	1.9072e-12	188.87	563640000	yes
1180	ETYGEMADCCAK	12	P02768	Albumin OS=Homo sapiens OX=9606 GN=ALB PE=1 SV=2	2	717.77	-1.1966	0.030038	84.817	594530000	yes
1181	ETYGEMADCCAK	12	P02768	Albumin OS=Homo sapiens OX=9606 GN=ALB PE=1 SV=2	2	717.77	-1.1578	0.0023496	114.39	50198000	yes
1182	ETYGEMADCCAK	12	P02768	Albumin OS=Homo sapiens OX=9606 GN=ALB PE=1 SV=2	2	717.77	-1.0808	1.4898e-09	166.19	1200800000	yes
1183	ETYGEMADCCAK	12	P02768	Albumin OS=Homo sapiens OX=9606 GN=ALB PE=1 SV=2	2	717.77	-1.0539	1.4883e-09	159.34	632470000	yes
1184	ETYGEMADCCAK	12	P02768	Albumin OS=Homo sapiens OX=9606 GN=ALB PE=1 SV=2	2	717.77	-1.0194	0.00096507	117.7	499650000	yes
1185	ETYGEMADCCAK	12	P02768	Albumin OS=Homo sapiens OX=9606 GN=ALB PE=1 SV=2	2	717.77	-0.99523	1.2024e-22	205.59	395430000	yes
1186	ETYGEMADCCAK	12	P02768	Albumin OS=Homo sapiens OX=9606 GN=ALB PE=1 SV=2	2	717.77	-0.28789	5.7446e-08	137.98	29215000	yes
1187	ETYGEMADCCAK	12	P02768	Albumin OS=Homo sapiens OX=9606 GN=ALB PE=1 SV=2	2	717.77	-0.26227	3.8399e-05	128.27	27837000	yes
1188	ETYGEMADCCAK	12	P02768	Albumin OS=Homo sapiens OX=9606 GN=ALB PE=1 SV=2	2	717.77	-0.31474	1.4484e-09	142.43	17554000	yes
1189	ETYGEMADCCAK	12	P02768	Albumin OS=Homo sapiens OX=9606 GN=ALB PE=1 SV=2	2	717.77	-0.38714	0.0053975	107.21	19465000	yes
1190	ETYGEMADCCAK	12	P02768	Albumin OS=Homo sapiens OX=9606 GN=ALB PE=1 SV=2	2	717.77	-0.52738	0.00096507	117.7	17819000	yes
1191	ETYGEMADCCAK	12	P02768	Albumin OS=Homo sapiens OX=9606 GN=ALB PE=1 SV=2	2	717.77	-0.42642	1.4898e-09	150.35	12654000	yes
1192	ETYGEMADCCAK	12	P02768	Albumin OS=Homo sapiens OX=9606 GN=ALB PE=1 SV=2	2	717.77	-0.14608	0.044976	78.655	17454000	yes
1193	ETYGEMADCCAK	12	P02768	Albumin OS=Homo sapiens OX=9606 GN=ALB PE=1 SV=2	2	717.77	-0.0019441	0.011916	96.342	10041000	yes
1194	ETYGEMADCCAK	12	P02768	Albumin OS=Homo sapiens OX=9606 GN=ALB PE=1 SV=2	2	717.77	0.62718	0.028086	85.622	2449900	yes
1195	ETYGEMADCCAK	12	P02768	Albumin OS=Homo sapiens OX=9606 GN=ALB PE=1 SV=2	2	717.77	0.58744	0.021271	88.681	3120700	yes
1196	ETYGEMADCCAK	12	P02768	Albumin OS=Homo sapiens OX=9606 GN=ALB PE=1 SV=2	2	717.77	0.54958	5.13e-05	127.76	2191800	yes
1197	ETYGEMADCCAK	12	P02768	Albumin OS=Homo sapiens OX=9606 GN=ALB PE=1 SV=2	2	717.77	-0.60933	5.8034e-08	137.95	5299800	yes
1198	ETYGEMADCCAK	12	P02768	Albumin OS=Homo sapiens OX=9606 GN=ALB PE=1 SV=2	2	717.77	0.63122	0.012854	95.573	8685800	yes
1199	ETYGEMADCCAK	12	P02768	Albumin OS=Homo sapiens OX=9606 GN=ALB PE=1 SV=2	2	717.77		0.00024281	125.97		yes
1200	ETYGEMADCCAK	12	P02768	Albumin OS=Homo sapiens OX=9606 GN=ALB PE=1 SV=2	2	717.77		0.014095	116.52		yes
1201	ETYGEMADCCAK	12	P02768	Albumin OS=Homo sapiens OX=9606 GN=ALB PE=1 SV=2	2	717.77		0.0090793	119.68		yes
1202	ETYGEMADCCAK	12	P02768	Albumin OS=Homo sapiens OX=9606 GN=ALB PE=1 SV=2	2	717.77		9.6554e-09	150.35		yes
1203	ETYGEMADCCAK	12	P02768	Albumin OS=Homo sapiens OX=9606 GN=ALB PE=1 SV=2	2	717.77		9.6554e-09	150.35		yes
1204	ETYGEMADCCAK	12	P02768	Albumin OS=Homo sapiens OX=9606 GN=ALB PE=1 SV=2	2	717.77		0.012223	117.7		yes
1205	ETYGEMADCCAK	12	P02768	Albumin OS=Homo sapiens OX=9606 GN=ALB PE=1 SV=2	2	717.77	-0.70798	0.01035	119.68	2700900000	yes
1206	ETYGEMADCCAK	12	P02768	Albumin OS=Homo sapiens OX=9606 GN=ALB PE=1 SV=2	2	717.77	-0.28383	0.0034578	96.143	23251000	yes
1207	ETYGEMADCCAK	12	P02768	Albumin OS=Homo sapiens OX=9606 GN=ALB PE=1 SV=2	2	717.77	-0.22797	0.00019816	129.85	17744000	yes
1208	ETYGEMADCCAK	12	P02768	Albumin OS=Homo sapiens OX=9606 GN=ALB PE=1 SV=2	2	717.77	-0.25296	0.040958	83	27257000	yes
1209	ETYGEMADCCAK	12	P02768	Albumin OS=Homo sapiens OX=9606 GN=ALB PE=1 SV=2	3	478.849	-1.2869	0.0014126	108.35	83084000	yes
1210	ETYGEMADCCAK	12	P02768	Albumin OS=Homo sapiens OX=9606 GN=ALB PE=1 SV=2	3	478.849	-1.1453	0.0001493	118.77	267010000	yes
1211	ETYGEMADCCAK	12	P02768	Albumin OS=Homo sapiens OX=9606 GN=ALB PE=1 SV=2	3	478.849	0.25021	0.032847	66.498	6580700	yes
1212	ETYGEMADCCAK	12	P02768	Albumin OS=Homo sapiens OX=9606 GN=ALB PE=1 SV=2	2	717.77	-1.0497	0.0062801	105.2	2474900	yes
1213	ETYGEMADCCAK	12	P02768	Albumin OS=Homo sapiens OX=9606 GN=ALB PE=1 SV=2	2	717.77	-0.83314	0.0069366	103.7	2038400	yes
1214	ETYGEMADCCAK	12	P02768	Albumin OS=Homo sapiens OX=9606 GN=ALB PE=1 SV=2	2	717.77	-0.8875	0.00010973	125.48	1318400	yes
1215	ETYGEMADCCAK	12	P02768	Albumin OS=Homo sapiens OX=9606 GN=ALB PE=1 SV=2	3	478.849		0.037138	42.095		yes
1216	ETYGEMADCCAK	12	P02768	Albumin OS=Homo sapiens OX=9606 GN=ALB PE=1 SV=2	3	478.849		0.0092168	75.819		yes
1217	ETYGEMADCCAK	12	P02768	Albumin OS=Homo sapiens OX=9606 GN=ALB PE=1 SV=2	3	478.849		0.04309	35.523		yes
1218	ETYGEMADCCAK	12	P02768	Albumin OS=Homo sapiens OX=9606 GN=ALB PE=1 SV=2	2	717.77	-0.1064	1.533e-07	134.25	9496900	yes
1219	ETYGEMADCCAK	12	P02768	Albumin OS=Homo sapiens OX=9606 GN=ALB PE=1 SV=2	2	717.77	-0.053594	0.038473	81.338	4540000	yes
1220	ETYGEMADCCAK	12	P02768	Albumin OS=Homo sapiens OX=9606 GN=ALB PE=1 SV=2	2	717.77	0.012364	0.00025802	119.68	4910400	yes
1221	ETYGEMADCCAK	12	P02768	Albumin OS=Homo sapiens OX=9606 GN=ALB PE=1 SV=2	2	717.77	0.049214	2.6628e-07	129.85	3691400	yes
1222	ETYGEMADCCAK	12	P02768	Albumin OS=Homo sapiens OX=9606 GN=ALB PE=1 SV=2	2	717.77	0.20848	5.479e-08	138.08	2624500	yes
1223	ETYGEMADCCAK	12	P02768	Albumin OS=Homo sapiens OX=9606 GN=ALB PE=1 SV=2	2	717.77	0.26328	1.1283e-08	163.16	3654200	yes
1224	ETYGEMADCCAK	12	P02768	Albumin OS=Homo sapiens OX=9606 GN=ALB PE=1 SV=2	2	717.77	-1.8295	7.9382e-09	166.19	1168600000	yes
1225	ETYGEMADCCAK	12	P02768	Albumin OS=Homo sapiens OX=9606 GN=ALB PE=1 SV=2	2	717.77	-1.3575	1.4898e-09	150.35	293840000	yes
1226	ETYGEMADCCAK	12	P02768	Albumin OS=Homo sapiens OX=9606 GN=ALB PE=1 SV=2	2	717.77	-1.1142	1.0754e-08	163.64	6874400	yes
1227	ETYGEMADCCAK	12	P02768	Albumin OS=Homo sapiens OX=9606 GN=ALB PE=1 SV=2	2	717.77	-1.5266	1.5597e-09	150.61	3145300	yes
1228	ETYGEMADCCAK	12	P02768	Albumin OS=Homo sapiens OX=9606 GN=ALB PE=1 SV=2	2	717.77	-0.14592	7.5928e-65	250.96	814050000	yes
1229	ETYGEMADCCAK	12	P02768	Albumin OS=Homo sapiens OX=9606 GN=ALB PE=1 SV=2	2	717.77	-0.49811	1.4484e-09	142.43	148460000	yes
1230	ETYGEMADCCAK	12	P02768	Albumin OS=Homo sapiens OX=9606 GN=ALB PE=1 SV=2	2	717.77	-1.0107	5.8034e-08	137.95	64025000	yes
1231	ETYGEMADCCAK	12	P02768	Albumin OS=Homo sapiens OX=9606 GN=ALB PE=1 SV=2	2	717.77	-0.9721	0.014276	94.409	29078000	yes
1232	ETYGEMADCCAK	12	P02768	Albumin OS=Homo sapiens OX=9606 GN=ALB PE=1 SV=2	2	717.77	-0.94917	2.6628e-07	129.85	14536000	yes
1233	ETYGEMADCCAK	12	P02768	Albumin OS=Homo sapiens OX=9606 GN=ALB PE=1 SV=2	2	717.77	-0.90171	1.4898e-09	150.35	13205000	yes
1234	ETYGEMADCCAK	12	P02768	Albumin OS=Homo sapiens OX=9606 GN=ALB PE=1 SV=2	2	717.77	-0.87736	2.6628e-07	129.85	6799100	yes
1235	ETYGEMADCCAK	12	P02768	Albumin OS=Homo sapiens OX=9606 GN=ALB PE=1 SV=2	2	717.77	-0.83505	1.4744e-09	147.4	6577100	yes
1236	ETYGEMADCCAK	12	P02768	Albumin OS=Homo sapiens OX=9606 GN=ALB PE=1 SV=2	2	717.77	-0.7661	0.0047556	108.67	4521000	yes
1237	ETYGEMADCCAKQEPER	17	P02768	Albumin OS=Homo sapiens OX=9606 GN=ALB PE=1 SV=2	3	691.949	-1.9613	4.3259e-06	100.35	10004000	yes
1238	ETYGEMADCCAKQEPERNECFLQHK	25	P02768	Albumin OS=Homo sapiens OX=9606 GN=ALB PE=1 SV=2	4	783.333	-0.51718	0.020304	36.935	18376000	yes
1239	EVATNSELVQSGKSEISELRR	21	P02533	Keratin, type I cytoskeletal 14 OS=Homo sapiens OX=9606 GN=KRT14 PE=1 SV=4	3	778.075	1.5517	0.0034919	59.003	3197800	no
1240	EVFTSSSSSSSR	12	P08779	Keratin, type I cytoskeletal 16 OS=Homo sapiens OX=9606 GN=KRT16 PE=1 SV=4	2	630.789	-0.28752	2.1079e-07	132.01	2491900	yes
1241	EVGPTNADPVCLAK	14	P00450	Ceruloplasmin OS=Homo sapiens OX=9606 GN=CP PE=1 SV=1	2	735.866	0.22706	7.5797e-05	118.4	93034000	yes
1242	EVGTPHGIILDSVDAAFICPGSSR	24	P02790	Hemopexin OS=Homo sapiens OX=9606 GN=HPX PE=1 SV=2	3	833.416	-0.54991	0.012103	45.784	1091700	yes
1243	EVGTPHGIILDSVDAAFICPGSSR	24	P02790	Hemopexin OS=Homo sapiens OX=9606 GN=HPX PE=1 SV=2	3	833.416	-0.7143	6.3319e-25	121.63	18114000	yes
1244	EVGTPHGIILDSVDAAFICPGSSR	24	P02790	Hemopexin OS=Homo sapiens OX=9606 GN=HPX PE=1 SV=2	3	833.416	-1.0759	7.6656e-92	231.37	3164200000	yes
1245	EVGTPHGIILDSVDAAFICPGSSR	24	P02790	Hemopexin OS=Homo sapiens OX=9606 GN=HPX PE=1 SV=2	3	833.416	0.21429	5.63e-105	242.71	258990000	yes
1246	EVGTPHGIILDSVDAAFICPGSSR	24	P02790	Hemopexin OS=Homo sapiens OX=9606 GN=HPX PE=1 SV=2	3	833.416	0.47781	5.9262e-64	198.35	15507000	yes
1247	EVPLNTIIFMGR	12	P01008	Antithrombin-III OS=Homo sapiens OX=9606 GN=SERPINC1 PE=1 SV=1	2	703.379	-0.69523	6.4581e-05	126.07	4984600	yes
1248	EVTQLRHGVQELEIELQSQLSK	22	P35527	Keratin, type I cytoskeletal 9 OS=Homo sapiens OX=9606 GN=KRT9 PE=1 SV=3	4	641.847	1.2321	9.1719e-43	175.73	31952000	yes
1249	EVTQLRHGVQELEIELQSQLSKK	23	P35527	Keratin, type I cytoskeletal 9 OS=Homo sapiens OX=9606 GN=KRT9 PE=1 SV=3	5	539.298	0.23764	1.105e-16	117.38	53088000	yes
1250	EWEKMKSLEK	10	Q7RTT5	Protein SSX7 OS=Homo sapiens OX=9606 GN=SSX7 PE=1 SV=1	2	662.334	-0.62496	0.025415	94.302	41764000	yes
1251	EWFSETFQK	9	P02654	Apolipoprotein C-I OS=Homo sapiens OX=9606 GN=APOC1 PE=1 SV=1	2	601.28	-1.1004	0.0037467	123.69	149370000	yes
1252	EWFWDLATGTMK	12	P02790	Hemopexin OS=Homo sapiens OX=9606 GN=HPX PE=1 SV=2	2	750.845	-0.77636	7.4828e-05	125.48	11242000	yes
1253	EYELESLFEHYCYSR	15	P12955	Xaa-Pro dipeptidase OS=Homo sapiens OX=9606 GN=PEPD PE=1 SV=3	3	675.628	-0.29914	6.4203e-21	155.28	23562000	yes
1254	EYTDASFTNR	10	P00450	Ceruloplasmin OS=Homo sapiens OX=9606 GN=CP PE=1 SV=1	2	602.267	-0.71131	5.8791e-06	150.36	24571000	yes
1255	FASFIDKVR	9	P35908	Keratin, type II cytoskeletal 2 epidermal OS=Homo sapiens OX=9606 GN=KRT2 PE=1 SV=2	2	541.803	0.29525	0.014845	116.73	22380000	no
1256	FATTFYQHLADSK	13	P01008	Antithrombin-III OS=Homo sapiens OX=9606 GN=SERPINC1 PE=1 SV=1	3	510.253	-1.329	0.033924	57.802	4428300	yes
1257	FATTFYQHLADSK	13	P01008	Antithrombin-III OS=Homo sapiens OX=9606 GN=SERPINC1 PE=1 SV=1	3	510.253	-1.6232	0.00098411	98.531	214550000	yes
1258	FATTFYQHLADSK	13	P01008	Antithrombin-III OS=Homo sapiens OX=9606 GN=SERPINC1 PE=1 SV=1	3	510.253	-0.55974	0.0073911	81.709	6105700	yes
1259	FDEFFSEGCAPGSK	14	P02787	Serotransferrin OS=Homo sapiens OX=9606 GN=TF PE=1 SV=4	2	789.332	0.54195	2.6332e-14	167.3	2918200	yes
1260	FDEFFSEGCAPGSK	14	P02787	Serotransferrin OS=Homo sapiens OX=9606 GN=TF PE=1 SV=4	3	526.557	-1.6668	1.0848e-14	142.39	95358000	yes
1261	FDEFFSEGCAPGSK	14	P02787	Serotransferrin OS=Homo sapiens OX=9606 GN=TF PE=1 SV=4	2	789.332	-0.49778	0.011157	89.548	14764000	yes
1262	FEMEQNLR	8	P35527	Keratin, type I cytoskeletal 9 OS=Homo sapiens OX=9606 GN=KRT9 PE=1 SV=3	2	533.753	-0.41568	0.029818	129.4	45841000	yes
1263	FEVNNTILHPEIVECR	16	P12955	Xaa-Pro dipeptidase OS=Homo sapiens OX=9606 GN=PEPD PE=1 SV=3	3	657.332	-0.98284	4.3405e-18	147.24	24932000	yes
1264	FFESFGDLSTPDAVMGNPK	19	P68871	Hemoglobin subunit beta OS=Homo sapiens OX=9606 GN=HBB PE=1 SV=2	3	686.987	-0.67891	0.027685	43.208	4594100	yes
1265	FFNVLTTNTDGK	12	Q92820	Gamma-glutamyl hydrolase OS=Homo sapiens OX=9606 GN=GGH PE=1 SV=2	2	678.843	-0.24094	4.0955e-12	185.14	21192000	yes
1266	FKDLGEENFK	10	P02768	Albumin OS=Homo sapiens OX=9606 GN=ALB PE=1 SV=2	2	613.806	-0.30427	7.1985e-05	153.12	40647000	yes
1267	FKDLGEENFK	10	P02768	Albumin OS=Homo sapiens OX=9606 GN=ALB PE=1 SV=2	2	613.806	-0.58102	1.5011e-11	195.36	1262800000	yes
1268	FKDLGEENFK	10	P02768	Albumin OS=Homo sapiens OX=9606 GN=ALB PE=1 SV=2	2	613.806	-0.27321	0.00036388	128.03	648230	yes
1269	FKDLGEENFK	10	P02768	Albumin OS=Homo sapiens OX=9606 GN=ALB PE=1 SV=2	2	613.806	-3.1768	0.041138	103.7	4651800	yes
1270	FKDLGEENFK	10	P02768	Albumin OS=Homo sapiens OX=9606 GN=ALB PE=1 SV=2	2	613.806	-2.9362	4.99e-05	174.98	19544000000	yes
1271	FKDLGEENFK	10	P02768	Albumin OS=Homo sapiens OX=9606 GN=ALB PE=1 SV=2	2	613.806	-2.2971	1.8364e-05	148.91	30289000000	yes
1272	FKDLGEENFK	10	P02768	Albumin OS=Homo sapiens OX=9606 GN=ALB PE=1 SV=2	2	613.806	-0.89226	0.00011578	155.06	1955700000	yes
1273	FKDLGEENFK	10	P02768	Albumin OS=Homo sapiens OX=9606 GN=ALB PE=1 SV=2	2	613.806	-0.85748	1.2019e-07	187.97	867550000	yes
1274	FKDLGEENFK	10	P02768	Albumin OS=Homo sapiens OX=9606 GN=ALB PE=1 SV=2	2	613.806	-0.84323	2.4947e-12	201.33	507330000	yes
1275	FKDLGEENFK	10	P02768	Albumin OS=Homo sapiens OX=9606 GN=ALB PE=1 SV=2	2	613.806	-0.81888	2.1512e-05	157.78	504700000	yes
1276	FKDLGEENFK	10	P02768	Albumin OS=Homo sapiens OX=9606 GN=ALB PE=1 SV=2	2	613.806	-0.7813	1.5139e-05	160.36	241580000	yes
1277	FKDLGEENFK	10	P02768	Albumin OS=Homo sapiens OX=9606 GN=ALB PE=1 SV=2	2	613.806	-0.88611	0.00018424	130.98	203330000	yes
1278	FKDLGEENFK	10	P02768	Albumin OS=Homo sapiens OX=9606 GN=ALB PE=1 SV=2	2	613.806	-1.2196	0.00024497	161.17	60821000	yes
1279	FKDLGEENFK	10	P02768	Albumin OS=Homo sapiens OX=9606 GN=ALB PE=1 SV=2	2	613.806	-1.3395	3.3332e-05	143.4	56046000	yes
1280	FKDLGEENFK	10	P02768	Albumin OS=Homo sapiens OX=9606 GN=ALB PE=1 SV=2	2	613.806	-1.4864	0.00013735	167.67	46460000	yes
1281	FKDLGEENFK	10	P02768	Albumin OS=Homo sapiens OX=9606 GN=ALB PE=1 SV=2	2	613.806	-1.592	0.00023838	129.38	88444000	yes
1282	FKDLGEENFK	10	P02768	Albumin OS=Homo sapiens OX=9606 GN=ALB PE=1 SV=2	2	613.806	-1.0436	1.7731e-11	194.06	25800000	yes
1283	FKDLGEENFK	10	P02768	Albumin OS=Homo sapiens OX=9606 GN=ALB PE=1 SV=2	2	613.806	-0.72768	1.2019e-07	187.97	14064000	yes
1284	FKDLGEENFK	10	P02768	Albumin OS=Homo sapiens OX=9606 GN=ALB PE=1 SV=2	2	613.806	-0.3863	2.1512e-05	147.75	10052000	yes
1285	FKDLGEENFK	10	P02768	Albumin OS=Homo sapiens OX=9606 GN=ALB PE=1 SV=2	2	613.806	-0.90154	0.00060175	125.48	11132000	yes
1286	FKDLGEENFK	10	P02768	Albumin OS=Homo sapiens OX=9606 GN=ALB PE=1 SV=2	2	613.806	-0.83984	2.1512e-05	147.75	7253100	yes
1287	FKDLGEENFK	10	P02768	Albumin OS=Homo sapiens OX=9606 GN=ALB PE=1 SV=2	2	613.806		0.0026503	166.55		yes
1288	FKDLGEENFK	10	P02768	Albumin OS=Homo sapiens OX=9606 GN=ALB PE=1 SV=2	2	613.806		0.00033238	150.1		yes
1289	FKDLGEENFK	10	P02768	Albumin OS=Homo sapiens OX=9606 GN=ALB PE=1 SV=2	2	613.806	-0.87567	0.00033786	143.89	1161700000	yes
1290	FKDLGEENFK	10	P02768	Albumin OS=Homo sapiens OX=9606 GN=ALB PE=1 SV=2	2	613.806	-0.31486	0.041082	88.681	11421000	yes
1291	FKDLGEENFK	10	P02768	Albumin OS=Homo sapiens OX=9606 GN=ALB PE=1 SV=2	2	613.806	-0.10728	1.2622e-34	229.17	354050000	yes
1292	FLASVSTVLTSK	12	P69905	Hemoglobin subunit alpha OS=Homo sapiens OX=9606 GN=HBA2 PE=1 SV=2	2	626.861	0.25341	0.0002619	119.53	85079000	yes
1293	FLCTGGVSPYADPNTCR	17	P00751	Complement factor B OS=Homo sapiens OX=9606 GN=CFB PE=1 SV=2	3	638.954	-1.2874	0.028755	45.618	6405300	yes
1294	FLENEDRR	8	P01009	Alpha-1-antitrypsin OS=Homo sapiens OX=9606 GN=SERPINA1 PE=1 SV=3	2	539.767	-0.80513	0.037324	124.83	12534000	yes
1295	FLEQQNKVLDTK	12	P13647	Keratin, type II cytoskeletal 5 OS=Homo sapiens OX=9606 GN=KRT5 PE=1 SV=3	3	488.268	0.34298	0.00016717	121.04	12329000	no
1296	FLEQQNKVLDTKWTLLQEQGTK	22	P13647	Keratin, type II cytoskeletal 5 OS=Homo sapiens OX=9606 GN=KRT5 PE=1 SV=3	4	662.608	-0.727	1.3121e-08	96.79	4121100	no
1297	FLEQQNKVLDTKWTLLQEQGTK	22	P13647	Keratin, type II cytoskeletal 5 OS=Homo sapiens OX=9606 GN=KRT5 PE=1 SV=3	3	883.141	0.078568	1.7461e-51	198.14	20560000	no
1298	FLEQQNKVLDTKWTLLQEQGTK	22	P13647	Keratin, type II cytoskeletal 5 OS=Homo sapiens OX=9606 GN=KRT5 PE=1 SV=3	4	662.608	-0.26876	3.827e-46	182.17	40369000	no
1299	FLEQQNKVLETKWTLLQEQGTK	22	P02538	Keratin, type II cytoskeletal 6A OS=Homo sapiens OX=9606 GN=KRT6A PE=1 SV=3	3	887.813	0.072452	6.843e-18	119.79	12018000	yes
1300	FLEQQNKVLETKWTLLQEQGTK	22	P02538	Keratin, type II cytoskeletal 6A OS=Homo sapiens OX=9606 GN=KRT6A PE=1 SV=3	4	666.112	-0.34618	5.5294e-120	260.02	34532000	yes
1301	FLEQQNQVLQTK	12	P04264	Keratin, type II cytoskeletal 1 OS=Homo sapiens OX=9606 GN=KRT1 PE=1 SV=6	3	492.6	0.50697	4.2518e-10	147.24	6299500	no
1302	FLEQQNQVLQTK	12	P04264	Keratin, type II cytoskeletal 1 OS=Homo sapiens OX=9606 GN=KRT1 PE=1 SV=6	3	492.6	-0.33637	0.0060096	101.89	6307700	no
1303	FLEQQNQVLQTKWELLQQVDTSTR	24	P04264	Keratin, type II cytoskeletal 1 OS=Homo sapiens OX=9606 GN=KRT1 PE=1 SV=6	3	978.177	1.5305	4.4544e-91	228.48	45089000	yes
1304	FLEQQNQVLQTKWELLQQVDTSTR	24	P04264	Keratin, type II cytoskeletal 1 OS=Homo sapiens OX=9606 GN=KRT1 PE=1 SV=6	3	978.177	1.0102	8.6272e-187	286.63	2547400000	yes
1305	FLEQQNQVLQTKWELLQQVDTSTR	24	P04264	Keratin, type II cytoskeletal 1 OS=Homo sapiens OX=9606 GN=KRT1 PE=1 SV=6	4	733.885	-0.41426	3.9905e-52	161.66	10619000	yes
1306	FLEQQNQVLQTKWELLQQVDTSTR	24	P04264	Keratin, type II cytoskeletal 1 OS=Homo sapiens OX=9606 GN=KRT1 PE=1 SV=6	4	733.885	-0.395	8.9619e-119	250.62	438330000	yes
1307	FLEQQNQVLQTKWELLQQVDTSTR	24	P04264	Keratin, type II cytoskeletal 1 OS=Homo sapiens OX=9606 GN=KRT1 PE=1 SV=6	3	978.177	-0.71176			808400	yes
1308	FLNEQKNLHSEISGKR	16	P15924	Desmoplakin OS=Homo sapiens OX=9606 GN=DSP PE=1 SV=3	4	475.756	-1.4574	7.9411e-18	142.1	3215400	yes
1309	FLNEQKNLHSEISGKR	16	P15924	Desmoplakin OS=Homo sapiens OX=9606 GN=DSP PE=1 SV=3	4	475.756	-0.87803	2.4291e-21	164.09	2525500	yes
1310	FNKPFVFLMIEQNTK	15	P01009	Alpha-1-antitrypsin OS=Homo sapiens OX=9606 GN=SERPINA1 PE=1 SV=3	3	624.662	-0.43098	0.0096628	68.044	2840100	yes
1311	FPKAEFAEVSKLVTDLTK	18	P02768	Albumin OS=Homo sapiens OX=9606 GN=ALB PE=1 SV=2	4	506.533	0.44066	0.031808	36.593	5930600	yes
1312	FPSGTFEQVSQLVK	14	P02774	Vitamin D-binding protein OS=Homo sapiens OX=9606 GN=GC PE=1 SV=2	2	783.912	-0.54459	7.881e-59	238.01	35844000	yes
1313	FQLFGSPSGQKDLLFKDSAIGFSR	24	P02788	Lactotransferrin OS=Homo sapiens OX=9606 GN=LTF PE=1 SV=6	3	882.462	0.71671	0.01047	50.827	3027100	yes
1314	FQLFGSPSGQKDLLFKDSAIGFSR	24	P02788	Lactotransferrin OS=Homo sapiens OX=9606 GN=LTF PE=1 SV=6	4	662.099	-0.8761	3.1004e-54	172.61	28313000	yes
1315	FQNALLVR	8	P02768	Albumin OS=Homo sapiens OX=9606 GN=ALB PE=1 SV=2	2	480.785	0.33226	0.0041268	145.88	12036000	yes
1316	FQNALLVR	8	P02768	Albumin OS=Homo sapiens OX=9606 GN=ALB PE=1 SV=2	2	480.785	-0.92315	0.013141	122.78	7380800	yes
1317	FQNALLVR	8	P02768	Albumin OS=Homo sapiens OX=9606 GN=ALB PE=1 SV=2	2	480.785	-0.49883	0.0206	110.36	7311100	yes
1318	FQNALLVR	8	P02768	Albumin OS=Homo sapiens OX=9606 GN=ALB PE=1 SV=2	2	480.785	-0.09392	0.013141	122.78	1336600	yes
1319	FQNALLVR	8	P02768	Albumin OS=Homo sapiens OX=9606 GN=ALB PE=1 SV=2	2	480.785	0.060696	0.013131	122.79	4542900	yes
1320	FQNALLVR	8	P02768	Albumin OS=Homo sapiens OX=9606 GN=ALB PE=1 SV=2	2	480.785	0.061313	0.0055575	135.87	5732800	yes
1321	FQNALLVR	8	P02768	Albumin OS=Homo sapiens OX=9606 GN=ALB PE=1 SV=2	2	480.785	-0.047383	0.0041021	139.27	7459800	yes
1322	FQNALLVR	8	P02768	Albumin OS=Homo sapiens OX=9606 GN=ALB PE=1 SV=2	2	480.785	-0.43715	0.011487	161.47	10976000	yes
1323	FQNALLVR	8	P02768	Albumin OS=Homo sapiens OX=9606 GN=ALB PE=1 SV=2	2	480.785	-0.36903	0.011487	161.47	6777400	yes
1324	FQNALLVR	8	P02768	Albumin OS=Homo sapiens OX=9606 GN=ALB PE=1 SV=2	2	480.785	0.26325	0.0039244	154.35	4349100	yes
1325	FQNALLVR	8	P02768	Albumin OS=Homo sapiens OX=9606 GN=ALB PE=1 SV=2	2	480.785	0.34713	0.0068005	132.96	3106700	yes
1326	FQNALLVR	8	P02768	Albumin OS=Homo sapiens OX=9606 GN=ALB PE=1 SV=2	2	480.785		0.016179	154.35		yes
1327	FQNALLVR	8	P02768	Albumin OS=Homo sapiens OX=9606 GN=ALB PE=1 SV=2	2	480.785		0.0056335	128.48		yes
1328	FQNALLVR	8	P02768	Albumin OS=Homo sapiens OX=9606 GN=ALB PE=1 SV=2	2	480.785	-0.43263	0.0057778	135.35	31547000	yes
1329	FQNALLVR	8	P02768	Albumin OS=Homo sapiens OX=9606 GN=ALB PE=1 SV=2	2	480.785	-0.23422	0.004291	148.21	4933300	yes
1330	FQNALLVR	8	P02768	Albumin OS=Homo sapiens OX=9606 GN=ALB PE=1 SV=2	2	480.785		0.023555	121.29		yes
1331	FQNALLVR	8	P02768	Albumin OS=Homo sapiens OX=9606 GN=ALB PE=1 SV=2	2	480.785		0.00026062	135.35		yes
1332	FQNALLVR	8	P02768	Albumin OS=Homo sapiens OX=9606 GN=ALB PE=1 SV=2	2	480.785		4.7836e-05	138.85		yes
1333	FQNALLVR	8	P02768	Albumin OS=Homo sapiens OX=9606 GN=ALB PE=1 SV=2	2	480.785		2.6774e-05	187.72		yes
1334	FQNALLVR	8	P02768	Albumin OS=Homo sapiens OX=9606 GN=ALB PE=1 SV=2	2	480.785		4.7836e-05	138.85		yes
1335	FQNALLVR	8	P02768	Albumin OS=Homo sapiens OX=9606 GN=ALB PE=1 SV=2	2	480.785		0.016179	154.35		yes
1336	FQNALLVR	8	P02768	Albumin OS=Homo sapiens OX=9606 GN=ALB PE=1 SV=2	2	480.785		0.0042843	148.21		yes
1337	FQNALLVR	8	P02768	Albumin OS=Homo sapiens OX=9606 GN=ALB PE=1 SV=2	2	480.785		0.015686	154.09		yes
1338	FQNALLVR	8	P02768	Albumin OS=Homo sapiens OX=9606 GN=ALB PE=1 SV=2	2	480.785		0.0082398	180.49		yes
1339	FQNALLVR	8	P02768	Albumin OS=Homo sapiens OX=9606 GN=ALB PE=1 SV=2	2	480.785		0.014301	153.38		yes
1340	FQNALLVR	8	P02768	Albumin OS=Homo sapiens OX=9606 GN=ALB PE=1 SV=2	2	480.785		0.0017327	133.47		yes
1341	FQNALLVR	8	P02768	Albumin OS=Homo sapiens OX=9606 GN=ALB PE=1 SV=2	2	480.785		0.015686	154.09		yes
1342	FQNALLVR	8	P02768	Albumin OS=Homo sapiens OX=9606 GN=ALB PE=1 SV=2	2	480.785		0.0077958	150.02		yes
1343	FQNALLVR	8	P02768	Albumin OS=Homo sapiens OX=9606 GN=ALB PE=1 SV=2	2	480.785		6.2079e-05	143.02		yes
1344	FQNALLVR	8	P02768	Albumin OS=Homo sapiens OX=9606 GN=ALB PE=1 SV=2	2	480.785		7.1855e-05	145.88		yes
1345	FQNALLVR	8	P02768	Albumin OS=Homo sapiens OX=9606 GN=ALB PE=1 SV=2	2	480.785		0.0056335	128.48		yes
1346	FQNALLVR	8	P02768	Albumin OS=Homo sapiens OX=9606 GN=ALB PE=1 SV=2	2	480.785		0.0076892	125.86		yes
1347	FQNALLVR	8	P02768	Albumin OS=Homo sapiens OX=9606 GN=ALB PE=1 SV=2	2	480.785		0.017776	122.78		yes
1348	FQNALLVR	8	P02768	Albumin OS=Homo sapiens OX=9606 GN=ALB PE=1 SV=2	2	480.785	-1.7034	0.0070054	154.35	203380000	yes
1349	FQNALLVR	8	P02768	Albumin OS=Homo sapiens OX=9606 GN=ALB PE=1 SV=2	2	480.785	0.36561	0.005101	151.51	1747400000	yes
1350	FQNALLVR	8	P02768	Albumin OS=Homo sapiens OX=9606 GN=ALB PE=1 SV=2	2	480.785	-0.11022	0.0021091	180.15	303250000	yes
1351	FQNALLVR	8	P02768	Albumin OS=Homo sapiens OX=9606 GN=ALB PE=1 SV=2	2	480.785	-0.84651	0.013131	122.79	15186000	yes
1352	FQNALLVR	8	P02768	Albumin OS=Homo sapiens OX=9606 GN=ALB PE=1 SV=2	2	480.785	-0.24933	0.023027	108.24	8029600	yes
1353	FQNALLVR	8	P02768	Albumin OS=Homo sapiens OX=9606 GN=ALB PE=1 SV=2	2	480.785	-0.30775	0.024329	107.66	9646300	yes
1354	FQNALLVR	8	P02768	Albumin OS=Homo sapiens OX=9606 GN=ALB PE=1 SV=2	2	480.785	0.0045326	0.023027	108.24	4276800	yes
1355	FQNALLVR	8	P02768	Albumin OS=Homo sapiens OX=9606 GN=ALB PE=1 SV=2	2	480.785	-0.205	0.0041021	139.27	5824300	yes
1356	FQNALLVR	8	P02768	Albumin OS=Homo sapiens OX=9606 GN=ALB PE=1 SV=2	2	480.785	0.041726	0.0075103	131.3	38828000	yes
1357	FQNALLVR	8	P02768	Albumin OS=Homo sapiens OX=9606 GN=ALB PE=1 SV=2	2	480.785	-0.81468	0.0057778	135.35	3081300	yes
1358	FQNALLVR	8	P02768	Albumin OS=Homo sapiens OX=9606 GN=ALB PE=1 SV=2	2	480.785	-0.35486	0.0206	110.36	1708700	yes
1359	FQNALLVR	8	P02768	Albumin OS=Homo sapiens OX=9606 GN=ALB PE=1 SV=2	2	480.785	-0.89537	1.0666e-14	178.84	16855000	yes
1360	FQNALLVR	8	P02768	Albumin OS=Homo sapiens OX=9606 GN=ALB PE=1 SV=2	2	480.785	0.557			355770	yes
1361	FQNALLVR	8	P02768	Albumin OS=Homo sapiens OX=9606 GN=ALB PE=1 SV=2	2	480.785	-0.44415			1598300	yes
1362	FQNALLVR	8	P02768	Albumin OS=Homo sapiens OX=9606 GN=ALB PE=1 SV=2	2	480.785	-0.10181			151330	yes
1363	FQNALLVR	8	P02768	Albumin OS=Homo sapiens OX=9606 GN=ALB PE=1 SV=2	2	480.785	-1.3181			931430	yes
1364	FQNALLVR	8	P02768	Albumin OS=Homo sapiens OX=9606 GN=ALB PE=1 SV=2	2	480.785	0.51886			28690000	yes
1365	FRPSEPHFTLDGNSFYK	17	P27487	Dipeptidyl peptidase 4 OS=Homo sapiens OX=9606 GN=DPP4 PE=1 SV=2	4	511.25	-0.22853	2.9202e-14	137.61	5923200	yes
1366	FSGSGSGTDFTLK	13	A2NJV5	Immunoglobulin kappa variable 2-29 OS=Homo sapiens OX=9606 GN=IGKV2-29 PE=3 SV=2	2	652.312	-1.2146	4.2828e-14	152.07	28989000	yes
1367	FSGTWYAMAK	10	P02753	Retinol-binding protein 4 OS=Homo sapiens OX=9606 GN=RBP4 PE=1 SV=3	2	581.274	0.95918	6.0815e-05	133.23	23510000	yes
1368	FSGTWYAMAK	10	P02753	Retinol-binding protein 4 OS=Homo sapiens OX=9606 GN=RBP4 PE=1 SV=3	2	589.271	1.1834	0.033382	88.921	21314000	yes
1369	FSSCGGGGGSFGAGGGFGSR	20	P04264	Keratin, type II cytoskeletal 1 OS=Homo sapiens OX=9606 GN=KRT1 PE=1 SV=6	2	883.371	0.2522	9.5307e-14	109.83	18857000	yes
1370	FSSCGGGGGSFGAGGGFGSR	20	P04264	Keratin, type II cytoskeletal 1 OS=Homo sapiens OX=9606 GN=KRT1 PE=1 SV=6	3	589.25	-1.2583	0.02264	44.587	2616300	yes
1371	FSSSGGGGGGGR	12	P35527	Keratin, type I cytoskeletal 9 OS=Homo sapiens OX=9606 GN=KRT9 PE=1 SV=3	2	491.72	-1.6965	0.00015115	123.86	23053000	yes
1372	FSSSGGGGGGGR	12	P35527	Keratin, type I cytoskeletal 9 OS=Homo sapiens OX=9606 GN=KRT9 PE=1 SV=3	2	491.72	-1.5948	3.1766e-08	138.98	16466000	yes
1373	FSSSGGGGGGGR	12	P35527	Keratin, type I cytoskeletal 9 OS=Homo sapiens OX=9606 GN=KRT9 PE=1 SV=3	2	491.72	-1.5268	1.7061e-07	133.57	45684000	yes
1374	FSSSGGGGGGGR	12	P35527	Keratin, type I cytoskeletal 9 OS=Homo sapiens OX=9606 GN=KRT9 PE=1 SV=3	2	491.72	-0.35019	0.0002468	120.12	5125800	yes
1375	FSSSGGGGGGGR	12	P35527	Keratin, type I cytoskeletal 9 OS=Homo sapiens OX=9606 GN=KRT9 PE=1 SV=3	2	491.72	-0.22288	1.4865e-09	149.72	142900000	yes
1376	FSSSGGGGGGGR	12	P35527	Keratin, type I cytoskeletal 9 OS=Homo sapiens OX=9606 GN=KRT9 PE=1 SV=3	2	491.72	-0.12838	0.0098505	98.033	709140	yes
1377	FSSSGGGGGGGR	12	P35527	Keratin, type I cytoskeletal 9 OS=Homo sapiens OX=9606 GN=KRT9 PE=1 SV=3	2	491.72	-1.293	0.00014168	124.23	954310	yes
1378	FSSSGGGGGGGR	12	P35527	Keratin, type I cytoskeletal 9 OS=Homo sapiens OX=9606 GN=KRT9 PE=1 SV=3	2	491.72	-1.349	0.0002468	120.12	11529000	yes
1379	FSSSGGGGGGGR	12	P35527	Keratin, type I cytoskeletal 9 OS=Homo sapiens OX=9606 GN=KRT9 PE=1 SV=3	2	491.72	-0.37948	1.7061e-07	133.57	42570000	yes
1380	FSSSGGGGGGGR	12	P35527	Keratin, type I cytoskeletal 9 OS=Homo sapiens OX=9606 GN=KRT9 PE=1 SV=3	2	491.72		3.8564e-08	136.57		yes
1381	FSSSGGGGGGGR	12	P35527	Keratin, type I cytoskeletal 9 OS=Homo sapiens OX=9606 GN=KRT9 PE=1 SV=3	2	491.72	-1.8165			430860	yes
1382	FSSSGGGGGGGR	12	P35527	Keratin, type I cytoskeletal 9 OS=Homo sapiens OX=9606 GN=KRT9 PE=1 SV=3	2	491.72	-1.7905			2557400	yes
1383	FSSSGGGGGGGR	12	P35527	Keratin, type I cytoskeletal 9 OS=Homo sapiens OX=9606 GN=KRT9 PE=1 SV=3	2	491.72	-1.8477			159550	yes
1384	FSSSGGGGGGGR	12	P35527	Keratin, type I cytoskeletal 9 OS=Homo sapiens OX=9606 GN=KRT9 PE=1 SV=3	2	491.72	-2.0276			303750	yes
1385	FSSSGGGGGGGR	12	P35527	Keratin, type I cytoskeletal 9 OS=Homo sapiens OX=9606 GN=KRT9 PE=1 SV=3	2	491.72	-1.5577			16741000	yes
1386	FSSSGGGGGGGR	12	P35527	Keratin, type I cytoskeletal 9 OS=Homo sapiens OX=9606 GN=KRT9 PE=1 SV=3	2	491.72	0.60226			28968	yes
1387	FSSSGGGGGGGR	12	P35527	Keratin, type I cytoskeletal 9 OS=Homo sapiens OX=9606 GN=KRT9 PE=1 SV=3	2	491.72	0.63798			171040	yes
1388	FSSSGGGGGGGR	12	P35527	Keratin, type I cytoskeletal 9 OS=Homo sapiens OX=9606 GN=KRT9 PE=1 SV=3	2	491.72	-0.53811			59943	yes
1389	FSSSGGGGGGGR	12	P35527	Keratin, type I cytoskeletal 9 OS=Homo sapiens OX=9606 GN=KRT9 PE=1 SV=3	2	491.72	-0.47179			45192	yes
1390	FSSSGGGGGGGR	12	P35527	Keratin, type I cytoskeletal 9 OS=Homo sapiens OX=9606 GN=KRT9 PE=1 SV=3	2	491.72	-1.4191			456710	yes
1391	FSSSGGGGGGGRFSSSSGYGGGSSR	25	P35527	Keratin, type I cytoskeletal 9 OS=Homo sapiens OX=9606 GN=KRT9 PE=1 SV=3	3	733.653	-2.6751	0.00015646	64.954	1436500	yes
1392	FSSSGGGGGGGRFSSSSGYGGGSSR	25	P35527	Keratin, type I cytoskeletal 9 OS=Homo sapiens OX=9606 GN=KRT9 PE=1 SV=3	3	733.653	-0.62729	3.4212e-36	143.31	10782000	yes
1393	FSSSGGGGGGGRFSSSSGYGGGSSR	25	P35527	Keratin, type I cytoskeletal 9 OS=Homo sapiens OX=9606 GN=KRT9 PE=1 SV=3	3	733.653	-1.7924	0.0030561	55.881	17104000	yes
1394	FSSSGGGGGGGRFSSSSGYGGGSSR	25	P35527	Keratin, type I cytoskeletal 9 OS=Homo sapiens OX=9606 GN=KRT9 PE=1 SV=3	3	733.653	-1.8587	3.271e-20	114.2	2616100	yes
1395	FSSSGGGGGGGRFSSSSGYGGGSSR	25	P35527	Keratin, type I cytoskeletal 9 OS=Homo sapiens OX=9606 GN=KRT9 PE=1 SV=3	3	733.653	-1.6253	0.011236	52.061	2373400	yes
1396	FSSSSGYGGGSSR	13	P35527	Keratin, type I cytoskeletal 9 OS=Homo sapiens OX=9606 GN=KRT9 PE=1 SV=3	2	618.268	0.07644	5.8257e-14	146.11	40011000	yes
1397	FSSSSGYGGGSSR	13	P35527	Keratin, type I cytoskeletal 9 OS=Homo sapiens OX=9606 GN=KRT9 PE=1 SV=3	2	618.268	-0.47323	8.9617e-14	164.64	91330000	yes
1398	FTDSENVCQER	11	P43652	Afamin OS=Homo sapiens OX=9606 GN=AFM PE=1 SV=1	2	692.794	-2.6249	9.8168e-74	258.25	152490000	yes
1399	FTDSENVCQER	11	P43652	Afamin OS=Homo sapiens OX=9606 GN=AFM PE=1 SV=1	2	692.794	-2.667	7.3972e-13	198.72	169630000	yes
1400	FTDSENVCQER	11	P43652	Afamin OS=Homo sapiens OX=9606 GN=AFM PE=1 SV=1	2	692.794	-2.6407	4.5361e-106	285.16	185840000	yes
1401	FTDSENVCQER	11	P43652	Afamin OS=Homo sapiens OX=9606 GN=AFM PE=1 SV=1	2	692.794		0.028423	114.51		yes
1402	FTDSENVCQER	11	P43652	Afamin OS=Homo sapiens OX=9606 GN=AFM PE=1 SV=1	2	692.794	-0.27014	4.1188e-06	175.73	3615500	yes
1403	FTVETPDK	8	P05543	Thyroxine-binding globulin OS=Homo sapiens OX=9606 GN=SERPINA7 PE=1 SV=2	2	468.737	-1.5669	0.013701	121.99	4831900	yes
1404	FTVETPDK	8	P05543	Thyroxine-binding globulin OS=Homo sapiens OX=9606 GN=SERPINA7 PE=1 SV=2	2	468.737	0.22369	0.0054514	136.11	145860000	yes
1405	FTVETPDK	8	P05543	Thyroxine-binding globulin OS=Homo sapiens OX=9606 GN=SERPINA7 PE=1 SV=2	2	468.737	0.22078	0.02088	109.86	1614300	yes
1406	FVYTPAMESVCGYFHR	16	P01033	Metalloproteinase inhibitor 1 OS=Homo sapiens OX=9606 GN=TIMP1 PE=1 SV=1	3	655.299	0.25474	2.7323e-05	101.36	11024000	yes
1407	FYTIEILKVE	10	P12273	Prolactin-inducible protein OS=Homo sapiens OX=9606 GN=PIP PE=1 SV=1	2	627.853	0.38047	0.0019541	118.71	13112000	yes
1408	FYTIEILKVE	10	P12273	Prolactin-inducible protein OS=Homo sapiens OX=9606 GN=PIP PE=1 SV=1	2	627.853	0.93804	2.0484e-17	203.29	77356000	yes
1409	GALQNIIPASTGAAK	15	P04406	Glyceraldehyde-3-phosphate dehydrogenase OS=Homo sapiens OX=9606 GN=GAPDH PE=1 SV=3	2	706.399	0.9731	3.8652e-12	138.99	7755600	yes
1410	GAVHDVKDVLDSVL	14	P81605	Dermcidin OS=Homo sapiens OX=9606 GN=DCD PE=1 SV=2	2	733.896	-0.36085	0.002557	105.13	74857000	yes
1411	GAVHDVKDVLDSVL	14	P81605	Dermcidin OS=Homo sapiens OX=9606 GN=DCD PE=1 SV=2	2	733.896	-0.70746	0.00043411	116.84	43634000	yes
1412	GCPDVQASLPDAK	13	Q96PD5	N-acetylmuramoyl-L-alanine amidase OS=Homo sapiens OX=9606 GN=PGLYRP2 PE=1 SV=1	2	679.324	-0.20791	0.00079752	113.93	55891000	yes
1413	GCPDVQASLPDAK	13	Q96PD5	N-acetylmuramoyl-L-alanine amidase OS=Homo sapiens OX=9606 GN=PGLYRP2 PE=1 SV=1	2	679.324	-0.2706	7.4298e-14	143.79	328640000	yes
1414	GDDITMVLILPKPEK	15	P01008	Antithrombin-III OS=Homo sapiens OX=9606 GN=SERPINC1 PE=1 SV=1	3	556.98	-0.16058	0.015451	76.151	101100000	yes
1415	GDECQLCEVENR	12	O75882	Attractin OS=Homo sapiens OX=9606 GN=ATRN PE=1 SV=2	2	754.809	-0.98679	1.5562e-51	239.54	30910000	yes
1416	GDECQLCEVENR	12	O75882	Attractin OS=Homo sapiens OX=9606 GN=ATRN PE=1 SV=2	2	754.809	-0.89359	0.0051227	107.83	5605600	yes
1417	GDECQLCEVENR	12	O75882	Attractin OS=Homo sapiens OX=9606 GN=ATRN PE=1 SV=2	3	503.542	-0.65326	0.02778	67.456	4127200	yes
1418	GDPLGTEGGLDASNTER	17	Q12913	Receptor-type tyrosine-protein phosphatase eta OS=Homo sapiens OX=9606 GN=PTPRJ PE=1 SV=3	2	844.89	-0.31084	0.014783	68.83	3179000	yes
1419	GDTFSCMVGHEALPLAFTQK	20	P01876	Immunoglobulin heavy constant alpha 1 OS=Homo sapiens OX=9606 GN=IGHA1 PE=1 SV=2	3	737.019	-0.63203	2.6453e-10	101.49	11924000	yes
1420	GDVAFVK	7	P02787	Serotransferrin OS=Homo sapiens OX=9606 GN=TF PE=1 SV=4	1	735.404	-0.47538	0.038103	89.673	58350000	yes
1421	GDVAFVK	7	P02787	Serotransferrin OS=Homo sapiens OX=9606 GN=TF PE=1 SV=4	1	735.404	-0.81631			1220400	yes
1422	GEACDIPHCTDNCGFPHR	18	O75882	Attractin OS=Homo sapiens OX=9606 GN=ATRN PE=1 SV=2	3	714.956	-1.2454	2.4417e-11	119.23	16746000	yes
1423	GECQAEGVLFFQGDR	15	P02790	Hemopexin OS=Homo sapiens OX=9606 GN=HPX PE=1 SV=2	2	856.888	0.13942	2.4079e-20	163.99	19373000	yes
1424	GECQAEGVLFFQGDR	15	P02790	Hemopexin OS=Homo sapiens OX=9606 GN=HPX PE=1 SV=2	2	856.888	-0.34058	1.8573e-11	134.56	17592000	yes
1425	GECVPGEQEPEPILIPR	17	P02760	Protein AMBP OS=Homo sapiens OX=9606 GN=AMBP PE=1 SV=1	4	480.744	-1.132	0.034661	40.857	14319000	yes
1426	GEESAVMLEPR	11	Q9Y646	Carboxypeptidase Q OS=Homo sapiens OX=9606 GN=CPQ PE=1 SV=1	2	609.295	-0.047039	0.03119	89.247	3551800	yes
1427	GEGMSQAATICK	12	P16930	Fumarylacetoacetase OS=Homo sapiens OX=9606 GN=FAH PE=1 SV=2	2	626.787	-0.37465	0.025657	86.624	2538300	yes
1428	GENALKDAK	9	P04264	Keratin, type II cytoskeletal 1 OS=Homo sapiens OX=9606 GN=KRT1 PE=1 SV=6	2	473.254	-1.261	0.036272	106.2	33589000	yes
1429	GENALKDAK	9	P04264	Keratin, type II cytoskeletal 1 OS=Homo sapiens OX=9606 GN=KRT1 PE=1 SV=6	2	473.254	0.40344	7.647e-09	192.26	10835000	yes
1430	GEQHGSSSGSSSSYGQHGSGSR	22	Q86YZ3	Hornerin OS=Homo sapiens OX=9606 GN=HRNR PE=1 SV=2	4	531.475	-3.2745	0.00039816	63.165	10235000	yes
1431	GEQHGSSSGSSSSYGQHGSGSR	22	Q86YZ3	Hornerin OS=Homo sapiens OX=9606 GN=HRNR PE=1 SV=2	4	531.475	-1.4459	0.025702	40.381	22617000	yes
1432	GEQHGSSSGSSSSYGQHGSGSR	22	Q86YZ3	Hornerin OS=Homo sapiens OX=9606 GN=HRNR PE=1 SV=2	4	531.475	-0.26565	2.4645e-10	101.75	5962500	yes
1433	GERHGSSSGSSSSYGQHGSGSR	22	Q86YZ3	Hornerin OS=Homo sapiens OX=9606 GN=HRNR PE=1 SV=2	4	538.485	-1.6309	2.3846e-06	82.477	6615100	yes
1434	GERHGSSSGSSSSYGQHGSGSR	22	Q86YZ3	Hornerin OS=Homo sapiens OX=9606 GN=HRNR PE=1 SV=2	4	538.485	-0.28079	0.00059827	57.989	1424300	yes
1435	GERHGSSSGSSSSYGQHGSGSR	22	Q86YZ3	Hornerin OS=Homo sapiens OX=9606 GN=HRNR PE=1 SV=2	4	538.485	-0.1406	2.7141e-06	81.665	6252600	yes
1436	GFPIKEDFLEQSEQLFGAKPVSLTGK	26	P08697	Alpha-2-antiplasmin OS=Homo sapiens OX=9606 GN=SERPINF2 PE=1 SV=3	4	717.131	-0.34035	8.8551e-46	143.05	69367000	yes
1437	GFPIKEDFLEQSEQLFGAKPVSLTGK	26	P08697	Alpha-2-antiplasmin OS=Homo sapiens OX=9606 GN=SERPINF2 PE=1 SV=3	3	955.839	0.34303	7.3398e-64	161.2	37037000	yes
1438	GFQQLLQELNQPR	13	P05154	Plasma serine protease inhibitor OS=Homo sapiens OX=9606 GN=SERPINA5 PE=1 SV=3	3	524.283	-0.43672	0.022441	64.121	1721300	yes
1439	GFSANSARLPGVSR	14	P48668	Keratin, type II cytoskeletal 6C OS=Homo sapiens OX=9606 GN=KRT6C PE=1 SV=3	3	473.588	-0.15898	0.0001822	115.8	3619600	no
1440	GFSSGSAVVSGGSR	14	P35908	Keratin, type II cytoskeletal 2 epidermal OS=Homo sapiens OX=9606 GN=KRT2 PE=1 SV=2	2	627.807	-1.0692	2.5954e-15	176.78	82529000	yes
1441	GFSSGSAVVSGGSR	14	P35908	Keratin, type II cytoskeletal 2 epidermal OS=Homo sapiens OX=9606 GN=KRT2 PE=1 SV=2	2	627.807	-2.3305	2.1118e-09	135.99	41333000	yes
1442	GFSSGSAVVSGGSR	14	P35908	Keratin, type II cytoskeletal 2 epidermal OS=Homo sapiens OX=9606 GN=KRT2 PE=1 SV=2	2	627.807	-0.64824	3.9678e-09	132.32	35720000	yes
1443	GFSSGSAVVSGGSRR	15	P35908	Keratin, type II cytoskeletal 2 epidermal OS=Homo sapiens OX=9606 GN=KRT2 PE=1 SV=2	3	470.908	-2.916	0.0028319	85.909	87707000	yes
1444	GFSSGSAVVSGGSRR	15	P35908	Keratin, type II cytoskeletal 2 epidermal OS=Homo sapiens OX=9606 GN=KRT2 PE=1 SV=2	3	470.908	-0.18461	6.3351e-12	131.66	24191000	yes
1445	GFSSGSAVVSGGSRR	15	P35908	Keratin, type II cytoskeletal 2 epidermal OS=Homo sapiens OX=9606 GN=KRT2 PE=1 SV=2	3	470.908	-0.35034	3.7384e-08	121.76	19109000	yes
1446	GFTTKGVTSVSQIFHSPDLAIR	22	P05155	Plasma protease C1 inhibitor OS=Homo sapiens OX=9606 GN=SERPING1 PE=1 SV=2	4	591.069	-0.3548	0.010989	45.369	3405700	yes
1447	GFYPSDIAVEWESNGQPENNYK	22	P01861	Immunoglobulin heavy constant gamma 4 OS=Homo sapiens OX=9606 GN=IGHG4 PE=1 SV=1	3	848.715	-0.57355	0.021474	43.476	3124100	no
1448	GFYPSDIAVEWESNGQPENNYK	22	P01861	Immunoglobulin heavy constant gamma 4 OS=Homo sapiens OX=9606 GN=IGHG4 PE=1 SV=1	3	848.715	0.17011	0.00077104	59.574	6921100	no
1449	GFYPSDIAVEWESNGQPENNYK	22	P01861	Immunoglobulin heavy constant gamma 4 OS=Homo sapiens OX=9606 GN=IGHG4 PE=1 SV=1	3	848.715	-1.8163			14896000	no
1450	GGGFGGGSSFGGGSGFSGGGFGGGGFGGGR	30	P35908	Keratin, type II cytoskeletal 2 epidermal OS=Homo sapiens OX=9606 GN=KRT2 PE=1 SV=2	3	800.344	0.55684	3.6676e-76	166.65	313200000	yes
1451	GGGGGGFRGFSSGSAVVSGGSR	22	P35908	Keratin, type II cytoskeletal 2 epidermal OS=Homo sapiens OX=9606 GN=KRT2 PE=1 SV=2	3	633.973	-1.0637	4.9999e-18	125.04	36102000	yes
1452	GGGGGGFRGFSSGSAVVSGGSR	22	P35908	Keratin, type II cytoskeletal 2 epidermal OS=Homo sapiens OX=9606 GN=KRT2 PE=1 SV=2	3	633.973	-0.099291	3.3364e-11	106.63	25127000	yes
1453	GGGGGGFRGFSSGSAVVSGGSR	22	P35908	Keratin, type II cytoskeletal 2 epidermal OS=Homo sapiens OX=9606 GN=KRT2 PE=1 SV=2	3	633.973	-1.4595	1.2565e-45	183.09	11518000	yes
1454	GGGGGGYGSGGSSYGSGGGSYGSGGGGGGGR	31	P04264	Keratin, type II cytoskeletal 1 OS=Homo sapiens OX=9606 GN=KRT1 PE=1 SV=6	3	795.322	-1.9876	4.4709e-88	186.63	42316000	yes
1455	GGGGGGYGSGGSSYGSGGGSYGSGGGGGGGR	31	P04264	Keratin, type II cytoskeletal 1 OS=Homo sapiens OX=9606 GN=KRT1 PE=1 SV=6	3	795.322	0.84013	1.869e-27	100.95	58579000	yes
1456	GGGGGGYGSGGSSYGSGGGSYGSGGGGGGGR	31	P04264	Keratin, type II cytoskeletal 1 OS=Homo sapiens OX=9606 GN=KRT1 PE=1 SV=6	3	795.322	-0.058904	1.3631e-65	154.34	186640000	yes
1457	GGGGGGYGSGGSSYGSGGGSYGSGGGGGGGR	31	P04264	Keratin, type II cytoskeletal 1 OS=Homo sapiens OX=9606 GN=KRT1 PE=1 SV=6	3	795.322	-0.23993	6.0226e-57	140.19	9973500	yes
1458	GGGGGGYGSGGSSYGSGGGSYGSGGGGGGGR	31	P04264	Keratin, type II cytoskeletal 1 OS=Homo sapiens OX=9606 GN=KRT1 PE=1 SV=6	3	795.322	-1.4507			864130	yes
1459	GGGGGGYGSGGSSYGSGGGSYGSGGGGGGGR	31	P04264	Keratin, type II cytoskeletal 1 OS=Homo sapiens OX=9606 GN=KRT1 PE=1 SV=6	3	795.322	-1.4687			207640	yes
1460	GGGGSFGYSYGGGSGGGFSASSLGGGFGGGSR	32	P35527	Keratin, type I cytoskeletal 9 OS=Homo sapiens OX=9606 GN=KRT9 PE=1 SV=3	3	902.392	0.014125	2.1134e-10	68.101	8158000	yes
1461	GGSGGGGGGSSGGRGSGGGSSGGSIGGR	28	P04264	Keratin, type II cytoskeletal 1 OS=Homo sapiens OX=9606 GN=KRT1 PE=1 SV=6	3	693.976	-2.7476	2.127e-119	236.94	19468000	yes
1462	GGSGGGGGGSSGGRGSGGGSSGGSIGGR	28	P04264	Keratin, type II cytoskeletal 1 OS=Homo sapiens OX=9606 GN=KRT1 PE=1 SV=6	3	693.976	-1.1582	2.1105e-133	244.22	37458000	yes
1463	GGSGGGGGGSSGGRGSGGGSSGGSIGGR	28	P04264	Keratin, type II cytoskeletal 1 OS=Homo sapiens OX=9606 GN=KRT1 PE=1 SV=6	3	693.976	-1.1351	4.1533e-13	82.849	7545600	yes
1464	GGSGGGGGGSSGGRGSGGGSSGGSIGGR	28	P04264	Keratin, type II cytoskeletal 1 OS=Homo sapiens OX=9606 GN=KRT1 PE=1 SV=6	3	693.976	0.43815			186260	yes
1465	GGSGGGGGGSSGGRGSGGGSSGGSIGGR	28	P04264	Keratin, type II cytoskeletal 1 OS=Homo sapiens OX=9606 GN=KRT1 PE=1 SV=6	3	693.976	-1.2216			35402000	yes
1466	GGSGGGGGGSSGGRGSGGGSSGGSIGGRGSSSGGVK	36	P04264	Keratin, type II cytoskeletal 1 OS=Homo sapiens OX=9606 GN=KRT1 PE=1 SV=6	4	685.565	-2.2926	9.6257e-37	107.91	5573800	yes
1467	GGSGGGGGGSSGGRGSGGGSSGGSIGGRGSSSGGVK	36	P04264	Keratin, type II cytoskeletal 1 OS=Homo sapiens OX=9606 GN=KRT1 PE=1 SV=6	4	685.565	0.93344	1.2817e-05	48.693	7299300	yes
1468	GGSGGGGGGSSGGRGSGGGSSGGSIGGRGSSSGGVK	36	P04264	Keratin, type II cytoskeletal 1 OS=Homo sapiens OX=9606 GN=KRT1 PE=1 SV=6	4	685.565	0.35195	4.0567e-43	116.49	22761000	yes
1469	GGSGGGGSISGGGYGSGGGSGGR	23	P35908	Keratin, type II cytoskeletal 2 epidermal OS=Homo sapiens OX=9606 GN=KRT2 PE=1 SV=2	2	871.378	-2.3953	3.7859e-133	262.73	57751000	yes
1470	GGSGGGGSISGGGYGSGGGSGGR	23	P35908	Keratin, type II cytoskeletal 2 epidermal OS=Homo sapiens OX=9606 GN=KRT2 PE=1 SV=2	2	871.378	0.28717	3.2863e-233	316.8	90813000	yes
1471	GGSGGGGSISGGGYGSGGGSGGR	23	P35908	Keratin, type II cytoskeletal 2 epidermal OS=Homo sapiens OX=9606 GN=KRT2 PE=1 SV=2	2	871.378	0.16963	6.0285e-258	327	16091000	yes
1472	GGSGGGGSISGGGYGSGGGSGGR	23	P35908	Keratin, type II cytoskeletal 2 epidermal OS=Homo sapiens OX=9606 GN=KRT2 PE=1 SV=2	3	581.254	-2.4984	7.5436e-20	132.76	2684100	yes
1473	GGSGGGGSISGGGYGSGGGSGGR	23	P35908	Keratin, type II cytoskeletal 2 epidermal OS=Homo sapiens OX=9606 GN=KRT2 PE=1 SV=2	2	871.378	-1.3901	8.1541e-133	260.24	12306000	yes
1474	GGSGGGGSISGGGYGSGGGSGGR	23	P35908	Keratin, type II cytoskeletal 2 epidermal OS=Homo sapiens OX=9606 GN=KRT2 PE=1 SV=2	2	871.378	-1.4166	2.684e-54	180.74	65457000	yes
1475	GGSGGSHGGGSGFGGESGGSYGGGEEASGSGGGYGGGSGK	40	P35527	Keratin, type I cytoskeletal 9 OS=Homo sapiens OX=9606 GN=KRT9 PE=1 SV=3	3	1075.1	-2.0629	2.229e-25	80.048	23759000	yes
1476	GGSGGSHGGGSGFGGESGGSYGGGEEASGSGGGYGGGSGK	40	P35527	Keratin, type I cytoskeletal 9 OS=Homo sapiens OX=9606 GN=KRT9 PE=1 SV=3	3	1075.1	-0.83362	2.4918e-18	70.946	18559000	yes
1477	GGSGGSHGGGSGFGGESGGSYGGGEEASGSGGGYGGGSGK	40	P35527	Keratin, type I cytoskeletal 9 OS=Homo sapiens OX=9606 GN=KRT9 PE=1 SV=3	3	1075.1	-0.86697	5.21e-93	152.23	63034000	yes
1478	GGSGGSHGGGSGFGGESGGSYGGGEEASGSGGGYGGGSGK	40	P35527	Keratin, type I cytoskeletal 9 OS=Homo sapiens OX=9606 GN=KRT9 PE=1 SV=3	3	1075.1	-1.1394	1.3135e-07	49.479	7237200	yes
1479	GGSGGSHGGGSGFGGESGGSYGGGEEASGSGGGYGGGSGK	40	P35527	Keratin, type I cytoskeletal 9 OS=Homo sapiens OX=9606 GN=KRT9 PE=1 SV=3	3	1075.1	-2.804	2.9257e-18	69.755	9311300	yes
1480	GGSGGSHGGGSGFGGESGGSYGGGEEASGSGGGYGGGSGK	40	P35527	Keratin, type I cytoskeletal 9 OS=Homo sapiens OX=9606 GN=KRT9 PE=1 SV=3	3	1075.1	-1.5654	3.5021e-08	54.994	92221000	yes
1481	GGSGGSHGGGSGFGGESGGSYGGGEEASGSGGGYGGGSGKSSHS	44	P35527	Keratin, type I cytoskeletal 9 OS=Homo sapiens OX=9606 GN=KRT9 PE=1 SV=3	4	906.115	-2.219	2.5971e-141	210.56	11870000	yes
1482	GGSGGSHGGGSGFGGESGGSYGGGEEASGSGGGYGGGSGKSSHS	44	P35527	Keratin, type I cytoskeletal 9 OS=Homo sapiens OX=9606 GN=KRT9 PE=1 SV=3	4	906.115	9.2786e-05	2.2827e-105	161.34	59364000	yes
1483	GGSGGSHGGGSGFGGESGGSYGGGEEASGSGGGYGGGSGKSSHS	44	P35527	Keratin, type I cytoskeletal 9 OS=Homo sapiens OX=9606 GN=KRT9 PE=1 SV=3	4	906.115	-0.75801	3.7367e-243	279.74	92248000	yes
1484	GGSGGSYGGGGSGGGYGGGSGSR	23	P35527	Keratin, type I cytoskeletal 9 OS=Homo sapiens OX=9606 GN=KRT9 PE=1 SV=3	2	896.367	-2.7569	0	387.07	337040000	yes
1485	GGSGGSYGGGGSGGGYGGGSGSR	23	P35527	Keratin, type I cytoskeletal 9 OS=Homo sapiens OX=9606 GN=KRT9 PE=1 SV=3	2	896.367	-2.8492	0.00089887	60.474	5505200	yes
1486	GGSGGSYGGGGSGGGYGGGSGSR	23	P35527	Keratin, type I cytoskeletal 9 OS=Homo sapiens OX=9606 GN=KRT9 PE=1 SV=3	2	896.367	1.0493	2.441e-58	191.37	244620000	yes
1487	GGSGGSYGGGGSGGGYGGGSGSR	23	P35527	Keratin, type I cytoskeletal 9 OS=Homo sapiens OX=9606 GN=KRT9 PE=1 SV=3	2	896.367	1.0168	0	416.8	39749000	yes
1488	GGSGGSYGGGGSGGGYGGGSGSR	23	P35527	Keratin, type I cytoskeletal 9 OS=Homo sapiens OX=9606 GN=KRT9 PE=1 SV=3	2	896.367	0.95223	0	354.73	16281000	yes
1489	GGSGGSYGGGGSGGGYGGGSGSR	23	P35527	Keratin, type I cytoskeletal 9 OS=Homo sapiens OX=9606 GN=KRT9 PE=1 SV=3	2	896.367	0.90909	1.9366e-53	174.52	9561300	yes
1490	GGSGGSYGGGGSGGGYGGGSGSR	23	P35527	Keratin, type I cytoskeletal 9 OS=Homo sapiens OX=9606 GN=KRT9 PE=1 SV=3	2	896.367	0.83611	4.4332e-133	262.36	5872000	yes
1491	GGSGGSYGGGGSGGGYGGGSGSR	23	P35527	Keratin, type I cytoskeletal 9 OS=Homo sapiens OX=9606 GN=KRT9 PE=1 SV=3	3	597.914	-0.3426	0.0043958	53.342	1617300	yes
1492	GGSGGSYGGGGSGGGYGGGSGSR	23	P35527	Keratin, type I cytoskeletal 9 OS=Homo sapiens OX=9606 GN=KRT9 PE=1 SV=3	3	597.914	-0.32003	0.0074667	50.539	710840	yes
1493	GGSGGSYGGGGSGGGYGGGSGSR	23	P35527	Keratin, type I cytoskeletal 9 OS=Homo sapiens OX=9606 GN=KRT9 PE=1 SV=3	3	597.914	-0.36503	1.2031e-14	101	36871000	yes
1494	GGSGGSYGGGGSGGGYGGGSGSR	23	P35527	Keratin, type I cytoskeletal 9 OS=Homo sapiens OX=9606 GN=KRT9 PE=1 SV=3	2	896.367	-0.59047	0	455.93	69720000	yes
1495	GGSGGSYGGGGSGGGYGGGSGSR	23	P35527	Keratin, type I cytoskeletal 9 OS=Homo sapiens OX=9606 GN=KRT9 PE=1 SV=3	2	896.367	-0.98926	0	407.18	65132000	yes
1496	GGSGGSYGGGGSGGGYGGGSGSR	23	P35527	Keratin, type I cytoskeletal 9 OS=Homo sapiens OX=9606 GN=KRT9 PE=1 SV=3	2	896.367	-1.0208	1.5266e-186	288.42	94389000	yes
1497	GGSGGSYGGGGSGGGYGGGSGSR	23	P35527	Keratin, type I cytoskeletal 9 OS=Homo sapiens OX=9606 GN=KRT9 PE=1 SV=3	3	597.914	-1.5446	0.013792	45.784	17702000	yes
1498	GGSGGSYGGGGSGGGYGGGSGSR	23	P35527	Keratin, type I cytoskeletal 9 OS=Homo sapiens OX=9606 GN=KRT9 PE=1 SV=3	3	597.914	-1.5542	4.7556e-31	151.64	33700000	yes
1499	GGSGGSYGGGGSGGGYGGGSGSR	23	P35527	Keratin, type I cytoskeletal 9 OS=Homo sapiens OX=9606 GN=KRT9 PE=1 SV=3	2	896.367	-0.36204			101960	yes
1500	GGSGGSYGGGGSGGGYGGGSGSR	23	P35527	Keratin, type I cytoskeletal 9 OS=Homo sapiens OX=9606 GN=KRT9 PE=1 SV=3	2	896.367	-1.1272			77090	yes
1501	GGSGGSYGGGGSGGGYGGGSGSR	23	P35527	Keratin, type I cytoskeletal 9 OS=Homo sapiens OX=9606 GN=KRT9 PE=1 SV=3	2	896.367	-0.94561			73078	yes
1502	GGSGGSYGRGSR	12	P35527	Keratin, type I cytoskeletal 9 OS=Homo sapiens OX=9606 GN=KRT9 PE=1 SV=3	2	549.258	-0.17055	0.011022	109.29	25417000	yes
1503	GGSGGSYGRGSR	12	P35527	Keratin, type I cytoskeletal 9 OS=Homo sapiens OX=9606 GN=KRT9 PE=1 SV=3	2	549.258		0.027134	98.044		yes
1504	GGSGGSYGRGSR	12	P35527	Keratin, type I cytoskeletal 9 OS=Homo sapiens OX=9606 GN=KRT9 PE=1 SV=3	2	549.258	-2.097			13956000	yes
1505	GGSGGSYGRGSR	12	P35527	Keratin, type I cytoskeletal 9 OS=Homo sapiens OX=9606 GN=KRT9 PE=1 SV=3	2	549.258	-2.4672			344370	yes
1506	GGSISGGGYGSGGGK	15	P35908	Keratin, type II cytoskeletal 2 epidermal OS=Homo sapiens OX=9606 GN=KRT2 PE=1 SV=2	2	599.278	1.1392	0.00019927	100.93	45712000	yes
1507	GGSISGGGYGSGGGK	15	P35908	Keratin, type II cytoskeletal 2 epidermal OS=Homo sapiens OX=9606 GN=KRT2 PE=1 SV=2	2	599.278	0.98548	4.9051e-05	107.85	1841700	yes
1508	GGSISGGGYGSGGGK	15	P35908	Keratin, type II cytoskeletal 2 epidermal OS=Homo sapiens OX=9606 GN=KRT2 PE=1 SV=2	2	599.278	-0.30678	0.013924	84.479	7345200	yes
1509	GGSISGGGYGSGGGK	15	P35908	Keratin, type II cytoskeletal 2 epidermal OS=Homo sapiens OX=9606 GN=KRT2 PE=1 SV=2	2	599.278	-0.22405	0.00023654	99.215	23911000	yes
1510	GGSISGGGYGSGGGK	15	P35908	Keratin, type II cytoskeletal 2 epidermal OS=Homo sapiens OX=9606 GN=KRT2 PE=1 SV=2	2	599.278	-0.27549	0.0054124	93.345	3539200	yes
1511	GGSSSGGGYGSGGGGSSSVK	20	P35908	Keratin, type II cytoskeletal 2 epidermal OS=Homo sapiens OX=9606 GN=KRT2 PE=1 SV=2	2	794.845	-2.2825	2.835e-57	205.26	23155000	yes
1512	GGSSSGGGYGSGGGGSSSVK	20	P35908	Keratin, type II cytoskeletal 2 epidermal OS=Homo sapiens OX=9606 GN=KRT2 PE=1 SV=2	2	794.845	1.2663	5.2479e-104	251.68	9524800	yes
1513	GGSSSGGGYGSGGGGSSSVK	20	P35908	Keratin, type II cytoskeletal 2 epidermal OS=Homo sapiens OX=9606 GN=KRT2 PE=1 SV=2	2	794.845	-0.40778	0.011041	59.607	2745400	yes
1514	GGSSSGGGYGSGGGGSSSVK	20	P35908	Keratin, type II cytoskeletal 2 epidermal OS=Homo sapiens OX=9606 GN=KRT2 PE=1 SV=2	2	794.845	-0.3229	0.031744	53.403	11567000	yes
1515	GGVEEGPTVLRK	12	P05089	Arginase-1 OS=Homo sapiens OX=9606 GN=ARG1 PE=1 SV=2	3	414.566	-0.50705	0.0059342	86.313	4703800	yes
1516	GGVEEGPTVLRK	12	P05089	Arginase-1 OS=Homo sapiens OX=9606 GN=ARG1 PE=1 SV=2	3	414.566	-0.54956	0.015776	73.848	2516100	yes
1517	GGYTLVSGYPK	11	P02790	Hemopexin OS=Homo sapiens OX=9606 GN=HPX PE=1 SV=2	2	571.298	-0.87023	0.0026284	115.71	21737000	yes
1518	GHESCMGAVVSEYFVLTAAHCFTVDDKEHSIK	32	P00751	Complement factor B OS=Homo sapiens OX=9606 GN=CFB PE=1 SV=2	5	725.737	-0.33458	0.04584	16.025	5148200	yes
1519	GHILELLTEVTR	12	P31944	Caspase-14 OS=Homo sapiens OX=9606 GN=CASP14 PE=1 SV=2	3	460.933	-0.45786	0.018968	74.611	2922400	yes
1520	GHILELLTEVTRR	13	P31944	Caspase-14 OS=Homo sapiens OX=9606 GN=CASP14 PE=1 SV=2	3	512.967	0.027059	0.037046	51.218	5392800	yes
1521	GHYESGSGQTSGFGQHESGSGQSSGYSK	28	Q86YZ3	Hornerin OS=Homo sapiens OX=9606 GN=HRNR PE=1 SV=2	4	698.296	-0.59521	2.6579e-34	127.66	10468000	yes
1522	GHYESGSGQTSGFGQHESGSGQSSGYSK	28	Q86YZ3	Hornerin OS=Homo sapiens OX=9606 GN=HRNR PE=1 SV=2	4	698.296	-0.59373	5.2535e-46	141.48	10279000	yes
1523	GHYESGSGQTSGFGQHESGSGQSSGYSK	28	Q86YZ3	Hornerin OS=Homo sapiens OX=9606 GN=HRNR PE=1 SV=2	4	698.296	-1.5318	1.105e-64	164.05	2088800	yes
1524	GIVAAFYSGPSLSDK	15	P80108	Phosphatidylinositol-glycan-specific phospholipase D OS=Homo sapiens OX=9606 GN=GPLD1 PE=1 SV=3	2	756.391	-0.14346	2.4541e-11	132.76	14649000	yes
1525	GKIYPVGYFTK	11	Q15517	Corneodesmosin OS=Homo sapiens OX=9606 GN=CDSN PE=1 SV=3	2	636.853	0.90553	0.032852	102.06	2526600	yes
1526	GKIYPVGYFTK	11	Q15517	Corneodesmosin OS=Homo sapiens OX=9606 GN=CDSN PE=1 SV=3	2	636.853	0.4649	0.00066167	123.75	10460000	yes
1527	GLSTESILIPR	11	P31025	Lipocalin-1 OS=Homo sapiens OX=9606 GN=LCN1 PE=1 SV=1	2	593.346	0.88921	0.040494	85.731	2110800	yes
1528	GLSTESILIPR	11	P31025	Lipocalin-1 OS=Homo sapiens OX=9606 GN=LCN1 PE=1 SV=1	2	593.346	-0.34041	0.0003366	122.13	7967300	yes
1529	GLVGIEFKEKLLSAER	16	P15924	Desmoplakin OS=Homo sapiens OX=9606 GN=DSP PE=1 SV=3	3	597.012	-0.45778	5.4152e-06	109.83	1818300	yes
1530	GLVGIEFKEKLLSAER	16	P15924	Desmoplakin OS=Homo sapiens OX=9606 GN=DSP PE=1 SV=3	3	597.012	-0.1943	5.9918e-05	98.694	1658600	yes
1531	GNDDHWIVDTDYDTYAVQYSCR	22	P02753	Retinol-binding protein 4 OS=Homo sapiens OX=9606 GN=RBP4 PE=1 SV=3	3	898.378	-1.8634	4.17e-46	184.35	221740000	yes
1532	GPSVFPLAPSSK	12	P01857	Immunoglobulin heavy constant gamma 1 OS=Homo sapiens OX=9606 GN=IGHG1 PE=1 SV=1	2	593.827	-0.30065	0.0076562	102.06	8802800	yes
1533	GPTSQESQLNAMKR	14	Q96CB8	Integrator complex subunit 12 OS=Homo sapiens OX=9606 GN=INTS12 PE=1 SV=1	3	521.591	-0.25679	0.015037	53.754	8346300	yes
1534	GPYESGSGHSSGLGHQESR	19	Q86YZ3	Hornerin OS=Homo sapiens OX=9606 GN=HRNR PE=1 SV=2	3	643.621	1.2032	0.00023955	80.638	12065000	yes
1535	GPYESGSGHSSGLGHR	16	Q86YZ3	Hornerin OS=Homo sapiens OX=9606 GN=HRNR PE=1 SV=2	3	528.91	-2.3556	3.0729e-12	133.66	22575000	yes
1536	GPYESGSGHSSGLGHR	16	Q86YZ3	Hornerin OS=Homo sapiens OX=9606 GN=HRNR PE=1 SV=2	3	528.91	0.86302	2.5964e-21	153.24	85725000	yes
1537	GPYESGSGHSSGLGHR	16	Q86YZ3	Hornerin OS=Homo sapiens OX=9606 GN=HRNR PE=1 SV=2	3	528.91	-0.38831	2.5667e-09	128.9	6392200	yes
1538	GPYESGSGHSSGLGHR	16	Q86YZ3	Hornerin OS=Homo sapiens OX=9606 GN=HRNR PE=1 SV=2	3	528.91	-0.13335	3.9214e-21	162.87	11643000	yes
1539	GPYESGSGHSSGLGHR	16	Q86YZ3	Hornerin OS=Homo sapiens OX=9606 GN=HRNR PE=1 SV=2	3	528.91	-0.57993			426580	yes
1540	GPYESGSGHSSGLGHR	16	Q86YZ3	Hornerin OS=Homo sapiens OX=9606 GN=HRNR PE=1 SV=2	3	528.91	-1.335			66680	yes
1541	GPYESGSGHSSGLGHR	16	Q86YZ3	Hornerin OS=Homo sapiens OX=9606 GN=HRNR PE=1 SV=2	3	528.91	-0.82052			94995	yes
1542	GPYESGSGHSSGLGHRESR	19	Q86YZ3	Hornerin OS=Homo sapiens OX=9606 GN=HRNR PE=1 SV=2	3	652.968	-2.0133	1.7335e-16	135.28	15546000	yes
1543	GPYESGSGHSSGLGHRESR	19	Q86YZ3	Hornerin OS=Homo sapiens OX=9606 GN=HRNR PE=1 SV=2	3	652.968	0.97501	1.1225e-29	162.59	12710000	yes
1544	GPYESGSGHSSGLGHRESR	19	Q86YZ3	Hornerin OS=Homo sapiens OX=9606 GN=HRNR PE=1 SV=2	3	652.968	0.11096	7.0804e-08	106.94	6112100	yes
1545	GQCIINSNK	9	P43652	Afamin OS=Homo sapiens OX=9606 GN=AFM PE=1 SV=1	2	517.258	-0.79776	0.0020598	155.88	145700000	yes
1546	GQCIINSNK	9	P43652	Afamin OS=Homo sapiens OX=9606 GN=AFM PE=1 SV=1	2	517.258	-1.073	0.0027576	170.66	48493000	yes
1547	GQCIINSNK	9	P43652	Afamin OS=Homo sapiens OX=9606 GN=AFM PE=1 SV=1	2	517.258	-1.7359	0.0018841	155.38	28391000	yes
1548	GQCIINSNK	9	P43652	Afamin OS=Homo sapiens OX=9606 GN=AFM PE=1 SV=1	2	517.258	-1.4689	0.01461	135.83	25574000	yes
1549	GQCIINSNK	9	P43652	Afamin OS=Homo sapiens OX=9606 GN=AFM PE=1 SV=1	2	517.258	-1.8691	0.023543	113.26	14986000	yes
1550	GQCIINSNK	9	P43652	Afamin OS=Homo sapiens OX=9606 GN=AFM PE=1 SV=1	2	517.258	-2.0245	0.036199	91.069	18109000	yes
1551	GQCIINSNK	9	P43652	Afamin OS=Homo sapiens OX=9606 GN=AFM PE=1 SV=1	2	517.258	0.92344	0.006273	116.25	3041900	yes
1552	GQCIINSNKDDRPK	14	P43652	Afamin OS=Homo sapiens OX=9606 GN=AFM PE=1 SV=1	4	411.959	-0.3641	0.018471	56.569	671260	yes
1553	GQCIINSNKDDRPK	14	P43652	Afamin OS=Homo sapiens OX=9606 GN=AFM PE=1 SV=1	4	411.959	-0.35994	7.6517e-10	132.86	34439000	yes
1554	GQCIINSNKDDRPK	14	P43652	Afamin OS=Homo sapiens OX=9606 GN=AFM PE=1 SV=1	4	411.959	-0.35554	0.038448	43.184	3457200	yes
1555	GQCIINSNKDDRPK	14	P43652	Afamin OS=Homo sapiens OX=9606 GN=AFM PE=1 SV=1	4	411.959	-0.35715	0.0096145	85.457	10018000	yes
1556	GQTLLAVAK	9	P02750	Leucine-rich alpha-2-glycoprotein OS=Homo sapiens OX=9606 GN=LRG1 PE=1 SV=2	2	450.779	-1.3656	0.0087885	111.01	69658000	yes
1557	GRGGGGGGFRGFSSGSAVVSGGSR	24	P35908	Keratin, type II cytoskeletal 2 epidermal OS=Homo sapiens OX=9606 GN=KRT2 PE=1 SV=2	4	529.013	-1.2111	0.00010622	62.611	4292800	yes
1558	GRGGGGGGFRGFSSGSAVVSGGSR	24	P35908	Keratin, type II cytoskeletal 2 epidermal OS=Homo sapiens OX=9606 GN=KRT2 PE=1 SV=2	4	529.013	-0.16832	0.0031625	60.464	38874000	yes
1559	GRHGSGSGHSSSYGQHGSGSGWSSSSGR	28	Q86YZ3	Hornerin OS=Homo sapiens OX=9606 GN=HRNR PE=1 SV=2	4	673.291	-2.4296	1.2324e-08	72.881	873000	yes
1560	GRHGSGSGHSSSYGQHGSGSGWSSSSGR	28	Q86YZ3	Hornerin OS=Homo sapiens OX=9606 GN=HRNR PE=1 SV=2	5	538.835	-1.7138	0.017546	30.135	1311700	yes
1561	GRHGSGSGHSSSYGQHGSGSGWSSSSGR	28	Q86YZ3	Hornerin OS=Homo sapiens OX=9606 GN=HRNR PE=1 SV=2	4	673.291	-1.0193	4.4045e-40	138.34	8151100	yes
1562	GRHGSGSGHSSSYGQHGSGSGWSSSSGR	28	Q86YZ3	Hornerin OS=Homo sapiens OX=9606 GN=HRNR PE=1 SV=2	4	673.291	-1.121	3.3659e-14	86.48	3923200	yes
1563	GRHGSGSGQSSSYSPYGSGSGWSSSR	26	Q86YZ3	Hornerin OS=Homo sapiens OX=9606 GN=HRNR PE=1 SV=2	4	641.28	-1.6422	3.3188e-05	64.68	1419300	yes
1564	GSEAINAPGDNPAK	14	Q9NZP8	Complement C1r subcomponent-like protein OS=Homo sapiens OX=9606 GN=C1RL PE=1 SV=2	2	670.826	-2.2741	3.7087e-47	227.94	79601000	yes
1565	GSGGGSSGGSIGGR	14	P04264	Keratin, type II cytoskeletal 1 OS=Homo sapiens OX=9606 GN=KRT1 PE=1 SV=6	2	546.755	-1.3021	0.0028365	97.452	2775800	yes
1566	GSGGGSSGGSIGGR	14	P04264	Keratin, type II cytoskeletal 1 OS=Homo sapiens OX=9606 GN=KRT1 PE=1 SV=6	2	546.755	-0.58689	9.5748e-06	122.51	2534700	yes
1567	GSGGGSSGGSIGGR	14	P04264	Keratin, type II cytoskeletal 1 OS=Homo sapiens OX=9606 GN=KRT1 PE=1 SV=6	2	546.755	0.62757	0.0097201	90.913	1493900	yes
1568	GSGGGSSGGSIGGR	14	P04264	Keratin, type II cytoskeletal 1 OS=Homo sapiens OX=9606 GN=KRT1 PE=1 SV=6	2	546.755	0.64773			968560	yes
1569	GSGGGSSGGSIGGR	14	P04264	Keratin, type II cytoskeletal 1 OS=Homo sapiens OX=9606 GN=KRT1 PE=1 SV=6	2	546.755	-0.63355			52779	yes
1570	GSGGGSSGGSIGGR	14	P04264	Keratin, type II cytoskeletal 1 OS=Homo sapiens OX=9606 GN=KRT1 PE=1 SV=6	2	546.755	-0.69153			781720	yes
1571	GSGSGQSPSYGR	12	Q86YZ3	Hornerin OS=Homo sapiens OX=9606 GN=HRNR PE=1 SV=2	2	570.257	-1.3968	0.0059377	105.98	9802800	yes
1572	GSGSGQSPSYGR	12	Q86YZ3	Hornerin OS=Homo sapiens OX=9606 GN=HRNR PE=1 SV=2	2	570.257	0.5814	8.2623e-23	207.88	12931000	yes
1573	GSGSGQSPSYGR	12	Q86YZ3	Hornerin OS=Homo sapiens OX=9606 GN=HRNR PE=1 SV=2	2	570.257	-0.63452	6.8331e-13	190.96	2182500	yes
1574	GSGSGQSPSYGR	12	Q86YZ3	Hornerin OS=Homo sapiens OX=9606 GN=HRNR PE=1 SV=2	2	570.257	0.44854	5.8415e-12	182.16	8540100	yes
1575	GSGSSQSSGYGR	12	Q86YZ3	Hornerin OS=Homo sapiens OX=9606 GN=HRNR PE=1 SV=2	2	565.247	-0.83711	0.0001579	123.6	2823200	yes
1576	GSGSSQSSGYGR	12	Q86YZ3	Hornerin OS=Homo sapiens OX=9606 GN=HRNR PE=1 SV=2	2	565.247	-0.78216	1.2565e-09	175.93	5551500	yes
1577	GSGSSQSSGYGR	12	Q86YZ3	Hornerin OS=Homo sapiens OX=9606 GN=HRNR PE=1 SV=2	2	565.247	0.29031	1.4484e-09	142.43	6313000	yes
1578	GSGSSQSSGYGR	12	Q86YZ3	Hornerin OS=Homo sapiens OX=9606 GN=HRNR PE=1 SV=2	2	565.247	0.35999	2.4561e-07	130.66	11029000	yes
1579	GSGSSQSSGYGR	12	Q86YZ3	Hornerin OS=Homo sapiens OX=9606 GN=HRNR PE=1 SV=2	2	565.247	0.44539	0.00020554	121.73	1271200	yes
1580	GSGSSQSSGYGR	12	Q86YZ3	Hornerin OS=Homo sapiens OX=9606 GN=HRNR PE=1 SV=2	2	565.247	0.59908	1.4792e-09	148.32	2194700	yes
1581	GSLGGGFSSGGFSGGSFSR	19	P13645	Keratin, type I cytoskeletal 10 OS=Homo sapiens OX=9606 GN=KRT10 PE=1 SV=6	2	854.39	0.14288	1.0601e-55	220.85	11561000	yes
1582	GSLGGGFSSGGFSGGSFSR	19	P13645	Keratin, type I cytoskeletal 10 OS=Homo sapiens OX=9606 GN=KRT10 PE=1 SV=6	3	569.929	-0.023662	3.0917e-30	165.16	32389000	yes
1583	GSLGGGFSSGGFSGGSFSR	19	P13645	Keratin, type I cytoskeletal 10 OS=Homo sapiens OX=9606 GN=KRT10 PE=1 SV=6	2	854.39	1.6343	1.7484e-46	205.3	11207000	yes
1584	GSLGGGFSSGGFSGGSFSR	19	P13645	Keratin, type I cytoskeletal 10 OS=Homo sapiens OX=9606 GN=KRT10 PE=1 SV=6	3	569.929	-0.22564	1.3546e-16	130.27	47525000	yes
1585	GSLGGGFSSGGFSGGSFSR	19	P13645	Keratin, type I cytoskeletal 10 OS=Homo sapiens OX=9606 GN=KRT10 PE=1 SV=6	3	569.929	-0.67753	1.8663e-10	115.34	21205000	yes
1586	GSPAINVAVHVFRK	14	P02766	Transthyretin OS=Homo sapiens OX=9606 GN=TTR PE=1 SV=1	3	498.956	0.22613	0.005736	78.324	6099200	yes
1587	GSPAINVAVHVFRK	14	P02766	Transthyretin OS=Homo sapiens OX=9606 GN=TTR PE=1 SV=1	3	498.956	0.0027608	0.0073352	72.496	1358300000	yes
1588	GSPAINVAVHVFRKAADDTWEPFASGK	27	P02766	Transthyretin OS=Homo sapiens OX=9606 GN=TTR PE=1 SV=1	4	718.37	-0.63873	4.1069e-54	150.59	23717000	yes
1589	GSQTQSHPDLGTEGCWDQLSAPR	23	Q96PD5	N-acetylmuramoyl-L-alanine amidase OS=Homo sapiens OX=9606 GN=PGLYRP2 PE=1 SV=1	3	843.047	-0.93936	1.4075e-06	67.864	2051500	yes
1590	GSQTQSHPDLGTEGCWDQLSAPR	23	Q96PD5	N-acetylmuramoyl-L-alanine amidase OS=Homo sapiens OX=9606 GN=PGLYRP2 PE=1 SV=1	3	843.047	-1.0519	3.7595e-54	176.88	9485200	yes
1591	GSRGGSGGSYGGGGSGGGYGGGSGSR	26	P35527	Keratin, type I cytoskeletal 9 OS=Homo sapiens OX=9606 GN=KRT9 PE=1 SV=3	3	697.966	-2.2841	1.9324e-26	118.57	6937900	yes
1592	GSRGGSGGSYGGGGSGGGYGGGSGSR	26	P35527	Keratin, type I cytoskeletal 9 OS=Homo sapiens OX=9606 GN=KRT9 PE=1 SV=3	3	697.966	-0.73515	1.9312e-13	87.196	5377900	yes
1593	GSRGGSGGSYGGGGSGGGYGGGSGSR	26	P35527	Keratin, type I cytoskeletal 9 OS=Homo sapiens OX=9606 GN=KRT9 PE=1 SV=3	3	697.966	-0.7055	0.034539	43.099	436000	yes
1594	GSRGGSGGSYGGGGSGGGYGGGSGSR	26	P35527	Keratin, type I cytoskeletal 9 OS=Homo sapiens OX=9606 GN=KRT9 PE=1 SV=3	3	697.966	-1.4248	0.017753	47.099	10077000	yes
1595	GSRGGSGGSYGGGGSGGGYGGGSGSR	26	P35527	Keratin, type I cytoskeletal 9 OS=Homo sapiens OX=9606 GN=KRT9 PE=1 SV=3	3	697.966	-1.1247	8.485e-20	103.85	28180000	yes
1596	GSRGGSGGSYGGGGSGGGYGGGSGSR	26	P35527	Keratin, type I cytoskeletal 9 OS=Homo sapiens OX=9606 GN=KRT9 PE=1 SV=3	3	697.966	-2.5985			636500	yes
1597	GSRGGSGGSYGGGGSGGGYGGGSGSR	26	P35527	Keratin, type I cytoskeletal 9 OS=Homo sapiens OX=9606 GN=KRT9 PE=1 SV=3	3	697.966	0.73578			245790	yes
1598	GSRGGSGGSYGGGGSGGGYGGGSGSR	26	P35527	Keratin, type I cytoskeletal 9 OS=Homo sapiens OX=9606 GN=KRT9 PE=1 SV=3	3	697.966	-0.95027			394000	yes
1599	GSRGGSGGSYGGGGSGGGYGGGSGSR	26	P35527	Keratin, type I cytoskeletal 9 OS=Homo sapiens OX=9606 GN=KRT9 PE=1 SV=3	3	697.966	0.073406			988480	yes
1600	GSSSGGGYSSGSSSYGSGGR	20	P35908	Keratin, type II cytoskeletal 2 epidermal OS=Homo sapiens OX=9606 GN=KRT2 PE=1 SV=2	2	870.856	-2.7829	5.2479e-104	251.68	25658000	yes
1601	GSSSGGGYSSGSSSYGSGGR	20	P35908	Keratin, type II cytoskeletal 2 epidermal OS=Homo sapiens OX=9606 GN=KRT2 PE=1 SV=2	2	870.856	0.9477	0.0035975	65.805	8240100	yes
1602	GSSSGGGYSSGSSSYGSGGR	20	P35908	Keratin, type II cytoskeletal 2 epidermal OS=Homo sapiens OX=9606 GN=KRT2 PE=1 SV=2	2	870.856	-0.45235	6.5247e-45	186.68	8052300	yes
1603	GSSSGGGYSSGSSSYGSGGR	20	P35908	Keratin, type II cytoskeletal 2 epidermal OS=Homo sapiens OX=9606 GN=KRT2 PE=1 SV=2	2	870.856	-1.0641	5.1831e-41	171.76	41700000	yes
1604	GSSSGGGYSSGSSSYGSGGR	20	P35908	Keratin, type II cytoskeletal 2 epidermal OS=Homo sapiens OX=9606 GN=KRT2 PE=1 SV=2	2	870.856	-1.0996	1.084e-41	179.65	5128800	yes
1605	GSVQYLPDLDDK	12	Q9UGM5	Fetuin-B OS=Homo sapiens OX=9606 GN=FETUB PE=1 SV=2	2	675.333	-1.6266	1.2277e-08	162.26	60355000	yes
1606	GSVQYLPDLDDKNSQEK	17	Q9UGM5	Fetuin-B OS=Homo sapiens OX=9606 GN=FETUB PE=1 SV=2	3	645.981	-1.844	0.0017809	83.964	5799300	yes
1607	GSYGSGGSSYGSGGGSYGSGGGGGGHGSYGSGSSSGGYR	39	P04264	Keratin, type II cytoskeletal 1 OS=Homo sapiens OX=9606 GN=KRT1 PE=1 SV=6	3	1104.77	-2.1395	3.0852e-162	228.69	46588000	yes
1608	GSYGSGGSSYGSGGGSYGSGGGGGGHGSYGSGSSSGGYR	39	P04264	Keratin, type II cytoskeletal 1 OS=Homo sapiens OX=9606 GN=KRT1 PE=1 SV=6	3	1104.77	-0.85696	4.1302e-104	164.92	31694000	yes
1609	GSYGSGGSSYGSGGGSYGSGGGGGGHGSYGSGSSSGGYR	39	P04264	Keratin, type II cytoskeletal 1 OS=Homo sapiens OX=9606 GN=KRT1 PE=1 SV=6	3	1104.77		0.021299	7.5373		yes
1610	GSYGSGGSSYGSGGGSYGSGGGGGGHGSYGSGSSSGGYRGGSGGGGGGSSGGR	53	P04264	Keratin, type II cytoskeletal 1 OS=Homo sapiens OX=9606 GN=KRT1 PE=1 SV=6	4	1075.69	-2.1158	7.2598e-238	248.04	57880000	yes
1611	GSYGSGGSSYGSGGGSYGSGGGGGGHGSYGSGSSSGGYRGGSGGGGGGSSGGR	53	P04264	Keratin, type II cytoskeletal 1 OS=Homo sapiens OX=9606 GN=KRT1 PE=1 SV=6	4	1075.69	0.12488	1.0135e-11	40.029	15075000	yes
1612	GSYGSGGSSYGSGGGSYGSGGGGGGHGSYGSGSSSGGYRGGSGGGGGGSSGGR	53	P04264	Keratin, type II cytoskeletal 1 OS=Homo sapiens OX=9606 GN=KRT1 PE=1 SV=6	4	1075.69	-0.93721	6.2241e-209	231.78	135630000	yes
1613	GTDVPKWISIMTER	14	P07355	Annexin A2 OS=Homo sapiens OX=9606 GN=ANXA2 PE=1 SV=2	3	544.952	-0.69003	0.032901	66.285	1304000	yes
1614	GTFATLSELHCDK	13	P68871	Hemoglobin subunit beta OS=Homo sapiens OX=9606 GN=HBB PE=1 SV=2	3	493.57	-1.9439	2.3066e-05	119.01	636270000	yes
1615	GTVCFYGHLDVQPADR	16	Q96KN2	Beta-Ala-His dipeptidase OS=Homo sapiens OX=9606 GN=CNDP1 PE=1 SV=5	3	612.29	-0.90195	0.00084857	92.977	12766000	yes
1616	GVCEETSGAYEK	12	P02760	Protein AMBP OS=Homo sapiens OX=9606 GN=AMBP PE=1 SV=1	2	665.285	-2.53	0.024993	86.898	420440000	yes
1617	GVTSVSQIFHSPDLAIR	17	P05155	Plasma protease C1 inhibitor OS=Homo sapiens OX=9606 GN=SERPING1 PE=1 SV=2	4	457.499	0.51455	0.0025541	73.208	29062000	yes
1618	GVTSVSQIFHSPDLAIR	17	P05155	Plasma protease C1 inhibitor OS=Homo sapiens OX=9606 GN=SERPING1 PE=1 SV=2	3	609.663	-0.33737	4.7046e-05	95.347	3055800	yes
1619	GVTSVSQIFHSPDLAIR	17	P05155	Plasma protease C1 inhibitor OS=Homo sapiens OX=9606 GN=SERPING1 PE=1 SV=2	3	609.663	-1.2271	0.00024336	87.429	8211500000	yes
1620	GVTSVSQIFHSPDLAIR	17	P05155	Plasma protease C1 inhibitor OS=Homo sapiens OX=9606 GN=SERPING1 PE=1 SV=2	3	609.663	-0.94964	1.5674e-22	159.13	102490000	yes
1621	GVTSVSQIFHSPDLAIR	17	P05155	Plasma protease C1 inhibitor OS=Homo sapiens OX=9606 GN=SERPING1 PE=1 SV=2	3	609.663	-0.6458	0.00075604	83.418	4357900	yes
1622	GVTSVSQIFHSPDLAIR	17	P05155	Plasma protease C1 inhibitor OS=Homo sapiens OX=9606 GN=SERPING1 PE=1 SV=2	3	609.663	-0.011925	6.1191e-06	98.281	9456800	yes
1623	GVTSVSQIFHSPDLAIR	17	P05155	Plasma protease C1 inhibitor OS=Homo sapiens OX=9606 GN=SERPING1 PE=1 SV=2	3	609.663	-0.343	1.2352e-22	155.92	450940000	yes
1624	GVTSVSQIFHSPDLAIR	17	P05155	Plasma protease C1 inhibitor OS=Homo sapiens OX=9606 GN=SERPING1 PE=1 SV=2	3	609.663	-1.0193	0.0065414	65.107	2419600	yes
1625	HESGSRQSSSYGPHGYGSGR	20	Q86YZ3	Hornerin OS=Homo sapiens OX=9606 GN=HRNR PE=1 SV=2	4	523.985	-0.77417	4.0008e-15	117.26	2049200	yes
1626	HFSIHPDTGVITTTTPFLDR	20	Q08554	Desmocollin-1 OS=Homo sapiens OX=9606 GN=DSC1 PE=1 SV=2	3	752.387	0.057167	2.0264e-05	83.253	963660	yes
1627	HGDDLRNTKHEISEMNR	17	P13647	Keratin, type II cytoskeletal 5 OS=Homo sapiens OX=9606 GN=KRT5 PE=1 SV=3	4	517.746	-0.66123	0.0017151	72.819	6205800	yes
1628	HGDDLRNTKHEISEMNR	17	P13647	Keratin, type II cytoskeletal 5 OS=Homo sapiens OX=9606 GN=KRT5 PE=1 SV=3	4	517.746	-0.82776	0.008227	55.864	3005700	yes
1629	HGDSVRNSKIEISELNR	17	P04264	Keratin, type II cytoskeletal 1 OS=Homo sapiens OX=9606 GN=KRT1 PE=1 SV=6	4	489.258	0.21529	0.0109	55.33	7151200	yes
1630	HGDSVRNSKIEISELNR	17	P04264	Keratin, type II cytoskeletal 1 OS=Homo sapiens OX=9606 GN=KRT1 PE=1 SV=6	4	489.258	-0.60563	0.0017291	74.786	1240500	yes
1631	HGESGSMAVFHQTQGPSYSESK	22	P15151	Poliovirus receptor OS=Homo sapiens OX=9606 GN=PVR PE=1 SV=2	3	784.35	-1.6444	3.4907e-46	185.61	3326700	yes
1632	HGGGGGGFGGGGFGSR	16	P35908	Keratin, type II cytoskeletal 2 epidermal OS=Homo sapiens OX=9606 GN=KRT2 PE=1 SV=2	2	660.795		0.025365	91.245		yes
1633	HGGGGGGFGGGGFGSR	16	P35908	Keratin, type II cytoskeletal 2 epidermal OS=Homo sapiens OX=9606 GN=KRT2 PE=1 SV=2	3	440.866	-2.4267	1.8447e-21	150.56	104920000	yes
1634	HGGGGGGFGGGGFGSR	16	P35908	Keratin, type II cytoskeletal 2 epidermal OS=Homo sapiens OX=9606 GN=KRT2 PE=1 SV=2	2	660.795	-1.9283	9.6842e-30	192.3	103650000	yes
1635	HGGGGGGFGGGGFGSR	16	P35908	Keratin, type II cytoskeletal 2 epidermal OS=Homo sapiens OX=9606 GN=KRT2 PE=1 SV=2	3	440.866	-0.99106	3.722e-07	118.35	205200000	yes
1636	HGGGGGGFGGGGFGSR	16	P35908	Keratin, type II cytoskeletal 2 epidermal OS=Homo sapiens OX=9606 GN=KRT2 PE=1 SV=2	2	660.795	-2.1584	0.012512	77.593	34998000	yes
1637	HGGGGGGFGGGGFGSR	16	P35908	Keratin, type II cytoskeletal 2 epidermal OS=Homo sapiens OX=9606 GN=KRT2 PE=1 SV=2	3	440.866	-1.8291	0.0039466	75.96	114680000	yes
1638	HGGGGGGFGGGGFGSR	16	P35908	Keratin, type II cytoskeletal 2 epidermal OS=Homo sapiens OX=9606 GN=KRT2 PE=1 SV=2	3	440.866	-1.508	0.037272	44.691	7409900	yes
1639	HGGGGGGFGGGGFGSR	16	P35908	Keratin, type II cytoskeletal 2 epidermal OS=Homo sapiens OX=9606 GN=KRT2 PE=1 SV=2	2	660.795	-0.083593	0.011	79.82	8633200	yes
1640	HGGGGGGFGGGGFGSR	16	P35908	Keratin, type II cytoskeletal 2 epidermal OS=Homo sapiens OX=9606 GN=KRT2 PE=1 SV=2	3	440.866	-1.2965	0.0094562	63.037	146440000	yes
1641	HGGGGGGFGGGGFGSR	16	P35908	Keratin, type II cytoskeletal 2 epidermal OS=Homo sapiens OX=9606 GN=KRT2 PE=1 SV=2	3	440.866	-1.1965	0.038329	44.252	4585900	yes
1642	HGNSHQGEPRDYSK	14	P13645	Keratin, type I cytoskeletal 10 OS=Homo sapiens OX=9606 GN=KRT10 PE=1 SV=6	3	537.913	-0.66907	1.0493e-22	196.18	11834000	yes
1643	HGSGSGHSSSHGQHGSGSSYSYSR	24	Q86YZ3	Hornerin OS=Homo sapiens OX=9606 GN=HRNR PE=1 SV=2	3	797.334	-0.42447	3.2255e-20	114.2	4208900	yes
1644	HGSGSGHSSSYGQHGSGSGWSSSSGR	26	Q86YZ3	Hornerin OS=Homo sapiens OX=9606 GN=HRNR PE=1 SV=2	4	620.011	-2.0504	2.5372e-183	278.43	35626000	yes
1645	HGSGSGHSSSYGQHGSGSGWSSSSGR	26	Q86YZ3	Hornerin OS=Homo sapiens OX=9606 GN=HRNR PE=1 SV=2	4	620.011	-0.19421	2.5034e-183	278.52	63886000	yes
1646	HGSGSGHSSSYGQHGSGSGWSSSSGR	26	Q86YZ3	Hornerin OS=Homo sapiens OX=9606 GN=HRNR PE=1 SV=2	3	826.345	-0.35711	4.4388e-64	161.04	11920000	yes
1647	HGSGSGHSSSYGQHGSGSGWSSSSGR	26	Q86YZ3	Hornerin OS=Homo sapiens OX=9606 GN=HRNR PE=1 SV=2	4	620.011	-2.1007	2.0741e-106	229.76	50097000	yes
1648	HGSGSGHSSSYGQHGSGSGWSSSSGR	26	Q86YZ3	Hornerin OS=Homo sapiens OX=9606 GN=HRNR PE=1 SV=2	4	620.011	-1.356	2.4895e-34	128.97	49068000	yes
1649	HGSGSGQSSGFGHK	14	Q86YZ3	Hornerin OS=Homo sapiens OX=9606 GN=HRNR PE=1 SV=2	2	665.3	-3.1981	0.027607	76.655	4591000	yes
1650	HGSGSGQSSGFGHK	14	Q86YZ3	Hornerin OS=Homo sapiens OX=9606 GN=HRNR PE=1 SV=2	2	665.3	-0.092922	7.6371e-59	238.2	9478300	yes
1651	HGSGSGQSSGFGHK	14	Q86YZ3	Hornerin OS=Homo sapiens OX=9606 GN=HRNR PE=1 SV=2	2	665.3	-0.20169	8.0983e-16	180.2	3224000	yes
1652	HGSGSGQSSSYGPYR	15	Q86YZ3	Hornerin OS=Homo sapiens OX=9606 GN=HRNR PE=1 SV=2	3	509.559	-0.2323	6.339e-05	99.991	3126400	yes
1653	HGSGSGQSSSYGPYR	15	Q86YZ3	Hornerin OS=Homo sapiens OX=9606 GN=HRNR PE=1 SV=2	3	509.559	-1.0402	7.1084e-06	108.97	2636500	yes
1654	HGSGSGQSSSYSPYGSGSGWSSSR	24	Q86YZ3	Hornerin OS=Homo sapiens OX=9606 GN=HRNR PE=1 SV=2	3	783.664	0.07462	2.8932e-44	151.42	9551200	yes
1655	HGSGSGQSSSYSPYGSGSGWSSSR	24	Q86YZ3	Hornerin OS=Homo sapiens OX=9606 GN=HRNR PE=1 SV=2	3	783.664	-0.80214	0.003137	60.464	4818500	yes
1656	HGSSQVWK	8	Q5D862	Filaggrin-2 OS=Homo sapiens OX=9606 GN=FLG2 PE=1 SV=1	2	464.735	-0.17974	0.00019458	183.26	2558100	yes
1657	HGSSSGSSSHYGQHGSGSR	19	Q86YZ3	Hornerin OS=Homo sapiens OX=9606 GN=HRNR PE=1 SV=2	4	465.451	-0.40981	1.9835e-30	166.91	2901400	yes
1658	HGSSSGSSSHYGQHGSGSR	19	Q86YZ3	Hornerin OS=Homo sapiens OX=9606 GN=HRNR PE=1 SV=2	4	465.451	0.25189	0.019497	46.159	47943000	yes
1659	HGSSSGSSSHYGQHGSGSR	19	Q86YZ3	Hornerin OS=Homo sapiens OX=9606 GN=HRNR PE=1 SV=2	4	465.451	-0.1774	3.2616e-10	111.33	1807100	yes
1660	HGSSSGSSSSYGQHGSGSR	19	Q86YZ3	Hornerin OS=Homo sapiens OX=9606 GN=HRNR PE=1 SV=2	4	452.944	-3.0086	0.020458	45.577	18534000	yes
1661	HGSSSGSSSSYGQHGSGSR	19	Q86YZ3	Hornerin OS=Homo sapiens OX=9606 GN=HRNR PE=1 SV=2	4	452.944	-1.4402	1.0502e-16	131.45	31144000	yes
1662	HGSSSGSSSSYGQHGSGSR	19	Q86YZ3	Hornerin OS=Homo sapiens OX=9606 GN=HRNR PE=1 SV=2	4	452.944	-0.59398	0.00024035	79.489	4701000	yes
1663	HGSSSGSSSSYGQHGSGSR	19	Q86YZ3	Hornerin OS=Homo sapiens OX=9606 GN=HRNR PE=1 SV=2	4	452.944	0.085752	5.6879e-30	157.11	21244000	yes
1664	HGSSSGSSSSYGQHGSGSR	19	Q86YZ3	Hornerin OS=Homo sapiens OX=9606 GN=HRNR PE=1 SV=2	4	452.944	0.32823			421050	yes
1665	HGSSSGSSSSYGQHGSGSR	19	Q86YZ3	Hornerin OS=Homo sapiens OX=9606 GN=HRNR PE=1 SV=2	4	452.944	0.85679			163960	yes
1666	HGVQELEIELQSQLSK	16	P35527	Keratin, type I cytoskeletal 9 OS=Homo sapiens OX=9606 GN=KRT9 PE=1 SV=3	3	613.327	0.37584	2.7068e-08	120.63	23457000	yes
1667	HGVQELEIELQSQLSK	16	P35527	Keratin, type I cytoskeletal 9 OS=Homo sapiens OX=9606 GN=KRT9 PE=1 SV=3	3	613.327	0.080755	6.3621e-13	138.81	553650000	yes
1668	HGVQELEIELQSQLSK	16	P35527	Keratin, type I cytoskeletal 9 OS=Homo sapiens OX=9606 GN=KRT9 PE=1 SV=3	3	613.327	-1.4484	3.8161e-21	157.58	288510000	yes
1669	HGVQELEIELQSQLSKK	17	P35527	Keratin, type I cytoskeletal 9 OS=Homo sapiens OX=9606 GN=KRT9 PE=1 SV=3	3	656.025	-0.0069151	1.2229e-13	131.18	35579000	yes
1670	HGVQELEIELQSQLSKK	17	P35527	Keratin, type I cytoskeletal 9 OS=Homo sapiens OX=9606 GN=KRT9 PE=1 SV=3	3	656.025	-0.25116	1.4412e-38	206.28	875250000	yes
1671	HGVQELEIELQSQLSKK	17	P35527	Keratin, type I cytoskeletal 9 OS=Homo sapiens OX=9606 GN=KRT9 PE=1 SV=3	3	656.025	-0.95437	1.3911e-47	221.47	123250000	yes
1672	HGVQELEIELQSQLSKKAALEK	22	P35527	Keratin, type I cytoskeletal 9 OS=Homo sapiens OX=9606 GN=KRT9 PE=1 SV=3	4	620.345	0.69521	1.9382e-18	123.14	22134000	yes
1673	HGVQELEIELQSQLSKKAALEK	22	P35527	Keratin, type I cytoskeletal 9 OS=Homo sapiens OX=9606 GN=KRT9 PE=1 SV=3	4	620.345	0.74122	3.6147e-37	156.87	55584000	yes
1674	HGVQELEIELQSQLSKKAALEK	22	P35527	Keratin, type I cytoskeletal 9 OS=Homo sapiens OX=9606 GN=KRT9 PE=1 SV=3	4	620.345	-0.92085	0.00062994	58.366	11180000	yes
1675	HHGPTITAK	9	P02760	Protein AMBP OS=Homo sapiens OX=9606 GN=AMBP PE=1 SV=1	2	481.264	-0.2176	0.00035664	151.04	102340000	yes
1676	HHGPTITAK	9	P02760	Protein AMBP OS=Homo sapiens OX=9606 GN=AMBP PE=1 SV=1	2	481.264	-0.21352	0.0026934	157.68	81239000	yes
1677	HHPDFEVFVFDVGQK	15	Q01459	Di-N-acetylchitobiase OS=Homo sapiens OX=9606 GN=CTBS PE=1 SV=1	3	600.962	-0.60114	0.027923	48.823	17540000	yes
1678	HHSDLYSHYFGGLAETVLVVR	21	Q16853	Membrane primary amine oxidase OS=Homo sapiens OX=9606 GN=AOC3 PE=1 SV=3	4	600.808	1.8045	2.7009e-29	149.52	10805000	yes
1679	HICYFQIDK	9	P27487	Dipeptidyl peptidase 4 OS=Homo sapiens OX=9606 GN=DPP4 PE=1 SV=2	2	612.298	-0.94233	0.0027754	157.91	18786000	yes
1680	HIQPGAFDTLDR	12	Q6EMK4	Vasorin OS=Homo sapiens OX=9606 GN=VASN PE=1 SV=1	3	457.233	-2.5613	0.015728	76.522	2612500	yes
1681	HISAENTK	8	Q9UNN8	Endothelial protein C receptor OS=Homo sapiens OX=9606 GN=PROCR PE=1 SV=1	2	450.233	-2.4516	0.0041764	146.58	1317000	yes
1682	HLEDVFSK	8	Q96KN2	Beta-Ala-His dipeptidase OS=Homo sapiens OX=9606 GN=CNDP1 PE=1 SV=5	2	487.751	-2.0955	2.8509e-13	203.19	55386000	yes
1683	HLFTGPVLSK	10	P16930	Fumarylacetoacetase OS=Homo sapiens OX=9606 GN=FAH PE=1 SV=2	2	549.819	0.47511	0.028847	98.033	3868800	yes
1684	HLQLAIR	7	Q99878	Histone H2A type 1-J OS=Homo sapiens OX=9606 GN=H2AC14 PE=1 SV=3	2	425.767	-1.0905	0.020414	137.83	11280000	yes
1685	HLQLAIRNDEELNKLLGK	18	Q99878	Histone H2A type 1-J OS=Homo sapiens OX=9606 GN=H2AC14 PE=1 SV=3	4	526.802	-0.35361	2.8172e-12	123.36	5196400	yes
1686	HLQLAIRNDEELNKLLGK	18	Q99878	Histone H2A type 1-J OS=Homo sapiens OX=9606 GN=H2AC14 PE=1 SV=3	4	526.802	0.62341			1139500	yes
1687	HLSLLTTLSNR	11	P02774	Vitamin D-binding protein OS=Homo sapiens OX=9606 GN=GC PE=1 SV=2	2	627.862	2.4076	7.5973e-13	198.61	72755000	yes
1688	HLSLLTTLSNR	11	P02774	Vitamin D-binding protein OS=Homo sapiens OX=9606 GN=GC PE=1 SV=2	3	418.91	-0.3403	0.01265	84.658	2754500	yes
1689	HLVALSPK	8	P08185	Corticosteroid-binding globulin OS=Homo sapiens OX=9606 GN=SERPINA6 PE=1 SV=1	2	432.769	-0.59873	0.0039623	143.56	9331900	yes
1690	HPDYSVVLLLR	11	P02768	Albumin OS=Homo sapiens OX=9606 GN=ALB PE=1 SV=2	2	656.375	-0.57549	1.0963e-12	196.88	71061000	yes
1691	HPDYSVVLLLR	11	P02768	Albumin OS=Homo sapiens OX=9606 GN=ALB PE=1 SV=2	2	656.375	-1.6479	0.0026284	115.71	38975000	yes
1692	HPDYSVVLLLR	11	P02768	Albumin OS=Homo sapiens OX=9606 GN=ALB PE=1 SV=2	2	656.375	1.1913	1.6375e-06	179.37	32391000	yes
1693	HPDYSVVLLLR	11	P02768	Albumin OS=Homo sapiens OX=9606 GN=ALB PE=1 SV=2	2	656.375	-0.80943	1.9586e-88	269.23	8925300000	yes
1694	HPDYSVVLLLR	11	P02768	Albumin OS=Homo sapiens OX=9606 GN=ALB PE=1 SV=2	2	656.375	-0.68656	0.024388	93.649	6204700	yes
1695	HPDYSVVLLLR	11	P02768	Albumin OS=Homo sapiens OX=9606 GN=ALB PE=1 SV=2	2	656.375	-0.89613	4.6748e-06	174.92	65018000	yes
1696	HPDYSVVLLLR	11	P02768	Albumin OS=Homo sapiens OX=9606 GN=ALB PE=1 SV=2	2	656.375	-0.30759			3580400	yes
1697	HPDYSVVLLLRLAK	14	P02768	Albumin OS=Homo sapiens OX=9606 GN=ALB PE=1 SV=2	3	541.991	0.0043106	2.6366e-14	165.58	69909000	yes
1698	HPGYSTQTHVNDLMLVK	17	P49862	Kallikrein-7 OS=Homo sapiens OX=9606 GN=KLK7 PE=1 SV=1	3	647.328	-0.11038	0.00013938	88.73	610900	yes
1699	HPYFYAPELLFFAK	14	P02768	Albumin OS=Homo sapiens OX=9606 GN=ALB PE=1 SV=2	3	581.636	0.85212	8.2635e-05	115.14	5718000	yes
1700	HPYFYAPELLFFAK	14	P02768	Albumin OS=Homo sapiens OX=9606 GN=ALB PE=1 SV=2	3	581.636	1.0338	2.2576e-06	123.84	36143000	yes
1701	HPYFYAPELLFFAK	14	P02768	Albumin OS=Homo sapiens OX=9606 GN=ALB PE=1 SV=2	3	581.636	0.18159	1.3267e-05	118.87	46221000	yes
1702	HPYFYAPELLFFAK	14	P02768	Albumin OS=Homo sapiens OX=9606 GN=ALB PE=1 SV=2	3	581.636	-0.36477	0.009081	73.466	17616000	yes
1703	HPYFYAPELLFFAK	14	P02768	Albumin OS=Homo sapiens OX=9606 GN=ALB PE=1 SV=2	3	581.636	-1.9123	9.0364e-05	114.72	25831000	yes
1704	HPYFYAPELLFFAK	14	P02768	Albumin OS=Homo sapiens OX=9606 GN=ALB PE=1 SV=2	3	581.636	-2.3319	6.2147e-05	116.24	12190000	yes
1705	HPYFYAPELLFFAK	14	P02768	Albumin OS=Homo sapiens OX=9606 GN=ALB PE=1 SV=2	3	581.636	-1.8816	0.009081	73.466	16446000	yes
1706	HPYFYAPELLFFAK	14	P02768	Albumin OS=Homo sapiens OX=9606 GN=ALB PE=1 SV=2	3	581.636	-1.3901	0.0053625	83.617	117580000	yes
1707	HPYFYAPELLFFAK	14	P02768	Albumin OS=Homo sapiens OX=9606 GN=ALB PE=1 SV=2	3	581.636	-0.95904	0.00029945	105.17	194570000	yes
1708	HPYFYAPELLFFAK	14	P02768	Albumin OS=Homo sapiens OX=9606 GN=ALB PE=1 SV=2	3	581.636	-1.0986	0.009081	73.466	23131000	yes
1709	HPYFYAPELLFFAK	14	P02768	Albumin OS=Homo sapiens OX=9606 GN=ALB PE=1 SV=2	3	581.636	-1.6711	0.010632	69.03	22595000	yes
1710	HPYFYAPELLFFAK	14	P02768	Albumin OS=Homo sapiens OX=9606 GN=ALB PE=1 SV=2	3	581.636	-2.826	0.00033412	103.88	9395800	yes
1711	HPYFYAPELLFFAK	14	P02768	Albumin OS=Homo sapiens OX=9606 GN=ALB PE=1 SV=2	3	581.636	-2.9742	0.0087334	74.46	15190000	yes
1712	HPYFYAPELLFFAK	14	P02768	Albumin OS=Homo sapiens OX=9606 GN=ALB PE=1 SV=2	3	581.636	-3.1008	0.00029945	105.17	10506000	yes
1713	HPYFYAPELLFFAK	14	P02768	Albumin OS=Homo sapiens OX=9606 GN=ALB PE=1 SV=2	3	581.636	-3.228	0.0083772	75.479	17362000	yes
1714	HPYFYAPELLFFAK	14	P02768	Albumin OS=Homo sapiens OX=9606 GN=ALB PE=1 SV=2	3	581.636	-3.3724	0.0018088	94.191	45682000	yes
1715	HPYFYAPELLFFAK	14	P02768	Albumin OS=Homo sapiens OX=9606 GN=ALB PE=1 SV=2	3	581.636	-3.4939	9.0364e-05	114.72	11988000	yes
1716	HPYFYAPELLFFAK	14	P02768	Albumin OS=Homo sapiens OX=9606 GN=ALB PE=1 SV=2	3	581.636	-2.4408	0.010149	70.412	50510000	yes
1717	HPYFYAPELLFFAK	14	P02768	Albumin OS=Homo sapiens OX=9606 GN=ALB PE=1 SV=2	3	581.636	-1.6526	0.00033412	103.88	17084000	yes
1718	HPYFYAPELLFFAK	14	P02768	Albumin OS=Homo sapiens OX=9606 GN=ALB PE=1 SV=2	3	581.636	-1.2025	0.039426	48.659	17753000	yes
1719	HPYFYAPELLFFAK	14	P02768	Albumin OS=Homo sapiens OX=9606 GN=ALB PE=1 SV=2	3	581.636	-1.1647	0.0085139	75.088	11411000	yes
1720	HPYFYAPELLFFAK	14	P02768	Albumin OS=Homo sapiens OX=9606 GN=ALB PE=1 SV=2	3	581.636	-1.8943	0.010262	70.089	33943000	yes
1721	HPYFYAPELLFFAK	14	P02768	Albumin OS=Homo sapiens OX=9606 GN=ALB PE=1 SV=2	3	581.636	-1.4609	0.035015	51.211	12866000	yes
1722	HPYFYAPELLFFAK	14	P02768	Albumin OS=Homo sapiens OX=9606 GN=ALB PE=1 SV=2	3	581.636	-1.0943	0.01603	63.76	8511200	yes
1723	HPYFYAPELLFFAK	14	P02768	Albumin OS=Homo sapiens OX=9606 GN=ALB PE=1 SV=2	3	581.636	-0.69996	0.023549	58.098	12526000	yes
1724	HPYFYAPELLFFAK	14	P02768	Albumin OS=Homo sapiens OX=9606 GN=ALB PE=1 SV=2	3	581.636		0.036035	38.799		yes
1725	HPYFYAPELLFFAK	14	P02768	Albumin OS=Homo sapiens OX=9606 GN=ALB PE=1 SV=2	3	581.636	0.68826	0.0090603	103.88	19662000	yes
1726	HPYFYAPELLFFAK	14	P02768	Albumin OS=Homo sapiens OX=9606 GN=ALB PE=1 SV=2	3	581.636	-3.2452	0.010416	82.543	43872000	yes
1727	HPYFYAPELLFFAK	14	P02768	Albumin OS=Homo sapiens OX=9606 GN=ALB PE=1 SV=2	3	581.636	-1.113	0.010036	84.169	12169000	yes
1728	HPYFYAPELLFFAK	14	P02768	Albumin OS=Homo sapiens OX=9606 GN=ALB PE=1 SV=2	3	581.636	-0.73068	0.033921	54.524	8084000	yes
1729	HPYFYAPELLFFAK	14	P02768	Albumin OS=Homo sapiens OX=9606 GN=ALB PE=1 SV=2	3	581.636	-1.828	0.025252	58.098	10349000	yes
1730	HPYFYAPELLFFAKR	15	P02768	Albumin OS=Homo sapiens OX=9606 GN=ALB PE=1 SV=2	3	633.67	0.75108	1.1002e-09	139.86	9033100000	yes
1731	HQFLLTGDTQGR	12	P04217	Alpha-1B-glycoprotein OS=Homo sapiens OX=9606 GN=A1BG PE=1 SV=4	2	686.852	-1.5096	9.1473e-05	126.19	534880000	yes
1732	HQFLLTGDTQGR	12	P04217	Alpha-1B-glycoprotein OS=Homo sapiens OX=9606 GN=A1BG PE=1 SV=4	2	686.852	-1.901	0.0053805	107.24	38803000	yes
1733	HQFLLTGDTQGR	12	P04217	Alpha-1B-glycoprotein OS=Homo sapiens OX=9606 GN=A1BG PE=1 SV=4	2	686.852	-2.2773	7.8228e-08	137.17	21722000	yes
1734	HQFLLTGDTQGR	12	P04217	Alpha-1B-glycoprotein OS=Homo sapiens OX=9606 GN=A1BG PE=1 SV=4	2	686.852	-2.0842	0.0012194	117.09	14184000	yes
1735	HQFLLTGDTQGR	12	P04217	Alpha-1B-glycoprotein OS=Homo sapiens OX=9606 GN=A1BG PE=1 SV=4	2	686.852	-1.7582	0.012854	95.573	8482600	yes
1736	HQFLLTGDTQGR	12	P04217	Alpha-1B-glycoprotein OS=Homo sapiens OX=9606 GN=A1BG PE=1 SV=4	2	686.852	-2.1809	0.040958	83	20220000	yes
1737	HQFLLTGDTQGR	12	P04217	Alpha-1B-glycoprotein OS=Homo sapiens OX=9606 GN=A1BG PE=1 SV=4	3	458.237	-0.9179	0.0020345	103.44	128170000	yes
1738	HQFLLTGDTQGR	12	P04217	Alpha-1B-glycoprotein OS=Homo sapiens OX=9606 GN=A1BG PE=1 SV=4	3	458.237		0.040155	38.769		yes
1739	HQFLLTGDTQGR	12	P04217	Alpha-1B-glycoprotein OS=Homo sapiens OX=9606 GN=A1BG PE=1 SV=4	3	458.237	-2.123	0.023139	80.69	10367000	yes
1740	HQFLLTGDTQGR	12	P04217	Alpha-1B-glycoprotein OS=Homo sapiens OX=9606 GN=A1BG PE=1 SV=4	3	458.237	-2.4697	0.040532	60.161	7440600	yes
1741	HQFLLTGDTQGR	12	P04217	Alpha-1B-glycoprotein OS=Homo sapiens OX=9606 GN=A1BG PE=1 SV=4	2	686.852	0.29468	0.00024754	120.09	2584800	yes
1742	HQPQEFPTYVEPTNDEICEAFR	22	P02774	Vitamin D-binding protein OS=Homo sapiens OX=9606 GN=GC PE=1 SV=2	3	903.075	-1.8861	1.0911e-36	152.13	409710000	yes
1743	HQTVPQNTGGK	11	P02787	Serotransferrin OS=Homo sapiens OX=9606 GN=TF PE=1 SV=4	2	583.799		1.7403e-05	147.95		yes
1744	HRLEDMEQALSPSVFK	16	P05155	Plasma protease C1 inhibitor OS=Homo sapiens OX=9606 GN=SERPING1 PE=1 SV=2	3	629.652	-1.2176	0.0024689	121.19	17021000	yes
1745	HRLEDMEQALSPSVFK	16	P05155	Plasma protease C1 inhibitor OS=Homo sapiens OX=9606 GN=SERPING1 PE=1 SV=2	3	629.652	0.11601	7.5671e-08	119.92	55402000	yes
1746	HRLEDMEQALSPSVFK	16	P05155	Plasma protease C1 inhibitor OS=Homo sapiens OX=9606 GN=SERPING1 PE=1 SV=2	4	472.491	-0.05943	0.015295	50.608	19314000	yes
1747	HRLEDMEQALSPSVFK	16	P05155	Plasma protease C1 inhibitor OS=Homo sapiens OX=9606 GN=SERPING1 PE=1 SV=2	3	629.652	-0.82681	1.2107e-11	130.29	871290000	yes
1748	HRLEDMEQALSPSVFK	16	P05155	Plasma protease C1 inhibitor OS=Homo sapiens OX=9606 GN=SERPING1 PE=1 SV=2	3	634.984	0.13579	0.035591	49.559	5196500	yes
1749	HRLEDMEQALSPSVFK	16	P05155	Plasma protease C1 inhibitor OS=Homo sapiens OX=9606 GN=SERPING1 PE=1 SV=2	3	634.984	-2.078	2.8922e-05	103.67	100730000	yes
1750	HRLEDMEQALSPSVFK	16	P05155	Plasma protease C1 inhibitor OS=Homo sapiens OX=9606 GN=SERPING1 PE=1 SV=2	3	634.984	-0.63497	0.0067221	72.446	14358000	yes
1751	HRLEDMEQALSPSVFK	16	P05155	Plasma protease C1 inhibitor OS=Homo sapiens OX=9606 GN=SERPING1 PE=1 SV=2	3	634.984	-0.85343	0.0079645	68.257	1568100	yes
1752	HRLEDMEQALSPSVFK	16	P05155	Plasma protease C1 inhibitor OS=Homo sapiens OX=9606 GN=SERPING1 PE=1 SV=2	3	634.984	-1.3726	0.0072824	61.097	1223200	yes
1753	HRSSSGSSSSYGQHGSGSR	19	Q86YZ3	Hornerin OS=Homo sapiens OX=9606 GN=HRNR PE=1 SV=2	4	477.714	-0.32352	0.0055823	55.589	854660	yes
1754	HRSSSGSSSSYGQHGSGSR	19	Q86YZ3	Hornerin OS=Homo sapiens OX=9606 GN=HRNR PE=1 SV=2	4	477.714	-1.2966	0.0017201	53.779	25192000	yes
1755	HRSSSGSSSSYGQHGSGSR	19	Q86YZ3	Hornerin OS=Homo sapiens OX=9606 GN=HRNR PE=1 SV=2	4	477.714	0.19894	0.012171	48.547	20811000	yes
1756	HSASQEGQDTIR	12	P20930	Filaggrin OS=Homo sapiens OX=9606 GN=FLG PE=1 SV=3	3	443.544	-0.41653	0.035273	65.179	618080	yes
1757	HSGIGHGQASSAVRDSGHR	19	P20930	Filaggrin OS=Homo sapiens OX=9606 GN=FLG PE=1 SV=3	4	479.736	-0.2463	0.040996	32.181	925740	yes
1758	HSPQEAPHVQYER	13	P26992	Ciliary neurotrophic factor receptor subunit alpha OS=Homo sapiens OX=9606 GN=CNTFR PE=1 SV=2	3	526.587	-0.50076	0.0049726	86.498	4217500	yes
1759	HSQVGQGESAGSK	13	P20930	Filaggrin OS=Homo sapiens OX=9606 GN=FLG PE=1 SV=3	3	424.537	-0.34786	0.017001	67.115	826750	yes
1760	HSQVGQGQSSGPR	13	P20930	Filaggrin OS=Homo sapiens OX=9606 GN=FLG PE=1 SV=3	3	442.217	-0.46471	0.029573	60.196	767620	yes
1761	HSSGGGSRGGSSSGGGYGSGGGGSSSVK	28	P35908	Keratin, type II cytoskeletal 2 epidermal OS=Homo sapiens OX=9606 GN=KRT2 PE=1 SV=2	4	579.256	-1.1267	1.2488e-13	81.839	1729700	yes
1762	HSSWSEGEEHGYSSGHSR	18	Q5D862	Filaggrin-2 OS=Homo sapiens OX=9606 GN=FLG2 PE=1 SV=1	4	504.711	-0.80813	0.0071676	59.434	968660	yes
1763	HSSWSEGEEHGYSSGHSR	18	Q5D862	Filaggrin-2 OS=Homo sapiens OX=9606 GN=FLG2 PE=1 SV=1	4	504.711	-0.54923			71051	yes
1764	HSSYTCICGSGENSAVLHYGHAGAPNDR	28	P12955	Xaa-Pro dipeptidase OS=Homo sapiens OX=9606 GN=PEPD PE=1 SV=3	4	755.081	-1.3427	1.386e-40	139.73	3474100	yes
1765	HSTIFENLANK	11	P02787	Serotransferrin OS=Homo sapiens OX=9606 GN=TF PE=1 SV=4	3	425.223	-0.30879	3.9623e-06	156.48	8734700	yes
1766	HSTIFENLANK	11	P02787	Serotransferrin OS=Homo sapiens OX=9606 GN=TF PE=1 SV=4	2	637.33	1.018	1.0337e-189	327.15	2213100000	yes
1767	HSTIFENLANK	11	P02787	Serotransferrin OS=Homo sapiens OX=9606 GN=TF PE=1 SV=4	3	425.223	-0.63471	4.2209e-05	126.71	1856200	yes
1768	HSTIFENLANK	11	P02787	Serotransferrin OS=Homo sapiens OX=9606 GN=TF PE=1 SV=4	3	425.223	-0.4332	8.5181e-07	174.98	1934300000	yes
1769	HSTIFENLANK	11	P02787	Serotransferrin OS=Homo sapiens OX=9606 GN=TF PE=1 SV=4	2	637.33	-1.0691	1.2456e-73	256.47	14600000	yes
1770	HSTIFENLANK	11	P02787	Serotransferrin OS=Homo sapiens OX=9606 GN=TF PE=1 SV=4	3	425.223	-0.17969	0.00012202	120.06	6317600	yes
1771	HSTIFENLANK	11	P02787	Serotransferrin OS=Homo sapiens OX=9606 GN=TF PE=1 SV=4	3	425.223	-0.11287	8.5884e-13	169.93	25947000	yes
1772	HSTSMFFR	8	P07333	Macrophage colony-stimulating factor 1 receptor OS=Homo sapiens OX=9606 GN=CSF1R PE=1 SV=2	2	506.737	-1.1383	2.4218e-13	204.65	16509000	yes
1773	HSYTASYDIYDLNK	14	P27487	Dipeptidyl peptidase 4 OS=Homo sapiens OX=9606 GN=DPP4 PE=1 SV=2	3	563.93	-1.1338	0.03192	53.001	8449000	yes
1774	HTASAWLMSAPNSGPHNR	18	Q96PD5	N-acetylmuramoyl-L-alanine amidase OS=Homo sapiens OX=9606 GN=PGLYRP2 PE=1 SV=1	3	645.308	0.18119	2.4465e-31	174.95	45144000	yes
1775	HTASAWLMSAPNSGPHNR	18	Q96PD5	N-acetylmuramoyl-L-alanine amidase OS=Homo sapiens OX=9606 GN=PGLYRP2 PE=1 SV=1	4	484.233	-0.47222	0.00035938	60.489	28969000	yes
1776	HTASAWLMSAPNSGPHNR	18	Q96PD5	N-acetylmuramoyl-L-alanine amidase OS=Homo sapiens OX=9606 GN=PGLYRP2 PE=1 SV=1	3	645.308	0.49522	4.0306e-16	130.21	7340000	yes
1777	HTASAWLMSAPNSGPHNR	18	Q96PD5	N-acetylmuramoyl-L-alanine amidase OS=Homo sapiens OX=9606 GN=PGLYRP2 PE=1 SV=1	4	484.233	0.57656	0.037249	37.583	3439800	yes
1778	HTASAWLMSAPNSGPHNR	18	Q96PD5	N-acetylmuramoyl-L-alanine amidase OS=Homo sapiens OX=9606 GN=PGLYRP2 PE=1 SV=1	4	488.231	-0.60706	2.1006e-06	114.54	5820100	yes
1779	HTASAWLMSAPNSGPHNR	18	Q96PD5	N-acetylmuramoyl-L-alanine amidase OS=Homo sapiens OX=9606 GN=PGLYRP2 PE=1 SV=1	4	488.231	-0.62324			123870	yes
1780	HTFMGVVSLGSPSGEVSHPR	20	P02765	Alpha-2-HS-glycoprotein OS=Homo sapiens OX=9606 GN=AHSG PE=1 SV=2	4	525.01	-0.32247	0.0082044	52.612	14070000	yes
1781	HTFMGVVSLGSPSGEVSHPR	20	P02765	Alpha-2-HS-glycoprotein OS=Homo sapiens OX=9606 GN=AHSG PE=1 SV=2	3	699.678	-0.50977	6.8463e-08	91.547	11447000	yes
1782	HTFMGVVSLGSPSGEVSHPR	20	P02765	Alpha-2-HS-glycoprotein OS=Homo sapiens OX=9606 GN=AHSG PE=1 SV=2	3	699.678	-0.24345	1.6954e-07	80.316	6837400	yes
1783	HTFMGVVSLGSPSGEVSHPR	20	P02765	Alpha-2-HS-glycoprotein OS=Homo sapiens OX=9606 GN=AHSG PE=1 SV=2	3	699.678	0.75849	0.018116	48.371	26502000	yes
1784	HTFMGVVSLGSPSGEVSHPR	20	P02765	Alpha-2-HS-glycoprotein OS=Homo sapiens OX=9606 GN=AHSG PE=1 SV=2	4	521.011	0.40918	4.5464e-07	90.718	10161000	yes
1785	HTLNQIDEVK	10	P02765	Alpha-2-HS-glycoprotein OS=Homo sapiens OX=9606 GN=AHSG PE=1 SV=2	2	598.817		0.028284	115.57		yes
1786	HTLNQIDEVK	10	P02765	Alpha-2-HS-glycoprotein OS=Homo sapiens OX=9606 GN=AHSG PE=1 SV=2	2	598.817	-0.61182	1.4173e-87	265.31	2019600000	yes
1787	HTLNQIDEVK	10	P02765	Alpha-2-HS-glycoprotein OS=Homo sapiens OX=9606 GN=AHSG PE=1 SV=2	2	598.817	-0.69646	1.1591e-07	182.28	55974000	yes
1788	HTLNQIDEVK	10	P02765	Alpha-2-HS-glycoprotein OS=Homo sapiens OX=9606 GN=AHSG PE=1 SV=2	2	598.817	-0.9661	1.5824e-05	176.48	31392000	yes
1789	HTLNQIDEVK	10	P02765	Alpha-2-HS-glycoprotein OS=Homo sapiens OX=9606 GN=AHSG PE=1 SV=2	2	598.817	-1.3093	2.2897e-18	210.27	19388000	yes
1790	HTLNQIDEVK	10	P02765	Alpha-2-HS-glycoprotein OS=Homo sapiens OX=9606 GN=AHSG PE=1 SV=2	2	598.817	-1.2606	0.02112	101.65	7814600	yes
1791	HTLNQIDEVK	10	P02765	Alpha-2-HS-glycoprotein OS=Homo sapiens OX=9606 GN=AHSG PE=1 SV=2	2	598.817		3.7906e-49	242.59		yes
1792	HTLNQIDEVK	10	P02765	Alpha-2-HS-glycoprotein OS=Homo sapiens OX=9606 GN=AHSG PE=1 SV=2	2	598.817		0.022299	117.7		yes
1793	HTLNQIDEVK	10	P02765	Alpha-2-HS-glycoprotein OS=Homo sapiens OX=9606 GN=AHSG PE=1 SV=2	2	598.817		1.2481e-05	142.43		yes
1794	HTLNQIDEVK	10	P02765	Alpha-2-HS-glycoprotein OS=Homo sapiens OX=9606 GN=AHSG PE=1 SV=2	2	598.817	-0.63145	3.2155e-26	222.3	9428500	yes
1795	HTLNQIDEVK	10	P02765	Alpha-2-HS-glycoprotein OS=Homo sapiens OX=9606 GN=AHSG PE=1 SV=2	2	598.817	-0.095745	5.575e-18	206.48	9448600	yes
1796	HVCGALLK	8	P43652	Afamin OS=Homo sapiens OX=9606 GN=AFM PE=1 SV=1	2	449.252	-2.0863	0.0048837	137.44	96119000	yes
1797	HVCGALLK	8	P43652	Afamin OS=Homo sapiens OX=9606 GN=AFM PE=1 SV=1	2	449.252	-1.904	0.013584	122.15	218150000	yes
1798	HVCGALLK	8	P43652	Afamin OS=Homo sapiens OX=9606 GN=AFM PE=1 SV=1	2	449.252	-1.6923	0.0068086	132.94	95310000	yes
1799	HVCGALLK	8	P43652	Afamin OS=Homo sapiens OX=9606 GN=AFM PE=1 SV=1	2	449.252	-2.0047	0.037648	121.68	4182700000	yes
1800	HVCGALLK	8	P43652	Afamin OS=Homo sapiens OX=9606 GN=AFM PE=1 SV=1	2	449.252	-1.4733	0.0063046	134.12	36147000	yes
1801	HWCEEGASSSSCSETYCGLYPESEPEVK	28	Q96IY4	Carboxypeptidase B2 OS=Homo sapiens OX=9606 GN=CPB2 PE=1 SV=2	3	1089.11	-2.3759	1.8883e-13	81.888	8448800	yes
1802	HYEGSTVPEK	10	P00738	Haptoglobin OS=Homo sapiens OX=9606 GN=HP PE=1 SV=1	2	573.775	-1.7143	1.2065e-18	211.52	29904000	yes
1803	HYEGSTVPEK	10	P00738	Haptoglobin OS=Homo sapiens OX=9606 GN=HP PE=1 SV=1	2	573.775	-1.3917	2.487e-08	190.02	17954000000	yes
1804	HYEGSTVPEK	10	P00738	Haptoglobin OS=Homo sapiens OX=9606 GN=HP PE=1 SV=1	2	573.775	-1.5197	7.4088e-18	204.36	624240000	yes
1805	HYEGSTVPEK	10	P00738	Haptoglobin OS=Homo sapiens OX=9606 GN=HP PE=1 SV=1	2	573.775	-1.6632	1.8725e-05	175.51	93006000	yes
1806	HYEGSTVPEK	10	P00738	Haptoglobin OS=Homo sapiens OX=9606 GN=HP PE=1 SV=1	2	573.775	-1.7084	7.4088e-18	204.36	114870000	yes
1807	HYEGSTVPEK	10	P00738	Haptoglobin OS=Homo sapiens OX=9606 GN=HP PE=1 SV=1	2	573.775	-1.8717	1.1025e-07	182.76	54690000	yes
1808	HYEGSTVPEK	10	P00738	Haptoglobin OS=Homo sapiens OX=9606 GN=HP PE=1 SV=1	2	573.775	-1.918	1.1025e-07	182.76	30834000	yes
1809	HYEGSTVPEK	10	P00738	Haptoglobin OS=Homo sapiens OX=9606 GN=HP PE=1 SV=1	2	573.775	-1.9391	3.2235e-18	209.19	19830000	yes
1810	HYEGSTVPEK	10	P00738	Haptoglobin OS=Homo sapiens OX=9606 GN=HP PE=1 SV=1	2	573.775	-1.9617	0.0009012	118.5	8141100	yes
1811	HYEGSTVPEK	10	P00738	Haptoglobin OS=Homo sapiens OX=9606 GN=HP PE=1 SV=1	2	573.775	-1.963	6.145e-05	133.13	5305500	yes
1812	HYEGSTVPEK	10	P00738	Haptoglobin OS=Homo sapiens OX=9606 GN=HP PE=1 SV=1	2	573.775	0.49345	0.021125	101.64	2096400	yes
1813	HYEGSTVPEK	10	P00738	Haptoglobin OS=Homo sapiens OX=9606 GN=HP PE=1 SV=1	2	573.775	-0.16737	0.037078	94.302	1275200	yes
1814	HYEGSTVPEK	10	P00738	Haptoglobin OS=Homo sapiens OX=9606 GN=HP PE=1 SV=1	2	573.775		0.0037713	172.23		yes
1815	HYEGSTVPEK	10	P00738	Haptoglobin OS=Homo sapiens OX=9606 GN=HP PE=1 SV=1	2	573.775		0.00011866	182.76		yes
1816	HYEGSTVPEK	10	P00738	Haptoglobin OS=Homo sapiens OX=9606 GN=HP PE=1 SV=1	2	573.775		0.013029	120.99		yes
1817	HYEGSTVPEK	10	P00738	Haptoglobin OS=Homo sapiens OX=9606 GN=HP PE=1 SV=1	2	573.775		0.030197	114.89		yes
1818	HYEGSTVPEK	10	P00738	Haptoglobin OS=Homo sapiens OX=9606 GN=HP PE=1 SV=1	2	573.775		0.00024338	133.23		yes
1819	HYEGSTVPEK	10	P00738	Haptoglobin OS=Homo sapiens OX=9606 GN=HP PE=1 SV=1	2	573.775	-0.93648	0.0013818	109.71	1968100	yes
1820	HYEGSTVPEK	10	P00738	Haptoglobin OS=Homo sapiens OX=9606 GN=HP PE=1 SV=1	2	573.775	-1.4868	0.0009012	118.5	628130	yes
1821	HYEGSTVPEK	10	P00738	Haptoglobin OS=Homo sapiens OX=9606 GN=HP PE=1 SV=1	2	573.775	-0.6779	7.4088e-18	204.36	110700000	yes
1822	HYEGSTVPEK	10	P00738	Haptoglobin OS=Homo sapiens OX=9606 GN=HP PE=1 SV=1	2	573.775	-1.8871	1.6005e-05	141.2	33867000	yes
1823	HYEGSTVPEK	10	P00738	Haptoglobin OS=Homo sapiens OX=9606 GN=HP PE=1 SV=1	2	573.775	-1.3288	7.1248e-05	157.68	38957000	yes
1824	HYEGSTVPEK	10	P00738	Haptoglobin OS=Homo sapiens OX=9606 GN=HP PE=1 SV=1	2	573.775	0.32974			106860	yes
1825	HYEGSTVPEKK	11	P00738	Haptoglobin OS=Homo sapiens OX=9606 GN=HP PE=1 SV=1	2	637.822		0.031996	78.113		yes
1826	HYYIGIIETTWDYASDHGEK	20	P00450	Ceruloplasmin OS=Homo sapiens OX=9606 GN=CP PE=1 SV=1	3	800.038	-0.32046	8.2808e-42	176.21	13336000	yes
1827	IAFKIIRQEPSDSPMFIINR	20	Q02413	Desmoglein-1 OS=Homo sapiens OX=9606 GN=DSG1 PE=1 SV=2	3	792.435	-0.57408	9.646e-51	198.77	4708800	yes
1828	IAPQLSTEELVSLGEK	16	P43652	Afamin OS=Homo sapiens OX=9606 GN=AFM PE=1 SV=1	2	857.467	-1.6458	6.2207e-21	167.73	853750000	yes
1829	IAPQLSTEELVSLGEK	16	P43652	Afamin OS=Homo sapiens OX=9606 GN=AFM PE=1 SV=1	3	571.98	-0.58567	4.2446e-12	131.18	45721000	yes
1830	IASFSQNCDIYPGK	14	P01042	Kininogen-1 OS=Homo sapiens OX=9606 GN=KNG1 PE=1 SV=2	2	800.377	-0.89097	9.337e-06	122.69	30751000	yes
1831	IASFSQNCDIYPGK	14	P01042	Kininogen-1 OS=Homo sapiens OX=9606 GN=KNG1 PE=1 SV=2	2	800.377	-0.63518	2.1147e-14	168.3	127360000	yes
1832	ICLNDDGGHCCLVNKWSTFLK	21	Q13275	Semaphorin-3F OS=Homo sapiens OX=9606 GN=SEMA3F PE=2 SV=2	3	846.396		3.7386e-05	61.648		yes
1833	ICVGCPR	7	P01042	Kininogen-1 OS=Homo sapiens OX=9606 GN=KNG1 PE=1 SV=2	2	431.207	-1.7197	0.030594	145	89581000	yes
1834	IECVSAETTEDCIAK	15	P02787	Serotransferrin OS=Homo sapiens OX=9606 GN=TF PE=1 SV=4	2	863.387	-0.24391	7.7831e-17	142.08	17079000	yes
1835	IECVSAETTEDCIAK	15	P02787	Serotransferrin OS=Homo sapiens OX=9606 GN=TF PE=1 SV=4	2	863.387	-0.26505	3.0772e-08	128.28	383580000	yes
1836	IEDGFSLK	8	P01008	Antithrombin-III OS=Homo sapiens OX=9606 GN=SERPINC1 PE=1 SV=1	2	454.74	-1.9823	0.017044	116.73	24803000	yes
1837	IEISELNR	8	P04264	Keratin, type II cytoskeletal 1 OS=Homo sapiens OX=9606 GN=KRT1 PE=1 SV=6	2	487.269	-0.32693	5.4278e-07	192.11	9343300	no
1838	IEISELNR	8	P04264	Keratin, type II cytoskeletal 1 OS=Homo sapiens OX=9606 GN=KRT1 PE=1 SV=6	2	487.269	-1.5027	0.016956	116.88	32513000	no
1839	IFFESVYGQCK	11	Q9UGM5	Fetuin-B OS=Homo sapiens OX=9606 GN=FETUB PE=1 SV=2	2	689.329	-0.63035	8.9713e-19	208.37	44569000	yes
1840	IFFESVYGQCK	11	Q9UGM5	Fetuin-B OS=Homo sapiens OX=9606 GN=FETUB PE=1 SV=2	2	689.329	-0.3108	1.0151e-12	197.3	215870000	yes
1841	IFFHLNAVALGDGGHYTCR	19	P04217	Alpha-1B-glycoprotein OS=Homo sapiens OX=9606 GN=A1BG PE=1 SV=4	4	537.767	-0.65167	1.5426e-22	142.78	715500000	yes
1842	IFFHLNAVALGDGGHYTCR	19	P04217	Alpha-1B-glycoprotein OS=Homo sapiens OX=9606 GN=A1BG PE=1 SV=4	4	537.767	-0.9845	1.2254e-16	130	191590000	yes
1843	IFFPGVSEFGK	11	P06276	Cholinesterase OS=Homo sapiens OX=9606 GN=BCHE PE=1 SV=1	2	614.324	0.96247	0.013782	101.65	76736000	yes
1844	IGLGGRGGSGGSYGR	15	P35527	Keratin, type I cytoskeletal 9 OS=Homo sapiens OX=9606 GN=KRT9 PE=1 SV=3	3	450.901	-2.3892	0.014774	78.191	55430000	yes
1845	IGLGGRGGSGGSYGR	15	P35527	Keratin, type I cytoskeletal 9 OS=Homo sapiens OX=9606 GN=KRT9 PE=1 SV=3	3	450.901	-2.0968	0.0094886	85.837	10584000	yes
1846	IGLGGRGGSGGSYGR	15	P35527	Keratin, type I cytoskeletal 9 OS=Homo sapiens OX=9606 GN=KRT9 PE=1 SV=3	3	450.901	-1.4082	1.4382e-07	120.53	56099000	yes
1847	IIAATIENAQPILQIDNAR	19	P08779	Keratin, type I cytoskeletal 16 OS=Homo sapiens OX=9606 GN=KRT16 PE=1 SV=4	3	688.72	0.25011	2.0505e-17	138.66	14494000	yes
1848	IIRQEPSDSPMFIINR	16	Q02413	Desmoglein-1 OS=Homo sapiens OX=9606 GN=DSG1 PE=1 SV=2	3	639.34	-0.06037	0.012137	72.417	754450	yes
1849	IKFEMEQNLR	10	P35527	Keratin, type I cytoskeletal 9 OS=Homo sapiens OX=9606 GN=KRT9 PE=1 SV=3	2	654.342	0.37978	1.2019e-07	187.97	182720000	yes
1850	IKFEMEQNLR	10	P35527	Keratin, type I cytoskeletal 9 OS=Homo sapiens OX=9606 GN=KRT9 PE=1 SV=3	2	654.342	-1.0235	0.0136	108.98	24258000	yes
1851	IKFEMEQNLR	10	P35527	Keratin, type I cytoskeletal 9 OS=Homo sapiens OX=9606 GN=KRT9 PE=1 SV=3	2	654.342	0.47832	0.0010976	120.15	8028100	yes
1852	IKFEMEQNLR	10	P35527	Keratin, type I cytoskeletal 9 OS=Homo sapiens OX=9606 GN=KRT9 PE=1 SV=3	3	441.896	0.020594	0.00020423	119.34	187420000	yes
1853	IKFEMEQNLR	10	P35527	Keratin, type I cytoskeletal 9 OS=Homo sapiens OX=9606 GN=KRT9 PE=1 SV=3	3	441.896	0.021932	0.0043792	106.62	55679000	yes
1854	IKFEMEQNLR	10	P35527	Keratin, type I cytoskeletal 9 OS=Homo sapiens OX=9606 GN=KRT9 PE=1 SV=3	3	441.896		0.015641	67.113		yes
1855	IKFEMEQNLRQGVDADINGLR	21	P35527	Keratin, type I cytoskeletal 9 OS=Homo sapiens OX=9606 GN=KRT9 PE=1 SV=3	4	616.317	-0.27672	0.0011795	58.997	8672000	yes
1856	IKFEMEQNLRQGVDADINGLR	21	P35527	Keratin, type I cytoskeletal 9 OS=Homo sapiens OX=9606 GN=KRT9 PE=1 SV=3	4	612.318	0.14182	1.1878e-104	249.06	40294000	yes
1857	IKQSELSAK	9	P02654	Apolipoprotein C-I OS=Homo sapiens OX=9606 GN=APOC1 PE=1 SV=1	2	502.293	1.0909	0.017003	114.89	9866900	yes
1858	IKTDYTLSIANR	12	Q96P63	Serpin B12 OS=Homo sapiens OX=9606 GN=SERPINB12 PE=1 SV=1	3	465.593	0.483	0.0055362	102.66	3836800	yes
1859	IKVTTSQDMLSIMEK	15	P05155	Plasma protease C1 inhibitor OS=Homo sapiens OX=9606 GN=SERPING1 PE=1 SV=2	3	580.635	-1.0431	0.015507	63.062	1562500	yes
1860	IKVTTSQDMLSIMEK	15	P05155	Plasma protease C1 inhibitor OS=Homo sapiens OX=9606 GN=SERPING1 PE=1 SV=2	3	580.635	-1.3288	0.0092529	71.08	3895200	yes
1861	IKVTTSQDMLSIMEK	15	P05155	Plasma protease C1 inhibitor OS=Homo sapiens OX=9606 GN=SERPING1 PE=1 SV=2	3	580.635		1.8166e-05	112.03		yes
1862	IKVTTSQDMLSIMEK	15	P05155	Plasma protease C1 inhibitor OS=Homo sapiens OX=9606 GN=SERPING1 PE=1 SV=2	3	585.967	-1.9638	0.010265	56.514	11421000	yes
1863	IKVTTSQDMLSIMEK	15	P05155	Plasma protease C1 inhibitor OS=Homo sapiens OX=9606 GN=SERPING1 PE=1 SV=2	3	575.304	-1.1387	1.5195e-25	190.44	183520000	yes
1864	ILEDGSIYTTHDLILSSER	19	Q08554	Desmocollin-1 OS=Homo sapiens OX=9606 GN=DSC1 PE=1 SV=2	3	721.371	-0.20018	5.4164e-17	136.2	1641200	yes
1865	ILEDGSIYTTHDLILSSERK	20	Q08554	Desmocollin-1 OS=Homo sapiens OX=9606 GN=DSC1 PE=1 SV=2	4	573.304	0.71996	0.0012227	60.768	3517300	yes
1866	ILGGHLDAK	9	P00738	Haptoglobin OS=Homo sapiens OX=9606 GN=HP PE=1 SV=1	2	462.269	-0.99046	0.0072178	114.28	10712000	no
1867	ILGGHLDAK	9	P00738	Haptoglobin OS=Homo sapiens OX=9606 GN=HP PE=1 SV=1	2	462.269	-1.5915	0.0072178	114.28	1110000000	no
1868	ILGGHLDAK	9	P00738	Haptoglobin OS=Homo sapiens OX=9606 GN=HP PE=1 SV=1	2	462.269	-1.3593	0.0072178	114.28	431440000	no
1869	ILGGHLDAK	9	P00738	Haptoglobin OS=Homo sapiens OX=9606 GN=HP PE=1 SV=1	2	462.269	-0.21529	0.0034382	124.98	15492000	no
1870	ILGGHLDAK	9	P00738	Haptoglobin OS=Homo sapiens OX=9606 GN=HP PE=1 SV=1	2	462.269	-1.1327	0.015918	136.8	12442000	no
1871	ILGGHLDAK	9	P00738	Haptoglobin OS=Homo sapiens OX=9606 GN=HP PE=1 SV=1	2	462.269	1.22	0.0072178	114.28	12681000	no
1872	ILGGHLDAK	9	P00738	Haptoglobin OS=Homo sapiens OX=9606 GN=HP PE=1 SV=1	2	462.269	-1.496			2096600	no
1873	ILGGHLDAK	9	P00738	Haptoglobin OS=Homo sapiens OX=9606 GN=HP PE=1 SV=1	2	462.269	-1.5099			364560	no
1874	ILLDVKTRLEQEIATYR	17	P02533	Keratin, type I cytoskeletal 14 OS=Homo sapiens OX=9606 GN=KRT14 PE=1 SV=4	3	687.728	-1.2024	0.019643	58.671	1102300	no
1875	ILNEMRDQYEKMAEK	15	P02533	Keratin, type I cytoskeletal 14 OS=Homo sapiens OX=9606 GN=KRT14 PE=1 SV=4	4	475.234	-0.16888	0.044723	36.392	3062900	no
1876	ILNEMRDQYEKMAEK	15	P02533	Keratin, type I cytoskeletal 14 OS=Homo sapiens OX=9606 GN=KRT14 PE=1 SV=4	4	475.234	0.15572	3.5192e-05	102.28	23054000	no
1877	ILNEMRDQYEQMAEK	15	P08779	Keratin, type I cytoskeletal 16 OS=Homo sapiens OX=9606 GN=KRT16 PE=1 SV=4	3	638.629	0.10989	0.008874	73.887	3628400	yes
1878	ILNEMRDQYEQMAEK	15	P08779	Keratin, type I cytoskeletal 16 OS=Homo sapiens OX=9606 GN=KRT16 PE=1 SV=4	3	633.298	0.45414	0.024772	64.394	4161000	yes
1879	ILNVGDIGGNETVTLR	16	P22735	Protein-glutamine gamma-glutamyltransferase K OS=Homo sapiens OX=9606 GN=TGM1 PE=1 SV=4	2	835.957	-0.50167	0.03311	62.924	8281200	yes
1880	ILNVGDIGGNETVTLRQSFVPVRPGPR	27	P22735	Protein-glutamine gamma-glutamyltransferase K OS=Homo sapiens OX=9606 GN=TGM1 PE=1 SV=4	4	723.652	-0.64813	4.5578e-09	76.826	3026800	yes
1881	ILSGDPYCEK	10	P43251	Biotinidase OS=Homo sapiens OX=9606 GN=BTD PE=1 SV=2	2	591.279	-3.4509	0.028847	98.033	6970900	yes
1882	ILSGDPYCEKDAQEVHCDEATK	22	P43251	Biotinidase OS=Homo sapiens OX=9606 GN=BTD PE=1 SV=2	4	642.036	0.096649	0.0010316	56.529	3149500	yes
1883	ILTATVDNANVLLQIDNAR	19	P02533	Keratin, type I cytoskeletal 14 OS=Homo sapiens OX=9606 GN=KRT14 PE=1 SV=4	3	685.38	0.091736	8.7013e-32	174.59	39536000	yes
1884	IMDLYGQPEPVKPFLFYR	18	Q9NZH8	Interleukin-36 gamma OS=Homo sapiens OX=9606 GN=IL36G PE=1 SV=1	3	743.719		0.0097035	51.265		yes
1885	IMNGEADAMSLDGGFVYIAGK	21	P02787	Serotransferrin OS=Homo sapiens OX=9606 GN=TF PE=1 SV=4	3	725.675	-0.62779	0.0053266	55.267	8742100	yes
1886	IMNGEADAMSLDGGFVYIAGK	21	P02787	Serotransferrin OS=Homo sapiens OX=9606 GN=TF PE=1 SV=4	3	720.343	-0.37931	1.5236e-10	101.38	38879000	yes
1887	IMQSSQSMSK	10	O75882	Attractin OS=Homo sapiens OX=9606 GN=ATRN PE=1 SV=2	2	571.763	0.64072	4.1905e-05	133.13	6689200	yes
1888	IMQSSQSMSK	10	O75882	Attractin OS=Homo sapiens OX=9606 GN=ATRN PE=1 SV=2	2	563.765	-0.42118	9.0316e-06	147.51	61114000	yes
1889	IMQSSQSMSK	10	O75882	Attractin OS=Homo sapiens OX=9606 GN=ATRN PE=1 SV=2	2	563.765	-0.21894	0.00013579	128.36	1507900	yes
1890	IPEATNR	7	P01008	Antithrombin-III OS=Homo sapiens OX=9606 GN=SERPINC1 PE=1 SV=1	2	400.717	-2.0433	0.020134	155.73	177330000	yes
1891	IPGGLSEAKPATPEIQEIVDK	21	P01040	Cystatin-A OS=Homo sapiens OX=9606 GN=CSTA PE=1 SV=1	3	731.398	0.13534	3.3109e-14	111.57	5154800	yes
1892	IQDWYDKKGPAAIQK	15	P35527	Keratin, type I cytoskeletal 9 OS=Homo sapiens OX=9606 GN=KRT9 PE=1 SV=3	3	587.649	-0.32627	1.3001e-11	132.08	10385000	yes
1893	IRELESQISELQEDLESERASR	22	P35579	Myosin-9 OS=Homo sapiens OX=9606 GN=MYH9 PE=1 SV=4	4	655.082	-0.30377	0.0023528	55.127	1798200	yes
1894	IRLENEIQTYR	11	P13645	Keratin, type I cytoskeletal 10 OS=Homo sapiens OX=9606 GN=KRT10 PE=1 SV=6	3	478.928	-0.087096	0.041437	80.979	5829900	yes
1895	IRLENEIQTYR	11	P13645	Keratin, type I cytoskeletal 10 OS=Homo sapiens OX=9606 GN=KRT10 PE=1 SV=6	3	478.928	0.2758	0.0043017	115.91	73985000	yes
1896	IRLENEIQTYRSLLEGEGSSGGGGR	25	P13645	Keratin, type I cytoskeletal 10 OS=Homo sapiens OX=9606 GN=KRT10 PE=1 SV=6	4	670.343	-0.61933	0.013735	41.482	922840	yes
1897	ISIGGGSCAISGGYGSR	17	P48668	Keratin, type II cytoskeletal 6C OS=Homo sapiens OX=9606 GN=KRT6C PE=1 SV=3	2	799.883	0.052947	0.00043954	89.629	7153100	no
1898	ISISTSGGSFR	11	P13647	Keratin, type II cytoskeletal 5 OS=Homo sapiens OX=9606 GN=KRT5 PE=1 SV=3	2	556.291	1.1486	0.027142	91.867	54317000	yes
1899	ISISTSGGSFRNR	13	P13647	Keratin, type II cytoskeletal 5 OS=Homo sapiens OX=9606 GN=KRT5 PE=1 SV=3	3	461.244		0.021371	53.252		yes
1900	ISSSKGSLGGGFSSGGFSGGSFSR	24	P13645	Keratin, type I cytoskeletal 10 OS=Homo sapiens OX=9606 GN=KRT10 PE=1 SV=6	3	737.354	-1.0224	8.8406e-25	125.39	96720000	yes
1901	ISSSKGSLGGGFSSGGFSGGSFSR	24	P13645	Keratin, type I cytoskeletal 10 OS=Homo sapiens OX=9606 GN=KRT10 PE=1 SV=6	3	737.354	-1.0935	7.121e-15	107.03	2732300	yes
1902	ISSSKGSLGGGFSSGGFSGGSFSR	24	P13645	Keratin, type I cytoskeletal 10 OS=Homo sapiens OX=9606 GN=KRT10 PE=1 SV=6	3	737.354	-0.40776	7.3629e-44	151.6	89286000	yes
1903	ISSVLAGGSCR	11	P02533	Keratin, type I cytoskeletal 14 OS=Homo sapiens OX=9606 GN=KRT14 PE=1 SV=4	2	553.785	-0.33599	0.011608	103.88	5875900	no
1904	ITMQNLNDRLASYLEKVR	18	P13646	Keratin, type I cytoskeletal 13 OS=Homo sapiens OX=9606 GN=KRT13 PE=1 SV=4	4	545.793	-0.076963	0.021107	40.085	681050	yes
1905	ITTTSPWMFPSR	12	P04180	Phosphatidylcholine-sterol acyltransferase OS=Homo sapiens OX=9606 GN=LCAT PE=1 SV=1	2	712.356	-0.48436	0.015926	93.058	41319000	yes
1906	ITTTSPWMFPSR	12	P04180	Phosphatidylcholine-sterol acyltransferase OS=Homo sapiens OX=9606 GN=LCAT PE=1 SV=1	2	720.353	-0.012333	0.035542	78.655	4488300	yes
1907	IYHSHIDAPK	10	P00450	Ceruloplasmin OS=Homo sapiens OX=9606 GN=CP PE=1 SV=1	2	590.809	0.14894	0.005538	108.98	7571900	yes
1908	IYMTCPDCPSSIPTDSSNHQVLEAATESLAK	31	Q9UGM5	Fetuin-B OS=Homo sapiens OX=9606 GN=FETUB PE=1 SV=2	3	1141.52	-2.8168	7.3852e-23	90.123	26740000	yes
1909	KAADDTWEPFASGK	14	P02766	Transthyretin OS=Homo sapiens OX=9606 GN=TTR PE=1 SV=1	2	761.862	0.21576	2.8046e-58	237.32	47660000	yes
1910	KAADDTWEPFASGK	14	P02766	Transthyretin OS=Homo sapiens OX=9606 GN=TTR PE=1 SV=1	2	761.862	-1.0569	1.6266e-118	281.32	947170000	yes
1911	KAEEEHLGILGPQLHADVGDK	21	P00450	Ceruloplasmin OS=Homo sapiens OX=9606 GN=CP PE=1 SV=1	3	752.725	-1.6074	2.2326e-13	108.96	31145000	yes
1912	KAEEEHLGILGPQLHADVGDK	21	P00450	Ceruloplasmin OS=Homo sapiens OX=9606 GN=CP PE=1 SV=1	4	564.796	-1.0097	0.00024175	66.122	261240000	yes
1913	KAEEEHLGILGPQLHADVGDK	21	P00450	Ceruloplasmin OS=Homo sapiens OX=9606 GN=CP PE=1 SV=1	4	564.796	-0.65861	0.017188	36.253	1026600	yes
1914	KAEEEHLGILGPQLHADVGDK	21	P00450	Ceruloplasmin OS=Homo sapiens OX=9606 GN=CP PE=1 SV=1	3	752.725	-0.88903			262750	yes
1915	KATVVYQGER	10	P02749	Beta-2-glycoprotein 1 OS=Homo sapiens OX=9606 GN=APOH PE=1 SV=3	2	575.814	0.12733	3.665e-07	182.39	5798100	yes
1916	KCSTSSLLEACTFR	14	P02787	Serotransferrin OS=Homo sapiens OX=9606 GN=TF PE=1 SV=4	2	830.395	-0.27621	0.0030684	106.01	15728000	yes
1917	KCSYTEDAQCIDGTIEVPK	19	P02749	Beta-2-glycoprotein 1 OS=Homo sapiens OX=9606 GN=APOH PE=1 SV=3	3	738.673	-0.25887	0.025981	40.179	1014800	yes
1918	KCSYTEDAQCIDGTIEVPK	19	P02749	Beta-2-glycoprotein 1 OS=Homo sapiens OX=9606 GN=APOH PE=1 SV=3	3	738.673	-0.37929	6.7959e-30	150.68	19870000	yes
1919	KCSYTEDAQCIDGTIEVPK	19	P02749	Beta-2-glycoprotein 1 OS=Homo sapiens OX=9606 GN=APOH PE=1 SV=3	3	738.673	-1.6603			13957000	yes
1920	KDAEAWFNEK	10	P13645	Keratin, type I cytoskeletal 10 OS=Homo sapiens OX=9606 GN=KRT10 PE=1 SV=6	2	619.296	-0.38756	0.00026188	129.89	11824000	yes
1921	KDIENQYETQITQIEHEVSSSGQEVQSSAK	30	P35527	Keratin, type I cytoskeletal 9 OS=Homo sapiens OX=9606 GN=KRT9 PE=1 SV=3	3	1131.54	0.27251	2.4613e-10	71.297	11664000	yes
1922	KDSGFQMNQLR	11	P02787	Serotransferrin OS=Homo sapiens OX=9606 GN=TF PE=1 SV=4	2	662.327	-3.8383	3.3013e-12	197.21	69093000	yes
1923	KDSGFQMNQLR	11	P02787	Serotransferrin OS=Homo sapiens OX=9606 GN=TF PE=1 SV=4	3	447.219		0.015989	58.274		yes
1924	KDSGFQMNQLR	11	P02787	Serotransferrin OS=Homo sapiens OX=9606 GN=TF PE=1 SV=4	3	447.219	-1.9926	0.02192	75.416	8590900	yes
1925	KEDSCQLGYSAGPCMGMTSR	20	P02760	Protein AMBP OS=Homo sapiens OX=9606 GN=AMBP PE=1 SV=1	3	745.648	-2.3058	0.031095	35.015	2736800	yes
1926	KETMTMILK	9	P51812	Ribosomal protein S6 kinase alpha-3 OS=Homo sapiens OX=9606 GN=RPS6KA3 PE=1 SV=1	2	563.796		0.028115	51.854		yes
1927	KFPSGTFEQVSQLVK	15	P02774	Vitamin D-binding protein OS=Homo sapiens OX=9606 GN=GC PE=1 SV=2	3	565.642	0.97353	0.004926	72.175	3133100	yes
1928	KFPSGTFEQVSQLVK	15	P02774	Vitamin D-binding protein OS=Homo sapiens OX=9606 GN=GC PE=1 SV=2	3	565.642	1.2147	0.0054603	67.136	1188600	yes
1929	KGDTFSCMVGHEALPLAFTQK	21	P01876	Immunoglobulin heavy constant alpha 1 OS=Homo sapiens OX=9606 GN=IGHA1 PE=1 SV=2	4	585.04	0.78331	2.5989e-11	106.03	24146000	yes
1930	KGDTFSCMVGHEALPLAFTQK	21	P01876	Immunoglobulin heavy constant alpha 1 OS=Homo sapiens OX=9606 GN=IGHA1 PE=1 SV=2	3	779.717	-0.21321	8.5128e-173	294	31193000	yes
1931	KGDTFSCMVGHEALPLAFTQK	21	P01876	Immunoglobulin heavy constant alpha 1 OS=Homo sapiens OX=9606 GN=IGHA1 PE=1 SV=2	3	779.717	-0.55292	0.029512	36.805	720610	yes
1932	KGDTFSCMVGHEALPLAFTQK	21	P01876	Immunoglobulin heavy constant alpha 1 OS=Homo sapiens OX=9606 GN=IGHA1 PE=1 SV=2	3	785.049	-0.63971	7.1836e-05	72.771	1071200	yes
1933	KGDTFSCMVGHEALPLAFTQK	21	P01876	Immunoglobulin heavy constant alpha 1 OS=Homo sapiens OX=9606 GN=IGHA1 PE=1 SV=2	3	785.049	-0.36617	3.3279e-06	85.35	2592400	yes
1934	KGETFSCMVGHEALPLAFTQK	21	P01877	Immunoglobulin heavy constant alpha 2 OS=Homo sapiens OX=9606 GN=IGHA2 PE=1 SV=4	3	784.389	0.18267	6.7274e-42	171.58	3583400	yes
1935	KGGSFQLNELQGLK	14	P02788	Lactotransferrin OS=Homo sapiens OX=9606 GN=LTF PE=1 SV=6	3	506.947	0.072091	0.0052788	79.875	715810	yes
1936	KGPAAIQK	8	P35527	Keratin, type I cytoskeletal 9 OS=Homo sapiens OX=9606 GN=KRT9 PE=1 SV=3	2	406.753	-1.0023	0.03925	168.74	214200000	yes
1937	KGPAAIQK	8	P35527	Keratin, type I cytoskeletal 9 OS=Homo sapiens OX=9606 GN=KRT9 PE=1 SV=3	2	406.753	-0.22699	0.038756	86.866	1190000	yes
1938	KGTDVPKWISIMTER	15	P07355	Annexin A2 OS=Homo sapiens OX=9606 GN=ANXA2 PE=1 SV=2	3	587.65	-0.68396	0.033446	54.501	1383000	yes
1939	KGVCEETSGAYEK	13	P02760	Protein AMBP OS=Homo sapiens OX=9606 GN=AMBP PE=1 SV=1	2	729.332	-2.6894	3.0023e-36	217.09	17302000	yes
1940	KHMRSHTGEK	10	Q13360	Zinc finger protein 177 OS=Homo sapiens OX=9606 GN=ZNF177 PE=1 SV=4	2	613.807	-0.12469	0.035324	72.485	75768000	yes
1941	KHNLYFEAAFDVPLK	15	P43251	Biotinidase OS=Homo sapiens OX=9606 GN=BTD PE=1 SV=2	3	597.986	-0.76018	0.0037855	81.311	2474700	yes
1942	KHNLYFEAAFDVPLK	15	P43251	Biotinidase OS=Homo sapiens OX=9606 GN=BTD PE=1 SV=2	3	597.986	-0.28741			2319300	yes
1943	KHNLYFEAAFDVPLK	15	P43251	Biotinidase OS=Homo sapiens OX=9606 GN=BTD PE=1 SV=2	3	597.986	-0.086242			582020	yes
1944	KLPDHHSPALFQDCMNASIHFLK	23	Q5VUY2	Arylacetamide deacetylase-like 4 OS=Homo sapiens OX=9606 GN=AADACL4 PE=3 SV=1	3	908.112		0.013009	40.756		yes
1945	KLVAASQAALGL	12	P02768	Albumin OS=Homo sapiens OX=9606 GN=ALB PE=1 SV=2	2	571.351	0.17337	0.025057	101.65	1631600000	yes
1946	KLVAASQAALGL	12	P02768	Albumin OS=Homo sapiens OX=9606 GN=ALB PE=1 SV=2	2	571.351	0.1036	0.0084394	102.06	13604000	yes
1947	KLVAASQAALGL	12	P02768	Albumin OS=Homo sapiens OX=9606 GN=ALB PE=1 SV=2	2	571.351	-0.38767	0.040943	70.1	21562000	yes
1948	KLVAASQAALGL	12	P02768	Albumin OS=Homo sapiens OX=9606 GN=ALB PE=1 SV=2	2	571.351	-0.65226	0.039325	68.557	7645200	yes
1949	KLYHSEAFTVNFGDTEEAKK	20	P01009	Alpha-1-antitrypsin OS=Homo sapiens OX=9606 GN=SERPINA1 PE=1 SV=3	4	579.289	1.4371	4.2879e-18	127.49	11677000	yes
1950	KMAQADQFYSQILLK	15	Q8NCU4	Coiled-coil domain-containing protein 191 OS=Homo sapiens OX=9606 GN=CCDC191 PE=2 SV=1	2	900.472	0.56757	0.020244	56.548	116290000	yes
1951	KNHEEEMKDLR	11	P13645	Keratin, type I cytoskeletal 10 OS=Homo sapiens OX=9606 GN=KRT10 PE=1 SV=6	3	476.902	-2.3584	0.00036372	118.87	14366000	yes
1952	KNPAVQAGSIVVLQGGEETQR	21	P12955	Xaa-Pro dipeptidase OS=Homo sapiens OX=9606 GN=PEPD PE=1 SV=3	3	727.726	-1.8056	1.3583e-10	100.28	13386000	yes
1953	KPDDITIDVTINESISHSR	19	Q9NPH3	Interleukin-1 receptor accessory protein OS=Homo sapiens OX=9606 GN=IL1RAP PE=1 SV=2	3	714.034	-1.5327	0.0049187	57.366	5970000	yes
1954	KPVDEYKDCHLAQVPSHTVVAR	22	P02787	Serotransferrin OS=Homo sapiens OX=9606 GN=TF PE=1 SV=4	3	850.436	-2.1903	1.8365e-40	166.69	92485000	yes
1955	KPVDEYKDCHLAQVPSHTVVAR	22	P02787	Serotransferrin OS=Homo sapiens OX=9606 GN=TF PE=1 SV=4	3	850.436	-1.9012	2.652e-105	252.6	91073000	yes
1956	KPVDEYKDCHLAQVPSHTVVAR	22	P02787	Serotransferrin OS=Homo sapiens OX=9606 GN=TF PE=1 SV=4	5	510.664	-2.1095	5.2238e-19	145.9	782400000	yes
1957	KPVDEYKDCHLAQVPSHTVVAR	22	P02787	Serotransferrin OS=Homo sapiens OX=9606 GN=TF PE=1 SV=4	5	510.664	-1.2989	0.0022942	61.222	16222000	yes
1958	KPVDEYKDCHLAQVPSHTVVAR	22	P02787	Serotransferrin OS=Homo sapiens OX=9606 GN=TF PE=1 SV=4	4	638.079	-2.1273	8.7168e-68	215.08	223020000	yes
1959	KPVDEYKDCHLAQVPSHTVVAR	22	P02787	Serotransferrin OS=Homo sapiens OX=9606 GN=TF PE=1 SV=4	4	638.079	-2.135	8.7101e-52	197.4	217690000	yes
1960	KPVDEYKDCHLAQVPSHTVVAR	22	P02787	Serotransferrin OS=Homo sapiens OX=9606 GN=TF PE=1 SV=4	4	638.079	-1.6293	0.017493	42.309	2842100	yes
1961	KPVEEYANCHLAR	13	P02787	Serotransferrin OS=Homo sapiens OX=9606 GN=TF PE=1 SV=4	2	793.891	-0.75553	2.5712e-46	228.12	389700000	yes
1962	KPVEEYANCHLAR	13	P02787	Serotransferrin OS=Homo sapiens OX=9606 GN=TF PE=1 SV=4	3	529.596	-0.72822	0.0034784	87.498	4892900	yes
1963	KPVEEYANCHLAR	13	P02787	Serotransferrin OS=Homo sapiens OX=9606 GN=TF PE=1 SV=4	3	529.596	-1.8835	0.00014138	115.12	23933000	yes
1964	KPVEEYANCHLAR	13	P02787	Serotransferrin OS=Homo sapiens OX=9606 GN=TF PE=1 SV=4	3	529.596	-1.9149	3.5181e-10	138.77	11183000	yes
1965	KPVEEYANCHLAR	13	P02787	Serotransferrin OS=Homo sapiens OX=9606 GN=TF PE=1 SV=4	3	529.596	-1.9389	9.8616e-38	220.4	3187700000	yes
1966	KPVEEYANCHLAR	13	P02787	Serotransferrin OS=Homo sapiens OX=9606 GN=TF PE=1 SV=4	3	529.596	-1.6914	8.6935e-05	116.84	3389100	yes
1967	KPVEEYANCHLAR	13	P02787	Serotransferrin OS=Homo sapiens OX=9606 GN=TF PE=1 SV=4	3	529.596	-1.5557	0.0017646	92.039	3397900	yes
1968	KPVEEYANCHLAR	13	P02787	Serotransferrin OS=Homo sapiens OX=9606 GN=TF PE=1 SV=4	3	529.596	-1.334	0.045133	36.181	1427600	yes
1969	KPVEEYANCHLAR	13	P02787	Serotransferrin OS=Homo sapiens OX=9606 GN=TF PE=1 SV=4	3	529.596	-1.1231			609700	yes
1970	KQMLKFIAR	9	Q8IXT5	RNA-binding protein 12B OS=Homo sapiens OX=9606 GN=RBM12B PE=1 SV=2	2	575.842		0.041011	49.358		yes
1971	KQTALVELVK	10	P02768	Albumin OS=Homo sapiens OX=9606 GN=ALB PE=1 SV=2	2	564.853	0.282	0.01528	110.53	1751500	yes
1972	KQTALVELVK	10	P02768	Albumin OS=Homo sapiens OX=9606 GN=ALB PE=1 SV=2	2	564.853	-0.28676	2.2924e-17	204.64	115520000	yes
1973	KQTALVELVK	10	P02768	Albumin OS=Homo sapiens OX=9606 GN=ALB PE=1 SV=2	2	564.853	0.10005	0.00016533	134.68	14040000	yes
1974	KQTALVELVK	10	P02768	Albumin OS=Homo sapiens OX=9606 GN=ALB PE=1 SV=2	2	564.853	-1.5326	0.00023069	157.78	500920000	yes
1975	KQTALVELVK	10	P02768	Albumin OS=Homo sapiens OX=9606 GN=ALB PE=1 SV=2	2	564.853	-1.6965	1.8496e-12	201.84	831150000	yes
1976	KQTALVELVK	10	P02768	Albumin OS=Homo sapiens OX=9606 GN=ALB PE=1 SV=2	2	564.853	-1.7268	0.00031888	161.17	30602000	yes
1977	KQTALVELVK	10	P02768	Albumin OS=Homo sapiens OX=9606 GN=ALB PE=1 SV=2	2	564.853	-1.3845	7.0368e-05	174.41	19917000	yes
1978	KQTALVELVK	10	P02768	Albumin OS=Homo sapiens OX=9606 GN=ALB PE=1 SV=2	2	564.853		2.5086e-05	182.64		yes
1979	KQTALVELVK	10	P02768	Albumin OS=Homo sapiens OX=9606 GN=ALB PE=1 SV=2	2	564.853	-0.65945	0.017511	91.867	8991900	yes
1980	KQTALVELVK	10	P02768	Albumin OS=Homo sapiens OX=9606 GN=ALB PE=1 SV=2	2	564.853	-1.0671	0.00024367	164.66	2378500	yes
1981	KQTALVELVK	10	P02768	Albumin OS=Homo sapiens OX=9606 GN=ALB PE=1 SV=2	2	564.853	-1.6257	1.8496e-12	201.84	48495000000	yes
1982	KQTALVELVK	10	P02768	Albumin OS=Homo sapiens OX=9606 GN=ALB PE=1 SV=2	2	564.853	-2.3378	1.8341e-34	228.64	2129400000	yes
1983	KQTALVELVK	10	P02768	Albumin OS=Homo sapiens OX=9606 GN=ALB PE=1 SV=2	2	564.853	-2.4932	0.0010489	123.29	2366100000	yes
1984	KQTALVELVK	10	P02768	Albumin OS=Homo sapiens OX=9606 GN=ALB PE=1 SV=2	2	564.853	-2.3587	3.6394e-25	219.72	1407900000	yes
1985	KQTALVELVK	10	P02768	Albumin OS=Homo sapiens OX=9606 GN=ALB PE=1 SV=2	2	564.853	-2.1361	4.3067e-29	223.31	900020000	yes
1986	KQTALVELVK	10	P02768	Albumin OS=Homo sapiens OX=9606 GN=ALB PE=1 SV=2	2	564.853	-1.931	1.449e-11	197.21	637050000	yes
1987	KQTALVELVK	10	P02768	Albumin OS=Homo sapiens OX=9606 GN=ALB PE=1 SV=2	2	564.853	-1.7708	3.7051e-07	182.28	342960000	yes
1988	KQTALVELVK	10	P02768	Albumin OS=Homo sapiens OX=9606 GN=ALB PE=1 SV=2	2	564.853	-1.5381	3.2473e-12	201.33	178090000	yes
1989	KQTALVELVK	10	P02768	Albumin OS=Homo sapiens OX=9606 GN=ALB PE=1 SV=2	2	564.853	-1.17	1.8341e-34	228.64	7915800	yes
1990	KQTALVELVK	10	P02768	Albumin OS=Homo sapiens OX=9606 GN=ALB PE=1 SV=2	2	564.853	-0.83133	4.1648e-05	143.89	3475900	yes
1991	KQTALVELVK	10	P02768	Albumin OS=Homo sapiens OX=9606 GN=ALB PE=1 SV=2	2	564.853	-1.2597	0.00054771	127.42	3227200	yes
1992	KQTALVELVK	10	P02768	Albumin OS=Homo sapiens OX=9606 GN=ALB PE=1 SV=2	2	564.853	-0.74867	0.00014149	135.86	2688100	yes
1993	KQTALVELVK	10	P02768	Albumin OS=Homo sapiens OX=9606 GN=ALB PE=1 SV=2	2	564.853	0.16389	0.00144	120.06	4448700	yes
1994	KQTALVELVK	10	P02768	Albumin OS=Homo sapiens OX=9606 GN=ALB PE=1 SV=2	2	564.853	-0.71378	0.0076283	94.692	34236000	yes
1995	KQTALVELVK	10	P02768	Albumin OS=Homo sapiens OX=9606 GN=ALB PE=1 SV=2	2	564.853	1.1319	9.3867e-21	188.99	126650000	yes
1996	KQTALVELVK	10	P02768	Albumin OS=Homo sapiens OX=9606 GN=ALB PE=1 SV=2	2	564.853	-0.60909	0.02576	107.79	1096200	yes
1997	KQTALVELVK	10	P02768	Albumin OS=Homo sapiens OX=9606 GN=ALB PE=1 SV=2	2	564.853	-0.65728	5.4807e-05	140.16	1833800	yes
1998	KQTALVELVK	10	P02768	Albumin OS=Homo sapiens OX=9606 GN=ALB PE=1 SV=2	2	564.853	-0.44691	1.1827e-07	188.99	5752600	yes
1999	KQTALVELVK	10	P02768	Albumin OS=Homo sapiens OX=9606 GN=ALB PE=1 SV=2	2	564.853	-0.59272	6.2796e-05	152.07	14410000	yes
2000	KQTALVELVK	10	P02768	Albumin OS=Homo sapiens OX=9606 GN=ALB PE=1 SV=2	2	564.853		1.7237e-08	195.27		yes
[truncated: 2,563 more rows]
