# Supplementary material for: Protein composition analysis of human plasma-derived and recombinant human serum albumin preparations based on 4D label-free proteomics
Source: PeerJ. 2025 Jun 30;13:e19624. doi: 10.7717/peerj.19624 (PMC12225626; doi:10.7717/peerj.19624)
Supplement: Supplemental Information 2 — Supplemental Figures: Figure S1A: Peptide length, peptides per protein, distribution of coverage (%) and MW (kDa) of the LC-MS/MS analysis of rHSA from company A. Figure S2B: Peptide length, peptides per protein, distribution of coverage (%) and MW(kDa) of the LC-MS/MS analysis of rHSA from company B. Figure S3C: Peptide length, peptides per protein, distribution of coverage (%) and MW(kDa) of the LC-MS/MS analysis of pHSA from company C. Figure S4D: Peptide length, peptides per protein, distribution of coverage (%) and MW(kDa) of the LC-MS/MS analysis of pHSA from company D. Figure S5E: Peptide length, peptides per protein, distribution of coverage (%) and MW(kDa) of the LC-MS/MS analysis of pHSA from company E. Figure S6F: Peptide length, peptides per protein, distribution of coverage (%) and MW(kDa) of the LC-MS/MS analysis of pHSA from company F. Figure S7G: Peptide length, peptides per protein, distribution of coverage (%) and MW(kDa) of the LC-MS/MS analysis of pHSA from company G. Figure S8H: Peptide length, peptides per protein, distribution of coverage (%) and MW(kDa) of the LC-MS/MS analysis of pHSA from company H. Figure S9: GO enrichment analysis of the APs in pHSA. Figure S10: Subcellular localization prediction of the APs in pHSA. Figure S11: COG/KOG enrichment analysis of the APs in pHSA. Figure S12: KEGG pathway enrichment analysis of the APs in pHSA. Supplemental Tables: Table S1A: The protein and peptide identified in rHSA from company A. Table S2B: The protein and peptide identified in rHSA from company B. Table S3C: The protein and peptide identified in pHSA from company C. Table S4D: The protein and peptide identified in pHSA from company D. Table S5E: The protein and peptide identified in pHSA from company E. Table S6F: The protein and peptide identified in pHSA from company F. Table S7G: The protein and peptide identified in pHSA from company G. Table S8H: The protein and peptide identified in pHSA from company H. Table S9: The relative abunda [file peerj-13-19624-s002.zip › Supplementary/Supplementary Table/Supplementary Table S5 E.xlsx]

## Sheet: Summary
Header line description of table 1			Table 1. MS/MS spectrum database search analysis summary
Total spectrum	Number of spectrum produced by mass spectrometer
Matched spectrum	Number of spectrum matched with alignment protein		Total spectrums	Matched spectrums	Peptides	Unique peptides	Identified proteins
Peptides	Number of peptides which spectrum hit		110544	4613	1008	940	167
Unique peptides	Number of unique peptides which spectrums hit
Identified proteins	Number of proteins detected by spectrum search analysis
Header line description of worksheet "Protein_ident"
Protein accession	Protein accession number of database used for search
Protein description	Protein functional description
Gene name	Name of the gene associated to the protein sequence
MW [kDa]	Protein molecular weight, unit [kDa]
Coverage [%]	Percent of identified peptide sequence covering in protein sequence
Peptides	Number of peptides which spectrums hit
Unique peptides	Number of unique peptides which spectrums hit
Razor + unique peptides	Number of razor and unique peptides which spectrums hit
MS/MS Counts	Number of spectrum which protein matched
Header line description of worksheet "Peptide_ident"
ID	Identified peptide index number
Sequence	Identified peptide amino acid sequence
Protein accession	Protein accession number of database used for search
Protein description	Protein functional description
Charge	The charge-state of the peptide
m/z	The recalibrated mass-over-charge value of the peptide
Mass error [ppm]	Parts per million ratio of peptide mass error between the theory and practice
PEP	The maximal posterior error probability for peptides
Length	Identified peptide amino acid length
Score	Andromeda score for the best associated MS/MS spectrum
Intensity	Ionic signal intensity of identified peptide
Unique [yes/no]	The peptide is or no unique to a single protein group

## Sheet: Protein_ident
Protein accession	Protein description	Gene name	MW [kDa]	Coverage [%]	MS/MS Counts	Peptides	Unique peptides	Razor + unique peptides	Intensity
A0A0A6YYK7	T cell receptor alpha variable 19 OS=Homo sapiens OX=9606 GN=TRAV19 PE=2 SV=5	TRAV19	13.195	6.9	1	1	1	1	1889100
A0A0C4DH25	Immunoglobulin kappa variable 3D-20 OS=Homo sapiens OX=9606 GN=IGKV3D-20 PE=3 SV=1	IGKV3D-20	12.515	13.8	1	1	1	1	22214000
A6NLP5	Tetratricopeptide repeat protein 36 OS=Homo sapiens OX=9606 GN=TTC36 PE=1 SV=1	TTC36	20.896	5.3	0	1	1	1	52547000
P07355	Annexin A2 OS=Homo sapiens OX=9606 GN=ANXA2 PE=1 SV=2	ANXA2	38.604	15	3	3	3	3	4511200
A6PVY3	Protein FAM177B OS=Homo sapiens OX=9606 GN=FAM177B PE=2 SV=1	FAM177B	18.145	8.2	1	1	1	1	23400000
B7ZBB8	Protein phosphatase 1 regulatory subunit 3G OS=Homo sapiens OX=9606 GN=PPP1R3G PE=1 SV=1	PPP1R3G	38.018	2	1	1	1	1	610550
E7ETH6	Zinc finger protein 587B OS=Homo sapiens OX=9606 GN=ZNF587B PE=1 SV=1	ZNF587B	45.541	2	3	1	1	1	9599600
O43432	Eukaryotic translation initiation factor 4 gamma 3 OS=Homo sapiens OX=9606 GN=EIF4G3 PE=1 SV=2	EIF4G3	176.65	0.8	2	1	1	1	44448000
O60282	Kinesin heavy chain isoform 5C OS=Homo sapiens OX=9606 GN=KIF5C PE=1 SV=1	KIF5C	109.49	2.1	6	2	2	2	2847000000
O75223	Gamma-glutamylcyclotransferase OS=Homo sapiens OX=9606 GN=GGCT PE=1 SV=1	GGCT	21.007	7.4	0	1	1	1	9476100
O75362	Zinc finger protein 217 OS=Homo sapiens OX=9606 GN=ZNF217 PE=1 SV=1	ZNF217	115.27	1.5	1	1	1	1	3288600
O75460	Serine/threonine-protein kinase/endoribonuclease IRE1 OS=Homo sapiens OX=9606 GN=ERN1 PE=1 SV=2	ERN1	109.73	0.9	2	1	1	1	116230000
O75882	Attractin OS=Homo sapiens OX=9606 GN=ATRN PE=1 SV=2	ATRN	158.54	11	15	13	13	13	367040000
P00450	Ceruloplasmin OS=Homo sapiens OX=9606 GN=CP PE=1 SV=1	CP	122.2	34.3	43	23	23	23	2845800000
P00533	Epidermal growth factor receptor OS=Homo sapiens OX=9606 GN=EGFR PE=1 SV=2	EGFR	134.28	2.1	3	2	2	2	7150700
P00738	Haptoglobin OS=Homo sapiens OX=9606 GN=HP PE=1 SV=1	HP	45.205	50.5	97	22	12	22	83024000000
P00739	Haptoglobin-related protein OS=Homo sapiens OX=9606 GN=HPR PE=2 SV=2	HPR	39.029	33.6	4	13	3	3	70399000
P01008	Antithrombin-III OS=Homo sapiens OX=9606 GN=SERPINC1 PE=1 SV=1	SERPINC1	52.602	19	14	7	7	7	319500000
P01009	Alpha-1-antitrypsin OS=Homo sapiens OX=9606 GN=SERPINA1 PE=1 SV=3	SERPINA1	46.736	38	20	12	12	12	828410000
P01011	Alpha-1-antichymotrypsin OS=Homo sapiens OX=9606 GN=SERPINA3 PE=1 SV=2	SERPINA3	47.65	19.4	6	7	7	7	110360000
P01019	Angiotensinogen OS=Homo sapiens OX=9606 GN=AGT PE=1 SV=3	AGT	53.154	9.7	4	4	4	4	122340000
P01024	Complement C3 OS=Homo sapiens OX=9606 GN=C3 PE=1 SV=2	C3	187.15	1.2	1	1	1	1	1286000
P01033	Metalloproteinase inhibitor 1 OS=Homo sapiens OX=9606 GN=TIMP1 PE=1 SV=1	TIMP1	23.171	7.7	1	1	1	1	5724500
P01040	Cystatin-A OS=Homo sapiens OX=9606 GN=CSTA PE=1 SV=1	CSTA	11.006	88.8	9	5	5	5	74093000
P01042	Kininogen-1 OS=Homo sapiens OX=9606 GN=KNG1 PE=1 SV=2	KNG1	71.957	12.6	8	7	7	7	1465500000
P01859	Immunoglobulin heavy constant gamma 2 OS=Homo sapiens OX=9606 GN=IGHG2 PE=1 SV=2	IGHG2	35.9	16.6	3	3	2	3	107880000
P01876	Immunoglobulin heavy constant alpha 1 OS=Homo sapiens OX=9606 GN=IGHA1 PE=1 SV=2	IGHA1	37.654	13	3	3	2	3	17502000
P01877	Immunoglobulin heavy constant alpha 2 OS=Homo sapiens OX=9606 GN=IGHA2 PE=1 SV=4	IGHA2	36.591	12.4	2	3	2	2	4403300
P02042	Hemoglobin subunit delta OS=Homo sapiens OX=9606 GN=HBD PE=1 SV=2	HBD	16.055	41.5	1	6	1	1	16832000
P02533	Keratin, type I cytoskeletal 14 OS=Homo sapiens OX=9606 GN=KRT14 PE=1 SV=4	KRT14	51.561	48.1	24	21	7	17	367760000
P02538	Keratin, type II cytoskeletal 6A OS=Homo sapiens OX=9606 GN=KRT6A PE=1 SV=3	KRT6A	60.044	37.1	4	23	2	2	45688000
P02647	Apolipoprotein A-I OS=Homo sapiens OX=9606 GN=APOA1 PE=1 SV=1	APOA1	30.777	22.1	5	5	5	5	61564000
P02652	Apolipoprotein A-II OS=Homo sapiens OX=9606 GN=APOA2 PE=1 SV=1	APOA2	11.175	19	12	3	3	3	15495000000
P02655	Apolipoprotein C-II OS=Homo sapiens OX=9606 GN=APOC2 PE=1 SV=1	APOC2	11.284	19.8	2	2	2	2	58412000
P02749	Beta-2-glycoprotein 1 OS=Homo sapiens OX=9606 GN=APOH PE=1 SV=3	APOH	38.298	30.1	27	10	10	10	5323900000
P02750	Leucine-rich alpha-2-glycoprotein OS=Homo sapiens OX=9606 GN=LRG1 PE=1 SV=2	LRG1	38.177	8.6	4	3	3	3	213230000
P02753	Retinol-binding protein 4 OS=Homo sapiens OX=9606 GN=RBP4 PE=1 SV=3	RBP4	23.01	56.2	9	7	7	7	1384400000
P02760	Protein AMBP OS=Homo sapiens OX=9606 GN=AMBP PE=1 SV=1	AMBP	38.999	25.3	16	7	7	7	1210500000
P02763	Alpha-1-acid glycoprotein 1 OS=Homo sapiens OX=9606 GN=ORM1 PE=1 SV=2	ORM1	23.539	40.8	38	8	6	8	21765000000
P02765	Alpha-2-HS-glycoprotein OS=Homo sapiens OX=9606 GN=AHSG PE=1 SV=2	AHSG	39.34	22.1	37	7	7	7	9957300000
P02766	Transthyretin OS=Homo sapiens OX=9606 GN=TTR PE=1 SV=1	TTR	15.887	73.5	47	13	13	13	23155000000
P02768	Albumin OS=Homo sapiens OX=9606 GN=ALB PE=1 SV=2	ALB	69.366	87.7	2545	100	100	100	2642500000000
P02774	Vitamin D-binding protein OS=Homo sapiens OX=9606 GN=GC PE=1 SV=2	GC	52.917	32.1	13	12	12	12	697360000
P02787	Serotransferrin OS=Homo sapiens OX=9606 GN=TF PE=1 SV=4	TF	77.049	64.2	203	46	46	46	81834000000
P02788	Lactotransferrin OS=Homo sapiens OX=9606 GN=LTF PE=1 SV=6	LTF	78.181	5.2	4	3	3	3	9328400
P02790	Hemopexin OS=Homo sapiens OX=9606 GN=HPX PE=1 SV=2	HPX	51.676	56.7	59	17	17	17	75609000000
P03952	Plasma kallikrein OS=Homo sapiens OX=9606 GN=KLKB1 PE=1 SV=1	KLKB1	71.369	1.9	1	1	1	1	15597000
P04040	Catalase OS=Homo sapiens OX=9606 GN=CAT PE=1 SV=3	CAT	59.755	8.7	1	2	2	2	2907500
P04075	Fructose-bisphosphate aldolase A OS=Homo sapiens OX=9606 GN=ALDOA PE=1 SV=2	ALDOA	39.42	7.1	2	2	2	2	12454000
P04180	Phosphatidylcholine-sterol acyltransferase OS=Homo sapiens OX=9606 GN=LCAT PE=1 SV=1	LCAT	49.577	26.4	15	8	8	8	593830000
P04217	Alpha-1B-glycoprotein OS=Homo sapiens OX=9606 GN=A1BG PE=1 SV=4	A1BG	54.253	32.3	28	10	10	10	12772000000
P04259	Keratin, type II cytoskeletal 6B OS=Homo sapiens OX=9606 GN=KRT6B PE=1 SV=5	KRT6B	60.066	29.4	3	21	1	1	5822300
P04264	Keratin, type II cytoskeletal 1 OS=Homo sapiens OX=9606 GN=KRT1 PE=1 SV=6	KRT1	66.038	69.3	182	61	54	61	22770000000
P04278	Sex hormone-binding globulin OS=Homo sapiens OX=9606 GN=SHBG PE=1 SV=2	SHBG	43.779	12.7	4	4	4	4	47791000
P04406	Glyceraldehyde-3-phosphate dehydrogenase OS=Homo sapiens OX=9606 GN=GAPDH PE=1 SV=3	GAPDH	36.053	14.9	3	3	3	3	11847000
P05090	Apolipoprotein D OS=Homo sapiens OX=9606 GN=APOD PE=1 SV=1	APOD	21.275	25.9	14	4	4	4	752350000
P05155	Plasma protease C1 inhibitor OS=Homo sapiens OX=9606 GN=SERPING1 PE=1 SV=2	SERPING1	55.154	22.4	27	12	12	12	2530100000
P05543	Thyroxine-binding globulin OS=Homo sapiens OX=9606 GN=SERPINA7 PE=1 SV=2	SERPINA7	46.324	14	6	5	5	5	639320000
P06312	Immunoglobulin kappa variable 4-1 OS=Homo sapiens OX=9606 GN=IGKV4-1 PE=1 SV=1	IGKV4-1	13.38	12.4	0	1	1	1	976490
P06702	Protein S100-A9 OS=Homo sapiens OX=9606 GN=S100A9 PE=1 SV=1	S100A9	13.242	28.1	4	3	3	3	43508000
P67936	Tropomyosin alpha-4 chain OS=Homo sapiens OX=9606 GN=TPM4 PE=1 SV=3	TPM4	28.521	6	2	2	2	2	3377400
P07333	Macrophage colony-stimulating factor 1 receptor OS=Homo sapiens OX=9606 GN=CSF1R PE=1 SV=2	CSF1R	107.98	1.3	1	1	1	1	18845000
P08185	Corticosteroid-binding globulin OS=Homo sapiens OX=9606 GN=SERPINA6 PE=1 SV=1	SERPINA6	45.14	7.7	3	3	3	3	37456000
P08571	Monocyte differentiation antigen CD14 OS=Homo sapiens OX=9606 GN=CD14 PE=1 SV=2	CD14	40.076	9.3	3	3	3	3	96794000
P08697	Alpha-2-antiplasmin OS=Homo sapiens OX=9606 GN=SERPINF2 PE=1 SV=3	SERPINF2	54.565	20.2	8	7	7	7	155160000
P08779	Keratin, type I cytoskeletal 16 OS=Homo sapiens OX=9606 GN=KRT16 PE=1 SV=4	KRT16	51.267	33.6	11	15	7	7	90798000
P09619	Platelet-derived growth factor receptor beta OS=Homo sapiens OX=9606 GN=PDGFRB PE=1 SV=1	PDGFRB	123.97	2.9	2	2	2	2	3312300
P0C0L5	Complement C4-B OS=Homo sapiens OX=9606 GN=C4B_2 PE=1 SV=2	C4B_2	192.75	1.4	2	2	2	2	52868000
Q99878	Histone H2A type 1-J OS=Homo sapiens OX=9606 GN=H2AC14 PE=1 SV=3	H2AC14	13.936	14.1	1	1	1	1	4240300
P62987	Ubiquitin-60S ribosomal protein L40 OS=Homo sapiens OX=9606 GN=UBA52 PE=1 SV=2	UBA52	14.728	37.5	4	3	3	3	46206000
P0DOY3	Immunoglobulin lambda constant 3 OS=Homo sapiens OX=9606 GN=IGLC3 PE=1 SV=1	IGLC3	11.265	37.7	3	3	1	3	476230000
P10155	RNA-binding protein RO60 OS=Homo sapiens OX=9606 GN=RO60 PE=1 SV=2	RO60	60.67	2.4	1	1	1	1	22750000
P12273	Prolactin-inducible protein OS=Homo sapiens OX=9606 GN=PIP PE=1 SV=1	PIP	16.572	6.8	1	1	1	1	11316000
P12955	Xaa-Pro dipeptidase OS=Homo sapiens OX=9606 GN=PEPD PE=1 SV=3	PEPD	54.548	26.6	9	9	9	9	104530000
P13598	Intercellular adhesion molecule 2 OS=Homo sapiens OX=9606 GN=ICAM2 PE=1 SV=2	ICAM2	30.654	3.6	2	1	1	1	21755000
P13645	Keratin, type I cytoskeletal 10 OS=Homo sapiens OX=9606 GN=KRT10 PE=1 SV=6	KRT10	58.826	45.7	100	37	33	37	4385900000
P13647	Keratin, type II cytoskeletal 5 OS=Homo sapiens OX=9606 GN=KRT5 PE=1 SV=3	KRT5	62.378	43.2	45	29	14	22	677270000
P14151	L-selectin OS=Homo sapiens OX=9606 GN=SELL PE=1 SV=2	SELL	42.187	7.8	2	2	2	2	67085000
P14923	Junction plakoglobin OS=Homo sapiens OX=9606 GN=JUP PE=1 SV=3	JUP	81.744	7.2	5	3	3	3	17769000
P15144	Aminopeptidase N OS=Homo sapiens OX=9606 GN=ANPEP PE=1 SV=4	ANPEP	109.54	3.6	3	3	3	3	36926000
P15151	Poliovirus receptor OS=Homo sapiens OX=9606 GN=PVR PE=1 SV=2	PVR	45.302	13.4	3	4	4	4	39825000
P15169	Carboxypeptidase N catalytic chain OS=Homo sapiens OX=9606 GN=CPN1 PE=1 SV=1	CPN1	52.286	3.7	2	2	2	2	18063000
P15924	Desmoplakin OS=Homo sapiens OX=9606 GN=DSP PE=1 SV=3	DSP	331.77	4.3	9	8	8	8	22766000
P16070	CD44 antigen OS=Homo sapiens OX=9606 GN=CD44 PE=1 SV=3	CD44	81.537	1.6	1	1	1	1	0
P16885	1-phosphatidylinositol 4,5-bisphosphate phosphodiesterase gamma-2 OS=Homo sapiens OX=9606 GN=PLCG2 PE=1 SV=4	PLCG2	147.87	0.6	1	1	1	1	13813000
P16930	Fumarylacetoacetase OS=Homo sapiens OX=9606 GN=FAH PE=1 SV=2	FAH	46.374	11.5	3	4	4	4	23295000
P17174	Aspartate aminotransferase, cytoplasmic OS=Homo sapiens OX=9606 GN=GOT1 PE=1 SV=3	GOT1	46.247	3.6	1	1	1	1	2441900
P19652	Alpha-1-acid glycoprotein 2 OS=Homo sapiens OX=9606 GN=ORM2 PE=1 SV=2	ORM2	23.602	34.8	12	8	6	6	1879900000
P20930	Filaggrin OS=Homo sapiens OX=9606 GN=FLG PE=1 SV=3	FLG	435.16	4.8	3	3	3	3	3302900
P22735	Protein-glutamine gamma-glutamyltransferase K OS=Homo sapiens OX=9606 GN=TGM1 PE=1 SV=4	TGM1	89.786	3.3	1	2	2	2	10397000
P22792	Carboxypeptidase N subunit 2 OS=Homo sapiens OX=9606 GN=CPN2 PE=1 SV=3	CPN2	60.556	3.7	2	2	2	2	45492000
P23470	Receptor-type tyrosine-protein phosphatase gamma OS=Homo sapiens OX=9606 GN=PTPRG PE=1 SV=4	PTPRG	162	1	1	1	1	1	4938400
P25311	Zinc-alpha-2-glycoprotein OS=Homo sapiens OX=9606 GN=AZGP1 PE=1 SV=2	AZGP1	34.258	36.2	26	12	12	12	4109800000
P27487	Dipeptidyl peptidase 4 OS=Homo sapiens OX=9606 GN=DPP4 PE=1 SV=2	DPP4	88.278	8.6	5	5	5	5	59816000
P29508	Serpin B3 OS=Homo sapiens OX=9606 GN=SERPINB3 PE=1 SV=2	SERPINB3	44.564	3.6	1	1	1	1	6938200
P31025	Lipocalin-1 OS=Homo sapiens OX=9606 GN=LCN1 PE=1 SV=1	LCN1	19.25	23.3	5	4	4	4	49340000
P31151	Protein S100-A7 OS=Homo sapiens OX=9606 GN=S100A7 PE=1 SV=4	S100A7	11.471	32.7	6	5	5	5	24126000
P31944	Caspase-14 OS=Homo sapiens OX=9606 GN=CASP14 PE=1 SV=2	CASP14	27.679	21.9	5	5	5	5	26198000
P35527	Keratin, type I cytoskeletal 9 OS=Homo sapiens OX=9606 GN=KRT9 PE=1 SV=3	KRT9	62.064	62.3	193	41	41	41	12045000000
P35542	Serum amyloid A-4 protein OS=Homo sapiens OX=9606 GN=SAA4 PE=1 SV=2	SAA4	14.746	20	3	2	2	2	65463000
P35908	Keratin, type II cytoskeletal 2 epidermal OS=Homo sapiens OX=9606 GN=KRT2 PE=1 SV=2	KRT2	65.432	76.4	91	49	35	44	2319400000
P43121	Cell surface glycoprotein MUC18 OS=Homo sapiens OX=9606 GN=MCAM PE=1 SV=2	MCAM	71.607	1.9	1	1	1	1	6637500
P43251	Biotinidase OS=Homo sapiens OX=9606 GN=BTD PE=1 SV=2	BTD	61.132	9.2	7	4	4	4	113850000
P43652	Afamin OS=Homo sapiens OX=9606 GN=AFM PE=1 SV=1	AFM	69.068	45.7	53	21	21	21	11883000000
P48668	Keratin, type II cytoskeletal 6C OS=Homo sapiens OX=9606 GN=KRT6C PE=1 SV=3	KRT6C	60.024	37.1	18	24	0	9	178890000
P49662	Caspase-4 OS=Homo sapiens OX=9606 GN=CASP4 PE=1 SV=1	CASP4	43.262	4	6	1	1	1	77924000
P51812	Ribosomal protein S6 kinase alpha-3 OS=Homo sapiens OX=9606 GN=RPS6KA3 PE=1 SV=1	RPS6KA3	83.735	1.2	2	1	1	1	2976300000
P51884	Lumican OS=Homo sapiens OX=9606 GN=LUM PE=1 SV=2	LUM	38.429	8.6	3	3	3	3	83147000
P54108	Cysteine-rich secretory protein 3 OS=Homo sapiens OX=9606 GN=CRISP3 PE=1 SV=1	CRISP3	27.63	10.2	4	2	2	2	46956000
P55058	Phospholipid transfer protein OS=Homo sapiens OX=9606 GN=PLTP PE=1 SV=1	PLTP	54.739	7.5	3	3	3	3	23005000
P59666	Neutrophil defensin 3 OS=Homo sapiens OX=9606 GN=DEFA3 PE=1 SV=1	DEFA3	10.245	19.1	3	2	2	2	78139000
P61626	Lysozyme C OS=Homo sapiens OX=9606 GN=LYZ PE=1 SV=1	LYZ	16.537	8.1	1	1	1	1	5569500
P68871	Hemoglobin subunit beta OS=Homo sapiens OX=9606 GN=HBB PE=1 SV=2	HBB	15.998	49.7	15	7	2	7	1692100000
P69905	Hemoglobin subunit alpha OS=Homo sapiens OX=9606 GN=HBA2 PE=1 SV=2	HBA2	15.257	57.7	17	6	6	6	1234600000
P78417	Glutathione S-transferase omega-1 OS=Homo sapiens OX=9606 GN=GSTO1 PE=1 SV=2	GSTO1	27.566	3.7	1	1	1	1	0
P80108	Phosphatidylinositol-glycan-specific phospholipase D OS=Homo sapiens OX=9606 GN=GPLD1 PE=1 SV=3	GPLD1	92.335	12	9	8	8	8	161270000
P81605	Dermcidin OS=Homo sapiens OX=9606 GN=DCD PE=1 SV=2	DCD	11.284	53.6	15	7	7	7	399040000
Q01101	Insulinoma-associated protein 1 OS=Homo sapiens OX=9606 GN=INSM1 PE=1 SV=1	INSM1	52.923	1.6	1	1	1	1	390420000
Q01459	Di-N-acetylchitobiase OS=Homo sapiens OX=9606 GN=CTBS PE=1 SV=1	CTBS	43.759	13.2	4	4	4	4	90575000
Q01469	Fatty acid-binding protein 5 OS=Homo sapiens OX=9606 GN=FABP5 PE=1 SV=3	FABP5	15.164	6.7	1	1	1	1	2683800
Q02413	Desmoglein-1 OS=Homo sapiens OX=9606 GN=DSG1 PE=1 SV=2	DSG1	113.75	10.5	12	6	6	6	66466000
Q04695	Keratin, type I cytoskeletal 17 OS=Homo sapiens OX=9606 GN=KRT17 PE=1 SV=2	KRT17	48.105	32.9	8	13	6	6	41438000
Q04756	Hepatocyte growth factor activator OS=Homo sapiens OX=9606 GN=HGFAC PE=1 SV=1	HGFAC	70.681	8.2	4	4	4	4	46554000
Q06830	Peroxiredoxin-1 OS=Homo sapiens OX=9606 GN=PRDX1 PE=1 SV=1	PRDX1	22.11	17.6	2	2	2	2	1449900
Q07954	Prolow-density lipoprotein receptor-related protein 1 OS=Homo sapiens OX=9606 GN=LRP1 PE=1 SV=2	LRP1	504.6	0.3	1	1	1	1	1536700
Q08554	Desmocollin-1 OS=Homo sapiens OX=9606 GN=DSC1 PE=1 SV=2	DSC1	99.986	5.5	3	3	3	3	17535000
Q10588	ADP-ribosyl cyclase/cyclic ADP-ribose hydrolase 2 OS=Homo sapiens OX=9606 GN=BST1 PE=1 SV=2	BST1	35.724	11	3	2	2	2	21905000
Q12913	Receptor-type tyrosine-protein phosphatase eta OS=Homo sapiens OX=9606 GN=PTPRJ PE=1 SV=3	PTPRJ	145.94	2.7	3	3	3	3	21183000
Q13508	Ecto-ADP-ribosyltransferase 3 OS=Homo sapiens OX=9606 GN=ART3 PE=1 SV=2	ART3	43.923	3.6	1	1	1	1	3723800
Q13740	CD166 antigen OS=Homo sapiens OX=9606 GN=ALCAM PE=1 SV=2	ALCAM	65.102	8.7	3	3	3	3	29116000
Q14966	Zinc finger protein 638 OS=Homo sapiens OX=9606 GN=ZNF638 PE=1 SV=2	ZNF638	220.62	0.6	2	1	1	1	0
Q14CN4	Keratin, type II cytoskeletal 72 OS=Homo sapiens OX=9606 GN=KRT72 PE=1 SV=2	KRT72	55.877	7	1	3	1	1	2443800
Q15517	Corneodesmosin OS=Homo sapiens OX=9606 GN=CDSN PE=1 SV=3	CDSN	51.522	4.3	3	1	1	1	7612700
Q15648	Mediator of RNA polymerase II transcription subunit 1 OS=Homo sapiens OX=9606 GN=MED1 PE=1 SV=4	MED1	168.48	0.8	1	1	1	1	7447800
Q16853	Membrane primary amine oxidase OS=Homo sapiens OX=9606 GN=AOC3 PE=1 SV=3	AOC3	84.621	6.3	4	3	3	3	51254000
Q2KHT4	Germ cell-specific gene 1 protein OS=Homo sapiens OX=9606 GN=GSG1 PE=1 SV=2	GSG1	39.248	2.3	0	1	1	1	5504200
Q3ZCX4	Zinc finger protein 568 OS=Homo sapiens OX=9606 GN=ZNF568 PE=2 SV=2	ZNF568	74.368	1.2	0	1	1	1	6161900
Q5D862	Filaggrin-2 OS=Homo sapiens OX=9606 GN=FLG2 PE=1 SV=1	FLG2	248.07	4.1	7	3	3	3	51877000
Q66K66	Transmembrane protein 198 OS=Homo sapiens OX=9606 GN=TMEM198 PE=1 SV=1	TMEM198	39.474	2.5	5	2	2	2	4574100000
Q6EMK4	Vasorin OS=Homo sapiens OX=9606 GN=VASN PE=1 SV=1	VASN	71.712	7.6	5	4	4	4	79128000
Q6IQ55	Tau-tubulin kinase 2 OS=Homo sapiens OX=9606 GN=TTBK2 PE=1 SV=2	TTBK2	137.41	1.1	2	1	1	1	25731000
Q6TGC4	Protein-arginine deiminase type-6 OS=Homo sapiens OX=9606 GN=PADI6 PE=1 SV=3	PADI6	77.727	1	1	1	1	1	5231900
Q6UX71	Plexin domain-containing protein 2 OS=Homo sapiens OX=9606 GN=PLXDC2 PE=1 SV=1	PLXDC2	59.582	3.2	1	1	1	1	16023000
Q6UXB8	Peptidase inhibitor 16 OS=Homo sapiens OX=9606 GN=PI16 PE=1 SV=1	PI16	49.471	7.1	2	2	2	2	20896000
Q70JA7	Chondroitin sulfate synthase 3 OS=Homo sapiens OX=9606 GN=CHSY3 PE=2 SV=3	CHSY3	100.28	1.6	1	1	1	1	153180000
Q7Z794	Keratin, type II cytoskeletal 1b OS=Homo sapiens OX=9606 GN=KRT77 PE=1 SV=3	KRT77	61.901	7.1	1	5	1	1	4314400
Q86UQ4	ATP-binding cassette sub-family A member 13 OS=Homo sapiens OX=9606 GN=ABCA13 PE=2 SV=3	ABCA13	576.15	0.2	0	1	1	1	1880300
Q86YZ3	Hornerin OS=Homo sapiens OX=9606 GN=HRNR PE=1 SV=2	HRNR	282.39	32.5	96	37	37	37	713930000
Q8IV31	Transmembrane protein 139 OS=Homo sapiens OX=9606 GN=TMEM139 PE=1 SV=1	TMEM139	23.729	5.6	1	1	1	1	7416800000
Q8IWB9	Testis-expressed protein 2 OS=Homo sapiens OX=9606 GN=TEX2 PE=1 SV=2	TEX2	125.3	0.9	1	1	1	1	0
Q8N1N4	Keratin, type II cytoskeletal 78 OS=Homo sapiens OX=9606 GN=KRT78 PE=1 SV=2	KRT78	56.865	2.7	1	1	1	1	3611800
Q8N9W4	Golgin subfamily A member 6-like protein 2 OS=Homo sapiens OX=9606 GN=GOLGA6L2 PE=1 SV=3	GOLGA6L2	100.61	1.7	2	1	1	1	26571000
Q92820	Gamma-glutamyl hydrolase OS=Homo sapiens OX=9606 GN=GGH PE=1 SV=2	GGH	35.964	9.4	2	2	2	2	24917000
Q96CN5	Leucine-rich repeat-containing protein 45 OS=Homo sapiens OX=9606 GN=LRRC45 PE=1 SV=1	LRRC45	75.95	2.1	1	1	1	1	32511000
Q96IY4	Carboxypeptidase B2 OS=Homo sapiens OX=9606 GN=CPB2 PE=1 SV=2	CPB2	48.424	17.5	4	4	4	4	37455000
Q96KN2	Beta-Ala-His dipeptidase OS=Homo sapiens OX=9606 GN=CNDP1 PE=1 SV=5	CNDP1	56.691	25.4	12	10	10	10	451980000
Q96PD5	N-acetylmuramoyl-L-alanine amidase OS=Homo sapiens OX=9606 GN=PGLYRP2 PE=1 SV=1	PGLYRP2	62.216	29	22	10	10	10	4571700000
Q96QA5	Gasdermin-A OS=Homo sapiens OX=9606 GN=GSDMA PE=1 SV=4	GSDMA	49.364	4.9	2	2	2	2	3245500
Q99996	A-kinase anchor protein 9 OS=Homo sapiens OX=9606 GN=AKAP9 PE=1 SV=4	AKAP9	452.98	0.4	0	1	1	1	388350000
Q9BX10	GTP-binding protein 2 OS=Homo sapiens OX=9606 GN=GTPBP2 PE=1 SV=1	GTPBP2	65.768	2.8	1	1	1	1	5542000
Q9H159	Cadherin-19 OS=Homo sapiens OX=9606 GN=CDH19 PE=2 SV=1	CDH19	87.001	2.7	3	1	1	1	60166000
Q9NPH3	Interleukin-1 receptor accessory protein OS=Homo sapiens OX=9606 GN=IL1RAP PE=1 SV=2	IL1RAP	65.418	5.3	2	2	2	2	8751600
Q9NZH8	Interleukin-36 gamma OS=Homo sapiens OX=9606 GN=IL36G PE=1 SV=1	IL36G	18.721	10.7	1	1	1	1	2537200
Q9NZP8	Complement C1r subcomponent-like protein OS=Homo sapiens OX=9606 GN=C1RL PE=1 SV=2	C1RL	53.498	9.7	7	5	5	5	160870000
Q9NZT1	Calmodulin-like protein 5 OS=Homo sapiens OX=9606 GN=CALML5 PE=1 SV=2	CALML5	15.892	9.6	2	2	2	2	5265600
Q9UGM5	Fetuin-B OS=Homo sapiens OX=9606 GN=FETUB PE=1 SV=2	FETUB	42.054	18.1	6	5	5	5	432670000
Q9UNN8	Endothelial protein C receptor OS=Homo sapiens OX=9606 GN=PROCR PE=1 SV=1	PROCR	26.671	16	3	3	3	3	18294000

## Sheet: Peptide_ident
ID	Sequence	Length	Protein accession	Protein description	Charge	m/z	Mass error [ppm]	PEP	Score	Intensity	Unique [yes/no]
0	AACLLPKLDELRDEGK	16	P02768	Albumin OS=Homo sapiens OX=9606 GN=ALB PE=1 SV=2	3	609.993	0.40391	0.013962	60.937	4233400	yes
1	AADDTWEPFASGK	13	P02766	Transthyretin OS=Homo sapiens OX=9606 GN=TTR PE=1 SV=1	2	697.815	-0.038217	1.1824e-29	201.48	11440000	yes
2	AADDTWEPFASGK	13	P02766	Transthyretin OS=Homo sapiens OX=9606 GN=TTR PE=1 SV=1	2	697.815	1.1835	1.6076e-58	225.31	299030000	yes
3	AADDTWEPFASGK	13	P02766	Transthyretin OS=Homo sapiens OX=9606 GN=TTR PE=1 SV=1	2	697.815	-1.9841	7.5625e-59	230.65	1621000000	yes
4	AAFGGSGGRGSSSGGGYSSGSSSYGSGGR	29	P35908	Keratin, type II cytoskeletal 2 epidermal OS=Homo sapiens OX=9606 GN=KRT2 PE=1 SV=2	3	834.361	-0.1913	9.9498e-14	94.019	2448900	yes
5	AAFTECCQAADK	12	P02768	Albumin OS=Homo sapiens OX=9606 GN=ALB PE=1 SV=2	2	686.287	-2.9174	0.0064217	112.71	27429000	yes
6	AAFTECCQAADK	12	P02768	Albumin OS=Homo sapiens OX=9606 GN=ALB PE=1 SV=2	2	686.287	-2.1152	0.039527	83.438	19086000	yes
7	AAFTECCQAADK	12	P02768	Albumin OS=Homo sapiens OX=9606 GN=ALB PE=1 SV=2	2	686.287	-2.1393	6.7345e-71	239.93	96456000000	yes
8	AAFTECCQAADK	12	P02768	Albumin OS=Homo sapiens OX=9606 GN=ALB PE=1 SV=2	2	686.287	-2.1645	1.1475e-45	215.06	41834000000	yes
9	AAFTECCQAADK	12	P02768	Albumin OS=Homo sapiens OX=9606 GN=ALB PE=1 SV=2	2	686.287	-2.3063	4.5049e-11	162.36	452830000	yes
10	AAFTECCQAADK	12	P02768	Albumin OS=Homo sapiens OX=9606 GN=ALB PE=1 SV=2	2	686.287	-2.5373	1.2127e-58	235.01	713130000	yes
11	AAFTECCQAADK	12	P02768	Albumin OS=Homo sapiens OX=9606 GN=ALB PE=1 SV=2	2	686.287	-2.5603	1.2361e-57	231.42	147700000	yes
12	AAFTECCQAADK	12	P02768	Albumin OS=Homo sapiens OX=9606 GN=ALB PE=1 SV=2	2	686.287	-2.491	0.0033977	101.38	91609000	yes
13	AAFTECCQAADK	12	P02768	Albumin OS=Homo sapiens OX=9606 GN=ALB PE=1 SV=2	2	686.287	-2.3018	2.8364e-20	183.67	48668000	yes
14	AAFTECCQAADK	12	P02768	Albumin OS=Homo sapiens OX=9606 GN=ALB PE=1 SV=2	2	686.287	-2.4144	4.8365e-36	208.6	68918000	yes
15	AAFTECCQAADK	12	P02768	Albumin OS=Homo sapiens OX=9606 GN=ALB PE=1 SV=2	2	686.287	-1.3356	2.5029e-13	166.19	24417000	yes
16	AAFTECCQAADK	12	P02768	Albumin OS=Homo sapiens OX=9606 GN=ALB PE=1 SV=2	2	686.287	-1.11	1.1913e-13	169.93	21270000	yes
17	AAFTECCQAADK	12	P02768	Albumin OS=Homo sapiens OX=9606 GN=ALB PE=1 SV=2	2	686.287	-1.3153	0.0044867	104.22	8649500	yes
18	AAFTECCQAADK	12	P02768	Albumin OS=Homo sapiens OX=9606 GN=ALB PE=1 SV=2	2	686.287	-1.0858	1.6577e-22	192.38	11862000	yes
19	AAFTECCQAADK	12	P02768	Albumin OS=Homo sapiens OX=9606 GN=ALB PE=1 SV=2	2	686.287	-0.45142	1.1913e-13	169.93	7485100	yes
20	AAFTECCQAADK	12	P02768	Albumin OS=Homo sapiens OX=9606 GN=ALB PE=1 SV=2	2	686.287	-0.13296	1.2839e-10	161.17	5684100	yes
21	AAFTECCQAADK	12	P02768	Albumin OS=Homo sapiens OX=9606 GN=ALB PE=1 SV=2	2	686.287	0.18584	2.85e-17	174.41	11331000	yes
22	AAFTECCQAADK	12	P02768	Albumin OS=Homo sapiens OX=9606 GN=ALB PE=1 SV=2	2	686.287	-0.021474	1.9828e-13	167.67	5856700	yes
23	AAFTECCQAADK	12	P02768	Albumin OS=Homo sapiens OX=9606 GN=ALB PE=1 SV=2	2	686.287	-0.31945	2.5029e-13	166.19	104290000	yes
24	AAFTECCQAADK	12	P02768	Albumin OS=Homo sapiens OX=9606 GN=ALB PE=1 SV=2	2	686.287	-0.93528	0.029228	87.298	16535000	yes
25	AAFTECCQAADK	12	P02768	Albumin OS=Homo sapiens OX=9606 GN=ALB PE=1 SV=2	2	686.287	-1.8217	0.0044201	112.36	26060000	yes
26	AAFTECCQAADK	12	P02768	Albumin OS=Homo sapiens OX=9606 GN=ALB PE=1 SV=2	2	686.287		2.3527e-74	210.27		yes
27	AAFTECCQAADK	12	P02768	Albumin OS=Homo sapiens OX=9606 GN=ALB PE=1 SV=2	2	686.287		3.2885e-25	166.19		yes
28	AAFTECCQAADK	12	P02768	Albumin OS=Homo sapiens OX=9606 GN=ALB PE=1 SV=2	2	686.287		3.0432e-17	152.97		yes
29	AAFTECCQAADK	12	P02768	Albumin OS=Homo sapiens OX=9606 GN=ALB PE=1 SV=2	2	686.287		2.0223e-17	155.06		yes
30	AAFTECCQAADK	12	P02768	Albumin OS=Homo sapiens OX=9606 GN=ALB PE=1 SV=2	2	686.287		9.1491e-109	228.98		yes
31	AAFTECCQAADK	12	P02768	Albumin OS=Homo sapiens OX=9606 GN=ALB PE=1 SV=2	2	686.287		2.0576e-45	180.07		yes
32	AAFTECCQAADK	12	P02768	Albumin OS=Homo sapiens OX=9606 GN=ALB PE=1 SV=2	2	686.287		1.0519e-58	195.27		yes
33	AAFTECCQAADK	12	P02768	Albumin OS=Homo sapiens OX=9606 GN=ALB PE=1 SV=2	2	686.287		3.0432e-17	152.97		yes
34	AAFTECCQAADK	12	P02768	Albumin OS=Homo sapiens OX=9606 GN=ALB PE=1 SV=2	2	686.287		1.8273e-25	167.67		yes
35	AAFTECCQAADK	12	P02768	Albumin OS=Homo sapiens OX=9606 GN=ALB PE=1 SV=2	2	686.287		4.4184e-46	188.04		yes
36	AAFTECCQAADK	12	P02768	Albumin OS=Homo sapiens OX=9606 GN=ALB PE=1 SV=2	2	686.287	-2.3851	1.6466e-11	160.53	254030000	yes
37	AAFTECCQAADK	12	P02768	Albumin OS=Homo sapiens OX=9606 GN=ALB PE=1 SV=2	2	686.287	-0.75342	0.023581	97.597	12726000	yes
38	AAFTECCQAADK	12	P02768	Albumin OS=Homo sapiens OX=9606 GN=ALB PE=1 SV=2	2	686.287	-1.4873	0.033021	89.827	24757000	yes
39	AAFTECCQAADK	12	P02768	Albumin OS=Homo sapiens OX=9606 GN=ALB PE=1 SV=2	2	686.287	-0.6591	6.0299e-22	188.04	5264600	yes
40	AAFTECCQAADK	12	P02768	Albumin OS=Homo sapiens OX=9606 GN=ALB PE=1 SV=2	2	686.287	-1.1119	1.294e-58	234.99	8866800	yes
41	AAFTECCQAADK	12	P02768	Albumin OS=Homo sapiens OX=9606 GN=ALB PE=1 SV=2	2	686.287	-1.4282	1.5807e-17	178.54	7872000	yes
42	AAFTECCQAADK	12	P02768	Albumin OS=Homo sapiens OX=9606 GN=ALB PE=1 SV=2	2	686.287	-1.4299	1.6133e-06	143.96	4516900	yes
43	AAFTECCQAADK	12	P02768	Albumin OS=Homo sapiens OX=9606 GN=ALB PE=1 SV=2	2	686.287	-1.4295	0.0016573	121.83	1816600	yes
44	AAFTECCQAADK	12	P02768	Albumin OS=Homo sapiens OX=9606 GN=ALB PE=1 SV=2	2	686.287	-1.1516	0.0064018	112.75	290220	yes
45	AAFTECCQAADK	12	P02768	Albumin OS=Homo sapiens OX=9606 GN=ALB PE=1 SV=2	2	686.287	-0.94726	0.0024003	120.27	6597500	yes
46	AAFTECCQAADK	12	P02768	Albumin OS=Homo sapiens OX=9606 GN=ALB PE=1 SV=2	2	686.287		0.021285	84.17		yes
47	AAFTECCQAADK	12	P02768	Albumin OS=Homo sapiens OX=9606 GN=ALB PE=1 SV=2	2	686.287		0.023994	82.417		yes
48	AAFTECCQAADK	12	P02768	Albumin OS=Homo sapiens OX=9606 GN=ALB PE=1 SV=2	2	686.287	-1.1801	0.034392	88.681	283730	yes
49	AAFTECCQAADK	12	P02768	Albumin OS=Homo sapiens OX=9606 GN=ALB PE=1 SV=2	2	686.287	-2.0852	5.1965e-14	171.85	26685000	yes
50	AAFTECCQAADK	12	P02768	Albumin OS=Homo sapiens OX=9606 GN=ALB PE=1 SV=2	2	686.287	-2.1265	3.1708e-17	173.37	3448200000	yes
51	AAFTECCQAADK	12	P02768	Albumin OS=Homo sapiens OX=9606 GN=ALB PE=1 SV=2	2	686.287	-2.2063	1.1923e-17	179.8	105740000	yes
52	AAFTECCQAADK	12	P02768	Albumin OS=Homo sapiens OX=9606 GN=ALB PE=1 SV=2	2	686.287	-1.6951	2.3363e-103	265.01	160960000	yes
53	AAFTECCQAADK	12	P02768	Albumin OS=Homo sapiens OX=9606 GN=ALB PE=1 SV=2	2	686.287	-1.2771	2.4231e-28	201.33	470970000	yes
54	AAFTECCQAADK	12	P02768	Albumin OS=Homo sapiens OX=9606 GN=ALB PE=1 SV=2	2	686.287	-1.54	6.8822e-86	247.08	21457000	yes
55	AAFTECCQAADK	12	P02768	Albumin OS=Homo sapiens OX=9606 GN=ALB PE=1 SV=2	2	686.287	-1.6464	4.0736e-86	250.76	19758000	yes
56	AAFTECCQAADK	12	P02768	Albumin OS=Homo sapiens OX=9606 GN=ALB PE=1 SV=2	2	686.287	-1.6878	0.02554	88.681	4991100	yes
57	AAFTECCQAADK	12	P02768	Albumin OS=Homo sapiens OX=9606 GN=ALB PE=1 SV=2	2	686.287		0.0041377	115.78		yes
58	AAFTECCQAADK	12	P02768	Albumin OS=Homo sapiens OX=9606 GN=ALB PE=1 SV=2	2	686.287	-1.0818	1.1224e-70	236.06	630940000	yes
59	AAFTECCQAADK	12	P02768	Albumin OS=Homo sapiens OX=9606 GN=ALB PE=1 SV=2	2	686.287	-1.2126	8.7957e-22	185.29	84312000	yes
60	AAFTECCQAADK	12	P02768	Albumin OS=Homo sapiens OX=9606 GN=ALB PE=1 SV=2	2	686.287	-1.3464	3.2098e-18	182.64	21193000	yes
61	AAFTECCQAADK	12	P02768	Albumin OS=Homo sapiens OX=9606 GN=ALB PE=1 SV=2	2	686.287	-1.5777	2.4231e-28	201.33	9228000	yes
62	AAFTECCQAADK	12	P02768	Albumin OS=Homo sapiens OX=9606 GN=ALB PE=1 SV=2	2	686.287	-2.042	5.0792e-23	193.52	5141500	yes
63	AAFTECCQAADK	12	P02768	Albumin OS=Homo sapiens OX=9606 GN=ALB PE=1 SV=2	2	686.287	-2.5547	8.0388e-07	148.32	3385300	yes
64	AAFTECCQAADK	12	P02768	Albumin OS=Homo sapiens OX=9606 GN=ALB PE=1 SV=2	2	686.287	-1.7593	0.0044867	104.22	2854200	yes
65	AAFTECCQAADK	12	P02768	Albumin OS=Homo sapiens OX=9606 GN=ALB PE=1 SV=2	2	686.287	-1.5333	0.020061	90.827	2097600	yes
66	AAFTECCQAADK	12	P02768	Albumin OS=Homo sapiens OX=9606 GN=ALB PE=1 SV=2	2	686.287	-0.22891	4.8365e-36	208.6	220140000	yes
67	AAFTECCQAADK	12	P02768	Albumin OS=Homo sapiens OX=9606 GN=ALB PE=1 SV=2	2	686.287	-0.32875	2.0355e-17	177.06	29983000	yes
68	AAFTECCQAADK	12	P02768	Albumin OS=Homo sapiens OX=9606 GN=ALB PE=1 SV=2	2	686.287	-0.41943	6.0299e-22	188.04	21850000	yes
69	AAFTECCQAADK	12	P02768	Albumin OS=Homo sapiens OX=9606 GN=ALB PE=1 SV=2	2	686.287	-0.49819	1.9828e-13	167.67	17882000	yes
70	AAFTECCQAADK	12	P02768	Albumin OS=Homo sapiens OX=9606 GN=ALB PE=1 SV=2	2	686.287	-0.56697	3.1679e-22	190.88	8067000	yes
71	AAFTECCQAADK	12	P02768	Albumin OS=Homo sapiens OX=9606 GN=ALB PE=1 SV=2	2	686.287	-0.55533	2.5029e-13	166.19	3188000	yes
72	AAFTECCQAADK	12	P02768	Albumin OS=Homo sapiens OX=9606 GN=ALB PE=1 SV=2	2	686.287	-0.50677	0.00084137	127.76	2266900	yes
73	AAFTECCQAADK	12	P02768	Albumin OS=Homo sapiens OX=9606 GN=ALB PE=1 SV=2	2	686.287	-0.83384			594790	yes
74	AAFTECCQAADK	12	P02768	Albumin OS=Homo sapiens OX=9606 GN=ALB PE=1 SV=2	2	686.287	-1.4281			915930	yes
75	AAFTECCQAADK	12	P02768	Albumin OS=Homo sapiens OX=9606 GN=ALB PE=1 SV=2	2	686.287	-2.51			205570	yes
76	AAFTECCQAADK	12	P02768	Albumin OS=Homo sapiens OX=9606 GN=ALB PE=1 SV=2	2	686.287	-1.5051			5765900	yes
77	AAFTECCQAADKAACLLPK	19	P02768	Albumin OS=Homo sapiens OX=9606 GN=ALB PE=1 SV=2	3	709.001	-0.22384	0.035867	50.053	3331400	yes
78	AAFTECCQAADKAACLLPK	19	P02768	Albumin OS=Homo sapiens OX=9606 GN=ALB PE=1 SV=2	3	709.001	-0.27163	7.7775e-13	131.51	60332000	yes
79	AAFTECCQAADKAACLLPK	19	P02768	Albumin OS=Homo sapiens OX=9606 GN=ALB PE=1 SV=2	3	709.001	-0.17589	0.0055057	62.765	7762600	yes
80	AAFTECCQAADKAACLLPK	19	P02768	Albumin OS=Homo sapiens OX=9606 GN=ALB PE=1 SV=2	3	709.001	-0.18416	1.5171e-66	208.2	138670000	yes
81	AAQKADVLTTGAGNPVGDKLNVITVGPR	28	P04040	Catalase OS=Homo sapiens OX=9606 GN=CAT PE=1 SV=3	4	691.384	-1.287	1.6433e-06	64.733	2187500	yes
82	AATGECTATVGK	12	P01042	Kininogen-1 OS=Homo sapiens OX=9606 GN=KNG1 PE=1 SV=2	2	583.28	-1.593	0.00014601	136.63	104970000	yes
83	ADDKETCFAEEGK	13	P02768	Albumin OS=Homo sapiens OX=9606 GN=ALB PE=1 SV=2	2	750.32	-2.1359	1.2559e-86	247.88	45246000000	yes
84	ADDKETCFAEEGK	13	P02768	Albumin OS=Homo sapiens OX=9606 GN=ALB PE=1 SV=2	2	750.32	-2.0274	6.1151e-72	243.11	29387000000	yes
85	ADDKETCFAEEGK	13	P02768	Albumin OS=Homo sapiens OX=9606 GN=ALB PE=1 SV=2	2	750.32	-1.9191	1.5118e-242	322.96	26541000	yes
86	ADDKETCFAEEGK	13	P02768	Albumin OS=Homo sapiens OX=9606 GN=ALB PE=1 SV=2	2	750.32	-1.9257	2.5715e-142	278.35	16611000	yes
87	ADDKETCFAEEGK	13	P02768	Albumin OS=Homo sapiens OX=9606 GN=ALB PE=1 SV=2	2	750.32	-1.9518	0.0083323	101.72	16332000	yes
88	ADDKETCFAEEGK	13	P02768	Albumin OS=Homo sapiens OX=9606 GN=ALB PE=1 SV=2	2	750.32	-2.0006	2.3256e-58	231.66	36296000	yes
89	ADDKETCFAEEGK	13	P02768	Albumin OS=Homo sapiens OX=9606 GN=ALB PE=1 SV=2	2	750.32	-2.1031	6.9088e-165	291.22	15774000	yes
90	ADDKETCFAEEGK	13	P02768	Albumin OS=Homo sapiens OX=9606 GN=ALB PE=1 SV=2	2	750.32	-2.2788	3.6311e-58	229.56	18397000	yes
91	ADDKETCFAEEGK	13	P02768	Albumin OS=Homo sapiens OX=9606 GN=ALB PE=1 SV=2	2	750.32	-2.0975	0.0034095	118.9	115540000	yes
92	ADDKETCFAEEGK	13	P02768	Albumin OS=Homo sapiens OX=9606 GN=ALB PE=1 SV=2	2	750.32	-2.0967	1.2421e-18	181.66	14712000	yes
93	ADDKETCFAEEGK	13	P02768	Albumin OS=Homo sapiens OX=9606 GN=ALB PE=1 SV=2	2	750.32	-1.1039	0.0019118	120.53	7340200	yes
94	ADDKETCFAEEGK	13	P02768	Albumin OS=Homo sapiens OX=9606 GN=ALB PE=1 SV=2	2	750.32	-0.94817	6.5251e-11	158.4	9681000	yes
95	ADDKETCFAEEGK	13	P02768	Albumin OS=Homo sapiens OX=9606 GN=ALB PE=1 SV=2	2	750.32	0.36325	4.11e-58	228.78	2503000	yes
96	ADDKETCFAEEGK	13	P02768	Albumin OS=Homo sapiens OX=9606 GN=ALB PE=1 SV=2	2	750.32		2.2957e-151	246.26		yes
97	ADDKETCFAEEGK	13	P02768	Albumin OS=Homo sapiens OX=9606 GN=ALB PE=1 SV=2	2	750.32		4.3468e-26	167.83		yes
98	ADDKETCFAEEGK	13	P02768	Albumin OS=Homo sapiens OX=9606 GN=ALB PE=1 SV=2	2	750.32		0.0041183	108.7		yes
99	ADDKETCFAEEGK	13	P02768	Albumin OS=Homo sapiens OX=9606 GN=ALB PE=1 SV=2	2	750.32		4.3462e-46	181.98		yes
100	ADDKETCFAEEGK	13	P02768	Albumin OS=Homo sapiens OX=9606 GN=ALB PE=1 SV=2	2	750.32		2.6048e-11	140.14		yes
101	ADDKETCFAEEGK	13	P02768	Albumin OS=Homo sapiens OX=9606 GN=ALB PE=1 SV=2	2	750.32	-1.9645	3.9918e-16	173.72	28534000	yes
102	ADDKETCFAEEGK	13	P02768	Albumin OS=Homo sapiens OX=9606 GN=ALB PE=1 SV=2	2	750.32	-2.1654	4.1948e-115	267.43	16732000	yes
103	ADDKETCFAEEGK	13	P02768	Albumin OS=Homo sapiens OX=9606 GN=ALB PE=1 SV=2	2	750.32	-1.0935	0.039837	73.632	5920200	yes
104	ADDKETCFAEEGK	13	P02768	Albumin OS=Homo sapiens OX=9606 GN=ALB PE=1 SV=2	3	500.549	-1.1239	0.004139	94.059	6000400	yes
105	ADDKETCFAEEGK	13	P02768	Albumin OS=Homo sapiens OX=9606 GN=ALB PE=1 SV=2	3	500.549	-1.8692	2.6931e-08	147.35	21452000000	yes
106	ADDKETCFAEEGK	13	P02768	Albumin OS=Homo sapiens OX=9606 GN=ALB PE=1 SV=2	3	500.549	-2.1281	2.6089e-23	184.21	15809000000	yes
107	ADDKETCFAEEGK	13	P02768	Albumin OS=Homo sapiens OX=9606 GN=ALB PE=1 SV=2	2	750.32	-2.1101	2.3817e-272	335.73	89264000	yes
108	ADDKETCFAEEGK	13	P02768	Albumin OS=Homo sapiens OX=9606 GN=ALB PE=1 SV=2	3	500.549	-2.9655	0.00049764	118.51	12148000	yes
109	ADDKETCFAEEGK	13	P02768	Albumin OS=Homo sapiens OX=9606 GN=ALB PE=1 SV=2	3	500.549	-3.1918	1.1403e-15	172.1	13408000	yes
110	ADDKETCFAEEGK	13	P02768	Albumin OS=Homo sapiens OX=9606 GN=ALB PE=1 SV=2	3	500.549	-2.5439	1.6389e-29	196.58	6746300	yes
111	ADDKETCFAEEGK	13	P02768	Albumin OS=Homo sapiens OX=9606 GN=ALB PE=1 SV=2	3	500.549	-2.3046	4.9776e-08	142.85	8399600	yes
112	ADDKETCFAEEGK	13	P02768	Albumin OS=Homo sapiens OX=9606 GN=ALB PE=1 SV=2	3	500.549	-1.7125	5.406e-06	134.88	26843000	yes
113	ADDKETCFAEEGK	13	P02768	Albumin OS=Homo sapiens OX=9606 GN=ALB PE=1 SV=2	3	500.549	-1.0317	0.030117	66.331	12412000	yes
114	ADDKETCFAEEGK	13	P02768	Albumin OS=Homo sapiens OX=9606 GN=ALB PE=1 SV=2	3	500.549	-0.85053	0.0014375	100.11	19797000	yes
115	ADDKETCFAEEGK	13	P02768	Albumin OS=Homo sapiens OX=9606 GN=ALB PE=1 SV=2	3	500.549	-0.091826	0.0054117	91.207	9911400	yes
116	ADDKETCFAEEGK	13	P02768	Albumin OS=Homo sapiens OX=9606 GN=ALB PE=1 SV=2	3	500.549	-0.42417	5.2488e-19	177.21	78571000	yes
117	ADDKETCFAEEGK	13	P02768	Albumin OS=Homo sapiens OX=9606 GN=ALB PE=1 SV=2	3	500.549	-0.78015	7.805e-15	164.88	39467000	yes
118	ADDKETCFAEEGK	13	P02768	Albumin OS=Homo sapiens OX=9606 GN=ALB PE=1 SV=2	3	500.549	-1.0341	7.8213e-12	158.81	12245000	yes
119	ADDKETCFAEEGK	13	P02768	Albumin OS=Homo sapiens OX=9606 GN=ALB PE=1 SV=2	3	500.549	-1.2707	1.6389e-29	196.58	14311000	yes
120	ADDKETCFAEEGK	13	P02768	Albumin OS=Homo sapiens OX=9606 GN=ALB PE=1 SV=2	3	500.549	-1.5128	9.8097e-12	157.75	14069000	yes
121	ADDKETCFAEEGK	13	P02768	Albumin OS=Homo sapiens OX=9606 GN=ALB PE=1 SV=2	3	500.549	-1.516	1.6401e-06	140.1	9040000	yes
122	ADDKETCFAEEGK	13	P02768	Albumin OS=Homo sapiens OX=9606 GN=ALB PE=1 SV=2	3	500.549	-1.5175	2.5666e-15	170.56	5603100	yes
123	ADDKETCFAEEGK	13	P02768	Albumin OS=Homo sapiens OX=9606 GN=ALB PE=1 SV=2	3	500.549	-1.5172	2.0017e-29	194.85	6510400	yes
124	ADDKETCFAEEGK	13	P02768	Albumin OS=Homo sapiens OX=9606 GN=ALB PE=1 SV=2	3	500.549	-1.465	9.2952e-15	163.27	4351700	yes
125	ADDKETCFAEEGK	13	P02768	Albumin OS=Homo sapiens OX=9606 GN=ALB PE=1 SV=2	3	500.549	-1.3678	2.7618e-06	138.55	5154900	yes
126	ADDKETCFAEEGK	13	P02768	Albumin OS=Homo sapiens OX=9606 GN=ALB PE=1 SV=2	3	500.549	-1.1748	3.1375e-08	146.47	4383900	yes
127	ADDKETCFAEEGK	13	P02768	Albumin OS=Homo sapiens OX=9606 GN=ALB PE=1 SV=2	3	500.549	-1.0947	0.012343	77.527	3601500	yes
128	ADDKETCFAEEGK	13	P02768	Albumin OS=Homo sapiens OX=9606 GN=ALB PE=1 SV=2	3	500.549	-1.0055	7.8213e-12	158.81	7786500	yes
129	ADDKETCFAEEGK	13	P02768	Albumin OS=Homo sapiens OX=9606 GN=ALB PE=1 SV=2	3	500.549	-1.0335	0.00025221	120.53	3817500	yes
130	ADDKETCFAEEGK	13	P02768	Albumin OS=Homo sapiens OX=9606 GN=ALB PE=1 SV=2	3	500.549	-1.083	0.015802	74.678	7154400	yes
131	ADDKETCFAEEGK	13	P02768	Albumin OS=Homo sapiens OX=9606 GN=ALB PE=1 SV=2	3	500.549	-1.1016	0.0011215	102.52	3778400	yes
132	ADDKETCFAEEGK	13	P02768	Albumin OS=Homo sapiens OX=9606 GN=ALB PE=1 SV=2	3	500.549	-1.0684	0.0012989	108.58	3064600	yes
133	ADDKETCFAEEGK	13	P02768	Albumin OS=Homo sapiens OX=9606 GN=ALB PE=1 SV=2	3	500.549	-0.68574	0.0045029	93.243	2068500	yes
134	ADDKETCFAEEGK	13	P02768	Albumin OS=Homo sapiens OX=9606 GN=ALB PE=1 SV=2	3	500.549	-0.64222	0.029265	66.688	4135600	yes
135	ADDKETCFAEEGK	13	P02768	Albumin OS=Homo sapiens OX=9606 GN=ALB PE=1 SV=2	3	500.549	-0.7862	0.0073593	85.45	3550500	yes
136	ADDKETCFAEEGK	13	P02768	Albumin OS=Homo sapiens OX=9606 GN=ALB PE=1 SV=2	3	500.549	-1.1904	0.0011396	109.07	13754000	yes
137	ADDKETCFAEEGK	13	P02768	Albumin OS=Homo sapiens OX=9606 GN=ALB PE=1 SV=2	3	500.549		0.001336	109.83		yes
138	ADDKETCFAEEGK	13	P02768	Albumin OS=Homo sapiens OX=9606 GN=ALB PE=1 SV=2	3	500.549		6.8627e-05	120.53		yes
139	ADDKETCFAEEGK	13	P02768	Albumin OS=Homo sapiens OX=9606 GN=ALB PE=1 SV=2	3	500.549		0.016502	79.804		yes
140	ADDKETCFAEEGK	13	P02768	Albumin OS=Homo sapiens OX=9606 GN=ALB PE=1 SV=2	3	500.549		0.014448	83.061		yes
141	ADDKETCFAEEGK	13	P02768	Albumin OS=Homo sapiens OX=9606 GN=ALB PE=1 SV=2	3	500.549	-3.0692	4.9405e-16	172.1	17560000	yes
142	ADDKETCFAEEGK	13	P02768	Albumin OS=Homo sapiens OX=9606 GN=ALB PE=1 SV=2	3	500.549	-0.63978	0.00018301	115.82	13834000	yes
143	ADDKETCFAEEGK	13	P02768	Albumin OS=Homo sapiens OX=9606 GN=ALB PE=1 SV=2	2	750.32	-0.57768	1.2278e-188	299.69	125390000	yes
144	ADDKETCFAEEGK	13	P02768	Albumin OS=Homo sapiens OX=9606 GN=ALB PE=1 SV=2	3	500.549	-0.71895	0.040365	62.042	669280	yes
145	ADDKETCFAEEGK	13	P02768	Albumin OS=Homo sapiens OX=9606 GN=ALB PE=1 SV=2	3	500.549	-0.69907	0.0029451	96.734	1169200	yes
146	ADDKETCFAEEGK	13	P02768	Albumin OS=Homo sapiens OX=9606 GN=ALB PE=1 SV=2	3	500.549	-1.6509	0.0056348	90.707	762860	yes
147	ADDKETCFAEEGK	13	P02768	Albumin OS=Homo sapiens OX=9606 GN=ALB PE=1 SV=2	3	500.549	-0.79233	0.013483	76.588	6445500	yes
148	ADDKETCFAEEGK	13	P02768	Albumin OS=Homo sapiens OX=9606 GN=ALB PE=1 SV=2	2	750.32	-0.82784	0.0086927	103.34	525450	yes
149	ADDKETCFAEEGK	13	P02768	Albumin OS=Homo sapiens OX=9606 GN=ALB PE=1 SV=2	3	500.549	-0.73732	0.026218	67.964	587780	yes
150	ADDKETCFAEEGK	13	P02768	Albumin OS=Homo sapiens OX=9606 GN=ALB PE=1 SV=2	3	500.549	-1.5594	2.647e-09	150.12	120340000	yes
151	ADDKETCFAEEGK	13	P02768	Albumin OS=Homo sapiens OX=9606 GN=ALB PE=1 SV=2	2	750.32	-0.20807	6.3173e-58	225.23	36044000	yes
152	ADDKETCFAEEGK	13	P02768	Albumin OS=Homo sapiens OX=9606 GN=ALB PE=1 SV=2	2	750.32	-0.4986	5.7754e-60	235.31	3091800	yes
153	ADDKETCFAEEGK	13	P02768	Albumin OS=Homo sapiens OX=9606 GN=ALB PE=1 SV=2	3	500.549	-1.3409	0.0057462	90.412	1449400	yes
154	ADDKETCFAEEGK	13	P02768	Albumin OS=Homo sapiens OX=9606 GN=ALB PE=1 SV=2	3	500.549	-1.4144	0.0079188	83.729	828670	yes
155	ADDKETCFAEEGK	13	P02768	Albumin OS=Homo sapiens OX=9606 GN=ALB PE=1 SV=2	3	500.549	-1.5748	0.015589	74.853	619450	yes
156	ADDKETCFAEEGK	13	P02768	Albumin OS=Homo sapiens OX=9606 GN=ALB PE=1 SV=2	3	500.549	-1.4802	1.2276e-19	182.17	113030000	yes
157	ADDKETCFAEEGK	13	P02768	Albumin OS=Homo sapiens OX=9606 GN=ALB PE=1 SV=2	3	500.549	-1.463	4.4799e-06	136.17	9046200	yes
158	ADDKETCFAEEGK	13	P02768	Albumin OS=Homo sapiens OX=9606 GN=ALB PE=1 SV=2	3	500.549	-1.5555	4.6555e-09	151.74	3167600	yes
159	ADDKETCFAEEGK	13	P02768	Albumin OS=Homo sapiens OX=9606 GN=ALB PE=1 SV=2	3	500.549		0.0016524	105.03		yes
160	ADDKETCFAEEGK	13	P02768	Albumin OS=Homo sapiens OX=9606 GN=ALB PE=1 SV=2	2	750.32	-0.23765	3.3765e-58	229.97	17601000	yes
161	ADDKETCFAEEGK	13	P02768	Albumin OS=Homo sapiens OX=9606 GN=ALB PE=1 SV=2	2	750.32	-0.22484	3.7886e-23	192.15	2710600	yes
162	ADDKETCFAEEGK	13	P02768	Albumin OS=Homo sapiens OX=9606 GN=ALB PE=1 SV=2	2	750.32	-0.20771	1.2261e-10	154.36	2288400	yes
163	ADDKETCFAEEGK	13	P02768	Albumin OS=Homo sapiens OX=9606 GN=ALB PE=1 SV=2	3	500.549	-0.89439	1.9963e-08	148.72	30548000	yes
164	ADDKETCFAEEGK	13	P02768	Albumin OS=Homo sapiens OX=9606 GN=ALB PE=1 SV=2	3	500.549	-1.0178	0.00054384	118.13	2571100	yes
165	ADDKETCFAEEGK	13	P02768	Albumin OS=Homo sapiens OX=9606 GN=ALB PE=1 SV=2	3	500.549	-1.0622	5.8954e-06	134.21	1702000	yes
166	ADDKETCFAEEGK	13	P02768	Albumin OS=Homo sapiens OX=9606 GN=ALB PE=1 SV=2	3	500.549	-0.98015	1.8593e-10	158.81	4966100	yes
167	ADDKETCFAEEGK	13	P02768	Albumin OS=Homo sapiens OX=9606 GN=ALB PE=1 SV=2	2	750.32	-2.5463			383690	yes
168	ADDKETCFAEEGK	13	P02768	Albumin OS=Homo sapiens OX=9606 GN=ALB PE=1 SV=2	2	750.32	-1.8657			121990000	yes
169	ADDKETCFAEEGK	13	P02768	Albumin OS=Homo sapiens OX=9606 GN=ALB PE=1 SV=2	2	750.32	-1.5223			234360	yes
170	ADDKETCFAEEGK	13	P02768	Albumin OS=Homo sapiens OX=9606 GN=ALB PE=1 SV=2	2	750.32	-0.49607			108890	yes
171	ADDKETCFAEEGK	13	P02768	Albumin OS=Homo sapiens OX=9606 GN=ALB PE=1 SV=2	2	750.32	-0.55479			2259700	yes
172	ADDKETCFAEEGK	13	P02768	Albumin OS=Homo sapiens OX=9606 GN=ALB PE=1 SV=2	2	750.32	-1.0292			759800	yes
173	ADDKETCFAEEGK	13	P02768	Albumin OS=Homo sapiens OX=9606 GN=ALB PE=1 SV=2	3	500.549	-0.99121			561260	yes
174	ADDKETCFAEEGK	13	P02768	Albumin OS=Homo sapiens OX=9606 GN=ALB PE=1 SV=2	3	500.549	-1.1221			532820	yes
175	ADDKETCFAEEGK	13	P02768	Albumin OS=Homo sapiens OX=9606 GN=ALB PE=1 SV=2	2	750.32	-0.74975			1098400	yes
176	ADDKETCFAEEGK	13	P02768	Albumin OS=Homo sapiens OX=9606 GN=ALB PE=1 SV=2	2	750.32	-1.8056			561950	yes
177	ADDKETCFAEEGK	13	P02768	Albumin OS=Homo sapiens OX=9606 GN=ALB PE=1 SV=2	2	750.32	-1.7874			57405	yes
178	ADDKETCFAEEGK	13	P02768	Albumin OS=Homo sapiens OX=9606 GN=ALB PE=1 SV=2	2	750.32	-1.7981			46252	yes
179	ADDKETCFAEEGK	13	P02768	Albumin OS=Homo sapiens OX=9606 GN=ALB PE=1 SV=2	2	750.32	-1.3378			181050	yes
180	ADDKETCFAEEGK	13	P02768	Albumin OS=Homo sapiens OX=9606 GN=ALB PE=1 SV=2	2	750.32	-1.4333			41210	yes
181	ADDKETCFAEEGKK	14	P02768	Albumin OS=Homo sapiens OX=9606 GN=ALB PE=1 SV=2	2	814.367	-1.8327	1.3608e-79	239.19	922700000	yes
182	ADDKETCFAEEGKK	14	P02768	Albumin OS=Homo sapiens OX=9606 GN=ALB PE=1 SV=2	2	814.367	-2.1857	0.016041	96.756	1431800000	yes
183	ADDKETCFAEEGKK	14	P02768	Albumin OS=Homo sapiens OX=9606 GN=ALB PE=1 SV=2	3	543.247	-1.2833	0.018564	58.814	48213000	yes
184	ADDKETCFAEEGKK	14	P02768	Albumin OS=Homo sapiens OX=9606 GN=ALB PE=1 SV=2	3	543.247	-1.0555	0.016901	67.118	1602100	yes
185	ADDKETCFAEEGKK	14	P02768	Albumin OS=Homo sapiens OX=9606 GN=ALB PE=1 SV=2	3	543.247	-1.1912	1.6513e-36	198.87	11079000000	yes
186	ADDKETCFAEEGKK	14	P02768	Albumin OS=Homo sapiens OX=9606 GN=ALB PE=1 SV=2	2	814.367	-1.2802	9.6508e-66	226.59	4315500	yes
187	ADDKETCFAEEGKK	14	P02768	Albumin OS=Homo sapiens OX=9606 GN=ALB PE=1 SV=2	3	543.247	-1.5673	2.147e-30	191.63	135260000	yes
188	ADDKETCFAEEGKK	14	P02768	Albumin OS=Homo sapiens OX=9606 GN=ALB PE=1 SV=2	3	543.247	-2.1762	0.0032236	92.575	12033000	yes
189	ADDKETCFAEEGKK	14	P02768	Albumin OS=Homo sapiens OX=9606 GN=ALB PE=1 SV=2	3	543.247	-2.3658	1.8435e-07	134.37	12925000	yes
190	ADDKETCFAEEGKK	14	P02768	Albumin OS=Homo sapiens OX=9606 GN=ALB PE=1 SV=2	3	543.247	-3.1822	0.00065277	101.61	1929100	yes
191	ADDKETCFAEEGKK	14	P02768	Albumin OS=Homo sapiens OX=9606 GN=ALB PE=1 SV=2	3	543.247	-3.2269	1.826e-05	126.48	5250900	yes
192	ADDKETCFAEEGKK	14	P02768	Albumin OS=Homo sapiens OX=9606 GN=ALB PE=1 SV=2	3	543.247	-2.1751	1.0322e-05	128.9	4177300	yes
193	ADDKETCFAEEGKK	14	P02768	Albumin OS=Homo sapiens OX=9606 GN=ALB PE=1 SV=2	3	543.247	-1.9766	6.6074e-10	144.68	3665500	yes
194	ADDKETCFAEEGKK	14	P02768	Albumin OS=Homo sapiens OX=9606 GN=ALB PE=1 SV=2	3	543.247	-1.7718	9.4501e-25	179.55	39033000	yes
195	ADDKETCFAEEGKK	14	P02768	Albumin OS=Homo sapiens OX=9606 GN=ALB PE=1 SV=2	3	543.247	-1.5713	8.2142e-30	184.87	19098000	yes
196	ADDKETCFAEEGKK	14	P02768	Albumin OS=Homo sapiens OX=9606 GN=ALB PE=1 SV=2	3	543.247	-0.70851	0.00058164	107.98	6300600	yes
197	ADDKETCFAEEGKK	14	P02768	Albumin OS=Homo sapiens OX=9606 GN=ALB PE=1 SV=2	3	543.247	-0.46212	0.0092421	74.89	9489900	yes
198	ADDKETCFAEEGKK	14	P02768	Albumin OS=Homo sapiens OX=9606 GN=ALB PE=1 SV=2	3	543.247	-0.30304	0.0022486	95.751	5510700	yes
199	ADDKETCFAEEGKK	14	P02768	Albumin OS=Homo sapiens OX=9606 GN=ALB PE=1 SV=2	3	543.247	-0.43953	0.00016336	119	30409000	yes
200	ADDKETCFAEEGKK	14	P02768	Albumin OS=Homo sapiens OX=9606 GN=ALB PE=1 SV=2	3	543.247	-0.6194	0.024305	62.357	11088000	yes
201	ADDKETCFAEEGKK	14	P02768	Albumin OS=Homo sapiens OX=9606 GN=ALB PE=1 SV=2	3	543.247	-1.005	0.009914	73.887	2639600	yes
202	ADDKETCFAEEGKK	14	P02768	Albumin OS=Homo sapiens OX=9606 GN=ALB PE=1 SV=2	3	543.247	-1.5228	0.007701	77.192	2216000	yes
203	ADDKETCFAEEGKK	14	P02768	Albumin OS=Homo sapiens OX=9606 GN=ALB PE=1 SV=2	3	543.247	-1.4659	0.021138	64.394	3766900	yes
204	ADDKETCFAEEGKK	14	P02768	Albumin OS=Homo sapiens OX=9606 GN=ALB PE=1 SV=2	3	543.247	-1.3943	0.019855	65.219	2132300	yes
205	ADDKETCFAEEGKK	14	P02768	Albumin OS=Homo sapiens OX=9606 GN=ALB PE=1 SV=2	3	543.247	-1.2147	0.0077317	77.146	1829700	yes
206	ADDKETCFAEEGKK	14	P02768	Albumin OS=Homo sapiens OX=9606 GN=ALB PE=1 SV=2	3	543.247	-1.0498	0.019927	65.172	2121700	yes
207	ADDKETCFAEEGKK	14	P02768	Albumin OS=Homo sapiens OX=9606 GN=ALB PE=1 SV=2	3	543.247	-1.0029	0.01546	68.044	3497300	yes
208	ADDKETCFAEEGKK	14	P02768	Albumin OS=Homo sapiens OX=9606 GN=ALB PE=1 SV=2	3	543.247	-1.033	2.1073e-24	174.47	883360	yes
209	ADDKETCFAEEGKK	14	P02768	Albumin OS=Homo sapiens OX=9606 GN=ALB PE=1 SV=2	3	543.247		0.032711	51.073		yes
210	ADDKETCFAEEGKK	14	P02768	Albumin OS=Homo sapiens OX=9606 GN=ALB PE=1 SV=2	3	543.247		0.018918	64.565		yes
211	ADDKETCFAEEGKK	14	P02768	Albumin OS=Homo sapiens OX=9606 GN=ALB PE=1 SV=2	3	543.247		0.014151	68.919		yes
212	ADDKETCFAEEGKK	14	P02768	Albumin OS=Homo sapiens OX=9606 GN=ALB PE=1 SV=2	3	543.247		0.033059	51.771		yes
213	ADDKETCFAEEGKK	14	P02768	Albumin OS=Homo sapiens OX=9606 GN=ALB PE=1 SV=2	3	543.247	-0.1792	0.010033	66.215	3194900	yes
214	ADDKETCFAEEGKK	14	P02768	Albumin OS=Homo sapiens OX=9606 GN=ALB PE=1 SV=2	3	543.247	-1.1497	4.5667e-15	151.22	2062000	yes
215	ADDKETCFAEEGKK	14	P02768	Albumin OS=Homo sapiens OX=9606 GN=ALB PE=1 SV=2	3	543.247	-0.97332	0.039622	47.532	1859600	yes
216	ADDKETCFAEEGKK	14	P02768	Albumin OS=Homo sapiens OX=9606 GN=ALB PE=1 SV=2	3	543.247	-0.66919	0.015854	61.165	2000600	yes
217	ADDKETCFAEEGKK	14	P02768	Albumin OS=Homo sapiens OX=9606 GN=ALB PE=1 SV=2	3	543.247	-0.88511	0.018257	66.246	1035100	yes
218	ADDKETCFAEEGKK	14	P02768	Albumin OS=Homo sapiens OX=9606 GN=ALB PE=1 SV=2	3	543.247	-1.0972	0.020051	65.092	490650	yes
219	ADDKETCFAEEGKK	14	P02768	Albumin OS=Homo sapiens OX=9606 GN=ALB PE=1 SV=2	3	543.247	-1.9326	0.009914	73.887	64782000	yes
220	ADDKETCFAEEGKK	14	P02768	Albumin OS=Homo sapiens OX=9606 GN=ALB PE=1 SV=2	3	543.247	-1.9109	0.0050297	83.823	30935000	yes
221	ADDKETCFAEEGKK	14	P02768	Albumin OS=Homo sapiens OX=9606 GN=ALB PE=1 SV=2	3	543.247	-1.2107	0.00058164	107.98	4781000	yes
222	ADDKETCFAEEGKK	14	P02768	Albumin OS=Homo sapiens OX=9606 GN=ALB PE=1 SV=2	3	543.247	-1.6321	3.771e-37	203.11	38087000	yes
223	ADDKETCFAEEGKK	14	P02768	Albumin OS=Homo sapiens OX=9606 GN=ALB PE=1 SV=2	3	543.247	-0.66586	4.3481e-37	202.92	30429000	yes
224	ADDKETCFAEEGKK	14	P02768	Albumin OS=Homo sapiens OX=9606 GN=ALB PE=1 SV=2	3	543.247	-1.6133			823260	yes
225	ADDKETCFAEEGKK	14	P02768	Albumin OS=Homo sapiens OX=9606 GN=ALB PE=1 SV=2	3	543.247	0.0023524			44783	yes
226	ADLAKYICENQDSISSK	17	P02768	Albumin OS=Homo sapiens OX=9606 GN=ALB PE=1 SV=2	3	647.979	-1.9268	3.1376e-05	104.44	2154700	yes
227	ADLAKYICENQDSISSK	17	P02768	Albumin OS=Homo sapiens OX=9606 GN=ALB PE=1 SV=2	3	647.979	-1.5276	1.3406e-25	165.8	16673000	yes
228	ADRDQYELLCLDNTR	15	P02787	Serotransferrin OS=Homo sapiens OX=9606 GN=TF PE=1 SV=4	3	627.964	-1.6147	3.9932e-07	123.42	975330000	yes
229	ADRDQYELLCLDNTR	15	P02787	Serotransferrin OS=Homo sapiens OX=9606 GN=TF PE=1 SV=4	3	627.964	-1.7203	0.00045914	101.42	35913000	yes
230	ADSRDPASDQMQHWKEQR	18	P04040	Catalase OS=Homo sapiens OX=9606 GN=CAT PE=1 SV=3	4	557.504	-1.4497	0.010359	50.392	720040	yes
231	AEAESLYQSK	10	P04264	Keratin, type II cytoskeletal 1 OS=Homo sapiens OX=9606 GN=KRT1 PE=1 SV=6	2	563.275		8.3276e-31	172.94		yes
232	AEAESLYQSKYEELQITAGR	20	P04264	Keratin, type II cytoskeletal 1 OS=Homo sapiens OX=9606 GN=KRT1 PE=1 SV=6	3	762.713	0.01635	1.8411e-90	215.98	9929400	yes
233	AEAESLYQSKYEELQITAGR	20	P04264	Keratin, type II cytoskeletal 1 OS=Homo sapiens OX=9606 GN=KRT1 PE=1 SV=6	3	762.713	1.5208	2.3398e-40	169.39	121460000	yes
234	AEAESLYQSKYEELQITAGR	20	P04264	Keratin, type II cytoskeletal 1 OS=Homo sapiens OX=9606 GN=KRT1 PE=1 SV=6	3	762.713	-2.0129	5.0135e-07	86.479	7431100	yes
235	AEAESLYQSKYEELQITAGR	20	P04264	Keratin, type II cytoskeletal 1 OS=Homo sapiens OX=9606 GN=KRT1 PE=1 SV=6	3	762.713	-0.032325	2.6228e-10	109.71	6079300	yes
236	AEAESLYQSKYEELQITAGRHGDSVR	26	P04264	Keratin, type II cytoskeletal 1 OS=Homo sapiens OX=9606 GN=KRT1 PE=1 SV=6	4	735.114	-1.0037	1.45e-14	97.509	2089200	yes
237	AEAESLYQSKYEELQITAGRHGDSVR	26	P04264	Keratin, type II cytoskeletal 1 OS=Homo sapiens OX=9606 GN=KRT1 PE=1 SV=6	4	735.114	-1.1251	0.002885	57.945	1263700	yes
238	AEAESLYQSKYEELQITAGRHGDSVR	26	P04264	Keratin, type II cytoskeletal 1 OS=Homo sapiens OX=9606 GN=KRT1 PE=1 SV=6	4	735.114	-0.56919	3.3521e-06	77.649	1029300	yes
239	AEEEHLGILGPQLHADVGDK	20	P00450	Ceruloplasmin OS=Homo sapiens OX=9606 GN=CP PE=1 SV=1	3	710.027	-2.1942	7.4186e-41	170.91	23305000	yes
240	AEFAEVSK	8	P02768	Albumin OS=Homo sapiens OX=9606 GN=ALB PE=1 SV=2	2	440.724	-3.084	0.011772	143.12	44617000000	yes
241	AEFAEVSK	8	P02768	Albumin OS=Homo sapiens OX=9606 GN=ALB PE=1 SV=2	2	440.724	-2.2446	0.02598	110.31	5019300000	yes
242	AEFAEVSK	8	P02768	Albumin OS=Homo sapiens OX=9606 GN=ALB PE=1 SV=2	2	440.724	-1.969	0.035377	106.04	239230000	yes
243	AEFAEVSK	8	P02768	Albumin OS=Homo sapiens OX=9606 GN=ALB PE=1 SV=2	2	440.724	-1.7054	0.015078	132.57	1625100000	yes
244	AEFAEVSK	8	P02768	Albumin OS=Homo sapiens OX=9606 GN=ALB PE=1 SV=2	2	440.724	-0.81724	0.01653	127.56	218680000	yes
245	AEFAEVSK	8	P02768	Albumin OS=Homo sapiens OX=9606 GN=ALB PE=1 SV=2	2	440.724	-0.15698	0.018887	120.46	121350000	yes
246	AEFAEVSK	8	P02768	Albumin OS=Homo sapiens OX=9606 GN=ALB PE=1 SV=2	2	440.724	-0.60866	0.015978	129.47	117860000	yes
247	AEFAEVSK	8	P02768	Albumin OS=Homo sapiens OX=9606 GN=ALB PE=1 SV=2	2	440.724	-1.4294	0.019519	119.29	56568000	yes
248	AEFAEVSK	8	P02768	Albumin OS=Homo sapiens OX=9606 GN=ALB PE=1 SV=2	2	440.724	-1.1546	0.015078	132.57	4503900	yes
249	AEFAEVSK	8	P02768	Albumin OS=Homo sapiens OX=9606 GN=ALB PE=1 SV=2	2	440.724	-1.3531	0.019519	119.29	112430000	yes
250	AEFAEVSK	8	P02768	Albumin OS=Homo sapiens OX=9606 GN=ALB PE=1 SV=2	2	440.724		0.033404	107.9		yes
251	AEFAEVSK	8	P02768	Albumin OS=Homo sapiens OX=9606 GN=ALB PE=1 SV=2	2	440.724		0.0032324	119.41		yes
252	AEFAEVSK	8	P02768	Albumin OS=Homo sapiens OX=9606 GN=ALB PE=1 SV=2	2	440.724		0.0050747	117.39		yes
253	AEFAEVSK	8	P02768	Albumin OS=Homo sapiens OX=9606 GN=ALB PE=1 SV=2	2	440.724		0.0070511	116.73		yes
254	AEFAEVSK	8	P02768	Albumin OS=Homo sapiens OX=9606 GN=ALB PE=1 SV=2	2	440.724		0.0032749	119.29		yes
255	AEFAEVSK	8	P02768	Albumin OS=Homo sapiens OX=9606 GN=ALB PE=1 SV=2	2	440.724		0.033404	107.9		yes
256	AEFAEVSK	8	P02768	Albumin OS=Homo sapiens OX=9606 GN=ALB PE=1 SV=2	2	440.724		0.033404	107.9		yes
257	AEFAEVSK	8	P02768	Albumin OS=Homo sapiens OX=9606 GN=ALB PE=1 SV=2	2	440.724		0.0070511	116.73		yes
258	AEFAEVSK	8	P02768	Albumin OS=Homo sapiens OX=9606 GN=ALB PE=1 SV=2	2	440.724		0.033404	107.9		yes
259	AEFAEVSK	8	P02768	Albumin OS=Homo sapiens OX=9606 GN=ALB PE=1 SV=2	2	440.724		0.0070511	116.73		yes
260	AEFAEVSK	8	P02768	Albumin OS=Homo sapiens OX=9606 GN=ALB PE=1 SV=2	2	440.724		0.0070511	116.73		yes
261	AEFAEVSK	8	P02768	Albumin OS=Homo sapiens OX=9606 GN=ALB PE=1 SV=2	2	440.724		0.003318	119.17		yes
262	AEFAEVSK	8	P02768	Albumin OS=Homo sapiens OX=9606 GN=ALB PE=1 SV=2	2	440.724		0.039167	106.04		yes
263	AEFAEVSK	8	P02768	Albumin OS=Homo sapiens OX=9606 GN=ALB PE=1 SV=2	2	440.724		0.0032749	119.29		yes
264	AEFAEVSK	8	P02768	Albumin OS=Homo sapiens OX=9606 GN=ALB PE=1 SV=2	2	440.724		0.038178	106.36		yes
265	AEFAEVSK	8	P02768	Albumin OS=Homo sapiens OX=9606 GN=ALB PE=1 SV=2	2	440.724		0.0032749	119.29		yes
266	AEFAEVSK	8	P02768	Albumin OS=Homo sapiens OX=9606 GN=ALB PE=1 SV=2	2	440.724		0.0032749	119.29		yes
267	AEFAEVSK	8	P02768	Albumin OS=Homo sapiens OX=9606 GN=ALB PE=1 SV=2	2	440.724		0.0028466	120.46		yes
268	AEFAEVSK	8	P02768	Albumin OS=Homo sapiens OX=9606 GN=ALB PE=1 SV=2	2	440.724		0.033404	107.9		yes
269	AEFAEVSK	8	P02768	Albumin OS=Homo sapiens OX=9606 GN=ALB PE=1 SV=2	2	440.724		0.038178	106.36		yes
270	AEFAEVSK	8	P02768	Albumin OS=Homo sapiens OX=9606 GN=ALB PE=1 SV=2	2	440.724		0.0032749	119.29		yes
271	AEFAEVSK	8	P02768	Albumin OS=Homo sapiens OX=9606 GN=ALB PE=1 SV=2	2	440.724		0.0032749	119.29		yes
272	AEFAEVSK	8	P02768	Albumin OS=Homo sapiens OX=9606 GN=ALB PE=1 SV=2	2	440.724		1.1417e-05	132.57		yes
273	AEFAEVSK	8	P02768	Albumin OS=Homo sapiens OX=9606 GN=ALB PE=1 SV=2	2	440.724		0.0032749	119.29		yes
274	AEFAEVSK	8	P02768	Albumin OS=Homo sapiens OX=9606 GN=ALB PE=1 SV=2	2	440.724		0.0032749	119.29		yes
275	AEFAEVSK	8	P02768	Albumin OS=Homo sapiens OX=9606 GN=ALB PE=1 SV=2	2	440.724		0.0028466	120.46		yes
276	AEFAEVSK	8	P02768	Albumin OS=Homo sapiens OX=9606 GN=ALB PE=1 SV=2	2	440.724	-1.8027	0.019519	119.29	713390000	yes
277	AEFAEVSK	8	P02768	Albumin OS=Homo sapiens OX=9606 GN=ALB PE=1 SV=2	2	440.724	-1.0575	0.019519	119.29	9823300	yes
278	AEFAEVSK	8	P02768	Albumin OS=Homo sapiens OX=9606 GN=ALB PE=1 SV=2	2	440.724	-0.82903	0.034685	106.36	7365800	yes
279	AEFAEVSK	8	P02768	Albumin OS=Homo sapiens OX=9606 GN=ALB PE=1 SV=2	2	440.724	-1.0988	0.02091	116.73	23226000	yes
280	AEFAEVSK	8	P02768	Albumin OS=Homo sapiens OX=9606 GN=ALB PE=1 SV=2	2	440.724	-1.3625	0.019519	119.29	381710000	yes
281	AEFAEVSK	8	P02768	Albumin OS=Homo sapiens OX=9606 GN=ALB PE=1 SV=2	2	440.724	-0.98984	0.019519	119.29	14889000	yes
282	AEFAEVSK	8	P02768	Albumin OS=Homo sapiens OX=9606 GN=ALB PE=1 SV=2	2	440.724	-0.74751	0.034685	106.36	5878600	yes
283	AEFAEVSK	8	P02768	Albumin OS=Homo sapiens OX=9606 GN=ALB PE=1 SV=2	2	440.724	-0.67952	0.019519	119.29	33686000	yes
284	AEFAEVSK	8	P02768	Albumin OS=Homo sapiens OX=9606 GN=ALB PE=1 SV=2	2	440.724	-0.72586	0.016932	119.29	195080000	yes
285	AEFAEVSKLVTDLTK	15	P02768	Albumin OS=Homo sapiens OX=9606 GN=ALB PE=1 SV=2	3	550.97	0.012403	7.7764e-14	142.97	294350000	yes
286	AEFAEVSKLVTDLTK	15	P02768	Albumin OS=Homo sapiens OX=9606 GN=ALB PE=1 SV=2	3	550.97	-0.69591	2.5927e-10	132.44	248420000	yes
287	AEFAEVSKLVTDLTK	15	P02768	Albumin OS=Homo sapiens OX=9606 GN=ALB PE=1 SV=2	3	550.97	-1.1092	6.9889e-11	139.65	61312000	yes
288	AEFAEVSKLVTDLTK	15	P02768	Albumin OS=Homo sapiens OX=9606 GN=ALB PE=1 SV=2	3	550.97	0.084485	8.3921e-05	109.83	16062000	yes
289	AEFAEVSKLVTDLTK	15	P02768	Albumin OS=Homo sapiens OX=9606 GN=ALB PE=1 SV=2	3	550.97		3.8623e-07	119.31		yes
290	AEMTLIPMKGEFSR	14	Q70JA7	Chondroitin sulfate synthase 3 OS=Homo sapiens OX=9606 GN=CHSY3 PE=2 SV=3	3	542.606	-2.1403	0.028027	55.314	94778000	yes
291	AEMTLIPMKGEFSR	14	Q70JA7	Chondroitin sulfate synthase 3 OS=Homo sapiens OX=9606 GN=CHSY3 PE=2 SV=3	3	542.606	-1.1701			58398000	yes
292	AESPEVCFNEESPK	14	P43652	Afamin OS=Homo sapiens OX=9606 GN=AFM PE=1 SV=1	2	811.854	-0.94905	2.766e-07	137.01	23582000	yes
293	AESPEVCFNEESPK	14	P43652	Afamin OS=Homo sapiens OX=9606 GN=AFM PE=1 SV=1	3	541.572	-1.3905	2.643e-14	155.39	91220000	yes
294	AESPEVCFNEESPK	14	P43652	Afamin OS=Homo sapiens OX=9606 GN=AFM PE=1 SV=1	2	811.854	-1.4521			498610	yes
295	AFKAWAVAR	9	P02768	Albumin OS=Homo sapiens OX=9606 GN=ALB PE=1 SV=2	2	510.293	-1.7378	0.036411	137.18	46314000	yes
296	AFKAWAVAR	9	P02768	Albumin OS=Homo sapiens OX=9606 GN=ALB PE=1 SV=2	2	510.293	-1.1739	6.4039e-05	165.11	61066000	yes
297	AGALQLLLVGDK	12	P55058	Phospholipid transfer protein OS=Homo sapiens OX=9606 GN=PLTP PE=1 SV=1	2	599.364	-1.1867	0.0041494	103.34	15472000	yes
298	AGAVNPTVK	9	P27487	Dipeptidyl peptidase 4 OS=Homo sapiens OX=9606 GN=DPP4 PE=1 SV=2	2	428.748	-1.9475	0.012248	116.37	5032600	yes
299	AGDNKYMHLKVFK	13	P01040	Cystatin-A OS=Homo sapiens OX=9606 GN=CSTA PE=1 SV=1	3	517.61	-1.8987	0.028434	65.234	2989400	yes
300	AGELTPEEEAQYK	13	Q9NZT1	Calmodulin-like protein 5 OS=Homo sapiens OX=9606 GN=CALML5 PE=1 SV=2	2	753.852	-0.58275	0.029046	48.64	1898800	yes
301	AGELTPEEEAQYKK	14	Q9NZT1	Calmodulin-like protein 5 OS=Homo sapiens OX=9606 GN=CALML5 PE=1 SV=2	2	817.899	-0.83411	0.027792	47.261	3366800	yes
302	AGEVQEPELR	10	P25311	Zinc-alpha-2-glycoprotein OS=Homo sapiens OX=9606 GN=AZGP1 PE=1 SV=2	2	564.288	0.36857	1.2383e-38	214.93	222790000	yes
303	AGEVQEPELR	10	P25311	Zinc-alpha-2-glycoprotein OS=Homo sapiens OX=9606 GN=AZGP1 PE=1 SV=2	2	564.288	-0.68255			20810000	yes
304	AGLLRPDYALLGHR	14	Q96PD5	N-acetylmuramoyl-L-alanine amidase OS=Homo sapiens OX=9606 GN=PGLYRP2 PE=1 SV=1	3	517.963	0.45021	6.7357e-14	152.99	728250000	yes
305	AGLLRPDYALLGHR	14	Q96PD5	N-acetylmuramoyl-L-alanine amidase OS=Homo sapiens OX=9606 GN=PGLYRP2 PE=1 SV=1	2	776.441	0.076674	0.030825	91.584	111590000	yes
306	AGLLRPDYALLGHR	14	Q96PD5	N-acetylmuramoyl-L-alanine amidase OS=Homo sapiens OX=9606 GN=PGLYRP2 PE=1 SV=1	3	517.963	1.687	2.1673e-07	134.21	31783000	yes
307	AGVETTTPSK	10	P0DOY3	Immunoglobulin lambda constant 3 OS=Homo sapiens OX=9606 GN=IGLC3 PE=1 SV=1	2	495.759	-1.0362	0.00064343	141.48	143570000	yes
308	AHEHIFGMVLMNDWSAR	17	P16930	Fumarylacetoacetase OS=Homo sapiens OX=9606 GN=FAH PE=1 SV=2	3	671.986	-1.0999	8.0042e-05	97.235	2637900	yes
309	AIFYMNNPSR	10	Q9UGM5	Fetuin-B OS=Homo sapiens OX=9606 GN=FETUB PE=1 SV=2	2	606.795	-0.10729	0.0023795	138.1	3314300	yes
310	AIFYMNNPSR	10	Q9UGM5	Fetuin-B OS=Homo sapiens OX=9606 GN=FETUB PE=1 SV=2	2	606.795	-0.048873	4.8299e-05	160.75	56864000	yes
311	AIGGGLSSVGGGSSTIK	17	P48668	Keratin, type II cytoskeletal 6C OS=Homo sapiens OX=9606 GN=KRT6C PE=1 SV=3	2	724.391	-1.3737	6.3384e-07	119.76	4379600	no
312	AIGGGLSSVGGGSSTIK	17	P48668	Keratin, type II cytoskeletal 6C OS=Homo sapiens OX=9606 GN=KRT6C PE=1 SV=3	2	724.391	-0.81915	0.00068091	90.614	4951300	no
313	AIGGGLSSVGGGSSTIK	17	P48668	Keratin, type II cytoskeletal 6C OS=Homo sapiens OX=9606 GN=KRT6C PE=1 SV=3	2	724.391	0.0079908	3.498e-20	162.32	7131400	no
314	AIGGGLSSVGGGSSTIKYTTTSSSSR	26	P48668	Keratin, type II cytoskeletal 6C OS=Homo sapiens OX=9606 GN=KRT6C PE=1 SV=3	3	806.742	-0.74664	0.016162	48.182	9510800	no
315	AIGGGLSSVGGGSSTIKYTTTSSSSR	26	P48668	Keratin, type II cytoskeletal 6C OS=Homo sapiens OX=9606 GN=KRT6C PE=1 SV=3	3	806.742	0.52441	5.0816e-14	90.694	4607900	no
316	AIHLDLEEYR	10	Q96KN2	Beta-Ala-His dipeptidase OS=Homo sapiens OX=9606 GN=CNDP1 PE=1 SV=5	2	629.825	-1.67	0.021252	110.87	23807000	yes
317	AIMEKLEMSKFQPTLLTLPR	20	P05155	Plasma protease C1 inhibitor OS=Homo sapiens OX=9606 GN=SERPING1 PE=1 SV=2	4	587.329	0.46474	0.031688	49.224	8432500	yes
318	ALEEANADLEVK	12	P02533	Keratin, type I cytoskeletal 14 OS=Homo sapiens OX=9606 GN=KRT14 PE=1 SV=4	2	651.333	-0.84879	0.0013935	123.75	21937000	no
319	ALEEANADLEVK	12	P02533	Keratin, type I cytoskeletal 14 OS=Homo sapiens OX=9606 GN=KRT14 PE=1 SV=4	2	651.333	-1.1612	9.6001e-11	161.63	34008000	no
320	ALEEANADLEVKIRDWYQR	19	P02533	Keratin, type I cytoskeletal 14 OS=Homo sapiens OX=9606 GN=KRT14 PE=1 SV=4	3	773.729	-0.68051	8.2724e-16	140.02	25680000	no
321	ALEEANADLEVKIRDWYQR	19	P02533	Keratin, type I cytoskeletal 14 OS=Homo sapiens OX=9606 GN=KRT14 PE=1 SV=4	4	580.549	-0.51273	2.141e-21	151.57	17852000	no
322	ALEEANTELEVK	12	Q04695	Keratin, type I cytoskeletal 17 OS=Homo sapiens OX=9606 GN=KRT17 PE=1 SV=2	2	673.346	-0.96162	0.021731	90.108	5874000	yes
323	ALEEANTELEVKIRDWYQR	19	Q04695	Keratin, type I cytoskeletal 17 OS=Homo sapiens OX=9606 GN=KRT17 PE=1 SV=2	4	591.555	-0.49307	0.019676	54.368	1146700	yes
324	ALEEANTELEVKIRDWYQR	19	Q04695	Keratin, type I cytoskeletal 17 OS=Homo sapiens OX=9606 GN=KRT17 PE=1 SV=2	4	591.555	-0.47374	1.5026e-15	138.08	6357600	yes
325	ALEESNYELEGK	12	P13645	Keratin, type I cytoskeletal 10 OS=Homo sapiens OX=9606 GN=KRT10 PE=1 SV=6	2	691.328	-1.0118	0.0016573	121.83	161140000	yes
326	ALEESNYELEGK	12	P13645	Keratin, type I cytoskeletal 10 OS=Homo sapiens OX=9606 GN=KRT10 PE=1 SV=6	2	691.328	-0.59083	2.4449e-17	175.73	192210000	yes
327	ALEESNYELEGK	12	P13645	Keratin, type I cytoskeletal 10 OS=Homo sapiens OX=9606 GN=KRT10 PE=1 SV=6	2	691.328	-0.34598	1.3875e-13	169.37	5342400	yes
328	ALEESNYELEGKIKEWYEK	19	P13645	Keratin, type I cytoskeletal 10 OS=Homo sapiens OX=9606 GN=KRT10 PE=1 SV=6	3	786.722	1.2604	2.8779e-09	115.15	10461000	yes
329	ALEESNYELEGKIKEWYEK	19	P13645	Keratin, type I cytoskeletal 10 OS=Homo sapiens OX=9606 GN=KRT10 PE=1 SV=6	3	786.722	-0.31309			579840	yes
330	ALEESNYELEGKIKEWYEK	19	P13645	Keratin, type I cytoskeletal 10 OS=Homo sapiens OX=9606 GN=KRT10 PE=1 SV=6	3	786.722	-0.78735			1029300	yes
331	ALEESNYELEGKIKEWYEK	19	P13645	Keratin, type I cytoskeletal 10 OS=Homo sapiens OX=9606 GN=KRT10 PE=1 SV=6	3	786.722	-0.55987			9018300	yes
332	ALEFLQLHNGR	11	P80108	Phosphatidylinositol-glycan-specific phospholipase D OS=Homo sapiens OX=9606 GN=GPLD1 PE=1 SV=3	3	433.239	-1.1152	0.029095	76.465	2103100	yes
333	ALEQALEK	8	P15144	Aminopeptidase N OS=Homo sapiens OX=9606 GN=ANPEP PE=1 SV=4	2	451.253	-0.68926	0.021102	116.37	1443100	yes
334	ALEQDLPVNIK	11	Q96KN2	Beta-Ala-His dipeptidase OS=Homo sapiens OX=9606 GN=CNDP1 PE=1 SV=5	2	620.351	-1.1627	5.6003e-05	143.03	100650000	yes
335	ALGHLDLSGNR	11	P02750	Leucine-rich alpha-2-glycoprotein OS=Homo sapiens OX=9606 GN=LRG1 PE=1 SV=2	2	576.81	-2.2385	0.020466	96.665	19502000	yes
336	ALGHLDLSGNR	11	P02750	Leucine-rich alpha-2-glycoprotein OS=Homo sapiens OX=9606 GN=LRG1 PE=1 SV=2	2	576.81	-0.11294	8.8119e-31	213.98	7133400	yes
337	ALGISPFHEHAEVVFTANDSGPR	23	P02766	Transthyretin OS=Homo sapiens OX=9606 GN=TTR PE=1 SV=1	4	613.557	-0.32869	2.0675e-28	133.48	175890000	yes
338	ALGISPFHEHAEVVFTANDSGPR	23	P02766	Transthyretin OS=Homo sapiens OX=9606 GN=TTR PE=1 SV=1	3	817.74	-0.7299	1.4413e-106	220.62	31236000	yes
339	ALGISPFHEHAEVVFTANDSGPR	23	P02766	Transthyretin OS=Homo sapiens OX=9606 GN=TTR PE=1 SV=1	4	613.557	-0.3451	3.4844e-51	171	2125900000	yes
340	ALGISPFHEHAEVVFTANDSGPR	23	P02766	Transthyretin OS=Homo sapiens OX=9606 GN=TTR PE=1 SV=1	4	613.557	-0.75642	0.0002217	67.866	6202100	yes
341	ALGISPFHEHAEVVFTANDSGPR	23	P02766	Transthyretin OS=Homo sapiens OX=9606 GN=TTR PE=1 SV=1	4	613.557	-0.19736	0.017463	46.953	5752200	yes
342	ALGISPFHEHAEVVFTANDSGPR	23	P02766	Transthyretin OS=Homo sapiens OX=9606 GN=TTR PE=1 SV=1	3	817.74	-0.20283	2.6778e-106	216.82	657150000	yes
343	ALGISPFHEHAEVVFTANDSGPR	23	P02766	Transthyretin OS=Homo sapiens OX=9606 GN=TTR PE=1 SV=1	3	817.74	-0.048756	0.0087535	49.528	1024600	yes
344	ALGISPFHEHAEVVFTANDSGPR	23	P02766	Transthyretin OS=Homo sapiens OX=9606 GN=TTR PE=1 SV=1	3	817.74	-0.73414	0.00010338	68.88	1480100	yes
345	ALGISPFHEHAEVVFTANDSGPR	23	P02766	Transthyretin OS=Homo sapiens OX=9606 GN=TTR PE=1 SV=1	4	613.557	-0.22481	1.5206e-28	135.81	2695300000	yes
346	ALGISPFHEHAEVVFTANDSGPR	23	P02766	Transthyretin OS=Homo sapiens OX=9606 GN=TTR PE=1 SV=1	3	817.74	-1.0625	3.821e-70	184.95	998960000	yes
347	ALGISPFHEHAEVVFTANDSGPR	23	P02766	Transthyretin OS=Homo sapiens OX=9606 GN=TTR PE=1 SV=1	3	817.74	-0.48142			1117400	yes
348	ALGISPFHEHAEVVFTANDSGPR	23	P02766	Transthyretin OS=Homo sapiens OX=9606 GN=TTR PE=1 SV=1	3	817.74	-0.32195			14902000	yes
349	ALGISPFHEHAEVVFTANDSGPRR	24	P02766	Transthyretin OS=Homo sapiens OX=9606 GN=TTR PE=1 SV=1	3	869.774	0.32064	1.2038e-09	82.36	202560000	yes
350	ALGISPFHEHAEVVFTANDSGPRR	24	P02766	Transthyretin OS=Homo sapiens OX=9606 GN=TTR PE=1 SV=1	5	522.267	0.65125	5.3746e-12	79.783	106910000	yes
351	ALGISPFHEHAEVVFTANDSGPRR	24	P02766	Transthyretin OS=Homo sapiens OX=9606 GN=TTR PE=1 SV=1	3	869.774	1.1009	1.0241e-211	282.22	287960000	yes
352	ALGISPFHEHAEVVFTANDSGPRR	24	P02766	Transthyretin OS=Homo sapiens OX=9606 GN=TTR PE=1 SV=1	5	522.267	-0.51758	0.031794	32.337	13224000	yes
353	ALGISPFHEHAEVVFTANDSGPRR	24	P02766	Transthyretin OS=Homo sapiens OX=9606 GN=TTR PE=1 SV=1	5	522.267	-1.4563			194770	yes
354	ALGISPFHEHAEVVFTANDSGPRR	24	P02766	Transthyretin OS=Homo sapiens OX=9606 GN=TTR PE=1 SV=1	5	522.267	1.2073			374060000	yes
355	ALNSMGQDLERPLELR	16	Q02413	Desmoglein-1 OS=Homo sapiens OX=9606 GN=DSG1 PE=1 SV=2	3	619.988	-1.2771	0.02941	46.964	6365200	yes
356	ALNSMGQDLERPLELR	16	Q02413	Desmoglein-1 OS=Homo sapiens OX=9606 GN=DSG1 PE=1 SV=2	3	614.656	-0.42866	1.1006e-14	150.05	11089000	yes
357	ALPELTKLLNDEDPVVVTK	19	P14923	Junction plakoglobin OS=Homo sapiens OX=9606 GN=JUP PE=1 SV=3	3	698.728	-1.4794	1.5242e-06	103.41	7179900	yes
358	ALPQPQNVTSLLGCTH	16	P02790	Hemopexin OS=Homo sapiens OX=9606 GN=HPX PE=1 SV=2	3	579.298	-0.92921	0.000128	101.3	5725500	yes
359	ALQDQLVLVAAK	12	P01019	Angiotensinogen OS=Homo sapiens OX=9606 GN=AGT PE=1 SV=3	2	634.882	-1.0302	0.016707	92.838	13253000	yes
360	ALYLQYTDETFR	12	P00450	Ceruloplasmin OS=Homo sapiens OX=9606 GN=CP PE=1 SV=1	2	760.375	-1.3204	3.2898e-13	163.94	274990000	yes
361	APEGFAVR	8	Q9NZP8	Complement C1r subcomponent-like protein OS=Homo sapiens OX=9606 GN=C1RL PE=1 SV=2	2	423.727	-1.4107	0.016449	127.84	58325000	yes
362	APNHAVVTR	9	P02787	Serotransferrin OS=Homo sapiens OX=9606 GN=TF PE=1 SV=4	2	482.77	0.010246	0.019506	107.57	31132000	yes
363	APNHAVVTR	9	P02787	Serotransferrin OS=Homo sapiens OX=9606 GN=TF PE=1 SV=4	2	482.77	-1.2065	0.00013278	160.74	678270000	yes
364	APNHAVVTR	9	P02787	Serotransferrin OS=Homo sapiens OX=9606 GN=TF PE=1 SV=4	2	482.77	-1.2901	8.3222e-06	169.21	8174800	yes
365	APNHAVVTR	9	P02787	Serotransferrin OS=Homo sapiens OX=9606 GN=TF PE=1 SV=4	2	482.77	-1.1553	0.043084	89.698	666550	yes
366	APNHAVVTR	9	P02787	Serotransferrin OS=Homo sapiens OX=9606 GN=TF PE=1 SV=4	2	482.77	-0.057704			762650	yes
367	APNHAVVTR	9	P02787	Serotransferrin OS=Homo sapiens OX=9606 GN=TF PE=1 SV=4	2	482.77	0.10476			310690	yes
368	APSTYGGGLSVSSR	14	P08779	Keratin, type I cytoskeletal 16 OS=Homo sapiens OX=9606 GN=KRT16 PE=1 SV=4	2	669.836	-1.2198	0.0068911	93.058	5170800	yes
369	APSTYGGGLSVSSR	14	P08779	Keratin, type I cytoskeletal 16 OS=Homo sapiens OX=9606 GN=KRT16 PE=1 SV=4	2	669.836	-1.3046	7.0229e-05	122.51	13460000	yes
370	APSTYGGGLSVSSR	14	P08779	Keratin, type I cytoskeletal 16 OS=Homo sapiens OX=9606 GN=KRT16 PE=1 SV=4	2	669.836	-0.27797	0.001619	100.72	3980900	yes
371	APSTYGGGLSVSSSR	15	P02533	Keratin, type I cytoskeletal 14 OS=Homo sapiens OX=9606 GN=KRT14 PE=1 SV=4	2	713.352	-0.72025	1.9094e-05	116.54	18206000	yes
372	APSTYGGGLSVSSSR	15	P02533	Keratin, type I cytoskeletal 14 OS=Homo sapiens OX=9606 GN=KRT14 PE=1 SV=4	2	713.352		3.7724e-05	112.43		yes
373	APSTYGGGLSVSSSR	15	P02533	Keratin, type I cytoskeletal 14 OS=Homo sapiens OX=9606 GN=KRT14 PE=1 SV=4	2	713.352	-1.9478	0.016528	71.555	8359800	yes
374	APSTYGGGLSVSSSR	15	P02533	Keratin, type I cytoskeletal 14 OS=Homo sapiens OX=9606 GN=KRT14 PE=1 SV=4	2	713.352	-0.45417	4.2938e-18	156.14	8580900	yes
375	AQEREQIKTLNNK	13	P35908	Keratin, type II cytoskeletal 2 epidermal OS=Homo sapiens OX=9606 GN=KRT2 PE=1 SV=2	3	524.622	-1.6119	1.4909e-37	206.49	5399600	no
376	AQIINDAFNLASAHK	15	P15144	Aminopeptidase N OS=Homo sapiens OX=9606 GN=ANPEP PE=1 SV=4	3	538.286	-0.67438	6.12e-32	174.47	28906000	yes
377	AQVSPTASDMLHMR	14	Q6UXB8	Peptidase inhibitor 16 OS=Homo sapiens OX=9606 GN=PI16 PE=1 SV=1	3	515.25	-1.5809	0.0035983	79.646	18271000	yes
378	AQWANPFDPSK	11	P05543	Thyroxine-binding globulin OS=Homo sapiens OX=9606 GN=SERPINA7 PE=1 SV=2	2	630.804	-0.21038	0.0041827	121.73	156420000	yes
379	AQYEDIAQKSK	11	P04264	Keratin, type II cytoskeletal 1 OS=Homo sapiens OX=9606 GN=KRT1 PE=1 SV=6	3	427.554		0.015579	105.2		yes
380	AQYEDIAQKSKAEAESLYQSK	21	P04264	Keratin, type II cytoskeletal 1 OS=Homo sapiens OX=9606 GN=KRT1 PE=1 SV=6	3	796.396	0.4381	5.2272e-10	105.32	40758000	yes
381	AQYEDIAQKSKAEAESLYQSK	21	P04264	Keratin, type II cytoskeletal 1 OS=Homo sapiens OX=9606 GN=KRT1 PE=1 SV=6	4	597.549	-1.2806	6.621e-17	125.09	117160000	yes
382	AQYEEIAQR	9	P35908	Keratin, type II cytoskeletal 2 epidermal OS=Homo sapiens OX=9606 GN=KRT2 PE=1 SV=2	2	554.275	-1.1928	0.043726	93.429	103780000	no
383	AQYEEIAQR	9	P35908	Keratin, type II cytoskeletal 2 epidermal OS=Homo sapiens OX=9606 GN=KRT2 PE=1 SV=2	2	554.275	-2.7438	0.012028	116.73	34504000	no
384	AQYEEIAQR	9	P35908	Keratin, type II cytoskeletal 2 epidermal OS=Homo sapiens OX=9606 GN=KRT2 PE=1 SV=2	2	554.275	-0.53597	0.016978	109.86	3462500	no
385	AQYVLISPEASSR	13	P80108	Phosphatidylinositol-glycan-specific phospholipase D OS=Homo sapiens OX=9606 GN=GPLD1 PE=1 SV=3	2	710.875	-2.1025	0.011729	89.548	33324000	yes
386	AREDIFMETLK	11	P25311	Zinc-alpha-2-glycoprotein OS=Homo sapiens OX=9606 GN=AZGP1 PE=1 SV=2	2	684.845		0.035224	111.63		yes
387	AREDIFMETLK	11	P25311	Zinc-alpha-2-glycoprotein OS=Homo sapiens OX=9606 GN=AZGP1 PE=1 SV=2	3	456.899	-1.6151	0.028174	77.597	93645000	yes
388	ASHQQLDTVWENAK	14	Q13508	Ecto-ADP-ribosyltransferase 3 OS=Homo sapiens OX=9606 GN=ART3 PE=1 SV=2	3	542.934	-1.8365	0.0073311	70.26	3723800	yes
389	ASLENSLEETKGR	13	P02533	Keratin, type I cytoskeletal 14 OS=Homo sapiens OX=9606 GN=KRT14 PE=1 SV=4	3	478.579	-1.0579	6.2526e-06	133.71	17730000	no
390	ASTSTTIRSHSSSR	14	P48668	Keratin, type II cytoskeletal 6C OS=Homo sapiens OX=9606 GN=KRT6C PE=1 SV=3	3	507.253	-1.3025	0.0007563	92.935	13346000	no
391	ASTSTTIRSHSSSR	14	P48668	Keratin, type II cytoskeletal 6C OS=Homo sapiens OX=9606 GN=KRT6C PE=1 SV=3	3	507.253	-1.4233	0.0013164	81.619	13508000	no
392	ASTSTTIRSHSSSR	14	P48668	Keratin, type II cytoskeletal 6C OS=Homo sapiens OX=9606 GN=KRT6C PE=1 SV=3	3	507.253	-0.58155	0.0059305	62.287	24976000	no
393	ASTSTTIRSHSSSRR	15	P48668	Keratin, type II cytoskeletal 6C OS=Homo sapiens OX=9606 GN=KRT6C PE=1 SV=3	4	419.717	-1.3276	0.029615	41.621	3262900	no
394	ASYLDCIR	8	P02787	Serotransferrin OS=Homo sapiens OX=9606 GN=TF PE=1 SV=4	2	499.242	-1.4969	0.023379	112.17	19500000	yes
395	ASYLDCIR	8	P02787	Serotransferrin OS=Homo sapiens OX=9606 GN=TF PE=1 SV=4	2	499.242	-1.4657	0.023379	112.17	1709200000	yes
396	ATEHLSTLSEK	11	P02647	Apolipoprotein A-I OS=Homo sapiens OX=9606 GN=APOA1 PE=1 SV=1	3	405.879		0.041664	50.149		yes
397	ATFGCHDGYSLDGPEEIECTK	21	P02749	Beta-2-glycoprotein 1 OS=Homo sapiens OX=9606 GN=APOH PE=1 SV=3	3	796.004	-1.0338	0.0046248	57.496	1129600	yes
398	ATFGCHDGYSLDGPEEIECTK	21	P02749	Beta-2-glycoprotein 1 OS=Homo sapiens OX=9606 GN=APOH PE=1 SV=3	3	796.004	-1.2955	2.0123e-07	85.231	5322700	yes
399	ATFGCHDGYSLDGPEEIECTK	21	P02749	Beta-2-glycoprotein 1 OS=Homo sapiens OX=9606 GN=APOH PE=1 SV=3	3	796.004	-1.4696	6.7831e-34	157.97	1509000000	yes
400	ATFGCHDGYSLDGPEEIECTK	21	P02749	Beta-2-glycoprotein 1 OS=Homo sapiens OX=9606 GN=APOH PE=1 SV=3	3	796.004	-1.3835	4.3543e-21	134.52	7396400	yes
401	ATFGCHDGYSLDGPEEIECTK	21	P02749	Beta-2-glycoprotein 1 OS=Homo sapiens OX=9606 GN=APOH PE=1 SV=3	3	796.004	-1.3427	9.7507e-27	143.23	16135000	yes
402	ATFGCHDGYSLDGPEEIECTK	21	P02749	Beta-2-glycoprotein 1 OS=Homo sapiens OX=9606 GN=APOH PE=1 SV=3	3	796.004	-1.3771	4.5998e-49	173.56	38118000	yes
403	ATFGCHDGYSLDGPEEIECTK	21	P02749	Beta-2-glycoprotein 1 OS=Homo sapiens OX=9606 GN=APOH PE=1 SV=3	3	796.004	-1.4031	2.0919e-50	183.22	162490000	yes
404	ATISHVSPDSLYLFR	15	P23470	Receptor-type tyrosine-protein phosphatase gamma OS=Homo sapiens OX=9606 GN=PTPRG PE=1 SV=4	3	569.302	-0.74148	4.5111e-32	176.89	4938400	yes
405	ATKEQLK	7	P02768	Albumin OS=Homo sapiens OX=9606 GN=ALB PE=1 SV=2	2	409.243		6.8344e-68	204.65		yes
406	ATKEQLK	7	P02768	Albumin OS=Homo sapiens OX=9606 GN=ALB PE=1 SV=2	2	409.243		3.6101e-68	207.6		yes
407	ATKEQLKAVMDDFAAFVEK	19	P02768	Albumin OS=Homo sapiens OX=9606 GN=ALB PE=1 SV=2	3	714.37	-1.3986	2.5451e-12	130.25	4098300	yes
408	ATKEQLKAVMDDFAAFVEK	19	P02768	Albumin OS=Homo sapiens OX=9606 GN=ALB PE=1 SV=2	3	714.37	-1.3642	1.0346e-09	119.31	3151800	yes
409	ATMQNLNDRLASYLDKVR	18	Q04695	Keratin, type I cytoskeletal 17 OS=Homo sapiens OX=9606 GN=KRT17 PE=1 SV=2	4	531.777	-0.9181	0.0066831	69.605	2936600	yes
410	ATMQNLNDRLASYLDKVR	18	Q04695	Keratin, type I cytoskeletal 17 OS=Homo sapiens OX=9606 GN=KRT17 PE=1 SV=2	4	531.777	-0.61653	0.0057298	58.577	4911900	yes
411	ATMQNLNDRLASYLDKVR	18	Q04695	Keratin, type I cytoskeletal 17 OS=Homo sapiens OX=9606 GN=KRT17 PE=1 SV=2	4	527.778	-0.29328	4.7264e-06	100.77	5949000	yes
412	ATVNPSAPR	9	P08571	Monocyte differentiation antigen CD14 OS=Homo sapiens OX=9606 GN=CD14 PE=1 SV=2	2	456.749	-1.5672	0.014188	113.26	51859000	yes
413	ATVQQLEGR	9	Q01469	Fatty acid-binding protein 5 OS=Homo sapiens OX=9606 GN=FABP5 PE=1 SV=3	2	522.278	-0.0097966	0.0028162	105.57	2683800	yes
414	ATVVYQGER	9	P02749	Beta-2-glycoprotein 1 OS=Homo sapiens OX=9606 GN=APOH PE=1 SV=3	2	511.767	-1.4673	0.00026571	158.07	1223200000	yes
415	ATWSGAVLAGR	11	P04217	Alpha-1B-glycoprotein OS=Homo sapiens OX=9606 GN=A1BG PE=1 SV=4	2	544.796	0.68831	0.0117	112.84	50154000	yes
416	ATWSGAVLAGR	11	P04217	Alpha-1B-glycoprotein OS=Homo sapiens OX=9606 GN=A1BG PE=1 SV=4	2	544.796	-0.24871	4.5503e-05	144.9	2117900000	yes
417	ATWSGAVLAGR	11	P04217	Alpha-1B-glycoprotein OS=Homo sapiens OX=9606 GN=A1BG PE=1 SV=4	2	544.796	-0.39331	0.0011333	135.79	16496000	yes
418	ATYIQNYR	8	Q01459	Di-N-acetylchitobiase OS=Homo sapiens OX=9606 GN=CTBS PE=1 SV=1	2	514.762	-2.5294	0.019195	119.89	17933000	yes
419	AVGDKLPECEADDGCPKPPEIAHGYVEHSVR	31	P00738	Haptoglobin OS=Homo sapiens OX=9606 GN=HP PE=1 SV=1	4	858.904	-1.3725	0.00263	66.511	20012000	yes
420	AVGDKLPECEADDGCPKPPEIAHGYVEHSVR	31	P00738	Haptoglobin OS=Homo sapiens OX=9606 GN=HP PE=1 SV=1	6	572.939	-1.8554	2.3483e-12	68.101	90171000	yes
421	AVGDKLPECEADDGCPKPPEIAHGYVEHSVR	31	P00738	Haptoglobin OS=Homo sapiens OX=9606 GN=HP PE=1 SV=1	5	687.325	-1.8432	0.031132	34.213	16635000	yes
422	AVGDKLPECEAVCGK	15	P00738	Haptoglobin OS=Homo sapiens OX=9606 GN=HP PE=1 SV=1	2	816.89	-1.4754	7.4454e-05	116.54	10308000	no
423	AVGDKLPECEAVCGK	15	P00738	Haptoglobin OS=Homo sapiens OX=9606 GN=HP PE=1 SV=1	3	544.929	-1.1847	0.00034959	103.88	13626000	no
424	AVGDKLPECEAVCGK	15	P00738	Haptoglobin OS=Homo sapiens OX=9606 GN=HP PE=1 SV=1	3	544.929	-1.1284	0.00037136	103.39	35664000	no
425	AVGDKLPECEAVCGK	15	P00738	Haptoglobin OS=Homo sapiens OX=9606 GN=HP PE=1 SV=1	2	816.89		0.02029	90.653		no
426	AVGDKLPECEAVCGKPK	17	P00738	Haptoglobin OS=Homo sapiens OX=9606 GN=HP PE=1 SV=1	4	465.235	-1.3549	0.026407	52.026	645990000	no
427	AVGDKLPECEAVCGKPK	17	P00738	Haptoglobin OS=Homo sapiens OX=9606 GN=HP PE=1 SV=1	3	619.978	-2.0094	1.277e-15	150.45	9055800	no
428	AVGDKLPECEAVCGKPK	17	P00738	Haptoglobin OS=Homo sapiens OX=9606 GN=HP PE=1 SV=1	3	619.978	-2.4156			1378000	no
429	AVGGLGKLGKDAVEDLESVGK	21	P81605	Dermcidin OS=Homo sapiens OX=9606 GN=DCD PE=1 SV=2	3	681.376	-0.6589	7.8733e-13	114.02	2569100	yes
430	AVGGLGKLGKDAVEDLESVGK	21	P81605	Dermcidin OS=Homo sapiens OX=9606 GN=DCD PE=1 SV=2	3	681.376	-0.79735	3.2004e-71	203.71	54212000	yes
431	AVGGLGKLGKDAVEDLESVGK	21	P81605	Dermcidin OS=Homo sapiens OX=9606 GN=DCD PE=1 SV=2	3	681.376	-0.85769	2.101e-07	87.388	5691700	yes
432	AVLDVFEEGTEASAATAVK	19	P01011	Alpha-1-antichymotrypsin OS=Homo sapiens OX=9606 GN=SERPINA3 PE=1 SV=2	2	954.483	-1.8969	2.2677e-05	95.508	6217600	yes
433	AVMDDFAAFVEK	12	P02768	Albumin OS=Homo sapiens OX=9606 GN=ALB PE=1 SV=2	2	679.818	-0.87533	1.8286e-09	155.11	173390000	yes
434	AVMDDFAAFVEK	12	P02768	Albumin OS=Homo sapiens OX=9606 GN=ALB PE=1 SV=2	2	679.818		0.019412	83.862		yes
435	AVMDDFAAFVEK	12	P02768	Albumin OS=Homo sapiens OX=9606 GN=ALB PE=1 SV=2	2	679.818		0.012884	90.827		yes
436	AVMDDFAAFVEK	12	P02768	Albumin OS=Homo sapiens OX=9606 GN=ALB PE=1 SV=2	2	679.818		0.015073	87.298		yes
437	AVMDDFAAFVEK	12	P02768	Albumin OS=Homo sapiens OX=9606 GN=ALB PE=1 SV=2	2	679.818	-0.36385	1.166e-09	157.97	149330000	yes
438	AVMDDFAAFVEK	12	P02768	Albumin OS=Homo sapiens OX=9606 GN=ALB PE=1 SV=2	2	679.818	-2.1901	0.0055762	121.6	682800000	yes
439	AVMDDFAAFVEK	12	P02768	Albumin OS=Homo sapiens OX=9606 GN=ALB PE=1 SV=2	2	679.818	-2.3193	0.0045711	123.79	1057400000	yes
440	AVMDDFAAFVEK	12	P02768	Albumin OS=Homo sapiens OX=9606 GN=ALB PE=1 SV=2	2	679.818	-2.434	1.5119e-09	156.48	34379000000	yes
441	AVMDDFAAFVEK	12	P02768	Albumin OS=Homo sapiens OX=9606 GN=ALB PE=1 SV=2	2	679.818	-2.4398	7.3419e-13	166.97	37560000000	yes
442	AVMDDFAAFVEK	12	P02768	Albumin OS=Homo sapiens OX=9606 GN=ALB PE=1 SV=2	2	679.818	-2.126	0.00034579	138.25	17773000000	yes
443	AVMDDFAAFVEK	12	P02768	Albumin OS=Homo sapiens OX=9606 GN=ALB PE=1 SV=2	2	679.818	-1.889	0.0029265	127.42	4718100000	yes
444	AVMDDFAAFVEK	12	P02768	Albumin OS=Homo sapiens OX=9606 GN=ALB PE=1 SV=2	2	679.818	-2.4811	0.018599	107.24	1557100000	yes
445	AVMDDFAAFVEK	12	P02768	Albumin OS=Homo sapiens OX=9606 GN=ALB PE=1 SV=2	2	679.818	0.48397	0.01934	107.83	2433800	yes
446	AVMDDFAAFVEK	12	P02768	Albumin OS=Homo sapiens OX=9606 GN=ALB PE=1 SV=2	2	679.818	0.44163	0.017395	106.29	1760300	yes
447	AVMDDFAAFVEK	12	P02768	Albumin OS=Homo sapiens OX=9606 GN=ALB PE=1 SV=2	2	679.818	-0.21241	0.021505	98.943	2890200	yes
448	AVMDDFAAFVEK	12	P02768	Albumin OS=Homo sapiens OX=9606 GN=ALB PE=1 SV=2	2	679.818	-1.1754	0.012463	117.67	547090000	yes
449	AVMDDFAAFVEK	12	P02768	Albumin OS=Homo sapiens OX=9606 GN=ALB PE=1 SV=2	2	679.818	-0.96791	2.6484e-06	148.32	89033000	yes
450	AVMDDFAAFVEK	12	P02768	Albumin OS=Homo sapiens OX=9606 GN=ALB PE=1 SV=2	2	679.818	-0.5694	0.00019293	140.07	67402000	yes
451	AVMDDFAAFVEK	12	P02768	Albumin OS=Homo sapiens OX=9606 GN=ALB PE=1 SV=2	2	679.818		0.015073	87.298		yes
452	AVMDDFAAFVEK	12	P02768	Albumin OS=Homo sapiens OX=9606 GN=ALB PE=1 SV=2	2	671.821	-1.7145	0.0024972	120.09	1198300000	yes
453	AVMDDFAAFVEK	12	P02768	Albumin OS=Homo sapiens OX=9606 GN=ALB PE=1 SV=2	2	671.821	-0.37155	0.0090061	97.456	3454600000	yes
454	AVMDDFAAFVEK	12	P02768	Albumin OS=Homo sapiens OX=9606 GN=ALB PE=1 SV=2	2	671.821	-2.2014	1.1028e-06	146.71	134550000000	yes
455	AVMDDFAAFVEK	12	P02768	Albumin OS=Homo sapiens OX=9606 GN=ALB PE=1 SV=2	2	671.821		0.0011705	117.67		yes
456	AVMDDFAAFVEK	12	P02768	Albumin OS=Homo sapiens OX=9606 GN=ALB PE=1 SV=2	2	671.821		0.010302	97.456		yes
457	AVMDDFAAFVEK	12	P02768	Albumin OS=Homo sapiens OX=9606 GN=ALB PE=1 SV=2	2	671.821		0.0011705	117.67		yes
458	AVMDDFAAFVEK	12	P02768	Albumin OS=Homo sapiens OX=9606 GN=ALB PE=1 SV=2	2	671.821	0.50629	0.0024972	120.09	5555100	yes
459	AVMDDFAAFVEK	12	P02768	Albumin OS=Homo sapiens OX=9606 GN=ALB PE=1 SV=2	2	671.821	0.50417	0.014275	94.297	13619000	yes
460	AVMDDFAAFVEK	12	P02768	Albumin OS=Homo sapiens OX=9606 GN=ALB PE=1 SV=2	2	671.821	0.50131	0.034352	85.377	1908800	yes
461	AVMDDFAAFVEK	12	P02768	Albumin OS=Homo sapiens OX=9606 GN=ALB PE=1 SV=2	2	671.821	0.5	0.016341	93.058	1820600	yes
462	AVMDDFAAFVEK	12	P02768	Albumin OS=Homo sapiens OX=9606 GN=ALB PE=1 SV=2	2	671.821	0.49731	0.014275	94.297	1959300	yes
463	AVMDDFAAFVEK	12	P02768	Albumin OS=Homo sapiens OX=9606 GN=ALB PE=1 SV=2	2	671.821	0.070386	0.014275	94.297	5923900	yes
464	AVMDDFAAFVEK	12	P02768	Albumin OS=Homo sapiens OX=9606 GN=ALB PE=1 SV=2	2	671.821	0.013534	0.012146	95.573	3049300	yes
465	AVMDDFAAFVEK	12	P02768	Albumin OS=Homo sapiens OX=9606 GN=ALB PE=1 SV=2	2	671.821	-0.87564	0.016278	93.096	8094900	yes
466	AVMDDFAAFVEK	12	P02768	Albumin OS=Homo sapiens OX=9606 GN=ALB PE=1 SV=2	2	671.821	-0.042244	0.0071071	111.06	22441000000	yes
467	AVMDDFAAFVEK	12	P02768	Albumin OS=Homo sapiens OX=9606 GN=ALB PE=1 SV=2	2	671.821		0.039439	74.162		yes
468	AVMDDFAAFVEK	12	P02768	Albumin OS=Homo sapiens OX=9606 GN=ALB PE=1 SV=2	2	671.821	-0.17525			7565400	yes
469	AVYEAVLR	8	P12955	Xaa-Pro dipeptidase OS=Homo sapiens OX=9606 GN=PEPD PE=1 SV=3	2	460.764	-1.9112	0.016239	128.57	19408000	yes
470	AYLEEECPATLR	12	P25311	Zinc-alpha-2-glycoprotein OS=Homo sapiens OX=9606 GN=AZGP1 PE=1 SV=2	2	726.345	-0.48017	6.4295e-22	187.64	2058500000	yes
471	AYLEEECPATLR	12	P25311	Zinc-alpha-2-glycoprotein OS=Homo sapiens OX=9606 GN=AZGP1 PE=1 SV=2	2	726.345	-0.76892	0.013616	94.692	796460	yes
472	AYTNFDAERDALNIETAIKTK	21	P07355	Annexin A2 OS=Homo sapiens OX=9606 GN=ANXA2 PE=1 SV=2	4	596.808	-0.45185	0.0031505	60.032	2697800	yes
473	AYWDIMISNHQNSNR	15	P35542	Serum amyloid A-4 protein OS=Homo sapiens OX=9606 GN=SAA4 PE=1 SV=2	3	616.953	-0.44141	3.1136e-25	170.52	9962900	yes
474	CCAAADPHECYAK	13	P02768	Albumin OS=Homo sapiens OX=9606 GN=ALB PE=1 SV=2	2	776.803	-2.4705	0.035644	72.607	26539000000	yes
475	CCAAADPHECYAK	13	P02768	Albumin OS=Homo sapiens OX=9606 GN=ALB PE=1 SV=2	2	776.803	-2.2839	5.5946e-47	215.56	4638900000	yes
476	CCAAADPHECYAK	13	P02768	Albumin OS=Homo sapiens OX=9606 GN=ALB PE=1 SV=2	2	776.803	-2.039	5.5111e-30	203.02	370430000	yes
477	CCAAADPHECYAK	13	P02768	Albumin OS=Homo sapiens OX=9606 GN=ALB PE=1 SV=2	3	518.204	-1.3087	0.0031333	89.403	8751500	yes
478	CCAAADPHECYAK	13	P02768	Albumin OS=Homo sapiens OX=9606 GN=ALB PE=1 SV=2	2	776.803		0.0049678	97.456		yes
479	CCAAADPHECYAK	13	P02768	Albumin OS=Homo sapiens OX=9606 GN=ALB PE=1 SV=2	3	518.204	-1.4216	0.0037086	85.973	10158000	yes
480	CCAAADPHECYAK	13	P02768	Albumin OS=Homo sapiens OX=9606 GN=ALB PE=1 SV=2	3	518.204	-1.6565	2.9089e-06	134.56	54389000000	yes
481	CCAAADPHECYAK	13	P02768	Albumin OS=Homo sapiens OX=9606 GN=ALB PE=1 SV=2	3	518.204	-1.8097	2.5525e-08	142.91	11383000000	yes
482	CCAAADPHECYAK	13	P02768	Albumin OS=Homo sapiens OX=9606 GN=ALB PE=1 SV=2	3	518.204	-1.9904	3.0899e-06	134.08	582240000	yes
483	CCAAADPHECYAK	13	P02768	Albumin OS=Homo sapiens OX=9606 GN=ALB PE=1 SV=2	3	518.204	-2.7233	0.00063305	112.51	88647000	yes
484	CCAAADPHECYAK	13	P02768	Albumin OS=Homo sapiens OX=9606 GN=ALB PE=1 SV=2	3	518.204	-3.5906	0.0051524	79.466	6980100	yes
485	CCAAADPHECYAK	13	P02768	Albumin OS=Homo sapiens OX=9606 GN=ALB PE=1 SV=2	3	518.204	-2.6226	5.7228e-05	122.45	10082000	yes
486	CCAAADPHECYAK	13	P02768	Albumin OS=Homo sapiens OX=9606 GN=ALB PE=1 SV=2	3	518.204	-2.093	5.7228e-05	122.45	36003000	yes
487	CCAAADPHECYAK	13	P02768	Albumin OS=Homo sapiens OX=9606 GN=ALB PE=1 SV=2	3	518.204	-1.3699	0.0024119	92.856	8489900	yes
488	CCAAADPHECYAK	13	P02768	Albumin OS=Homo sapiens OX=9606 GN=ALB PE=1 SV=2	3	518.204	-1.2435	0.00048495	114.87	19200000	yes
489	CCAAADPHECYAK	13	P02768	Albumin OS=Homo sapiens OX=9606 GN=ALB PE=1 SV=2	3	518.204	-1.0597	0.00056147	105.65	9936400	yes
490	CCAAADPHECYAK	13	P02768	Albumin OS=Homo sapiens OX=9606 GN=ALB PE=1 SV=2	3	518.204	-0.8925	5.6667e-05	122.55	12668000	yes
491	CCAAADPHECYAK	13	P02768	Albumin OS=Homo sapiens OX=9606 GN=ALB PE=1 SV=2	3	518.204	-0.81075	0.0010108	98.942	11315000	yes
492	CCAAADPHECYAK	13	P02768	Albumin OS=Homo sapiens OX=9606 GN=ALB PE=1 SV=2	3	518.204	-0.57536	0.0024293	92.781	11429000	yes
493	CCAAADPHECYAK	13	P02768	Albumin OS=Homo sapiens OX=9606 GN=ALB PE=1 SV=2	3	518.204	-0.37229	0.0038899	84.892	9106700	yes
494	CCAAADPHECYAK	13	P02768	Albumin OS=Homo sapiens OX=9606 GN=ALB PE=1 SV=2	3	518.204	-0.97247	1.348e-06	138.75	43505000	yes
495	CCAAADPHECYAK	13	P02768	Albumin OS=Homo sapiens OX=9606 GN=ALB PE=1 SV=2	3	518.204	-1.8951	0.015331	66.498	5045300	yes
496	CCAAADPHECYAK	13	P02768	Albumin OS=Homo sapiens OX=9606 GN=ALB PE=1 SV=2	3	518.204	-1.9005	8.5201e-06	131.13	3075600	yes
497	CCAAADPHECYAK	13	P02768	Albumin OS=Homo sapiens OX=9606 GN=ALB PE=1 SV=2	3	518.204	-1.8288	0.0015168	96.745	2689800	yes
498	CCAAADPHECYAK	13	P02768	Albumin OS=Homo sapiens OX=9606 GN=ALB PE=1 SV=2	3	518.204	-1.7082	0.0046227	80.522	2339100	yes
499	CCAAADPHECYAK	13	P02768	Albumin OS=Homo sapiens OX=9606 GN=ALB PE=1 SV=2	3	518.204	-1.4783	0.0026288	91.914	1723300	yes
500	CCAAADPHECYAK	13	P02768	Albumin OS=Homo sapiens OX=9606 GN=ALB PE=1 SV=2	3	518.204	-1.4377	0.000569	106.49	2192400	yes
501	CCAAADPHECYAK	13	P02768	Albumin OS=Homo sapiens OX=9606 GN=ALB PE=1 SV=2	3	518.204	-1.3724	0.000569	101.89	4752300	yes
502	CCAAADPHECYAK	13	P02768	Albumin OS=Homo sapiens OX=9606 GN=ALB PE=1 SV=2	3	518.204	-1.3978	0.0046692	80.245	1575100	yes
503	CCAAADPHECYAK	13	P02768	Albumin OS=Homo sapiens OX=9606 GN=ALB PE=1 SV=2	3	518.204	-1.4392	0.0041545	83.314	1970300	yes
504	CCAAADPHECYAK	13	P02768	Albumin OS=Homo sapiens OX=9606 GN=ALB PE=1 SV=2	3	518.204	-1.3766	0.019529	63.091	1111300	yes
505	CCAAADPHECYAK	13	P02768	Albumin OS=Homo sapiens OX=9606 GN=ALB PE=1 SV=2	3	518.204	-1.4212	0.021316	61.641	9623300	yes
506	CCAAADPHECYAK	13	P02768	Albumin OS=Homo sapiens OX=9606 GN=ALB PE=1 SV=2	3	518.204	-1.6115	0.023869	59.57	1916500	yes
507	CCAAADPHECYAK	13	P02768	Albumin OS=Homo sapiens OX=9606 GN=ALB PE=1 SV=2	3	518.204	-1.8361	0.010776	70.488	3863400	yes
508	CCAAADPHECYAK	13	P02768	Albumin OS=Homo sapiens OX=9606 GN=ALB PE=1 SV=2	3	518.204		0.018979	67.275		yes
509	CCAAADPHECYAK	13	P02768	Albumin OS=Homo sapiens OX=9606 GN=ALB PE=1 SV=2	3	518.204		0.0096965	79.089		yes
510	CCAAADPHECYAK	13	P02768	Albumin OS=Homo sapiens OX=9606 GN=ALB PE=1 SV=2	3	518.204		0.0033951	92.781		yes
511	CCAAADPHECYAK	13	P02768	Albumin OS=Homo sapiens OX=9606 GN=ALB PE=1 SV=2	3	518.204		0.00091817	102.87		yes
512	CCAAADPHECYAK	13	P02768	Albumin OS=Homo sapiens OX=9606 GN=ALB PE=1 SV=2	3	518.204		0.00094519	105.03		yes
513	CCAAADPHECYAK	13	P02768	Albumin OS=Homo sapiens OX=9606 GN=ALB PE=1 SV=2	2	776.803	-1.4014	1.8978e-10	158.79	7349100	yes
514	CCAAADPHECYAK	13	P02768	Albumin OS=Homo sapiens OX=9606 GN=ALB PE=1 SV=2	2	776.803	-0.10594	5.4109e-47	215.87	67287000	yes
515	CCAAADPHECYAK	13	P02768	Albumin OS=Homo sapiens OX=9606 GN=ALB PE=1 SV=2	3	518.204	-1.5875	0.00064868	107.17	4495100	yes
516	CCAAADPHECYAK	13	P02768	Albumin OS=Homo sapiens OX=9606 GN=ALB PE=1 SV=2	3	518.204	-1.6421	0.0097731	72.089	781140	yes
517	CCAAADPHECYAK	13	P02768	Albumin OS=Homo sapiens OX=9606 GN=ALB PE=1 SV=2	3	518.204	-1.6958	0.039618	54.7	609260	yes
518	CCAAADPHECYAK	13	P02768	Albumin OS=Homo sapiens OX=9606 GN=ALB PE=1 SV=2	3	518.204	-1.6241	1.0361e-08	131.13	553730000	yes
519	CCAAADPHECYAK	13	P02768	Albumin OS=Homo sapiens OX=9606 GN=ALB PE=1 SV=2	3	518.204	-1.4868	0.035848	55.261	623940	yes
520	CCAAADPHECYAK	13	P02768	Albumin OS=Homo sapiens OX=9606 GN=ALB PE=1 SV=2	2	776.803	0.25789	0.0025325	108.67	36950000	yes
521	CCAAADPHECYAK	13	P02768	Albumin OS=Homo sapiens OX=9606 GN=ALB PE=1 SV=2	3	518.204	-1.3138	2.8557e-05	127.56	203420000	yes
522	CCAAADPHECYAK	13	P02768	Albumin OS=Homo sapiens OX=9606 GN=ALB PE=1 SV=2	3	518.204	-1.295	0.0025654	92.19	1899400	yes
523	CCAAADPHECYAK	13	P02768	Albumin OS=Homo sapiens OX=9606 GN=ALB PE=1 SV=2	3	518.204	-1.2839	0.023869	59.57	825600	yes
524	CCAAADPHECYAK	13	P02768	Albumin OS=Homo sapiens OX=9606 GN=ALB PE=1 SV=2	3	518.204	-1.2513	0.043323	53.557	558340	yes
525	CCAAADPHECYAK	13	P02768	Albumin OS=Homo sapiens OX=9606 GN=ALB PE=1 SV=2	3	518.204	-1.238	0.032314	56.951	416810	yes
526	CCAAADPHECYAK	13	P02768	Albumin OS=Homo sapiens OX=9606 GN=ALB PE=1 SV=2	2	776.803	-0.26521	2.2061e-19	182.28	6922100	yes
527	CCAAADPHECYAK	13	P02768	Albumin OS=Homo sapiens OX=9606 GN=ALB PE=1 SV=2	3	518.204	-0.93529	3.704e-07	141.38	69488000	yes
528	CCAAADPHECYAK	13	P02768	Albumin OS=Homo sapiens OX=9606 GN=ALB PE=1 SV=2	3	518.204	-0.37482			911750	yes
529	CCAAADPHECYAK	13	P02768	Albumin OS=Homo sapiens OX=9606 GN=ALB PE=1 SV=2	2	776.803	-1.3163			45084000	yes
530	CCAAADPHECYAK	13	P02768	Albumin OS=Homo sapiens OX=9606 GN=ALB PE=1 SV=2	2	776.803	-1.6433			716730	yes
531	CCAAADPHECYAK	13	P02768	Albumin OS=Homo sapiens OX=9606 GN=ALB PE=1 SV=2	3	518.204	-0.29007			98745	yes
532	CCAAADPHECYAK	13	P02768	Albumin OS=Homo sapiens OX=9606 GN=ALB PE=1 SV=2	2	776.803	-1.7343			350100	yes
533	CCAAADPHECYAK	13	P02768	Albumin OS=Homo sapiens OX=9606 GN=ALB PE=1 SV=2	2	776.803	-1.9068			154930	yes
534	CCKADDKETCFAEEGK	16	P02768	Albumin OS=Homo sapiens OX=9606 GN=ALB PE=1 SV=2	3	649.934	-1.39	0.031625	43.798	5324000	yes
535	CCTESLVNR	9	P02768	Albumin OS=Homo sapiens OX=9606 GN=ALB PE=1 SV=2	2	569.753	-2.0077	0.00029043	157.58	894400000	yes
536	CCTESLVNR	9	P02768	Albumin OS=Homo sapiens OX=9606 GN=ALB PE=1 SV=2	2	569.753	-2.0342	0.0038274	144.38	1419500000	yes
537	CCTESLVNR	9	P02768	Albumin OS=Homo sapiens OX=9606 GN=ALB PE=1 SV=2	2	569.753	-2.0467	1.0415e-33	221.33	1919600000	yes
538	CCTESLVNR	9	P02768	Albumin OS=Homo sapiens OX=9606 GN=ALB PE=1 SV=2	2	569.753	-1.4567	0.0057059	132.08	63975000	yes
539	CCTESLVNR	9	P02768	Albumin OS=Homo sapiens OX=9606 GN=ALB PE=1 SV=2	2	569.753	-1.0988	0.019151	107.9	36304000	yes
540	CCTESLVNR	9	P02768	Albumin OS=Homo sapiens OX=9606 GN=ALB PE=1 SV=2	2	569.753		0.002612	123.69		yes
541	CCTESLVNR	9	P02768	Albumin OS=Homo sapiens OX=9606 GN=ALB PE=1 SV=2	2	569.753		0.012824	114.6		yes
542	CCTESLVNR	9	P02768	Albumin OS=Homo sapiens OX=9606 GN=ALB PE=1 SV=2	2	569.753	-1.7563	0.032761	98.299	708000	yes
543	CCTESLVNR	9	P02768	Albumin OS=Homo sapiens OX=9606 GN=ALB PE=1 SV=2	2	569.753	-2.0333	0.010431	119.29	3276300	yes
544	CCTESLVNR	9	P02768	Albumin OS=Homo sapiens OX=9606 GN=ALB PE=1 SV=2	2	569.753	-2.1217	0.005286	136.16	11799000	yes
545	CCTESLVNR	9	P02768	Albumin OS=Homo sapiens OX=9606 GN=ALB PE=1 SV=2	2	569.753	-2.2342	6.6689e-09	183.26	3014100000	yes
546	CCTESLVNR	9	P02768	Albumin OS=Homo sapiens OX=9606 GN=ALB PE=1 SV=2	2	569.753	-2.2558	2.0691e-33	217.64	113030000	yes
547	CCTESLVNR	9	P02768	Albumin OS=Homo sapiens OX=9606 GN=ALB PE=1 SV=2	2	569.753	-2.0542	2.9215e-44	225.57	53488000	yes
548	CCTESLVNR	9	P02768	Albumin OS=Homo sapiens OX=9606 GN=ALB PE=1 SV=2	2	569.753	-1.722	3.7718e-57	242	58980000	yes
549	CCTESLVNR	9	P02768	Albumin OS=Homo sapiens OX=9606 GN=ALB PE=1 SV=2	2	569.753	-1.2856	6.2833e-72	249.54	9313000	yes
550	CCTESLVNR	9	P02768	Albumin OS=Homo sapiens OX=9606 GN=ALB PE=1 SV=2	2	569.753	-1.2937	2.5188e-06	172.14	5828400	yes
551	CCTESLVNR	9	P02768	Albumin OS=Homo sapiens OX=9606 GN=ALB PE=1 SV=2	2	569.753	-1.3028	1.2779e-11	188.81	7265900	yes
552	CCTESLVNR	9	P02768	Albumin OS=Homo sapiens OX=9606 GN=ALB PE=1 SV=2	2	569.753	-1.279	2.7804e-33	215.09	8856300	yes
553	CCTESLVNR	9	P02768	Albumin OS=Homo sapiens OX=9606 GN=ALB PE=1 SV=2	2	569.753	-1.1267	0.021199	106.04	2543000	yes
554	CCTESLVNR	9	P02768	Albumin OS=Homo sapiens OX=9606 GN=ALB PE=1 SV=2	2	569.753	-1.2447	0.0055549	133.55	1374100	yes
555	CCTESLVNR	9	P02768	Albumin OS=Homo sapiens OX=9606 GN=ALB PE=1 SV=2	2	569.753	-1.4631	0.038994	95.531	1898900	yes
556	CCTESLVNR	9	P02768	Albumin OS=Homo sapiens OX=9606 GN=ALB PE=1 SV=2	2	569.753	-1.1344	0.021199	106.04	946860	yes
557	CCTESLVNR	9	P02768	Albumin OS=Homo sapiens OX=9606 GN=ALB PE=1 SV=2	2	569.753		0.022396	110.12		yes
558	CCTESLVNR	9	P02768	Albumin OS=Homo sapiens OX=9606 GN=ALB PE=1 SV=2	2	569.753		2.711e-30	174.27		yes
559	CCTESLVNR	9	P02768	Albumin OS=Homo sapiens OX=9606 GN=ALB PE=1 SV=2	2	569.753		7.7679e-09	143.61		yes
560	CCTESLVNR	9	P02768	Albumin OS=Homo sapiens OX=9606 GN=ALB PE=1 SV=2	2	569.753	-1.1768	0.0043266	143.12	7494300	yes
561	CCTESLVNR	9	P02768	Albumin OS=Homo sapiens OX=9606 GN=ALB PE=1 SV=2	2	569.753	-2.7603	1.4756e-07	174.27	92977000	yes
562	CCTESLVNR	9	P02768	Albumin OS=Homo sapiens OX=9606 GN=ALB PE=1 SV=2	2	569.753	-2.0707	0.0089831	121.62	1968900	yes
563	CCTESLVNR	9	P02768	Albumin OS=Homo sapiens OX=9606 GN=ALB PE=1 SV=2	2	569.753		0.0051345	119.29		yes
564	CCTESLVNR	9	P02768	Albumin OS=Homo sapiens OX=9606 GN=ALB PE=1 SV=2	2	569.753	-0.21507	0.0022333	148.38	3802000	yes
565	CCTESLVNR	9	P02768	Albumin OS=Homo sapiens OX=9606 GN=ALB PE=1 SV=2	2	569.753	-1.3338	1.6392e-11	187.34	66152000	yes
566	CCTESLVNR	9	P02768	Albumin OS=Homo sapiens OX=9606 GN=ALB PE=1 SV=2	2	569.753	-1.3128	0.00020979	159.2	4409700	yes
567	CCTESLVNR	9	P02768	Albumin OS=Homo sapiens OX=9606 GN=ALB PE=1 SV=2	2	569.753	-1.8138			32543000	yes
568	CCTESLVNR	9	P02768	Albumin OS=Homo sapiens OX=9606 GN=ALB PE=1 SV=2	2	569.753	-1.5222			410790	yes
569	CCTESLVNR	9	P02768	Albumin OS=Homo sapiens OX=9606 GN=ALB PE=1 SV=2	2	569.753	-1.4721			955890	yes
570	CCTESLVNR	9	P02768	Albumin OS=Homo sapiens OX=9606 GN=ALB PE=1 SV=2	2	569.753	-2.389			1407800	yes
571	CCTESLVNR	9	P02768	Albumin OS=Homo sapiens OX=9606 GN=ALB PE=1 SV=2	2	569.753	-2.3831			5356000	yes
572	CCTESLVNR	9	P02768	Albumin OS=Homo sapiens OX=9606 GN=ALB PE=1 SV=2	2	569.753	-2.1804			266140	yes
573	CCTESLVNR	9	P02768	Albumin OS=Homo sapiens OX=9606 GN=ALB PE=1 SV=2	2	569.753	-1.269			44843	yes
574	CCTESLVNRRPCFSALEVDETYVPK	25	P02768	Albumin OS=Homo sapiens OX=9606 GN=ALB PE=1 SV=2	4	758.358	-1.1949	3.2687e-51	168.75	37340000	yes
575	CDEWSVNSVGK	11	P02787	Serotransferrin OS=Homo sapiens OX=9606 GN=TF PE=1 SV=4	2	640.782	-1.2292	3.0089e-16	188.66	250020000	yes
576	CDSSPDSAEDVR	12	P02765	Alpha-2-HS-glycoprotein OS=Homo sapiens OX=9606 GN=AHSG PE=1 SV=2	2	669.267	-2.6163	7.6007e-07	148.56	139880000	yes
577	CDSSPDSAEDVRK	13	P02765	Alpha-2-HS-glycoprotein OS=Homo sapiens OX=9606 GN=AHSG PE=1 SV=2	3	489.212	-1.8763	0.016568	63.185	11491000	yes
578	CDSSPDSAEDVRK	13	P02765	Alpha-2-HS-glycoprotein OS=Homo sapiens OX=9606 GN=AHSG PE=1 SV=2	3	489.212	-0.89981			1329500	yes
579	CELPKLEK	8	O60282	Kinesin heavy chain isoform 5C OS=Homo sapiens OX=9606 GN=KIF5C PE=1 SV=1	2	508.776	-1.7865	0.01205	161.9	1656100000	yes
580	CELPKLEK	8	O60282	Kinesin heavy chain isoform 5C OS=Homo sapiens OX=9606 GN=KIF5C PE=1 SV=1	2	508.776	-1.5466	0.00016909	173.68	436730000	yes
581	CELPKLEK	8	O60282	Kinesin heavy chain isoform 5C OS=Homo sapiens OX=9606 GN=KIF5C PE=1 SV=1	2	508.776		9.5492e-15	151.56		yes
582	CELPKLEK	8	O60282	Kinesin heavy chain isoform 5C OS=Homo sapiens OX=9606 GN=KIF5C PE=1 SV=1	2	508.776		0.00078456	125.58		yes
583	CLAPLEGAR	9	P04217	Alpha-1B-glycoprotein OS=Homo sapiens OX=9606 GN=A1BG PE=1 SV=4	2	493.758	-1.9222	0.0083294	123.69	473140000	yes
584	CPNPPVQENFDVNK	14	P05090	Apolipoprotein D OS=Homo sapiens OX=9606 GN=APOD PE=1 SV=1	2	829.386	-0.23819	1.5692e-06	131.82	44008000	yes
585	CPNPPVQENFDVNK	14	P05090	Apolipoprotein D OS=Homo sapiens OX=9606 GN=APOD PE=1 SV=1	3	553.259	-0.5448	0.030265	53.754	13191000	yes
586	CSPHLVLSALTSDNHGATYAFSGTHYWR	28	P02790	Hemopexin OS=Homo sapiens OX=9606 GN=HPX PE=1 SV=2	4	787.873	0.17117	5.353e-111	214	101590000	yes
587	CSTSSLLEACTFR	13	P02787	Serotransferrin OS=Homo sapiens OX=9606 GN=TF PE=1 SV=4	2	766.348	-1.9396	0.0022223	103.22	2860100	yes
588	CSTSSLLEACTFR	13	P02787	Serotransferrin OS=Homo sapiens OX=9606 GN=TF PE=1 SV=4	2	766.348	-1.5556	0.0021316	103.34	7773600	yes
589	CSTSSLLEACTFR	13	P02787	Serotransferrin OS=Homo sapiens OX=9606 GN=TF PE=1 SV=4	3	511.234	-1.0158	0.00064868	107.17	69992000	yes
590	CSTSSLLEACTFR	13	P02787	Serotransferrin OS=Homo sapiens OX=9606 GN=TF PE=1 SV=4	2	766.348	-0.48749	4.3206e-08	148.28	33801000	yes
591	CSYTEDAQCIDGTIEVPK	18	P02749	Beta-2-glycoprotein 1 OS=Homo sapiens OX=9606 GN=APOH PE=1 SV=3	3	695.975	-1.3365	0.0061701	59.09	1495000	yes
592	DADPDTFFAK	10	P43652	Afamin OS=Homo sapiens OX=9606 GN=AFM PE=1 SV=1	2	563.756	-1.2714	0.007605	124.98	2121700000	yes
593	DADPDTFFAK	10	P43652	Afamin OS=Homo sapiens OX=9606 GN=AFM PE=1 SV=1	2	563.756	-0.96337	0.024636	101.64	8137700	yes
594	DADPDTFFAK	10	P43652	Afamin OS=Homo sapiens OX=9606 GN=AFM PE=1 SV=1	2	563.756	-0.75352			240540	yes
595	DADPDTFFAK	10	P43652	Afamin OS=Homo sapiens OX=9606 GN=AFM PE=1 SV=1	2	563.756	-0.38191			180800	yes
596	DAEAWFNEK	9	P13645	Keratin, type I cytoskeletal 10 OS=Homo sapiens OX=9606 GN=KRT10 PE=1 SV=6	2	555.249	-0.45129	0.0043705	143.01	218490000	yes
597	DAEAWFNEKSKELTTEIDNNIEQISSYK	28	P13645	Keratin, type I cytoskeletal 10 OS=Homo sapiens OX=9606 GN=KRT10 PE=1 SV=6	4	826.398	-0.2823	0.0015907	66.138	1213100	yes
598	DAEDWFFSKTEELNR	15	Q04695	Keratin, type I cytoskeletal 17 OS=Homo sapiens OX=9606 GN=KRT17 PE=1 SV=2	3	629.623	-0.85186	0.0042402	84.566	828360	yes
599	DAEEWFFTKTEELNR	15	P02533	Keratin, type I cytoskeletal 14 OS=Homo sapiens OX=9606 GN=KRT14 PE=1 SV=4	3	638.967	-0.90761	2.089e-18	156.5	7096100	yes
600	DAEEWFFTKTEELNR	15	P02533	Keratin, type I cytoskeletal 14 OS=Homo sapiens OX=9606 GN=KRT14 PE=1 SV=4	3	638.967	-0.73034	3.7396e-32	180.78	5651900	yes
601	DAETWFLSKTEELNKEVASNSELVQSSR	28	P08779	Keratin, type I cytoskeletal 16 OS=Homo sapiens OX=9606 GN=KRT16 PE=1 SV=4	4	800.145	0.4275	7.743e-53	158.67	26567000	yes
602	DAHKSEVAHR	10	P02768	Albumin OS=Homo sapiens OX=9606 GN=ALB PE=1 SV=2	2	575.292	-0.61903	7.2996e-15	185.29	14034000	yes
603	DAQEVHCDEATK	12	P43251	Biotinidase OS=Homo sapiens OX=9606 GN=BTD PE=1 SV=2	2	701.799	-1.386	8.9669e-71	238.01	9263300	yes
604	DAQEVHCDEATK	12	P43251	Biotinidase OS=Homo sapiens OX=9606 GN=BTD PE=1 SV=2	3	468.202	-0.7198	0.016453	77.644	5888400	yes
605	DASGVTFTWTPSSGK	15	P01876	Immunoglobulin heavy constant alpha 1 OS=Homo sapiens OX=9606 GN=IGHA1 PE=1 SV=2	2	770.868	-1.0964	9.286e-05	110.64	7930500	yes
606	DAVEDLESVGK	11	P81605	Dermcidin OS=Homo sapiens OX=9606 GN=DCD PE=1 SV=2	2	581.285	0.48874	0.02557	94.692	3204000	yes
607	DCHLAQVPSHTVVAR	15	P02787	Serotransferrin OS=Homo sapiens OX=9606 GN=TF PE=1 SV=4	3	563.955	-1.1919	0.0011782	94.544	2226800	yes
608	DCHLAQVPSHTVVAR	15	P02787	Serotransferrin OS=Homo sapiens OX=9606 GN=TF PE=1 SV=4	3	563.955	-2.3021	0.0013415	93.424	27248000	yes
609	DCHLAQVPSHTVVAR	15	P02787	Serotransferrin OS=Homo sapiens OX=9606 GN=TF PE=1 SV=4	3	563.955	-1.7026	2.4525e-07	121.79	3166400	yes
610	DCHLAQVPSHTVVAR	15	P02787	Serotransferrin OS=Homo sapiens OX=9606 GN=TF PE=1 SV=4	3	563.955	-2.078	1.3894e-14	149.3	1607300000	yes
611	DCHLAQVPSHTVVAR	15	P02787	Serotransferrin OS=Homo sapiens OX=9606 GN=TF PE=1 SV=4	3	563.955	-2.6251	3.7583e-32	178.03	36365000	yes
612	DCHLAQVPSHTVVAR	15	P02787	Serotransferrin OS=Homo sapiens OX=9606 GN=TF PE=1 SV=4	3	563.955	-0.93476	5.5848e-11	138.19	6108100	yes
613	DCHLAQVPSHTVVAR	15	P02787	Serotransferrin OS=Homo sapiens OX=9606 GN=TF PE=1 SV=4	3	563.955	-0.21729			91974	yes
614	DDNPNLPR	8	P02768	Albumin OS=Homo sapiens OX=9606 GN=ALB PE=1 SV=2	2	470.728	-1.8351	0.0090319	147.69	1200800000	yes
615	DDNPNLPR	8	P02768	Albumin OS=Homo sapiens OX=9606 GN=ALB PE=1 SV=2	2	470.728	-2.0603	0.042693	102.72	47745000	yes
616	DDNPNLPR	8	P02768	Albumin OS=Homo sapiens OX=9606 GN=ALB PE=1 SV=2	2	470.728	-0.96215	0.03723	105.2	7348800	yes
617	DDNPNLPR	8	P02768	Albumin OS=Homo sapiens OX=9606 GN=ALB PE=1 SV=2	2	470.728	-1.0231	0.022287	114.19	3133000	yes
618	DDNPNLPR	8	P02768	Albumin OS=Homo sapiens OX=9606 GN=ALB PE=1 SV=2	2	470.728	-1.0851	0.042574	102.77	2725400	yes
619	DDNPNLPR	8	P02768	Albumin OS=Homo sapiens OX=9606 GN=ALB PE=1 SV=2	2	470.728	-1.2555	0.013328	138.62	1550900	yes
620	DDNPNLPR	8	P02768	Albumin OS=Homo sapiens OX=9606 GN=ALB PE=1 SV=2	2	470.728		0.010136	115.69		yes
621	DDNPNLPR	8	P02768	Albumin OS=Homo sapiens OX=9606 GN=ALB PE=1 SV=2	2	470.728	-2.1665			29278000	yes
622	DDNPNLPRLVRPEVDVMCTAFHDNEETFLK	30	P02768	Albumin OS=Homo sapiens OX=9606 GN=ALB PE=1 SV=2	4	893.679	-0.38783	1.7083e-36	128.27	112980000	yes
623	DDTVCLAK	8	P02787	Serotransferrin OS=Homo sapiens OX=9606 GN=TF PE=1 SV=4	2	461.221	-1.7975	0.015521	131.04	1749700000	yes
624	DEELSCTVVELK	12	P01011	Alpha-1-antichymotrypsin OS=Homo sapiens OX=9606 GN=SERPINA3 PE=1 SV=2	2	711.345	1.2269	0.00035759	131.28	11033000	yes
625	DETMREFLELTEQSQK	16	Q99996	A-kinase anchor protein 9 OS=Homo sapiens OX=9606 GN=AKAP9 PE=1 SV=4	3	667.314	-1.3768	0.021749	45.434	387390000	yes
626	DETMREFLELTEQSQK	16	Q99996	A-kinase anchor protein 9 OS=Homo sapiens OX=9606 GN=AKAP9 PE=1 SV=4	3	667.314	-2.2814			953860	yes
627	DFTCVHQALK	10	P05155	Plasma protease C1 inhibitor OS=Homo sapiens OX=9606 GN=SERPING1 PE=1 SV=2	2	609.8	-1.2582	4.3323e-06	156.92	191690000	yes
628	DGAGDVAFVK	10	P02787	Serotransferrin OS=Homo sapiens OX=9606 GN=TF PE=1 SV=4	2	489.748	-1.5932	0.024636	101.64	13999000	yes
629	DGAGDVAFVK	10	P02787	Serotransferrin OS=Homo sapiens OX=9606 GN=TF PE=1 SV=4	2	489.748	-1.1675	5.6458e-06	155.07	1695100000	yes
630	DGAGDVAFVK	10	P02787	Serotransferrin OS=Homo sapiens OX=9606 GN=TF PE=1 SV=4	2	489.748	-1.1123	0.023932	103.56	6624900	yes
631	DGAGDVAFVK	10	P02787	Serotransferrin OS=Homo sapiens OX=9606 GN=TF PE=1 SV=4	2	489.748	-1.3171	0.00097132	140.84	5797300000	yes
632	DGAGDVAFVK	10	P02787	Serotransferrin OS=Homo sapiens OX=9606 GN=TF PE=1 SV=4	2	489.748	-0.34383	4.1141e-12	182.29	112680000	yes
633	DGAGDVAFVK	10	P02787	Serotransferrin OS=Homo sapiens OX=9606 GN=TF PE=1 SV=4	2	489.748	-0.97319			3326200	yes
634	DGAGDVAFVK	10	P02787	Serotransferrin OS=Homo sapiens OX=9606 GN=TF PE=1 SV=4	2	489.748	-1.1969			3976200	yes
635	DGAGDVAFVK	10	P02787	Serotransferrin OS=Homo sapiens OX=9606 GN=TF PE=1 SV=4	2	489.748	-0.25808			291090	yes
636	DGRPEIQLHNHWAQLTVGAGPR	22	P04278	Sex hormone-binding globulin OS=Homo sapiens OX=9606 GN=SHBG PE=1 SV=2	4	613.82	-0.91145	0.023744	45.369	6268400	yes
637	DGSPDVTTADIGANTPDATK	20	Q96PD5	N-acetylmuramoyl-L-alanine amidase OS=Homo sapiens OX=9606 GN=PGLYRP2 PE=1 SV=1	3	649.304	-0.78971	8.667e-21	132.9	50183000	yes
638	DGSPDVTTADIGANTPDATK	20	Q96PD5	N-acetylmuramoyl-L-alanine amidase OS=Homo sapiens OX=9606 GN=PGLYRP2 PE=1 SV=1	3	649.304	-0.6495	1.8878e-07	87.676	23849000	yes
639	DGWHSWPIAHQWPQGPSAVDAAFSWEEK	28	P02790	Hemopexin OS=Homo sapiens OX=9606 GN=HPX PE=1 SV=2	4	805.623	-0.40444	7.8705e-83	185.06	508260000	yes
640	DGWHSWPIAHQWPQGPSAVDAAFSWEEK	28	P02790	Hemopexin OS=Homo sapiens OX=9606 GN=HPX PE=1 SV=2	3	1073.83	-1.0411	1.3057e-31	124.17	134020000	yes
641	DGWHSWPIAHQWPQGPSAVDAAFSWEEK	28	P02790	Hemopexin OS=Homo sapiens OX=9606 GN=HPX PE=1 SV=2	4	805.623	0.095907	1.6161e-31	123.14	56164000	yes
642	DHAVDLIQK	9	P0C0L5	Complement C4-B OS=Homo sapiens OX=9606 GN=C4B_2 PE=1 SV=2	2	519.783	-0.98203	0.00041557	155.07	11562000	yes
643	DHYIFYCEGELHGK	14	P31025	Lipocalin-1 OS=Homo sapiens OX=9606 GN=LCN1 PE=1 SV=1	4	442.7	-1.2312	0.016112	62.042	2925300	yes
644	DIAPTLTLYVGK	12	P00738	Haptoglobin OS=Homo sapiens OX=9606 GN=HP PE=1 SV=1	2	645.869	-0.44663	0.0067538	110.14	20930000	no
645	DIAPTLTLYVGK	12	P00738	Haptoglobin OS=Homo sapiens OX=9606 GN=HP PE=1 SV=1	2	645.869	-0.2448	0.0067538	110.14	314100000	no
646	DIAPTLTLYVGK	12	P00738	Haptoglobin OS=Homo sapiens OX=9606 GN=HP PE=1 SV=1	2	645.869	-0.46365	0.037573	84.17	5626500	no
647	DIAPTLTLYVGK	12	P00738	Haptoglobin OS=Homo sapiens OX=9606 GN=HP PE=1 SV=1	2	645.869	-0.30848	0.021731	90.108	9215200000	no
648	DIAPTLTLYVGK	12	P00738	Haptoglobin OS=Homo sapiens OX=9606 GN=HP PE=1 SV=1	2	645.869	0.68547	0.034352	85.377	6757000	no
649	DIAPTLTLYVGK	12	P00738	Haptoglobin OS=Homo sapiens OX=9606 GN=HP PE=1 SV=1	2	645.869		0.013918	91.584		no
650	DIAPTLTLYVGKK	13	P00738	Haptoglobin OS=Homo sapiens OX=9606 GN=HP PE=1 SV=1	3	473.613	-0.30202	0.0041585	80.522	16280000	no
651	DIAPTLTLYVGKK	13	P00738	Haptoglobin OS=Homo sapiens OX=9606 GN=HP PE=1 SV=1	3	473.613	-0.56234	0.00052235	102.66	9294300	no
652	DIENQYETQITQIEHEVSSSGQEVQSSAK	29	P35527	Keratin, type I cytoskeletal 9 OS=Homo sapiens OX=9606 GN=KRT9 PE=1 SV=3	3	1088.84	-1.8669	0.0017369	64.722	3339500	yes
653	DIENQYETQITQIEHEVSSSGQEVQSSAK	29	P35527	Keratin, type I cytoskeletal 9 OS=Homo sapiens OX=9606 GN=KRT9 PE=1 SV=3	4	816.884	0.098732	6.0432e-32	124.5	52796000	yes
654	DIENQYETQITQIEHEVSSSGQEVQSSAK	29	P35527	Keratin, type I cytoskeletal 9 OS=Homo sapiens OX=9606 GN=KRT9 PE=1 SV=3	3	1088.84	0.0022349	0.01192	38.537	382760000	yes
655	DIENQYETQITQIEHEVSSSGQEVQSSAK	29	P35527	Keratin, type I cytoskeletal 9 OS=Homo sapiens OX=9606 GN=KRT9 PE=1 SV=3	3	1088.84	-2.7304	3.4989e-209	275.94	287470000	yes
656	DIENQYETQITQIEHEVSSSGQEVQSSAK	29	P35527	Keratin, type I cytoskeletal 9 OS=Homo sapiens OX=9606 GN=KRT9 PE=1 SV=3	3	1088.84	-2.3411	1.1684e-72	177.73	20681000	yes
657	DIENQYETQITQIEHEVSSSGQEVQSSAKEVTQLR	35	P35527	Keratin, type I cytoskeletal 9 OS=Homo sapiens OX=9606 GN=KRT9 PE=1 SV=3	4	998.485	-0.18741	3.978e-141	205.09	319880000	yes
658	DIIDPAFR	8	Q01459	Di-N-acetylchitobiase OS=Homo sapiens OX=9606 GN=CTBS PE=1 SV=1	2	473.753	-1.5061	0.024382	111.04	22853000	yes
659	DIPTNSPELEETLTHTITK	19	P01042	Kininogen-1 OS=Homo sapiens OX=9606 GN=KNG1 PE=1 SV=2	3	713.699	-2.0952	5.2718e-21	148.24	808380000	yes
660	DKCEPLEK	8	P02763	Alpha-1-acid glycoprotein 1 OS=Homo sapiens OX=9606 GN=ORM1 PE=1 SV=2	2	509.747	-1.5797	4.9448e-08	185.72	39907000	no
661	DKCEPLEK	8	P02763	Alpha-1-acid glycoprotein 1 OS=Homo sapiens OX=9606 GN=ORM1 PE=1 SV=2	2	509.747	-1.3232	6.85e-53	245.03	3301500000	no
662	DLATVYVDVLK	11	P02647	Apolipoprotein A-I OS=Homo sapiens OX=9606 GN=APOA1 PE=1 SV=1	2	618.348	0.90309	0.012755	111.61	42513000	yes
663	DLGEENFK	8	P02768	Albumin OS=Homo sapiens OX=9606 GN=ALB PE=1 SV=2	2	476.225	-1.9352	0.013126	139.31	25307000000	yes
664	DLGEENFK	8	P02768	Albumin OS=Homo sapiens OX=9606 GN=ALB PE=1 SV=2	2	476.225	-2.0337	0.012643	140.98	7257600000	yes
665	DLGEENFK	8	P02768	Albumin OS=Homo sapiens OX=9606 GN=ALB PE=1 SV=2	2	476.225	-1.7251	0.022874	113.1	916210000	yes
666	DLGEENFK	8	P02768	Albumin OS=Homo sapiens OX=9606 GN=ALB PE=1 SV=2	2	476.225	-0.62429	0.015215	132.09	556000000	yes
667	DLGEENFK	8	P02768	Albumin OS=Homo sapiens OX=9606 GN=ALB PE=1 SV=2	2	476.225	-0.81494	0.018785	120.65	193050000	yes
668	DLGEENFK	8	P02768	Albumin OS=Homo sapiens OX=9606 GN=ALB PE=1 SV=2	2	476.225	-0.88504	0.021963	114.78	345620000	yes
669	DLGEENFK	8	P02768	Albumin OS=Homo sapiens OX=9606 GN=ALB PE=1 SV=2	2	476.225	-0.96641	0.018434	121.29	303020000	yes
670	DLGEENFK	8	P02768	Albumin OS=Homo sapiens OX=9606 GN=ALB PE=1 SV=2	2	476.225	-1.1071	0.017393	124.59	146910000	yes
671	DLGEENFK	8	P02768	Albumin OS=Homo sapiens OX=9606 GN=ALB PE=1 SV=2	2	476.225	-1.2297	0.015521	131.04	84033000	yes
672	DLGEENFK	8	P02768	Albumin OS=Homo sapiens OX=9606 GN=ALB PE=1 SV=2	2	476.225	-1.3583	0.032569	107.32	55658000	yes
673	DLGEENFK	8	P02768	Albumin OS=Homo sapiens OX=9606 GN=ALB PE=1 SV=2	2	476.225	-1.3979	0.020254	117.93	52904000	yes
674	DLGEENFK	8	P02768	Albumin OS=Homo sapiens OX=9606 GN=ALB PE=1 SV=2	2	476.225	-1.2033	0.024382	111.04	300570000	yes
675	DLGEENFK	8	P02768	Albumin OS=Homo sapiens OX=9606 GN=ALB PE=1 SV=2	2	476.225	-1.1019	0.042574	102.77	40463000	yes
676	DLGEENFK	8	P02768	Albumin OS=Homo sapiens OX=9606 GN=ALB PE=1 SV=2	2	476.225	-1.0524	0.021009	116.54	30772000	yes
677	DLGEENFK	8	P02768	Albumin OS=Homo sapiens OX=9606 GN=ALB PE=1 SV=2	2	476.225	-0.33154	0.0094804	146.94	44593000	yes
678	DLGEENFK	8	P02768	Albumin OS=Homo sapiens OX=9606 GN=ALB PE=1 SV=2	2	476.225	0.5102	0.020669	117.17	263060000	yes
679	DLGEENFK	8	P02768	Albumin OS=Homo sapiens OX=9606 GN=ALB PE=1 SV=2	2	476.225	0.22205	0.022447	113.89	120760000	yes
680	DLGEENFK	8	P02768	Albumin OS=Homo sapiens OX=9606 GN=ALB PE=1 SV=2	2	476.225	-1.1278	0.013126	139.31	1065000000	yes
681	DLGEENFK	8	P02768	Albumin OS=Homo sapiens OX=9606 GN=ALB PE=1 SV=2	2	476.225		1.2327e-05	132.09		yes
682	DLGEENFK	8	P02768	Albumin OS=Homo sapiens OX=9606 GN=ALB PE=1 SV=2	2	476.225	-1.037	0.028216	123.69	103010000	yes
683	DLGEENFK	8	P02768	Albumin OS=Homo sapiens OX=9606 GN=ALB PE=1 SV=2	2	476.225	-2.9593	0.042574	102.77	8704600	yes
684	DLGEENFK	8	P02768	Albumin OS=Homo sapiens OX=9606 GN=ALB PE=1 SV=2	2	476.225	0.13114	0.032569	107.32	15367000	yes
685	DLGEENFK	8	P02768	Albumin OS=Homo sapiens OX=9606 GN=ALB PE=1 SV=2	2	476.225	0.22021	0.038887	104.45	2949900	yes
686	DLGEENFK	8	P02768	Albumin OS=Homo sapiens OX=9606 GN=ALB PE=1 SV=2	2	476.225	0.21811	0.020254	117.93	10294000	yes
687	DLGEENFK	8	P02768	Albumin OS=Homo sapiens OX=9606 GN=ALB PE=1 SV=2	2	476.225	0.21668	0.018785	120.65	3397900	yes
688	DLGEENFK	8	P02768	Albumin OS=Homo sapiens OX=9606 GN=ALB PE=1 SV=2	2	476.225	0.21224	0.038887	104.45	3517000	yes
689	DLGEENFK	8	P02768	Albumin OS=Homo sapiens OX=9606 GN=ALB PE=1 SV=2	2	476.225	0.20808	0.020254	117.93	5622700	yes
690	DLGEENFK	8	P02768	Albumin OS=Homo sapiens OX=9606 GN=ALB PE=1 SV=2	2	476.225	0.08673	0.018785	120.65	2671900	yes
691	DLGEENFK	8	P02768	Albumin OS=Homo sapiens OX=9606 GN=ALB PE=1 SV=2	2	476.225	-0.48843	0.038887	104.45	2906800	yes
692	DLGEENFK	8	P02768	Albumin OS=Homo sapiens OX=9606 GN=ALB PE=1 SV=2	2	476.225	-1.8178	0.017202	125.25	1193000000	yes
693	DLGEENFK	8	P02768	Albumin OS=Homo sapiens OX=9606 GN=ALB PE=1 SV=2	2	476.225	-1.7151	0.021596	115.46	137560000	yes
694	DLGEENFK	8	P02768	Albumin OS=Homo sapiens OX=9606 GN=ALB PE=1 SV=2	2	476.225	-1.4534	0.039068	104.37	29048000	yes
695	DLGEENFK	8	P02768	Albumin OS=Homo sapiens OX=9606 GN=ALB PE=1 SV=2	2	476.225	-0.35558	0.032569	107.32	95776000	yes
696	DLGEENFK	8	P02768	Albumin OS=Homo sapiens OX=9606 GN=ALB PE=1 SV=2	2	476.225	-0.35346	0.023379	112.17	7797900	yes
697	DLGEENFK	8	P02768	Albumin OS=Homo sapiens OX=9606 GN=ALB PE=1 SV=2	2	476.225	-1.7216			1621200000	yes
698	DLGEENFK	8	P02768	Albumin OS=Homo sapiens OX=9606 GN=ALB PE=1 SV=2	2	476.225	0.23238			2671400	yes
699	DLGEENFK	8	P02768	Albumin OS=Homo sapiens OX=9606 GN=ALB PE=1 SV=2	2	476.225	-0.43643			2092900	yes
700	DLGEENFK	8	P02768	Albumin OS=Homo sapiens OX=9606 GN=ALB PE=1 SV=2	2	476.225	-1.0377			803590	yes
701	DLGEENFK	8	P02768	Albumin OS=Homo sapiens OX=9606 GN=ALB PE=1 SV=2	2	476.225	-1.1485			1322900	yes
702	DLGEENFK	8	P02768	Albumin OS=Homo sapiens OX=9606 GN=ALB PE=1 SV=2	2	476.225	-0.85295			548220	yes
703	DLGEENFK	8	P02768	Albumin OS=Homo sapiens OX=9606 GN=ALB PE=1 SV=2	2	476.225	-0.5963			1855200	yes
704	DLGEENFK	8	P02768	Albumin OS=Homo sapiens OX=9606 GN=ALB PE=1 SV=2	2	476.225	0.096132			1837300	yes
705	DLLFKDSAHGFLK	13	P02787	Serotransferrin OS=Homo sapiens OX=9606 GN=TF PE=1 SV=4	3	497.605	-0.31645	3.8869e-08	145	8414500	yes
706	DLLFRDDTVCLAK	13	P02787	Serotransferrin OS=Homo sapiens OX=9606 GN=TF PE=1 SV=4	3	522.605	-1.0948	0.04013	62.14	22092000	yes
707	DMGFQYSCINDYRPVK	16	Q10588	ADP-ribosyl cyclase/cyclic ADP-ribose hydrolase 2 OS=Homo sapiens OX=9606 GN=BST1 PE=1 SV=2	3	670.301	-0.91837	0.008284	61.641	874300	yes
708	DMGFQYSCINDYRPVK	16	Q10588	ADP-ribosyl cyclase/cyclic ADP-ribose hydrolase 2 OS=Homo sapiens OX=9606 GN=BST1 PE=1 SV=2	3	664.97	-0.41015	6.3694e-08	129.38	10116000	yes
709	DNPMYYCNK	9	O75882	Attractin OS=Homo sapiens OX=9606 GN=ATRN PE=1 SV=2	2	602.742	-1.0013	0.0097049	120.46	16361000	yes
710	DPAGHFHQVWYDNPQSISLK	20	Q01459	Di-N-acetylchitobiase OS=Homo sapiens OX=9606 GN=CTBS PE=1 SV=1	4	585.536	-0.29723	4.5943e-09	99.059	31095000	yes
711	DPTFIPAPIQAK	12	P01019	Angiotensinogen OS=Homo sapiens OX=9606 GN=AGT PE=1 SV=3	2	649.361	-1.9215	0.0048244	115.71	43253000	yes
712	DPTPEQTHR	9	P08697	Alpha-2-antiplasmin OS=Homo sapiens OX=9606 GN=SERPINF2 PE=1 SV=3	2	540.757	-0.42016	0.0014309	150.4	6494800	yes
713	DQYELLCLDNTR	12	P02787	Serotransferrin OS=Homo sapiens OX=9606 GN=TF PE=1 SV=4	2	770.359	-2.1205	1.3816e-57	230.95	289090000	yes
714	DQYELLCLDNTR	12	P02787	Serotransferrin OS=Homo sapiens OX=9606 GN=TF PE=1 SV=4	3	513.908	-1.0385	0.00010297	131.06	58851000	yes
715	DRQDGEEVLQCMPVCGR	17	Q9NZP8	Complement C1r subcomponent-like protein OS=Homo sapiens OX=9606 GN=C1RL PE=1 SV=2	3	683.636	-1.3142	9.3814e-08	121.27	10262000	yes
716	DSALSWEYCR	10	Q04756	Hepatocyte growth factor activator OS=Homo sapiens OX=9606 GN=HGFAC PE=1 SV=1	2	643.777	-1.8213	1.5063e-15	187	22873000	yes
717	DSGFQMNQLR	10	P02787	Serotransferrin OS=Homo sapiens OX=9606 GN=TF PE=1 SV=4	2	598.28	-1.6054	2.1004e-21	194.9	806080000	yes
718	DTEEEDFHVDQVTTVK	16	P01009	Alpha-1-antitrypsin OS=Homo sapiens OX=9606 GN=SERPINA1 PE=1 SV=3	3	631.29	-0.89738	4.1662e-11	136.48	222140000	yes
719	DTEEEDFHVDQVTTVK	16	P01009	Alpha-1-antitrypsin OS=Homo sapiens OX=9606 GN=SERPINA1 PE=1 SV=3	3	631.29	-0.81053	0.028019	46.964	1163800	yes
720	DTEEEDFHVDQVTTVK	16	P01009	Alpha-1-antitrypsin OS=Homo sapiens OX=9606 GN=SERPINA1 PE=1 SV=3	3	631.29	-0.77693	0.0008947	91.207	2945700	yes
721	DTGTYGFLLPER	12	Q96IY4	Carboxypeptidase B2 OS=Homo sapiens OX=9606 GN=CPB2 PE=1 SV=2	2	684.843	-1.9583	0.020061	90.827	8861900	yes
722	DTLMISR	7	P01859	Immunoglobulin heavy constant gamma 2 OS=Homo sapiens OX=9606 GN=IGHG2 PE=1 SV=2	2	418.221	-1.2445	3.7248e-05	183.43	57208000	no
723	DVCDPGNTK	9	P02774	Vitamin D-binding protein OS=Homo sapiens OX=9606 GN=GC PE=1 SV=2	2	503.219	-1.1538	0.016585	110.22	35567000	yes
724	DVCDPGNTK	9	P02774	Vitamin D-binding protein OS=Homo sapiens OX=9606 GN=GC PE=1 SV=2	2	503.219	-1.6039			630580	yes
725	DVCKNYAEAK	10	P02768	Albumin OS=Homo sapiens OX=9606 GN=ALB PE=1 SV=2	2	599.282	0.011999	2.2637e-05	154.84	19531000	yes
726	DVCKNYAEAK	10	P02768	Albumin OS=Homo sapiens OX=9606 GN=ALB PE=1 SV=2	2	599.282	-0.048854	2.7459e-05	153.1	6878200	yes
727	DVDAAYMNKVELEAK	15	P13647	Keratin, type II cytoskeletal 5 OS=Homo sapiens OX=9606 GN=KRT5 PE=1 SV=3	3	565.947	-1.3301	0.0090646	70.197	5008200	no
728	DVDAAYMNKVELEAK	15	P13647	Keratin, type II cytoskeletal 5 OS=Homo sapiens OX=9606 GN=KRT5 PE=1 SV=3	3	565.947	-1.5522	1.5238e-05	113.59	6796000	no
729	DVDAAYMNKVELQAK	15	P48668	Keratin, type II cytoskeletal 6C OS=Homo sapiens OX=9606 GN=KRT6C PE=1 SV=3	3	570.95	-1.4222	0.017627	55.213	1402800	no
730	DVDAAYMNKVELQAK	15	P48668	Keratin, type II cytoskeletal 6C OS=Homo sapiens OX=9606 GN=KRT6C PE=1 SV=3	3	565.619	-1.3167	0.022039	59.261	8271600	no
731	DVDAAYMNKVELQAKADTLTDEINFLR	27	P48668	Keratin, type II cytoskeletal 6C OS=Homo sapiens OX=9606 GN=KRT6C PE=1 SV=3	4	775.638	0.33355	0.003059	66.868	5669000	no
732	DVDAAYMNKVELQAKADTLTDEINFLR	27	P48668	Keratin, type II cytoskeletal 6C OS=Homo sapiens OX=9606 GN=KRT6C PE=1 SV=3	4	771.639	0.067927	8.7418e-230	280.73	10081000	no
733	DVDGAYMTKVDLQAK	15	P04264	Keratin, type II cytoskeletal 1 OS=Homo sapiens OX=9606 GN=KRT1 PE=1 SV=6	3	551.943		1.8416e-05	108.89		yes
734	DVDGAYMTKVDLQAK	15	P04264	Keratin, type II cytoskeletal 1 OS=Homo sapiens OX=9606 GN=KRT1 PE=1 SV=6	3	551.943	-1.2782	0.00016671	106.52	59907000	yes
735	DVDGAYMTKVDLQAK	15	P04264	Keratin, type II cytoskeletal 1 OS=Homo sapiens OX=9606 GN=KRT1 PE=1 SV=6	3	557.275	-1.5278	0.0024401	82.651	33289000	yes
736	DVDNAYMIKVELQSK	15	P35908	Keratin, type II cytoskeletal 2 epidermal OS=Homo sapiens OX=9606 GN=KRT2 PE=1 SV=2	3	590.298	0.062389	4.4805e-06	117.37	15359000	yes
737	DVDNAYMIKVELQSK	15	P35908	Keratin, type II cytoskeletal 2 epidermal OS=Homo sapiens OX=9606 GN=KRT2 PE=1 SV=2	3	584.966	0.24325	0.0025763	93.51	23274000	yes
738	DYAEVGR	7	P00738	Haptoglobin OS=Homo sapiens OX=9606 GN=HP PE=1 SV=1	2	405.193	-2.5539	0.034717	158.38	9226400000	yes
739	DYELLCLDGTR	11	P02787	Serotransferrin OS=Homo sapiens OX=9606 GN=TF PE=1 SV=4	2	677.819	-2.0884	2.8368e-05	147.95	6332900000	yes
740	DYFMPCPGR	9	P02790	Hemopexin OS=Homo sapiens OX=9606 GN=HPX PE=1 SV=2	2	579.739	-0.90594	0.04361	114.78	3492100000	yes
741	DYFMPCPGR	9	P02790	Hemopexin OS=Homo sapiens OX=9606 GN=HPX PE=1 SV=2	2	579.739		0.034359	102.72		yes
742	DYFMPCPGR	9	P02790	Hemopexin OS=Homo sapiens OX=9606 GN=HPX PE=1 SV=2	2	579.739	-1.8625	0.033137	94.662	37858000	yes
743	DYFMPCPGR	9	P02790	Hemopexin OS=Homo sapiens OX=9606 GN=HPX PE=1 SV=2	2	579.739	-1.7698	0.033137	94.662	16625000	yes
744	DYFMPCPGR	9	P02790	Hemopexin OS=Homo sapiens OX=9606 GN=HPX PE=1 SV=2	2	579.739	-1.9651	0.033879	91.626	18706000	yes
745	DYFMPCPGR	9	P02790	Hemopexin OS=Homo sapiens OX=9606 GN=HPX PE=1 SV=2	2	579.739	-1.6391	0.033137	94.662	16171000	yes
746	DYFMPCPGR	9	P02790	Hemopexin OS=Homo sapiens OX=9606 GN=HPX PE=1 SV=2	2	571.742	-1.9978	0.019666	107.43	5714700000	yes
747	DYFMPCPGR	9	P02790	Hemopexin OS=Homo sapiens OX=9606 GN=HPX PE=1 SV=2	2	571.742	-0.68078	0.04185	94.262	56622000	yes
748	DYQELMNTK	9	P04264	Keratin, type II cytoskeletal 1 OS=Homo sapiens OX=9606 GN=KRT1 PE=1 SV=6	2	571.263	-1.0526	0.0035169	145.16	30139000	yes
749	DYVSQFEGSALGK	13	P02647	Apolipoprotein A-I OS=Homo sapiens OX=9606 GN=APOA1 PE=1 SV=1	2	700.838	-1.7387	0.00022749	121.9	13427000	yes
750	EALQGVGDMGR	11	P35542	Serum amyloid A-4 protein OS=Homo sapiens OX=9606 GN=SAA4 PE=1 SV=2	2	566.774	-0.77599	0.0041827	121.73	55500000	yes
751	ECCEKPLLEK	10	P02768	Albumin OS=Homo sapiens OX=9606 GN=ALB PE=1 SV=2	2	653.313	-1.4085	1.0606e-77	250.92	46035000	yes
752	ECCEKPLLEK	10	P02768	Albumin OS=Homo sapiens OX=9606 GN=ALB PE=1 SV=2	2	653.313	-1.4259	5.9617e-95	265.31	51995000	yes
753	ECCEKPLLEK	10	P02768	Albumin OS=Homo sapiens OX=9606 GN=ALB PE=1 SV=2	2	653.313	-1.4407	4.1851e-94	258.52	194180000	yes
754	ECCEKPLLEK	10	P02768	Albumin OS=Homo sapiens OX=9606 GN=ALB PE=1 SV=2	2	653.313	-1.7017	4.6254e-63	244.28	52625000	yes
755	ECCEKPLLEK	10	P02768	Albumin OS=Homo sapiens OX=9606 GN=ALB PE=1 SV=2	2	653.313	-1.8975	1.475e-15	192.26	62575000	yes
756	ECCEKPLLEK	10	P02768	Albumin OS=Homo sapiens OX=9606 GN=ALB PE=1 SV=2	2	653.313	-1.8017	0.020845	132.32	133980000	yes
757	ECCEKPLLEK	10	P02768	Albumin OS=Homo sapiens OX=9606 GN=ALB PE=1 SV=2	2	653.313	-1.6702	4.7638e-29	212.03	14815000	yes
758	ECCEKPLLEK	10	P02768	Albumin OS=Homo sapiens OX=9606 GN=ALB PE=1 SV=2	2	653.313	-1.7225	2.1039e-05	155.42	29161000	yes
759	ECCEKPLLEK	10	P02768	Albumin OS=Homo sapiens OX=9606 GN=ALB PE=1 SV=2	2	653.313	-1.2822	8.9407e-11	175.93	15304000	yes
760	ECCEKPLLEK	10	P02768	Albumin OS=Homo sapiens OX=9606 GN=ALB PE=1 SV=2	2	653.313	-0.61379	3.0925e-49	225.87	20746000	yes
761	ECCEKPLLEK	10	P02768	Albumin OS=Homo sapiens OX=9606 GN=ALB PE=1 SV=2	2	653.313	-0.27906	8.4245e-11	176.38	11852000	yes
762	ECCEKPLLEK	10	P02768	Albumin OS=Homo sapiens OX=9606 GN=ALB PE=1 SV=2	2	653.313	-0.32991	9.491e-05	151.83	10708000	yes
763	ECCEKPLLEK	10	P02768	Albumin OS=Homo sapiens OX=9606 GN=ALB PE=1 SV=2	2	653.313	-0.45614	7.8429e-64	245.5	18138000	yes
764	ECCEKPLLEK	10	P02768	Albumin OS=Homo sapiens OX=9606 GN=ALB PE=1 SV=2	2	653.313	-0.7936	1.0694e-10	174.41	8235500	yes
765	ECCEKPLLEK	10	P02768	Albumin OS=Homo sapiens OX=9606 GN=ALB PE=1 SV=2	2	653.313	-0.92983	0.030958	123.86	3956900	yes
766	ECCEKPLLEK	10	P02768	Albumin OS=Homo sapiens OX=9606 GN=ALB PE=1 SV=2	2	653.313	0.53153	3.1664e-21	200.71	3606100	yes
767	ECCEKPLLEK	10	P02768	Albumin OS=Homo sapiens OX=9606 GN=ALB PE=1 SV=2	2	653.313		8.9644e-192	265.31		yes
768	ECCEKPLLEK	10	P02768	Albumin OS=Homo sapiens OX=9606 GN=ALB PE=1 SV=2	2	653.313		1.5462e-143	242.92		yes
769	ECCEKPLLEK	10	P02768	Albumin OS=Homo sapiens OX=9606 GN=ALB PE=1 SV=2	2	653.313		4.9783e-22	166.19		yes
770	ECCEKPLLEK	10	P02768	Albumin OS=Homo sapiens OX=9606 GN=ALB PE=1 SV=2	2	653.313		8.808e-05	128.86		yes
771	ECCEKPLLEK	10	P02768	Albumin OS=Homo sapiens OX=9606 GN=ALB PE=1 SV=2	2	653.313		5.6809e-102	222.28		yes
772	ECCEKPLLEK	10	P02768	Albumin OS=Homo sapiens OX=9606 GN=ALB PE=1 SV=2	2	653.313		1.1199e-143	245.5		yes
773	ECCEKPLLEK	10	P02768	Albumin OS=Homo sapiens OX=9606 GN=ALB PE=1 SV=2	2	653.313		9.2735e-05	128.35		yes
774	ECCEKPLLEK	10	P02768	Albumin OS=Homo sapiens OX=9606 GN=ALB PE=1 SV=2	2	653.313	-0.6923	0.0012477	132.01	13431000	yes
775	ECCEKPLLEK	10	P02768	Albumin OS=Homo sapiens OX=9606 GN=ALB PE=1 SV=2	2	653.313	-1.3208	9.2664e-16	192.92	1165600	yes
776	ECCEKPLLEK	10	P02768	Albumin OS=Homo sapiens OX=9606 GN=ALB PE=1 SV=2	2	653.313	-2.5263	1.0655e-112	271.62	359430000	yes
777	ECCEKPLLEK	10	P02768	Albumin OS=Homo sapiens OX=9606 GN=ALB PE=1 SV=2	2	653.313	-2.3843	4.3085e-15	188.87	9615300	yes
778	ECCEKPLLEK	10	P02768	Albumin OS=Homo sapiens OX=9606 GN=ALB PE=1 SV=2	2	653.313	-1.476	4.7305e-08	166.33	6804800	yes
779	ECCEKPLLEK	10	P02768	Albumin OS=Homo sapiens OX=9606 GN=ALB PE=1 SV=2	2	653.313		0.013468	120.99		yes
780	ECCEKPLLEK	10	P02768	Albumin OS=Homo sapiens OX=9606 GN=ALB PE=1 SV=2	2	653.313	-1.139	4.5332e-95	265.58	106410000	yes
781	ECCEKPLLEK	10	P02768	Albumin OS=Homo sapiens OX=9606 GN=ALB PE=1 SV=2	2	653.313	-1.2562	3.5106e-178	302.25	32648000	yes
782	ECCEKPLLEK	10	P02768	Albumin OS=Homo sapiens OX=9606 GN=ALB PE=1 SV=2	2	653.313	-0.12499	7.9573e-134	286.73	81842000	yes
783	ECCEKPLLEK	10	P02768	Albumin OS=Homo sapiens OX=9606 GN=ALB PE=1 SV=2	2	653.313	-0.98094			63181	yes
784	ECCEKPLLEK	10	P02768	Albumin OS=Homo sapiens OX=9606 GN=ALB PE=1 SV=2	2	653.313	-0.16816			529060	yes
785	ECCEKPLLEKSHCIAEVENDEMPADLPSLAADFVESK	37	P02768	Albumin OS=Homo sapiens OX=9606 GN=ALB PE=1 SV=2	5	856.194	-1.313	1.5107e-06	48.433	22424000	yes
786	EDPQTFYYAVAVVK	14	P02787	Serotransferrin OS=Homo sapiens OX=9606 GN=TF PE=1 SV=4	2	815.412	-0.99044	1.9952e-19	169.65	27041000	yes
787	EDPQTFYYAVAVVK	14	P02787	Serotransferrin OS=Homo sapiens OX=9606 GN=TF PE=1 SV=4	2	815.412	0.29479	0.00078886	115.18	94690000	yes
788	EDPQTFYYAVAVVK	14	P02787	Serotransferrin OS=Homo sapiens OX=9606 GN=TF PE=1 SV=4	2	815.412	-0.55543	2.7282e-19	168.3	9450000000	yes
792	EEMSQLTGQNSGDVNVEINVAPGKDLTK	28	P35527	Keratin, type I cytoskeletal 9 OS=Homo sapiens OX=9606 GN=KRT9 PE=1 SV=3	3	997.152	1.4412	0.0048812	53.998	3988500	yes
793	EEMSQLTGQNSGDVNVEINVAPGKDLTK	28	P35527	Keratin, type I cytoskeletal 9 OS=Homo sapiens OX=9606 GN=KRT9 PE=1 SV=3	3	991.821	-0.40763	4.6513e-21	105.73	7546900	yes
794	EENFYVDETTVVK	13	P08185	Corticosteroid-binding globulin OS=Homo sapiens OX=9606 GN=SERPINA6 PE=1 SV=1	2	786.875	1.0703	0.0022145	103.08	14535000	yes
795	EESVNQMQPLNEK	13	P10155	RNA-binding protein RO60 OS=Homo sapiens OX=9606 GN=RO60 PE=1 SV=2	2	802.367	-1.6337	0.0061425	67.897	22750000	yes
796	EFLEDTCVQYVQK	13	Q9UNN8	Endothelial protein C receptor OS=Homo sapiens OX=9606 GN=PROCR PE=1 SV=1	2	829.89	-1.6275	1.093e-05	134.59	10894000	yes
797	EFNAETFTFHADICTLSEK	19	P02768	Albumin OS=Homo sapiens OX=9606 GN=ALB PE=1 SV=2	3	754.012	-1.1885	2.4311e-67	212.69	3139800000	yes
798	EFNAETFTFHADICTLSEK	19	P02768	Albumin OS=Homo sapiens OX=9606 GN=ALB PE=1 SV=2	3	754.012	-0.41338	9.7172e-06	91.475	3812000	yes
799	EFNAETFTFHADICTLSEK	19	P02768	Albumin OS=Homo sapiens OX=9606 GN=ALB PE=1 SV=2	3	754.012	-0.84538	1.5303e-104	240.21	10997000000	yes
800	EFNAETFTFHADICTLSEK	19	P02768	Albumin OS=Homo sapiens OX=9606 GN=ALB PE=1 SV=2	2	1130.51	-1.674	6.8452e-05	87.18	3581600	yes
801	EFNAETFTFHADICTLSEK	19	P02768	Albumin OS=Homo sapiens OX=9606 GN=ALB PE=1 SV=2	2	1130.51	-2.9422	0	408.9	39961000	yes
802	EFNAETFTFHADICTLSEK	19	P02768	Albumin OS=Homo sapiens OX=9606 GN=ALB PE=1 SV=2	3	754.012	-0.88338	6.9114e-08	110.6	16678000	yes
803	EFNAETFTFHADICTLSEK	19	P02768	Albumin OS=Homo sapiens OX=9606 GN=ALB PE=1 SV=2	3	754.012	-1.139	6.7223e-26	156.73	6628800	yes
804	EFNAETFTFHADICTLSEK	19	P02768	Albumin OS=Homo sapiens OX=9606 GN=ALB PE=1 SV=2	4	565.761	-0.6587	1.6414e-32	169.25	62102000	yes
805	EFNAETFTFHADICTLSEK	19	P02768	Albumin OS=Homo sapiens OX=9606 GN=ALB PE=1 SV=2	3	754.012	-0.61325	1.5303e-104	240.21	78961000000	yes
806	EFNAETFTFHADICTLSEK	19	P02768	Albumin OS=Homo sapiens OX=9606 GN=ALB PE=1 SV=2	4	565.761	-0.27496	9.6081e-06	92.492	41355000	yes
807	EFNAETFTFHADICTLSEK	19	P02768	Albumin OS=Homo sapiens OX=9606 GN=ALB PE=1 SV=2	4	565.761	-0.19966	2.5809e-21	150.68	40568000	yes
808	EFNAETFTFHADICTLSEK	19	P02768	Albumin OS=Homo sapiens OX=9606 GN=ALB PE=1 SV=2	2	1130.51	-1.0555			46850000	yes
809	EFNAETFTFHADICTLSEKER	21	P02768	Albumin OS=Homo sapiens OX=9606 GN=ALB PE=1 SV=2	3	849.06	0.0835	2.5402e-09	100.21	11692000	yes
810	EFNAETFTFHADICTLSEKER	21	P02768	Albumin OS=Homo sapiens OX=9606 GN=ALB PE=1 SV=2	4	637.047	-0.75222	1.2164e-33	154.11	45882000	yes
811	EFNAETFTFHADICTLSEKER	21	P02768	Albumin OS=Homo sapiens OX=9606 GN=ALB PE=1 SV=2	3	849.06	-0.45644	1.1026e-20	132.13	14802000	yes
812	EFNAETFTFHADICTLSEKER	21	P02768	Albumin OS=Homo sapiens OX=9606 GN=ALB PE=1 SV=2	4	637.047	-0.64596	2.3749e-06	79.568	54055000	yes
813	EFNAETFTFHADICTLSEKER	21	P02768	Albumin OS=Homo sapiens OX=9606 GN=ALB PE=1 SV=2	3	849.06	-1.7557	1.8964e-70	200.99	131840000	yes
814	EFNAETFTFHADICTLSEKER	21	P02768	Albumin OS=Homo sapiens OX=9606 GN=ALB PE=1 SV=2	4	637.047	-1.6234	1.8645e-59	186.3	10759000	yes
815	EFNAETFTFHADICTLSEKER	21	P02768	Albumin OS=Homo sapiens OX=9606 GN=ALB PE=1 SV=2	4	637.047	-1.3195	1.3667e-40	166.06	414250000	yes
816	EFNAETFTFHADICTLSEKER	21	P02768	Albumin OS=Homo sapiens OX=9606 GN=ALB PE=1 SV=2	3	849.06	-1.3555	1.9741e-07	88.036	4762500	yes
817	EFNAETFTFHADICTLSEKER	21	P02768	Albumin OS=Homo sapiens OX=9606 GN=ALB PE=1 SV=2	4	637.047	-0.62893	1.2485e-10	108.92	5144700000	yes
818	EFNAETFTFHADICTLSEKER	21	P02768	Albumin OS=Homo sapiens OX=9606 GN=ALB PE=1 SV=2	4	637.047	-0.44037	3.3155e-10	105	10993000	yes
819	EFNAETFTFHADICTLSEKER	21	P02768	Albumin OS=Homo sapiens OX=9606 GN=ALB PE=1 SV=2	4	637.047	0.35532	0.012671	51.348	2784000	yes
820	EFNAETFTFHADICTLSEKER	21	P02768	Albumin OS=Homo sapiens OX=9606 GN=ALB PE=1 SV=2	4	637.047	-0.38284	0.041072	35.036	3945900	yes
821	EFNAETFTFHADICTLSEKER	21	P02768	Albumin OS=Homo sapiens OX=9606 GN=ALB PE=1 SV=2	3	849.06	0.086617			144990	yes
822	EFNAETFTFHADICTLSEKER	21	P02768	Albumin OS=Homo sapiens OX=9606 GN=ALB PE=1 SV=2	4	637.047	-1.5002			10159000	yes
823	EFNAETFTFHADICTLSEKER	21	P02768	Albumin OS=Homo sapiens OX=9606 GN=ALB PE=1 SV=2	4	637.047	-1.0101			7154200	yes
824	EFQLFSSPHGK	11	P02787	Serotransferrin OS=Homo sapiens OX=9606 GN=TF PE=1 SV=4	2	638.82	0.47127	0.0066887	118.71	16019000	yes
825	EFQLFSSPHGK	11	P02787	Serotransferrin OS=Homo sapiens OX=9606 GN=TF PE=1 SV=4	2	638.82	0.157	3.1668e-09	166.34	4359500	yes
826	EFQLFSSPHGK	11	P02787	Serotransferrin OS=Homo sapiens OX=9606 GN=TF PE=1 SV=4	2	638.82	-0.29358	9.9486e-07	157.66	178380000	yes
827	EFTEAFLGCPAIHPR	15	Q96PD5	N-acetylmuramoyl-L-alanine amidase OS=Homo sapiens OX=9606 GN=PGLYRP2 PE=1 SV=1	3	582.287	-0.052941	0.0043808	71.558	8246200	yes
828	EFTEAFLGCPAIHPR	15	Q96PD5	N-acetylmuramoyl-L-alanine amidase OS=Homo sapiens OX=9606 GN=PGLYRP2 PE=1 SV=1	3	582.287	-0.87557	0.0018528	89.231	1300500000	yes
829	EFTEAFLGCPAIHPR	15	Q96PD5	N-acetylmuramoyl-L-alanine amidase OS=Homo sapiens OX=9606 GN=PGLYRP2 PE=1 SV=1	2	872.927	-1.5146	3.094e-12	131.28	5199700	yes
830	EFTEAFLGCPAIHPR	15	Q96PD5	N-acetylmuramoyl-L-alanine amidase OS=Homo sapiens OX=9606 GN=PGLYRP2 PE=1 SV=1	3	582.287	-0.4191			194390	yes
831	EFTPPVQAAYQK	12	P68871	Hemoglobin subunit beta OS=Homo sapiens OX=9606 GN=HBB PE=1 SV=2	2	689.854	-1.5924	5.9913e-10	154.49	49582000	yes
832	EGQMESVEAAMSSK	14	P05543	Thyroxine-binding globulin OS=Homo sapiens OX=9606 GN=SERPINA7 PE=1 SV=2	2	742.324	-0.72547	0.0012507	110.08	161480000	yes
833	EGQMESVEAAMSSK	14	P05543	Thyroxine-binding globulin OS=Homo sapiens OX=9606 GN=SERPINA7 PE=1 SV=2	2	742.324	0.70731	0.038202	67.022	2290200	yes
834	EGSEEDLDALEHMFR	15	P31944	Caspase-14 OS=Homo sapiens OX=9606 GN=CASP14 PE=1 SV=2	3	593.261	-0.94713	5.3545e-07	121.31	8328100	yes
835	EGSEEDLDALEHMFR	15	P31944	Caspase-14 OS=Homo sapiens OX=9606 GN=CASP14 PE=1 SV=2	3	593.261	-1.9087	0.0043517	71.692	7043600	yes
836	EGTCPEAPTDECK	13	P02787	Serotransferrin OS=Homo sapiens OX=9606 GN=TF PE=1 SV=4	2	747.298	-1.939	5.4396e-47	215.83	177040000	yes
837	EGTCPEAPTDECKPVK	16	P02787	Serotransferrin OS=Homo sapiens OX=9606 GN=TF PE=1 SV=4	2	909.406	-1.6863	0.017794	84.188	19075000	yes
838	EGTCPEAPTDECKPVK	16	P02787	Serotransferrin OS=Homo sapiens OX=9606 GN=TF PE=1 SV=4	3	606.606	-2.8208	8.4395e-25	165.86	693010000	yes
839	EGYYGYTGAFR	11	P02787	Serotransferrin OS=Homo sapiens OX=9606 GN=TF PE=1 SV=4	2	642.288	-1.5446	0.00044308	139.98	1538600000	yes
840	EHAVEGDCDFQLLK	14	P02765	Alpha-2-HS-glycoprotein OS=Homo sapiens OX=9606 GN=AHSG PE=1 SV=2	2	830.885	-0.33492	2.1472e-19	169.37	66546000	yes
841	EHAVEGDCDFQLLK	14	P02765	Alpha-2-HS-glycoprotein OS=Homo sapiens OX=9606 GN=AHSG PE=1 SV=2	3	554.259	-1.3293	2.7266e-30	188.91	7721000	yes
842	EHAVEGDCDFQLLK	14	P02765	Alpha-2-HS-glycoprotein OS=Homo sapiens OX=9606 GN=AHSG PE=1 SV=2	3	554.259	-1.3088	0.00049224	100.38	331100000	yes
843	EHAVEGDCDFQLLK	14	P02765	Alpha-2-HS-glycoprotein OS=Homo sapiens OX=9606 GN=AHSG PE=1 SV=2	2	830.885	-0.766	0.0093473	88.681	638600	yes
844	EHAVEGDCDFQLLK	14	P02765	Alpha-2-HS-glycoprotein OS=Homo sapiens OX=9606 GN=AHSG PE=1 SV=2	3	554.259	-1.2974	2.3111e-45	211.26	12501000	yes
845	EHAVEGDCDFQLLK	14	P02765	Alpha-2-HS-glycoprotein OS=Homo sapiens OX=9606 GN=AHSG PE=1 SV=2	3	554.259	-1.2355	1.0065e-07	135.02	12148000	yes
846	EHAVEGDCDFQLLK	14	P02765	Alpha-2-HS-glycoprotein OS=Homo sapiens OX=9606 GN=AHSG PE=1 SV=2	3	554.259	-1.0174	1.8848e-05	122.39	1738100	yes
847	EHAVEGDCDFQLLK	14	P02765	Alpha-2-HS-glycoprotein OS=Homo sapiens OX=9606 GN=AHSG PE=1 SV=2	3	554.259	-0.63921	3.9767e-10	144.57	2849600	yes
848	EHAVEGDCDFQLLK	14	P02765	Alpha-2-HS-glycoprotein OS=Homo sapiens OX=9606 GN=AHSG PE=1 SV=2	3	554.259		0.0097417	80.469		yes
849	EHAVEGDCDFQLLK	14	P02765	Alpha-2-HS-glycoprotein OS=Homo sapiens OX=9606 GN=AHSG PE=1 SV=2	3	554.259	-1.2923	1.2327e-41	205.8	10895000	yes
850	EHAVEGDCDFQLLK	14	P02765	Alpha-2-HS-glycoprotein OS=Homo sapiens OX=9606 GN=AHSG PE=1 SV=2	3	554.259	-0.74746	2.5237e-33	196.38	7557100	yes
851	EHAVEGDCDFQLLK	14	P02765	Alpha-2-HS-glycoprotein OS=Homo sapiens OX=9606 GN=AHSG PE=1 SV=2	2	830.885	-1.4166	6.2588e-226	315.11	1173900000	yes
852	EHAVEGDCDFQLLK	14	P02765	Alpha-2-HS-glycoprotein OS=Homo sapiens OX=9606 GN=AHSG PE=1 SV=2	2	830.885	-1.4832	0	344.63	18197000	yes
853	EHAVEGDCDFQLLK	14	P02765	Alpha-2-HS-glycoprotein OS=Homo sapiens OX=9606 GN=AHSG PE=1 SV=2	3	554.259	-1.1655	5.333e-113	256.52	4164100000	yes
854	EHAVEGDCDFQLLK	14	P02765	Alpha-2-HS-glycoprotein OS=Homo sapiens OX=9606 GN=AHSG PE=1 SV=2	3	554.259	-1.1513	1.3224e-19	164.13	34945000	yes
855	EHAVEGDCDFQLLK	14	P02765	Alpha-2-HS-glycoprotein OS=Homo sapiens OX=9606 GN=AHSG PE=1 SV=2	3	554.259		0.010007	79.466		yes
856	EHAVEGDCDFQLLK	14	P02765	Alpha-2-HS-glycoprotein OS=Homo sapiens OX=9606 GN=AHSG PE=1 SV=2	2	830.885	-1.428			5339600	yes
857	EHSSLAFWK	9	P02749	Beta-2-glycoprotein 1 OS=Homo sapiens OX=9606 GN=APOH PE=1 SV=3	2	552.777	0.39614	0.0057059	132.08	5695900	yes
858	EHSSLAFWK	9	P02749	Beta-2-glycoprotein 1 OS=Homo sapiens OX=9606 GN=APOH PE=1 SV=3	2	552.777	-0.31241	2.6333e-44	226.54	738860000	yes
859	EHVAHLLFLR	10	P19652	Alpha-1-acid glycoprotein 2 OS=Homo sapiens OX=9606 GN=ORM2 PE=1 SV=2	2	617.856	1.1571	7.8614e-39	218.63	240590000	yes
860	EHVAHLLFLR	10	P19652	Alpha-1-acid glycoprotein 2 OS=Homo sapiens OX=9606 GN=ORM2 PE=1 SV=2	2	617.856	-0.0014098	0.024509	101.99	5672500	yes
861	EHVAHLLFLR	10	P19652	Alpha-1-acid glycoprotein 2 OS=Homo sapiens OX=9606 GN=ORM2 PE=1 SV=2	2	617.856	-0.89216			53272	yes
862	EIETYHNLLEGGQEDFESSGAGK	23	P35527	Keratin, type I cytoskeletal 9 OS=Homo sapiens OX=9606 GN=KRT9 PE=1 SV=3	3	837.382	1.7148	1.4769e-23	124.86	19468000	yes
863	EIETYHNLLEGGQEDFESSGAGK	23	P35527	Keratin, type I cytoskeletal 9 OS=Homo sapiens OX=9606 GN=KRT9 PE=1 SV=3	3	837.382	-1.2329	3.0193e-19	120.33	34632000	yes
864	EIPVLVTQISSTNHPVK	17	Q6UX71	Plexin domain-containing protein 2 OS=Homo sapiens OX=9606 GN=PLXDC2 PE=1 SV=1	3	621.351	-0.78638	0.00031169	80.738	16023000	yes
865	ELISLVEDVSSNYDGCCEGDVVQCIR	26	P43652	Afamin OS=Homo sapiens OX=9606 GN=AFM PE=1 SV=1	3	1006.12	-2.7225	3.1235e-22	110.26	2234800000	yes
866	ELISLVEDVSSNYDGCCEGDVVQCIR	26	P43652	Afamin OS=Homo sapiens OX=9606 GN=AFM PE=1 SV=1	3	1006.12	-0.29257	1.1206e-109	207.24	83584000	yes
867	ELTTEIDNNIEQISSYK	17	P13645	Keratin, type I cytoskeletal 10 OS=Homo sapiens OX=9606 GN=KRT10 PE=1 SV=6	3	666.329	-1.1535	7.0151e-20	157.91	5495000	yes
868	ELTTEIDNNIEQISSYKSEITELRR	25	P13645	Keratin, type I cytoskeletal 10 OS=Homo sapiens OX=9606 GN=KRT10 PE=1 SV=6	4	746.132	-0.86442	0.012225	49.577	7516900	yes
869	ELTTEIDNNIEQISSYKSEITELRR	25	P13645	Keratin, type I cytoskeletal 10 OS=Homo sapiens OX=9606 GN=KRT10 PE=1 SV=6	4	746.132	-0.64562	3.6768e-95	208.92	127010000	yes
870	ENAGEDPGLAR	11	P81605	Dermcidin OS=Homo sapiens OX=9606 GN=DCD PE=1 SV=2	2	564.768	-2.1278	1.263e-07	162.34	17367000	yes
871	ENAGEDPGLAR	11	P81605	Dermcidin OS=Homo sapiens OX=9606 GN=DCD PE=1 SV=2	2	564.768	-1.9741	0.02557	94.692	3672900	yes
872	ENFLFLTPDCK	11	P01042	Kininogen-1 OS=Homo sapiens OX=9606 GN=KNG1 PE=1 SV=2	2	692.334	-0.3605	2.3284e-12	180.67	104060000	yes
873	ENPVKGSPGVPSFAAGPPISEGK	23	Q15517	Corneodesmosin OS=Homo sapiens OX=9606 GN=CDSN PE=1 SV=3	3	741.387	-0.87797	0.014763	51.001	1696200	yes
874	ENPVKGSPGVPSFAAGPPISEGK	23	Q15517	Corneodesmosin OS=Homo sapiens OX=9606 GN=CDSN PE=1 SV=3	3	741.387	-0.84434	0.0018956	59.943	2613100	yes
875	ENPVKGSPGVPSFAAGPPISEGK	23	Q15517	Corneodesmosin OS=Homo sapiens OX=9606 GN=CDSN PE=1 SV=3	3	741.387	-0.50372	0.0001526	69.133	3303400	yes
876	EQIKSLNNQFASFIDKVR	18	P04264	Keratin, type II cytoskeletal 1 OS=Homo sapiens OX=9606 GN=KRT1 PE=1 SV=6	4	535.04	-0.99573	3.5366e-11	122.01	159140000	yes
877	EQIKTLNNK	9	P35908	Keratin, type II cytoskeletal 2 epidermal OS=Homo sapiens OX=9606 GN=KRT2 PE=1 SV=2	2	544.309	-1.2004	0.00049106	160.88	2187100	no
878	EQLGEFYEALDCLR	14	P02763	Alpha-1-acid glycoprotein 1 OS=Homo sapiens OX=9606 GN=ORM1 PE=1 SV=2	2	871.906	-2.0688	1.3572e-112	259.75	606630000	yes
879	EQLKAVMDDFAAFVEK	16	P02768	Albumin OS=Homo sapiens OX=9606 GN=ALB PE=1 SV=2	3	619.641	-1.6696	5.541e-06	111.33	28535000	yes
880	EQLKAVMDDFAAFVEK	16	P02768	Albumin OS=Homo sapiens OX=9606 GN=ALB PE=1 SV=2	3	614.31	-0.18178	2.1188e-07	123.36	10804000	yes
881	EQLKAVMDDFAAFVEK	16	P02768	Albumin OS=Homo sapiens OX=9606 GN=ALB PE=1 SV=2	2	920.961	-0.99794	0.01241	91.858	3064400	yes
882	EQLKAVMDDFAAFVEK	16	P02768	Albumin OS=Homo sapiens OX=9606 GN=ALB PE=1 SV=2	3	614.31	0.089366	1.1703e-10	133.86	10294000	yes
883	EQLSLLDRFTEDAKR	15	P01011	Alpha-1-antichymotrypsin OS=Homo sapiens OX=9606 GN=SERPINA3 PE=1 SV=2	4	455.993	-0.22956	0.0032677	87.566	18048000	yes
884	EQLTPLIK	8	P02652	Apolipoprotein A-II OS=Homo sapiens OX=9606 GN=APOA2 PE=1 SV=1	2	471.287	-1.6849	0.018096	122.18	4023600000	yes
885	EREQIKSLNNQFASFIDK	18	P04264	Keratin, type II cytoskeletal 1 OS=Homo sapiens OX=9606 GN=KRT1 PE=1 SV=6	4	542.534	-0.75078	1.7481e-06	106.94	10189000	yes
886	ESLLNHFLYEVAR	13	P43652	Afamin OS=Homo sapiens OX=9606 GN=AFM PE=1 SV=1	3	530.947	-0.081979	0.00466	80.3	16603000	yes
887	ESLSSYWESAK	11	P02655	Apolipoprotein C-II OS=Homo sapiens OX=9606 GN=APOC2 PE=1 SV=1	2	643.799	-1.8546	0.012139	108.67	35031000	yes
888	ETCFAEEGK	9	P02768	Albumin OS=Homo sapiens OX=9606 GN=ALB PE=1 SV=2	2	535.727	-0.92283	0.0043705	143.01	68947000	yes
889	ETCFAEEGK	9	P02768	Albumin OS=Homo sapiens OX=9606 GN=ALB PE=1 SV=2	2	535.727	-2.5625			6552500	yes
890	ETCFAEEGKK	10	P02768	Albumin OS=Homo sapiens OX=9606 GN=ALB PE=1 SV=2	2	599.774	-2.2271	6.367e-11	175.51	19762000000	yes
891	ETCFAEEGKK	10	P02768	Albumin OS=Homo sapiens OX=9606 GN=ALB PE=1 SV=2	2	599.774	-0.82836	0.034775	117.81	2119400	yes
892	ETCFAEEGKK	10	P02768	Albumin OS=Homo sapiens OX=9606 GN=ALB PE=1 SV=2	2	599.774	-0.89247			2851100	yes
893	ETLLQDFR	8	P02760	Protein AMBP OS=Homo sapiens OX=9606 GN=AMBP PE=1 SV=1	2	511.269	-1.4018	0.0055299	154.31	64144000	yes
894	ETYGEMADCCAK	12	P02768	Albumin OS=Homo sapiens OX=9606 GN=ALB PE=1 SV=2	2	725.768	-2.6713	1.5456e-17	182.16	753510000	yes
895	ETYGEMADCCAK	12	P02768	Albumin OS=Homo sapiens OX=9606 GN=ALB PE=1 SV=2	2	725.768	-2.2587	2.9501e-21	185.14	27480000000	yes
896	ETYGEMADCCAK	12	P02768	Albumin OS=Homo sapiens OX=9606 GN=ALB PE=1 SV=2	2	725.768	-1.931	1.7578e-09	155.42	1183100000	yes
897	ETYGEMADCCAK	12	P02768	Albumin OS=Homo sapiens OX=9606 GN=ALB PE=1 SV=2	2	725.768	-1.9109	0.0035854	125.97	708130000	yes
898	ETYGEMADCCAK	12	P02768	Albumin OS=Homo sapiens OX=9606 GN=ALB PE=1 SV=2	2	725.768	-1.9439	0.0089453	119.68	1812700000	yes
899	ETYGEMADCCAK	12	P02768	Albumin OS=Homo sapiens OX=9606 GN=ALB PE=1 SV=2	2	725.768	-2.1444	2.887e-21	185.33	1179800000	yes
900	ETYGEMADCCAK	12	P02768	Albumin OS=Homo sapiens OX=9606 GN=ALB PE=1 SV=2	2	725.768	-2.4792	0.016011	105.2	345120000	yes
901	ETYGEMADCCAK	12	P02768	Albumin OS=Homo sapiens OX=9606 GN=ALB PE=1 SV=2	2	725.768		0.012251	109.66		yes
902	ETYGEMADCCAK	12	P02768	Albumin OS=Homo sapiens OX=9606 GN=ALB PE=1 SV=2	2	725.768		8.1448e-35	176.38		yes
903	ETYGEMADCCAK	12	P02768	Albumin OS=Homo sapiens OX=9606 GN=ALB PE=1 SV=2	2	725.768		9.659e-07	135.86		yes
904	ETYGEMADCCAK	12	P02768	Albumin OS=Homo sapiens OX=9606 GN=ALB PE=1 SV=2	2	725.768		4.1737e-11	144.77		yes
905	ETYGEMADCCAK	12	P02768	Albumin OS=Homo sapiens OX=9606 GN=ALB PE=1 SV=2	2	725.768		0.028346	77.379		yes
906	ETYGEMADCCAK	12	P02768	Albumin OS=Homo sapiens OX=9606 GN=ALB PE=1 SV=2	2	725.768		0.015321	86.898		yes
907	ETYGEMADCCAK	12	P02768	Albumin OS=Homo sapiens OX=9606 GN=ALB PE=1 SV=2	3	484.181	-1.3524	2.29e-05	138.63	139630000	yes
908	ETYGEMADCCAK	12	P02768	Albumin OS=Homo sapiens OX=9606 GN=ALB PE=1 SV=2	2	725.768	-0.33976	1.4071e-06	150.35	40672000	yes
909	ETYGEMADCCAK	12	P02768	Albumin OS=Homo sapiens OX=9606 GN=ALB PE=1 SV=2	2	717.77	-2.1604	2.2452e-17	176.38	1659000000	yes
910	ETYGEMADCCAK	12	P02768	Albumin OS=Homo sapiens OX=9606 GN=ALB PE=1 SV=2	2	717.77	-2.5055	2.5029e-13	166.19	73901000000	yes
911	ETYGEMADCCAK	12	P02768	Albumin OS=Homo sapiens OX=9606 GN=ALB PE=1 SV=2	2	717.77	-2.441	6.8571e-07	148.96	82445000000	yes
912	ETYGEMADCCAK	12	P02768	Albumin OS=Homo sapiens OX=9606 GN=ALB PE=1 SV=2	2	717.77	-2.2072	0.0058538	107.79	64871000	yes
913	ETYGEMADCCAK	12	P02768	Albumin OS=Homo sapiens OX=9606 GN=ALB PE=1 SV=2	2	717.77	-2.0343	4.271e-07	150.35	59536000	yes
914	ETYGEMADCCAK	12	P02768	Albumin OS=Homo sapiens OX=9606 GN=ALB PE=1 SV=2	2	717.77	-2.0521	0.00011249	137.95	47506000	yes
915	ETYGEMADCCAK	12	P02768	Albumin OS=Homo sapiens OX=9606 GN=ALB PE=1 SV=2	2	717.77	-0.80669	0.0051589	105.98	26457000	yes
916	ETYGEMADCCAK	12	P02768	Albumin OS=Homo sapiens OX=9606 GN=ALB PE=1 SV=2	2	717.77	-0.84503	0.017207	92.538	18635000	yes
917	ETYGEMADCCAK	12	P02768	Albumin OS=Homo sapiens OX=9606 GN=ALB PE=1 SV=2	2	717.77	-0.96451	0.0010883	125.97	13428000	yes
918	ETYGEMADCCAK	12	P02768	Albumin OS=Homo sapiens OX=9606 GN=ALB PE=1 SV=2	2	717.77	-1.0837	6.3565e-10	153.97	18963000	yes
919	ETYGEMADCCAK	12	P02768	Albumin OS=Homo sapiens OX=9606 GN=ALB PE=1 SV=2	2	717.77	-1.294	0.033205	85.807	9441100	yes
920	ETYGEMADCCAK	12	P02768	Albumin OS=Homo sapiens OX=9606 GN=ALB PE=1 SV=2	2	717.77	-0.30234	0.0039694	100.48	3415300	yes
921	ETYGEMADCCAK	12	P02768	Albumin OS=Homo sapiens OX=9606 GN=ALB PE=1 SV=2	2	717.77	0.11394	0.0010883	125.97	2188700	yes
922	ETYGEMADCCAK	12	P02768	Albumin OS=Homo sapiens OX=9606 GN=ALB PE=1 SV=2	2	717.77	-1.563	0.0099507	96.89	5958100	yes
923	ETYGEMADCCAK	12	P02768	Albumin OS=Homo sapiens OX=9606 GN=ALB PE=1 SV=2	2	717.77		1.8447e-17	155.42		yes
924	ETYGEMADCCAK	12	P02768	Albumin OS=Homo sapiens OX=9606 GN=ALB PE=1 SV=2	2	717.77		1.2508e-11	147.75		yes
925	ETYGEMADCCAK	12	P02768	Albumin OS=Homo sapiens OX=9606 GN=ALB PE=1 SV=2	2	717.77		7.3714e-11	142.43		yes
926	ETYGEMADCCAK	12	P02768	Albumin OS=Homo sapiens OX=9606 GN=ALB PE=1 SV=2	2	717.77		0.012547	93.556		yes
927	ETYGEMADCCAK	12	P02768	Albumin OS=Homo sapiens OX=9606 GN=ALB PE=1 SV=2	2	717.77		0.033796	76.228		yes
928	ETYGEMADCCAK	12	P02768	Albumin OS=Homo sapiens OX=9606 GN=ALB PE=1 SV=2	2	717.77	-2.1831	0.00074389	116.52	95449000	yes
929	ETYGEMADCCAK	12	P02768	Albumin OS=Homo sapiens OX=9606 GN=ALB PE=1 SV=2	3	478.849	-1.607	0.0012892	105.2	311800000	yes
930	ETYGEMADCCAK	12	P02768	Albumin OS=Homo sapiens OX=9606 GN=ALB PE=1 SV=2	3	478.849	-0.28994	0.0012892	105.2	3302700	yes
931	ETYGEMADCCAK	12	P02768	Albumin OS=Homo sapiens OX=9606 GN=ALB PE=1 SV=2	2	717.77	-1.4737	0.00055456	129.85	2194100	yes
932	ETYGEMADCCAK	12	P02768	Albumin OS=Homo sapiens OX=9606 GN=ALB PE=1 SV=2	3	478.849	-1.2852	0.012217	80.979	1711600	yes
933	ETYGEMADCCAK	12	P02768	Albumin OS=Homo sapiens OX=9606 GN=ALB PE=1 SV=2	2	717.77	-1.83	9.0915e-07	147.75	558270000	yes
934	ETYGEMADCCAK	12	P02768	Albumin OS=Homo sapiens OX=9606 GN=ALB PE=1 SV=2	2	717.77	-1.5806	1.2839e-10	161.17	110380000	yes
935	ETYGEMADCCAK	12	P02768	Albumin OS=Homo sapiens OX=9606 GN=ALB PE=1 SV=2	2	717.77	-0.70943	2.5029e-13	166.19	91409000	yes
936	ETYGEMADCCAK	12	P02768	Albumin OS=Homo sapiens OX=9606 GN=ALB PE=1 SV=2	2	717.77	-0.6211			498520	yes
937	ETYGEMADCCAK	12	P02768	Albumin OS=Homo sapiens OX=9606 GN=ALB PE=1 SV=2	2	717.77	-1.3732			1111400	yes
938	ETYGEMADCCAK	12	P02768	Albumin OS=Homo sapiens OX=9606 GN=ALB PE=1 SV=2	2	717.77	-2.2057			8637900	yes
939	ETYGEMADCCAKQEPER	17	P02768	Albumin OS=Homo sapiens OX=9606 GN=ALB PE=1 SV=2	3	691.949	-1.614	3.7523e-08	122.31	7933100	yes
940	EVATNSELVQSGKSEISELRR	21	P02533	Keratin, type I cytoskeletal 14 OS=Homo sapiens OX=9606 GN=KRT14 PE=1 SV=4	3	778.075	0.35971	1.168e-05	78.012	3497600	no
941	EVEHMTRHLEESEK	14	Q96CN5	Leucine-rich repeat-containing protein 45 OS=Homo sapiens OX=9606 GN=LRRC45 PE=1 SV=1	3	590.609	-1.3069	0.015459	62.042	32511000	yes
942	EVFTSSSSSSSR	12	P08779	Keratin, type I cytoskeletal 16 OS=Homo sapiens OX=9606 GN=KRT16 PE=1 SV=4	2	630.789	0.096387	0.0064217	112.71	2605100	yes
943	EVGPTNADPVCLAK	14	P00450	Ceruloplasmin OS=Homo sapiens OX=9606 GN=CP PE=1 SV=1	2	735.866	-0.39225	2.9627e-05	128.01	270700000	yes
944	EVGTPHGIILDSVDAAFICPGSSR	24	P02790	Hemopexin OS=Homo sapiens OX=9606 GN=HPX PE=1 SV=2	3	833.416	-0.61525	0.00050539	64.295	10393000	yes
945	EVGTPHGIILDSVDAAFICPGSSR	24	P02790	Hemopexin OS=Homo sapiens OX=9606 GN=HPX PE=1 SV=2	3	833.416	-0.036086	2.5089e-60	181.26	859100000	yes
946	EVGTPHGIILDSVDAAFICPGSSR	24	P02790	Hemopexin OS=Homo sapiens OX=9606 GN=HPX PE=1 SV=2	3	833.416	0.17912	1.263e-83	203.64	225430000	yes
947	EVGTPHGIILDSVDAAFICPGSSR	24	P02790	Hemopexin OS=Homo sapiens OX=9606 GN=HPX PE=1 SV=2	3	833.416	-0.63448	2.1974e-95	211.93	240130000	yes
948	EVGTPHGIILDSVDAAFICPGSSR	24	P02790	Hemopexin OS=Homo sapiens OX=9606 GN=HPX PE=1 SV=2	3	833.416	-0.43674	2.9626e-24	129.77	5550800	yes
949	EVGTPHGIILDSVDAAFICPGSSR	24	P02790	Hemopexin OS=Homo sapiens OX=9606 GN=HPX PE=1 SV=2	3	833.416	-0.35613			7059600	yes
950	EVTQLRHGVQELEIELQSQLSK	22	P35527	Keratin, type I cytoskeletal 9 OS=Homo sapiens OX=9606 GN=KRT9 PE=1 SV=3	4	641.847	-0.17306	7.1221e-41	163.42	36596000	yes
951	EVTVPVFYPTEK	12	P43121	Cell surface glycoprotein MUC18 OS=Homo sapiens OX=9606 GN=MCAM PE=1 SV=2	2	704.872	-1.8287	0.0043972	116.52	6637500	yes
952	EYELESLFEHYCYSR	15	P12955	Xaa-Pro dipeptidase OS=Homo sapiens OX=9606 GN=PEPD PE=1 SV=3	3	675.628	-0.090987	2.2117e-06	119.54	12983000	yes
953	FASFIDKVR	9	P35908	Keratin, type II cytoskeletal 2 epidermal OS=Homo sapiens OX=9606 GN=KRT2 PE=1 SV=2	2	541.803	0.28217	0.021287	134.48	20645000	no
954	FASFIDKVR	9	P35908	Keratin, type II cytoskeletal 2 epidermal OS=Homo sapiens OX=9606 GN=KRT2 PE=1 SV=2	2	541.803	-1.7787	0.002118	152.63	9439500	no
955	FATTFYQHLADSK	13	P01008	Antithrombin-III OS=Homo sapiens OX=9606 GN=SERPINC1 PE=1 SV=1	3	510.253	-1.2637	0.0038263	85.271	134170000	yes
956	FATTFYQHLADSK	13	P01008	Antithrombin-III OS=Homo sapiens OX=9606 GN=SERPINC1 PE=1 SV=1	3	510.253	-1.0007	0.0051524	79.466	3789400	yes
957	FDEFFSEGCAPGSK	14	P02787	Serotransferrin OS=Homo sapiens OX=9606 GN=TF PE=1 SV=4	2	789.332	0.16359	1.249e-10	151.98	2969300	yes
958	FDEFFSEGCAPGSK	14	P02787	Serotransferrin OS=Homo sapiens OX=9606 GN=TF PE=1 SV=4	2	789.332	-1.1765	1.3665e-55	224.42	8238100000	yes
959	FDEFFSEGCAPGSK	14	P02787	Serotransferrin OS=Homo sapiens OX=9606 GN=TF PE=1 SV=4	3	526.557	-1.0783	1.2784e-07	133.04	110390000	yes
960	FDEFFSEGCAPGSK	14	P02787	Serotransferrin OS=Homo sapiens OX=9606 GN=TF PE=1 SV=4	2	789.332	0.087401	0.0090041	89.548	8419500	yes
961	FDEFFSEGCAPGSKK	15	P02787	Serotransferrin OS=Homo sapiens OX=9606 GN=TF PE=1 SV=4	3	569.256	-1.6787	0.01068	58.885	7902500	yes
962	FEDCCQEK	8	P02774	Vitamin D-binding protein OS=Homo sapiens OX=9606 GN=GC PE=1 SV=2	2	558.21	-0.37895	4.3363e-05	173.68	107170000	yes
963	FEVNNTILHPEIVECR	16	P12955	Xaa-Pro dipeptidase OS=Homo sapiens OX=9606 GN=PEPD PE=1 SV=3	3	657.332	-1.4646	1.6506e-14	145.1	19835000	yes
964	FFNVLTTNTDGK	12	Q92820	Gamma-glutamyl hydrolase OS=Homo sapiens OX=9606 GN=GGH PE=1 SV=2	2	678.843	-1.3407	0.00011191	137.98	20801000	yes
965	FKDLGEENFK	10	P02768	Albumin OS=Homo sapiens OX=9606 GN=ALB PE=1 SV=2	2	613.806	-0.16455	1.5881e-08	170.99	44475000	yes
966	FKDLGEENFK	10	P02768	Albumin OS=Homo sapiens OX=9606 GN=ALB PE=1 SV=2	2	613.806	-0.91596	2.0055e-21	202.05	1282300000	yes
967	FKDLGEENFK	10	P02768	Albumin OS=Homo sapiens OX=9606 GN=ALB PE=1 SV=2	2	613.806	-2.0433	8.9136e-21	194.06	213460000	yes
968	FKDLGEENFK	10	P02768	Albumin OS=Homo sapiens OX=9606 GN=ALB PE=1 SV=2	2	613.806	-1.8447	4.6254e-63	244.28	29686000000	yes
969	FKDLGEENFK	10	P02768	Albumin OS=Homo sapiens OX=9606 GN=ALB PE=1 SV=2	2	613.806	-0.67022	8.9136e-21	194.06	61469000	yes
970	FKDLGEENFK	10	P02768	Albumin OS=Homo sapiens OX=9606 GN=ALB PE=1 SV=2	2	613.806	0.037086	0.0051429	140.16	7163000	yes
971	FKDLGEENFK	10	P02768	Albumin OS=Homo sapiens OX=9606 GN=ALB PE=1 SV=2	2	613.806	0.040538	0.01438	135.55	160470000	yes
972	FKVEESYDLKDTLR	14	P29508	Serpin B3 OS=Homo sapiens OX=9606 GN=SERPINB3 PE=1 SV=2	3	581.637	-1.3396	0.00014797	119.31	5007600	yes
973	FKVEESYDLKDTLR	14	P29508	Serpin B3 OS=Homo sapiens OX=9606 GN=SERPINB3 PE=1 SV=2	3	581.637	-1.8897			1930600	yes
974	FLASVSTVLTSK	12	P69905	Hemoglobin subunit alpha OS=Homo sapiens OX=9606 GN=HBA2 PE=1 SV=2	2	626.861	-0.44933	1.6264e-06	143.89	40025000	yes
975	FLENEDRR	8	P01009	Alpha-1-antitrypsin OS=Homo sapiens OX=9606 GN=SERPINA1 PE=1 SV=3	2	539.767	-1.2395	0.024067	147.52	51549000	yes
976	FLEQQNKVLDTK	12	P13647	Keratin, type II cytoskeletal 5 OS=Homo sapiens OX=9606 GN=KRT5 PE=1 SV=3	3	488.268	-0.89476	0.0035043	110.31	15534000	no
977	FLEQQNKVLDTKWTLLQEQGTK	22	P13647	Keratin, type II cytoskeletal 5 OS=Homo sapiens OX=9606 GN=KRT5 PE=1 SV=3	3	883.141	-1.043	1.6817e-49	177.93	19639000	no
978	FLEQQNKVLDTKWTLLQEQGTK	22	P13647	Keratin, type II cytoskeletal 5 OS=Homo sapiens OX=9606 GN=KRT5 PE=1 SV=3	4	662.608	-0.70223	3.6907e-27	147.02	43237000	no
979	FLEQQNKVLETKWTLLQEQGTK	22	P02538	Keratin, type II cytoskeletal 6A OS=Homo sapiens OX=9606 GN=KRT6A PE=1 SV=3	4	666.112	-0.60629	3.4877e-21	132.45	4600100	yes
980	FLEQQNKVLETKWTLLQEQGTK	22	P02538	Keratin, type II cytoskeletal 6A OS=Homo sapiens OX=9606 GN=KRT6A PE=1 SV=3	3	887.813	-1.0544	7.1648e-08	87.772	7285000	yes
981	FLEQQNKVLETKWTLLQEQGTK	22	P02538	Keratin, type II cytoskeletal 6A OS=Homo sapiens OX=9606 GN=KRT6A PE=1 SV=3	4	666.112	-0.71867	5.5363e-81	213.18	30018000	yes
982	FLEQQNQVLETK	12	Q14CN4	Keratin, type II cytoskeletal 72 OS=Homo sapiens OX=9606 GN=KRT72 PE=1 SV=2	2	738.888	-0.19383	0.01993	90.906	2443800	yes
983	FLEQQNQVLQTK	12	P04264	Keratin, type II cytoskeletal 1 OS=Homo sapiens OX=9606 GN=KRT1 PE=1 SV=6	3	492.6	-0.3787	0.020797	74.611	13398000	no
984	FLEQQNQVLQTK	12	P04264	Keratin, type II cytoskeletal 1 OS=Homo sapiens OX=9606 GN=KRT1 PE=1 SV=6	3	492.6	-1.0279			122120	no
985	FLEQQNQVLQTK	12	P04264	Keratin, type II cytoskeletal 1 OS=Homo sapiens OX=9606 GN=KRT1 PE=1 SV=6	3	492.6	-0.31767			2556200	no
986	FLEQQNQVLQTKWELLQQVDTSTR	24	P04264	Keratin, type II cytoskeletal 1 OS=Homo sapiens OX=9606 GN=KRT1 PE=1 SV=6	3	978.177	-1.4716	9.3868e-35	148.95	17766000	yes
987	FLEQQNQVLQTKWELLQQVDTSTR	24	P04264	Keratin, type II cytoskeletal 1 OS=Homo sapiens OX=9606 GN=KRT1 PE=1 SV=6	4	733.885	-1.2405	0.0051244	53.747	3481400	yes
988	FLEQQNQVLQTKWELLQQVDTSTR	24	P04264	Keratin, type II cytoskeletal 1 OS=Homo sapiens OX=9606 GN=KRT1 PE=1 SV=6	3	978.177	-0.15866	2.9808e-189	269.57	62342000	yes
989	FLEQQNQVLQTKWELLQQVDTSTR	24	P04264	Keratin, type II cytoskeletal 1 OS=Homo sapiens OX=9606 GN=KRT1 PE=1 SV=6	3	978.177	0.022665	3.5359e-189	268.22	3018600000	yes
990	FLEQQNQVLQTKWELLQQVDTSTR	24	P04264	Keratin, type II cytoskeletal 1 OS=Homo sapiens OX=9606 GN=KRT1 PE=1 SV=6	3	978.177	-0.14565	0.010372	53.342	2709600	yes
991	FLEQQNQVLQTKWELLQQVDTSTR	24	P04264	Keratin, type II cytoskeletal 1 OS=Homo sapiens OX=9606 GN=KRT1 PE=1 SV=6	3	978.177	-0.37825	1.3809e-34	147.21	7186200	yes
992	FLEQQNQVLQTKWELLQQVDTSTR	24	P04264	Keratin, type II cytoskeletal 1 OS=Homo sapiens OX=9606 GN=KRT1 PE=1 SV=6	4	733.885	-1.0487	4.0173e-151	251.55	14297000	yes
993	FLEQQNQVLQTKWELLQQVDTSTR	24	P04264	Keratin, type II cytoskeletal 1 OS=Homo sapiens OX=9606 GN=KRT1 PE=1 SV=6	4	733.885	-1.0993	4.4324e-43	160.36	537060000	yes
994	FLEQQNQVLQTKWELLQQVDTSTR	24	P04264	Keratin, type II cytoskeletal 1 OS=Homo sapiens OX=9606 GN=KRT1 PE=1 SV=6	3	978.177	0.45112			1198100	yes
995	FLNEQKNLHSEISGKR	16	P15924	Desmoplakin OS=Homo sapiens OX=9606 GN=DSP PE=1 SV=3	4	475.756	-1.983	4.2828e-08	129.93	4729200	yes
996	FLNEQKNLHSEISGKR	16	P15924	Desmoplakin OS=Homo sapiens OX=9606 GN=DSP PE=1 SV=3	4	475.756	-1.3068	0.029342	52.599	974060	yes
997	FLVNLVK	7	P43652	Afamin OS=Homo sapiens OX=9606 GN=AFM PE=1 SV=1	2	416.768		2.346e-05	137.5		yes
998	FLVNLVK	7	P43652	Afamin OS=Homo sapiens OX=9606 GN=AFM PE=1 SV=1	2	416.768		2.346e-05	137.5		yes
999	FLVNLVK	7	P43652	Afamin OS=Homo sapiens OX=9606 GN=AFM PE=1 SV=1	2	416.768		0.0057852	126.68		yes
1000	FLVNLVK	7	P43652	Afamin OS=Homo sapiens OX=9606 GN=AFM PE=1 SV=1	2	416.768		0.024506	121.68		yes
1001	FNALQYLR	8	P51884	Lumican OS=Homo sapiens OX=9606 GN=LUM PE=1 SV=2	2	512.782	-0.092772	0.0024496	164.1	50354000	yes
1002	FNKPFVFLMIEQNTK	15	P01009	Alpha-1-antitrypsin OS=Homo sapiens OX=9606 GN=SERPINA1 PE=1 SV=3	3	624.662	-0.92507	0.0038097	75.02	2095200	yes
1003	FNKPFVFLMIEQNTK	15	P01009	Alpha-1-antitrypsin OS=Homo sapiens OX=9606 GN=SERPINA1 PE=1 SV=3	3	624.662	-0.21637			286660	yes
1004	FPKAEFAEVSK	11	P02768	Albumin OS=Homo sapiens OX=9606 GN=ALB PE=1 SV=2	2	626.832	-2.3451	6.0186e-40	224.58	55939000	yes
1005	FPKAEFAEVSKLVTDLTK	18	P02768	Albumin OS=Homo sapiens OX=9606 GN=ALB PE=1 SV=2	3	675.042	-0.50918	0.0050587	65.346	7744000	yes
1006	FPSGTFEQVSQLVK	14	P02774	Vitamin D-binding protein OS=Homo sapiens OX=9606 GN=GC PE=1 SV=2	2	783.912	-1.2885	8.2343e-14	156.71	7127700	yes
1007	FQLFGSPSGQK	11	P02788	Lactotransferrin OS=Homo sapiens OX=9606 GN=LTF PE=1 SV=6	2	598.309	-0.79686	3.4901e-05	146.79	6044500	yes
1008	FQLFGSPSGQKDLLFKDSAIGFSR	24	P02788	Lactotransferrin OS=Homo sapiens OX=9606 GN=LTF PE=1 SV=6	4	662.099	-1.2148	1.7094e-34	144.77	3283800	yes
1009	FQNALLVR	8	P02768	Albumin OS=Homo sapiens OX=9606 GN=ALB PE=1 SV=2	2	480.785	-0.30014	0.01753	124.12	16126000	yes
1010	FQNALLVR	8	P02768	Albumin OS=Homo sapiens OX=9606 GN=ALB PE=1 SV=2	2	480.785	0.24745	0.030542	108.24	15827000	yes
1011	FQNALLVR	8	P02768	Albumin OS=Homo sapiens OX=9606 GN=ALB PE=1 SV=2	2	480.785	-1.2153	0.0053335	154.92	9809500	yes
1012	FQNALLVR	8	P02768	Albumin OS=Homo sapiens OX=9606 GN=ALB PE=1 SV=2	2	480.785		6.0611e-06	135.35		yes
1013	FQNALLVR	8	P02768	Albumin OS=Homo sapiens OX=9606 GN=ALB PE=1 SV=2	2	480.785		0.02604	110.36		yes
1014	FQNALLVR	8	P02768	Albumin OS=Homo sapiens OX=9606 GN=ALB PE=1 SV=2	2	480.785		0.02604	110.36		yes
1015	FQNALLVR	8	P02768	Albumin OS=Homo sapiens OX=9606 GN=ALB PE=1 SV=2	2	480.785		0.0011469	125.08		yes
1016	FQNALLVR	8	P02768	Albumin OS=Homo sapiens OX=9606 GN=ALB PE=1 SV=2	2	480.785		7.8177e-06	134.44		yes
1017	FQNALLVR	8	P02768	Albumin OS=Homo sapiens OX=9606 GN=ALB PE=1 SV=2	2	480.785		7.8177e-06	134.44		yes
1018	FQNALLVR	8	P02768	Albumin OS=Homo sapiens OX=9606 GN=ALB PE=1 SV=2	2	480.785		1.1805e-14	151.51		yes
1019	FQNALLVR	8	P02768	Albumin OS=Homo sapiens OX=9606 GN=ALB PE=1 SV=2	2	480.785		1.7717e-30	170.44		yes
1020	FQNALLVR	8	P02768	Albumin OS=Homo sapiens OX=9606 GN=ALB PE=1 SV=2	2	480.785		5.7756e-53	190.71		yes
1021	FQNALLVR	8	P02768	Albumin OS=Homo sapiens OX=9606 GN=ALB PE=1 SV=2	2	480.785		7.439e-15	154.35		yes
1022	FQNALLVR	8	P02768	Albumin OS=Homo sapiens OX=9606 GN=ALB PE=1 SV=2	2	480.785		5.0704e-06	135.87		yes
1023	FQNALLVR	8	P02768	Albumin OS=Homo sapiens OX=9606 GN=ALB PE=1 SV=2	2	480.785		1.842e-15	157.99		yes
1024	FQNALLVR	8	P02768	Albumin OS=Homo sapiens OX=9606 GN=ALB PE=1 SV=2	2	480.785		2.4139e-09	143.02		yes
1025	FQNALLVR	8	P02768	Albumin OS=Homo sapiens OX=9606 GN=ALB PE=1 SV=2	2	480.785		6.0611e-06	135.35		yes
1026	FQNALLVR	8	P02768	Albumin OS=Homo sapiens OX=9606 GN=ALB PE=1 SV=2	2	480.785		1.1322e-30	173.85		yes
1027	FQNALLVR	8	P02768	Albumin OS=Homo sapiens OX=9606 GN=ALB PE=1 SV=2	2	480.785		1.2425e-15	158.38		yes
1028	FQNALLVR	8	P02768	Albumin OS=Homo sapiens OX=9606 GN=ALB PE=1 SV=2	2	480.785		1.9273e-05	128.48		yes
1029	FQNALLVR	8	P02768	Albumin OS=Homo sapiens OX=9606 GN=ALB PE=1 SV=2	2	480.785		9.681e-06	133.47		yes
1030	FQNALLVR	8	P02768	Albumin OS=Homo sapiens OX=9606 GN=ALB PE=1 SV=2	2	480.785		1.3853e-05	131.3		yes
1031	FQNALLVR	8	P02768	Albumin OS=Homo sapiens OX=9606 GN=ALB PE=1 SV=2	2	480.785		0.043079	104.8		yes
1032	FQNALLVR	8	P02768	Albumin OS=Homo sapiens OX=9606 GN=ALB PE=1 SV=2	2	480.785		0.025298	110.61		yes
1033	FQNALLVR	8	P02768	Albumin OS=Homo sapiens OX=9606 GN=ALB PE=1 SV=2	2	480.785		0.0348	107.43		yes
1034	FQNALLVR	8	P02768	Albumin OS=Homo sapiens OX=9606 GN=ALB PE=1 SV=2	2	480.785		0.032382	108.24		yes
1035	FQNALLVR	8	P02768	Albumin OS=Homo sapiens OX=9606 GN=ALB PE=1 SV=2	2	480.785		9.681e-06	133.47		yes
1036	FQNALLVR	8	P02768	Albumin OS=Homo sapiens OX=9606 GN=ALB PE=1 SV=2	2	480.785	-0.17663	0.021241	116.11	30388000	yes
1037	FQNALLVR	8	P02768	Albumin OS=Homo sapiens OX=9606 GN=ALB PE=1 SV=2	2	480.785	-1.1525	0.0055164	154.35	9378700000	yes
1038	FQNALLVR	8	P02768	Albumin OS=Homo sapiens OX=9606 GN=ALB PE=1 SV=2	2	480.785	-0.57956	1.5323e-05	180.15	67090000	yes
1039	FQNALLVR	8	P02768	Albumin OS=Homo sapiens OX=9606 GN=ALB PE=1 SV=2	2	480.785	-0.58502	1.3822e-05	180.49	9959700	yes
1040	FQNALLVR	8	P02768	Albumin OS=Homo sapiens OX=9606 GN=ALB PE=1 SV=2	2	480.785	-0.61917	0.010117	145.88	10980000	yes
1041	FQNALLVR	8	P02768	Albumin OS=Homo sapiens OX=9606 GN=ALB PE=1 SV=2	2	480.785	-0.4487	0.0025167	163.84	29849000	yes
1042	FQNALLVR	8	P02768	Albumin OS=Homo sapiens OX=9606 GN=ALB PE=1 SV=2	2	480.785	-0.36406	0.014817	133.47	4530400	yes
1043	FQNALLVR	8	P02768	Albumin OS=Homo sapiens OX=9606 GN=ALB PE=1 SV=2	2	480.785	-0.91051	0.0055164	154.35	11903000	yes
1044	FQNALLVR	8	P02768	Albumin OS=Homo sapiens OX=9606 GN=ALB PE=1 SV=2	2	480.785		1.2271e-09	145.88		yes
1045	FQNALLVR	8	P02768	Albumin OS=Homo sapiens OX=9606 GN=ALB PE=1 SV=2	2	480.785		1.6339e-09	144.9		yes
1046	FQNALLVR	8	P02768	Albumin OS=Homo sapiens OX=9606 GN=ALB PE=1 SV=2	2	480.785		3.9693e-09	139.27		yes
1047	FQNALLVR	8	P02768	Albumin OS=Homo sapiens OX=9606 GN=ALB PE=1 SV=2	2	480.785		7.8309e-15	154.09		yes
1048	FQNALLVR	8	P02768	Albumin OS=Homo sapiens OX=9606 GN=ALB PE=1 SV=2	2	480.785		0.0019949	122.78		yes
1049	FQNALLVR	8	P02768	Albumin OS=Homo sapiens OX=9606 GN=ALB PE=1 SV=2	2	480.785		0.0019949	122.78		yes
1050	FQNALLVR	8	P02768	Albumin OS=Homo sapiens OX=9606 GN=ALB PE=1 SV=2	2	480.785		0.032382	108.24		yes
1051	FQNALLVR	8	P02768	Albumin OS=Homo sapiens OX=9606 GN=ALB PE=1 SV=2	2	480.785	-1.7476	0.0067449	151.51	189290000	yes
1052	FQNALLVR	8	P02768	Albumin OS=Homo sapiens OX=9606 GN=ALB PE=1 SV=2	2	480.785		0.041816	105.2		yes
1053	FQNALLVR	8	P02768	Albumin OS=Homo sapiens OX=9606 GN=ALB PE=1 SV=2	2	480.785	0.40307	0.016263	128.48	21721000	yes
1054	FQNALLVR	8	P02768	Albumin OS=Homo sapiens OX=9606 GN=ALB PE=1 SV=2	2	480.785	0.13715	0.0087248	148.21	1562700000	yes
1055	FQNALLVR	8	P02768	Albumin OS=Homo sapiens OX=9606 GN=ALB PE=1 SV=2	2	480.785	-0.31367	0.0055164	154.35	210980000	yes
1056	FQNALLVR	8	P02768	Albumin OS=Homo sapiens OX=9606 GN=ALB PE=1 SV=2	2	480.785	-0.71675	0.010117	145.88	19203000	yes
1057	FQNALLVR	8	P02768	Albumin OS=Homo sapiens OX=9606 GN=ALB PE=1 SV=2	2	480.785	-0.70228	0.015446	131.3	9543700	yes
1058	FQNALLVR	8	P02768	Albumin OS=Homo sapiens OX=9606 GN=ALB PE=1 SV=2	2	480.785	-1.0027	0.031818	107.66	5918600	yes
1059	FQNALLVR	8	P02768	Albumin OS=Homo sapiens OX=9606 GN=ALB PE=1 SV=2	2	480.785	0.73607	0.00079818	170.44	35916000	yes
1060	FQNALLVR	8	P02768	Albumin OS=Homo sapiens OX=9606 GN=ALB PE=1 SV=2	2	480.785		0.0019897	122.79		yes
1061	FQNALLVR	8	P02768	Albumin OS=Homo sapiens OX=9606 GN=ALB PE=1 SV=2	2	480.785	-0.57651	0.0042213	158.38	8190400	yes
1062	FQNALLVR	8	P02768	Albumin OS=Homo sapiens OX=9606 GN=ALB PE=1 SV=2	2	480.785	0.077871	8.1467e-30	221.36	102590000000	yes
1063	FQNALLVR	8	P02768	Albumin OS=Homo sapiens OX=9606 GN=ALB PE=1 SV=2	2	480.785	0.62633	1.3822e-05	180.49	62236000	yes
1064	FQNALLVR	8	P02768	Albumin OS=Homo sapiens OX=9606 GN=ALB PE=1 SV=2	2	480.785	1.8427			117100	yes
1065	FQNALLVR	8	P02768	Albumin OS=Homo sapiens OX=9606 GN=ALB PE=1 SV=2	2	480.785	-0.43432			3607900	yes
1066	FSGSGSGTDFTLTISR	16	A0A0C4DH25	Immunoglobulin kappa variable 3D-20 OS=Homo sapiens OX=9606 GN=IGKV3D-20 PE=3 SV=1	2	816.897	-1.0771	8.9867e-46	200.98	22214000	yes
1067	FSGTWYAMAK	10	P02753	Retinol-binding protein 4 OS=Homo sapiens OX=9606 GN=RBP4 PE=1 SV=3	2	581.274	0.412	2.4375e-11	175.44	18148000	yes
1068	FSSCGGGGGSFGAGGGFGSR	20	P04264	Keratin, type II cytoskeletal 1 OS=Homo sapiens OX=9606 GN=KRT1 PE=1 SV=6	2	883.371	-0.34151	7.7639e-103	225.31	8701400	yes
1069	FSSSGGGGGGGR	12	P35527	Keratin, type I cytoskeletal 9 OS=Homo sapiens OX=9606 GN=KRT9 PE=1 SV=3	2	491.72	-0.77007	0.00033623	131.44	38719000	yes
1070	FSSSGGGGGGGR	12	P35527	Keratin, type I cytoskeletal 9 OS=Homo sapiens OX=9606 GN=KRT9 PE=1 SV=3	2	491.72	-0.72051	1.3884e-06	145.17	26972000	yes
1071	FSSSGGGGGGGR	12	P35527	Keratin, type I cytoskeletal 9 OS=Homo sapiens OX=9606 GN=KRT9 PE=1 SV=3	2	491.72	-0.66788	1.2861e-06	145.72	49381000	yes
1072	FSSSGGGGGGGR	12	P35527	Keratin, type I cytoskeletal 9 OS=Homo sapiens OX=9606 GN=KRT9 PE=1 SV=3	2	491.72	-0.60186	0.0063099	110.87	5492700	yes
1073	FSSSGGGGGGGR	12	P35527	Keratin, type I cytoskeletal 9 OS=Homo sapiens OX=9606 GN=KRT9 PE=1 SV=3	2	491.72	-0.56398	0.0013273	124.23	6887300	yes
1074	FSSSGGGGGGGR	12	P35527	Keratin, type I cytoskeletal 9 OS=Homo sapiens OX=9606 GN=KRT9 PE=1 SV=3	2	491.72	-0.76935	0.0024819	120.12	9703200	yes
1075	FSSSGGGGGGGR	12	P35527	Keratin, type I cytoskeletal 9 OS=Homo sapiens OX=9606 GN=KRT9 PE=1 SV=3	2	491.72	-0.69699	0.00033623	131.44	9727900	yes
1076	FSSSGGGGGGGR	12	P35527	Keratin, type I cytoskeletal 9 OS=Homo sapiens OX=9606 GN=KRT9 PE=1 SV=3	2	491.72	-0.57648	0.00016746	135.79	52756000	yes
1077	FSSSGGGGGGGR	12	P35527	Keratin, type I cytoskeletal 9 OS=Homo sapiens OX=9606 GN=KRT9 PE=1 SV=3	2	491.72	-0.72859	0.029203	87.308	864150	yes
1078	FSSSGGGGGGGR	12	P35527	Keratin, type I cytoskeletal 9 OS=Homo sapiens OX=9606 GN=KRT9 PE=1 SV=3	2	491.72	-1.4518	0.007036	110.87	8503000	yes
1079	FSSSGGGGGGGR	12	P35527	Keratin, type I cytoskeletal 9 OS=Homo sapiens OX=9606 GN=KRT9 PE=1 SV=3	2	491.72	-1.5125	0.0013273	124.23	2613200	yes
1080	FSSSGGGGGGGR	12	P35527	Keratin, type I cytoskeletal 9 OS=Homo sapiens OX=9606 GN=KRT9 PE=1 SV=3	2	491.72	-1.5575	0.00022382	133.57	14754000	yes
1081	FSSSGGGGGGGR	12	P35527	Keratin, type I cytoskeletal 9 OS=Homo sapiens OX=9606 GN=KRT9 PE=1 SV=3	2	491.72	-1.6481	0.03341	85.731	831340	yes
1082	FSSSGGGGGGGR	12	P35527	Keratin, type I cytoskeletal 9 OS=Homo sapiens OX=9606 GN=KRT9 PE=1 SV=3	2	491.72	-0.11304	7.6643e-07	148.52	30277000	yes
1083	FSSSGGGGGGGR	12	P35527	Keratin, type I cytoskeletal 9 OS=Homo sapiens OX=9606 GN=KRT9 PE=1 SV=3	2	491.72	-0.10408	0.0035146	118.18	51112000	yes
1084	FSSSGGGGGGGR	12	P35527	Keratin, type I cytoskeletal 9 OS=Homo sapiens OX=9606 GN=KRT9 PE=1 SV=3	2	491.72	-0.094119	0.00014775	136.57	58052000	yes
1085	FSSSGGGGGGGR	12	P35527	Keratin, type I cytoskeletal 9 OS=Homo sapiens OX=9606 GN=KRT9 PE=1 SV=3	2	491.72	-0.081104	0.0024819	120.12	15109000	yes
1086	FSSSGGGGGGGR	12	P35527	Keratin, type I cytoskeletal 9 OS=Homo sapiens OX=9606 GN=KRT9 PE=1 SV=3	2	491.72	-0.074537	1.3884e-06	145.17	18932000	yes
1087	FSSSGGGGGGGR	12	P35527	Keratin, type I cytoskeletal 9 OS=Homo sapiens OX=9606 GN=KRT9 PE=1 SV=3	2	491.72	-0.066536	0.007036	110.87	2420300	yes
1088	FSSSGGGGGGGR	12	P35527	Keratin, type I cytoskeletal 9 OS=Homo sapiens OX=9606 GN=KRT9 PE=1 SV=3	2	491.72	-0.060704	0.0070894	111.46	1619700	yes
1089	FSSSGGGGGGGR	12	P35527	Keratin, type I cytoskeletal 9 OS=Homo sapiens OX=9606 GN=KRT9 PE=1 SV=3	2	491.72	-0.054612	0.0050943	99.802	846910	yes
1090	FSSSGGGGGGGR	12	P35527	Keratin, type I cytoskeletal 9 OS=Homo sapiens OX=9606 GN=KRT9 PE=1 SV=3	2	491.72	-0.85522			75272000	yes
1091	FSSSGGGGGGGR	12	P35527	Keratin, type I cytoskeletal 9 OS=Homo sapiens OX=9606 GN=KRT9 PE=1 SV=3	2	491.72	-0.4438			93684	yes
1092	FSSSGGGGGGGRFSSSSGYGGGSSR	25	P35527	Keratin, type I cytoskeletal 9 OS=Homo sapiens OX=9606 GN=KRT9 PE=1 SV=3	3	733.653	-2.8697	5.8252e-60	177.7	9258500	yes
1093	FSSSGGGGGGGRFSSSSGYGGGSSR	25	P35527	Keratin, type I cytoskeletal 9 OS=Homo sapiens OX=9606 GN=KRT9 PE=1 SV=3	3	733.653	-2.9006	2.3216e-51	170.55	10481000	yes
1094	FSSSGGGGGGGRFSSSSGYGGGSSR	25	P35527	Keratin, type I cytoskeletal 9 OS=Homo sapiens OX=9606 GN=KRT9 PE=1 SV=3	3	733.653	-2.1974	2.2078e-09	86.006	5088300	yes
1095	FSSSGGGGGGGRFSSSSGYGGGSSR	25	P35527	Keratin, type I cytoskeletal 9 OS=Homo sapiens OX=9606 GN=KRT9 PE=1 SV=3	3	733.653	-2.015	0.013224	50.426	3269500	yes
1096	FSSSGGGGGGGRFSSSSGYGGGSSR	25	P35527	Keratin, type I cytoskeletal 9 OS=Homo sapiens OX=9606 GN=KRT9 PE=1 SV=3	3	733.653	-1.5269	1.478e-70	188.3	117330000	yes
1097	FSSSGGGGGGGRFSSSSGYGGGSSR	25	P35527	Keratin, type I cytoskeletal 9 OS=Homo sapiens OX=9606 GN=KRT9 PE=1 SV=3	3	733.653	-1.5716	4.9654e-09	80.293	1255900	yes
1098	FSSSGGGGGGGRFSSSSGYGGGSSR	25	P35527	Keratin, type I cytoskeletal 9 OS=Homo sapiens OX=9606 GN=KRT9 PE=1 SV=3	3	733.653	-1.6311	0.0090055	53.747	681500	yes
1099	FSSSSGYGGGSSR	13	P35527	Keratin, type I cytoskeletal 9 OS=Homo sapiens OX=9606 GN=KRT9 PE=1 SV=3	2	618.268	-1.7747	0.0087501	93.258	108660000	yes
1100	FSSSSGYGGGSSR	13	P35527	Keratin, type I cytoskeletal 9 OS=Homo sapiens OX=9606 GN=KRT9 PE=1 SV=3	2	618.268	-0.36022	1.071e-05	134.75	113270000	yes
1101	FSSSSGYGGGSSR	13	P35527	Keratin, type I cytoskeletal 9 OS=Homo sapiens OX=9606 GN=KRT9 PE=1 SV=3	2	618.268	-0.33716	6.9837e-07	141.88	35341000	yes
1102	FSSSSGYGGGSSR	13	P35527	Keratin, type I cytoskeletal 9 OS=Homo sapiens OX=9606 GN=KRT9 PE=1 SV=3	2	618.268	0.092914	6.9837e-07	141.88	3821900	yes
1103	FSSSSGYGGGSSR	13	P35527	Keratin, type I cytoskeletal 9 OS=Homo sapiens OX=9606 GN=KRT9 PE=1 SV=3	2	618.268	0.24161	0.0010225	118.28	4998300	yes
1104	FSSSSGYGGGSSR	13	P35527	Keratin, type I cytoskeletal 9 OS=Homo sapiens OX=9606 GN=KRT9 PE=1 SV=3	2	618.268	0.13015	3.2312e-06	140.07	110910000	yes
1105	FSSSSGYGGGSSR	13	P35527	Keratin, type I cytoskeletal 9 OS=Homo sapiens OX=9606 GN=KRT9 PE=1 SV=3	2	618.268	0.14455	0.0001462	125.74	3899600	yes
1106	FTDSENVCQER	11	P43652	Afamin OS=Homo sapiens OX=9606 GN=AFM PE=1 SV=1	2	692.794	-2.032	1.4038e-79	255.07	147180000	yes
1107	FTDSENVCQER	11	P43652	Afamin OS=Homo sapiens OX=9606 GN=AFM PE=1 SV=1	2	692.794	-2.0399	1.2567e-22	202.2	343180000	yes
1108	FTDSENVCQER	11	P43652	Afamin OS=Homo sapiens OX=9606 GN=AFM PE=1 SV=1	2	692.794		1.1664e-14	151.83		yes
1109	FTVETPDK	8	P05543	Thyroxine-binding globulin OS=Homo sapiens OX=9606 GN=SERPINA7 PE=1 SV=2	2	468.737	-0.82667	0.017543	124.08	107640000	yes
1110	FVYTPAMESVCGYFHR	16	P01033	Metalloproteinase inhibitor 1 OS=Homo sapiens OX=9606 GN=TIMP1 PE=1 SV=1	3	655.299	-0.80935	0.0021255	75.961	5724500	yes
1111	FYTIEILKVE	10	P12273	Prolactin-inducible protein OS=Homo sapiens OX=9606 GN=PIP PE=1 SV=1	2	627.853	-0.45403	2.7617e-05	153.05	11316000	yes
1112	GALQNIIPASTGAAK	15	P04406	Glyceraldehyde-3-phosphate dehydrogenase OS=Homo sapiens OX=9606 GN=GAPDH PE=1 SV=3	2	706.399	1.2548	0.027888	65.5	2909300	yes
1113	GAVHDVKDVLDSVL	14	P81605	Dermcidin OS=Homo sapiens OX=9606 GN=DCD PE=1 SV=2	2	733.896	-0.45168	0.0057695	100.93	170000000	yes
1114	GAYPLSIEPIGVR	13	P00450	Ceruloplasmin OS=Homo sapiens OX=9606 GN=CP PE=1 SV=1	2	686.385	-0.81453	0.0060715	96.342	182420000	yes
1115	GCPDVQASLPDAK	13	Q96PD5	N-acetylmuramoyl-L-alanine amidase OS=Homo sapiens OX=9606 GN=PGLYRP2 PE=1 SV=1	2	679.324	-1.0893	0.0099686	91.855	30200000	yes
1116	GCPDVQASLPDAK	13	Q96PD5	N-acetylmuramoyl-L-alanine amidase OS=Homo sapiens OX=9606 GN=PGLYRP2 PE=1 SV=1	2	679.324	-1.1507	1.3042e-15	172.61	304900000	yes
1117	GDDITMVLILPKPEK	15	P01008	Antithrombin-III OS=Homo sapiens OX=9606 GN=SERPINC1 PE=1 SV=1	3	556.98	-0.24535	0.0075348	73.834	22798000	yes
1118	GDECQLCEVENR	12	O75882	Attractin OS=Homo sapiens OX=9606 GN=ATRN PE=1 SV=2	2	754.809	-2.1603	8.0208e-46	218.07	10224000	yes
1119	GDECQLCEVENR	12	O75882	Attractin OS=Homo sapiens OX=9606 GN=ATRN PE=1 SV=2	2	754.809	-2.2728	0.031956	86.275	1803200	yes
1120	GDKVWVYPPEKK	12	P02790	Hemopexin OS=Homo sapiens OX=9606 GN=HPX PE=1 SV=2	3	482.598	-1.6139	0.042124	57.106	13256000	yes
1121	GDLTPLDSLIDFKR	14	Q96QA5	Gasdermin-A OS=Homo sapiens OX=9606 GN=GSDMA PE=1 SV=4	3	530.623	-0.96953	0.0026964	83.729	730350	yes
1122	GDPLGTEGGLDASNTER	17	Q12913	Receptor-type tyrosine-protein phosphatase eta OS=Homo sapiens OX=9606 GN=PTPRJ PE=1 SV=3	2	844.89	-0.96447	0.00067419	90.731	4033000	yes
1123	GECQAEGVLFFQGDR	15	P02790	Hemopexin OS=Homo sapiens OX=9606 GN=HPX PE=1 SV=2	2	856.888	0.21011	6.0732e-07	125.28	14070000	yes
1124	GECQAEGVLFFQGDR	15	P02790	Hemopexin OS=Homo sapiens OX=9606 GN=HPX PE=1 SV=2	2	856.888	-0.52416	0.0059217	91.858	13359000	yes
1125	GECQAEGVLFFQGDR	15	P02790	Hemopexin OS=Homo sapiens OX=9606 GN=HPX PE=1 SV=2	2	856.888	-1.9983	1.2552e-76	231.32	391880000	yes
1126	GECQAEGVLFFQGDR	15	P02790	Hemopexin OS=Homo sapiens OX=9606 GN=HPX PE=1 SV=2	3	571.595	-2.4945	0.0031214	71.08	387210000	yes
1127	GECQAEGVLFFQGDR	15	P02790	Hemopexin OS=Homo sapiens OX=9606 GN=HPX PE=1 SV=2	2	856.888	-1.7673	0.029701	59.155	47954000	yes
1128	GECVPGEQEPEPILIPR	17	P02760	Protein AMBP OS=Homo sapiens OX=9606 GN=AMBP PE=1 SV=1	4	480.744	-0.39373	0.038367	41.695	17693000	yes
1129	GEGMSQAATICK	12	P16930	Fumarylacetoacetase OS=Homo sapiens OX=9606 GN=FAH PE=1 SV=2	2	626.787		0.03319	76.465		yes
1130	GEQHGSSSGSSSSYGQHGSGSR	22	Q86YZ3	Hornerin OS=Homo sapiens OX=9606 GN=HRNR PE=1 SV=2	4	531.475	-1.3266	0.0097752	51.876	6067900	yes
1131	GEQHGSSSGSSSSYGQHGSGSR	22	Q86YZ3	Hornerin OS=Homo sapiens OX=9606 GN=HRNR PE=1 SV=2	4	531.475	-1.6319	6.5988e-11	108.25	5265100	yes
1132	GEQHGSSSGSSSSYGQHGSGSR	22	Q86YZ3	Hornerin OS=Homo sapiens OX=9606 GN=HRNR PE=1 SV=2	4	531.475	-0.88238	0.0014344	60.278	996590	yes
1133	GFPIKEDFLEQSEQLFGAKPVSLTGK	26	P08697	Alpha-2-antiplasmin OS=Homo sapiens OX=9606 GN=SERPINF2 PE=1 SV=3	3	955.839	-0.70142	1.1325e-14	98.299	6547700	yes
1134	GFSSGSAVVSGGSR	14	P35908	Keratin, type II cytoskeletal 2 epidermal OS=Homo sapiens OX=9606 GN=KRT2 PE=1 SV=2	2	627.807	-1.4179	0.0012312	110.86	64640000	yes
1135	GFSSGSAVVSGGSR	14	P35908	Keratin, type II cytoskeletal 2 epidermal OS=Homo sapiens OX=9606 GN=KRT2 PE=1 SV=2	2	627.807	-2.1206	4.965e-07	132.76	100560000	yes
1136	GFSSGSAVVSGGSR	14	P35908	Keratin, type II cytoskeletal 2 epidermal OS=Homo sapiens OX=9606 GN=KRT2 PE=1 SV=2	2	627.807	-0.19555	9.8458e-14	155.48	33789000	yes
1137	GFSSGSAVVSGGSRR	15	P35908	Keratin, type II cytoskeletal 2 epidermal OS=Homo sapiens OX=9606 GN=KRT2 PE=1 SV=2	3	470.908	-2.1195	7.6893e-05	107.99	40619000	yes
1138	GGGFGGGSSFGGGSGFSGGGFGGGGFGGGR	30	P35908	Keratin, type II cytoskeletal 2 epidermal OS=Homo sapiens OX=9606 GN=KRT2 PE=1 SV=2	3	800.344	0.31999	2.8289e-14	97.542	217930000	yes
1139	GGGFGGGSSFGGGSGFSGGGFGGGGFGGGR	30	P35908	Keratin, type II cytoskeletal 2 epidermal OS=Homo sapiens OX=9606 GN=KRT2 PE=1 SV=2	3	800.344		1.39e-73	164.05		yes
1140	GGGGGGFRGFSSGSAVVSGGSR	22	P35908	Keratin, type II cytoskeletal 2 epidermal OS=Homo sapiens OX=9606 GN=KRT2 PE=1 SV=2	3	633.973	-1.2013	2.1339e-17	127.01	24204000	yes
1141	GGGGGGFRGFSSGSAVVSGGSR	22	P35908	Keratin, type II cytoskeletal 2 epidermal OS=Homo sapiens OX=9606 GN=KRT2 PE=1 SV=2	3	633.973	-0.83439	9.8716e-08	87.156	10637000	yes
1142	GGGGGGFRGFSSGSAVVSGGSR	22	P35908	Keratin, type II cytoskeletal 2 epidermal OS=Homo sapiens OX=9606 GN=KRT2 PE=1 SV=2	3	633.973	0.20113			743160	yes
1143	GGGGGGYGSGGSSYGSGGGSYGSGGGGGGGR	31	P04264	Keratin, type II cytoskeletal 1 OS=Homo sapiens OX=9606 GN=KRT1 PE=1 SV=6	3	795.322	-1.1993	5.6376e-126	214.24	33855000	yes
1144	GGGGGGYGSGGSSYGSGGGSYGSGGGGGGGR	31	P04264	Keratin, type II cytoskeletal 1 OS=Homo sapiens OX=9606 GN=KRT1 PE=1 SV=6	3	795.322	0.0085597	2.9817e-74	167.74	98182000	yes
1145	GGGGGGYGSGGSSYGSGGGSYGSGGGGGGGR	31	P04264	Keratin, type II cytoskeletal 1 OS=Homo sapiens OX=9606 GN=KRT1 PE=1 SV=6	3	795.322	-0.10499	4.8891e-125	210.62	13938000	yes
1146	GGGGGGYGSGGSSYGSGGGSYGSGGGGGGGR	31	P04264	Keratin, type II cytoskeletal 1 OS=Homo sapiens OX=9606 GN=KRT1 PE=1 SV=6	3	795.322	-0.050777	1.1137e-124	205.39	38806000	yes
1147	GGGGGGYGSGGSSYGSGGGSYGSGGGGGGGR	31	P04264	Keratin, type II cytoskeletal 1 OS=Homo sapiens OX=9606 GN=KRT1 PE=1 SV=6	3	795.322	-0.13594	3.5539e-74	166.66	10198000	yes
1148	GGGGGGYGSGGSSYGSGGGSYGSGGGGGGGR	31	P04264	Keratin, type II cytoskeletal 1 OS=Homo sapiens OX=9606 GN=KRT1 PE=1 SV=6	3	795.322	-0.28459	9.055e-09	87.28	2375500	yes
1149	GGGGSFGYSYGGGSGGGFSASSLGGGFGGGSR	32	P35527	Keratin, type I cytoskeletal 9 OS=Homo sapiens OX=9606 GN=KRT9 PE=1 SV=3	3	902.392	-0.39524	0.0056962	58.861	9586600	yes
1150	GGSGGGGGGSSGGRGSGGGSSGGSIGGR	28	P04264	Keratin, type II cytoskeletal 1 OS=Homo sapiens OX=9606 GN=KRT1 PE=1 SV=6	3	693.976	-1.1602	2.465e-10	75.326	1910600	yes
1151	GGSGGGGGGSSGGRGSGGGSSGGSIGGR	28	P04264	Keratin, type II cytoskeletal 1 OS=Homo sapiens OX=9606 GN=KRT1 PE=1 SV=6	3	693.976	-1.6292	0.029093	38.537	7630600	yes
1152	GGSGGGGGGSSGGRGSGGGSSGGSIGGR	28	P04264	Keratin, type II cytoskeletal 1 OS=Homo sapiens OX=9606 GN=KRT1 PE=1 SV=6	3	693.976	-0.56953	1.3832e-123	221.85	6004300	yes
1153	GGSGGGGGGSSGGRGSGGGSSGGSIGGR	28	P04264	Keratin, type II cytoskeletal 1 OS=Homo sapiens OX=9606 GN=KRT1 PE=1 SV=6	3	693.976	-0.56205	3.6305e-72	179.47	10948000	yes
1154	GGSGGGGGGSSGGRGSGGGSSGGSIGGR	28	P04264	Keratin, type II cytoskeletal 1 OS=Homo sapiens OX=9606 GN=KRT1 PE=1 SV=6	3	693.976	-0.53923	3.1694e-123	217.7	3400600	yes
1155	GGSGGGGGGSSGGRGSGGGSSGGSIGGR	28	P04264	Keratin, type II cytoskeletal 1 OS=Homo sapiens OX=9606 GN=KRT1 PE=1 SV=6	3	693.976	-0.53325	0.010228	52.329	1227000	yes
1156	GGSGGGGGGSSGGRGSGGGSSGGSIGGR	28	P04264	Keratin, type II cytoskeletal 1 OS=Homo sapiens OX=9606 GN=KRT1 PE=1 SV=6	3	693.976	0.42494			38905	yes
1157	GGSGGGGGGSSGGRGSGGGSSGGSIGGRGSSSGGVK	36	P04264	Keratin, type II cytoskeletal 1 OS=Homo sapiens OX=9606 GN=KRT1 PE=1 SV=6	4	685.565	-1.1098	0.0056116	61.228	9416000	yes
1158	GGSGGGGGGSSGGRGSGGGSSGGSIGGRGSSSGGVK	36	P04264	Keratin, type II cytoskeletal 1 OS=Homo sapiens OX=9606 GN=KRT1 PE=1 SV=6	4	685.565	0.23747	5.2266e-15	98.002	20967000	yes
1159	GGSGGGGSISGGGYGSGGGSGGR	23	P35908	Keratin, type II cytoskeletal 2 epidermal OS=Homo sapiens OX=9606 GN=KRT2 PE=1 SV=2	2	871.378	-1.8429	1.8163e-234	290.95	77934000	yes
1160	GGSGGGGSISGGGYGSGGGSGGR	23	P35908	Keratin, type II cytoskeletal 2 epidermal OS=Homo sapiens OX=9606 GN=KRT2 PE=1 SV=2	2	871.378	-0.55299	0	349.61	17676000	yes
1161	GGSGGGGSISGGGYGSGGGSGGR	23	P35908	Keratin, type II cytoskeletal 2 epidermal OS=Homo sapiens OX=9606 GN=KRT2 PE=1 SV=2	2	871.378	0.47914	5.4828e-106	220.59	23406000	yes
1162	GGSGGGGSISGGGYGSGGGSGGR	23	P35908	Keratin, type II cytoskeletal 2 epidermal OS=Homo sapiens OX=9606 GN=KRT2 PE=1 SV=2	2	871.378		1.9817e-62	171.08		yes
1163	GGSGGGGSISGGGYGSGGGSGGR	23	P35908	Keratin, type II cytoskeletal 2 epidermal OS=Homo sapiens OX=9606 GN=KRT2 PE=1 SV=2	2	871.378	-0.53041	0	385.8	54679000	yes
1164	GGSGGGGSISGGGYGSGGGSGGR	23	P35908	Keratin, type II cytoskeletal 2 epidermal OS=Homo sapiens OX=9606 GN=KRT2 PE=1 SV=2	3	581.254	-0.70039	1.3475e-18	115.88	6400100	yes
1165	GGSGGGGSISGGGYGSGGGSGGR	23	P35908	Keratin, type II cytoskeletal 2 epidermal OS=Homo sapiens OX=9606 GN=KRT2 PE=1 SV=2	2	871.378	-1.4666			31561	yes
1166	GGSGGGGSISGGGYGSGGGSGGRYGSGGGSK	31	P35908	Keratin, type II cytoskeletal 2 epidermal OS=Homo sapiens OX=9606 GN=KRT2 PE=1 SV=2	3	812.357	-0.11111	5.7026e-48	136.14	4761700	yes
1167	GGSGGSHGGGSGFGGESGGSYGGGEEASGSGGGYGGGSGK	40	P35527	Keratin, type I cytoskeletal 9 OS=Homo sapiens OX=9606 GN=KRT9 PE=1 SV=3	3	1075.1	-2.5853	2.6598e-07	73.665	7341100	yes
1168	GGSGGSHGGGSGFGGESGGSYGGGEEASGSGGGYGGGSGK	40	P35527	Keratin, type I cytoskeletal 9 OS=Homo sapiens OX=9606 GN=KRT9 PE=1 SV=3	3	1075.1	-1.7272	4.9073e-297	277.79	269430000	yes
1169	GGSGGSHGGGSGFGGESGGSYGGGEEASGSGGGYGGGSGK	40	P35527	Keratin, type I cytoskeletal 9 OS=Homo sapiens OX=9606 GN=KRT9 PE=1 SV=3	3	1075.1	-1.3507	4.7278e-74	143.62	19788000	yes
1170	GGSGGSHGGGSGFGGESGGSYGGGEEASGSGGGYGGGSGK	40	P35527	Keratin, type I cytoskeletal 9 OS=Homo sapiens OX=9606 GN=KRT9 PE=1 SV=3	3	1075.1	-1.9786	0.00019415	43.566	10663000	yes
1171	GGSGGSHGGGSGFGGESGGSYGGGEEASGSGGGYGGGSGK	40	P35527	Keratin, type I cytoskeletal 9 OS=Homo sapiens OX=9606 GN=KRT9 PE=1 SV=3	3	1075.1	-2.1821	0.00019415	43.566	58693000	yes
1172	GGSGGSHGGGSGFGGESGGSYGGGEEASGSGGGYGGGSGK	40	P35527	Keratin, type I cytoskeletal 9 OS=Homo sapiens OX=9606 GN=KRT9 PE=1 SV=3	3	1075.1	-2.2389	9.5135e-274	274.5	48985000	yes
1173	GGSGGSHGGGSGFGGESGGSYGGGEEASGSGGGYGGGSGKSSHS	44	P35527	Keratin, type I cytoskeletal 9 OS=Homo sapiens OX=9606 GN=KRT9 PE=1 SV=3	4	906.115	-0.43487	5.7632e-196	228.31	69618000	yes
1174	GGSGGSHGGGSGFGGESGGSYGGGEEASGSGGGYGGGSGKSSHS	44	P35527	Keratin, type I cytoskeletal 9 OS=Homo sapiens OX=9606 GN=KRT9 PE=1 SV=3	4	906.115	-0.63451	9.3094e-130	186.24	69366000	yes
1175	GGSGGSYGGGGSGGGYGGGSGSR	23	P35527	Keratin, type I cytoskeletal 9 OS=Homo sapiens OX=9606 GN=KRT9 PE=1 SV=3	2	896.367	-1.77	0	439.01	376910000	yes
1176	GGSGGSYGGGGSGGGYGGGSGSR	23	P35527	Keratin, type I cytoskeletal 9 OS=Homo sapiens OX=9606 GN=KRT9 PE=1 SV=3	3	597.914	-0.89686	0.00055207	64.295	13263000	yes
1177	GGSGGSYGGGGSGGGYGGGSGSR	23	P35527	Keratin, type I cytoskeletal 9 OS=Homo sapiens OX=9606 GN=KRT9 PE=1 SV=3	2	896.367	-0.48442	0	358.12	83870000	yes
1178	GGSGGSYGGGGSGGGYGGGSGSR	23	P35527	Keratin, type I cytoskeletal 9 OS=Homo sapiens OX=9606 GN=KRT9 PE=1 SV=3	2	896.367	-0.58962	5.7886e-106	220.34	6245800	yes
1179	GGSGGSYGGGGSGGGYGGGSGSR	23	P35527	Keratin, type I cytoskeletal 9 OS=Homo sapiens OX=9606 GN=KRT9 PE=1 SV=3	2	896.367	-0.56758	0.020007	53.995	1938500	yes
1180	GGSGGSYGGGGSGGGYGGGSGSR	23	P35527	Keratin, type I cytoskeletal 9 OS=Homo sapiens OX=9606 GN=KRT9 PE=1 SV=3	3	597.914	-1.7992	0.0023449	57.826	8678900	yes
1181	GGSGGSYGGGGSGGGYGGGSGSR	23	P35527	Keratin, type I cytoskeletal 9 OS=Homo sapiens OX=9606 GN=KRT9 PE=1 SV=3	3	597.914	-1.9185	0.015872	46.982	856170	yes
1182	GGSGGSYGGGGSGGGYGGGSGSR	23	P35527	Keratin, type I cytoskeletal 9 OS=Homo sapiens OX=9606 GN=KRT9 PE=1 SV=3	2	896.367	-0.75406	5.8246e-34	144.97	45799000	yes
1183	GGSGGSYGGGGSGGGYGGGSGSR	23	P35527	Keratin, type I cytoskeletal 9 OS=Homo sapiens OX=9606 GN=KRT9 PE=1 SV=3	2	896.367	-0.82623	0	380.2	59980000	yes
1184	GGSGGSYGGGGSGGGYGGGSGSR	23	P35527	Keratin, type I cytoskeletal 9 OS=Homo sapiens OX=9606 GN=KRT9 PE=1 SV=3	2	896.367	-0.81078	0	411.05	12473000	yes
1185	GGSGGSYGGGGSGGGYGGGSGSR	23	P35527	Keratin, type I cytoskeletal 9 OS=Homo sapiens OX=9606 GN=KRT9 PE=1 SV=3	3	597.914	-0.37542	0.00085272	61.222	7413200	yes
1186	GGSGGSYGGGGSGGGYGGGSGSR	23	P35527	Keratin, type I cytoskeletal 9 OS=Homo sapiens OX=9606 GN=KRT9 PE=1 SV=3	3	597.914	-0.41391	1.055e-06	77.847	1878100	yes
1187	GGSGGSYGGGGSGGGYGGGSGSR	23	P35527	Keratin, type I cytoskeletal 9 OS=Homo sapiens OX=9606 GN=KRT9 PE=1 SV=3	2	896.367	-0.84731			45753	yes
1188	GGSGGSYGGGGSGGGYGGGSGSR	23	P35527	Keratin, type I cytoskeletal 9 OS=Homo sapiens OX=9606 GN=KRT9 PE=1 SV=3	2	896.367	-2.1646			37210	yes
1189	GGSGGSYGGGGSGGGYGGGSGSR	23	P35527	Keratin, type I cytoskeletal 9 OS=Homo sapiens OX=9606 GN=KRT9 PE=1 SV=3	2	896.367	-1.2025			27202	yes
1190	GGSGGSYGGGGSGGGYGGGSGSR	23	P35527	Keratin, type I cytoskeletal 9 OS=Homo sapiens OX=9606 GN=KRT9 PE=1 SV=3	2	896.367	-1.2421			12873	yes
1191	GGSISGGGYGSGGGK	15	P35908	Keratin, type II cytoskeletal 2 epidermal OS=Homo sapiens OX=9606 GN=KRT2 PE=1 SV=2	2	599.278	-0.049913	0.0032921	96.64	7181300	yes
1192	GGSISGGGYGSGGGK	15	P35908	Keratin, type II cytoskeletal 2 epidermal OS=Homo sapiens OX=9606 GN=KRT2 PE=1 SV=2	2	599.278	-0.026717	0.0089672	81.92	1534900	yes
1193	GGSISGGGYGSGGGK	15	P35908	Keratin, type II cytoskeletal 2 epidermal OS=Homo sapiens OX=9606 GN=KRT2 PE=1 SV=2	2	599.278	-0.46424	0.00093603	100.93	5351800	yes
1194	GGSISGGGYGSGGGK	15	P35908	Keratin, type II cytoskeletal 2 epidermal OS=Homo sapiens OX=9606 GN=KRT2 PE=1 SV=2	2	599.278	0.13974	1.3954e-05	117.98	10459000	yes
1195	GGSSSGGGYGSGGGGSSSVK	20	P35908	Keratin, type II cytoskeletal 2 epidermal OS=Homo sapiens OX=9606 GN=KRT2 PE=1 SV=2	2	794.845	-1.0525	6.6028e-40	167.61	25829000	yes
1196	GGSSSGGGYGSGGGGSSSVK	20	P35908	Keratin, type II cytoskeletal 2 epidermal OS=Homo sapiens OX=9606 GN=KRT2 PE=1 SV=2	2	794.845	-0.49542	9.6299e-35	162.88	3699800	yes
1197	GGSSSGGGYGSGGGGSSSVK	20	P35908	Keratin, type II cytoskeletal 2 epidermal OS=Homo sapiens OX=9606 GN=KRT2 PE=1 SV=2	2	794.845	-0.12949	3.5916e-71	204.17	6199500	yes
1198	GGYTLVSGYPK	11	P02790	Hemopexin OS=Homo sapiens OX=9606 GN=HPX PE=1 SV=2	2	571.298	-1.6825	0.005487	120.12	20458000	yes
1199	GHILELLTEVTR	12	P31944	Caspase-14 OS=Homo sapiens OX=9606 GN=CASP14 PE=1 SV=2	3	460.933	-0.51534	0.030701	66.262	942450	yes
1200	GHYESGSGQTSGFGQHESGSGQSSGYSK	28	Q86YZ3	Hornerin OS=Homo sapiens OX=9606 GN=HRNR PE=1 SV=2	4	698.296	-1.7608	0.015561	38.874	572780	yes
1201	GILAADESTGSIAK	14	P04075	Fructose-bisphosphate aldolase A OS=Homo sapiens OX=9606 GN=ALDOA PE=1 SV=2	2	666.854	-0.54276	0.016583	77.64	6778400	yes
1202	GIVAAFYSGPSLSDK	15	P80108	Phosphatidylinositol-glycan-specific phospholipase D OS=Homo sapiens OX=9606 GN=GPLD1 PE=1 SV=3	2	756.391	-0.79434	7.5574e-06	119.76	17201000	yes
1203	GIVAAFYSGPSLSDK	15	P80108	Phosphatidylinositol-glycan-specific phospholipase D OS=Homo sapiens OX=9606 GN=GPLD1 PE=1 SV=3	2	756.391	-0.41252	0.004405	94.616	2574700	yes
1204	GLDGAKKAVGGLGK	14	P81605	Dermcidin OS=Homo sapiens OX=9606 GN=DCD PE=1 SV=2	3	424.254	-2.3788	0.0030185	93.243	3191800	yes
1205	GLSTESILIPR	11	P31025	Lipocalin-1 OS=Homo sapiens OX=9606 GN=LCN1 PE=1 SV=1	2	593.346	0.11231	0.016927	98.033	4976800	yes
1206	GLSTESILIPR	11	P31025	Lipocalin-1 OS=Homo sapiens OX=9606 GN=LCN1 PE=1 SV=1	2	593.346	-0.87101	0.012905	110.87	6975000	yes
1207	GLVGIEFKEKLLSAER	16	P15924	Desmoplakin OS=Homo sapiens OX=9606 GN=DSP PE=1 SV=3	3	597.012	-0.43187	0.0015063	91.207	1228600	yes
1208	GNDDHWIVDTDYDTYAVQYSCR	22	P02753	Retinol-binding protein 4 OS=Homo sapiens OX=9606 GN=RBP4 PE=1 SV=3	3	898.378	-2.1305	9.937e-61	192.94	87502000	yes
1209	GPYESGSGHSSGLGHR	16	Q86YZ3	Hornerin OS=Homo sapiens OX=9606 GN=HRNR PE=1 SV=2	3	528.91	-0.65014	7.8735e-07	120.3	17550000	yes
1210	GPYESGSGHSSGLGHR	16	Q86YZ3	Hornerin OS=Homo sapiens OX=9606 GN=HRNR PE=1 SV=2	3	528.91	-0.49009	2.6679e-11	138.57	49426000	yes
1211	GPYESGSGHSSGLGHR	16	Q86YZ3	Hornerin OS=Homo sapiens OX=9606 GN=HRNR PE=1 SV=2	3	528.91	-1.1765	3.3714e-25	167.55	6562100	yes
1212	GPYESGSGHSSGLGHR	16	Q86YZ3	Hornerin OS=Homo sapiens OX=9606 GN=HRNR PE=1 SV=2	3	528.91	0.34154	3.2865e-12	141.85	10657000	yes
1213	GPYESGSGHSSGLGHR	16	Q86YZ3	Hornerin OS=Homo sapiens OX=9606 GN=HRNR PE=1 SV=2	3	528.91	-1.3867			336650	yes
1214	GPYESGSGHSSGLGHR	16	Q86YZ3	Hornerin OS=Homo sapiens OX=9606 GN=HRNR PE=1 SV=2	3	528.91	-0.48878			82057	yes
1215	GPYESGSGHSSGLGHRESR	19	Q86YZ3	Hornerin OS=Homo sapiens OX=9606 GN=HRNR PE=1 SV=2	3	652.968	-0.89499	2.7319e-09	116.29	7797400	yes
1216	GPYESGSGHSSGLGHRESR	19	Q86YZ3	Hornerin OS=Homo sapiens OX=9606 GN=HRNR PE=1 SV=2	3	652.968	-0.25323	0.0039769	65.107	6624900	yes
1217	GPYESGSGHSSGLGHRESR	19	Q86YZ3	Hornerin OS=Homo sapiens OX=9606 GN=HRNR PE=1 SV=2	3	652.968	-1.1534	2.088e-07	110.22	2523600	yes
1218	GPYESGSGHSSGLGHRESR	19	Q86YZ3	Hornerin OS=Homo sapiens OX=9606 GN=HRNR PE=1 SV=2	3	652.968	0.18361	4.5176e-05	84.874	4210900	yes
1219	GQCIINSNK	9	P43652	Afamin OS=Homo sapiens OX=9606 GN=AFM PE=1 SV=1	2	517.258	-0.35561	5.4447e-06	170.66	219470000	yes
1220	GQCIINSNK	9	P43652	Afamin OS=Homo sapiens OX=9606 GN=AFM PE=1 SV=1	2	517.258	-0.82743	0.030497	99.305	24576000	yes
1221	GQCIINSNKDDRPK	14	P43652	Afamin OS=Homo sapiens OX=9606 GN=AFM PE=1 SV=1	3	548.942	-1.0377	0.042858	45.992	3044800	yes
1222	GQCIINSNKDDRPK	14	P43652	Afamin OS=Homo sapiens OX=9606 GN=AFM PE=1 SV=1	4	411.959	-1.5964	1.7491e-05	126.63	12525000	yes
1223	GQCIINSNKDDRPK	14	P43652	Afamin OS=Homo sapiens OX=9606 GN=AFM PE=1 SV=1	4	411.959	-1.5639	2.1597e-07	132.86	9753700	yes
1224	GQCIINSNKDDRPK	14	P43652	Afamin OS=Homo sapiens OX=9606 GN=AFM PE=1 SV=1	4	411.959	-1.5304	0.00060361	105.14	3039200	yes
1225	GQCIINSNKDDRPK	14	P43652	Afamin OS=Homo sapiens OX=9606 GN=AFM PE=1 SV=1	4	411.959	-1.5844	3.7069e-06	111.39	76577000	yes
1226	GQCIINSNKDDRPK	14	P43652	Afamin OS=Homo sapiens OX=9606 GN=AFM PE=1 SV=1	3	548.942	-1.913			275350	yes
1227	GQELCADYSENTFTEYK	17	P02774	Vitamin D-binding protein OS=Homo sapiens OX=9606 GN=GC PE=1 SV=2	3	685.626	-1.4392	0.035669	41.412	4263900	yes
1228	GQELCADYSENTFTEYK	17	P02774	Vitamin D-binding protein OS=Homo sapiens OX=9606 GN=GC PE=1 SV=2	3	685.626	-1.2277	0.00466	64.454	1607100	yes
1229	GQTLLAVAK	9	P02750	Leucine-rich alpha-2-glycoprotein OS=Homo sapiens OX=9606 GN=LRG1 PE=1 SV=2	2	450.779	-1.6902	0.031191	98.997	135650000	yes
1230	GQTLLAVAK	9	P02750	Leucine-rich alpha-2-glycoprotein OS=Homo sapiens OX=9606 GN=LRG1 PE=1 SV=2	2	450.779	-1.1282			7599000	yes
1231	GQVGGDVNVEMDAAPGVDLSR	21	P02533	Keratin, type I cytoskeletal 14 OS=Homo sapiens OX=9606 GN=KRT14 PE=1 SV=4	3	701.332	-1.4997	0.00079034	65.454	3074500	yes
1232	GQVGGDVNVEMDAAPGVDLSR	21	P02533	Keratin, type I cytoskeletal 14 OS=Homo sapiens OX=9606 GN=KRT14 PE=1 SV=4	3	701.332	-0.27102			1262100	yes
1233	GRGGGGGGFRGFSSGSAVVSGGSR	24	P35908	Keratin, type II cytoskeletal 2 epidermal OS=Homo sapiens OX=9606 GN=KRT2 PE=1 SV=2	4	529.013	-1.4501	0.0093754	52.909	3584300	yes
1234	GRHGSGSGQSSSYGPYR	17	Q86YZ3	Hornerin OS=Homo sapiens OX=9606 GN=HRNR PE=1 SV=2	3	580.6	-0.78871	0.0033437	69.979	4359000	yes
1235	GRHGSGSGQSSSYSPYGSGSGWSSSR	26	Q86YZ3	Hornerin OS=Homo sapiens OX=9606 GN=HRNR PE=1 SV=2	4	641.28	-1.1766	1.3203e-14	95.835	1410700	yes
1236	GSEAINAPGDNPAK	14	Q9NZP8	Complement C1r subcomponent-like protein OS=Homo sapiens OX=9606 GN=C1RL PE=1 SV=2	2	670.826	-2.8694	1.748e-09	143.24	76325000	yes
1237	GSGSGQSPSYGR	12	Q86YZ3	Hornerin OS=Homo sapiens OX=9606 GN=HRNR PE=1 SV=2	2	570.257	0.23626	1.8156e-17	177.78	4322300	yes
1238	GSGSGQSPSYGR	12	Q86YZ3	Hornerin OS=Homo sapiens OX=9606 GN=HRNR PE=1 SV=2	2	570.257	-1.1199	0.00047742	130.41	2636100	yes
1239	GSGSGQSPSYGR	12	Q86YZ3	Hornerin OS=Homo sapiens OX=9606 GN=HRNR PE=1 SV=2	2	570.257	0.149	2.0824e-08	152.54	4223600	yes
1240	GSGSSQSSGYGR	12	Q86YZ3	Hornerin OS=Homo sapiens OX=9606 GN=HRNR PE=1 SV=2	2	565.247	-0.19843	0.0014105	123.63	2124000	yes
1241	GSGSSQSSGYGR	12	Q86YZ3	Hornerin OS=Homo sapiens OX=9606 GN=HRNR PE=1 SV=2	2	565.247	0.32281	1.8979e-06	142.43	2794200	yes
1242	GSGSSQSSGYGR	12	Q86YZ3	Hornerin OS=Homo sapiens OX=9606 GN=HRNR PE=1 SV=2	2	565.247	0.59084	0.0024972	120.09	1343200	yes
1243	GSLGGGFSSGGFSGGSFSR	19	P13645	Keratin, type I cytoskeletal 10 OS=Homo sapiens OX=9606 GN=KRT10 PE=1 SV=6	2	854.39	0.11169	0.00011798	81.311	10675000	yes
1244	GSLGGGFSSGGFSGGSFSR	19	P13645	Keratin, type I cytoskeletal 10 OS=Homo sapiens OX=9606 GN=KRT10 PE=1 SV=6	3	569.929	-0.65473	1.4205e-07	109.87	33999000	yes
1245	GSLGGGFSSGGFSGGSFSR	19	P13645	Keratin, type I cytoskeletal 10 OS=Homo sapiens OX=9606 GN=KRT10 PE=1 SV=6	2	854.39	1.7049	6.1144e-32	168.93	6821700	yes
1246	GSLGGGFSSGGFSGGSFSR	19	P13645	Keratin, type I cytoskeletal 10 OS=Homo sapiens OX=9606 GN=KRT10 PE=1 SV=6	3	569.929	-0.80725	2.3234e-09	112.82	18606000	yes
1247	GSLGGGFSSGGFSGGSFSR	19	P13645	Keratin, type I cytoskeletal 10 OS=Homo sapiens OX=9606 GN=KRT10 PE=1 SV=6	2	854.39	-0.38952	3.0011e-20	146	20824000	yes
1248	GSLGGGFSSGGFSGGSFSR	19	P13645	Keratin, type I cytoskeletal 10 OS=Homo sapiens OX=9606 GN=KRT10 PE=1 SV=6	3	569.929		3.5921e-20	130.77		yes
1249	GSPAINVAVHVFR	13	P02766	Transthyretin OS=Homo sapiens OX=9606 GN=TTR PE=1 SV=1	3	456.258	0.046286	0.023976	64.55	887520	yes
1250	GSPAINVAVHVFRK	14	P02766	Transthyretin OS=Homo sapiens OX=9606 GN=TTR PE=1 SV=1	3	498.956	0.26929	0.0062439	71.241	14221000	yes
1251	GSPAINVAVHVFRK	14	P02766	Transthyretin OS=Homo sapiens OX=9606 GN=TTR PE=1 SV=1	3	498.956	-0.29655	0.000336	103.75	1283300000	yes
1252	GSPAINVAVHVFRK	14	P02766	Transthyretin OS=Homo sapiens OX=9606 GN=TTR PE=1 SV=1	3	498.956	-0.38822	0.0054477	73.466	13159000	yes
1253	GSPAINVAVHVFRK	14	P02766	Transthyretin OS=Homo sapiens OX=9606 GN=TTR PE=1 SV=1	3	498.956	0.9911	0.0054477	73.466	17892000	yes
1254	GSPAINVAVHVFRK	14	P02766	Transthyretin OS=Homo sapiens OX=9606 GN=TTR PE=1 SV=1	3	498.956	-1.0005			339960	yes
1255	GSPAINVAVHVFRKAADDTWEPFASGK	27	P02766	Transthyretin OS=Homo sapiens OX=9606 GN=TTR PE=1 SV=1	4	718.37	-1.1495	6.4416e-14	91.767	27460000	yes
1256	GSQTQSHPDLGTEGCWDQLSAPR	23	Q96PD5	N-acetylmuramoyl-L-alanine amidase OS=Homo sapiens OX=9606 GN=PGLYRP2 PE=1 SV=1	3	843.047	-1.9093	1.4551e-42	157.3	5887900	yes
1257	GSQTQSHPDLGTEGCWDQLSAPR	23	Q96PD5	N-acetylmuramoyl-L-alanine amidase OS=Homo sapiens OX=9606 GN=PGLYRP2 PE=1 SV=1	3	843.047	-1.4255	2.9529e-06	73.546	2286000	yes
1258	GSQTQSHPDLGTEGCWDQLSAPR	23	Q96PD5	N-acetylmuramoyl-L-alanine amidase OS=Homo sapiens OX=9606 GN=PGLYRP2 PE=1 SV=1	3	843.047	-1.4563	0	324.31	27437000	yes
1259	GSRGGSGGSYGGGGSGGGYGGGSGSR	26	P35527	Keratin, type I cytoskeletal 9 OS=Homo sapiens OX=9606 GN=KRT9 PE=1 SV=3	3	697.966	-0.95365	5.9455e-95	199.3	12385000	yes
1260	GSRGGSGGSYGGGGSGGGYGGGSGSR	26	P35527	Keratin, type I cytoskeletal 9 OS=Homo sapiens OX=9606 GN=KRT9 PE=1 SV=3	3	697.966	-1.8877	4.0801e-62	169.84	11178000	yes
1261	GSRGGSGGSYGGGGSGGGYGGGSGSR	26	P35527	Keratin, type I cytoskeletal 9 OS=Homo sapiens OX=9606 GN=KRT9 PE=1 SV=3	3	697.966	-1.442			585690	yes
1262	GSRGGSGGSYGGGGSGGGYGGGSGSR	26	P35527	Keratin, type I cytoskeletal 9 OS=Homo sapiens OX=9606 GN=KRT9 PE=1 SV=3	3	697.966	-1.8372			844520	yes
1263	GSRGGSGGSYGGGGSGGGYGGGSGSR	26	P35527	Keratin, type I cytoskeletal 9 OS=Homo sapiens OX=9606 GN=KRT9 PE=1 SV=3	3	697.966	-1.0278			508280	yes
1264	GSSSGGGYSSGSSSYGSGGR	20	P35908	Keratin, type II cytoskeletal 2 epidermal OS=Homo sapiens OX=9606 GN=KRT2 PE=1 SV=2	2	870.856	-1.9239	2.4851e-103	232.17	30601000	yes
1265	GSSSGGGYSSGSSSYGSGGR	20	P35908	Keratin, type II cytoskeletal 2 epidermal OS=Homo sapiens OX=9606 GN=KRT2 PE=1 SV=2	2	870.856	-0.60449	5.6841e-08	92.935	20235000	yes
1266	GSSSGGGYSSGSSSYGSGGR	20	P35908	Keratin, type II cytoskeletal 2 epidermal OS=Homo sapiens OX=9606 GN=KRT2 PE=1 SV=2	2	870.856	-0.61675	4.6931e-59	190.86	5780300	yes
1267	GSSSGGGYSSGSSSYGSGGR	20	P35908	Keratin, type II cytoskeletal 2 epidermal OS=Homo sapiens OX=9606 GN=KRT2 PE=1 SV=2	2	870.856	-0.41715	4.3961e-59	191.06	7290200	yes
1268	GSSSGGGYSSGSSSYGSGGR	20	P35908	Keratin, type II cytoskeletal 2 epidermal OS=Homo sapiens OX=9606 GN=KRT2 PE=1 SV=2	2	870.856	-0.62548	4.3961e-59	191.06	9110600	yes
1269	GSSSGGGYSSGSSSYGSGGR	20	P35908	Keratin, type II cytoskeletal 2 epidermal OS=Homo sapiens OX=9606 GN=KRT2 PE=1 SV=2	2	870.856	-0.60362	5.8958e-33	155.98	3887300	yes
1270	GSSSGGGYSSGSSSYGSGGRQSGSR	25	P35908	Keratin, type II cytoskeletal 2 epidermal OS=Homo sapiens OX=9606 GN=KRT2 PE=1 SV=2	3	752.655	-1.4241	0.030147	45.011	3515300	yes
1271	GSSSGGGYSSGSSSYGSGGRQSGSR	25	P35908	Keratin, type II cytoskeletal 2 epidermal OS=Homo sapiens OX=9606 GN=KRT2 PE=1 SV=2	3	752.655	-0.25252	3.6402e-09	83.039	4260900	yes
1272	GSSSGGGYSSGSSSYGSGGRQSGSR	25	P35908	Keratin, type II cytoskeletal 2 epidermal OS=Homo sapiens OX=9606 GN=KRT2 PE=1 SV=2	3	752.655	-1.105			2977300	yes
1273	GSSSGGGYSSGSSSYGSGGRQSGSR	25	P35908	Keratin, type II cytoskeletal 2 epidermal OS=Homo sapiens OX=9606 GN=KRT2 PE=1 SV=2	3	752.655	-1.9661			75617	yes
1274	GSSSGGGYSSGSSSYGSGGRQSGSR	25	P35908	Keratin, type II cytoskeletal 2 epidermal OS=Homo sapiens OX=9606 GN=KRT2 PE=1 SV=2	3	752.655	-0.65516			72673	yes
1275	GSVQYLPDLDDK	12	Q9UGM5	Fetuin-B OS=Homo sapiens OX=9606 GN=FETUB PE=1 SV=2	2	675.333	-1.8365	0.0010574	126.19	87601000	yes
1276	GSVQYLPDLDDKNSQEK	17	Q9UGM5	Fetuin-B OS=Homo sapiens OX=9606 GN=FETUB PE=1 SV=2	3	645.981	-1.6513	0.00029622	92.439	9934800	yes
1277	GSYGSGGSSYGSGGGSYGSGGGGGGHGSYGSGSSSGGYR	39	P04264	Keratin, type II cytoskeletal 1 OS=Homo sapiens OX=9606 GN=KRT1 PE=1 SV=6	3	1104.77	-2.2011	9.3319e-44	128.39	4715500	yes
1278	GSYGSGGSSYGSGGGSYGSGGGGGGHGSYGSGSSSGGYRGGSGGGGGGSSGGR	53	P04264	Keratin, type II cytoskeletal 1 OS=Homo sapiens OX=9606 GN=KRT1 PE=1 SV=6	4	1075.69	-1.2011	0.00019014	27.456	25279000	yes
1279	GSYGSGGSSYGSGGGSYGSGGGGGGHGSYGSGSSSGGYRGGSGGGGGGSSGGR	53	P04264	Keratin, type II cytoskeletal 1 OS=Homo sapiens OX=9606 GN=KRT1 PE=1 SV=6	4	1075.69	-1.7844	3.2292e-239	234.09	293770000	yes
1280	GSYGSGGSSYGSGGGSYGSGGGGGGHGSYGSGSSSGGYRGGSGGGGGGSSGGR	53	P04264	Keratin, type II cytoskeletal 1 OS=Homo sapiens OX=9606 GN=KRT1 PE=1 SV=6	4	1075.69	-1.7735	0	313.95	192000000	yes
1281	GTDVPKWISIMTER	14	P07355	Annexin A2 OS=Homo sapiens OX=9606 GN=ANXA2 PE=1 SV=2	3	544.952	-0.94717	0.032909	59.607	778740	yes
1282	GTNYLADVFEK	11	P31151	Protein S100-A7 OS=Homo sapiens OX=9606 GN=S100A7 PE=1 SV=4	2	628.812		0.033268	77.379		yes
1283	GTVCFYGHLDVQPADR	16	Q96KN2	Beta-Ala-His dipeptidase OS=Homo sapiens OX=9606 GN=CNDP1 PE=1 SV=5	3	612.29	-0.81048	0.0014556	79.771	1613100	yes
1284	GTVCFYGHLDVQPADR	16	Q96KN2	Beta-Ala-His dipeptidase OS=Homo sapiens OX=9606 GN=CNDP1 PE=1 SV=5	3	612.29	-0.55424	0.00093025	90.754	16881000	yes
1285	GVCEETSGAYEK	12	P02760	Protein AMBP OS=Homo sapiens OX=9606 GN=AMBP PE=1 SV=1	2	665.285	-2.0782	0.0027152	119.68	596870000	yes
1286	GVNTDSGSVCR	11	P12955	Xaa-Pro dipeptidase OS=Homo sapiens OX=9606 GN=PEPD PE=1 SV=3	2	576.259	-1.256	0.0085619	116.52	11222000	yes
1287	GVTSVSQIFHSPDLAIR	17	P05155	Plasma protease C1 inhibitor OS=Homo sapiens OX=9606 GN=SERPING1 PE=1 SV=2	3	609.663	-0.95959	1.1267e-19	154.82	943430000	yes
1288	HAEKTTDMPK	10	Q8IWB9	Testis-expressed protein 2 OS=Homo sapiens OX=9606 GN=TEX2 PE=1 SV=2	2	587.282		0.040535	77.923		yes
1289	HEISEMNR	8	P13647	Keratin, type II cytoskeletal 5 OS=Homo sapiens OX=9606 GN=KRT5 PE=1 SV=3	2	508.235	-1.2927	0.00074069	170.66	6128800	yes
1290	HESGSRQSSSYGPHGYGSGR	20	Q86YZ3	Hornerin OS=Homo sapiens OX=9606 GN=HRNR PE=1 SV=2	4	523.985	-1.4927	6.5862e-17	125.18	1579600	yes
1291	HESGSRQSSSYGPHGYGSGR	20	Q86YZ3	Hornerin OS=Homo sapiens OX=9606 GN=HRNR PE=1 SV=2	4	523.985	-0.52804	2.7577e-09	99.891	1401600	yes
1292	HEVININLK	9	P78417	Glutathione S-transferase omega-1 OS=Homo sapiens OX=9606 GN=GSTO1 PE=1 SV=2	2	540.314		2.4806e-21	164.96		yes
1293	HGDDLRNTKHEISEMNR	17	P13647	Keratin, type II cytoskeletal 5 OS=Homo sapiens OX=9606 GN=KRT5 PE=1 SV=3	4	517.746	-1.4028	0.00068998	94.882	8870800	yes
1294	HGDDLRNTKHEISEMNR	17	P13647	Keratin, type II cytoskeletal 5 OS=Homo sapiens OX=9606 GN=KRT5 PE=1 SV=3	4	517.746	-0.55084	0.025686	65.107	1595200	yes
1295	HGDSLKEIKIEISELNR	17	P35908	Keratin, type II cytoskeletal 2 epidermal OS=Homo sapiens OX=9606 GN=KRT2 PE=1 SV=2	4	496.023	-0.51444	0.0051673	61.265	5313200	yes
1296	HGDSLKEIKIEISELNR	17	P35908	Keratin, type II cytoskeletal 2 epidermal OS=Homo sapiens OX=9606 GN=KRT2 PE=1 SV=2	4	496.023	1.7768			199400	yes
1297	HGESGSMAVFHQTQGPSYSESK	22	P15151	Poliovirus receptor OS=Homo sapiens OX=9606 GN=PVR PE=1 SV=2	3	784.35	-1.8498	2.5219e-194	278.79	6118600	yes
1298	HGGGGGGFGGGGFGSR	16	P35908	Keratin, type II cytoskeletal 2 epidermal OS=Homo sapiens OX=9606 GN=KRT2 PE=1 SV=2	2	660.795		1.1115e-13	132.03		yes
1299	HGGGGGGFGGGGFGSR	16	P35908	Keratin, type II cytoskeletal 2 epidermal OS=Homo sapiens OX=9606 GN=KRT2 PE=1 SV=2	3	440.866	-2.8098	0.0066335	63.85	102440000	yes
1300	HGGGGGGFGGGGFGSR	16	P35908	Keratin, type II cytoskeletal 2 epidermal OS=Homo sapiens OX=9606 GN=KRT2 PE=1 SV=2	2	660.795	-2.6168	2.4025e-64	217.14	69326000	yes
1301	HGGGGGGFGGGGFGSR	16	P35908	Keratin, type II cytoskeletal 2 epidermal OS=Homo sapiens OX=9606 GN=KRT2 PE=1 SV=2	3	440.866	-1.7247	0.0024955	73.857	117330000	yes
1302	HGGGGGGFGGGGFGSR	16	P35908	Keratin, type II cytoskeletal 2 epidermal OS=Homo sapiens OX=9606 GN=KRT2 PE=1 SV=2	2	660.795	-1.2698	3.0264e-64	215.08	29386000	yes
1303	HGGGGGGFGGGGFGSR	16	P35908	Keratin, type II cytoskeletal 2 epidermal OS=Homo sapiens OX=9606 GN=KRT2 PE=1 SV=2	3	440.866	-1.5746	6.9391e-07	120.49	76323000	yes
1304	HGGGGGGFGGGGFGSR	16	P35908	Keratin, type II cytoskeletal 2 epidermal OS=Homo sapiens OX=9606 GN=KRT2 PE=1 SV=2	3	440.866	-0.88874	0.00050825	96.135	5743800	yes
1305	HGGGGGGFGGGGFGSR	16	P35908	Keratin, type II cytoskeletal 2 epidermal OS=Homo sapiens OX=9606 GN=KRT2 PE=1 SV=2	3	440.866	-0.80039	0.00020589	99.991	23745000	yes
1306	HGNSHQGEPRDYSK	14	P13645	Keratin, type I cytoskeletal 10 OS=Homo sapiens OX=9606 GN=KRT10 PE=1 SV=6	3	537.913	-0.70314	9.0413e-30	185.27	10852000	yes
1307	HGSGSGHSSSHGQHGSGSSYSYSR	24	Q86YZ3	Hornerin OS=Homo sapiens OX=9606 GN=HRNR PE=1 SV=2	3	797.334	-0.46699	0.010713	48.229	968620	yes
1308	HGSGSGHSSSYGQHGSGSGWSSSSGR	26	Q86YZ3	Hornerin OS=Homo sapiens OX=9606 GN=HRNR PE=1 SV=2	4	620.011	-0.77892	0	345.91	35854000	yes
1309	HGSGSGHSSSYGQHGSGSGWSSSSGR	26	Q86YZ3	Hornerin OS=Homo sapiens OX=9606 GN=HRNR PE=1 SV=2	4	620.011	-1.3912	0	313.16	20989000	yes
1310	HGSGSGHSSSYGQHGSGSGWSSSSGR	26	Q86YZ3	Hornerin OS=Homo sapiens OX=9606 GN=HRNR PE=1 SV=2	4	620.011	-2.5056	3.1962e-38	138.11	73984000	yes
1311	HGSGSGHSSSYGQHGSGSGWSSSSGR	26	Q86YZ3	Hornerin OS=Homo sapiens OX=9606 GN=HRNR PE=1 SV=2	4	620.011	-0.27827	2.1751e-06	77.693	50514000	yes
1312	HGSGSGQSSGFGHK	14	Q86YZ3	Hornerin OS=Homo sapiens OX=9606 GN=HRNR PE=1 SV=2	2	665.3	-0.11137	2.899e-80	240.59	4528200	yes
1313	HGSGSGQSSGFGHK	14	Q86YZ3	Hornerin OS=Homo sapiens OX=9606 GN=HRNR PE=1 SV=2	2	665.3	0.54418	2.0589e-24	179.67	2865800	yes
1314	HGSGSGQSSSYGPYGSGSGWSSSR	24	Q86YZ3	Hornerin OS=Homo sapiens OX=9606 GN=HRNR PE=1 SV=2	3	773.66	-1.5819	0.0004881	64.488	656270	yes
1315	HGSGSGQSSSYGPYR	15	Q86YZ3	Hornerin OS=Homo sapiens OX=9606 GN=HRNR PE=1 SV=2	3	509.559	-1.6466	9.1507e-13	132.31	4531700	yes
1316	HGSGSGQSSSYGPYR	15	Q86YZ3	Hornerin OS=Homo sapiens OX=9606 GN=HRNR PE=1 SV=2	3	509.559	-1.3577	0.0030278	70.373	2202500	yes
1317	HGSGSGQSSSYSPYGSGSGWSSSR	24	Q86YZ3	Hornerin OS=Homo sapiens OX=9606 GN=HRNR PE=1 SV=2	3	783.664	-1.0517	3.6387e-17	111.11	2506400	yes
1318	HGSGSGQSSSYSPYGSGSGWSSSR	24	Q86YZ3	Hornerin OS=Homo sapiens OX=9606 GN=HRNR PE=1 SV=2	3	783.664	-1.5909	5.9204e-16	108.57	2489300	yes
1319	HGSGSGQSSSYSPYGSGSGWSSSR	24	Q86YZ3	Hornerin OS=Homo sapiens OX=9606 GN=HRNR PE=1 SV=2	3	783.664	-1.1884	0.021481	43.888	3144900	yes
1320	HGSSSGSSSHYGQHGSGSR	19	Q86YZ3	Hornerin OS=Homo sapiens OX=9606 GN=HRNR PE=1 SV=2	4	465.451	-0.40592	2.1624e-05	86.455	1399800	yes
1321	HGSSSGSSSHYGQHGSGSR	19	Q86YZ3	Hornerin OS=Homo sapiens OX=9606 GN=HRNR PE=1 SV=2	4	465.451	0.12471	0.013982	53.779	1116400	yes
1322	HGSSSGSSSSYGQHGSGSR	19	Q86YZ3	Hornerin OS=Homo sapiens OX=9606 GN=HRNR PE=1 SV=2	4	452.944	-1.586	0.0035188	61.648	15891000	yes
1323	HGSSSGSSSSYGQHGSGSR	19	Q86YZ3	Hornerin OS=Homo sapiens OX=9606 GN=HRNR PE=1 SV=2	4	452.944	-0.80792	0.030105	45.704	8475500	yes
1324	HGSSSGSSSSYGQHGSGSR	19	Q86YZ3	Hornerin OS=Homo sapiens OX=9606 GN=HRNR PE=1 SV=2	4	452.944	-0.0034523	0.020341	49.993	12504000	yes
1325	HGSSSGSSSSYGQHGSGSR	19	Q86YZ3	Hornerin OS=Homo sapiens OX=9606 GN=HRNR PE=1 SV=2	4	452.944	-1.0523			439000	yes
1326	HGSSSGSSSSYGQHGSGSR	19	Q86YZ3	Hornerin OS=Homo sapiens OX=9606 GN=HRNR PE=1 SV=2	4	452.944	0.20491			153290	yes
1327	HGSSSGSSSSYGQHGSGSR	19	Q86YZ3	Hornerin OS=Homo sapiens OX=9606 GN=HRNR PE=1 SV=2	4	452.944	-0.27988			77744	yes
1328	HGSSSGSSSSYGQHGSGSR	19	Q86YZ3	Hornerin OS=Homo sapiens OX=9606 GN=HRNR PE=1 SV=2	4	452.944	0.041824			131560	yes
1329	HGVQELEIELQSQLSK	16	P35527	Keratin, type I cytoskeletal 9 OS=Homo sapiens OX=9606 GN=KRT9 PE=1 SV=3	3	613.327		5.6623e-09	116.35		yes
1330	HGVQELEIELQSQLSK	16	P35527	Keratin, type I cytoskeletal 9 OS=Homo sapiens OX=9606 GN=KRT9 PE=1 SV=3	3	613.327	-0.23666	2.2068e-08	130.23	823930000	yes
1331	HGVQELEIELQSQLSK	16	P35527	Keratin, type I cytoskeletal 9 OS=Homo sapiens OX=9606 GN=KRT9 PE=1 SV=3	3	613.327	-1.6906	1.7044e-06	118.47	220620000	yes
1332	HGVQELEIELQSQLSKK	17	P35527	Keratin, type I cytoskeletal 9 OS=Homo sapiens OX=9606 GN=KRT9 PE=1 SV=3	3	656.025	-0.73702	1.7217e-15	147.09	35677000	yes
1333	HGVQELEIELQSQLSKK	17	P35527	Keratin, type I cytoskeletal 9 OS=Homo sapiens OX=9606 GN=KRT9 PE=1 SV=3	3	656.025	-1.3138	4.0883e-66	221.47	1348400000	yes
1334	HGVQELEIELQSQLSKK	17	P35527	Keratin, type I cytoskeletal 9 OS=Homo sapiens OX=9606 GN=KRT9 PE=1 SV=3	3	656.025	-0.95264	4.8144e-67	224.64	423740000	yes
1335	HGVQELEIELQSQLSKKAALEK	22	P35527	Keratin, type I cytoskeletal 9 OS=Homo sapiens OX=9606 GN=KRT9 PE=1 SV=3	4	620.345	0.14137	3.256e-17	123.12	34751000	yes
1336	HGVQELEIELQSQLSKKAALEK	22	P35527	Keratin, type I cytoskeletal 9 OS=Homo sapiens OX=9606 GN=KRT9 PE=1 SV=3	4	620.345	-0.74639	2.3993e-17	125.45	65696000	yes
1337	HHGPTITAK	9	P02760	Protein AMBP OS=Homo sapiens OX=9606 GN=AMBP PE=1 SV=1	2	481.264	-0.83349	7.0132e-08	179.21	50612000	yes
1338	HHGPTITAK	9	P02760	Protein AMBP OS=Homo sapiens OX=9606 GN=AMBP PE=1 SV=1	2	481.264	-0.91382	0.03683	96.492	711650	yes
1339	HHGPTITAK	9	P02760	Protein AMBP OS=Homo sapiens OX=9606 GN=AMBP PE=1 SV=1	2	481.264	-1.0198	0.0050395	138.54	5562600	yes
1340	HHGPTITAK	9	P02760	Protein AMBP OS=Homo sapiens OX=9606 GN=AMBP PE=1 SV=1	2	481.264	0.21018			589740	yes
1341	HHGPTITAK	9	P02760	Protein AMBP OS=Homo sapiens OX=9606 GN=AMBP PE=1 SV=1	2	481.264	0.17078			91724	yes
1342	HHPDFEVFVFDVGQK	15	Q01459	Di-N-acetylchitobiase OS=Homo sapiens OX=9606 GN=CTBS PE=1 SV=1	3	600.962	-0.58198	0.0021873	84.566	18693000	yes
1343	HHSDLYSHYFGGLAETVLVVR	21	Q16853	Membrane primary amine oxidase OS=Homo sapiens OX=9606 GN=AOC3 PE=1 SV=3	4	600.808	0.28592	1.4903e-17	129.62	17765000	yes
1344	HICYFQIDK	9	P27487	Dipeptidyl peptidase 4 OS=Homo sapiens OX=9606 GN=DPP4 PE=1 SV=2	2	612.298	-0.29583	1.75e-05	164.57	18171000	yes
1345	HIQPGAFDTLDR	12	Q6EMK4	Vasorin OS=Homo sapiens OX=9606 GN=VASN PE=1 SV=1	2	685.347	-2.0124	0.041363	82.749	15389000	yes
1346	HIQPGAFDTLDR	12	Q6EMK4	Vasorin OS=Homo sapiens OX=9606 GN=VASN PE=1 SV=1	3	457.233	-1.8131	0.0018077	110.31	5644200	yes
1347	HISAENTK	8	Q9UNN8	Endothelial protein C receptor OS=Homo sapiens OX=9606 GN=PROCR PE=1 SV=1	2	450.233	-1.0813	0.015742	130.28	2605900	yes
1348	HLEDVFSK	8	Q96KN2	Beta-Ala-His dipeptidase OS=Homo sapiens OX=9606 GN=CNDP1 PE=1 SV=5	2	487.751	-1.7324	6.8422e-14	195.6	112220000	yes
1349	HLFTGPVLSK	10	P16930	Fumarylacetoacetase OS=Homo sapiens OX=9606 GN=FAH PE=1 SV=2	2	549.819	-0.97094	0.0015326	135.71	5433000	yes
1350	HLFTGPVLSK	10	P16930	Fumarylacetoacetase OS=Homo sapiens OX=9606 GN=FAH PE=1 SV=2	2	549.819	0.18929			105580	yes
1351	HLQLAIRNDEELNKLLGK	18	Q99878	Histone H2A type 1-J OS=Homo sapiens OX=9606 GN=H2AC14 PE=1 SV=3	4	526.802	-0.30553	0.00011324	82.59	1502100	yes
1352	HLQLAIRNDEELNKLLGK	18	Q99878	Histone H2A type 1-J OS=Homo sapiens OX=9606 GN=H2AC14 PE=1 SV=3	4	526.802	0.19106			1573200	yes
1353	HLQLAIRNDEELNKLLGK	18	Q99878	Histone H2A type 1-J OS=Homo sapiens OX=9606 GN=H2AC14 PE=1 SV=3	4	526.802	-0.919			78213	yes
1354	HLQLAIRNDEELNKLLGK	18	Q99878	Histone H2A type 1-J OS=Homo sapiens OX=9606 GN=H2AC14 PE=1 SV=3	4	526.802	0.54136			1086800	yes
1355	HLSLLTTLSNR	11	P02774	Vitamin D-binding protein OS=Homo sapiens OX=9606 GN=GC PE=1 SV=2	2	627.862	1.2224	6.1522e-12	175.73	12679000	yes
1356	HLSLLTTLSNR	11	P02774	Vitamin D-binding protein OS=Homo sapiens OX=9606 GN=GC PE=1 SV=2	2	627.862	1.6091	0.0050694	116.3	31009000	yes
1357	HPDMLTK	7	Q96IY4	Carboxypeptidase B2 OS=Homo sapiens OX=9606 GN=CPB2 PE=1 SV=2	2	421.215	-1.9727	0.038543	155.51	5678200	yes
1358	HPDYSVVLLLR	11	P02768	Albumin OS=Homo sapiens OX=9606 GN=ALB PE=1 SV=2	2	656.375	-1.3795	0.010367	100.57	35767000	yes
1359	HPDYSVVLLLR	11	P02768	Albumin OS=Homo sapiens OX=9606 GN=ALB PE=1 SV=2	2	656.375	-1.0678	8.2824e-134	280.94	10438000000	yes
1360	HPDYSVVLLLR	11	P02768	Albumin OS=Homo sapiens OX=9606 GN=ALB PE=1 SV=2	2	656.375	-0.59307	0.03608	90.629	23769000	yes
1361	HPDYSVVLLLR	11	P02768	Albumin OS=Homo sapiens OX=9606 GN=ALB PE=1 SV=2	2	656.375	-1.0664	3.8207e-261	332.05	8284300000	yes
1362	HPDYSVVLLLR	11	P02768	Albumin OS=Homo sapiens OX=9606 GN=ALB PE=1 SV=2	2	656.375	-0.42601	4.6674e-22	196.32	72085000	yes
1363	HPDYSVVLLLR	11	P02768	Albumin OS=Homo sapiens OX=9606 GN=ALB PE=1 SV=2	2	656.375	-1.0074			964240	yes
1364	HPDYSVVLLLRLAK	14	P02768	Albumin OS=Homo sapiens OX=9606 GN=ALB PE=1 SV=2	3	541.991	-1.0022	9.3719e-10	142.83	37729000	yes
1365	HPEAKRMPCAEDYLSVVLNQLCVLHEK	27	P02768	Albumin OS=Homo sapiens OX=9606 GN=ALB PE=1 SV=2	4	813.905	-0.018036	6.195e-05	76.198	11440000	yes
1366	HPYFYAPELLFFAK	14	P02768	Albumin OS=Homo sapiens OX=9606 GN=ALB PE=1 SV=2	3	581.636	-0.96138	0.0058909	73.881	28026000	yes
1367	HPYFYAPELLFFAK	14	P02768	Albumin OS=Homo sapiens OX=9606 GN=ALB PE=1 SV=2	3	581.636	-0.51757	0.026701	55.314	8543000	yes
1368	HPYFYAPELLFFAK	14	P02768	Albumin OS=Homo sapiens OX=9606 GN=ALB PE=1 SV=2	3	581.636	-1.1067	0.00037265	103.88	7242700	yes
1369	HPYFYAPELLFFAK	14	P02768	Albumin OS=Homo sapiens OX=9606 GN=ALB PE=1 SV=2	3	581.636	0.27743	0.00036409	105.17	2433600	yes
1370	HPYFYAPELLFFAK	14	P02768	Albumin OS=Homo sapiens OX=9606 GN=ALB PE=1 SV=2	3	581.636	0.061457	0.0030091	83.617	2657600	yes
1371	HPYFYAPELLFFAK	14	P02768	Albumin OS=Homo sapiens OX=9606 GN=ALB PE=1 SV=2	3	581.636	-0.46004	0.02296	56.951	6536500	yes
1372	HPYFYAPELLFFAK	14	P02768	Albumin OS=Homo sapiens OX=9606 GN=ALB PE=1 SV=2	3	581.636	-0.6914	0.0030091	83.617	3500500	yes
1373	HPYFYAPELLFFAK	14	P02768	Albumin OS=Homo sapiens OX=9606 GN=ALB PE=1 SV=2	3	581.636	-1.0684	0.00021026	115.14	83627000	yes
1374	HPYFYAPELLFFAK	14	P02768	Albumin OS=Homo sapiens OX=9606 GN=ALB PE=1 SV=2	3	581.636	-1.1583	0.0025471	88.021	29877000	yes
1375	HPYFYAPELLFFAK	14	P02768	Albumin OS=Homo sapiens OX=9606 GN=ALB PE=1 SV=2	3	581.636	-1.2058	0.037298	50.675	68771000	yes
1376	HPYFYAPELLFFAK	14	P02768	Albumin OS=Homo sapiens OX=9606 GN=ALB PE=1 SV=2	3	581.636	-1.5024	0.0032319	81.494	8053600	yes
1377	HPYFYAPELLFFAK	14	P02768	Albumin OS=Homo sapiens OX=9606 GN=ALB PE=1 SV=2	3	581.636	-1.9312	0.00035137	107.09	131930000	yes
1378	HPYFYAPELLFFAK	14	P02768	Albumin OS=Homo sapiens OX=9606 GN=ALB PE=1 SV=2	3	581.636	-2.1419	0.036074	51.211	33180000	yes
1379	HPYFYAPELLFFAK	14	P02768	Albumin OS=Homo sapiens OX=9606 GN=ALB PE=1 SV=2	3	581.636	-2.578	0.024854	56.122	321290000	yes
1380	HPYFYAPELLFFAK	14	P02768	Albumin OS=Homo sapiens OX=9606 GN=ALB PE=1 SV=2	3	581.636	-2.7986	0.00035137	107.09	105970000	yes
1381	HPYFYAPELLFFAK	14	P02768	Albumin OS=Homo sapiens OX=9606 GN=ALB PE=1 SV=2	3	581.636	-2.0133	0.02034	58.098	15597000	yes
1382	HPYFYAPELLFFAK	14	P02768	Albumin OS=Homo sapiens OX=9606 GN=ALB PE=1 SV=2	3	581.636	-1.5861	0.0039494	78.763	8903500	yes
1383	HPYFYAPELLFFAK	14	P02768	Albumin OS=Homo sapiens OX=9606 GN=ALB PE=1 SV=2	3	581.636		0.036533	45.28		yes
1384	HPYFYAPELLFFAK	14	P02768	Albumin OS=Homo sapiens OX=9606 GN=ALB PE=1 SV=2	3	581.636	-1.0961	0.013822	63.76	18192000	yes
1385	HPYFYAPELLFFAK	14	P02768	Albumin OS=Homo sapiens OX=9606 GN=ALB PE=1 SV=2	3	581.636	-0.3172	0.032767	51.875	5234100	yes
1386	HPYFYAPELLFFAK	14	P02768	Albumin OS=Homo sapiens OX=9606 GN=ALB PE=1 SV=2	3	581.636	-1.9646	0.031184	52.576	19495000	yes
1387	HPYFYAPELLFFAK	14	P02768	Albumin OS=Homo sapiens OX=9606 GN=ALB PE=1 SV=2	3	581.636	0.17682	0.0059041	73.848	2468300	yes
1388	HPYFYAPELLFFAK	14	P02768	Albumin OS=Homo sapiens OX=9606 GN=ALB PE=1 SV=2	3	581.636	-0.3068	0.0066035	72.089	6307000	yes
1389	HPYFYAPELLFFAK	14	P02768	Albumin OS=Homo sapiens OX=9606 GN=ALB PE=1 SV=2	3	581.636	-0.2697	0.015343	61.375	2241700	yes
1390	HQFLLTGDTQGR	12	P04217	Alpha-1B-glycoprotein OS=Homo sapiens OX=9606 GN=A1BG PE=1 SV=4	2	686.852	-0.68425	0.0054846	99.568	1100700000	yes
1391	HQFLLTGDTQGR	12	P04217	Alpha-1B-glycoprotein OS=Homo sapiens OX=9606 GN=A1BG PE=1 SV=4	3	458.237	-1.9508	0.022987	73.082	908550000	yes
1392	HQFLLTGDTQGR	12	P04217	Alpha-1B-glycoprotein OS=Homo sapiens OX=9606 GN=A1BG PE=1 SV=4	2	686.852	-0.15587	1.2711e-05	141.88	4205700	yes
1393	HQFLLTGDTQGR	12	P04217	Alpha-1B-glycoprotein OS=Homo sapiens OX=9606 GN=A1BG PE=1 SV=4	2	686.852	-0.11949	0.00099175	126.67	6261300	yes
1394	HQFLLTGDTQGR	12	P04217	Alpha-1B-glycoprotein OS=Homo sapiens OX=9606 GN=A1BG PE=1 SV=4	3	458.237		0.0029386	86.911		yes
1395	HQFLLTGDTQGR	12	P04217	Alpha-1B-glycoprotein OS=Homo sapiens OX=9606 GN=A1BG PE=1 SV=4	3	458.237		0.0012491	113.77		yes
1396	HQFLLTGDTQGR	12	P04217	Alpha-1B-glycoprotein OS=Homo sapiens OX=9606 GN=A1BG PE=1 SV=4	3	458.237		0.037503	51.013		yes
1397	HQFLLTGDTQGR	12	P04217	Alpha-1B-glycoprotein OS=Homo sapiens OX=9606 GN=A1BG PE=1 SV=4	2	686.852	-2.0106			2535500	yes
1398	HQPQEFPTYVEPTNDEICEAFR	22	P02774	Vitamin D-binding protein OS=Homo sapiens OX=9606 GN=GC PE=1 SV=2	3	903.075	-1.9501	1.1078e-22	141.78	258740000	yes
1399	HQTVPQNTGGK	11	P02787	Serotransferrin OS=Homo sapiens OX=9606 GN=TF PE=1 SV=4	2	583.799		1.734e-31	169.65		yes
1400	HQTVPQNTGGK	11	P02787	Serotransferrin OS=Homo sapiens OX=9606 GN=TF PE=1 SV=4	2	583.799		1.8908e-05	135.55		yes
1401	HRLEDMEQALSPSVFK	16	P05155	Plasma protease C1 inhibitor OS=Homo sapiens OX=9606 GN=SERPING1 PE=1 SV=2	3	629.652	-0.5186	0.011816	79.805	3280700	yes
1402	HRLEDMEQALSPSVFK	16	P05155	Plasma protease C1 inhibitor OS=Homo sapiens OX=9606 GN=SERPING1 PE=1 SV=2	3	629.652	-0.78772	0.0024323	83.106	10924000	yes
1403	HRLEDMEQALSPSVFK	16	P05155	Plasma protease C1 inhibitor OS=Homo sapiens OX=9606 GN=SERPING1 PE=1 SV=2	3	629.652	-0.42324	1.4063e-10	132.15	126740000	yes
1404	HRLEDMEQALSPSVFK	16	P05155	Plasma protease C1 inhibitor OS=Homo sapiens OX=9606 GN=SERPING1 PE=1 SV=2	3	634.984	-0.79617	0.033259	45.618	1396900	yes
1405	HRLEDMEQALSPSVFK	16	P05155	Plasma protease C1 inhibitor OS=Homo sapiens OX=9606 GN=SERPING1 PE=1 SV=2	3	634.984	-1.7453	4.0617e-05	108.56	13270000	yes
1406	HRLEDMEQALSPSVFK	16	P05155	Plasma protease C1 inhibitor OS=Homo sapiens OX=9606 GN=SERPING1 PE=1 SV=2	3	634.984	-0.28291	0.02048	51.147	3243300	yes
1407	HSASQEGQDTIR	12	P20930	Filaggrin OS=Homo sapiens OX=9606 GN=FLG PE=1 SV=3	3	443.544	-0.88752	0.033448	63.091	657230	yes
1408	HSASQEGQDTIR	12	P20930	Filaggrin OS=Homo sapiens OX=9606 GN=FLG PE=1 SV=3	3	443.544	-1.366	0.014912	85.522	797200	yes
1409	HSGIGHGQASSAVRDSGHR	19	P20930	Filaggrin OS=Homo sapiens OX=9606 GN=FLG PE=1 SV=3	4	479.736	-1.7105	2.5902e-09	111.92	880690	yes
1410	HSQVGQGQSSGPR	13	P20930	Filaggrin OS=Homo sapiens OX=9606 GN=FLG PE=1 SV=3	3	442.217	-0.26542	0.013525	67.964	967810	yes
1411	HSSYTCICGSGENSAVLHYGHAGAPNDR	28	P12955	Xaa-Pro dipeptidase OS=Homo sapiens OX=9606 GN=PEPD PE=1 SV=3	4	755.081	-2.3178	3.1662e-32	130.23	5041100	yes
1412	HSTIFENLANK	11	P02787	Serotransferrin OS=Homo sapiens OX=9606 GN=TF PE=1 SV=4	2	637.33	-0.10376	0.0078841	117.31	15503000	yes
1413	HSTIFENLANK	11	P02787	Serotransferrin OS=Homo sapiens OX=9606 GN=TF PE=1 SV=4	3	425.223	-1.5706	0.0031996	108.47	8259300	yes
1414	HSTIFENLANK	11	P02787	Serotransferrin OS=Homo sapiens OX=9606 GN=TF PE=1 SV=4	2	637.33	0.24705	1.3562e-50	229.17	2426600	yes
1415	HSTIFENLANK	11	P02787	Serotransferrin OS=Homo sapiens OX=9606 GN=TF PE=1 SV=4	2	637.33	0.30212	5.3363e-135	286.73	2478800000	yes
1416	HSTIFENLANK	11	P02787	Serotransferrin OS=Homo sapiens OX=9606 GN=TF PE=1 SV=4	3	425.223	-0.011755	0.020683	81.017	2727200	yes
1417	HSTIFENLANK	11	P02787	Serotransferrin OS=Homo sapiens OX=9606 GN=TF PE=1 SV=4	3	425.223	0.16422	1.0399e-09	164.66	1384000000	yes
1418	HSTIFENLANK	11	P02787	Serotransferrin OS=Homo sapiens OX=9606 GN=TF PE=1 SV=4	2	637.33	-0.41264	8.2836e-232	318.19	19495000	yes
1419	HSTIFENLANK	11	P02787	Serotransferrin OS=Homo sapiens OX=9606 GN=TF PE=1 SV=4	3	425.223	0.26125	0.029571	80.24	4140200	yes
1420	HSTIFENLANK	11	P02787	Serotransferrin OS=Homo sapiens OX=9606 GN=TF PE=1 SV=4	2	637.33	-1.0733			38774	yes
1421	HSYTASYDIYDLNK	14	P27487	Dipeptidyl peptidase 4 OS=Homo sapiens OX=9606 GN=DPP4 PE=1 SV=2	3	563.93	-1.7251	0.021012	57.804	9358300	yes
1422	HTASAWLMSAPNSGPHNR	18	Q96PD5	N-acetylmuramoyl-L-alanine amidase OS=Homo sapiens OX=9606 GN=PGLYRP2 PE=1 SV=1	4	484.233	-1.3037	9.0305e-06	96.208	42962000	yes
1423	HTASAWLMSAPNSGPHNR	18	Q96PD5	N-acetylmuramoyl-L-alanine amidase OS=Homo sapiens OX=9606 GN=PGLYRP2 PE=1 SV=1	3	645.308	-0.3331	2.5495e-47	189.8	70999000	yes
1424	HTASAWLMSAPNSGPHNR	18	Q96PD5	N-acetylmuramoyl-L-alanine amidase OS=Homo sapiens OX=9606 GN=PGLYRP2 PE=1 SV=1	3	645.308	-1.2434	0.007397	58.159	4498500	yes
1425	HTASAWLMSAPNSGPHNR	18	Q96PD5	N-acetylmuramoyl-L-alanine amidase OS=Homo sapiens OX=9606 GN=PGLYRP2 PE=1 SV=1	3	645.308	0.071607	2.966e-15	136.63	8502000	yes
1426	HTFMGVVSLGSPSGEVSHPR	20	P02765	Alpha-2-HS-glycoprotein OS=Homo sapiens OX=9606 GN=AHSG PE=1 SV=2	3	699.678	-1.1628	8.024e-10	100.97	28373000	yes
1427	HTFMGVVSLGSPSGEVSHPR	20	P02765	Alpha-2-HS-glycoprotein OS=Homo sapiens OX=9606 GN=AHSG PE=1 SV=2	3	699.678	0.16987	5.314e-10	104.45	44853000	yes
1428	HTFMGVVSLGSPSGEVSHPR	20	P02765	Alpha-2-HS-glycoprotein OS=Homo sapiens OX=9606 GN=AHSG PE=1 SV=2	4	521.011	0.95045	0.0021321	62.203	4498300	yes
1429	HTFMGVVSLGSPSGEVSHPR	20	P02765	Alpha-2-HS-glycoprotein OS=Homo sapiens OX=9606 GN=AHSG PE=1 SV=2	3	694.346	0.12342	8.9883e-37	144.17	219750000	yes
1430	HTLNQIDEVK	10	P02765	Alpha-2-HS-glycoprotein OS=Homo sapiens OX=9606 GN=AHSG PE=1 SV=2	2	598.817	-1.9923	1.2918e-94	256.91	1371000000	yes
1431	HTLNQIDEVK	10	P02765	Alpha-2-HS-glycoprotein OS=Homo sapiens OX=9606 GN=AHSG PE=1 SV=2	2	598.817	-1.3689	2.1301e-11	176.48	15123000	yes
1432	HTLNQIDEVK	10	P02765	Alpha-2-HS-glycoprotein OS=Homo sapiens OX=9606 GN=AHSG PE=1 SV=2	2	598.817	-0.98158	0.004356	134.25	12853000	yes
1433	HTLNQIDEVK	10	P02765	Alpha-2-HS-glycoprotein OS=Homo sapiens OX=9606 GN=AHSG PE=1 SV=2	2	598.817	-0.66847	7.9949e-39	218.52	32638000	yes
1434	HTLNQIDEVK	10	P02765	Alpha-2-HS-glycoprotein OS=Homo sapiens OX=9606 GN=AHSG PE=1 SV=2	2	598.817	-1.5925	0.0048795	133.23	4201500	yes
1435	HVCGALLK	8	P43652	Afamin OS=Homo sapiens OX=9606 GN=AFM PE=1 SV=1	2	449.252	-1.8663	0.015009	132.8	1037400000	yes
1436	HVCGALLK	8	P43652	Afamin OS=Homo sapiens OX=9606 GN=AFM PE=1 SV=1	2	449.252	-1.8751	0.0082132	149.06	119220000	yes
1437	HVCGALLK	8	P43652	Afamin OS=Homo sapiens OX=9606 GN=AFM PE=1 SV=1	2	449.252	-0.84519	0.012066	142.63	34877000	yes
1438	HWCEEGASSSSCSETYCGLYPESEPEVK	28	Q96IY4	Carboxypeptidase B2 OS=Homo sapiens OX=9606 GN=CPB2 PE=1 SV=2	3	1089.11	-2.7384	1.9464e-05	75.71	8544800	yes
1439	HYEGSTVPEK	10	P00738	Haptoglobin OS=Homo sapiens OX=9606 GN=HP PE=1 SV=1	2	573.775	-0.87575	9.2706e-16	189.7	14243000	yes
1440	HYEGSTVPEK	10	P00738	Haptoglobin OS=Homo sapiens OX=9606 GN=HP PE=1 SV=1	2	573.775	-0.8185	7.4326e-50	226.47	15036000000	yes
1441	HYEGSTVPEK	10	P00738	Haptoglobin OS=Homo sapiens OX=9606 GN=HP PE=1 SV=1	2	573.775	-0.95141	1.4185e-06	161.02	3391100	yes
1442	HYEGSTVPEK	10	P00738	Haptoglobin OS=Homo sapiens OX=9606 GN=HP PE=1 SV=1	2	573.775	-1.26	1.4025e-11	178.94	5628400	yes
1443	HYEGSTVPEK	10	P00738	Haptoglobin OS=Homo sapiens OX=9606 GN=HP PE=1 SV=1	2	573.775	-0.24368	3.7925e-06	157.68	1655200	yes
1444	HYEGSTVPEK	10	P00738	Haptoglobin OS=Homo sapiens OX=9606 GN=HP PE=1 SV=1	2	573.775	-0.014245			62379	yes
1445	HYEGSTVPEK	10	P00738	Haptoglobin OS=Homo sapiens OX=9606 GN=HP PE=1 SV=1	2	573.775	-1.9718			44632	yes
1446	HYYIGIIETTWDYASDHGEK	20	P00450	Ceruloplasmin OS=Homo sapiens OX=9606 GN=CP PE=1 SV=1	4	600.28	0.0105	9.4209e-05	69.737	6754600	yes
1447	HYYIGIIETTWDYASDHGEK	20	P00450	Ceruloplasmin OS=Homo sapiens OX=9606 GN=CP PE=1 SV=1	3	800.038	-0.93876	6.1842e-07	80.316	5363300	yes
1448	IADVTSGLIGGEDGR	15	P80108	Phosphatidylinositol-glycan-specific phospholipase D OS=Homo sapiens OX=9606 GN=GPLD1 PE=1 SV=3	2	730.373	-2.4171	0.0069425	89.403	34420000	yes
1449	IAFKIIRQEPSDSPMFIINR	20	Q02413	Desmoglein-1 OS=Homo sapiens OX=9606 GN=DSG1 PE=1 SV=2	3	792.435	-0.50964	1.1729e-09	103.17	2713600	yes
1450	IAPQLSTEELVSLGEK	16	P43652	Afamin OS=Homo sapiens OX=9606 GN=AFM PE=1 SV=1	2	857.467	-1.3579	8.0309e-14	142.91	1162800000	yes
1451	IAPQLSTEELVSLGEK	16	P43652	Afamin OS=Homo sapiens OX=9606 GN=AFM PE=1 SV=1	3	571.98	-1.1836	1.8936e-25	170.09	14760000	yes
1452	IASFSQNCDIYPGK	14	P01042	Kininogen-1 OS=Homo sapiens OX=9606 GN=KNG1 PE=1 SV=2	2	800.377	-1.0265	1.0925e-13	154.66	59031000	yes
1453	IASFSQNCDIYPGK	14	P01042	Kininogen-1 OS=Homo sapiens OX=9606 GN=KNG1 PE=1 SV=2	2	800.377	-0.069809	6.3478e-10	149.23	133850000	yes
1454	ICAMEGLPQK	10	P43652	Afamin OS=Homo sapiens OX=9606 GN=AFM PE=1 SV=1	2	573.786	-1.3258	0.016726	114.89	112440000	yes
1455	ICAMEGLPQK	10	P43652	Afamin OS=Homo sapiens OX=9606 GN=AFM PE=1 SV=1	2	573.786	-2.6542	5.434e-07	162.25	117580000	yes
1456	ICAMEGLPQK	10	P43652	Afamin OS=Homo sapiens OX=9606 GN=AFM PE=1 SV=1	2	581.783	-2.7188	0.001315	137.06	14364000	yes
1457	IECVSAETTEDCIAK	15	P02787	Serotransferrin OS=Homo sapiens OX=9606 GN=TF PE=1 SV=4	2	863.387	-0.61668	1.8157e-10	138.75	21540000	yes
1458	IECVSAETTEDCIAK	15	P02787	Serotransferrin OS=Homo sapiens OX=9606 GN=TF PE=1 SV=4	2	863.387	-0.85587	1.2172e-123	256.63	680890000	yes
1459	IEDQEREMKLEK	12	O60282	Kinesin heavy chain isoform 5C OS=Homo sapiens OX=9606 GN=KIF5C PE=1 SV=1	3	516.596	-0.97907	0.020523	81.017	754130000	yes
1460	IEISELNR	8	P04264	Keratin, type II cytoskeletal 1 OS=Homo sapiens OX=9606 GN=KRT1 PE=1 SV=6	2	487.269	-1.2918	0.00089822	170.06	5354000	no
1461	IEISELNRVIQR	12	P04264	Keratin, type II cytoskeletal 1 OS=Homo sapiens OX=9606 GN=KRT1 PE=1 SV=6	3	490.619	-0.50777	0.0018539	101.93	4484300	no
1462	IEISELNRVIQR	12	P04264	Keratin, type II cytoskeletal 1 OS=Homo sapiens OX=9606 GN=KRT1 PE=1 SV=6	3	490.619	-0.5231	0.00061238	125.22	43103000	no
1463	IEISELNRVIQR	12	P04264	Keratin, type II cytoskeletal 1 OS=Homo sapiens OX=9606 GN=KRT1 PE=1 SV=6	3	490.619	-1.114			825400	no
1464	IFFESVYGQCK	11	Q9UGM5	Fetuin-B OS=Homo sapiens OX=9606 GN=FETUB PE=1 SV=2	2	689.329	-1.3859	9.4888e-07	157.91	191530000	yes
1465	IFFESVYGQCK	11	Q9UGM5	Fetuin-B OS=Homo sapiens OX=9606 GN=FETUB PE=1 SV=2	2	689.329	-0.68434	0.012905	110.87	8009800	yes
1466	IFFHLNAVALGDGGHYTCR	19	P04217	Alpha-1B-glycoprotein OS=Homo sapiens OX=9606 GN=A1BG PE=1 SV=4	4	537.767	-1.0466	5.0474e-16	140.16	1513100000	yes
1467	IFFHLNAVALGDGGHYTCR	19	P04217	Alpha-1B-glycoprotein OS=Homo sapiens OX=9606 GN=A1BG PE=1 SV=4	3	716.686	-0.85221	1.569e-40	174.78	87314000	yes
1468	IGLGGRGGSGGSYGR	15	P35527	Keratin, type I cytoskeletal 9 OS=Homo sapiens OX=9606 GN=KRT9 PE=1 SV=3	3	450.901	-2.4294	0.00993	69.261	56071000	yes
1469	IGLGGRGGSGGSYGR	15	P35527	Keratin, type I cytoskeletal 9 OS=Homo sapiens OX=9606 GN=KRT9 PE=1 SV=3	3	450.901	-1.7407	0.0015327	97.203	21113000	yes
1470	IGLGGRGGSGGSYGR	15	P35527	Keratin, type I cytoskeletal 9 OS=Homo sapiens OX=9606 GN=KRT9 PE=1 SV=3	3	450.901	-0.82018	0.0071416	74.769	18897000	yes
1471	IIAATIENAQPILQIDNAR	19	P08779	Keratin, type I cytoskeletal 16 OS=Homo sapiens OX=9606 GN=KRT16 PE=1 SV=4	3	688.72	0.21131	9.2817e-08	110.37	16794000	yes
1472	IKEWYEKHGNSHQGEPR	17	P13645	Keratin, type I cytoskeletal 10 OS=Homo sapiens OX=9606 GN=KRT10 PE=1 SV=6	3	699.008	-0.0047632	1.1286e-15	150.7	3519200	yes
1473	IKFEMEQNLR	10	P35527	Keratin, type I cytoskeletal 9 OS=Homo sapiens OX=9606 GN=KRT9 PE=1 SV=3	2	654.342	-0.20662	0.028398	126.07	295050000	yes
1474	IKFEMEQNLR	10	P35527	Keratin, type I cytoskeletal 9 OS=Homo sapiens OX=9606 GN=KRT9 PE=1 SV=3	2	654.342	-1.7753	0.019213	133.13	32066000	yes
1475	IKFEMEQNLR	10	P35527	Keratin, type I cytoskeletal 9 OS=Homo sapiens OX=9606 GN=KRT9 PE=1 SV=3	3	441.896	-0.7841	8.9847e-07	158.47	95207000	yes
1476	IKFEMEQNLR	10	P35527	Keratin, type I cytoskeletal 9 OS=Homo sapiens OX=9606 GN=KRT9 PE=1 SV=3	3	441.896	-0.73369	0.0021421	124.67	15822000	yes
1477	IKFEMEQNLR	10	P35527	Keratin, type I cytoskeletal 9 OS=Homo sapiens OX=9606 GN=KRT9 PE=1 SV=3	3	441.896	-0.69615	3.2765e-05	147.3	13156000	yes
1478	IKFEMEQNLR	10	P35527	Keratin, type I cytoskeletal 9 OS=Homo sapiens OX=9606 GN=KRT9 PE=1 SV=3	3	441.896	-0.64685	0.0049794	113.93	4836600	yes
1479	IKFEMEQNLR	10	P35527	Keratin, type I cytoskeletal 9 OS=Homo sapiens OX=9606 GN=KRT9 PE=1 SV=3	3	441.896	-0.60135	0.0019066	127.51	6820400	yes
1480	IKFEMEQNLR	10	P35527	Keratin, type I cytoskeletal 9 OS=Homo sapiens OX=9606 GN=KRT9 PE=1 SV=3	3	441.896	-0.70978	0.041606	76.228	3817700	yes
1481	IKFEMEQNLR	10	P35527	Keratin, type I cytoskeletal 9 OS=Homo sapiens OX=9606 GN=KRT9 PE=1 SV=3	3	441.896	-0.94894	0.022421	87.298	2166800	yes
1482	IKFEMEQNLR	10	P35527	Keratin, type I cytoskeletal 9 OS=Homo sapiens OX=9606 GN=KRT9 PE=1 SV=3	3	441.896		0.019595	60.434		yes
1483	IKFEMEQNLRQGVDADINGLR	21	P35527	Keratin, type I cytoskeletal 9 OS=Homo sapiens OX=9606 GN=KRT9 PE=1 SV=3	4	616.317	-0.92702	7.008e-10	109.03	16000000	yes
1484	IKFEMEQNLRQGVDADINGLR	21	P35527	Keratin, type I cytoskeletal 9 OS=Homo sapiens OX=9606 GN=KRT9 PE=1 SV=3	4	612.318	-0.45156	7.0209e-118	235.5	71742000	yes
1485	IKFEMEQNLRQGVDADINGLR	21	P35527	Keratin, type I cytoskeletal 9 OS=Homo sapiens OX=9606 GN=KRT9 PE=1 SV=3	4	612.318	-0.43906	0.0064357	58.073	2025000	yes
1486	IKFEMEQNLRQGVDADINGLR	21	P35527	Keratin, type I cytoskeletal 9 OS=Homo sapiens OX=9606 GN=KRT9 PE=1 SV=3	4	612.318	-1.1236	0.019733	51.819	2281800	yes
1487	IKVTTSQDMLSIMEK	15	P05155	Plasma protease C1 inhibitor OS=Homo sapiens OX=9606 GN=SERPING1 PE=1 SV=2	3	575.304	-0.72417	1.9096e-08	131.56	34876000	yes
1488	ILEDGSIYTTHDLILSSER	19	Q08554	Desmocollin-1 OS=Homo sapiens OX=9606 GN=DSC1 PE=1 SV=2	3	721.371	-0.74995	8.2812e-07	102.99	1083400	yes
1489	ILGGHLDAK	9	P00738	Haptoglobin OS=Homo sapiens OX=9606 GN=HP PE=1 SV=1	2	462.269	-0.4927	0.0071385	127.46	846470000	no
1490	ILGGHLDAK	9	P00738	Haptoglobin OS=Homo sapiens OX=9606 GN=HP PE=1 SV=1	2	462.269	-0.83873	0.026169	101.54	5006900	no
1491	ILGGHLDAK	9	P00738	Haptoglobin OS=Homo sapiens OX=9606 GN=HP PE=1 SV=1	2	462.269	-1.3325			2859900	no
1492	ILLDEQAQWK	10	P13598	Intercellular adhesion molecule 2 OS=Homo sapiens OX=9606 GN=ICAM2 PE=1 SV=2	2	622.338	-1.3209	0.0057971	131.06	21755000	yes
1493	ILLDVKTRLEQEIATYR	17	P02533	Keratin, type I cytoskeletal 14 OS=Homo sapiens OX=9606 GN=KRT14 PE=1 SV=4	3	687.728		0.017411	43.297		no
1494	ILLQGTPVAQMTEDAVDAER	20	P01024	Complement C3 OS=Homo sapiens OX=9606 GN=C3 PE=1 SV=2	3	719.7	0.058215	3.0191e-05	73.809	1286000	yes
1495	ILNEMRDQYEK	11	P02533	Keratin, type I cytoskeletal 14 OS=Homo sapiens OX=9606 GN=KRT14 PE=1 SV=4	2	719.853	-2.1191	0.012609	125.75	4745300	no
1496	ILNEMRDQYEKMAEK	15	P02533	Keratin, type I cytoskeletal 14 OS=Homo sapiens OX=9606 GN=KRT14 PE=1 SV=4	4	475.234	-0.74905	0.02313	57.328	29580000	no
1497	ILNEMRDQYEQMAEK	15	P08779	Keratin, type I cytoskeletal 16 OS=Homo sapiens OX=9606 GN=KRT16 PE=1 SV=4	3	638.629	-1.1386	0.029833	48.14	2911000	yes
1498	ILNEMRDQYEQMAEK	15	P08779	Keratin, type I cytoskeletal 16 OS=Homo sapiens OX=9606 GN=KRT16 PE=1 SV=4	3	633.298	-0.46249	8.3384e-05	109.84	9527300	yes
1499	ILNEMRDQYEQMAEK	15	P08779	Keratin, type I cytoskeletal 16 OS=Homo sapiens OX=9606 GN=KRT16 PE=1 SV=4	3	633.298	-0.30556	0.0082326	72.175	2044300	yes
1500	ILNVGDIGGNETVTLR	16	P22735	Protein-glutamine gamma-glutamyltransferase K OS=Homo sapiens OX=9606 GN=TGM1 PE=1 SV=4	2	835.957	-0.51735	0.019752	61.375	8010600	yes
1501	ILNVGDIGGNETVTLRQSFVPVRPGPR	27	P22735	Protein-glutamine gamma-glutamyltransferase K OS=Homo sapiens OX=9606 GN=TGM1 PE=1 SV=4	4	723.652	-0.92644	0.0051514	56.625	2386600	yes
1502	ILSGDPYCEK	10	P43251	Biotinidase OS=Homo sapiens OX=9606 GN=BTD PE=1 SV=2	2	591.279	-1.392	0.015329	116.05	27828000	yes
1503	ILSGDPYCEK	10	P43251	Biotinidase OS=Homo sapiens OX=9606 GN=BTD PE=1 SV=2	2	591.279	-2.3393	0.02448	102.07	11678000	yes
1504	ILTATVDNANVLLQIDNAR	19	P02533	Keratin, type I cytoskeletal 14 OS=Homo sapiens OX=9606 GN=KRT14 PE=1 SV=4	3	685.38	-0.097899	7.4729e-67	208.49	34924000	yes
1505	IMDLYGQPEPVKPFLFYR	18	Q9NZH8	Interleukin-36 gamma OS=Homo sapiens OX=9606 GN=IL36G PE=1 SV=1	3	738.387	-1.264	0.00013853	82.007	2537200	yes
1506	IMNGEADAMSLDGGFVYIAGK	21	P02787	Serotransferrin OS=Homo sapiens OX=9606 GN=TF PE=1 SV=4	3	725.675	-0.82956	0.001624	60.602	9956500	yes
1507	IMNGEADAMSLDGGFVYIAGK	21	P02787	Serotransferrin OS=Homo sapiens OX=9606 GN=TF PE=1 SV=4	3	720.343	0.63266	1.0578e-27	151.63	58347000	yes
1508	IMQSSQSMSK	10	O75882	Attractin OS=Homo sapiens OX=9606 GN=ATRN PE=1 SV=2	2	563.765	-0.40515	5.6458e-06	155.07	17485000	yes
1509	IPACIAGER	9	P59666	Neutrophil defensin 3 OS=Homo sapiens OX=9606 GN=DEFA3 PE=1 SV=1	2	493.758	-1.3502	0.019151	107.9	7711100	yes
1510	IPACIAGER	9	P59666	Neutrophil defensin 3 OS=Homo sapiens OX=9606 GN=DEFA3 PE=1 SV=1	2	493.758	-1.3914	0.0025768	147.52	17948000	yes
1511	IPGGLSEAKPATPEIQEIVDK	21	P01040	Cystatin-A OS=Homo sapiens OX=9606 GN=CSTA PE=1 SV=1	3	731.398	-0.61577	4.3417e-05	72.771	2680400	yes
1512	IPGGLSEAKPATPEIQEIVDK	21	P01040	Cystatin-A OS=Homo sapiens OX=9606 GN=CSTA PE=1 SV=1	3	731.398	-1.9199	9.3091e-10	102.07	2389600	yes
1513	IPLENLQIIR	10	P00533	Epidermal growth factor receptor OS=Homo sapiens OX=9606 GN=EGFR PE=1 SV=2	2	604.872	-1.0246	0.021859	109.21	1959200	yes
1514	IQDWYDKKGPAAIQK	15	P35527	Keratin, type I cytoskeletal 9 OS=Homo sapiens OX=9606 GN=KRT9 PE=1 SV=3	3	587.649	-1.0405	1.218e-07	128.96	10530000	yes
1515	IQLVEEELDRAQER	14	P67936	Tropomyosin alpha-4 chain OS=Homo sapiens OX=9606 GN=TPM4 PE=1 SV=3	3	576.636	-1.3339	0.0095842	76.262	2719900	yes
1516	IRLENEIQTYR	11	P13645	Keratin, type I cytoskeletal 10 OS=Homo sapiens OX=9606 GN=KRT10 PE=1 SV=6	3	478.928	-0.63736	0.0063252	109.16	96099000	yes
1517	IRLENEIQTYRSLLEGEGSSGGGGR	25	P13645	Keratin, type I cytoskeletal 10 OS=Homo sapiens OX=9606 GN=KRT10 PE=1 SV=6	4	670.343	-0.78201	0.029288	43.888	1077400	yes
1518	ISISTSGGSFRNR	13	P13647	Keratin, type II cytoskeletal 5 OS=Homo sapiens OX=9606 GN=KRT5 PE=1 SV=3	3	461.244	0.32457	0.0082044	82.85	12667000	yes
1519	ISISTSGGSFRNR	13	P13647	Keratin, type II cytoskeletal 5 OS=Homo sapiens OX=9606 GN=KRT5 PE=1 SV=3	3	461.244	-0.37895	0.0013427	110.08	10195000	yes
1520	ISSSKGSLGGGFSSGGFSGGSFSR	24	P13645	Keratin, type I cytoskeletal 10 OS=Homo sapiens OX=9606 GN=KRT10 PE=1 SV=6	3	737.354	-0.99222	0.0017331	59.943	95107000	yes
1521	ISSSKGSLGGGFSSGGFSGGSFSR	24	P13645	Keratin, type I cytoskeletal 10 OS=Homo sapiens OX=9606 GN=KRT10 PE=1 SV=6	3	737.354	-1.0057	0.03351	45.579	876240	yes
1522	ISSSKGSLGGGFSSGGFSGGSFSR	24	P13645	Keratin, type I cytoskeletal 10 OS=Homo sapiens OX=9606 GN=KRT10 PE=1 SV=6	3	737.354	-1.3974	0.019516	48.489	12170000	yes
1523	ITQDAQLK	8	P08185	Corticosteroid-binding globulin OS=Homo sapiens OX=9606 GN=SERPINA6 PE=1 SV=1	2	458.759	-1.3468	0.020254	117.93	7328100	yes
1524	ITQDAQLK	8	P08185	Corticosteroid-binding globulin OS=Homo sapiens OX=9606 GN=SERPINA6 PE=1 SV=1	2	458.759	-0.46621			1183300	yes
1525	ITTTSPWMFPSR	12	P04180	Phosphatidylcholine-sterol acyltransferase OS=Homo sapiens OX=9606 GN=LCAT PE=1 SV=1	2	712.356	-1.3846	0.0033944	118.4	46032000	yes
1526	ITTTSPWMFPSR	12	P04180	Phosphatidylcholine-sterol acyltransferase OS=Homo sapiens OX=9606 GN=LCAT PE=1 SV=1	2	712.356	-0.78279	0.014275	94.297	3829000	yes
1527	IVFPHGITLDLVSR	14	Q07954	Prolow-density lipoprotein receptor-related protein 1 OS=Homo sapiens OX=9606 GN=LRP1 PE=1 SV=2	3	522.972	-0.8155	0.0032159	81.647	1536700	yes
1528	IVQLIQDTR	9	P15169	Carboxypeptidase N catalytic chain OS=Homo sapiens OX=9606 GN=CPN1 PE=1 SV=1	2	543.319	0.55996	0.017142	109.71	11082000	yes
1529	IYHSHIDAPK	10	P00450	Ceruloplasmin OS=Homo sapiens OX=9606 GN=CP PE=1 SV=1	2	590.809	0.022844	1.9366e-09	172.23	52793000	yes
1530	IYMTCPDCPSSIPTDSSNHQVLEAATESLAK	31	Q9UGM5	Fetuin-B OS=Homo sapiens OX=9606 GN=FETUB PE=1 SV=2	3	1141.52	-3.355	3.3759e-64	155.8	75414000	yes
1531	KAADDTWEPFASGK	14	P02766	Transthyretin OS=Homo sapiens OX=9606 GN=TTR PE=1 SV=1	2	761.862	0.24988	5.1595e-66	228.8	24611000	yes
1532	KAADDTWEPFASGK	14	P02766	Transthyretin OS=Homo sapiens OX=9606 GN=TTR PE=1 SV=1	2	761.862	-1.5125	1.0687e-174	292.12	1083900000	yes
1533	KAEEEHLGILGPQLHADVGDK	21	P00450	Ceruloplasmin OS=Homo sapiens OX=9606 GN=CP PE=1 SV=1	3	752.725	-1.602	1.0714e-21	140.17	118850000	yes
1534	KAEEEHLGILGPQLHADVGDK	21	P00450	Ceruloplasmin OS=Homo sapiens OX=9606 GN=CP PE=1 SV=1	4	564.796	-1.9483	5.2567e-60	190.19	846330000	yes
1535	KAEEEHLGILGPQLHADVGDK	21	P00450	Ceruloplasmin OS=Homo sapiens OX=9606 GN=CP PE=1 SV=1	4	564.796	-1.8999	0.031617	34.148	2611600	yes
1536	KCSTSSLLEACTFR	14	P02787	Serotransferrin OS=Homo sapiens OX=9606 GN=TF PE=1 SV=4	2	830.395	0.2456	0.0028778	112.43	14029000	yes
1537	KCSYTEDAQCIDGTIEVPK	19	P02749	Beta-2-glycoprotein 1 OS=Homo sapiens OX=9606 GN=APOH PE=1 SV=3	3	738.673	-0.94599	2.0535e-05	85.087	5062100	yes
1538	KCSYTEDAQCIDGTIEVPK	19	P02749	Beta-2-glycoprotein 1 OS=Homo sapiens OX=9606 GN=APOH PE=1 SV=3	3	738.673	-1.2857	0.023908	46.131	1112500	yes
1539	KCSYTEDAQCIDGTIEVPK	19	P02749	Beta-2-glycoprotein 1 OS=Homo sapiens OX=9606 GN=APOH PE=1 SV=3	3	738.673	-1.7751	0.024755	45.704	2478700	yes
1540	KCSYTEDAQCIDGTIEVPK	19	P02749	Beta-2-glycoprotein 1 OS=Homo sapiens OX=9606 GN=APOH PE=1 SV=3	3	738.673	-1.518	9.5768e-41	177.64	22691000	yes
1541	KCSYTEDAQCIDGTIEVPK	19	P02749	Beta-2-glycoprotein 1 OS=Homo sapiens OX=9606 GN=APOH PE=1 SV=3	3	738.673	-2.0432			10117000	yes
1542	KDIENQYETQITQIEHEVSSSGQEVQSSAK	30	P35527	Keratin, type I cytoskeletal 9 OS=Homo sapiens OX=9606 GN=KRT9 PE=1 SV=3	3	1131.54	-0.38364	0.0056317	50.499	10539000	yes
1543	KDPEGLFLQDNIVAEFSVDETGQMSATAK	29	P02753	Retinol-binding protein 4 OS=Homo sapiens OX=9606 GN=RBP4 PE=1 SV=3	3	1052.84	-3.0512	3.9487e-64	172.83	113390000	yes
1544	KDSGFQMNQLR	11	P02787	Serotransferrin OS=Homo sapiens OX=9606 GN=TF PE=1 SV=4	2	662.327	-2.5273	2.7159e-50	230.66	111870000	yes
1545	KDSGFQMNQLR	11	P02787	Serotransferrin OS=Homo sapiens OX=9606 GN=TF PE=1 SV=4	3	447.219	-1.3766	0.028089	67.08	8804100	yes
1546	KDSGFQMNQLR	11	P02787	Serotransferrin OS=Homo sapiens OX=9606 GN=TF PE=1 SV=4	3	447.219		0.039032	44.299		yes
1547	KDSSLCK	7	P02787	Serotransferrin OS=Homo sapiens OX=9606 GN=TF PE=1 SV=4	2	419.21		0.00012951	129.55		yes
1548	KETMTMILK	9	P51812	Ribosomal protein S6 kinase alpha-3 OS=Homo sapiens OX=9606 GN=RPS6KA3 PE=1 SV=1	2	563.796	-1.7339	0.032076	60.682	742040000	yes
1549	KETMTMILK	9	P51812	Ribosomal protein S6 kinase alpha-3 OS=Homo sapiens OX=9606 GN=RPS6KA3 PE=1 SV=1	2	563.796	-1.8735	0.03557	57.177	2234200000	yes
1550	KFPSGTFEQVSQLVK	15	P02774	Vitamin D-binding protein OS=Homo sapiens OX=9606 GN=GC PE=1 SV=2	3	565.642	-0.51591	0.0020912	82.651	1471900	yes
1551	KGDTFSCMVGHEALPLAFTQK	21	P01876	Immunoglobulin heavy constant alpha 1 OS=Homo sapiens OX=9606 GN=IGHA1 PE=1 SV=2	3	779.717	-1.0427	1.876e-118	240.71	9571900	yes
1552	KGETFSCMVGHEALPLAFTQK	21	P01877	Immunoglobulin heavy constant alpha 2 OS=Homo sapiens OX=9606 GN=IGHA2 PE=1 SV=4	3	784.389	-1.0102	4.9841e-34	158.89	3516600	yes
1553	KGHILELLTEVTR	13	P31944	Caspase-14 OS=Homo sapiens OX=9606 GN=CASP14 PE=1 SV=2	3	503.631	-0.31567	0.041933	41.644	981670	yes
1554	KGPAAIQK	8	P35527	Keratin, type I cytoskeletal 9 OS=Homo sapiens OX=9606 GN=KRT9 PE=1 SV=3	2	406.753	-1.1666	0.042569	66.799	4064100	yes
1555	KGPAAIQK	8	P35527	Keratin, type I cytoskeletal 9 OS=Homo sapiens OX=9606 GN=KRT9 PE=1 SV=3	2	406.753	-1.1101	5.5277e-05	178.84	252970000	yes
1556	KGPAAIQK	8	P35527	Keratin, type I cytoskeletal 9 OS=Homo sapiens OX=9606 GN=KRT9 PE=1 SV=3	2	406.753	-0.95112	0.037205	135.87	859420	yes
1557	KGVCEETSGAYEK	13	P02760	Protein AMBP OS=Homo sapiens OX=9606 GN=AMBP PE=1 SV=1	2	729.332	-2.1681	5.0996e-08	150.69	13739000	yes
1558	KGVCEETSGAYEK	13	P02760	Protein AMBP OS=Homo sapiens OX=9606 GN=AMBP PE=1 SV=1	3	486.557	-0.94948	1.6114e-08	145.81	60986000	yes
1559	KHNLYFEAAFDVPLK	15	P43251	Biotinidase OS=Homo sapiens OX=9606 GN=BTD PE=1 SV=2	3	597.986	-0.63902	0.0071828	64.52	3222900	yes
1560	KHNLYFEAAFDVPLK	15	P43251	Biotinidase OS=Homo sapiens OX=9606 GN=BTD PE=1 SV=2	3	597.986	0.075049			519810	yes
1561	KLCMAALK	8	P02774	Vitamin D-binding protein OS=Homo sapiens OX=9606 GN=GC PE=1 SV=2	2	467.764		7.8363e-16	158.36		yes
1562	KLINDYVK	8	P01011	Alpha-1-antichymotrypsin OS=Homo sapiens OX=9606 GN=SERPINA3 PE=1 SV=2	2	496.792	-2.3808	0.037231	135.83	15132000	yes
1563	KLMFEQQK	8	P16885	1-phosphatidylinositol 4,5-bisphosphate phosphodiesterase gamma-2 OS=Homo sapiens OX=9606 GN=PLCG2 PE=1 SV=4	2	534.281	0.17184	0.034462	107.32	13813000	yes
1564	KLVAASQAALGL	12	P02768	Albumin OS=Homo sapiens OX=9606 GN=ALB PE=1 SV=2	2	571.351	0.21115	0.0085095	118.71	2616800000	yes
1565	KLVAASQAALGL	12	P02768	Albumin OS=Homo sapiens OX=9606 GN=ALB PE=1 SV=2	2	571.351	0.29846	0.009258	118.18	2738300000	yes
1566	KLVAASQAALGL	12	P02768	Albumin OS=Homo sapiens OX=9606 GN=ALB PE=1 SV=2	2	571.351	0.23115	0.016621	108.98	14916000	yes
1567	KLVAASQAALGL	12	P02768	Albumin OS=Homo sapiens OX=9606 GN=ALB PE=1 SV=2	2	571.351	0.00039801	4.3755e-06	143.7	14647000000	yes
1568	KNHEEEMKDLR	11	P13645	Keratin, type I cytoskeletal 10 OS=Homo sapiens OX=9606 GN=KRT10 PE=1 SV=6	3	476.902	-1.2541	0.0050702	113.24	13559000	yes
1569	KNPAVQAGSIVVLQGGEETQR	21	P12955	Xaa-Pro dipeptidase OS=Homo sapiens OX=9606 GN=PEPD PE=1 SV=3	3	727.726	-2.1678	2.2878e-05	71.742	10421000	yes
1570	KPAITYGTR	9	Q96KN2	Beta-Ala-His dipeptidase OS=Homo sapiens OX=9606 GN=CNDP1 PE=1 SV=5	2	503.788	-1.4145	0.020402	89.029	20693000	yes
1571	KPDDITIDVTINESISHSR	19	Q9NPH3	Interleukin-1 receptor accessory protein OS=Homo sapiens OX=9606 GN=IL1RAP PE=1 SV=2	3	714.034	-2.0195	5.6684e-05	79.489	5087200	yes
1572	KPVDEYKDCHLAQVPSHTVVAR	22	P02787	Serotransferrin OS=Homo sapiens OX=9606 GN=TF PE=1 SV=4	4	638.079	-1.3491	0.0010155	65.454	2450100	yes
1573	KPVDEYKDCHLAQVPSHTVVAR	22	P02787	Serotransferrin OS=Homo sapiens OX=9606 GN=TF PE=1 SV=4	3	850.436	-1.5593	0.0013159	64.203	129010000	yes
1574	KPVDEYKDCHLAQVPSHTVVAR	22	P02787	Serotransferrin OS=Homo sapiens OX=9606 GN=TF PE=1 SV=4	5	510.664	-1.9057	6.3114e-11	103.27	1449500000	yes
1575	KPVDEYKDCHLAQVPSHTVVAR	22	P02787	Serotransferrin OS=Homo sapiens OX=9606 GN=TF PE=1 SV=4	4	638.079	-2.017	5.6045e-71	201.32	400210000	yes
1576	KPVDEYKDCHLAQVPSHTVVAR	22	P02787	Serotransferrin OS=Homo sapiens OX=9606 GN=TF PE=1 SV=4	4	638.079	-2.3137	1.5957e-80	210.29	8010200	yes
1577	KPVEEYANCHLAR	13	P02787	Serotransferrin OS=Homo sapiens OX=9606 GN=TF PE=1 SV=4	3	529.596	-1.9434	0.035872	47.037	1000300	yes
1578	KPVEEYANCHLAR	13	P02787	Serotransferrin OS=Homo sapiens OX=9606 GN=TF PE=1 SV=4	2	793.891	-0.38261	3.0564e-58	228.12	240360000	yes
1579	KPVEEYANCHLAR	13	P02787	Serotransferrin OS=Homo sapiens OX=9606 GN=TF PE=1 SV=4	3	529.596	-1.3907	1.2103e-23	184.21	36793000	yes
1580	KPVEEYANCHLAR	13	P02787	Serotransferrin OS=Homo sapiens OX=9606 GN=TF PE=1 SV=4	3	529.596	-1.559	3.2774e-16	172.57	19322000	yes
1581	KPVEEYANCHLAR	13	P02787	Serotransferrin OS=Homo sapiens OX=9606 GN=TF PE=1 SV=4	3	529.596	-1.7482	8.6825e-12	152.99	6635200000	yes
1582	KPVEEYANCHLAR	13	P02787	Serotransferrin OS=Homo sapiens OX=9606 GN=TF PE=1 SV=4	3	529.596	-1.9297	3.653e-15	164.81	23772000	yes
1583	KPVEEYANCHLAR	13	P02787	Serotransferrin OS=Homo sapiens OX=9606 GN=TF PE=1 SV=4	3	529.596	-1.8824	3.7078e-15	164.68	10470000	yes
1584	KPVEEYANCHLAR	13	P02787	Serotransferrin OS=Homo sapiens OX=9606 GN=TF PE=1 SV=4	3	529.596	-1.5682	0.0031542	87.18	2439200	yes
1585	KPVEEYANCHLAR	13	P02787	Serotransferrin OS=Homo sapiens OX=9606 GN=TF PE=1 SV=4	2	793.891		0.0062919	95.573		yes
1586	KPVEEYANCHLAR	13	P02787	Serotransferrin OS=Homo sapiens OX=9606 GN=TF PE=1 SV=4	3	529.596	-1.0558			3899300	yes
1587	KQISNLQQSISDAEQR	16	P04264	Keratin, type II cytoskeletal 1 OS=Homo sapiens OX=9606 GN=KRT1 PE=1 SV=6	3	615.654		0.007038	65.107		yes
1588	KQTALVELVK	10	P02768	Albumin OS=Homo sapiens OX=9606 GN=ALB PE=1 SV=2	2	564.853	-0.85369	3.2196e-38	215.06	142310000	yes
1589	KQTALVELVK	10	P02768	Albumin OS=Homo sapiens OX=9606 GN=ALB PE=1 SV=2	2	564.853	-0.91027	3.961e-08	164.64	8922400	yes
1590	KQTALVELVK	10	P02768	Albumin OS=Homo sapiens OX=9606 GN=ALB PE=1 SV=2	2	564.853	-0.25804	0.033907	84.213	1931200	yes
1591	KQTALVELVK	10	P02768	Albumin OS=Homo sapiens OX=9606 GN=ALB PE=1 SV=2	2	564.853	-0.89067	7.198e-113	271.62	69657000	yes
1592	KQTALVELVK	10	P02768	Albumin OS=Homo sapiens OX=9606 GN=ALB PE=1 SV=2	2	564.853		0.028466	78.334		yes
1593	KQTALVELVK	10	P02768	Albumin OS=Homo sapiens OX=9606 GN=ALB PE=1 SV=2	2	564.853	-2.2284	0.00027516	147.95	15227000	yes
1594	KQTALVELVK	10	P02768	Albumin OS=Homo sapiens OX=9606 GN=ALB PE=1 SV=2	2	564.853	-1.7293	5.5667e-29	210.08	626650000	yes
1595	KQTALVELVK	10	P02768	Albumin OS=Homo sapiens OX=9606 GN=ALB PE=1 SV=2	2	564.853	-1.153	0.029722	97.965	3727500	yes
1596	KQTALVELVK	10	P02768	Albumin OS=Homo sapiens OX=9606 GN=ALB PE=1 SV=2	2	564.853	-2.2439	3.2196e-38	215.06	45004000000	yes
1597	KQTALVELVK	10	P02768	Albumin OS=Homo sapiens OX=9606 GN=ALB PE=1 SV=2	2	564.853	-2.0952	5.5667e-29	210.08	30381000	yes
1598	KQTALVELVK	10	P02768	Albumin OS=Homo sapiens OX=9606 GN=ALB PE=1 SV=2	2	564.853	-2.0099	3.4192e-15	187.97	152430000	yes
1599	KQTALVELVK	10	P02768	Albumin OS=Homo sapiens OX=9606 GN=ALB PE=1 SV=2	2	564.853	-1.9633	1.8814e-62	236.92	7397600	yes
1600	KQTALVELVK	10	P02768	Albumin OS=Homo sapiens OX=9606 GN=ALB PE=1 SV=2	2	564.853	-1.9425	0.026941	120.27	4760300	yes
1601	KQTALVELVK	10	P02768	Albumin OS=Homo sapiens OX=9606 GN=ALB PE=1 SV=2	2	564.853	-1.9004	0.018682	126.71	3918400	yes
1602	KQTALVELVK	10	P02768	Albumin OS=Homo sapiens OX=9606 GN=ALB PE=1 SV=2	2	564.853	-1.4934	0.021	123.75	4203500	yes
1603	KQTALVELVK	10	P02768	Albumin OS=Homo sapiens OX=9606 GN=ALB PE=1 SV=2	2	564.853	-1.4464	3.2582e-08	166.19	3430900	yes
1604	KQTALVELVK	10	P02768	Albumin OS=Homo sapiens OX=9606 GN=ALB PE=1 SV=2	2	564.853	-1.7553	0.016098	130.01	5321900	yes
1605	KQTALVELVK	10	P02768	Albumin OS=Homo sapiens OX=9606 GN=ALB PE=1 SV=2	2	564.853	-1.7949	0.021	123.75	3161800	yes
1606	KQTALVELVK	10	P02768	Albumin OS=Homo sapiens OX=9606 GN=ALB PE=1 SV=2	2	564.853		0.027844	91.584		yes
1607	KQTALVELVK	10	P02768	Albumin OS=Homo sapiens OX=9606 GN=ALB PE=1 SV=2	2	564.853		0.026586	89.047		yes
1608	KQTALVELVK	10	P02768	Albumin OS=Homo sapiens OX=9606 GN=ALB PE=1 SV=2	2	564.853	-1.0035	0.034243	83.948	3093500	yes
1609	KQTALVELVK	10	P02768	Albumin OS=Homo sapiens OX=9606 GN=ALB PE=1 SV=2	2	564.853	0.48377	1.223e-05	156.48	7699400	yes
1610	KQTALVELVK	10	P02768	Albumin OS=Homo sapiens OX=9606 GN=ALB PE=1 SV=2	2	564.853	0.34478	0.00052628	145.99	184650000	yes
1611	KQTALVELVK	10	P02768	Albumin OS=Homo sapiens OX=9606 GN=ALB PE=1 SV=2	2	564.853	-0.29924	1.5281e-08	169.99	4065000000	yes
1612	KQTALVELVK	10	P02768	Albumin OS=Homo sapiens OX=9606 GN=ALB PE=1 SV=2	2	564.853	-0.26951	3.2196e-38	215.06	5679000	yes
1613	KQTALVELVK	10	P02768	Albumin OS=Homo sapiens OX=9606 GN=ALB PE=1 SV=2	2	564.853	-0.24259	3.2196e-38	215.06	11106000	yes
1614	KQTALVELVK	10	P02768	Albumin OS=Homo sapiens OX=9606 GN=ALB PE=1 SV=2	2	564.853	-0.63921	0.020966	123.79	770720	yes
1615	KQTALVELVK	10	P02768	Albumin OS=Homo sapiens OX=9606 GN=ALB PE=1 SV=2	2	564.853	0.032981			4692100	yes
1616	KQTALVELVK	10	P02768	Albumin OS=Homo sapiens OX=9606 GN=ALB PE=1 SV=2	2	564.853	-0.56629			3147500	yes
1617	KQTALVELVK	10	P02768	Albumin OS=Homo sapiens OX=9606 GN=ALB PE=1 SV=2	2	564.853	-0.61734			388800	yes
1618	KQTALVELVK	10	P02768	Albumin OS=Homo sapiens OX=9606 GN=ALB PE=1 SV=2	2	564.853	-1.7242			3414700	yes
1619	KQTALVELVK	10	P02768	Albumin OS=Homo sapiens OX=9606 GN=ALB PE=1 SV=2	2	564.853	-1.94			5440000	yes
1620	KQTALVELVK	10	P02768	Albumin OS=Homo sapiens OX=9606 GN=ALB PE=1 SV=2	2	564.853	-1.8788			740880	yes
1621	KQTALVELVK	10	P02768	Albumin OS=Homo sapiens OX=9606 GN=ALB PE=1 SV=2	2	564.853	-2.2752			811310	yes
1622	KQTALVELVK	10	P02768	Albumin OS=Homo sapiens OX=9606 GN=ALB PE=1 SV=2	2	564.853	-0.41321			505140	yes
1623	KQTALVELVK	10	P02768	Albumin OS=Homo sapiens OX=9606 GN=ALB PE=1 SV=2	2	564.853	0.31677			927440	yes
1624	KQTALVELVK	10	P02768	Albumin OS=Homo sapiens OX=9606 GN=ALB PE=1 SV=2	2	564.853	0.30028			274420	yes
1625	KQTALVELVK	10	P02768	Albumin OS=Homo sapiens OX=9606 GN=ALB PE=1 SV=2	2	564.853	0.37693			2202000	yes
1626	KSASDLTWDNLK	12	P02787	Serotransferrin OS=Homo sapiens OX=9606 GN=TF PE=1 SV=4	2	689.354	-1.83	1.3675e-10	162.26	5968200	yes
1627	KSDVGFLPPFPTLDPEEK	18	P43652	Afamin OS=Homo sapiens OX=9606 GN=AFM PE=1 SV=1	3	672.682	-1.3638	0.040017	37.969	1387700	yes
1628	KSDVGFLPPFPTLDPEEK	18	P43652	Afamin OS=Homo sapiens OX=9606 GN=AFM PE=1 SV=1	3	672.682	0.2934	9.8819e-12	126.84	1567700000	yes
1629	KVADALTNAVAHVDDMPNALSALSDLHAHK	30	P69905	Hemoglobin subunit alpha OS=Homo sapiens OX=9606 GN=HBA2 PE=1 SV=2	4	781.902	-1.2877	0.0049225	40.094	6109700	yes
1630	KVLGAFSDGLAHLDNLK	17	P68871	Hemoglobin subunit beta OS=Homo sapiens OX=9606 GN=HBB PE=1 SV=2	3	600	-0.50401	2.07e-55	205.06	29564000	no
1631	KVLGAFSDGLAHLDNLK	17	P68871	Hemoglobin subunit beta OS=Homo sapiens OX=9606 GN=HBB PE=1 SV=2	3	600	-0.43825	0.010744	52.026	1143500	no
1632	KVLGAFSDGLAHLDNLK	17	P68871	Hemoglobin subunit beta OS=Homo sapiens OX=9606 GN=HBB PE=1 SV=2	3	600	-0.72063			2665700	no
1633	KVPQVSTPTLVEVSR	15	P02768	Albumin OS=Homo sapiens OX=9606 GN=ALB PE=1 SV=2	2	820.473	0.14748	0.0020538	102.73	4947200	yes
1634	KVPQVSTPTLVEVSR	15	P02768	Albumin OS=Homo sapiens OX=9606 GN=ALB PE=1 SV=2	3	547.317	0.94781	0.0075229	63.894	3485700	yes
1635	KVPQVSTPTLVEVSR	15	P02768	Albumin OS=Homo sapiens OX=9606 GN=ALB PE=1 SV=2	2	820.473	0.038807	0.0067213	64.121	1393700	yes
1636	KVPQVSTPTLVEVSR	15	P02768	Albumin OS=Homo sapiens OX=9606 GN=ALB PE=1 SV=2	3	547.317	-1.0082	3.377e-25	169.94	72788000	yes
1637	KVPQVSTPTLVEVSR	15	P02768	Albumin OS=Homo sapiens OX=9606 GN=ALB PE=1 SV=2	3	547.317	-1.025	9.4646e-33	182.1	10374000	yes
1638	KVPQVSTPTLVEVSR	15	P02768	Albumin OS=Homo sapiens OX=9606 GN=ALB PE=1 SV=2	2	820.473	-1.1884	1.2096e-17	155.66	3287300	yes
1639	KVPQVSTPTLVEVSR	15	P02768	Albumin OS=Homo sapiens OX=9606 GN=ALB PE=1 SV=2	2	820.473	-1.2043	0.0050281	75.045	468760	yes
1640	KVPQVSTPTLVEVSR	15	P02768	Albumin OS=Homo sapiens OX=9606 GN=ALB PE=1 SV=2	2	820.473	-0.22879	2.8157e-13	145.81	1691800000	yes
1641	KVPQVSTPTLVEVSR	15	P02768	Albumin OS=Homo sapiens OX=9606 GN=ALB PE=1 SV=2	3	547.317	-1.0286	7.9974e-06	112.5	15791000	yes
1642	KVPQVSTPTLVEVSR	15	P02768	Albumin OS=Homo sapiens OX=9606 GN=ALB PE=1 SV=2	3	547.317	-0.91373	0.017288	53.403	4328700	yes
1643	KVPQVSTPTLVEVSR	15	P02768	Albumin OS=Homo sapiens OX=9606 GN=ALB PE=1 SV=2	3	547.317	-0.73443	0.0018011	87.148	814660	yes
1644	KVPQVSTPTLVEVSR	15	P02768	Albumin OS=Homo sapiens OX=9606 GN=ALB PE=1 SV=2	3	547.317	-0.56411	0.0010708	94.461	2732500	yes
1645	KVPQVSTPTLVEVSR	15	P02768	Albumin OS=Homo sapiens OX=9606 GN=ALB PE=1 SV=2	3	547.317	-0.85942	0.0059871	89.911	2247900	yes
1646	KVPQVSTPTLVEVSR	15	P02768	Albumin OS=Homo sapiens OX=9606 GN=ALB PE=1 SV=2	2	820.473	-1.1621	1.2688e-13	149.57	1296500000	yes
1647	KVPQVSTPTLVEVSR	15	P02768	Albumin OS=Homo sapiens OX=9606 GN=ALB PE=1 SV=2	2	820.473	-1.4954	5.9379e-05	115.57	329540000	yes
1648	KVPQVSTPTLVEVSR	15	P02768	Albumin OS=Homo sapiens OX=9606 GN=ALB PE=1 SV=2	3	547.317	-1.6116	7.1279e-06	113.52	5446100	yes
1649	KVPQVSTPTLVEVSR	15	P02768	Albumin OS=Homo sapiens OX=9606 GN=ALB PE=1 SV=2	3	547.317	-1.5531	5.1446e-11	138.09	337950000	yes
1650	KVPQVSTPTLVEVSR	15	P02768	Albumin OS=Homo sapiens OX=9606 GN=ALB PE=1 SV=2	3	547.317	-1.4091	8.853e-19	157.07	43963000	yes
1651	KVPQVSTPTLVEVSR	15	P02768	Albumin OS=Homo sapiens OX=9606 GN=ALB PE=1 SV=2	3	547.317	-1.0971	0.0026759	78.038	79761000	yes
1652	KVPQVSTPTLVEVSR	15	P02768	Albumin OS=Homo sapiens OX=9606 GN=ALB PE=1 SV=2	3	547.317	-1.0775	0.0017689	87.647	5445800	yes
1653	KVPQVSTPTLVEVSR	15	P02768	Albumin OS=Homo sapiens OX=9606 GN=ALB PE=1 SV=2	3	547.317	-1.1035	9.5253e-08	127.57	69670000	yes
1654	KVPQVSTPTLVEVSR	15	P02768	Albumin OS=Homo sapiens OX=9606 GN=ALB PE=1 SV=2	3	547.317	-1.3484	1.5204e-14	148.57	32629000	yes
1655	KVPQVSTPTLVEVSR	15	P02768	Albumin OS=Homo sapiens OX=9606 GN=ALB PE=1 SV=2	3	547.317	0.41018	0.0083464	62.377	17672000	yes
1656	KVPQVSTPTLVEVSR	15	P02768	Albumin OS=Homo sapiens OX=9606 GN=ALB PE=1 SV=2	2	820.473	-0.17295	8.8936e-05	112.44	1971200000	yes
1657	KVPQVSTPTLVEVSR	15	P02768	Albumin OS=Homo sapiens OX=9606 GN=ALB PE=1 SV=2	2	820.473	-0.34409	0.014965	92.295	125970000	yes
1658	KVPQVSTPTLVEVSR	15	P02768	Albumin OS=Homo sapiens OX=9606 GN=ALB PE=1 SV=2	2	820.473	-0.50731	0.002363	101.38	143430000	yes
1659	KVPQVSTPTLVEVSR	15	P02768	Albumin OS=Homo sapiens OX=9606 GN=ALB PE=1 SV=2	3	547.317	-0.34295	1.7873e-07	123.72	69002000	yes
1660	KVPQVSTPTLVEVSR	15	P02768	Albumin OS=Homo sapiens OX=9606 GN=ALB PE=1 SV=2	2	820.473	-0.71883	0.0023281	101.53	32468000000	yes
1661	KVPQVSTPTLVEVSR	15	P02768	Albumin OS=Homo sapiens OX=9606 GN=ALB PE=1 SV=2	3	547.317	-0.7182	9.9564e-11	134.14	122790000	yes
1662	KVPQVSTPTLVEVSR	15	P02768	Albumin OS=Homo sapiens OX=9606 GN=ALB PE=1 SV=2	3	547.317	-0.49224	9.641e-25	163.64	406400000	yes
1663	KVPQVSTPTLVEVSR	15	P02768	Albumin OS=Homo sapiens OX=9606 GN=ALB PE=1 SV=2	3	547.317	-0.44974	3.236e-14	143.97	122860000	yes
1664	KVPQVSTPTLVEVSR	15	P02768	Albumin OS=Homo sapiens OX=9606 GN=ALB PE=1 SV=2	3	547.317	-0.37983	6.4541e-06	114.31	184700000	yes
1665	KVPQVSTPTLVEVSR	15	P02768	Albumin OS=Homo sapiens OX=9606 GN=ALB PE=1 SV=2	3	547.317	-0.15361	9.9979e-07	120.7	41555000	yes
1666	KVPQVSTPTLVEVSR	15	P02768	Albumin OS=Homo sapiens OX=9606 GN=ALB PE=1 SV=2	3	547.317	-0.047848	0.00233	79.81	9296600	yes
1667	KVPQVSTPTLVEVSR	15	P02768	Albumin OS=Homo sapiens OX=9606 GN=ALB PE=1 SV=2	2	820.473	0.020445	1.2177e-13	149.69	155790000	yes
1668	KVPQVSTPTLVEVSR	15	P02768	Albumin OS=Homo sapiens OX=9606 GN=ALB PE=1 SV=2	2	820.473	0.073513	2.4717e-05	119.25	152270000	yes
1669	KVPQVSTPTLVEVSR	15	P02768	Albumin OS=Homo sapiens OX=9606 GN=ALB PE=1 SV=2	2	820.473	0.025245	3.0574e-25	173.06	51778000	yes
1670	KVPQVSTPTLVEVSR	15	P02768	Albumin OS=Homo sapiens OX=9606 GN=ALB PE=1 SV=2	2	820.473	-0.55467	0.00048199	109.6	27442000	yes
1671	KVPQVSTPTLVEVSR	15	P02768	Albumin OS=Homo sapiens OX=9606 GN=ALB PE=1 SV=2	2	820.473	-0.92228	0.00092915	107.65	30831000	yes
1672	KVPQVSTPTLVEVSR	15	P02768	Albumin OS=Homo sapiens OX=9606 GN=ALB PE=1 SV=2	3	547.317	-0.96282	0.0093799	60.474	15164000	yes
1673	KVPQVSTPTLVEVSR	15	P02768	Albumin OS=Homo sapiens OX=9606 GN=ALB PE=1 SV=2	2	820.473		0.00029844	102.87		yes
1674	KVPQVSTPTLVEVSR	15	P02768	Albumin OS=Homo sapiens OX=9606 GN=ALB PE=1 SV=2	2	820.473		3.6184e-07	124.12		yes
1675	KVPQVSTPTLVEVSR	15	P02768	Albumin OS=Homo sapiens OX=9606 GN=ALB PE=1 SV=2	2	820.473		0.00038456	101.32		yes
1676	KVPQVSTPTLVEVSR	15	P02768	Albumin OS=Homo sapiens OX=9606 GN=ALB PE=1 SV=2	2	820.473		1.1121e-05	115.34		yes
1677	KVPQVSTPTLVEVSR	15	P02768	Albumin OS=Homo sapiens OX=9606 GN=ALB PE=1 SV=2	2	820.473		1.8572e-07	126.09		yes
1678	KVPQVSTPTLVEVSR	15	P02768	Albumin OS=Homo sapiens OX=9606 GN=ALB PE=1 SV=2	2	820.473		0.0044561	95.428		yes
1679	KVPQVSTPTLVEVSR	15	P02768	Albumin OS=Homo sapiens OX=9606 GN=ALB PE=1 SV=2	2	820.473		1.2146e-21	154.36		yes
1680	KVPQVSTPTLVEVSR	15	P02768	Albumin OS=Homo sapiens OX=9606 GN=ALB PE=1 SV=2	2	820.473		6.2906e-06	116.51		yes
1681	KVPQVSTPTLVEVSR	15	P02768	Albumin OS=Homo sapiens OX=9606 GN=ALB PE=1 SV=2	3	547.317	-0.10762	0.024447	44.547	33494000	yes
1682	KVPQVSTPTLVEVSR	15	P02768	Albumin OS=Homo sapiens OX=9606 GN=ALB PE=1 SV=2	3	547.317	-0.17138	0.029902	40.493	30312000	yes
1683	KVPQVSTPTLVEVSR	15	P02768	Albumin OS=Homo sapiens OX=9606 GN=ALB PE=1 SV=2	3	547.317	-0.78383	0.010875	58.723	7543200	yes
1684	KVPQVSTPTLVEVSR	15	P02768	Albumin OS=Homo sapiens OX=9606 GN=ALB PE=1 SV=2	3	547.317	-0.65058	0.0039826	71.344	31731000	yes
1685	KVPQVSTPTLVEVSR	15	P02768	Albumin OS=Homo sapiens OX=9606 GN=ALB PE=1 SV=2	3	547.317	-0.55451	1.119e-10	133.13	140310000	yes
1686	KVPQVSTPTLVEVSR	15	P02768	Albumin OS=Homo sapiens OX=9606 GN=ALB PE=1 SV=2	3	547.317	-0.72453	0.00021085	101.53	1857400000	yes
1687	KVPQVSTPTLVEVSR	15	P02768	Albumin OS=Homo sapiens OX=9606 GN=ALB PE=1 SV=2	3	547.317	-0.77847	0.0010708	94.461	1662400000	yes
1688	KVPQVSTPTLVEVSR	15	P02768	Albumin OS=Homo sapiens OX=9606 GN=ALB PE=1 SV=2	3	547.317	-0.85945	5.6408e-19	159.22	1408100000	yes
1689	KVPQVSTPTLVEVSR	15	P02768	Albumin OS=Homo sapiens OX=9606 GN=ALB PE=1 SV=2	3	547.317	-0.94774	6.2172e-11	137.21	1360300000	yes
1690	KVPQVSTPTLVEVSR	15	P02768	Albumin OS=Homo sapiens OX=9606 GN=ALB PE=1 SV=2	3	547.317	-0.99471	2.2142e-54	206.14	1105600000	yes
1691	KVPQVSTPTLVEVSR	15	P02768	Albumin OS=Homo sapiens OX=9606 GN=ALB PE=1 SV=2	3	547.317	-1.0649	2.2171e-25	171.11	1664500000	yes
1692	KVPQVSTPTLVEVSR	15	P02768	Albumin OS=Homo sapiens OX=9606 GN=ALB PE=1 SV=2	3	547.317	-1.1206	2.7735e-11	140.03	1519000000	yes
1693	KVPQVSTPTLVEVSR	15	P02768	Albumin OS=Homo sapiens OX=9606 GN=ALB PE=1 SV=2	3	547.317	-1.107	9.641e-25	163.64	1493200000	yes
1694	KVPQVSTPTLVEVSR	15	P02768	Albumin OS=Homo sapiens OX=9606 GN=ALB PE=1 SV=2	3	547.317	-0.80445	3.1276e-06	118.21	574850000	yes
1695	KVPQVSTPTLVEVSR	15	P02768	Albumin OS=Homo sapiens OX=9606 GN=ALB PE=1 SV=2	3	547.317	-0.2804	6.3952e-25	166.9	39003000	yes
1696	KVPQVSTPTLVEVSR	15	P02768	Albumin OS=Homo sapiens OX=9606 GN=ALB PE=1 SV=2	2	820.473	-0.75891	7.377e-24	166.62	3921900	yes
1697	KVPQVSTPTLVEVSR	15	P02768	Albumin OS=Homo sapiens OX=9606 GN=ALB PE=1 SV=2	3	547.317	-0.42529	3.1276e-06	118.21	13037000	yes
1698	KVPQVSTPTLVEVSR	15	P02768	Albumin OS=Homo sapiens OX=9606 GN=ALB PE=1 SV=2	3	547.317	-0.8748	0.0080837	62.861	7571400	yes
1699	KVPQVSTPTLVEVSR	15	P02768	Albumin OS=Homo sapiens OX=9606 GN=ALB PE=1 SV=2	3	547.317		1.7256e-11	137.61		yes
1700	KVPQVSTPTLVEVSR	15	P02768	Albumin OS=Homo sapiens OX=9606 GN=ALB PE=1 SV=2	3	547.317	-0.90018	9.8008e-05	104.41	1661300000	yes
1701	KVPQVSTPTLVEVSR	15	P02768	Albumin OS=Homo sapiens OX=9606 GN=ALB PE=1 SV=2	3	547.317	-0.62854	4.1714e-10	127.57	12048000	yes
1702	KVPQVSTPTLVEVSR	15	P02768	Albumin OS=Homo sapiens OX=9606 GN=ALB PE=1 SV=2	2	820.473	0.95393			1687100000	yes
1703	KVPQVSTPTLVEVSR	15	P02768	Albumin OS=Homo sapiens OX=9606 GN=ALB PE=1 SV=2	3	547.317	1.6462			13984000	yes
1704	KVPQVSTPTLVEVSR	15	P02768	Albumin OS=Homo sapiens OX=9606 GN=ALB PE=1 SV=2	3	547.317	1.5055			3484300	yes
1705	KVPQVSTPTLVEVSR	15	P02768	Albumin OS=Homo sapiens OX=9606 GN=ALB PE=1 SV=2	2	820.473	-0.27462			330560	yes
1706	KVPQVSTPTLVEVSR	15	P02768	Albumin OS=Homo sapiens OX=9606 GN=ALB PE=1 SV=2	3	547.317	-1.1271			707100000	yes
1707	KVPQVSTPTLVEVSR	15	P02768	Albumin OS=Homo sapiens OX=9606 GN=ALB PE=1 SV=2	3	547.317	0.23994			7764300	yes
1708	KVPQVSTPTLVEVSR	15	P02768	Albumin OS=Homo sapiens OX=9606 GN=ALB PE=1 SV=2	3	547.317	-0.5838			1160100	yes
1709	KVPQVSTPTLVEVSR	15	P02768	Albumin OS=Homo sapiens OX=9606 GN=ALB PE=1 SV=2	3	547.317	-0.30625			364530	yes
1710	KVPQVSTPTLVEVSR	15	P02768	Albumin OS=Homo sapiens OX=9606 GN=ALB PE=1 SV=2	2	820.473	-0.53818			675470	yes
1711	KVPQVSTPTLVEVSR	15	P02768	Albumin OS=Homo sapiens OX=9606 GN=ALB PE=1 SV=2	3	547.317	-1.2772			371380	yes
1712	KVPQVSTPTLVEVSR	15	P02768	Albumin OS=Homo sapiens OX=9606 GN=ALB PE=1 SV=2	3	547.317	-1.1373			495040000	yes
1713	KVPQVSTPTLVEVSR	15	P02768	Albumin OS=Homo sapiens OX=9606 GN=ALB PE=1 SV=2	3	547.317	-1.3791			10676000	yes
1714	KVPQVSTPTLVEVSR	15	P02768	Albumin OS=Homo sapiens OX=9606 GN=ALB PE=1 SV=2	3	547.317	-0.32977			96363000	yes
1715	KVPQVSTPTLVEVSR	15	P02768	Albumin OS=Homo sapiens OX=9606 GN=ALB PE=1 SV=2	3	547.317	-0.42353			84355000	yes
1716	KVPQVSTPTLVEVSR	15	P02768	Albumin OS=Homo sapiens OX=9606 GN=ALB PE=1 SV=2	3	547.317	-0.68999			54842000	yes
1717	KVPQVSTPTLVEVSR	15	P02768	Albumin OS=Homo sapiens OX=9606 GN=ALB PE=1 SV=2	3	547.317	-0.19291			25533000	yes
1718	KVPQVSTPTLVEVSR	15	P02768	Albumin OS=Homo sapiens OX=9606 GN=ALB PE=1 SV=2	3	547.317	0.23276			1158700	yes
1719	KVPQVSTPTLVEVSR	15	P02768	Albumin OS=Homo sapiens OX=9606 GN=ALB PE=1 SV=2	3	547.317	0.086963			14379000	yes
1720	KVPQVSTPTLVEVSR	15	P02768	Albumin OS=Homo sapiens OX=9606 GN=ALB PE=1 SV=2	3	547.317	-0.60609			421660000	yes
1721	KVPQVSTPTLVEVSR	15	P02768	Albumin OS=Homo sapiens OX=9606 GN=ALB PE=1 SV=2	3	547.317	-0.60665			4183600000	yes
1722	KVPQVSTPTLVEVSR	15	P02768	Albumin OS=Homo sapiens OX=9606 GN=ALB PE=1 SV=2	2	820.473	-1.1982			4724000	yes
1723	KVPQVSTPTLVEVSR	15	P02768	Albumin OS=Homo sapiens OX=9606 GN=ALB PE=1 SV=2	2	820.473	-1.2055			1627000	yes
1724	KVPQVSTPTLVEVSR	15	P02768	Albumin OS=Homo sapiens OX=9606 GN=ALB PE=1 SV=2	2	820.473	-0.80245			1760400	yes
1725	KVPQVSTPTLVEVSR	15	P02768	Albumin OS=Homo sapiens OX=9606 GN=ALB PE=1 SV=2	2	820.473	-1.1188			304180	yes
1726	KVPQVSTPTLVEVSR	15	P02768	Albumin OS=Homo sapiens OX=9606 GN=ALB PE=1 SV=2	2	820.473	-0.96882			12134000	yes
1727	KVPQVSTPTLVEVSR	15	P02768	Albumin OS=Homo sapiens OX=9606 GN=ALB PE=1 SV=2	3	547.317	-0.56009			418330	yes
1728	KVPQVSTPTLVEVSRNLGK	19	P02768	Albumin OS=Homo sapiens OX=9606 GN=ALB PE=1 SV=2	4	513.801	0.55018	9.9142e-12	125.18	29010000	yes
1729	KVPQVSTPTLVEVSRNLGK	19	P02768	Albumin OS=Homo sapiens OX=9606 GN=ALB PE=1 SV=2	4	513.801	0.46592	2.0345e-20	142.39	80074000	yes
1730	KVPQVSTPTLVEVSRNLGK	19	P02768	Albumin OS=Homo sapiens OX=9606 GN=ALB PE=1 SV=2	4	513.801	0.024634	0.0052361	61.815	4831200	yes
1731	KVPQVSTPTLVEVSRNLGK	19	P02768	Albumin OS=Homo sapiens OX=9606 GN=ALB PE=1 SV=2	4	513.801	1.0115	0.00052319	73.057	12285000	yes
1732	KVPQVSTPTLVEVSRNLGK	19	P02768	Albumin OS=Homo sapiens OX=9606 GN=ALB PE=1 SV=2	4	513.801	1.449	0.022005	53.453	7796100	yes
1733	KVPQVSTPTLVEVSRNLGK	19	P02768	Albumin OS=Homo sapiens OX=9606 GN=ALB PE=1 SV=2	4	513.801	0.67488	1.1671e-05	94.384	8355200	yes
1734	KVPQVSTPTLVEVSRNLGK	19	P02768	Albumin OS=Homo sapiens OX=9606 GN=ALB PE=1 SV=2	4	513.801	0.41841	0.023631	52.814	9544800	yes
1735	KWQEEMELYR	10	P02647	Apolipoprotein A-I OS=Homo sapiens OX=9606 GN=APOA1 PE=1 SV=1	3	471.227	-1.7478	0.020857	86.014	3517100	yes
1736	KYEDEINKR	9	P35908	Keratin, type II cytoskeletal 2 epidermal OS=Homo sapiens OX=9606 GN=KRT2 PE=1 SV=2	2	597.809	0.25146	0.018432	138.98	11107000	no
1737	KYLYEIAR	8	P02768	Albumin OS=Homo sapiens OX=9606 GN=ALB PE=1 SV=2	2	528.298	-0.12945	0.03043	83.265	88027000	yes
1738	KYLYEIAR	8	P02768	Albumin OS=Homo sapiens OX=9606 GN=ALB PE=1 SV=2	2	528.298	-1.2739	0.034659	133.79	179290000	yes
1739	KYLYEIAR	8	P02768	Albumin OS=Homo sapiens OX=9606 GN=ALB PE=1 SV=2	2	528.298	-1.069	0.038008	134.81	3032800000	yes
1740	KYLYEIAR	8	P02768	Albumin OS=Homo sapiens OX=9606 GN=ALB PE=1 SV=2	2	528.298	0.2535	0.0095235	160.26	2529000000	yes
1741	KYLYEIAR	8	P02768	Albumin OS=Homo sapiens OX=9606 GN=ALB PE=1 SV=2	2	528.298		0.025576	105.25		yes
1742	KYLYEIAR	8	P02768	Albumin OS=Homo sapiens OX=9606 GN=ALB PE=1 SV=2	2	528.298	0.49261	0.0099515	120.92	42612000	yes
1743	KYLYEIAR	8	P02768	Albumin OS=Homo sapiens OX=9606 GN=ALB PE=1 SV=2	2	528.298	0.64009	0.013039	113.5	30849000	yes
1744	KYPVAHFIDQTLK	13	P05155	Plasma protease C1 inhibitor OS=Homo sapiens OX=9606 GN=SERPING1 PE=1 SV=2	2	780.433	0.25463	0.002566	118.48	11813000	yes
1745	LAADDFRLKYENEVALR	17	P13645	Keratin, type I cytoskeletal 10 OS=Homo sapiens OX=9606 GN=KRT10 PE=1 SV=6	3	675.025	-0.82798	0.00046659	95.347	8322500	yes
1746	LAADDFRLKYENEVALR	17	P13645	Keratin, type I cytoskeletal 10 OS=Homo sapiens OX=9606 GN=KRT10 PE=1 SV=6	3	675.025	-1.0404	1.642e-19	155.92	22085000	yes
1747	LAADDFRLKYENEVALR	17	P13645	Keratin, type I cytoskeletal 10 OS=Homo sapiens OX=9606 GN=KRT10 PE=1 SV=6	3	675.025	-0.32827	2.3651e-05	105.39	6242800	yes
1748	LAADDFRTKYETELNLR	17	P02533	Keratin, type I cytoskeletal 14 OS=Homo sapiens OX=9606 GN=KRT14 PE=1 SV=4	3	685.688	-1.0489	0.031602	49.559	855640	yes
1749	LADDLYR	7	O75882	Attractin OS=Homo sapiens OX=9606 GN=ATRN PE=1 SV=2	2	433.224	-0.9851	0.0011121	175.93	61119000	yes
1750	LAIPQQSDFHNNR	13	P07333	Macrophage colony-stimulating factor 1 receptor OS=Homo sapiens OX=9606 GN=CSF1R PE=1 SV=2	3	513.927	-1.5292	8.5693e-09	149.38	18845000	yes
1751	LAKTYETTLEK	11	P02768	Albumin OS=Homo sapiens OX=9606 GN=ALB PE=1 SV=2	2	648.856	-1.7067	4.183e-06	157.24	10481000	yes
1752	LAKTYETTLEK	11	P02768	Albumin OS=Homo sapiens OX=9606 GN=ALB PE=1 SV=2	2	648.856	-2.6247	6.825e-50	227.36	204390000	yes
1753	LAKTYETTLEK	11	P02768	Albumin OS=Homo sapiens OX=9606 GN=ALB PE=1 SV=2	2	648.856	-1.3115	0.0045748	135.55	26968000	yes
1754	LAKTYETTLEK	11	P02768	Albumin OS=Homo sapiens OX=9606 GN=ALB PE=1 SV=2	2	648.856	-1.3971	4.6682e-39	221.32	57168000	yes
1755	LAKTYETTLEK	11	P02768	Albumin OS=Homo sapiens OX=9606 GN=ALB PE=1 SV=2	3	432.906	-0.90197	1.8561e-09	165.35	5405800	yes
1756	LAKTYETTLEK	11	P02768	Albumin OS=Homo sapiens OX=9606 GN=ALB PE=1 SV=2	2	648.856	-0.44152	8.2452e-05	149.23	10030000	yes
1757	LALDLEIATYR	11	P04264	Keratin, type II cytoskeletal 1 OS=Homo sapiens OX=9606 GN=KRT1 PE=1 SV=6	2	639.359	-0.28842	3.0004e-12	179.8	300780000	yes
1758	LALDLEIATYR	11	P04264	Keratin, type II cytoskeletal 1 OS=Homo sapiens OX=9606 GN=KRT1 PE=1 SV=6	2	639.359	-0.073168	0.01178	112.75	25105000	yes
1759	LALDVEIATYR	11	P35908	Keratin, type II cytoskeletal 2 epidermal OS=Homo sapiens OX=9606 GN=KRT2 PE=1 SV=2	2	632.351	-0.53194	1.4115e-06	155.42	10369000	no
1760	LALDVEIATYR	11	P35908	Keratin, type II cytoskeletal 2 epidermal OS=Homo sapiens OX=9606 GN=KRT2 PE=1 SV=2	2	632.351	-0.77581	0.0098423	102.06	13490000	no
1761	LALDVEIATYRK	12	P35908	Keratin, type II cytoskeletal 2 epidermal OS=Homo sapiens OX=9606 GN=KRT2 PE=1 SV=2	3	464.601	-0.27225	0.0012561	106.26	37485000	no
1762	LASYLDKVQALEEANNDLENK	21	P35527	Keratin, type I cytoskeletal 9 OS=Homo sapiens OX=9606 GN=KRT9 PE=1 SV=3	3	793.068	-0.013423	5.1192e-34	161.04	62387000	yes
1763	LASYLDKVQALEEANNDLENK	21	P35527	Keratin, type I cytoskeletal 9 OS=Homo sapiens OX=9606 GN=KRT9 PE=1 SV=3	3	793.068	-1.771	8.5661e-27	148.38	25165000	yes
1764	LASYLDKVQALEEANNDLENKIQDWYDK	28	P35527	Keratin, type I cytoskeletal 9 OS=Homo sapiens OX=9606 GN=KRT9 PE=1 SV=3	4	832.161	-0.19297	3.3011e-168	249.49	666990000	yes
1765	LASYLDKVQALEEANNDLENKIQDWYDK	28	P35527	Keratin, type I cytoskeletal 9 OS=Homo sapiens OX=9606 GN=KRT9 PE=1 SV=3	4	832.161	0.28577	2.7547e-31	122.04	44439000	yes
1766	LASYLDKVR	9	P13645	Keratin, type I cytoskeletal 10 OS=Homo sapiens OX=9606 GN=KRT10 PE=1 SV=6	2	532.809	0.070925	7.1212e-17	201.39	39073000	no
1767	LCMGSGLNLCEPNNK	15	P02787	Serotransferrin OS=Homo sapiens OX=9606 GN=TF PE=1 SV=4	2	861.884	-1.1171	3.4741e-10	140.24	10792000	yes
1768	LCMGSGLNLCEPNNK	15	P02787	Serotransferrin OS=Homo sapiens OX=9606 GN=TF PE=1 SV=4	2	861.884	-0.22245	9.5828e-90	235.49	32286000	yes
1769	LCMGSGLNLCEPNNK	15	P02787	Serotransferrin OS=Homo sapiens OX=9606 GN=TF PE=1 SV=4	2	861.884	-0.12684	2.4449e-06	123.8	3922200	yes
1770	LCMGSGLNLCEPNNK	15	P02787	Serotransferrin OS=Homo sapiens OX=9606 GN=TF PE=1 SV=4	2	861.884	0.0040615	0.025627	86.313	3906700	yes
1771	LCMGSGLNLCEPNNK	15	P02787	Serotransferrin OS=Homo sapiens OX=9606 GN=TF PE=1 SV=4	2	861.884	-0.23757	1.6618e-24	172.13	2733400	yes
1772	LCMGSGLNLCEPNNK	15	P02787	Serotransferrin OS=Homo sapiens OX=9606 GN=TF PE=1 SV=4	2	861.884	-0.53285	0.032378	79.741	2902400	yes
1773	LCMGSGLNLCEPNNK	15	P02787	Serotransferrin OS=Homo sapiens OX=9606 GN=TF PE=1 SV=4	2	861.884		2.9944e-39	172.92		yes
1774	LCMGSGLNLCEPNNK	15	P02787	Serotransferrin OS=Homo sapiens OX=9606 GN=TF PE=1 SV=4	3	574.925	-0.5557	9.1381e-08	127.78	4916000	yes
1775	LCMGSGLNLCEPNNK	15	P02787	Serotransferrin OS=Homo sapiens OX=9606 GN=TF PE=1 SV=4	2	853.887	-0.23883	0.022039	68.069	16818000	yes
1776	LCMGSGLNLCEPNNK	15	P02787	Serotransferrin OS=Homo sapiens OX=9606 GN=TF PE=1 SV=4	3	569.593	-0.43502	1.3135e-18	155.08	94838000	yes
1777	LCQDLGPGAFR	11	P08697	Alpha-2-antiplasmin OS=Homo sapiens OX=9606 GN=SERPINF2 PE=1 SV=3	2	617.306	-0.0064146	0.043343	88.948	6870400	yes
1778	LCTVATLR	8	P02768	Albumin OS=Homo sapiens OX=9606 GN=ALB PE=1 SV=2	2	467.263	-1.2404	0.013126	139.31	553880000	yes
1779	LCTVATLR	8	P02768	Albumin OS=Homo sapiens OX=9606 GN=ALB PE=1 SV=2	2	467.263	-0.93745	0.0010772	169.37	21947000	yes
1780	LCTVATLR	8	P02768	Albumin OS=Homo sapiens OX=9606 GN=ALB PE=1 SV=2	2	467.263		0.0012388	124.83		yes
1781	LCTVATLR	8	P02768	Albumin OS=Homo sapiens OX=9606 GN=ALB PE=1 SV=2	2	467.263	-0.94411	0.012643	140.98	1677600000	yes
1782	LCTVATLR	8	P02768	Albumin OS=Homo sapiens OX=9606 GN=ALB PE=1 SV=2	2	467.263	-0.36996	0.012643	140.98	13118000	yes
1783	LCTVATLR	8	P02768	Albumin OS=Homo sapiens OX=9606 GN=ALB PE=1 SV=2	2	467.263	-1.5092	0.023571	111.82	290090000	yes
1784	LCTVATLR	8	P02768	Albumin OS=Homo sapiens OX=9606 GN=ALB PE=1 SV=2	2	467.263	-1.3619	0.017202	125.25	102290000	yes
1785	LCTVATLR	8	P02768	Albumin OS=Homo sapiens OX=9606 GN=ALB PE=1 SV=2	2	467.263	-1.0399	0.017202	125.25	89399000	yes
1786	LCTVATLR	8	P02768	Albumin OS=Homo sapiens OX=9606 GN=ALB PE=1 SV=2	2	467.263	-1.3203	0.0055162	154.35	12514000	yes
1787	LCTVATLR	8	P02768	Albumin OS=Homo sapiens OX=9606 GN=ALB PE=1 SV=2	2	467.263	-1.9195	0.016449	127.84	4100200	yes
1788	LCTVATLR	8	P02768	Albumin OS=Homo sapiens OX=9606 GN=ALB PE=1 SV=2	2	467.263	-1.9373	0.012643	140.98	39284000000	yes
1789	LCTVATLR	8	P02768	Albumin OS=Homo sapiens OX=9606 GN=ALB PE=1 SV=2	2	467.263	-2.0929	0.015811	130.04	14306000000	yes
1790	LCTVATLR	8	P02768	Albumin OS=Homo sapiens OX=9606 GN=ALB PE=1 SV=2	2	467.263	-2.333	0.024444	111.01	12138000000	yes
1791	LCTVATLR	8	P02768	Albumin OS=Homo sapiens OX=9606 GN=ALB PE=1 SV=2	2	467.263	-2.2746	0.012643	140.98	12800000000	yes
1792	LCTVATLR	8	P02768	Albumin OS=Homo sapiens OX=9606 GN=ALB PE=1 SV=2	2	467.263	-2.2166	0.013136	139.28	7661400000	yes
1793	LCTVATLR	8	P02768	Albumin OS=Homo sapiens OX=9606 GN=ALB PE=1 SV=2	2	467.263	-2.1232	0.017202	125.25	9085700000	yes
1794	LCTVATLR	8	P02768	Albumin OS=Homo sapiens OX=9606 GN=ALB PE=1 SV=2	2	467.263	-2.0029	0.0071484	150.84	3908700000	yes
1795	LCTVATLR	8	P02768	Albumin OS=Homo sapiens OX=9606 GN=ALB PE=1 SV=2	2	467.263	-1.975	0.0042284	158.36	352900000	yes
1796	LCTVATLR	8	P02768	Albumin OS=Homo sapiens OX=9606 GN=ALB PE=1 SV=2	2	467.263	-1.9058	0.015822	130	28655000	yes
1797	LCTVATLR	8	P02768	Albumin OS=Homo sapiens OX=9606 GN=ALB PE=1 SV=2	2	467.263	-1.7647	0.015811	130.04	20066000	yes
1798	LCTVATLR	8	P02768	Albumin OS=Homo sapiens OX=9606 GN=ALB PE=1 SV=2	2	467.263	-1.6747	0.017202	125.25	6051700	yes
1799	LCTVATLR	8	P02768	Albumin OS=Homo sapiens OX=9606 GN=ALB PE=1 SV=2	2	467.263	-1.6562	0.022447	113.89	7522300	yes
1800	LCTVATLR	8	P02768	Albumin OS=Homo sapiens OX=9606 GN=ALB PE=1 SV=2	2	467.263	-1.6183	0.023271	112.37	7587000	yes
1801	LCTVATLR	8	P02768	Albumin OS=Homo sapiens OX=9606 GN=ALB PE=1 SV=2	2	467.263	-1.1948	0.023571	111.82	16680000	yes
1802	LCTVATLR	8	P02768	Albumin OS=Homo sapiens OX=9606 GN=ALB PE=1 SV=2	2	467.263	-1.4358	0.022552	113.7	10589000	yes
1803	LCTVATLR	8	P02768	Albumin OS=Homo sapiens OX=9606 GN=ALB PE=1 SV=2	2	467.263		0.0010853	125.25		yes
1804	LCTVATLR	8	P02768	Albumin OS=Homo sapiens OX=9606 GN=ALB PE=1 SV=2	2	467.263		1.7189e-30	170.73		yes
1805	LCTVATLR	8	P02768	Albumin OS=Homo sapiens OX=9606 GN=ALB PE=1 SV=2	2	467.263	-2.353	1.3201e-11	192.56	13891000000	yes
1806	LCTVATLR	8	P02768	Albumin OS=Homo sapiens OX=9606 GN=ALB PE=1 SV=2	2	467.263	-1.1987	0.011333	143.85	16238000	yes
1807	LCTVATLR	8	P02768	Albumin OS=Homo sapiens OX=9606 GN=ALB PE=1 SV=2	2	467.263	-0.63693	0.024444	111.01	253100000	yes
1808	LCTVATLR	8	P02768	Albumin OS=Homo sapiens OX=9606 GN=ALB PE=1 SV=2	2	467.263	-0.68477	0.0055162	154.35	687010000	yes
1809	LCTVATLR	8	P02768	Albumin OS=Homo sapiens OX=9606 GN=ALB PE=1 SV=2	2	467.263	-0.59111	0.037842	110.14	265390000	yes
1810	LCTVATLR	8	P02768	Albumin OS=Homo sapiens OX=9606 GN=ALB PE=1 SV=2	2	467.263	-0.19153	0.019221	116.3	3009800	yes
1811	LCTVATLR	8	P02768	Albumin OS=Homo sapiens OX=9606 GN=ALB PE=1 SV=2	2	467.263	-0.99308			6449400	yes
1812	LCTVATLR	8	P02768	Albumin OS=Homo sapiens OX=9606 GN=ALB PE=1 SV=2	2	467.263	-0.93032			2700800	yes
1813	LCTVATLR	8	P02768	Albumin OS=Homo sapiens OX=9606 GN=ALB PE=1 SV=2	2	467.263	-0.762			116090000	yes
1814	LCTVATLR	8	P02768	Albumin OS=Homo sapiens OX=9606 GN=ALB PE=1 SV=2	2	467.263	-0.32164			458400	yes
1815	LCTVATLR	8	P02768	Albumin OS=Homo sapiens OX=9606 GN=ALB PE=1 SV=2	2	467.263	-0.010696			768310	yes
1816	LCTVATLR	8	P02768	Albumin OS=Homo sapiens OX=9606 GN=ALB PE=1 SV=2	2	467.263	-0.24608			8671300	yes
1817	LCTVATLR	8	P02768	Albumin OS=Homo sapiens OX=9606 GN=ALB PE=1 SV=2	2	467.263	-0.067679			113280000	yes
1818	LCTVATLR	8	P02768	Albumin OS=Homo sapiens OX=9606 GN=ALB PE=1 SV=2	2	467.263	-0.35791			3126300	yes
1819	LCTVATLR	8	P02768	Albumin OS=Homo sapiens OX=9606 GN=ALB PE=1 SV=2	2	467.263	-1.1028			4482500	yes
1820	LCTVATLR	8	P02768	Albumin OS=Homo sapiens OX=9606 GN=ALB PE=1 SV=2	2	467.263	-1.6658			4442700	yes
1821	LCTVATLR	8	P02768	Albumin OS=Homo sapiens OX=9606 GN=ALB PE=1 SV=2	2	467.263	-0.44596			37219000	yes
1822	LCTVATLR	8	P02768	Albumin OS=Homo sapiens OX=9606 GN=ALB PE=1 SV=2	2	467.263	0.0057706			3072300	yes
1823	LCTVATLR	8	P02768	Albumin OS=Homo sapiens OX=9606 GN=ALB PE=1 SV=2	2	467.263	-0.50409			166170	yes
1824	LCTVATLR	8	P02768	Albumin OS=Homo sapiens OX=9606 GN=ALB PE=1 SV=2	2	467.263	-0.43972			6825300	yes
1825	LCTVATLR	8	P02768	Albumin OS=Homo sapiens OX=9606 GN=ALB PE=1 SV=2	2	467.263	-0.047578			110230	yes
1826	LCTVATLRETYGEMADCCAK	20	P02768	Albumin OS=Homo sapiens OX=9606 GN=ALB PE=1 SV=2	3	789.015	-2.4515	1.5411e-08	93.152	5630000	yes
1827	LCTVATLRETYGEMADCCAK	20	P02768	Albumin OS=Homo sapiens OX=9606 GN=ALB PE=1 SV=2	3	789.015	-1.9948	9.8052e-17	122.22	58743000	yes
1828	LCTVATLRETYGEMADCCAK	20	P02768	Albumin OS=Homo sapiens OX=9606 GN=ALB PE=1 SV=2	3	789.015	-1.8842	9.3209e-80	205.24	15207000	yes
1829	LCTVATLRETYGEMADCCAK	20	P02768	Albumin OS=Homo sapiens OX=9606 GN=ALB PE=1 SV=2	3	789.015	-1.924	0.0081787	46.027	3373400	yes
1830	LCTVATLRETYGEMADCCAK	20	P02768	Albumin OS=Homo sapiens OX=9606 GN=ALB PE=1 SV=2	3	783.683	-1.3613	1.4575e-79	206.7	403260000	yes
1831	LCTVATLRETYGEMADCCAK	20	P02768	Albumin OS=Homo sapiens OX=9606 GN=ALB PE=1 SV=2	3	783.683	-1.332	2.7706e-26	144.27	5610200	yes
1832	LCTVATLRETYGEMADCCAK	20	P02768	Albumin OS=Homo sapiens OX=9606 GN=ALB PE=1 SV=2	3	783.683	-0.72794	2.6633e-08	93.684	3155400	yes
1833	LCTVATLRETYGEMADCCAK	20	P02768	Albumin OS=Homo sapiens OX=9606 GN=ALB PE=1 SV=2	3	783.683	-0.042315			3163200	yes
1834	LDELRDEGK	9	P02768	Albumin OS=Homo sapiens OX=9606 GN=ALB PE=1 SV=2	2	537.775	-1.5176	6.1896e-12	193.38	40721000000	yes
1835	LDELRDEGK	9	P02768	Albumin OS=Homo sapiens OX=9606 GN=ALB PE=1 SV=2	1	1074.54	-2.7871	0.03912	33.922	117350000	yes
1836	LDELRDEGK	9	P02768	Albumin OS=Homo sapiens OX=9606 GN=ALB PE=1 SV=2	1	1074.54	-2.6828	0.031504	46.819	61165000	yes
1837	LDELRDEGK	9	P02768	Albumin OS=Homo sapiens OX=9606 GN=ALB PE=1 SV=2	2	537.775	-1.1815	0.00090376	158.76	3715300000	yes
1838	LDELRDEGK	9	P02768	Albumin OS=Homo sapiens OX=9606 GN=ALB PE=1 SV=2	2	537.775	-0.96534	9.4971e-57	243.33	179290000	yes
1839	LDELRDEGK	9	P02768	Albumin OS=Homo sapiens OX=9606 GN=ALB PE=1 SV=2	2	537.775	-0.99683	0.0039627	151.44	37941000	yes
1840	LDELRDEGK	9	P02768	Albumin OS=Homo sapiens OX=9606 GN=ALB PE=1 SV=2	2	537.775	-1.2448	0.015967	143.7	19596000	yes
1841	LDELRDEGK	9	P02768	Albumin OS=Homo sapiens OX=9606 GN=ALB PE=1 SV=2	2	537.775	0.14184	0.02286	131.5	7904900	yes
1842	LDELRDEGK	9	P02768	Albumin OS=Homo sapiens OX=9606 GN=ALB PE=1 SV=2	2	537.775	1.4901	0.0057843	150.27	4038400	yes
1843	LDELRDEGK	9	P02768	Albumin OS=Homo sapiens OX=9606 GN=ALB PE=1 SV=2	2	537.775		0.012	113.71		yes
1844	LDELRDEGK	9	P02768	Albumin OS=Homo sapiens OX=9606 GN=ALB PE=1 SV=2	2	537.775		0.00079291	126.55		yes
1845	LDELRDEGK	9	P02768	Albumin OS=Homo sapiens OX=9606 GN=ALB PE=1 SV=2	2	537.775		4.2775e-14	150.27		yes
1846	LDELRDEGK	9	P02768	Albumin OS=Homo sapiens OX=9606 GN=ALB PE=1 SV=2	2	537.775		3.77e-05	129.38		yes
1847	LDELRDEGK	9	P02768	Albumin OS=Homo sapiens OX=9606 GN=ALB PE=1 SV=2	2	537.775	-1.1127	0.042123	96.668	23534000	yes
1848	LDELRDEGK	9	P02768	Albumin OS=Homo sapiens OX=9606 GN=ALB PE=1 SV=2	2	537.775	-0.54068	0.010339	124.92	7956100	yes
1849	LDELRDEGK	9	P02768	Albumin OS=Homo sapiens OX=9606 GN=ALB PE=1 SV=2	2	537.775	-0.9432	0.011983	126.31	7760900	yes
1850	LDELRDEGK	9	P02768	Albumin OS=Homo sapiens OX=9606 GN=ALB PE=1 SV=2	1	1074.54	-2.5701	0.034879	40.002	95858000	yes
1851	LDELRDEGK	9	P02768	Albumin OS=Homo sapiens OX=9606 GN=ALB PE=1 SV=2	2	537.775	-2.2087	7.7853e-05	163.32	4849400	yes
1852	LDELRDEGK	9	P02768	Albumin OS=Homo sapiens OX=9606 GN=ALB PE=1 SV=2	2	537.775		2.8929e-05	131.5		yes
1853	LDELRDEGK	9	P02768	Albumin OS=Homo sapiens OX=9606 GN=ALB PE=1 SV=2	2	537.775	-0.49817	0.019711	138.4	1612400	yes
1854	LDELRDEGK	9	P02768	Albumin OS=Homo sapiens OX=9606 GN=ALB PE=1 SV=2	2	537.775	-1.1542	0.014312	144.77	291180000	yes
1855	LDELRDEGK	9	P02768	Albumin OS=Homo sapiens OX=9606 GN=ALB PE=1 SV=2	2	537.775	-1.142	0.025802	108.3	37150000	yes
1856	LDELRDEGK	9	P02768	Albumin OS=Homo sapiens OX=9606 GN=ALB PE=1 SV=2	2	537.775	-0.10043	5.6682e-05	166.07	163120000	yes
1857	LDELRDEGK	9	P02768	Albumin OS=Homo sapiens OX=9606 GN=ALB PE=1 SV=2	2	537.775	-0.0010917	0.039729	119.68	5108500	yes
1858	LDELRDEGK	9	P02768	Albumin OS=Homo sapiens OX=9606 GN=ALB PE=1 SV=2	2	537.775	0.16501	9.1459e-06	172.23	7471000	yes
1859	LDELRDEGK	9	P02768	Albumin OS=Homo sapiens OX=9606 GN=ALB PE=1 SV=2	2	537.775	0.17751	0.0010592	157.96	2445000	yes
1860	LDELRDEGK	9	P02768	Albumin OS=Homo sapiens OX=9606 GN=ALB PE=1 SV=2	2	537.775	0.18904	0.019711	138.4	2607100	yes
1861	LDELRDEGK	9	P02768	Albumin OS=Homo sapiens OX=9606 GN=ALB PE=1 SV=2	2	537.775	-1.5304			25779	yes
1862	LDELRDEGK	9	P02768	Albumin OS=Homo sapiens OX=9606 GN=ALB PE=1 SV=2	2	537.775	0.10625			280540	yes
1863	LDELRDEGKASSAK	14	P02768	Albumin OS=Homo sapiens OX=9606 GN=ALB PE=1 SV=2	3	506.93	-1.3971	9.0533e-11	151.56	65277000	yes
1864	LDELRDEGKASSAK	14	P02768	Albumin OS=Homo sapiens OX=9606 GN=ALB PE=1 SV=2	3	506.93	-2.3662			3449800	yes
1865	LDKPDVVNWMCYR	13	P04180	Phosphatidylcholine-sterol acyltransferase OS=Homo sapiens OX=9606 GN=LCAT PE=1 SV=1	2	848.403	-1.3	0.0038723	118.4	15777000	yes
1866	LDKPDVVNWMCYR	13	P04180	Phosphatidylcholine-sterol acyltransferase OS=Homo sapiens OX=9606 GN=LCAT PE=1 SV=1	3	565.938	-0.71603	6.9175e-06	132.79	139670000	yes
1867	LDSELKNMQDMVEDYR	16	P04264	Keratin, type II cytoskeletal 1 OS=Homo sapiens OX=9606 GN=KRT1 PE=1 SV=6	3	673.3	-1.3167	1.0357e-07	121.79	9446100	yes
1868	LDSELKNMQDMVEDYR	16	P04264	Keratin, type II cytoskeletal 1 OS=Homo sapiens OX=9606 GN=KRT1 PE=1 SV=6	3	667.968	-0.9505	0.005275	66.673	5169900	yes
1869	LDSELKNMQDMVEDYR	16	P04264	Keratin, type II cytoskeletal 1 OS=Homo sapiens OX=9606 GN=KRT1 PE=1 SV=6	3	667.968	-1.5241	4.2781e-08	109.08	3532700	yes
1870	LDSELKNMQDMVEDYR	16	P04264	Keratin, type II cytoskeletal 1 OS=Homo sapiens OX=9606 GN=KRT1 PE=1 SV=6	3	667.968		0.012786	59.728		yes
1871	LDSELKNMQDMVEDYR	16	P04264	Keratin, type II cytoskeletal 1 OS=Homo sapiens OX=9606 GN=KRT1 PE=1 SV=6	3	662.636	-0.6987	1.0515e-38	185.02	18156000	yes
1872	LDSELKNMQDMVEDYR	16	P04264	Keratin, type II cytoskeletal 1 OS=Homo sapiens OX=9606 GN=KRT1 PE=1 SV=6	3	662.636	-1.7763	5.9322e-32	174.95	9244700	yes
1873	LDVPQNLMFGK	11	Q13740	CD166 antigen OS=Homo sapiens OX=9606 GN=ALCAM PE=1 SV=2	2	631.334	-0.74439	0.0118	107.69	10033000	yes
1874	LEDMEQALSPSVFK	14	P05155	Plasma protease C1 inhibitor OS=Homo sapiens OX=9606 GN=SERPING1 PE=1 SV=2	2	797.395	0.14442	4.4158e-06	131.43	8886900	yes
1875	LEDMEQALSPSVFK	14	P05155	Plasma protease C1 inhibitor OS=Homo sapiens OX=9606 GN=SERPING1 PE=1 SV=2	2	797.395	-1.1915	0.0044515	96.604	256510000	yes
1876	LEKEIETYHNLLEGGQEDFESSGAGK	26	P35527	Keratin, type I cytoskeletal 9 OS=Homo sapiens OX=9606 GN=KRT9 PE=1 SV=3	3	960.789	1.7175	3.1703e-14	94.542	19852000	yes
1877	LEKEIETYHNLLEGGQEDFESSGAGK	26	P35527	Keratin, type I cytoskeletal 9 OS=Homo sapiens OX=9606 GN=KRT9 PE=1 SV=3	3	960.789	-1.9489	2.1252e-25	111.4	12742000	yes
1878	LELHVDGPPPR	11	P04217	Alpha-1B-glycoprotein OS=Homo sapiens OX=9606 GN=A1BG PE=1 SV=4	3	410.559	-1.5792	0.018172	83.182	2694700	yes
1879	LELHVDGPPPRPQLR	15	P04217	Alpha-1B-glycoprotein OS=Homo sapiens OX=9606 GN=A1BG PE=1 SV=4	3	575.325	-0.68764	0.029259	56.482	664700	yes
1880	LEMSKFQPTLLTLPR	15	P05155	Plasma protease C1 inhibitor OS=Homo sapiens OX=9606 GN=SERPING1 PE=1 SV=2	3	597.334	-0.82653	0.034763	46.746	581760	yes
1881	LEMSKFQPTLLTLPR	15	P05155	Plasma protease C1 inhibitor OS=Homo sapiens OX=9606 GN=SERPING1 PE=1 SV=2	3	597.334	-0.71498	0.0032388	77.527	890740	yes
1882	LEMSKFQPTLLTLPR	15	P05155	Plasma protease C1 inhibitor OS=Homo sapiens OX=9606 GN=SERPING1 PE=1 SV=2	3	592.003	-0.9867	1.4024e-07	128.96	2478200	yes
1883	LENEIQTYR	9	P13645	Keratin, type I cytoskeletal 10 OS=Homo sapiens OX=9606 GN=KRT10 PE=1 SV=6	2	583.296	-1.3243	2.3836e-06	172.21	50936000	yes
1884	LENEIQTYR	9	P13645	Keratin, type I cytoskeletal 10 OS=Homo sapiens OX=9606 GN=KRT10 PE=1 SV=6	2	583.296	-1.3761	0.021774	105.52	2293600	yes
1885	LEPGQQEEYYR	11	P04180	Phosphatidylcholine-sterol acyltransferase OS=Homo sapiens OX=9606 GN=LCAT PE=1 SV=1	2	706.328	-2.1509	3.0836e-05	147.51	30759000	yes
1886	LGEPIPISK	9	P16930	Fumarylacetoacetase OS=Homo sapiens OX=9606 GN=FAH PE=1 SV=2	2	477.287	-1.7424	0.037861	96.034	15119000	yes
1887	LGHPDTLNQGEFK	13	P06702	Protein S100-A9 OS=Homo sapiens OX=9606 GN=S100A9 PE=1 SV=1	3	485.912	-0.96198	0.014402	67.252	2541100	yes
1888	LGHPDTLNQGEFK	13	P06702	Protein S100-A9 OS=Homo sapiens OX=9606 GN=S100A9 PE=1 SV=1	2	728.365	-2.6332	0.0017567	115.18	3710100	yes
1889	LGHPDTLNQGEFK	13	P06702	Protein S100-A9 OS=Homo sapiens OX=9606 GN=S100A9 PE=1 SV=1	3	485.912	-1.6204	0.0065227	77.279	35338000	yes
1890	LGHPDTLNQGEFKELVR	17	P06702	Protein S100-A9 OS=Homo sapiens OX=9606 GN=S100A9 PE=1 SV=1	3	651.678	-1.4592	0.0034842	66.335	1919500	yes
1891	LGKDAVEDLESVGK	14	P81605	Dermcidin OS=Homo sapiens OX=9606 GN=DCD PE=1 SV=2	2	730.386	-0.48751	0.0048996	109.84	14723000	yes
1892	LGKDAVEDLESVGK	14	P81605	Dermcidin OS=Homo sapiens OX=9606 GN=DCD PE=1 SV=2	3	487.259	-0.75043	0.0064604	80.534	36353000	yes
1893	LGKDAVEDLESVGK	14	P81605	Dermcidin OS=Homo sapiens OX=9606 GN=DCD PE=1 SV=2	2	730.386	-1.0863			210420	yes
1894	LGMFNIQHCK	10	P01009	Alpha-1-antitrypsin OS=Homo sapiens OX=9606 GN=SERPINA1 PE=1 SV=3	3	416.539	-1.3806	0.0063002	104.01	51025000	yes
1895	LGNHPVHR	8	Q9NZP8	Complement C1r subcomponent-like protein OS=Homo sapiens OX=9606 GN=C1RL PE=1 SV=2	2	465.257	0.21451	0.0086523	148.33	5227300	yes
1896	LGNQEPGGQTALK	13	P08697	Alpha-2-antiplasmin OS=Homo sapiens OX=9606 GN=SERPINF2 PE=1 SV=3	2	656.846		0.0052754	101.66		yes
1897	LHVDPENFR	9	P68871	Hemoglobin subunit beta OS=Homo sapiens OX=9606 GN=HBB PE=1 SV=2	2	563.786	-2.2413	0.0062514	130.27	153080000	no
1898	LIFAGKQLEDGR	12	P62987	Ubiquitin-60S ribosomal protein L40 OS=Homo sapiens OX=9606 GN=UBA52 PE=1 SV=2	3	449.586	-1.0889	0.0020642	117.23	5665100	yes
1899	LIFAGKQLEDGR	12	P62987	Ubiquitin-60S ribosomal protein L40 OS=Homo sapiens OX=9606 GN=UBA52 PE=1 SV=2	3	449.586	0.163	0.015427	87.001	2731200	yes
1900	LISVDTEHSNIYLQNGPDR	19	P00450	Ceruloplasmin OS=Homo sapiens OX=9606 GN=CP PE=1 SV=1	3	724.362	-1.0251	5.2718e-21	148.24	22069000	yes
1901	LIVHNGYCDGR	11	P02753	Retinol-binding protein 4 OS=Homo sapiens OX=9606 GN=RBP4 PE=1 SV=3	3	435.212	-1.4158	0.0050487	97.214	3642600	yes
1902	LIVHNGYCDGR	11	P02753	Retinol-binding protein 4 OS=Homo sapiens OX=9606 GN=RBP4 PE=1 SV=3	3	435.212	-1.5239	0.040995	70.488	3868300	yes
1903	LKCASLQK	8	P02768	Albumin OS=Homo sapiens OX=9606 GN=ALB PE=1 SV=2	2	474.271	-0.70952	0.024069	152.47	2419300	yes
1904	LKCASLQK	8	P02768	Albumin OS=Homo sapiens OX=9606 GN=ALB PE=1 SV=2	2	474.271	-0.98969	0.037284	146.81	4528200	yes
1905	LKCASLQK	8	P02768	Albumin OS=Homo sapiens OX=9606 GN=ALB PE=1 SV=2	2	474.271	-2.1021	9.9863e-07	187.78	19834000	yes
1906	LKCASLQK	8	P02768	Albumin OS=Homo sapiens OX=9606 GN=ALB PE=1 SV=2	2	474.271	-0.39282			517850	yes
1907	LKCASLQK	8	P02768	Albumin OS=Homo sapiens OX=9606 GN=ALB PE=1 SV=2	2	474.271	-0.09333			375190	yes
1908	LKECCEKPLLEK	12	P02768	Albumin OS=Homo sapiens OX=9606 GN=ALB PE=1 SV=2	3	516.27	-1.3995	0.042376	71.558	13586000	yes
1909	LKECCEKPLLEK	12	P02768	Albumin OS=Homo sapiens OX=9606 GN=ALB PE=1 SV=2	3	516.27	-2.0957	6.6514e-18	178.84	8857200000	yes
1910	LKECCEKPLLEK	12	P02768	Albumin OS=Homo sapiens OX=9606 GN=ALB PE=1 SV=2	2	773.902	-1.943	9.3052e-17	175.48	8968700000	yes
1911	LKECCEKPLLEK	12	P02768	Albumin OS=Homo sapiens OX=9606 GN=ALB PE=1 SV=2	3	516.27	-2.2063	4.1111e-05	138.75	882370000	yes
1912	LKECCEKPLLEK	12	P02768	Albumin OS=Homo sapiens OX=9606 GN=ALB PE=1 SV=2	3	516.27	-2.2622	4.3431e-14	170.56	583700000	yes
1913	LKECCEKPLLEK	12	P02768	Albumin OS=Homo sapiens OX=9606 GN=ALB PE=1 SV=2	3	516.27	-1.958	4.3431e-14	170.56	258310000	yes
1914	LKECCEKPLLEK	12	P02768	Albumin OS=Homo sapiens OX=9606 GN=ALB PE=1 SV=2	3	516.27	-1.613	4.4897e-05	138.42	139790000	yes
1915	LKECCEKPLLEK	12	P02768	Albumin OS=Homo sapiens OX=9606 GN=ALB PE=1 SV=2	3	516.27	-1.3578	5.6639e-07	145.81	13210000	yes
1916	LKECCEKPLLEK	12	P02768	Albumin OS=Homo sapiens OX=9606 GN=ALB PE=1 SV=2	3	516.27	-1.508	0.0025414	107.37	24575000	yes
1917	LKECCEKPLLEK	12	P02768	Albumin OS=Homo sapiens OX=9606 GN=ALB PE=1 SV=2	2	773.902	-1.3341	0.022394	108.35	6844600	yes
1918	LKECCEKPLLEK	12	P02768	Albumin OS=Homo sapiens OX=9606 GN=ALB PE=1 SV=2	3	516.27	-1.5912	0.0027151	113.35	28622000	yes
1919	LKECCEKPLLEK	12	P02768	Albumin OS=Homo sapiens OX=9606 GN=ALB PE=1 SV=2	3	516.27	-1.66	0.00025637	129.71	21782000	yes
1920	LKECCEKPLLEK	12	P02768	Albumin OS=Homo sapiens OX=9606 GN=ALB PE=1 SV=2	3	516.27	-1.7041	0.0021863	115.57	11665000	yes
1921	LKECCEKPLLEK	12	P02768	Albumin OS=Homo sapiens OX=9606 GN=ALB PE=1 SV=2	3	516.27	-1.0266	0.001585	100.73	101520000	yes
1922	LKECCEKPLLEK	12	P02768	Albumin OS=Homo sapiens OX=9606 GN=ALB PE=1 SV=2	2	773.902		0.0062365	112.13		yes
1923	LKECCEKPLLEK	12	P02768	Albumin OS=Homo sapiens OX=9606 GN=ALB PE=1 SV=2	2	773.902		1.8476e-06	131.37		yes
1924	LKECCEKPLLEK	12	P02768	Albumin OS=Homo sapiens OX=9606 GN=ALB PE=1 SV=2	3	516.27		0.0019534	91.62		yes
1925	LKECCEKPLLEK	12	P02768	Albumin OS=Homo sapiens OX=9606 GN=ALB PE=1 SV=2	3	516.27		0.0047143	76.326		yes
1926	LKECCEKPLLEK	12	P02768	Albumin OS=Homo sapiens OX=9606 GN=ALB PE=1 SV=2	3	516.27		0.0015988	99.011		yes
1927	LKECCEKPLLEK	12	P02768	Albumin OS=Homo sapiens OX=9606 GN=ALB PE=1 SV=2	3	516.27	-0.76754	0.04145	61.213	8033500	yes
1928	LKECCEKPLLEK	12	P02768	Albumin OS=Homo sapiens OX=9606 GN=ALB PE=1 SV=2	2	773.902	-1.4548	0.014174	94.616	3190300	yes
1929	LKECCEKPLLEK	12	P02768	Albumin OS=Homo sapiens OX=9606 GN=ALB PE=1 SV=2	3	516.27	-1.0161	1.3321e-13	164.81	491720000	yes
1930	LKECCEKPLLEK	12	P02768	Albumin OS=Homo sapiens OX=9606 GN=ALB PE=1 SV=2	3	516.27	-1.1435	4.4897e-05	138.42	61446000	yes
1931	LKECCEKPLLEK	12	P02768	Albumin OS=Homo sapiens OX=9606 GN=ALB PE=1 SV=2	3	516.27	-1.4708	0.0027151	113.35	4802600	yes
1932	LKECCEKPLLEK	12	P02768	Albumin OS=Homo sapiens OX=9606 GN=ALB PE=1 SV=2	3	516.27	-0.89581	0.04172	59.57	33933000	yes
1933	LKECCEKPLLEK	12	P02768	Albumin OS=Homo sapiens OX=9606 GN=ALB PE=1 SV=2	3	516.27	0.31163	0.0029327	112.43	11708000	yes
1934	LKECCEKPLLEK	12	P02768	Albumin OS=Homo sapiens OX=9606 GN=ALB PE=1 SV=2	3	516.27	-1.8045			960710	yes
1935	LKECCEKPLLEK	12	P02768	Albumin OS=Homo sapiens OX=9606 GN=ALB PE=1 SV=2	3	516.27	-0.77606			4468700	yes
1936	LKECCEKPLLEK	12	P02768	Albumin OS=Homo sapiens OX=9606 GN=ALB PE=1 SV=2	3	516.27	-1.9056			5803000	yes
1937	LKECCEKPLLEK	12	P02768	Albumin OS=Homo sapiens OX=9606 GN=ALB PE=1 SV=2	3	516.27	-0.59889			953160	yes
1938	LKECCEKPLLEK	12	P02768	Albumin OS=Homo sapiens OX=9606 GN=ALB PE=1 SV=2	3	516.27	-1.4964			349180	yes
1939	LKECCEKPLLEK	12	P02768	Albumin OS=Homo sapiens OX=9606 GN=ALB PE=1 SV=2	3	516.27	-2.4053			1070000	yes
1940	LKECCEKPLLEK	12	P02768	Albumin OS=Homo sapiens OX=9606 GN=ALB PE=1 SV=2	3	516.27	-1.7803			1307200	yes
1941	LKECCEKPLLEK	12	P02768	Albumin OS=Homo sapiens OX=9606 GN=ALB PE=1 SV=2	3	516.27	0.66555			98855	yes
1942	LKECCEKPLLEK	12	P02768	Albumin OS=Homo sapiens OX=9606 GN=ALB PE=1 SV=2	3	516.27	0.11612			1106100	yes
1943	LKEDAVSAAFK	11	P51884	Lumican OS=Homo sapiens OX=9606 GN=LUM PE=1 SV=2	2	589.824	-1.4436	0.0023626	138.99	4370900	yes
1944	LKEDAVSAAFK	11	P51884	Lumican OS=Homo sapiens OX=9606 GN=LUM PE=1 SV=2	2	589.824	-1.0546			13464000	yes
1945	LLDNWDSVTSTFSK	14	P02647	Apolipoprotein A-I OS=Homo sapiens OX=9606 GN=APOA1 PE=1 SV=1	2	806.896	-1.1557	0.012395	80.979	2107100	yes
1946	LLDSLPSDTR	10	P05155	Plasma protease C1 inhibitor OS=Homo sapiens OX=9606 GN=SERPING1 PE=1 SV=2	2	558.798	-0.05388	0.037762	97.431	9317200	yes
1947	LLDSLPSDTR	10	P05155	Plasma protease C1 inhibitor OS=Homo sapiens OX=9606 GN=SERPING1 PE=1 SV=2	2	558.798	-1.7134	0.023881	103.7	241790000	yes
1948	LLGEVGTLQFAELHR	15	P09619	Platelet-derived growth factor receptor beta OS=Homo sapiens OX=9606 GN=PDGFRB PE=1 SV=1	3	561.646	-0.84528	0.020758	52.254	2229800	yes
1949	LLNNWDVCADMVGTFTDTEDPAK	23	P02753	Retinol-binding protein 4 OS=Homo sapiens OX=9606 GN=RBP4 PE=1 SV=3	3	876.725	-1.5363	1.7766e-23	122.53	23489000	yes
1950	LLQDEFPGIPSPLDAAVECHR	21	P02790	Hemopexin OS=Homo sapiens OX=9606 GN=HPX PE=1 SV=2	3	788.727	-0.54537	1.2322e-05	76.186	110080000	yes
1951	LLQDEFPGIPSPLDAAVECHR	21	P02790	Hemopexin OS=Homo sapiens OX=9606 GN=HPX PE=1 SV=2	3	788.727	0.14695	2.4412e-08	90.22	138420000	yes
1952	LLQDEFPGIPSPLDAAVECHR	21	P02790	Hemopexin OS=Homo sapiens OX=9606 GN=HPX PE=1 SV=2	3	788.727	-0.30278	2.1741e-09	99.407	53031000	yes
1953	LLQDEFPGIPSPLDAAVECHR	21	P02790	Hemopexin OS=Homo sapiens OX=9606 GN=HPX PE=1 SV=2	3	788.727	0.84567	6.358e-18	130.87	28828000000	yes
1954	LLRDYQELMNTKLALDLEIATYR	23	P04264	Keratin, type II cytoskeletal 1 OS=Homo sapiens OX=9606 GN=KRT1 PE=1 SV=6	4	700.374	0.25806	5.571e-18	117.64	19063000	yes
1955	LLRDYQELMNVK	12	P35908	Keratin, type II cytoskeletal 2 epidermal OS=Homo sapiens OX=9606 GN=KRT2 PE=1 SV=2	3	513.273	-0.42658	3.6926e-05	137.16	9380000	no
1956	LLREYQELMNTK	12	P13647	Keratin, type II cytoskeletal 5 OS=Homo sapiens OX=9606 GN=KRT5 PE=1 SV=3	3	513.273	-1.2602	1.66e-13	164.11	1779400	yes
1957	LLREYQELMNTK	12	P13647	Keratin, type II cytoskeletal 5 OS=Homo sapiens OX=9606 GN=KRT5 PE=1 SV=3	3	518.605	-0.90604	0.033648	62.891	1293300	yes
1958	LLVVYPWTQR	10	P68871	Hemoglobin subunit beta OS=Homo sapiens OX=9606 GN=HBB PE=1 SV=2	2	637.866	-0.288	0.01037	120.15	710740000	no
1959	LNDLEDALQQAKEDLAR	17	P04264	Keratin, type II cytoskeletal 1 OS=Homo sapiens OX=9606 GN=KRT1 PE=1 SV=6	3	648.001	-0.35693	6.7587e-08	121.44	33930000	yes
1960	LNDLEEALQQAKEDLAR	17	P35908	Keratin, type II cytoskeletal 2 epidermal OS=Homo sapiens OX=9606 GN=KRT2 PE=1 SV=2	3	652.673	-1.211	9.2187e-12	138.08	2317500	yes
1961	LNDLEEALQQAKEDLAR	17	P35908	Keratin, type II cytoskeletal 2 epidermal OS=Homo sapiens OX=9606 GN=KRT2 PE=1 SV=2	3	652.673	0.086832	0.00013165	98.035	2970300	yes
1962	LPECEADDGCPKPPEIAHGYVEHSVR	26	P00738	Haptoglobin OS=Homo sapiens OX=9606 GN=HP PE=1 SV=1	4	741.342	-2.1608	1.5603e-38	140.09	117360000	yes
1963	LPECEADDGCPKPPEIAHGYVEHSVR	26	P00738	Haptoglobin OS=Homo sapiens OX=9606 GN=HP PE=1 SV=1	5	593.275	-3.3942	1.3849e-09	80.359	19032000	yes
1964	LPECEADDGCPKPPEIAHGYVEHSVR	26	P00738	Haptoglobin OS=Homo sapiens OX=9606 GN=HP PE=1 SV=1	5	593.275	-1.9113			11900000	yes
1965	LPECEAVCGK	10	P00738	Haptoglobin OS=Homo sapiens OX=9606 GN=HP PE=1 SV=1	2	581.765	-1.8741	0.03954	96.948	9740900	no
1966	LPECEAVCGK	10	P00738	Haptoglobin OS=Homo sapiens OX=9606 GN=HP PE=1 SV=1	2	581.765	-1.398	0.00064343	141.48	1896400000	no
1967	LPECEAVCGKPK	12	P00738	Haptoglobin OS=Homo sapiens OX=9606 GN=HP PE=1 SV=1	3	463.228	-1.74	0.0025086	105.25	52263000	no
1968	LPGIVAEGRDDLYVSDAFHK	20	P01008	Antithrombin-III OS=Homo sapiens OX=9606 GN=SERPINC1 PE=1 SV=1	4	551.285	-0.56676	0.016585	50.938	1936800	yes
1969	LPGIVAEGRDDLYVSDAFHK	20	P01008	Antithrombin-III OS=Homo sapiens OX=9606 GN=SERPINC1 PE=1 SV=1	4	551.285	-0.49116	3.507e-08	90.316	22051000	yes
1970	LPGIVAEGRDDLYVSDAFHK	20	P01008	Antithrombin-III OS=Homo sapiens OX=9606 GN=SERPINC1 PE=1 SV=1	4	551.285	-0.84353	2.0136e-59	188.96	43537000	yes
1971	LQAILGVPWK	10	P01019	Angiotensinogen OS=Homo sapiens OX=9606 GN=AGT PE=1 SV=3	2	562.845	-0.20941	0.022428	107.66	8156500	yes
1972	LQDFKLDFGNSQGK	14	O75223	Gamma-glutamylcyclotransferase OS=Homo sapiens OX=9606 GN=GGCT PE=1 SV=1	3	532.939	-0.59162	4.0151e-15	157.2	7808400	yes
1973	LQDFKLDFGNSQGK	14	O75223	Gamma-glutamylcyclotransferase OS=Homo sapiens OX=9606 GN=GGCT PE=1 SV=1	3	532.939	-1.2817			1455200	yes
1974	LQDFKLDFGNSQGK	14	O75223	Gamma-glutamylcyclotransferase OS=Homo sapiens OX=9606 GN=GGCT PE=1 SV=1	3	532.939	0.60948			212550	yes
1975	LQHLENELTHDIITK	15	P01009	Alpha-1-antitrypsin OS=Homo sapiens OX=9606 GN=SERPINA1 PE=1 SV=3	3	601.991	-2.8306	8.8276e-46	197.75	91666000	yes
1976	LQPLDFKENAEQSR	14	P01008	Antithrombin-III OS=Homo sapiens OX=9606 GN=SERPINC1 PE=1 SV=1	3	558.953	-0.95332	0.018006	67.93	2552600	yes
1977	LQPLDFKENAEQSR	14	P01008	Antithrombin-III OS=Homo sapiens OX=9606 GN=SERPINC1 PE=1 SV=1	3	558.953	-0.54671	0.021441	72.417	5497100	yes
1978	LQPLDFKENAEQSR	14	P01008	Antithrombin-III OS=Homo sapiens OX=9606 GN=SERPINC1 PE=1 SV=1	3	558.953	-1.8807	0.00062934	111.12	17586000	yes
1979	LQQVLHAGSGPCLPHLLSR	19	P08697	Alpha-2-antiplasmin OS=Homo sapiens OX=9606 GN=SERPINF2 PE=1 SV=3	3	695.046	-0.94962	5.4282e-90	228.63	11309000	yes
1980	LQRLEDELNR	10	P15924	Desmoplakin OS=Homo sapiens OX=9606 GN=DSP PE=1 SV=3	3	429.233	-1.2199	0.0037924	125.74	2981700	yes
1981	LQSLTENLTKEHLMLEEELR	20	P15924	Desmoplakin OS=Homo sapiens OX=9606 GN=DSP PE=1 SV=3	4	607.32	-0.5432	2.0234e-07	87.486	1327900	yes
1982	LRPVAAEVYGTER	13	P02788	Lactotransferrin OS=Homo sapiens OX=9606 GN=LTF PE=1 SV=6	3	487.6		0.026982	71.176		yes
1983	LRSEIDNVKK	10	P04264	Keratin, type II cytoskeletal 1 OS=Homo sapiens OX=9606 GN=KRT1 PE=1 SV=6	3	401.235	-1.1805	4.5953e-13	183.33	37428000	yes
1984	LRTEGDGVYTLNNEK	15	P00738	Haptoglobin OS=Homo sapiens OX=9606 GN=HP PE=1 SV=1	3	570.288	-1.9977	0.0083334	71.935	8154600	yes
1985	LSATESIVEIVK	12	O43432	Eukaryotic translation initiation factor 4 gamma 3 OS=Homo sapiens OX=9606 GN=EIF4G3 PE=1 SV=2	2	644.872	-1.352	0.022324	89.886	6032900	yes
1986	LSATESIVEIVK	12	O43432	Eukaryotic translation initiation factor 4 gamma 3 OS=Homo sapiens OX=9606 GN=EIF4G3 PE=1 SV=2	2	644.872	-1.6246	0.0014678	123.21	38415000	yes
1987	LSGALHVYSLGSD	13	P80108	Phosphatidylinositol-glycan-specific phospholipase D OS=Homo sapiens OX=9606 GN=GPLD1 PE=1 SV=3	2	659.836	-0.38246	6.2941e-12	161.27	29708000	yes
1988	LSHMMERK	8	Q3ZCX4	Zinc finger protein 568 OS=Homo sapiens OX=9606 GN=ZNF568 PE=2 SV=2	2	524.257	-1.3955	0.038964	67.035	6161900	yes
1989	LSSGLVTAALYGR	13	P43251	Biotinidase OS=Homo sapiens OX=9606 GN=BTD PE=1 SV=2	2	654.37	0.044939	2.328e-12	162.36	47497000	yes
1990	LSSGLVTAALYGR	13	P43251	Biotinidase OS=Homo sapiens OX=9606 GN=BTD PE=1 SV=2	2	654.37	-0.6858	9.4885e-05	128.17	7958500	yes
1991	LSSWVLLMK	9	P01009	Alpha-1-antitrypsin OS=Homo sapiens OX=9606 GN=SERPINA1 PE=1 SV=3	2	538.812	-1.0946	0.005286	136.16	6506400	yes
1992	LSVEADINGLRR	12	Q04695	Keratin, type I cytoskeletal 17 OS=Homo sapiens OX=9606 GN=KRT17 PE=1 SV=2	3	448.253	-0.48295	0.014806	77.64	13018000	yes
1993	LTGSSGFVTDGPGNYK	16	O75882	Attractin OS=Homo sapiens OX=9606 GN=ATRN PE=1 SV=2	2	800.386	-1.1981	6.7186e-08	130.56	42280000	yes
1994	LTPTLYVGK	9	O75460	Serine/threonine-protein kinase/endoribonuclease IRE1 OS=Homo sapiens OX=9606 GN=ERN1 PE=1 SV=2	2	496.295	-0.0098698	0.032257	98.523	3146800	yes
1995	LTPTLYVGK	9	O75460	Serine/threonine-protein kinase/endoribonuclease IRE1 OS=Homo sapiens OX=9606 GN=ERN1 PE=1 SV=2	2	496.295	-0.09576	0.0050687	138.26	113080000	yes
1996	LTQLGTFEDHFLSLQR	16	P00533	Epidermal growth factor receptor OS=Homo sapiens OX=9606 GN=EGFR PE=1 SV=2	3	635.667	-1.0776	2.3801e-25	169.25	5191500	yes
1997	LTVSIEAR	8	P22792	Carboxypeptidase N subunit 2 OS=Homo sapiens OX=9606 GN=CPN2 PE=1 SV=3	2	444.761	-1.5074	0.00334	161.12	39022000	yes
1998	LVAASQAALGL	11	P02768	Albumin OS=Homo sapiens OX=9606 GN=ALB PE=1 SV=2	2	507.303	-1.3563	0.0062944	119.17	1795600000	yes
1999	LVAASQAALGL	11	P02768	Albumin OS=Homo sapiens OX=9606 GN=ALB PE=1 SV=2	2	507.303	-1.3453	0.0096822	101.6	45646000	yes
2000	LVAASQAALGL	11	P02768	Albumin OS=Homo sapiens OX=9606 GN=ALB PE=1 SV=2	2	507.303	-0.19521	0.0019841	131.03	4486600000	yes
2001	LVAASQAALGL	11	P02768	Albumin OS=Homo sapiens OX=9606 GN=ALB PE=1 SV=2	2	507.303	-0.61454	4.4356e-07	160.63	82350000	yes
[truncated: 2,007 more rows]
