# Supplementary material for: Protein composition analysis of human plasma-derived and recombinant human serum albumin preparations based on 4D label-free proteomics
Source: PeerJ. 2025 Jun 30;13:e19624. doi: 10.7717/peerj.19624 (PMC12225626; doi:10.7717/peerj.19624)
Supplement: Supplemental Information 2 — Supplemental Figures: Figure S1A: Peptide length, peptides per protein, distribution of coverage (%) and MW (kDa) of the LC-MS/MS analysis of rHSA from company A. Figure S2B: Peptide length, peptides per protein, distribution of coverage (%) and MW(kDa) of the LC-MS/MS analysis of rHSA from company B. Figure S3C: Peptide length, peptides per protein, distribution of coverage (%) and MW(kDa) of the LC-MS/MS analysis of pHSA from company C. Figure S4D: Peptide length, peptides per protein, distribution of coverage (%) and MW(kDa) of the LC-MS/MS analysis of pHSA from company D. Figure S5E: Peptide length, peptides per protein, distribution of coverage (%) and MW(kDa) of the LC-MS/MS analysis of pHSA from company E. Figure S6F: Peptide length, peptides per protein, distribution of coverage (%) and MW(kDa) of the LC-MS/MS analysis of pHSA from company F. Figure S7G: Peptide length, peptides per protein, distribution of coverage (%) and MW(kDa) of the LC-MS/MS analysis of pHSA from company G. Figure S8H: Peptide length, peptides per protein, distribution of coverage (%) and MW(kDa) of the LC-MS/MS analysis of pHSA from company H. Figure S9: GO enrichment analysis of the APs in pHSA. Figure S10: Subcellular localization prediction of the APs in pHSA. Figure S11: COG/KOG enrichment analysis of the APs in pHSA. Figure S12: KEGG pathway enrichment analysis of the APs in pHSA. Supplemental Tables: Table S1A: The protein and peptide identified in rHSA from company A. Table S2B: The protein and peptide identified in rHSA from company B. Table S3C: The protein and peptide identified in pHSA from company C. Table S4D: The protein and peptide identified in pHSA from company D. Table S5E: The protein and peptide identified in pHSA from company E. Table S6F: The protein and peptide identified in pHSA from company F. Table S7G: The protein and peptide identified in pHSA from company G. Table S8H: The protein and peptide identified in pHSA from company H. Table S9: The relative abunda [file peerj-13-19624-s002.zip › Supplementary/Supplementary Table/Supplementary Table S6 F.xlsx]

## Sheet: Summary
Header line description of table 1			Table 1. MS/MS spectrum database search analysis summary
Total spectrum	Number of spectrum produced by mass spectrometer
Matched spectrum	Number of spectrum matched with alignment protein		Total spectrums	Matched spectrums	Peptides	Unique peptides	Identified proteins
Peptides	Number of peptides which spectrum hit		108925	4159	905	844	149
Unique peptides	Number of unique peptides which spectrums hit
Identified proteins	Number of proteins detected by spectrum search analysis
Header line description of worksheet "Protein_ident"
Protein accession	Protein accession number of database used for search
Protein description	Protein functional description
Gene name	Name of the gene associated to the protein sequence
MW [kDa]	Protein molecular weight, unit [kDa]
Coverage [%]	Percent of identified peptide sequence covering in protein sequence
Peptides	Number of peptides which spectrums hit
Unique peptides	Number of unique peptides which spectrums hit
Razor + unique peptides	Number of razor and unique peptides which spectrums hit
MS/MS Counts	Number of spectrum which protein matched
Header line description of worksheet "Peptide_ident"
ID	Identified peptide index number
Sequence	Identified peptide amino acid sequence
Protein accession	Protein accession number of database used for search
Protein description	Protein functional description
Charge	The charge-state of the peptide
m/z	The recalibrated mass-over-charge value of the peptide
Mass error [ppm]	Parts per million ratio of peptide mass error between the theory and practice
PEP	The maximal posterior error probability for peptides
Length	Identified peptide amino acid length
Score	Andromeda score for the best associated MS/MS spectrum
Intensity	Ionic signal intensity of identified peptide
Unique [yes/no]	The peptide is or no unique to a single protein group

## Sheet: Protein_ident
Protein accession	Protein description	Gene name	MW [kDa]	Coverage [%]	MS/MS Counts	Peptides	Unique peptides	Razor + unique peptides	Intensity
A2NJV5	Immunoglobulin kappa variable 2-29 OS=Homo sapiens OX=9606 GN=IGKV2-29 PE=3 SV=2	IGKV2-29	13.085	10.8	0	1	1	1	24174000
A0A0C4DH42	Immunoglobulin heavy variable 3-66 OS=Homo sapiens OX=9606 GN=IGHV3-66 PE=3 SV=1	IGHV3-66	12.698	9.5	1	1	1	1	5396600
Q01628	Interferon-induced transmembrane protein 3 OS=Homo sapiens OX=9606 GN=IFITM3 PE=1 SV=2	IFITM3	14.632	17.3	3	1	1	1	90423000
E7ETH6	Zinc finger protein 587B OS=Homo sapiens OX=9606 GN=ZNF587B PE=1 SV=1	ZNF587B	45.541	2	3	1	1	1	8023800
O00391	Sulfhydryl oxidase 1 OS=Homo sapiens OX=9606 GN=QSOX1 PE=1 SV=3	QSOX1	82.577	2.8	2	2	2	2	19495000
O60282	Kinesin heavy chain isoform 5C OS=Homo sapiens OX=9606 GN=KIF5C PE=1 SV=1	KIF5C	109.49	0.8	5	1	1	1	762870000
O75460	Serine/threonine-protein kinase/endoribonuclease IRE1 OS=Homo sapiens OX=9606 GN=ERN1 PE=1 SV=2	ERN1	109.73	0.9	4	1	1	1	156600000
O75691	Small subunit processome component 20 homolog OS=Homo sapiens OX=9606 GN=UTP20 PE=1 SV=3	UTP20	318.38	0.8	1	1	1	1	140210000
O75882	Attractin OS=Homo sapiens OX=9606 GN=ATRN PE=1 SV=2	ATRN	158.54	15.8	23	18	18	18	1577800000
O94759	Transient receptor potential cation channel subfamily M member 2 OS=Homo sapiens OX=9606 GN=TRPM2 PE=1 SV=2	TRPM2	171.2	0.5	1	1	1	1	1803700
P00450	Ceruloplasmin OS=Homo sapiens OX=9606 GN=CP PE=1 SV=1	CP	122.2	28.3	25	18	18	18	543640000
P00533	Epidermal growth factor receptor OS=Homo sapiens OX=9606 GN=EGFR PE=1 SV=2	EGFR	134.28	1.3	1	1	1	1	15964000
P00558	Phosphoglycerate kinase 1 OS=Homo sapiens OX=9606 GN=PGK1 PE=1 SV=3	PGK1	44.614	8.6	2	2	2	2	5080700
P00738	Haptoglobin OS=Homo sapiens OX=9606 GN=HP PE=1 SV=1	HP	45.205	56.2	149	25	14	25	146420000000
P00739	Haptoglobin-related protein OS=Homo sapiens OX=9606 GN=HPR PE=2 SV=2	HPR	39.029	33.9	6	14	3	3	128770000
P00746	Complement factor D OS=Homo sapiens OX=9606 GN=CFD PE=1 SV=5	CFD	27.033	22.1	3	3	3	3	18029000
P01008	Antithrombin-III OS=Homo sapiens OX=9606 GN=SERPINC1 PE=1 SV=1	SERPINC1	52.602	31.7	24	15	15	15	1241800000
P01009	Alpha-1-antitrypsin OS=Homo sapiens OX=9606 GN=SERPINA1 PE=1 SV=3	SERPINA1	46.736	29.7	22	11	11	11	1164200000
P01011	Alpha-1-antichymotrypsin OS=Homo sapiens OX=9606 GN=SERPINA3 PE=1 SV=2	SERPINA3	47.65	14.9	5	5	5	5	129150000
P01019	Angiotensinogen OS=Homo sapiens OX=9606 GN=AGT PE=1 SV=3	AGT	53.154	9.5	4	4	4	4	126810000
P01024	Complement C3 OS=Homo sapiens OX=9606 GN=C3 PE=1 SV=2	C3	187.15	1.2	1	1	1	1	2430300
P01033	Metalloproteinase inhibitor 1 OS=Homo sapiens OX=9606 GN=TIMP1 PE=1 SV=1	TIMP1	23.171	7.7	1	1	1	1	4819300
P01034	Cystatin-C OS=Homo sapiens OX=9606 GN=CST3 PE=1 SV=1	CST3	15.799	11.6	1	1	1	1	2544600
P01040	Cystatin-A OS=Homo sapiens OX=9606 GN=CSTA PE=1 SV=1	CSTA	11.006	26.5	3	2	2	2	12426000
P01042	Kininogen-1 OS=Homo sapiens OX=9606 GN=KNG1 PE=1 SV=2	KNG1	71.957	18.9	10	11	11	11	2491200000
P01857	Immunoglobulin heavy constant gamma 1 OS=Homo sapiens OX=9606 GN=IGHG1 PE=1 SV=1	IGHG1	36.105	23.3	2	5	2	2	23349000
P01859	Immunoglobulin heavy constant gamma 2 OS=Homo sapiens OX=9606 GN=IGHG2 PE=1 SV=2	IGHG2	35.9	31.3	5	6	2	6	331310000
P01861	Immunoglobulin heavy constant gamma 4 OS=Homo sapiens OX=9606 GN=IGHG4 PE=1 SV=1	IGHG4	35.94	19.9	1	5	0	1	6328100
P01876	Immunoglobulin heavy constant alpha 1 OS=Homo sapiens OX=9606 GN=IGHA1 PE=1 SV=2	IGHA1	37.654	15.6	7	5	4	5	133170000
P01877	Immunoglobulin heavy constant alpha 2 OS=Homo sapiens OX=9606 GN=IGHA2 PE=1 SV=4	IGHA2	36.591	25.6	5	5	4	4	55289000
P02042	Hemoglobin subunit delta OS=Homo sapiens OX=9606 GN=HBD PE=1 SV=2	HBD	16.055	42.9	1	7	1	1	31740000
P02533	Keratin, type I cytoskeletal 14 OS=Homo sapiens OX=9606 GN=KRT14 PE=1 SV=4	KRT14	51.561	31.4	17	17	6	13	104270000
P02538	Keratin, type II cytoskeletal 6A OS=Homo sapiens OX=9606 GN=KRT6A PE=1 SV=3	KRT6A	60.044	25.7	2	16	2	2	5271400
P02647	Apolipoprotein A-I OS=Homo sapiens OX=9606 GN=APOA1 PE=1 SV=1	APOA1	30.777	12	3	3	3	3	24188000
P02652	Apolipoprotein A-II OS=Homo sapiens OX=9606 GN=APOA2 PE=1 SV=1	APOA2	11.175	19	18	3	3	3	2393100000
P02654	Apolipoprotein C-I OS=Homo sapiens OX=9606 GN=APOC1 PE=1 SV=1	APOC1	9.3318	10.8	1	1	1	1	26875000
P02656	Apolipoprotein C-III OS=Homo sapiens OX=9606 GN=APOC3 PE=1 SV=1	APOC3	10.852	27.3	3	2	2	2	65504000
P02749	Beta-2-glycoprotein 1 OS=Homo sapiens OX=9606 GN=APOH PE=1 SV=3	APOH	38.298	30.1	26	9	9	9	11373000000
P02750	Leucine-rich alpha-2-glycoprotein OS=Homo sapiens OX=9606 GN=LRG1 PE=1 SV=2	LRG1	38.177	11.5	5	4	4	4	803780000
P02753	Retinol-binding protein 4 OS=Homo sapiens OX=9606 GN=RBP4 PE=1 SV=3	RBP4	23.01	56.2	7	7	7	7	579340000
P02760	Protein AMBP OS=Homo sapiens OX=9606 GN=AMBP PE=1 SV=1	AMBP	38.999	27.8	13	8	8	8	504500000
P02763	Alpha-1-acid glycoprotein 1 OS=Homo sapiens OX=9606 GN=ORM1 PE=1 SV=2	ORM1	23.539	40.3	19	7	5	7	6334800000
P02765	Alpha-2-HS-glycoprotein OS=Homo sapiens OX=9606 GN=AHSG PE=1 SV=2	AHSG	39.34	24.8	31	7	7	7	17790000000
P02766	Transthyretin OS=Homo sapiens OX=9606 GN=TTR PE=1 SV=1	TTR	15.887	73.5	65	12	12	12	32980000000
P02768	Albumin OS=Homo sapiens OX=9606 GN=ALB PE=1 SV=2	ALB	69.366	87.7	2545	101	101	101	2409700000000
P02774	Vitamin D-binding protein OS=Homo sapiens OX=9606 GN=GC PE=1 SV=2	GC	52.917	37.6	17	15	15	15	939910000
P02787	Serotransferrin OS=Homo sapiens OX=9606 GN=TF PE=1 SV=4	TF	77.049	47.9	75	31	31	31	11786000000
P02790	Hemopexin OS=Homo sapiens OX=9606 GN=HPX PE=1 SV=2	HPX	51.676	58	69	18	18	18	97945000000
P03952	Plasma kallikrein OS=Homo sapiens OX=9606 GN=KLKB1 PE=1 SV=1	KLKB1	71.369	8.8	5	5	5	5	76088000
P04075	Fructose-bisphosphate aldolase A OS=Homo sapiens OX=9606 GN=ALDOA PE=1 SV=2	ALDOA	39.42	7.4	2	2	2	2	13216000
P04180	Phosphatidylcholine-sterol acyltransferase OS=Homo sapiens OX=9606 GN=LCAT PE=1 SV=1	LCAT	49.577	20.2	9	6	6	6	364390000
P04217	Alpha-1B-glycoprotein OS=Homo sapiens OX=9606 GN=A1BG PE=1 SV=4	A1BG	54.253	33.7	31	10	10	10	9323400000
P04259	Keratin, type II cytoskeletal 6B OS=Homo sapiens OX=9606 GN=KRT6B PE=1 SV=5	KRT6B	60.066	21.1	2	15	1	1	3252200
P04264	Keratin, type II cytoskeletal 1 OS=Homo sapiens OX=9606 GN=KRT1 PE=1 SV=6	KRT1	66.038	66.8	109	53	47	53	7299400000
P04278	Sex hormone-binding globulin OS=Homo sapiens OX=9606 GN=SHBG PE=1 SV=2	SHBG	43.779	19.2	6	5	5	5	104340000
P05090	Apolipoprotein D OS=Homo sapiens OX=9606 GN=APOD PE=1 SV=1	APOD	21.275	25.9	10	4	4	4	341760000
P05155	Plasma protease C1 inhibitor OS=Homo sapiens OX=9606 GN=SERPING1 PE=1 SV=2	SERPING1	55.154	16.6	17	10	10	10	727480000
P05543	Thyroxine-binding globulin OS=Homo sapiens OX=9606 GN=SERPINA7 PE=1 SV=2	SERPINA7	46.324	16.9	11	6	6	6	559970000
P06276	Cholinesterase OS=Homo sapiens OX=9606 GN=BCHE PE=1 SV=1	BCHE	68.417	8.8	5	5	5	5	167950000
P06702	Protein S100-A9 OS=Homo sapiens OX=9606 GN=S100A9 PE=1 SV=1	S100A9	13.242	43	3	3	3	3	38281000
P07333	Macrophage colony-stimulating factor 1 receptor OS=Homo sapiens OX=9606 GN=CSF1R PE=1 SV=2	CSF1R	107.98	2.2	3	2	2	2	20557000
P08185	Corticosteroid-binding globulin OS=Homo sapiens OX=9606 GN=SERPINA6 PE=1 SV=1	SERPINA6	45.14	9.6	3	4	4	4	80812000
P08571	Monocyte differentiation antigen CD14 OS=Homo sapiens OX=9606 GN=CD14 PE=1 SV=2	CD14	40.076	9.3	4	3	3	3	121390000
P08637	Low affinity immunoglobulin gamma Fc region receptor III-A OS=Homo sapiens OX=9606 GN=FCGR3A PE=1 SV=2	FCGR3A	29.089	4.3	1	1	1	1	13188000
P08697	Alpha-2-antiplasmin OS=Homo sapiens OX=9606 GN=SERPINF2 PE=1 SV=3	SERPINF2	54.565	10.8	4	3	3	3	79858000
P08779	Keratin, type I cytoskeletal 16 OS=Homo sapiens OX=9606 GN=KRT16 PE=1 SV=4	KRT16	51.267	25.8	6	15	4	4	21657000
P0C0L4	Complement C4-A OS=Homo sapiens OX=9606 GN=C4A PE=1 SV=2	C4A	192.78	3.6	1	4	1	1	8784400
P0C0L5	Complement C4-B OS=Homo sapiens OX=9606 GN=C4B_2 PE=1 SV=2	C4B_2	192.75	3.6	4	4	1	4	58409000
P62987	Ubiquitin-60S ribosomal protein L40 OS=Homo sapiens OX=9606 GN=UBA52 PE=1 SV=2	UBA52	14.728	9.4	2	1	1	1	3408700
P0DOY3	Immunoglobulin lambda constant 3 OS=Homo sapiens OX=9606 GN=IGLC3 PE=1 SV=1	IGLC3	11.265	23.6	4	2	2	2	217460000
P12273	Prolactin-inducible protein OS=Homo sapiens OX=9606 GN=PIP PE=1 SV=1	PIP	16.572	6.8	1	1	1	1	27807000
P12955	Xaa-Pro dipeptidase OS=Homo sapiens OX=9606 GN=PEPD PE=1 SV=3	PEPD	54.548	20.9	10	8	8	8	119050000
P13473	Lysosome-associated membrane glycoprotein 2 OS=Homo sapiens OX=9606 GN=LAMP2 PE=1 SV=2	LAMP2	44.96	2	1	1	1	1	23216000
P13645	Keratin, type I cytoskeletal 10 OS=Homo sapiens OX=9606 GN=KRT10 PE=1 SV=6	KRT10	58.826	45.7	80	32	28	32	1995900000
P13647	Keratin, type II cytoskeletal 5 OS=Homo sapiens OX=9606 GN=KRT5 PE=1 SV=3	KRT5	62.378	34.7	23	22	10	16	190900000
P14151	L-selectin OS=Homo sapiens OX=9606 GN=SELL PE=1 SV=2	SELL	42.187	7	2	2	2	2	34548000
P15144	Aminopeptidase N OS=Homo sapiens OX=9606 GN=ANPEP PE=1 SV=4	ANPEP	109.54	8.7	7	7	7	7	69278000
P15151	Poliovirus receptor OS=Homo sapiens OX=9606 GN=PVR PE=1 SV=2	PVR	45.302	12.2	6	5	5	5	77577000
P15169	Carboxypeptidase N catalytic chain OS=Homo sapiens OX=9606 GN=CPN1 PE=1 SV=1	CPN1	52.286	2	1	1	1	1	9298100
P15924	Desmoplakin OS=Homo sapiens OX=9606 GN=DSP PE=1 SV=3	DSP	331.77	1.3	2	2	2	2	2381200
P16070	CD44 antigen OS=Homo sapiens OX=9606 GN=CD44 PE=1 SV=3	CD44	81.537	1.6	3	1	1	1	84785000
P16930	Fumarylacetoacetase OS=Homo sapiens OX=9606 GN=FAH PE=1 SV=2	FAH	46.374	11.5	4	4	4	4	24576000
P17174	Aspartate aminotransferase, cytoplasmic OS=Homo sapiens OX=9606 GN=GOT1 PE=1 SV=3	GOT1	46.247	3.6	1	1	1	1	3306000
P19022	Cadherin-2 OS=Homo sapiens OX=9606 GN=CDH2 PE=1 SV=4	CDH2	99.808	2.9	1	1	1	1	4468600
P19652	Alpha-1-acid glycoprotein 2 OS=Homo sapiens OX=9606 GN=ORM2 PE=1 SV=2	ORM2	23.602	30.8	5	5	3	3	1761400000
P20933	N(4)-(beta-N-acetylglucosaminyl)-L-asparaginase OS=Homo sapiens OX=9606 GN=AGA PE=1 SV=2	AGA	37.208	7.5	1	2	2	2	9853300
P22792	Carboxypeptidase N subunit 2 OS=Homo sapiens OX=9606 GN=CPN2 PE=1 SV=3	CPN2	60.556	2.2	1	1	1	1	13615000
P23470	Receptor-type tyrosine-protein phosphatase gamma OS=Homo sapiens OX=9606 GN=PTPRG PE=1 SV=4	PTPRG	162	1	1	1	1	1	6429900
P25311	Zinc-alpha-2-glycoprotein OS=Homo sapiens OX=9606 GN=AZGP1 PE=1 SV=2	AZGP1	34.258	36.2	26	12	12	12	3771200000
P27487	Dipeptidyl peptidase 4 OS=Homo sapiens OX=9606 GN=DPP4 PE=1 SV=2	DPP4	88.278	14.1	9	8	8	8	63886000
P29508	Serpin B3 OS=Homo sapiens OX=9606 GN=SERPINB3 PE=1 SV=2	SERPINB3	44.564	3.6	1	1	1	1	1807200
P30530	Tyrosine-protein kinase receptor UFO OS=Homo sapiens OX=9606 GN=AXL PE=1 SV=4	AXL	98.336	1.2	1	1	1	1	2719900
P31151	Protein S100-A7 OS=Homo sapiens OX=9606 GN=S100A7 PE=1 SV=4	S100A7	11.471	20.8	1	2	2	2	4512400
P31944	Caspase-14 OS=Homo sapiens OX=9606 GN=CASP14 PE=1 SV=2	CASP14	27.679	16.5	3	3	3	3	1248000
P35527	Keratin, type I cytoskeletal 9 OS=Homo sapiens OX=9606 GN=KRT9 PE=1 SV=3	KRT9	62.064	54.1	77	33	33	33	2345000000
P35542	Serum amyloid A-4 protein OS=Homo sapiens OX=9606 GN=SAA4 PE=1 SV=2	SAA4	14.746	20	2	2	2	2	39407000
P35908	Keratin, type II cytoskeletal 2 epidermal OS=Homo sapiens OX=9606 GN=KRT2 PE=1 SV=2	KRT2	65.432	68.1	65	40	31	36	1371900000
P43251	Biotinidase OS=Homo sapiens OX=9606 GN=BTD PE=1 SV=2	BTD	61.132	9.6	7	4	4	4	75578000
P43652	Afamin OS=Homo sapiens OX=9606 GN=AFM PE=1 SV=1	AFM	69.068	47.7	55	24	24	24	11967000000
P48668	Keratin, type II cytoskeletal 6C OS=Homo sapiens OX=9606 GN=KRT6C PE=1 SV=3	KRT6C	60.024	25.7	7	17	0	5	54310000
P49662	Caspase-4 OS=Homo sapiens OX=9606 GN=CASP4 PE=1 SV=1	CASP4	43.262	4	5	1	1	1	31048000
P51884	Lumican OS=Homo sapiens OX=9606 GN=LUM PE=1 SV=2	LUM	38.429	11.5	3	3	3	3	105360000
P54108	Cysteine-rich secretory protein 3 OS=Homo sapiens OX=9606 GN=CRISP3 PE=1 SV=1	CRISP3	27.63	13.5	3	3	3	3	62985000
P55058	Phospholipid transfer protein OS=Homo sapiens OX=9606 GN=PLTP PE=1 SV=1	PLTP	54.739	4.7	1	2	2	2	28593000
P55290	Cadherin-13 OS=Homo sapiens OX=9606 GN=CDH13 PE=1 SV=1	CDH13	78.286	2	1	1	1	1	17248000
P59666	Neutrophil defensin 3 OS=Homo sapiens OX=9606 GN=DEFA3 PE=1 SV=1	DEFA3	10.245	19.1	3	2	2	2	83441000
P68871	Hemoglobin subunit beta OS=Homo sapiens OX=9606 GN=HBB PE=1 SV=2	HBB	15.998	70.7	23	11	5	11	2814600000
P69905	Hemoglobin subunit alpha OS=Homo sapiens OX=9606 GN=HBA2 PE=1 SV=2	HBA2	15.257	57.7	21	6	6	6	2075000000
P80108	Phosphatidylinositol-glycan-specific phospholipase D OS=Homo sapiens OX=9606 GN=GPLD1 PE=1 SV=3	GPLD1	92.335	11.3	7	8	8	8	165420000
P81605	Dermcidin OS=Homo sapiens OX=9606 GN=DCD PE=1 SV=2	DCD	11.284	31.8	4	3	3	3	37484000
P98174	FYVE, RhoGEF and PH domain-containing protein 1 OS=Homo sapiens OX=9606 GN=FGD1 PE=1 SV=2	FGD1	106.56	1.7	0	1	1	1	2473200000
Q01101	Insulinoma-associated protein 1 OS=Homo sapiens OX=9606 GN=INSM1 PE=1 SV=1	INSM1	52.923	1.6	2	1	1	1	382120000
Q01459	Di-N-acetylchitobiase OS=Homo sapiens OX=9606 GN=CTBS PE=1 SV=1	CTBS	43.759	9.1	2	2	2	2	34988000
Q02413	Desmoglein-1 OS=Homo sapiens OX=9606 GN=DSG1 PE=1 SV=2	DSG1	113.75	5.5	7	3	3	3	27145000
Q04756	Hepatocyte growth factor activator OS=Homo sapiens OX=9606 GN=HGFAC PE=1 SV=1	HGFAC	70.681	3.2	1	1	1	1	0
Q06830	Peroxiredoxin-1 OS=Homo sapiens OX=9606 GN=PRDX1 PE=1 SV=1	PRDX1	22.11	9	1	1	1	1	1048300
Q08554	Desmocollin-1 OS=Homo sapiens OX=9606 GN=DSC1 PE=1 SV=2	DSC1	99.986	1.7	1	1	1	1	4691700
Q10588	ADP-ribosyl cyclase/cyclic ADP-ribose hydrolase 2 OS=Homo sapiens OX=9606 GN=BST1 PE=1 SV=2	BST1	35.724	5	1	1	1	1	7458200
Q12913	Receptor-type tyrosine-protein phosphatase eta OS=Homo sapiens OX=9606 GN=PTPRJ PE=1 SV=3	PTPRJ	145.94	3.7	4	4	4	4	42229000
Q13508	Ecto-ADP-ribosyltransferase 3 OS=Homo sapiens OX=9606 GN=ART3 PE=1 SV=2	ART3	43.923	3.6	1	1	1	1	2294400
Q13740	CD166 antigen OS=Homo sapiens OX=9606 GN=ALCAM PE=1 SV=2	ALCAM	65.102	11	4	4	4	4	47096000
Q14916	Sodium-dependent phosphate transport protein 1 OS=Homo sapiens OX=9606 GN=SLC17A1 PE=1 SV=2	SLC17A1	51.131	2.1	2	1	1	1	710690000
Q15223	Nectin-1 OS=Homo sapiens OX=9606 GN=NECTIN1 PE=1 SV=3	NECTIN1	57.157	1.5	1	1	1	1	1667700
Q16853	Membrane primary amine oxidase OS=Homo sapiens OX=9606 GN=AOC3 PE=1 SV=3	AOC3	84.621	7.9	4	4	4	4	80940000
Q2KHT4	Germ cell-specific gene 1 protein OS=Homo sapiens OX=9606 GN=GSG1 PE=1 SV=2	GSG1	39.248	2.3	1	1	1	1	1989300
Q5D862	Filaggrin-2 OS=Homo sapiens OX=9606 GN=FLG2 PE=1 SV=1	FLG2	248.07	3.4	3	3	3	3	9448600
Q66K66	Transmembrane protein 198 OS=Homo sapiens OX=9606 GN=TMEM198 PE=1 SV=1	TMEM198	39.474	2.5	7	2	2	2	5517300000
Q6EMK4	Vasorin OS=Homo sapiens OX=9606 GN=VASN PE=1 SV=1	VASN	71.712	9.5	6	5	5	5	101590000
Q6IQ55	Tau-tubulin kinase 2 OS=Homo sapiens OX=9606 GN=TTBK2 PE=1 SV=2	TTBK2	137.41	1.1	1	1	1	1	1925400
Q6UX71	Plexin domain-containing protein 2 OS=Homo sapiens OX=9606 GN=PLXDC2 PE=1 SV=1	PLXDC2	59.582	6.8	3	3	3	3	26894000
Q6UXB8	Peptidase inhibitor 16 OS=Homo sapiens OX=9606 GN=PI16 PE=1 SV=1	PI16	49.471	11.9	5	4	4	4	37576000
Q7Z745	Maestro heat-like repeat-containing protein family member 2B OS=Homo sapiens OX=9606 GN=MROH2B PE=2 SV=3	MROH2B	180.78	0.6	2	1	1	1	219400000
Q7Z794	Keratin, type II cytoskeletal 1b OS=Homo sapiens OX=9606 GN=KRT77 PE=1 SV=3	KRT77	61.901	7.1	2	4	1	1	2431200
Q7Z7G0	Target of Nesh-SH3 OS=Homo sapiens OX=9606 GN=ABI3BP PE=1 SV=2	ABI3BP	117.89	0.9	1	1	1	1	4142700
Q86YA3	Protein ZGRF1 OS=Homo sapiens OX=9606 GN=ZGRF1 PE=1 SV=3	ZGRF1	236.6	0.8	2	2	2	2	23198000
Q86YZ3	Hornerin OS=Homo sapiens OX=9606 GN=HRNR PE=1 SV=2	HRNR	282.39	22.2	49	25	25	25	337910000
Q8IUB2	WAP four-disulfide core domain protein 3 OS=Homo sapiens OX=9606 GN=WFDC3 PE=1 SV=1	WFDC3	24.687	3.9	2	1	1	1	48428000
Q8NEP9	Zinc finger protein 555 OS=Homo sapiens OX=9606 GN=ZNF555 PE=1 SV=4	ZNF555	73.084	1.4	1	1	1	1	0
Q8NEV4	Myosin-IIIa OS=Homo sapiens OX=9606 GN=MYO3A PE=1 SV=2	MYO3A	186.21	0.7	1	1	1	1	52440000
Q92820	Gamma-glutamyl hydrolase OS=Homo sapiens OX=9606 GN=GGH PE=1 SV=2	GGH	35.964	13.2	5	4	4	4	58602000
Q96IY4	Carboxypeptidase B2 OS=Homo sapiens OX=9606 GN=CPB2 PE=1 SV=2	CPB2	48.424	6.4	1	1	1	1	8329200
Q96KN2	Beta-Ala-His dipeptidase OS=Homo sapiens OX=9606 GN=CNDP1 PE=1 SV=5	CNDP1	56.691	10.3	5	4	4	4	147200000
Q96PD5	N-acetylmuramoyl-L-alanine amidase OS=Homo sapiens OX=9606 GN=PGLYRP2 PE=1 SV=1	PGLYRP2	62.216	27.6	26	9	9	9	3368400000
Q96RW7	Hemicentin-1 OS=Homo sapiens OX=9606 GN=HMCN1 PE=1 SV=2	HMCN1	613.38	0.2	6	1	1	1	108380000000
Q9H159	Cadherin-19 OS=Homo sapiens OX=9606 GN=CDH19 PE=2 SV=1	CDH19	87.001	2.7	4	1	1	1	556810000
Q9NPH3	Interleukin-1 receptor accessory protein OS=Homo sapiens OX=9606 GN=IL1RAP PE=1 SV=2	IL1RAP	65.418	5.1	2	3	3	3	21677000
Q9NZP8	Complement C1r subcomponent-like protein OS=Homo sapiens OX=9606 GN=C1RL PE=1 SV=2	C1RL	53.498	14.6	9	7	7	7	282580000
Q9UGM5	Fetuin-B OS=Homo sapiens OX=9606 GN=FETUB PE=1 SV=2	FETUB	42.054	25.4	8	7	7	7	444840000
Q9UNN8	Endothelial protein C receptor OS=Homo sapiens OX=9606 GN=PROCR PE=1 SV=1	PROCR	26.671	9.2	3	2	2	2	14883000

## Sheet: Peptide_ident
ID	Sequence	Length	Protein accession	Protein description	Charge	m/z	Mass error [ppm]	PEP	Score	Intensity	Unique [yes/no]
0	AACLLPKLDELRDEGK	16	P02768	Albumin OS=Homo sapiens OX=9606 GN=ALB PE=1 SV=2	3	609.993	-0.22954	0.0225	68.513	5153100	yes
1	AADDTWEPFASGK	13	P02766	Transthyretin OS=Homo sapiens OX=9606 GN=TTR PE=1 SV=1	2	697.815	0.84857	1.1552e-19	199.08	13532000	yes
2	AADDTWEPFASGK	13	P02766	Transthyretin OS=Homo sapiens OX=9606 GN=TTR PE=1 SV=1	2	697.815	2.6627	3.8055e-10	138.25	3249200	yes
3	AADDTWEPFASGK	13	P02766	Transthyretin OS=Homo sapiens OX=9606 GN=TTR PE=1 SV=1	2	697.815	2.2169	6.1373e-84	261.65	259260000	yes
4	AADDTWEPFASGK	13	P02766	Transthyretin OS=Homo sapiens OX=9606 GN=TTR PE=1 SV=1	2	697.815	1.4984	4.6705e-45	230.65	9931700	yes
5	AADDTWEPFASGK	13	P02766	Transthyretin OS=Homo sapiens OX=9606 GN=TTR PE=1 SV=1	2	697.815	0.91139	1.5921e-19	196.76	7861000	yes
6	AADDTWEPFASGK	13	P02766	Transthyretin OS=Homo sapiens OX=9606 GN=TTR PE=1 SV=1	2	697.815	0.2043	0.020181	81.865	3976900	yes
7	AADDTWEPFASGK	13	P02766	Transthyretin OS=Homo sapiens OX=9606 GN=TTR PE=1 SV=1	2	697.815	-1.6857	0.00035058	113.63	16799000	yes
8	AADDTWEPFASGK	13	P02766	Transthyretin OS=Homo sapiens OX=9606 GN=TTR PE=1 SV=1	2	697.815	-1.3511	4.6705e-45	230.65	2472500000	yes
9	AAFTECCQAADK	12	P02768	Albumin OS=Homo sapiens OX=9606 GN=ALB PE=1 SV=2	2	686.287	-2.5661	5.0741e-43	229.73	1469100000	yes
10	AAFTECCQAADK	12	P02768	Albumin OS=Homo sapiens OX=9606 GN=ALB PE=1 SV=2	2	686.287	-2.8008	1.5309e-17	196.27	67518000000	yes
11	AAFTECCQAADK	12	P02768	Albumin OS=Homo sapiens OX=9606 GN=ALB PE=1 SV=2	2	686.287	-3.1841	1.0483e-33	224.64	90128000000	yes
12	AAFTECCQAADK	12	P02768	Albumin OS=Homo sapiens OX=9606 GN=ALB PE=1 SV=2	2	686.287	-3.0914	5.3464e-68	248.88	517380000	yes
13	AAFTECCQAADK	12	P02768	Albumin OS=Homo sapiens OX=9606 GN=ALB PE=1 SV=2	2	686.287	-2.9847	1.0431e-17	199.11	5720100000	yes
14	AAFTECCQAADK	12	P02768	Albumin OS=Homo sapiens OX=9606 GN=ALB PE=1 SV=2	2	686.287	-2.8083	3.8538e-09	172.88	4497800000	yes
15	AAFTECCQAADK	12	P02768	Albumin OS=Homo sapiens OX=9606 GN=ALB PE=1 SV=2	2	686.287	-2.7196	4.699e-09	152.97	5820900000	yes
16	AAFTECCQAADK	12	P02768	Albumin OS=Homo sapiens OX=9606 GN=ALB PE=1 SV=2	2	686.287	-2.664	6.2101e-25	213.8	51080000	yes
17	AAFTECCQAADK	12	P02768	Albumin OS=Homo sapiens OX=9606 GN=ALB PE=1 SV=2	2	686.287	-2.7926	1.7034e-17	195.27	39612000	yes
18	AAFTECCQAADK	12	P02768	Albumin OS=Homo sapiens OX=9606 GN=ALB PE=1 SV=2	2	686.287	-1.4417	0.0020458	115.78	36597000	yes
19	AAFTECCQAADK	12	P02768	Albumin OS=Homo sapiens OX=9606 GN=ALB PE=1 SV=2	2	686.287	-0.67543	4.699e-09	169.93	165450000	yes
20	AAFTECCQAADK	12	P02768	Albumin OS=Homo sapiens OX=9606 GN=ALB PE=1 SV=2	2	686.287	0.34304	3.4371e-44	235.01	48450000	yes
21	AAFTECCQAADK	12	P02768	Albumin OS=Homo sapiens OX=9606 GN=ALB PE=1 SV=2	2	686.287	0.54475	2.0481e-10	182.64	30130000	yes
22	AAFTECCQAADK	12	P02768	Albumin OS=Homo sapiens OX=9606 GN=ALB PE=1 SV=2	2	686.287	0.38123	6.7255e-43	227.88	30526000	yes
23	AAFTECCQAADK	12	P02768	Albumin OS=Homo sapiens OX=9606 GN=ALB PE=1 SV=2	2	686.287	-0.39141	8.6999e-43	225.67	14833000	yes
24	AAFTECCQAADK	12	P02768	Albumin OS=Homo sapiens OX=9606 GN=ALB PE=1 SV=2	2	686.287	-0.13914	0.032005	83.869	10460000	yes
25	AAFTECCQAADK	12	P02768	Albumin OS=Homo sapiens OX=9606 GN=ALB PE=1 SV=2	2	686.287	-0.66562	6.621e-18	201.33	22691000	yes
26	AAFTECCQAADK	12	P02768	Albumin OS=Homo sapiens OX=9606 GN=ALB PE=1 SV=2	2	686.287		5.1465e-33	175.93		yes
27	AAFTECCQAADK	12	P02768	Albumin OS=Homo sapiens OX=9606 GN=ALB PE=1 SV=2	2	686.287		1.2588e-23	166.19		yes
28	AAFTECCQAADK	12	P02768	Albumin OS=Homo sapiens OX=9606 GN=ALB PE=1 SV=2	2	686.287		7.9301e-33	174.41		yes
29	AAFTECCQAADK	12	P02768	Albumin OS=Homo sapiens OX=9606 GN=ALB PE=1 SV=2	2	686.287		6.2171e-120	233.14		yes
30	AAFTECCQAADK	12	P02768	Albumin OS=Homo sapiens OX=9606 GN=ALB PE=1 SV=2	2	686.287		1.318e-15	152.97		yes
31	AAFTECCQAADK	12	P02768	Albumin OS=Homo sapiens OX=9606 GN=ALB PE=1 SV=2	2	686.287		3.1988e-23	162.36		yes
32	AAFTECCQAADK	12	P02768	Albumin OS=Homo sapiens OX=9606 GN=ALB PE=1 SV=2	2	686.287		7.9301e-33	174.41		yes
33	AAFTECCQAADK	12	P02768	Albumin OS=Homo sapiens OX=9606 GN=ALB PE=1 SV=2	2	686.287		7.6855e-45	188.04		yes
34	AAFTECCQAADK	12	P02768	Albumin OS=Homo sapiens OX=9606 GN=ALB PE=1 SV=2	2	686.287		1.318e-15	152.97		yes
35	AAFTECCQAADK	12	P02768	Albumin OS=Homo sapiens OX=9606 GN=ALB PE=1 SV=2	2	686.287		3.0771e-33	177.06		yes
36	AAFTECCQAADK	12	P02768	Albumin OS=Homo sapiens OX=9606 GN=ALB PE=1 SV=2	2	686.287		8.3679e-45	187.97		yes
37	AAFTECCQAADK	12	P02768	Albumin OS=Homo sapiens OX=9606 GN=ALB PE=1 SV=2	2	686.287	-1.8066	1.5309e-17	196.27	4679700	yes
38	AAFTECCQAADK	12	P02768	Albumin OS=Homo sapiens OX=9606 GN=ALB PE=1 SV=2	2	686.287	-0.30299	0.0014055	118.6	4154400	yes
39	AAFTECCQAADK	12	P02768	Albumin OS=Homo sapiens OX=9606 GN=ALB PE=1 SV=2	2	686.287	-1.6452	0.025823	113.93	1847200	yes
40	AAFTECCQAADK	12	P02768	Albumin OS=Homo sapiens OX=9606 GN=ALB PE=1 SV=2	2	686.287	-1.3006	0.007993	104.22	44226000	yes
41	AAFTECCQAADK	12	P02768	Albumin OS=Homo sapiens OX=9606 GN=ALB PE=1 SV=2	2	686.287	-1.4843	1.3436e-08	166.19	7911800000	yes
42	AAFTECCQAADK	12	P02768	Albumin OS=Homo sapiens OX=9606 GN=ALB PE=1 SV=2	2	686.287	-1.684	2.7516e-97	265.67	199810000	yes
43	AAFTECCQAADK	12	P02768	Albumin OS=Homo sapiens OX=9606 GN=ALB PE=1 SV=2	2	686.287	-1.3487	1.0472e-32	218.49	304760000	yes
44	AAFTECCQAADK	12	P02768	Albumin OS=Homo sapiens OX=9606 GN=ALB PE=1 SV=2	2	686.287	-0.92693	8.1495e-43	226.29	624750000	yes
45	AAFTECCQAADK	12	P02768	Albumin OS=Homo sapiens OX=9606 GN=ALB PE=1 SV=2	2	686.287	-0.80564	0.011524	102.06	6205100	yes
46	AAFTECCQAADK	12	P02768	Albumin OS=Homo sapiens OX=9606 GN=ALB PE=1 SV=2	2	686.287	-0.71832	4.6495e-13	190.96	1862400000	yes
47	AAFTECCQAADK	12	P02768	Albumin OS=Homo sapiens OX=9606 GN=ALB PE=1 SV=2	2	686.287	-1.1432	8.8019e-55	236.06	72573000	yes
48	AAFTECCQAADK	12	P02768	Albumin OS=Homo sapiens OX=9606 GN=ALB PE=1 SV=2	2	686.287	-1.5615	4.4435e-10	179.8	15619000	yes
49	AAFTECCQAADK	12	P02768	Albumin OS=Homo sapiens OX=9606 GN=ALB PE=1 SV=2	2	686.287	-1.8303	1.6583e-09	174.41	14813000	yes
50	AAFTECCQAADK	12	P02768	Albumin OS=Homo sapiens OX=9606 GN=ALB PE=1 SV=2	2	686.287	-2.3493	0.012637	101.38	9124700	yes
51	AAFTECCQAADK	12	P02768	Albumin OS=Homo sapiens OX=9606 GN=ALB PE=1 SV=2	2	686.287	-2.5768	1.0656e-08	160.36	3256500	yes
52	AAFTECCQAADK	12	P02768	Albumin OS=Homo sapiens OX=9606 GN=ALB PE=1 SV=2	2	686.287	-3.0913	0.038027	82.749	3990900	yes
53	AAFTECCQAADK	12	P02768	Albumin OS=Homo sapiens OX=9606 GN=ALB PE=1 SV=2	2	686.287	-0.63268	6.1567e-10	177.78	377690000	yes
54	AAFTECCQAADK	12	P02768	Albumin OS=Homo sapiens OX=9606 GN=ALB PE=1 SV=2	2	686.287	0.044745	1.9012e-08	140.16	2192900	yes
55	AAFTECCQAADK	12	P02768	Albumin OS=Homo sapiens OX=9606 GN=ALB PE=1 SV=2	2	686.287	-1.8223			1837900	yes
56	AAFTECCQAADK	12	P02768	Albumin OS=Homo sapiens OX=9606 GN=ALB PE=1 SV=2	2	686.287	-1.3766			4354400	yes
57	AAFTECCQAADKAACLLPK	19	P02768	Albumin OS=Homo sapiens OX=9606 GN=ALB PE=1 SV=2	3	709.001	0.28599	0.018366	56.959	3625600	yes
58	AAFTECCQAADKAACLLPK	19	P02768	Albumin OS=Homo sapiens OX=9606 GN=ALB PE=1 SV=2	3	709.001	1.4333	1.7509e-05	98.573	2762900	yes
59	AAFTECCQAADKAACLLPK	19	P02768	Albumin OS=Homo sapiens OX=9606 GN=ALB PE=1 SV=2	3	709.001	-1.0359	1.5885e-29	161.86	47720000	yes
60	AAFTECCQAADKAACLLPK	19	P02768	Albumin OS=Homo sapiens OX=9606 GN=ALB PE=1 SV=2	3	709.001	-0.48058	7.3576e-36	185.25	352650000	yes
61	AATGECTATVGK	12	P01042	Kininogen-1 OS=Homo sapiens OX=9606 GN=KNG1 PE=1 SV=2	2	583.28	-1.2386	3.1173e-08	136.63	7188100	yes
62	AATGECTATVGK	12	P01042	Kininogen-1 OS=Homo sapiens OX=9606 GN=KNG1 PE=1 SV=2	2	583.28	-1.219	0.033704	101.38	186760000	yes
63	ADDKETCFAEEGK	13	P02768	Albumin OS=Homo sapiens OX=9606 GN=ALB PE=1 SV=2	2	750.32	-2.4697	2.7959e-99	273.15	33202000000	yes
64	ADDKETCFAEEGK	13	P02768	Albumin OS=Homo sapiens OX=9606 GN=ALB PE=1 SV=2	2	750.32	-2.4383	8.6471e-179	315.13	43439000000	yes
65	ADDKETCFAEEGK	13	P02768	Albumin OS=Homo sapiens OX=9606 GN=ALB PE=1 SV=2	2	750.32	-2.3405	8.477e-116	278.41	53108000000	yes
66	ADDKETCFAEEGK	13	P02768	Albumin OS=Homo sapiens OX=9606 GN=ALB PE=1 SV=2	2	750.32	-2.1388	0.035642	92.611	1693400000	yes
67	ADDKETCFAEEGK	13	P02768	Albumin OS=Homo sapiens OX=9606 GN=ALB PE=1 SV=2	2	750.32	-2.2498	9.6937e-230	335.73	2152100000	yes
68	ADDKETCFAEEGK	13	P02768	Albumin OS=Homo sapiens OX=9606 GN=ALB PE=1 SV=2	2	750.32	-2.4196	2.5472e-12	184.31	623700000	yes
69	ADDKETCFAEEGK	13	P02768	Albumin OS=Homo sapiens OX=9606 GN=ALB PE=1 SV=2	2	750.32	-2.7584	2.7652e-56	238.13	1451300000	yes
70	ADDKETCFAEEGK	13	P02768	Albumin OS=Homo sapiens OX=9606 GN=ALB PE=1 SV=2	2	750.32	-2.8148	1.5397e-178	314.48	941800000	yes
71	ADDKETCFAEEGK	13	P02768	Albumin OS=Homo sapiens OX=9606 GN=ALB PE=1 SV=2	2	750.32	-2.7213	9.6209e-26	209.64	211180000	yes
72	ADDKETCFAEEGK	13	P02768	Albumin OS=Homo sapiens OX=9606 GN=ALB PE=1 SV=2	2	750.32	-2.6081	1.8926e-69	249.69	46272000	yes
73	ADDKETCFAEEGK	13	P02768	Albumin OS=Homo sapiens OX=9606 GN=ALB PE=1 SV=2	2	750.32	-2.5249	1.4438e-34	222.99	278520000	yes
74	ADDKETCFAEEGK	13	P02768	Albumin OS=Homo sapiens OX=9606 GN=ALB PE=1 SV=2	2	750.32	-2.3494	1.4438e-34	222.99	217800000	yes
75	ADDKETCFAEEGK	13	P02768	Albumin OS=Homo sapiens OX=9606 GN=ALB PE=1 SV=2	2	750.32	-2.2693	4.8902e-20	204.48	253660000	yes
76	ADDKETCFAEEGK	13	P02768	Albumin OS=Homo sapiens OX=9606 GN=ALB PE=1 SV=2	2	750.32	-2.0787	0.0251	97.779	9468800	yes
77	ADDKETCFAEEGK	13	P02768	Albumin OS=Homo sapiens OX=9606 GN=ALB PE=1 SV=2	2	750.32	-0.98348	4.1949e-10	168.31	11875000	yes
78	ADDKETCFAEEGK	13	P02768	Albumin OS=Homo sapiens OX=9606 GN=ALB PE=1 SV=2	2	750.32	-0.71307	0.00053863	116.24	14046000	yes
79	ADDKETCFAEEGK	13	P02768	Albumin OS=Homo sapiens OX=9606 GN=ALB PE=1 SV=2	2	750.32	-0.30058	0.004306	109.24	5938600	yes
80	ADDKETCFAEEGK	13	P02768	Albumin OS=Homo sapiens OX=9606 GN=ALB PE=1 SV=2	2	750.32	0.12773	1.8626e-06	131.06	4007700	yes
81	ADDKETCFAEEGK	13	P02768	Albumin OS=Homo sapiens OX=9606 GN=ALB PE=1 SV=2	2	750.32	0.81631	2.6049e-11	177.42	2598500	yes
82	ADDKETCFAEEGK	13	P02768	Albumin OS=Homo sapiens OX=9606 GN=ALB PE=1 SV=2	2	750.32		7.3425e-142	247.88		yes
83	ADDKETCFAEEGK	13	P02768	Albumin OS=Homo sapiens OX=9606 GN=ALB PE=1 SV=2	2	750.32		2.8183e-121	236.61		yes
84	ADDKETCFAEEGK	13	P02768	Albumin OS=Homo sapiens OX=9606 GN=ALB PE=1 SV=2	2	750.32		0	327.3		yes
85	ADDKETCFAEEGK	13	P02768	Albumin OS=Homo sapiens OX=9606 GN=ALB PE=1 SV=2	2	750.32		1.1072e-86	218.4		yes
86	ADDKETCFAEEGK	13	P02768	Albumin OS=Homo sapiens OX=9606 GN=ALB PE=1 SV=2	2	750.32		0.0041292	100.93		yes
87	ADDKETCFAEEGK	13	P02768	Albumin OS=Homo sapiens OX=9606 GN=ALB PE=1 SV=2	2	750.32		2.1952e-45	186.76		yes
88	ADDKETCFAEEGK	13	P02768	Albumin OS=Homo sapiens OX=9606 GN=ALB PE=1 SV=2	2	750.32	-2.7765	0.0047019	115.57	5300900	yes
89	ADDKETCFAEEGK	13	P02768	Albumin OS=Homo sapiens OX=9606 GN=ALB PE=1 SV=2	2	750.32	-0.69297	2.8653e-196	278.35	17207000	yes
90	ADDKETCFAEEGK	13	P02768	Albumin OS=Homo sapiens OX=9606 GN=ALB PE=1 SV=2	3	500.549	-2.3346	2.8405e-12	179.46	13561000000	yes
91	ADDKETCFAEEGK	13	P02768	Albumin OS=Homo sapiens OX=9606 GN=ALB PE=1 SV=2	2	750.32	-2.6467	2.3721e-11	178.1	102260000	yes
92	ADDKETCFAEEGK	13	P02768	Albumin OS=Homo sapiens OX=9606 GN=ALB PE=1 SV=2	3	500.549	-2.0444	1.6287e-11	173.68	18609000000	yes
93	ADDKETCFAEEGK	13	P02768	Albumin OS=Homo sapiens OX=9606 GN=ALB PE=1 SV=2	2	750.32	-2.4516	4.4655e-06	125.97	105760000	yes
94	ADDKETCFAEEGK	13	P02768	Albumin OS=Homo sapiens OX=9606 GN=ALB PE=1 SV=2	2	750.32	-2.1646	8.427e-10	141.08	91724000	yes
95	ADDKETCFAEEGK	13	P02768	Albumin OS=Homo sapiens OX=9606 GN=ALB PE=1 SV=2	3	500.549	-1.6956	4.1092e-11	170.79	18394000000	yes
96	ADDKETCFAEEGK	13	P02768	Albumin OS=Homo sapiens OX=9606 GN=ALB PE=1 SV=2	3	500.549	-2.3764	1.7495e-15	192.51	1166800000	yes
97	ADDKETCFAEEGK	13	P02768	Albumin OS=Homo sapiens OX=9606 GN=ALB PE=1 SV=2	3	500.549	-2.7378	1.8215e-05	122.78	428610000	yes
98	ADDKETCFAEEGK	13	P02768	Albumin OS=Homo sapiens OX=9606 GN=ALB PE=1 SV=2	3	500.549	-2.9575	6.6392e-07	125.97	323840000	yes
99	ADDKETCFAEEGK	13	P02768	Albumin OS=Homo sapiens OX=9606 GN=ALB PE=1 SV=2	3	500.549	-3.2492	3.2208e-07	130.47	658390000	yes
100	ADDKETCFAEEGK	13	P02768	Albumin OS=Homo sapiens OX=9606 GN=ALB PE=1 SV=2	3	500.549	-3.2445	1.0471e-12	183	14848000	yes
101	ADDKETCFAEEGK	13	P02768	Albumin OS=Homo sapiens OX=9606 GN=ALB PE=1 SV=2	3	500.549	-3.105	6.3403e-11	160.27	181340000	yes
102	ADDKETCFAEEGK	13	P02768	Albumin OS=Homo sapiens OX=9606 GN=ALB PE=1 SV=2	3	500.549	-2.5665	6.1528e-15	185.95	136900000	yes
103	ADDKETCFAEEGK	13	P02768	Albumin OS=Homo sapiens OX=9606 GN=ALB PE=1 SV=2	3	500.549	-2.2545	6.3465e-15	185.66	151090000	yes
104	ADDKETCFAEEGK	13	P02768	Albumin OS=Homo sapiens OX=9606 GN=ALB PE=1 SV=2	3	500.549	-2.1338	2.1383e-11	163.27	151300000	yes
105	ADDKETCFAEEGK	13	P02768	Albumin OS=Homo sapiens OX=9606 GN=ALB PE=1 SV=2	3	500.549	-1.9193	0.018602	77.664	14757000	yes
106	ADDKETCFAEEGK	13	P02768	Albumin OS=Homo sapiens OX=9606 GN=ALB PE=1 SV=2	3	500.549	-1.2945	9.0966e-05	115.09	16985000	yes
107	ADDKETCFAEEGK	13	P02768	Albumin OS=Homo sapiens OX=9606 GN=ALB PE=1 SV=2	3	500.549	-0.91983	0.00095737	106.14	8840800	yes
108	ADDKETCFAEEGK	13	P02768	Albumin OS=Homo sapiens OX=9606 GN=ALB PE=1 SV=2	3	500.549	-0.99963	2.096e-11	160.27	17456000	yes
109	ADDKETCFAEEGK	13	P02768	Albumin OS=Homo sapiens OX=9606 GN=ALB PE=1 SV=2	3	500.549	-1.0998	2.9806e-11	172.1	13335000	yes
110	ADDKETCFAEEGK	13	P02768	Albumin OS=Homo sapiens OX=9606 GN=ALB PE=1 SV=2	3	500.549	-1.1132	1.9646e-11	151.54	8562100	yes
111	ADDKETCFAEEGK	13	P02768	Albumin OS=Homo sapiens OX=9606 GN=ALB PE=1 SV=2	3	500.549	-0.6065	2.1827e-11	170.56	12081000	yes
112	ADDKETCFAEEGK	13	P02768	Albumin OS=Homo sapiens OX=9606 GN=ALB PE=1 SV=2	3	500.549	-0.19249	2.6602e-11	151.56	35036000	yes
113	ADDKETCFAEEGK	13	P02768	Albumin OS=Homo sapiens OX=9606 GN=ALB PE=1 SV=2	3	500.549	-0.26783	8.1642e-11	163.27	6422500	yes
114	ADDKETCFAEEGK	13	P02768	Albumin OS=Homo sapiens OX=9606 GN=ALB PE=1 SV=2	3	500.549	-0.3642	2.9806e-11	172.1	12871000	yes
115	ADDKETCFAEEGK	13	P02768	Albumin OS=Homo sapiens OX=9606 GN=ALB PE=1 SV=2	3	500.549	-0.3176	1.5371e-10	140.1	5158800	yes
116	ADDKETCFAEEGK	13	P02768	Albumin OS=Homo sapiens OX=9606 GN=ALB PE=1 SV=2	3	500.549	-0.27549	3.241e-12	178.67	25152000	yes
117	ADDKETCFAEEGK	13	P02768	Albumin OS=Homo sapiens OX=9606 GN=ALB PE=1 SV=2	3	500.549	-0.16746	2.5862e-11	155.43	8840500	yes
118	ADDKETCFAEEGK	13	P02768	Albumin OS=Homo sapiens OX=9606 GN=ALB PE=1 SV=2	3	500.549	0.17979	2.6745e-10	136.17	7756900	yes
119	ADDKETCFAEEGK	13	P02768	Albumin OS=Homo sapiens OX=9606 GN=ALB PE=1 SV=2	3	500.549	0.40156	5.3175e-07	127.71	6920500	yes
120	ADDKETCFAEEGK	13	P02768	Albumin OS=Homo sapiens OX=9606 GN=ALB PE=1 SV=2	3	500.549	0.31946	2.497e-11	150.12	4297500	yes
121	ADDKETCFAEEGK	13	P02768	Albumin OS=Homo sapiens OX=9606 GN=ALB PE=1 SV=2	3	500.549		7.689e-25	165.64		yes
122	ADDKETCFAEEGK	13	P02768	Albumin OS=Homo sapiens OX=9606 GN=ALB PE=1 SV=2	3	500.549		0.036328	57.328		yes
123	ADDKETCFAEEGK	13	P02768	Albumin OS=Homo sapiens OX=9606 GN=ALB PE=1 SV=2	3	500.549	-2.156	7.7381e-14	161.76	879690000	yes
124	ADDKETCFAEEGK	13	P02768	Albumin OS=Homo sapiens OX=9606 GN=ALB PE=1 SV=2	3	500.549	-0.89496	0.0032887	107.35	12726000	yes
125	ADDKETCFAEEGK	13	P02768	Albumin OS=Homo sapiens OX=9606 GN=ALB PE=1 SV=2	3	500.549	-0.88574	0.0088529	82.483	6158400	yes
126	ADDKETCFAEEGK	13	P02768	Albumin OS=Homo sapiens OX=9606 GN=ALB PE=1 SV=2	3	500.549	-0.89901	0.0018168	115.83	7282300	yes
127	ADDKETCFAEEGK	13	P02768	Albumin OS=Homo sapiens OX=9606 GN=ALB PE=1 SV=2	2	750.32	-1.1506	1.2409e-19	203.39	2795800	yes
128	ADDKETCFAEEGK	13	P02768	Albumin OS=Homo sapiens OX=9606 GN=ALB PE=1 SV=2	3	500.549	-0.70311	0.034983	69.714	986360	yes
129	ADDKETCFAEEGK	13	P02768	Albumin OS=Homo sapiens OX=9606 GN=ALB PE=1 SV=2	3	500.549	-0.73985	0.016519	78.814	739220	yes
130	ADDKETCFAEEGK	13	P02768	Albumin OS=Homo sapiens OX=9606 GN=ALB PE=1 SV=2	3	500.549		0.038762	45.79		yes
131	ADDKETCFAEEGK	13	P02768	Albumin OS=Homo sapiens OX=9606 GN=ALB PE=1 SV=2	3	500.549	0.046302	0.0031944	99.481	95062000	yes
132	ADDKETCFAEEGK	13	P02768	Albumin OS=Homo sapiens OX=9606 GN=ALB PE=1 SV=2	3	500.549	0.68887	0.0029212	109.84	1261500	yes
133	ADDKETCFAEEGK	13	P02768	Albumin OS=Homo sapiens OX=9606 GN=ALB PE=1 SV=2	2	750.32	0.22739	2.1064e-44	229.56	5926500	yes
134	ADDKETCFAEEGK	13	P02768	Albumin OS=Homo sapiens OX=9606 GN=ALB PE=1 SV=2	2	750.32	0.42882	4.8902e-20	204.48	8243800	yes
135	ADDKETCFAEEGK	13	P02768	Albumin OS=Homo sapiens OX=9606 GN=ALB PE=1 SV=2	3	500.549	-1.5079	0.00095837	106.13	1045600	yes
136	ADDKETCFAEEGK	13	P02768	Albumin OS=Homo sapiens OX=9606 GN=ALB PE=1 SV=2	3	500.549	-1.6345	5.4532e-11	158.81	21780000	yes
137	ADDKETCFAEEGK	13	P02768	Albumin OS=Homo sapiens OX=9606 GN=ALB PE=1 SV=2	3	500.549	-1.6311	2.9806e-11	172.1	21474000	yes
138	ADDKETCFAEEGK	13	P02768	Albumin OS=Homo sapiens OX=9606 GN=ALB PE=1 SV=2	3	500.549	-1.6303	2.3384e-11	148.72	4592800	yes
139	ADDKETCFAEEGK	13	P02768	Albumin OS=Homo sapiens OX=9606 GN=ALB PE=1 SV=2	3	500.549	-1.6239	0.0030724	99.481	2197400	yes
140	ADDKETCFAEEGK	13	P02768	Albumin OS=Homo sapiens OX=9606 GN=ALB PE=1 SV=2	2	750.32	-0.25677	3.7292e-19	199.8	2960700	yes
141	ADDKETCFAEEGK	13	P02768	Albumin OS=Homo sapiens OX=9606 GN=ALB PE=1 SV=2	2	750.32	-0.32348	1.3915e-10	146.36	4016900	yes
142	ADDKETCFAEEGK	13	P02768	Albumin OS=Homo sapiens OX=9606 GN=ALB PE=1 SV=2	3	500.549	-1.0152	1.2621e-12	182.57	6140200	yes
143	ADDKETCFAEEGK	13	P02768	Albumin OS=Homo sapiens OX=9606 GN=ALB PE=1 SV=2	3	500.549	-1.0028	5.4532e-11	158.81	5907200	yes
144	ADDKETCFAEEGK	13	P02768	Albumin OS=Homo sapiens OX=9606 GN=ALB PE=1 SV=2	3	500.549	-0.95573	0.032944	70.622	538000	yes
145	ADDKETCFAEEGK	13	P02768	Albumin OS=Homo sapiens OX=9606 GN=ALB PE=1 SV=2	3	500.549		0.00093071	119.87		yes
146	ADDKETCFAEEGK	13	P02768	Albumin OS=Homo sapiens OX=9606 GN=ALB PE=1 SV=2	2	750.32	-2.4379			1329200	yes
147	ADDKETCFAEEGK	13	P02768	Albumin OS=Homo sapiens OX=9606 GN=ALB PE=1 SV=2	2	750.32	-2.499			1263100	yes
148	ADDKETCFAEEGK	13	P02768	Albumin OS=Homo sapiens OX=9606 GN=ALB PE=1 SV=2	2	750.32	-1.3189			350410	yes
149	ADDKETCFAEEGK	13	P02768	Albumin OS=Homo sapiens OX=9606 GN=ALB PE=1 SV=2	2	750.32	-1.3413			162910	yes
150	ADDKETCFAEEGK	13	P02768	Albumin OS=Homo sapiens OX=9606 GN=ALB PE=1 SV=2	2	750.32	-1.3441			135760	yes
151	ADDKETCFAEEGK	13	P02768	Albumin OS=Homo sapiens OX=9606 GN=ALB PE=1 SV=2	2	750.32	-0.28758			13059000	yes
152	ADDKETCFAEEGK	13	P02768	Albumin OS=Homo sapiens OX=9606 GN=ALB PE=1 SV=2	2	750.32	-0.18626			81306	yes
153	ADDKETCFAEEGK	13	P02768	Albumin OS=Homo sapiens OX=9606 GN=ALB PE=1 SV=2	2	750.32	-0.75089			53665	yes
154	ADDKETCFAEEGKK	14	P02768	Albumin OS=Homo sapiens OX=9606 GN=ALB PE=1 SV=2	2	814.367	-2.4379	1.8517e-237	326.11	85663000	yes
155	ADDKETCFAEEGKK	14	P02768	Albumin OS=Homo sapiens OX=9606 GN=ALB PE=1 SV=2	2	814.367	-2.3825	3.6231e-75	246.25	854440000	yes
156	ADDKETCFAEEGKK	14	P02768	Albumin OS=Homo sapiens OX=9606 GN=ALB PE=1 SV=2	2	814.367	-2.4573	0.018465	88.101	26943000	yes
157	ADDKETCFAEEGKK	14	P02768	Albumin OS=Homo sapiens OX=9606 GN=ALB PE=1 SV=2	2	814.367	-2.5654	1.2994e-13	167.73	20938000	yes
158	ADDKETCFAEEGKK	14	P02768	Albumin OS=Homo sapiens OX=9606 GN=ALB PE=1 SV=2	2	814.367	-2.6557	5.4754e-14	148.68	25519000	yes
159	ADDKETCFAEEGKK	14	P02768	Albumin OS=Homo sapiens OX=9606 GN=ALB PE=1 SV=2	3	543.247	-1.9882	0.022095	75.589	1286300	yes
160	ADDKETCFAEEGKK	14	P02768	Albumin OS=Homo sapiens OX=9606 GN=ALB PE=1 SV=2	2	814.367	-1.796	1.3233e-105	272.5	5400000	yes
161	ADDKETCFAEEGKK	14	P02768	Albumin OS=Homo sapiens OX=9606 GN=ALB PE=1 SV=2	3	543.247	-2.1971	4.0156e-14	168.5	8962400000	yes
162	ADDKETCFAEEGKK	14	P02768	Albumin OS=Homo sapiens OX=9606 GN=ALB PE=1 SV=2	3	543.247	-2.4432	3.7635e-14	162.46	4025500000	yes
163	ADDKETCFAEEGKK	14	P02768	Albumin OS=Homo sapiens OX=9606 GN=ALB PE=1 SV=2	3	543.247	-2.7126	4.7737e-14	162.7	3692400000	yes
164	ADDKETCFAEEGKK	14	P02768	Albumin OS=Homo sapiens OX=9606 GN=ALB PE=1 SV=2	4	407.687	-2.391	0.042477	46.964	10773000	yes
165	ADDKETCFAEEGKK	14	P02768	Albumin OS=Homo sapiens OX=9606 GN=ALB PE=1 SV=2	3	543.247	-2.9629	8.84e-16	179.55	3368100000	yes
166	ADDKETCFAEEGKK	14	P02768	Albumin OS=Homo sapiens OX=9606 GN=ALB PE=1 SV=2	3	543.247	-2.6895	1.3264e-62	241.27	524150000	yes
167	ADDKETCFAEEGKK	14	P02768	Albumin OS=Homo sapiens OX=9606 GN=ALB PE=1 SV=2	3	543.247	-2.3231	6.8064e-20	194.23	562840000	yes
168	ADDKETCFAEEGKK	14	P02768	Albumin OS=Homo sapiens OX=9606 GN=ALB PE=1 SV=2	3	543.247	-2.035	4.4307e-19	189.33	609390000	yes
169	ADDKETCFAEEGKK	14	P02768	Albumin OS=Homo sapiens OX=9606 GN=ALB PE=1 SV=2	3	543.247	-3.6429	4.7147e-14	159.18	17007000	yes
170	ADDKETCFAEEGKK	14	P02768	Albumin OS=Homo sapiens OX=9606 GN=ALB PE=1 SV=2	3	543.247	-3.4908	5.3061e-24	198.38	24735000	yes
171	ADDKETCFAEEGKK	14	P02768	Albumin OS=Homo sapiens OX=9606 GN=ALB PE=1 SV=2	3	543.247	-2.5643	4.1602e-14	156.96	21001000	yes
172	ADDKETCFAEEGKK	14	P02768	Albumin OS=Homo sapiens OX=9606 GN=ALB PE=1 SV=2	3	543.247	-2.3094	2.6063e-12	144.38	16361000	yes
173	ADDKETCFAEEGKK	14	P02768	Albumin OS=Homo sapiens OX=9606 GN=ALB PE=1 SV=2	3	543.247	-1.3622	4.6583e-07	124.62	4680400	yes
174	ADDKETCFAEEGKK	14	P02768	Albumin OS=Homo sapiens OX=9606 GN=ALB PE=1 SV=2	3	543.247	-1.3805	3.8016e-07	126.16	5098600	yes
175	ADDKETCFAEEGKK	14	P02768	Albumin OS=Homo sapiens OX=9606 GN=ALB PE=1 SV=2	3	543.247	-1.4337	0.00274	101.75	7013500	yes
176	ADDKETCFAEEGKK	14	P02768	Albumin OS=Homo sapiens OX=9606 GN=ALB PE=1 SV=2	3	543.247	-1.5112	1.264e-07	131.86	6320100	yes
177	ADDKETCFAEEGKK	14	P02768	Albumin OS=Homo sapiens OX=9606 GN=ALB PE=1 SV=2	3	543.247	-1.4355	0.0050787	97.631	4919300	yes
178	ADDKETCFAEEGKK	14	P02768	Albumin OS=Homo sapiens OX=9606 GN=ALB PE=1 SV=2	3	543.247	-1.0066	3.6575e-07	126.48	3939400	yes
179	ADDKETCFAEEGKK	14	P02768	Albumin OS=Homo sapiens OX=9606 GN=ALB PE=1 SV=2	3	543.247	-0.64966	2.1597e-05	121.42	4666100	yes
180	ADDKETCFAEEGKK	14	P02768	Albumin OS=Homo sapiens OX=9606 GN=ALB PE=1 SV=2	3	543.247	-0.62096	1.3221e-14	173.03	18968000	yes
181	ADDKETCFAEEGKK	14	P02768	Albumin OS=Homo sapiens OX=9606 GN=ALB PE=1 SV=2	3	543.247	-0.67374	0.0061476	85.742	3989300	yes
182	ADDKETCFAEEGKK	14	P02768	Albumin OS=Homo sapiens OX=9606 GN=ALB PE=1 SV=2	3	543.247	-0.77336	3.9807e-14	156.24	5806000	yes
183	ADDKETCFAEEGKK	14	P02768	Albumin OS=Homo sapiens OX=9606 GN=ALB PE=1 SV=2	3	543.247	-0.79574	6.4039e-11	135.14	3922500	yes
184	ADDKETCFAEEGKK	14	P02768	Albumin OS=Homo sapiens OX=9606 GN=ALB PE=1 SV=2	3	543.247	-0.7314	0.010877	81.703	2274900	yes
185	ADDKETCFAEEGKK	14	P02768	Albumin OS=Homo sapiens OX=9606 GN=ALB PE=1 SV=2	3	543.247	-0.70296	1.0921e-62	242.01	26896000	yes
186	ADDKETCFAEEGKK	14	P02768	Albumin OS=Homo sapiens OX=9606 GN=ALB PE=1 SV=2	3	543.247	-0.64097	0.0065501	90.367	2092700	yes
187	ADDKETCFAEEGKK	14	P02768	Albumin OS=Homo sapiens OX=9606 GN=ALB PE=1 SV=2	3	543.247		2.2363e-08	137.39		yes
188	ADDKETCFAEEGKK	14	P02768	Albumin OS=Homo sapiens OX=9606 GN=ALB PE=1 SV=2	3	543.247		0.013662	76.358		yes
189	ADDKETCFAEEGKK	14	P02768	Albumin OS=Homo sapiens OX=9606 GN=ALB PE=1 SV=2	3	543.247		0.042918	32.995		yes
190	ADDKETCFAEEGKK	14	P02768	Albumin OS=Homo sapiens OX=9606 GN=ALB PE=1 SV=2	3	543.247		0.0003639	109.84		yes
191	ADDKETCFAEEGKK	14	P02768	Albumin OS=Homo sapiens OX=9606 GN=ALB PE=1 SV=2	3	543.247		0.035084	45.33		yes
192	ADDKETCFAEEGKK	14	P02768	Albumin OS=Homo sapiens OX=9606 GN=ALB PE=1 SV=2	3	543.247		1.0432e-07	133.48		yes
193	ADDKETCFAEEGKK	14	P02768	Albumin OS=Homo sapiens OX=9606 GN=ALB PE=1 SV=2	3	543.247	-2.7759	8.0846e-20	157.82	750420000	yes
194	ADDKETCFAEEGKK	14	P02768	Albumin OS=Homo sapiens OX=9606 GN=ALB PE=1 SV=2	3	543.247	-2.4809	3.8588e-53	196.18	554280000	yes
195	ADDKETCFAEEGKK	14	P02768	Albumin OS=Homo sapiens OX=9606 GN=ALB PE=1 SV=2	3	543.247	-2.3792	0.00031026	99.796	17952000	yes
196	ADDKETCFAEEGKK	14	P02768	Albumin OS=Homo sapiens OX=9606 GN=ALB PE=1 SV=2	3	543.247	-1.7103	0.0011673	83.692	8265600	yes
197	ADDKETCFAEEGKK	14	P02768	Albumin OS=Homo sapiens OX=9606 GN=ALB PE=1 SV=2	3	543.247	-1.8863	0.00024123	109.07	4566800	yes
198	ADDKETCFAEEGKK	14	P02768	Albumin OS=Homo sapiens OX=9606 GN=ALB PE=1 SV=2	3	543.247	-0.75922	0.00031555	100.11	1970100	yes
199	ADDKETCFAEEGKK	14	P02768	Albumin OS=Homo sapiens OX=9606 GN=ALB PE=1 SV=2	3	543.247	-0.74448	0.017643	61.409	2201700	yes
200	ADDKETCFAEEGKK	14	P02768	Albumin OS=Homo sapiens OX=9606 GN=ALB PE=1 SV=2	3	543.247	-0.47624	0.0002254	109.84	2789200	yes
201	ADDKETCFAEEGKK	14	P02768	Albumin OS=Homo sapiens OX=9606 GN=ALB PE=1 SV=2	3	543.247	-0.24352	0.0065798	90.707	4210800	yes
202	ADDKETCFAEEGKK	14	P02768	Albumin OS=Homo sapiens OX=9606 GN=ALB PE=1 SV=2	3	543.247	-0.15815	0.0068005	93.243	5098600	yes
203	ADDKETCFAEEGKK	14	P02768	Albumin OS=Homo sapiens OX=9606 GN=ALB PE=1 SV=2	3	543.247	-1.4304	0.0064783	89.541	41338000	yes
204	ADDKETCFAEEGKK	14	P02768	Albumin OS=Homo sapiens OX=9606 GN=ALB PE=1 SV=2	3	543.247	-0.85245	4.1926e-66	203.93	18186000	yes
205	ADDKETCFAEEGKK	14	P02768	Albumin OS=Homo sapiens OX=9606 GN=ALB PE=1 SV=2	3	543.247	-1.508			100230000	yes
206	ADGESCSASMMYQEGK	16	P01008	Antithrombin-III OS=Homo sapiens OX=9606 GN=SERPINC1 PE=1 SV=1	2	875.839	-2.2577	0.0075907	74.46	4876200	yes
207	ADLAKYICENQDSISSK	17	P02768	Albumin OS=Homo sapiens OX=9606 GN=ALB PE=1 SV=2	3	647.979	-0.26389	5.0058e-06	112.34	2635600	yes
208	ADLAKYICENQDSISSK	17	P02768	Albumin OS=Homo sapiens OX=9606 GN=ALB PE=1 SV=2	3	647.979	-0.66178	1.996e-08	119.46	6956400	yes
209	ADRDQYELLCLDNTR	15	P02787	Serotransferrin OS=Homo sapiens OX=9606 GN=TF PE=1 SV=4	3	627.964	-0.76931	0.003851	77.726	164880000	yes
210	ADTLTDEINFLR	12	P48668	Keratin, type II cytoskeletal 6C OS=Homo sapiens OX=9606 GN=KRT6C PE=1 SV=3	2	704.359	0.47176	5.6424e-09	155.42	13872000	no
211	AEAESLYQSK	10	P04264	Keratin, type II cytoskeletal 1 OS=Homo sapiens OX=9606 GN=KRT1 PE=1 SV=6	2	563.275	-1.2633	0.0017896	119.75	43754000	yes
212	AEAESLYQSK	10	P04264	Keratin, type II cytoskeletal 1 OS=Homo sapiens OX=9606 GN=KRT1 PE=1 SV=6	2	563.275	0.17977	0.010524	108.98	1538100	yes
213	AEAESLYQSKYEELQITAGR	20	P04264	Keratin, type II cytoskeletal 1 OS=Homo sapiens OX=9606 GN=KRT1 PE=1 SV=6	3	762.713	1.0804	1.4271e-46	190.31	5328200	yes
214	AEAESLYQSKYEELQITAGR	20	P04264	Keratin, type II cytoskeletal 1 OS=Homo sapiens OX=9606 GN=KRT1 PE=1 SV=6	3	762.713	-0.92173	2.2688e-07	89.107	3983200	yes
215	AEAESLYQSKYEELQITAGR	20	P04264	Keratin, type II cytoskeletal 1 OS=Homo sapiens OX=9606 GN=KRT1 PE=1 SV=6	3	762.713	-0.57613	2.9022e-07	87.16	3081800	yes
216	AEASPSSAAVSSLIEK	16	P98174	FYVE, RhoGEF and PH domain-containing protein 1 OS=Homo sapiens OX=9606 GN=FGD1 PE=1 SV=2	3	516.27	-1.0467	0.033012	41.378	13657000	yes
217	AEASPSSAAVSSLIEK	16	P98174	FYVE, RhoGEF and PH domain-containing protein 1 OS=Homo sapiens OX=9606 GN=FGD1 PE=1 SV=2	2	773.902	0.28212	0.0044619	76.143	2459500000	yes
218	AEDTAVYYCAR	11	A0A0C4DH42	Immunoglobulin heavy variable 3-66 OS=Homo sapiens OX=9606 GN=IGHV3-66 PE=3 SV=1	2	659.79	-0.68682	0.013334	104.17	5396600	yes
219	AEFAEVSK	8	P02768	Albumin OS=Homo sapiens OX=9606 GN=ALB PE=1 SV=2	2	440.724	-3.3101	0.013442	119.29	36972000000	yes
220	AEFAEVSK	8	P02768	Albumin OS=Homo sapiens OX=9606 GN=ALB PE=1 SV=2	2	440.724	-3.1048	0.011868	122.74	44158000000	yes
221	AEFAEVSK	8	P02768	Albumin OS=Homo sapiens OX=9606 GN=ALB PE=1 SV=2	2	440.724	-2.812	0.013762	132.08	39369000000	yes
222	AEFAEVSK	8	P02768	Albumin OS=Homo sapiens OX=9606 GN=ALB PE=1 SV=2	2	440.724	-2.354	0.032826	106.04	1856500000	yes
223	AEFAEVSK	8	P02768	Albumin OS=Homo sapiens OX=9606 GN=ALB PE=1 SV=2	2	440.724	-2.0986	0.013495	119.17	7012100000	yes
224	AEFAEVSK	8	P02768	Albumin OS=Homo sapiens OX=9606 GN=ALB PE=1 SV=2	2	440.724	-1.7907	0.013442	119.29	1199800000	yes
225	AEFAEVSK	8	P02768	Albumin OS=Homo sapiens OX=9606 GN=ALB PE=1 SV=2	2	440.724	-1.2508	0.012093	127.56	157900000	yes
226	AEFAEVSK	8	P02768	Albumin OS=Homo sapiens OX=9606 GN=ALB PE=1 SV=2	2	440.724	-0.82975	0.014611	116.73	117450000	yes
227	AEFAEVSK	8	P02768	Albumin OS=Homo sapiens OX=9606 GN=ALB PE=1 SV=2	2	440.724	-0.8779	0.011708	132.57	78180000	yes
228	AEFAEVSK	8	P02768	Albumin OS=Homo sapiens OX=9606 GN=ALB PE=1 SV=2	2	440.724	-0.097299	0.013495	119.17	326480000	yes
229	AEFAEVSK	8	P02768	Albumin OS=Homo sapiens OX=9606 GN=ALB PE=1 SV=2	2	440.724	-0.17616	0.013442	119.29	8344400	yes
230	AEFAEVSK	8	P02768	Albumin OS=Homo sapiens OX=9606 GN=ALB PE=1 SV=2	2	440.724	-0.25947	0.013442	119.29	99109000	yes
231	AEFAEVSK	8	P02768	Albumin OS=Homo sapiens OX=9606 GN=ALB PE=1 SV=2	2	440.724	-0.279	0.012478	128.61	39163000	yes
232	AEFAEVSK	8	P02768	Albumin OS=Homo sapiens OX=9606 GN=ALB PE=1 SV=2	2	440.724	-0.22425	0.013442	119.29	31078000	yes
233	AEFAEVSK	8	P02768	Albumin OS=Homo sapiens OX=9606 GN=ALB PE=1 SV=2	2	440.724	-0.20015	0.013442	119.29	48809000	yes
234	AEFAEVSK	8	P02768	Albumin OS=Homo sapiens OX=9606 GN=ALB PE=1 SV=2	2	440.724	-0.15727	0.013442	119.29	22051000	yes
235	AEFAEVSK	8	P02768	Albumin OS=Homo sapiens OX=9606 GN=ALB PE=1 SV=2	2	440.724	-0.065786	0.013442	119.29	26419000	yes
236	AEFAEVSK	8	P02768	Albumin OS=Homo sapiens OX=9606 GN=ALB PE=1 SV=2	2	440.724	0.31765	0.011868	122.74	14272000	yes
237	AEFAEVSK	8	P02768	Albumin OS=Homo sapiens OX=9606 GN=ALB PE=1 SV=2	2	440.724	0.41379	0.01291	120.46	23141000	yes
238	AEFAEVSK	8	P02768	Albumin OS=Homo sapiens OX=9606 GN=ALB PE=1 SV=2	2	440.724	-0.73944	0.014611	116.73	868490000	yes
239	AEFAEVSK	8	P02768	Albumin OS=Homo sapiens OX=9606 GN=ALB PE=1 SV=2	2	440.724	-0.094103	0.013442	119.29	9287100	yes
240	AEFAEVSK	8	P02768	Albumin OS=Homo sapiens OX=9606 GN=ALB PE=1 SV=2	2	440.724	0.1328	0.012795	129.47	4424600	yes
241	AEFAEVSK	8	P02768	Albumin OS=Homo sapiens OX=9606 GN=ALB PE=1 SV=2	2	440.724	0.33176	0.041424	106.04	9497800	yes
242	AEFAEVSK	8	P02768	Albumin OS=Homo sapiens OX=9606 GN=ALB PE=1 SV=2	2	440.724	-0.98587	0.013442	119.29	150540000	yes
243	AEFAEVSK	8	P02768	Albumin OS=Homo sapiens OX=9606 GN=ALB PE=1 SV=2	2	440.724	-0.13846	0.029077	107.9	128060000	yes
244	AEFAEVSKLVTDLTK	15	P02768	Albumin OS=Homo sapiens OX=9606 GN=ALB PE=1 SV=2	3	550.97	0.31914	0.0001576	109.83	461710000	yes
245	AEFAEVSKLVTDLTK	15	P02768	Albumin OS=Homo sapiens OX=9606 GN=ALB PE=1 SV=2	3	550.97	0.71913	0.022482	63.037	202640000	yes
246	AEFAEVSKLVTDLTK	15	P02768	Albumin OS=Homo sapiens OX=9606 GN=ALB PE=1 SV=2	3	550.97	-1.0192	1.4975e-10	130.98	67860000	yes
247	AEFAEVSKLVTDLTK	15	P02768	Albumin OS=Homo sapiens OX=9606 GN=ALB PE=1 SV=2	3	550.97	-0.26901	0.00021896	107.98	36169000	yes
248	AEFAEVSKLVTDLTK	15	P02768	Albumin OS=Homo sapiens OX=9606 GN=ALB PE=1 SV=2	3	550.97		1.6115e-49	188.31		yes
249	AESPEVCFNEESPK	14	P43652	Afamin OS=Homo sapiens OX=9606 GN=AFM PE=1 SV=1	2	811.854	-1.1049	6.9514e-05	114.86	35142000	yes
250	AESPEVCFNEESPK	14	P43652	Afamin OS=Homo sapiens OX=9606 GN=AFM PE=1 SV=1	3	541.572	-0.81949	1.5336e-14	161.21	22517000	yes
251	AESPEVCFNEESPK	14	P43652	Afamin OS=Homo sapiens OX=9606 GN=AFM PE=1 SV=1	2	811.854	-0.44061			541840	yes
252	AFKAWAVAR	9	P02768	Albumin OS=Homo sapiens OX=9606 GN=ALB PE=1 SV=2	2	510.293	-1.2654	0.039245	117.16	30311000	yes
253	AFKAWAVAR	9	P02768	Albumin OS=Homo sapiens OX=9606 GN=ALB PE=1 SV=2	2	510.293	-0.29613	0.015497	125.25	27103000	yes
254	AGALQLLLVGDK	12	P55058	Phospholipid transfer protein OS=Homo sapiens OX=9606 GN=PLTP PE=1 SV=1	2	599.364	0.9347	4.9384e-09	154.24	18966000	yes
255	AGAVNPTVK	9	P27487	Dipeptidyl peptidase 4 OS=Homo sapiens OX=9606 GN=DPP4 PE=1 SV=2	2	428.748		0.026284	105.14		yes
256	AGEVQEPELR	10	P25311	Zinc-alpha-2-glycoprotein OS=Homo sapiens OX=9606 GN=AZGP1 PE=1 SV=2	2	564.288	-0.099349	2.6045e-19	207.68	346390000	yes
257	AGEVQEPELR	10	P25311	Zinc-alpha-2-glycoprotein OS=Homo sapiens OX=9606 GN=AZGP1 PE=1 SV=2	2	564.288	-0.12119	0.011045	108.57	3950400	yes
258	AGEVQEPELR	10	P25311	Zinc-alpha-2-glycoprotein OS=Homo sapiens OX=9606 GN=AZGP1 PE=1 SV=2	2	564.288	-1.4096			24417000	yes
259	AGGSWDLAVQER	12	P22792	Carboxypeptidase N subunit 2 OS=Homo sapiens OX=9606 GN=CPN2 PE=1 SV=3	2	644.818	-1.5954	3.7342e-08	134.84	13615000	yes
260	AGLLRPDYALLGHR	14	Q96PD5	N-acetylmuramoyl-L-alanine amidase OS=Homo sapiens OX=9606 GN=PGLYRP2 PE=1 SV=1	3	517.963	1.2969	2.5239e-14	167.98	477220000	yes
261	AGLLRPDYALLGHR	14	Q96PD5	N-acetylmuramoyl-L-alanine amidase OS=Homo sapiens OX=9606 GN=PGLYRP2 PE=1 SV=1	3	517.963	-1.2927	2.0716e-05	119.32	4366000	yes
262	AGLLRPDYALLGHR	14	Q96PD5	N-acetylmuramoyl-L-alanine amidase OS=Homo sapiens OX=9606 GN=PGLYRP2 PE=1 SV=1	3	517.963	2.2394	1.1612e-07	130.24	48470000	yes
263	AGLLRPDYALLGHR	14	Q96PD5	N-acetylmuramoyl-L-alanine amidase OS=Homo sapiens OX=9606 GN=PGLYRP2 PE=1 SV=1	3	517.963	1.9919	0.010421	77.912	2270100	yes
264	AGLLRPDYALLGHR	14	Q96PD5	N-acetylmuramoyl-L-alanine amidase OS=Homo sapiens OX=9606 GN=PGLYRP2 PE=1 SV=1	3	517.963	0.94124			539430	yes
265	AGVETTTPSK	10	P0DOY3	Immunoglobulin lambda constant 3 OS=Homo sapiens OX=9606 GN=IGLC3 PE=1 SV=1	2	495.759	-1.3365	2.0932e-05	152.34	179520000	yes
266	AHEHIFGMVLMNDWSAR	17	P16930	Fumarylacetoacetase OS=Homo sapiens OX=9606 GN=FAH PE=1 SV=2	3	671.986	-0.078048	0.0080887	66.826	1946000	yes
267	AIFYMNNPSR	10	Q9UGM5	Fetuin-B OS=Homo sapiens OX=9606 GN=FETUB PE=1 SV=2	2	606.795	1.6914	0.00010749	140.5	52880000	yes
268	AIGGGLSSVGGGSSTIK	17	P48668	Keratin, type II cytoskeletal 6C OS=Homo sapiens OX=9606 GN=KRT6C PE=1 SV=3	2	724.391	0.38065	6.2606e-12	133.05	4287700	no
269	AIPVTQYLK	9	P43652	Afamin OS=Homo sapiens OX=9606 GN=AFM PE=1 SV=1	2	516.808	-0.025108	0.015092	107.59	474850000	yes
270	ALEEANADLEVK	12	P02533	Keratin, type I cytoskeletal 14 OS=Homo sapiens OX=9606 GN=KRT14 PE=1 SV=4	2	651.333	-0.65163	0.0020458	115.78	13974000	no
271	ALEEANADLEVK	12	P02533	Keratin, type I cytoskeletal 14 OS=Homo sapiens OX=9606 GN=KRT14 PE=1 SV=4	2	651.333	1.1808	0.0061259	107.24	9202500	no
272	ALEEANADLEVKIRDWYQR	19	P02533	Keratin, type I cytoskeletal 14 OS=Homo sapiens OX=9606 GN=KRT14 PE=1 SV=4	4	580.549	0.98977	9.3504e-06	96.544	2193700	no
273	ALEEANADLEVKIRDWYQR	19	P02533	Keratin, type I cytoskeletal 14 OS=Homo sapiens OX=9606 GN=KRT14 PE=1 SV=4	3	773.729	-0.32551	0.026044	58.98	6626800	no
274	ALEEANADLEVKIRDWYQR	19	P02533	Keratin, type I cytoskeletal 14 OS=Homo sapiens OX=9606 GN=KRT14 PE=1 SV=4	4	580.549	0.83994	0.0088115	54.805	1623800	no
275	ALEESNYELEGK	12	P13645	Keratin, type I cytoskeletal 10 OS=Homo sapiens OX=9606 GN=KRT10 PE=1 SV=6	2	691.328	-1.3616	9.8371e-09	142.83	172370000	yes
276	ALEESNYELEGK	12	P13645	Keratin, type I cytoskeletal 10 OS=Homo sapiens OX=9606 GN=KRT10 PE=1 SV=6	2	691.328	-1.9542	3.2189e-09	173.32	48710000	yes
277	ALEESNYELEGK	12	P13645	Keratin, type I cytoskeletal 10 OS=Homo sapiens OX=9606 GN=KRT10 PE=1 SV=6	2	691.328	-1.6553	0.0041436	111.06	5611600	yes
278	ALEESNYELEGK	12	P13645	Keratin, type I cytoskeletal 10 OS=Homo sapiens OX=9606 GN=KRT10 PE=1 SV=6	2	691.328	-0.47415	0.027104	88.681	2334800	yes
279	ALEESNYELEGK	12	P13645	Keratin, type I cytoskeletal 10 OS=Homo sapiens OX=9606 GN=KRT10 PE=1 SV=6	2	691.328	-0.12224	1.2685e-08	162.36	3265700	yes
280	ALEESNYELEGKIKEWYEK	19	P13645	Keratin, type I cytoskeletal 10 OS=Homo sapiens OX=9606 GN=KRT10 PE=1 SV=6	3	786.722	1.2188	0.00051584	80.603	3982300	yes
281	ALEFLQLHNGR	11	P80108	Phosphatidylinositol-glycan-specific phospholipase D OS=Homo sapiens OX=9606 GN=GPLD1 PE=1 SV=3	3	433.239	-0.0041899	0.014383	85.377	1824900	yes
282	ALEQALEK	8	P15144	Aminopeptidase N OS=Homo sapiens OX=9606 GN=ANPEP PE=1 SV=4	2	451.253	0.41064	0.0068339	150.4	5954700	yes
283	ALEQDLPVNIK	11	Q96KN2	Beta-Ala-His dipeptidase OS=Homo sapiens OX=9606 GN=CNDP1 PE=1 SV=5	2	620.351	-0.48906	2.1717e-05	141.52	46766000	yes
284	ALESPERPFLAILGGAK	17	P00558	Phosphoglycerate kinase 1 OS=Homo sapiens OX=9606 GN=PGK1 PE=1 SV=3	3	590.337	0.18483	1.6694e-11	126.63	4228000	yes
285	ALFLETEQLK	10	Q13740	CD166 antigen OS=Homo sapiens OX=9606 GN=ALCAM PE=1 SV=2	2	596.335	-0.29053	0.0055871	112.84	12608000	yes
286	ALGHLDLSGNR	11	P02750	Leucine-rich alpha-2-glycoprotein OS=Homo sapiens OX=9606 GN=LRG1 PE=1 SV=2	2	576.81	0.71694	0.033252	95.523	22933000	yes
287	ALGISPFHEHAEVVFTANDSGPR	23	P02766	Transthyretin OS=Homo sapiens OX=9606 GN=TTR PE=1 SV=1	4	613.557	0.080374	1.2061e-40	151.96	418210000	yes
288	ALGISPFHEHAEVVFTANDSGPR	23	P02766	Transthyretin OS=Homo sapiens OX=9606 GN=TTR PE=1 SV=1	3	817.74	-0.11193	1.3258e-84	223.97	96256000	yes
289	ALGISPFHEHAEVVFTANDSGPR	23	P02766	Transthyretin OS=Homo sapiens OX=9606 GN=TTR PE=1 SV=1	4	613.557	1.2283	3.9835e-40	145.34	4412700000	yes
290	ALGISPFHEHAEVVFTANDSGPR	23	P02766	Transthyretin OS=Homo sapiens OX=9606 GN=TTR PE=1 SV=1	3	817.74	0.77409	2.2222e-15	105.32	38318000	yes
291	ALGISPFHEHAEVVFTANDSGPR	23	P02766	Transthyretin OS=Homo sapiens OX=9606 GN=TTR PE=1 SV=1	4	613.557	0.588	2.1902e-51	165.17	92199000	yes
292	ALGISPFHEHAEVVFTANDSGPR	23	P02766	Transthyretin OS=Homo sapiens OX=9606 GN=TTR PE=1 SV=1	4	613.557	0.70251	2.5421e-24	131.9	63091000	yes
293	ALGISPFHEHAEVVFTANDSGPR	23	P02766	Transthyretin OS=Homo sapiens OX=9606 GN=TTR PE=1 SV=1	4	613.557	0.89096	3.9838e-31	135.89	71944000	yes
294	ALGISPFHEHAEVVFTANDSGPR	23	P02766	Transthyretin OS=Homo sapiens OX=9606 GN=TTR PE=1 SV=1	4	613.557	1.0909	2.3399e-05	73.294	49420000	yes
295	ALGISPFHEHAEVVFTANDSGPR	23	P02766	Transthyretin OS=Homo sapiens OX=9606 GN=TTR PE=1 SV=1	4	613.557	0.94001	5.3115e-15	108.14	18628000	yes
296	ALGISPFHEHAEVVFTANDSGPR	23	P02766	Transthyretin OS=Homo sapiens OX=9606 GN=TTR PE=1 SV=1	4	613.557	1.0211	0.00019915	65.855	9302800	yes
297	ALGISPFHEHAEVVFTANDSGPR	23	P02766	Transthyretin OS=Homo sapiens OX=9606 GN=TTR PE=1 SV=1	4	613.557	1.366	0.043425	22.044	10442000	yes
298	ALGISPFHEHAEVVFTANDSGPR	23	P02766	Transthyretin OS=Homo sapiens OX=9606 GN=TTR PE=1 SV=1	3	817.74	0.38668	1.5234e-59	188.32	611810000	yes
299	ALGISPFHEHAEVVFTANDSGPR	23	P02766	Transthyretin OS=Homo sapiens OX=9606 GN=TTR PE=1 SV=1	3	817.74	0.53282	1.7775e-59	187.19	23568000	yes
300	ALGISPFHEHAEVVFTANDSGPR	23	P02766	Transthyretin OS=Homo sapiens OX=9606 GN=TTR PE=1 SV=1	3	817.74	0.50802	1.0705e-74	214.35	15750000	yes
301	ALGISPFHEHAEVVFTANDSGPR	23	P02766	Transthyretin OS=Homo sapiens OX=9606 GN=TTR PE=1 SV=1	3	817.74	0.37279	6.7811e-25	132.13	10784000	yes
302	ALGISPFHEHAEVVFTANDSGPR	23	P02766	Transthyretin OS=Homo sapiens OX=9606 GN=TTR PE=1 SV=1	3	817.74	0.1831	1.0705e-74	214.35	9711200	yes
303	ALGISPFHEHAEVVFTANDSGPR	23	P02766	Transthyretin OS=Homo sapiens OX=9606 GN=TTR PE=1 SV=1	3	817.74	-0.083002	3.8009e-25	133.26	5009100	yes
304	ALGISPFHEHAEVVFTANDSGPR	23	P02766	Transthyretin OS=Homo sapiens OX=9606 GN=TTR PE=1 SV=1	3	817.74	-0.11339	5.2766e-16	112.37	3001700	yes
305	ALGISPFHEHAEVVFTANDSGPR	23	P02766	Transthyretin OS=Homo sapiens OX=9606 GN=TTR PE=1 SV=1	3	817.74	-0.14551	1.1263e-05	72.644	1848800	yes
306	ALGISPFHEHAEVVFTANDSGPR	23	P02766	Transthyretin OS=Homo sapiens OX=9606 GN=TTR PE=1 SV=1	3	817.74	-0.72482	0.0025086	55.127	916390	yes
307	ALGISPFHEHAEVVFTANDSGPR	23	P02766	Transthyretin OS=Homo sapiens OX=9606 GN=TTR PE=1 SV=1	4	613.557	-0.29454	7.9657e-55	183.22	3518500000	yes
308	ALGISPFHEHAEVVFTANDSGPR	23	P02766	Transthyretin OS=Homo sapiens OX=9606 GN=TTR PE=1 SV=1	3	817.74	-0.35881	3.3212e-84	221.92	1967400000	yes
309	ALGISPFHEHAEVVFTANDSGPR	23	P02766	Transthyretin OS=Homo sapiens OX=9606 GN=TTR PE=1 SV=1	3	817.74	-0.52597	3.8734e-09	74.698	2858600	yes
310	ALGISPFHEHAEVVFTANDSGPR	23	P02766	Transthyretin OS=Homo sapiens OX=9606 GN=TTR PE=1 SV=1	3	817.74	-0.98766			2427100	yes
311	ALGISPFHEHAEVVFTANDSGPR	23	P02766	Transthyretin OS=Homo sapiens OX=9606 GN=TTR PE=1 SV=1	4	613.557	0.61791			217850	yes
312	ALGISPFHEHAEVVFTANDSGPRR	24	P02766	Transthyretin OS=Homo sapiens OX=9606 GN=TTR PE=1 SV=1	3	869.774	1.0615	1.0857e-65	195.56	80173000	yes
313	ALGISPFHEHAEVVFTANDSGPRR	24	P02766	Transthyretin OS=Homo sapiens OX=9606 GN=TTR PE=1 SV=1	5	522.267	1.6368	0.020973	38.583	113180000	yes
314	ALGISPFHEHAEVVFTANDSGPRR	24	P02766	Transthyretin OS=Homo sapiens OX=9606 GN=TTR PE=1 SV=1	5	522.267	0.82741	0.041773	19.378	641110	yes
315	ALNSMGQDLERPLELR	16	Q02413	Desmoglein-1 OS=Homo sapiens OX=9606 GN=DSG1 PE=1 SV=2	3	614.656	0.54084	0.0082138	71.692	3577800	yes
316	ALPQPQNVTSLLGCTH	16	P02790	Hemopexin OS=Homo sapiens OX=9606 GN=HPX PE=1 SV=2	3	579.298	1.2123	5.9443e-11	128.95	18102000	yes
317	ALQDQLVLVAAK	12	P01019	Angiotensinogen OS=Homo sapiens OX=9606 GN=AGT PE=1 SV=3	2	634.882	-1.1258	4.6172e-09	152.54	21125000	yes
318	ALYLQYTDETFR	12	P00450	Ceruloplasmin OS=Homo sapiens OX=9606 GN=CP PE=1 SV=1	2	760.375	-1.0308	5.6424e-09	155.42	61521000	yes
319	APLQGTLLGYR	11	P30530	Tyrosine-protein kinase receptor UFO OS=Homo sapiens OX=9606 GN=AXL PE=1 SV=4	2	594.84	0.49629	9.042e-05	128.36	2719900	yes
320	APNHAVVTR	9	P02787	Serotransferrin OS=Homo sapiens OX=9606 GN=TF PE=1 SV=4	2	482.77	-0.073558	0.017214	105.94	4713600	yes
321	APNHAVVTR	9	P02787	Serotransferrin OS=Homo sapiens OX=9606 GN=TF PE=1 SV=4	2	482.77	-0.68478	0.0029864	169.21	196240000	yes
322	APNHAVVTR	9	P02787	Serotransferrin OS=Homo sapiens OX=9606 GN=TF PE=1 SV=4	2	482.77	-0.91849			336390	yes
323	APNHAVVTR	9	P02787	Serotransferrin OS=Homo sapiens OX=9606 GN=TF PE=1 SV=4	2	482.77	-1.0885			270970	yes
324	APNHAVVTR	9	P02787	Serotransferrin OS=Homo sapiens OX=9606 GN=TF PE=1 SV=4	2	482.77	0.88564			49756	yes
325	APNHAVVTR	9	P02787	Serotransferrin OS=Homo sapiens OX=9606 GN=TF PE=1 SV=4	2	482.77	-0.80085			102480	yes
326	APSTYGGGLSVSSSR	15	P02533	Keratin, type I cytoskeletal 14 OS=Homo sapiens OX=9606 GN=KRT14 PE=1 SV=4	2	713.352	-1.0017	9.9918e-07	116.54	3844800	yes
327	APSTYGGGLSVSSSR	15	P02533	Keratin, type I cytoskeletal 14 OS=Homo sapiens OX=9606 GN=KRT14 PE=1 SV=4	2	713.352	-2.064	0.0033981	88.441	3369900	yes
328	APSTYGGGLSVSSSR	15	P02533	Keratin, type I cytoskeletal 14 OS=Homo sapiens OX=9606 GN=KRT14 PE=1 SV=4	2	713.352	0.13222	2.4625e-10	131.37	7417300	yes
329	AQEREQIKTLNNK	13	P35908	Keratin, type II cytoskeletal 2 epidermal OS=Homo sapiens OX=9606 GN=KRT2 PE=1 SV=2	3	524.622	-0.27901	2.1453e-09	134.68	18249000	yes
330	AQIINDAFNLASAHK	15	P15144	Aminopeptidase N OS=Homo sapiens OX=9606 GN=ANPEP PE=1 SV=4	3	538.286	-0.72734	0.04156	45.14	26360000	yes
331	AQWANPFDPSK	11	P05543	Thyroxine-binding globulin OS=Homo sapiens OX=9606 GN=SERPINA7 PE=1 SV=2	2	630.804	-0.35934	1.1248e-05	157.99	129250000	yes
332	AQYEDIAQKSK	11	P04264	Keratin, type II cytoskeletal 1 OS=Homo sapiens OX=9606 GN=KRT1 PE=1 SV=6	3	427.554	0.094928	2.5469e-05	135.99	22938000	yes
333	AQYEDIAQKSKAEAESLYQSK	21	P04264	Keratin, type II cytoskeletal 1 OS=Homo sapiens OX=9606 GN=KRT1 PE=1 SV=6	3	796.396	0.43898	2.0398e-39	164.58	10812000	yes
334	AQYEDIAQKSKAEAESLYQSK	21	P04264	Keratin, type II cytoskeletal 1 OS=Homo sapiens OX=9606 GN=KRT1 PE=1 SV=6	4	597.549	-0.0021323	9.2322e-19	129.32	35079000	yes
335	AQYEEIAQR	9	P35908	Keratin, type II cytoskeletal 2 epidermal OS=Homo sapiens OX=9606 GN=KRT2 PE=1 SV=2	2	554.275	-1.4984	0.030538	99.305	70946000	no
336	AQYEEIAQR	9	P35908	Keratin, type II cytoskeletal 2 epidermal OS=Homo sapiens OX=9606 GN=KRT2 PE=1 SV=2	2	554.275	0.65109	0.00093401	150.17	2524100	no
337	AQYVLISPEASSR	13	P80108	Phosphatidylinositol-glycan-specific phospholipase D OS=Homo sapiens OX=9606 GN=GPLD1 PE=1 SV=3	2	710.875	-1.5171	0.0026436	94.297	21505000	yes
338	AREDIFMETLK	11	P25311	Zinc-alpha-2-glycoprotein OS=Homo sapiens OX=9606 GN=AZGP1 PE=1 SV=2	3	456.899	-1.619	0.03741	75.479	49361000	yes
339	ASHQQLDTVWENAK	14	Q13508	Ecto-ADP-ribosyltransferase 3 OS=Homo sapiens OX=9606 GN=ART3 PE=1 SV=2	3	542.934	-0.53943	0.010741	70.26	2294400	yes
340	ASLENSLEETK	11	P02533	Keratin, type I cytoskeletal 14 OS=Homo sapiens OX=9606 GN=KRT14 PE=1 SV=4	2	610.804	-0.47493	0.031365	96.342	7601900	no
341	ASLENSLEETKGR	13	P02533	Keratin, type I cytoskeletal 14 OS=Homo sapiens OX=9606 GN=KRT14 PE=1 SV=4	3	478.579	-0.16194	0.024253	78.763	4792400	no
342	ASTSTTIRSHSSSR	14	P48668	Keratin, type II cytoskeletal 6C OS=Homo sapiens OX=9606 GN=KRT6C PE=1 SV=3	3	507.253	-2.084	0.0020382	77.527	3500500	no
343	ASTSTTIRSHSSSR	14	P48668	Keratin, type II cytoskeletal 6C OS=Homo sapiens OX=9606 GN=KRT6C PE=1 SV=3	3	507.253	-0.99632	0.00013349	94.728	13705000	no
344	ASYLDCIR	8	P02787	Serotransferrin OS=Homo sapiens OX=9606 GN=TF PE=1 SV=4	2	499.242	-1.5809	0.0052069	173.88	251880000	yes
345	ATFGCHDGYSLDGPEEIECTK	21	P02749	Beta-2-glycoprotein 1 OS=Homo sapiens OX=9606 GN=APOH PE=1 SV=3	3	796.004	-0.51714	1.2906e-39	161.08	1727700000	yes
346	ATFGCHDGYSLDGPEEIECTK	21	P02749	Beta-2-glycoprotein 1 OS=Homo sapiens OX=9606 GN=APOH PE=1 SV=3	3	796.004	-0.67269	1.5945e-05	76.704	5217400	yes
347	ATFGCHDGYSLDGPEEIECTK	21	P02749	Beta-2-glycoprotein 1 OS=Homo sapiens OX=9606 GN=APOH PE=1 SV=3	3	796.004	-0.83453	6.3021e-34	149.44	14815000	yes
348	ATFGCHDGYSLDGPEEIECTK	21	P02749	Beta-2-glycoprotein 1 OS=Homo sapiens OX=9606 GN=APOH PE=1 SV=3	3	796.004	-0.96484	4.1741e-19	132.74	15264000	yes
349	ATISHVSPDSLYLFR	15	P23470	Receptor-type tyrosine-protein phosphatase gamma OS=Homo sapiens OX=9606 GN=PTPRG PE=1 SV=4	3	569.302	1.4612	1.6848e-27	194.48	6429900	yes
350	ATKEQLK	7	P02768	Albumin OS=Homo sapiens OX=9606 GN=ALB PE=1 SV=2	2	409.243	-1.6125	1.2983e-33	197.17	1544000000	yes
351	ATKEQLKAVMDDFAAFVEK	19	P02768	Albumin OS=Homo sapiens OX=9606 GN=ALB PE=1 SV=2	4	536.029	0.52411	0.00025364	76.301	16877000	yes
352	ATKEQLKAVMDDFAAFVEK	19	P02768	Albumin OS=Homo sapiens OX=9606 GN=ALB PE=1 SV=2	3	714.37	-0.0079648	1.6397e-69	228.15	8077100	yes
353	ATVNPSAPR	9	P08571	Monocyte differentiation antigen CD14 OS=Homo sapiens OX=9606 GN=CD14 PE=1 SV=2	2	456.749	-2.3597	0.017214	105.94	33054000	yes
354	ATVVYQGER	9	P02749	Beta-2-glycoprotein 1 OS=Homo sapiens OX=9606 GN=APOH PE=1 SV=3	2	511.767	-1.6652	0.0026093	170.24	334920000	yes
355	ATVVYQGER	9	P02749	Beta-2-glycoprotein 1 OS=Homo sapiens OX=9606 GN=APOH PE=1 SV=3	2	511.767	-1.7441	0.030906	99.139	62349000	yes
356	ATVVYQGER	9	P02749	Beta-2-glycoprotein 1 OS=Homo sapiens OX=9606 GN=APOH PE=1 SV=3	2	511.767	-2.3076	0.025361	101.64	24647000	yes
357	ATVVYQGER	9	P02749	Beta-2-glycoprotein 1 OS=Homo sapiens OX=9606 GN=APOH PE=1 SV=3	2	511.767	-0.95396	0.0049744	128.69	933280000	yes
358	ATWSGAVLAGR	11	P04217	Alpha-1B-glycoprotein OS=Homo sapiens OX=9606 GN=A1BG PE=1 SV=4	2	544.796	0.41617	0.0052352	112.84	35395000	yes
359	ATWSGAVLAGR	11	P04217	Alpha-1B-glycoprotein OS=Homo sapiens OX=9606 GN=A1BG PE=1 SV=4	2	544.796	-1.6082	1.7087e-05	168.74	19157000	yes
360	AVEPQLQEEER	11	P55058	Phospholipid transfer protein OS=Homo sapiens OX=9606 GN=PLTP PE=1 SV=1	2	664.328	-2.2325	0.038123	91.584	9626700	yes
361	AVGDKLPECEADDGCPKPPEIAHGYVEHSVR	31	P00738	Haptoglobin OS=Homo sapiens OX=9606 GN=HP PE=1 SV=1	4	858.904	-0.94429	8.6365e-117	224.13	323020000	yes
362	AVGDKLPECEADDGCPKPPEIAHGYVEHSVR	31	P00738	Haptoglobin OS=Homo sapiens OX=9606 GN=HP PE=1 SV=1	6	572.939	-0.90518	5.675e-05	58.398	1425400000	yes
363	AVGDKLPECEAVCGK	15	P00738	Haptoglobin OS=Homo sapiens OX=9606 GN=HP PE=1 SV=1	3	544.929	-0.19571	0.037423	58.079	4141300	no
364	AVGDKLPECEAVCGK	15	P00738	Haptoglobin OS=Homo sapiens OX=9606 GN=HP PE=1 SV=1	2	816.89	-2.1306	1.4198e-19	156.14	66655000	no
365	AVGDKLPECEAVCGK	15	P00738	Haptoglobin OS=Homo sapiens OX=9606 GN=HP PE=1 SV=1	2	816.89	-2.1853	0.00029827	113.24	24658000	no
366	AVGDKLPECEAVCGK	15	P00738	Haptoglobin OS=Homo sapiens OX=9606 GN=HP PE=1 SV=1	3	544.929	-1.3872	0.001439	86.497	13134000	no
367	AVGDKLPECEAVCGK	15	P00738	Haptoglobin OS=Homo sapiens OX=9606 GN=HP PE=1 SV=1	3	544.929	-1.3485	0.016201	66.246	19327000	no
368	AVGDKLPECEAVCGKPK	17	P00738	Haptoglobin OS=Homo sapiens OX=9606 GN=HP PE=1 SV=1	3	619.978		0.043944	28.58		no
369	AVGDKLPECEAVCGKPK	17	P00738	Haptoglobin OS=Homo sapiens OX=9606 GN=HP PE=1 SV=1	4	465.235	-1.6208	8.15e-06	105.6	1245000000	no
370	AVGGLGKLGKDAVEDLESVGK	21	P81605	Dermcidin OS=Homo sapiens OX=9606 GN=DCD PE=1 SV=2	3	681.376	0.54818	8.1153e-06	83.251	5930900	yes
371	AVMDDFAAFVEK	12	P02768	Albumin OS=Homo sapiens OX=9606 GN=ALB PE=1 SV=2	2	679.818	0.38941	4.2427e-08	143.5	160710000	yes
372	AVMDDFAAFVEK	12	P02768	Albumin OS=Homo sapiens OX=9606 GN=ALB PE=1 SV=2	2	679.818		3.8158e-33	176.48		yes
373	AVMDDFAAFVEK	12	P02768	Albumin OS=Homo sapiens OX=9606 GN=ALB PE=1 SV=2	2	679.818		4.5809e-16	156.48		yes
374	AVMDDFAAFVEK	12	P02768	Albumin OS=Homo sapiens OX=9606 GN=ALB PE=1 SV=2	2	679.818	0.56104	7.1656e-08	162.36	175460000	yes
375	AVMDDFAAFVEK	12	P02768	Albumin OS=Homo sapiens OX=9606 GN=ALB PE=1 SV=2	2	679.818	0.47399	1.4526e-07	138.22	16497000	yes
376	AVMDDFAAFVEK	12	P02768	Albumin OS=Homo sapiens OX=9606 GN=ALB PE=1 SV=2	2	679.818	0.49023	4.786e-08	169.65	10991000	yes
377	AVMDDFAAFVEK	12	P02768	Albumin OS=Homo sapiens OX=9606 GN=ALB PE=1 SV=2	2	679.818	0.80831	0.028217	109.42	8698400	yes
378	AVMDDFAAFVEK	12	P02768	Albumin OS=Homo sapiens OX=9606 GN=ALB PE=1 SV=2	2	679.818	-1.327	0.012262	115.23	26399000000	yes
379	AVMDDFAAFVEK	12	P02768	Albumin OS=Homo sapiens OX=9606 GN=ALB PE=1 SV=2	2	679.818	-1.3714	2.4597e-08	151.15	30872000000	yes
380	AVMDDFAAFVEK	12	P02768	Albumin OS=Homo sapiens OX=9606 GN=ALB PE=1 SV=2	2	679.818	-1.4977	3.3504e-08	143.96	12852000000	yes
381	AVMDDFAAFVEK	12	P02768	Albumin OS=Homo sapiens OX=9606 GN=ALB PE=1 SV=2	2	679.818	-1.7166	1.9223e-08	167.12	1860200000	yes
382	AVMDDFAAFVEK	12	P02768	Albumin OS=Homo sapiens OX=9606 GN=ALB PE=1 SV=2	2	679.818	-1.2827	0.00021301	131.82	547110000	yes
383	AVMDDFAAFVEK	12	P02768	Albumin OS=Homo sapiens OX=9606 GN=ALB PE=1 SV=2	2	679.818		0.031741	82.261		yes
384	AVMDDFAAFVEK	12	P02768	Albumin OS=Homo sapiens OX=9606 GN=ALB PE=1 SV=2	2	679.818	-1.1692	1.326e-09	182.28	602750000	yes
385	AVMDDFAAFVEK	12	P02768	Albumin OS=Homo sapiens OX=9606 GN=ALB PE=1 SV=2	2	679.818	-1.0239	2.1054e-23	206.49	274530000	yes
386	AVMDDFAAFVEK	12	P02768	Albumin OS=Homo sapiens OX=9606 GN=ALB PE=1 SV=2	2	679.818		0.0076752	98.943		yes
387	AVMDDFAAFVEK	12	P02768	Albumin OS=Homo sapiens OX=9606 GN=ALB PE=1 SV=2	2	679.818	-0.90856	0.033771	83.862	31155000	yes
388	AVMDDFAAFVEK	12	P02768	Albumin OS=Homo sapiens OX=9606 GN=ALB PE=1 SV=2	2	671.821	-0.77502	0.024732	93.096	1776300000	yes
389	AVMDDFAAFVEK	12	P02768	Albumin OS=Homo sapiens OX=9606 GN=ALB PE=1 SV=2	2	671.821	0.86658	0.042787	81.865	3291000000	yes
390	AVMDDFAAFVEK	12	P02768	Albumin OS=Homo sapiens OX=9606 GN=ALB PE=1 SV=2	2	671.821	-0.24216	0.022132	95.573	4374900	yes
391	AVMDDFAAFVEK	12	P02768	Albumin OS=Homo sapiens OX=9606 GN=ALB PE=1 SV=2	2	671.821	-0.23205	0.022132	95.573	2530800	yes
392	AVMDDFAAFVEK	12	P02768	Albumin OS=Homo sapiens OX=9606 GN=ALB PE=1 SV=2	2	671.821	-0.48463	0.024087	94.297	2611700	yes
393	AVMDDFAAFVEK	12	P02768	Albumin OS=Homo sapiens OX=9606 GN=ALB PE=1 SV=2	2	671.821	-0.75951	0.022132	95.573	3125700	yes
394	AVMDDFAAFVEK	12	P02768	Albumin OS=Homo sapiens OX=9606 GN=ALB PE=1 SV=2	2	671.821	-1.1663	0.0058206	107.83	22909000	yes
395	AVMDDFAAFVEK	12	P02768	Albumin OS=Homo sapiens OX=9606 GN=ALB PE=1 SV=2	2	671.821		0.010027	95.573		yes
396	AVMDDFAAFVEKCCK	15	P02768	Albumin OS=Homo sapiens OX=9606 GN=ALB PE=1 SV=2	3	597.602	0.78099	0.001449	100.45	72828000	yes
397	AVMDDFAAFVEKCCK	15	P02768	Albumin OS=Homo sapiens OX=9606 GN=ALB PE=1 SV=2	3	597.602	-0.30405	0.0011994	101.36	20765000	yes
398	AVPHPDSQPDTIDHDLLLLQLSEK	24	P00746	Complement factor D OS=Homo sapiens OX=9606 GN=CFD PE=1 SV=5	3	894.464	-0.97945	0.0011988	58.457	10911000	yes
399	AVVFLEPQWYR	11	P08637	Low affinity immunoglobulin gamma Fc region receptor III-A OS=Homo sapiens OX=9606 GN=FCGR3A PE=1 SV=2	2	704.375	-0.36024	0.003603	114.89	13188000	yes
400	AVYEAVLR	8	P12955	Xaa-Pro dipeptidase OS=Homo sapiens OX=9606 GN=PEPD PE=1 SV=3	2	460.764	-0.87319	0.0083279	146.94	26717000	yes
401	AWQDCGMR	8	Q9UGM5	Fetuin-B OS=Homo sapiens OX=9606 GN=FETUB PE=1 SV=2	2	512.21	-1.5219	0.01406	117.93	32743000	yes
402	AYLEEECPATLR	12	P25311	Zinc-alpha-2-glycoprotein OS=Homo sapiens OX=9606 GN=AZGP1 PE=1 SV=2	2	726.345	0.20573	4.0272e-07	134.59	1638400000	yes
403	AYLEEECPATLR	12	P25311	Zinc-alpha-2-glycoprotein OS=Homo sapiens OX=9606 GN=AZGP1 PE=1 SV=2	2	726.345	0.46736	1.3605e-32	216.45	157700000	yes
404	AYLEEECPATLR	12	P25311	Zinc-alpha-2-glycoprotein OS=Homo sapiens OX=9606 GN=AZGP1 PE=1 SV=2	2	726.345	0.94988	6.385e-06	132.88	26627000	yes
405	AYLEEECPATLR	12	P25311	Zinc-alpha-2-glycoprotein OS=Homo sapiens OX=9606 GN=AZGP1 PE=1 SV=2	2	726.345	0.62101	3.3616e-09	145.89	15948000	yes
406	AYLEEECPATLR	12	P25311	Zinc-alpha-2-glycoprotein OS=Homo sapiens OX=9606 GN=AZGP1 PE=1 SV=2	2	726.345	0.14393	3.2189e-09	173.32	10923000	yes
407	AYLEEECPATLR	12	P25311	Zinc-alpha-2-glycoprotein OS=Homo sapiens OX=9606 GN=AZGP1 PE=1 SV=2	2	726.345	0.04547	0.028209	86.624	3480200	yes
408	AYLEEECPATLR	12	P25311	Zinc-alpha-2-glycoprotein OS=Homo sapiens OX=9606 GN=AZGP1 PE=1 SV=2	2	726.345	0.84119	3.2189e-09	173.32	1883600	yes
409	AYWDIMISNHQNSNR	15	P35542	Serum amyloid A-4 protein OS=Homo sapiens OX=9606 GN=SAA4 PE=1 SV=2	3	616.953	-0.077618	9.3139e-15	138.77	9714100	yes
410	CCAAADPHECYAK	13	P02768	Albumin OS=Homo sapiens OX=9606 GN=ALB PE=1 SV=2	2	776.803	-2.3623	0.0022575	104.22	3761800000	yes
411	CCAAADPHECYAK	13	P02768	Albumin OS=Homo sapiens OX=9606 GN=ALB PE=1 SV=2	2	776.803	-2.429	1.8907e-12	183.03	5162000000	yes
412	CCAAADPHECYAK	13	P02768	Albumin OS=Homo sapiens OX=9606 GN=ALB PE=1 SV=2	2	776.803	-2.5248	3.0614e-57	242.49	3405800000	yes
413	CCAAADPHECYAK	13	P02768	Albumin OS=Homo sapiens OX=9606 GN=ALB PE=1 SV=2	2	776.803	-2.5894	1.4299e-83	256.38	4763300000	yes
414	CCAAADPHECYAK	13	P02768	Albumin OS=Homo sapiens OX=9606 GN=ALB PE=1 SV=2	2	776.803	-2.5831	4.6497e-12	180.07	430210000	yes
415	CCAAADPHECYAK	13	P02768	Albumin OS=Homo sapiens OX=9606 GN=ALB PE=1 SV=2	3	518.204	0.80549	0.0073853	79.82	3642100	yes
416	CCAAADPHECYAK	13	P02768	Albumin OS=Homo sapiens OX=9606 GN=ALB PE=1 SV=2	3	518.204	-3.0317	1.3651e-07	131.13	40508000000	yes
417	CCAAADPHECYAK	13	P02768	Albumin OS=Homo sapiens OX=9606 GN=ALB PE=1 SV=2	3	518.204	-3.1548	0.00015371	112.51	15724000000	yes
418	CCAAADPHECYAK	13	P02768	Albumin OS=Homo sapiens OX=9606 GN=ALB PE=1 SV=2	2	776.803	-2.3182	0.0050947	100.25	14255000	yes
419	CCAAADPHECYAK	13	P02768	Albumin OS=Homo sapiens OX=9606 GN=ALB PE=1 SV=2	3	518.204	-3.3001	1.0748e-05	122.45	9863700000	yes
420	CCAAADPHECYAK	13	P02768	Albumin OS=Homo sapiens OX=9606 GN=ALB PE=1 SV=2	2	776.803	-2.5133	9.333e-11	169.65	8523500	yes
421	CCAAADPHECYAK	13	P02768	Albumin OS=Homo sapiens OX=9606 GN=ALB PE=1 SV=2	3	518.204	-3.4282	0.00015371	112.51	9342400000	yes
422	CCAAADPHECYAK	13	P02768	Albumin OS=Homo sapiens OX=9606 GN=ALB PE=1 SV=2	2	776.803	-2.7352	6.815e-15	189.58	7593500	yes
423	CCAAADPHECYAK	13	P02768	Albumin OS=Homo sapiens OX=9606 GN=ALB PE=1 SV=2	3	518.204	-3.6828	2.392e-08	134.08	4368000000	yes
424	CCAAADPHECYAK	13	P02768	Albumin OS=Homo sapiens OX=9606 GN=ALB PE=1 SV=2	3	518.204	-3.5162	2.7309e-07	127.56	1140000000	yes
425	CCAAADPHECYAK	13	P02768	Albumin OS=Homo sapiens OX=9606 GN=ALB PE=1 SV=2	3	518.204	-3.9019	1.0167e-10	138.42	111110000	yes
426	CCAAADPHECYAK	13	P02768	Albumin OS=Homo sapiens OX=9606 GN=ALB PE=1 SV=2	3	518.204	-4.4128	1.0748e-05	122.45	137400000	yes
427	CCAAADPHECYAK	13	P02768	Albumin OS=Homo sapiens OX=9606 GN=ALB PE=1 SV=2	3	518.204	-4.6034	1.0748e-05	122.45	90937000	yes
428	CCAAADPHECYAK	13	P02768	Albumin OS=Homo sapiens OX=9606 GN=ALB PE=1 SV=2	3	518.204	-4.264	1.0748e-05	122.45	96546000	yes
429	CCAAADPHECYAK	13	P02768	Albumin OS=Homo sapiens OX=9606 GN=ALB PE=1 SV=2	3	518.204	-3.741	3.7639e-07	124.86	32115000	yes
430	CCAAADPHECYAK	13	P02768	Albumin OS=Homo sapiens OX=9606 GN=ALB PE=1 SV=2	3	518.204	-2.5284	1.6298e-05	121.28	9876100	yes
431	CCAAADPHECYAK	13	P02768	Albumin OS=Homo sapiens OX=9606 GN=ALB PE=1 SV=2	3	518.204	-2.3892	0.0027669	91.202	11532000	yes
432	CCAAADPHECYAK	13	P02768	Albumin OS=Homo sapiens OX=9606 GN=ALB PE=1 SV=2	3	518.204	-2.0337	0.0013347	100.55	5536200	yes
433	CCAAADPHECYAK	13	P02768	Albumin OS=Homo sapiens OX=9606 GN=ALB PE=1 SV=2	3	518.204	-2.0386	0.0064293	80.871	8366600	yes
434	CCAAADPHECYAK	13	P02768	Albumin OS=Homo sapiens OX=9606 GN=ALB PE=1 SV=2	3	518.204	-2.1428	1.3651e-07	131.13	7662200	yes
435	CCAAADPHECYAK	13	P02768	Albumin OS=Homo sapiens OX=9606 GN=ALB PE=1 SV=2	3	518.204	-2.0451	1.0437e-10	138.24	7628900	yes
436	CCAAADPHECYAK	13	P02768	Albumin OS=Homo sapiens OX=9606 GN=ALB PE=1 SV=2	3	518.204	-1.4401	3.2556e-05	117.86	5944500	yes
437	CCAAADPHECYAK	13	P02768	Albumin OS=Homo sapiens OX=9606 GN=ALB PE=1 SV=2	3	518.204	-1.3521	1.0748e-05	122.45	12381000	yes
438	CCAAADPHECYAK	13	P02768	Albumin OS=Homo sapiens OX=9606 GN=ALB PE=1 SV=2	3	518.204	-1.5325	0.00086233	102.97	2181800	yes
439	CCAAADPHECYAK	13	P02768	Albumin OS=Homo sapiens OX=9606 GN=ALB PE=1 SV=2	3	518.204	-1.4987	0.01114	75.695	2459100	yes
440	CCAAADPHECYAK	13	P02768	Albumin OS=Homo sapiens OX=9606 GN=ALB PE=1 SV=2	3	518.204	-1.4058	0.0007098	103.75	24242000	yes
441	CCAAADPHECYAK	13	P02768	Albumin OS=Homo sapiens OX=9606 GN=ALB PE=1 SV=2	3	518.204		1.1891e-10	141.38		yes
442	CCAAADPHECYAK	13	P02768	Albumin OS=Homo sapiens OX=9606 GN=ALB PE=1 SV=2	3	518.204		0.041098	60.345		yes
443	CCAAADPHECYAK	13	P02768	Albumin OS=Homo sapiens OX=9606 GN=ALB PE=1 SV=2	3	518.204		0.016232	82.505		yes
444	CCAAADPHECYAK	13	P02768	Albumin OS=Homo sapiens OX=9606 GN=ALB PE=1 SV=2	3	518.204		0.0099849	93.345		yes
445	CCAAADPHECYAK	13	P02768	Albumin OS=Homo sapiens OX=9606 GN=ALB PE=1 SV=2	3	518.204		0.018218	86.772		yes
446	CCAAADPHECYAK	13	P02768	Albumin OS=Homo sapiens OX=9606 GN=ALB PE=1 SV=2	3	518.204	-3.5691	6.4376e-14	160.52	12866000000	yes
447	CCAAADPHECYAK	13	P02768	Albumin OS=Homo sapiens OX=9606 GN=ALB PE=1 SV=2	3	518.204	-3.4212	0.036125	55.899	40088000	yes
448	CCAAADPHECYAK	13	P02768	Albumin OS=Homo sapiens OX=9606 GN=ALB PE=1 SV=2	3	518.204	-1.4376	0.042671	51.841	1325700	yes
449	CCAAADPHECYAK	13	P02768	Albumin OS=Homo sapiens OX=9606 GN=ALB PE=1 SV=2	2	776.803	-0.52423	8.5553e-45	226.71	226780000	yes
450	CCAAADPHECYAK	13	P02768	Albumin OS=Homo sapiens OX=9606 GN=ALB PE=1 SV=2	3	518.204	0.1339	3.7639e-07	124.86	6311900	yes
451	CCAAADPHECYAK	13	P02768	Albumin OS=Homo sapiens OX=9606 GN=ALB PE=1 SV=2	3	518.204	-0.48022	0.0085998	78.486	1553600	yes
452	CCAAADPHECYAK	13	P02768	Albumin OS=Homo sapiens OX=9606 GN=ALB PE=1 SV=2	2	776.803	-0.24425	8.9522e-27	213.34	5976900	yes
453	CCAAADPHECYAK	13	P02768	Albumin OS=Homo sapiens OX=9606 GN=ALB PE=1 SV=2	2	776.803	0.027642	0.01724	82.749	2442100	yes
454	CCAAADPHECYAK	13	P02768	Albumin OS=Homo sapiens OX=9606 GN=ALB PE=1 SV=2	3	518.204	-1.935	1.5152e-10	134.99	43373000	yes
455	CCAAADPHECYAK	13	P02768	Albumin OS=Homo sapiens OX=9606 GN=ALB PE=1 SV=2	3	518.204	-1.9331	1.0863e-05	122.42	20667000	yes
456	CCAAADPHECYAK	13	P02768	Albumin OS=Homo sapiens OX=9606 GN=ALB PE=1 SV=2	3	518.204	-1.9312	3.5691e-05	117.2	14416000	yes
457	CCAAADPHECYAK	13	P02768	Albumin OS=Homo sapiens OX=9606 GN=ALB PE=1 SV=2	3	518.204	-1.9233	2.7773e-05	118.87	3556600	yes
458	CCAAADPHECYAK	13	P02768	Albumin OS=Homo sapiens OX=9606 GN=ALB PE=1 SV=2	3	518.204	-1.9197	0.0024802	94.688	2210200	yes
459	CCAAADPHECYAK	13	P02768	Albumin OS=Homo sapiens OX=9606 GN=ALB PE=1 SV=2	3	518.204		0.014409	90.731		yes
460	CCAAADPHECYAK	13	P02768	Albumin OS=Homo sapiens OX=9606 GN=ALB PE=1 SV=2	2	776.803	0.067768	0.010982	87.913	5716800	yes
461	CCAAADPHECYAK	13	P02768	Albumin OS=Homo sapiens OX=9606 GN=ALB PE=1 SV=2	3	518.204	-1.0009	2.3039e-07	128.68	40275000	yes
462	CCAAADPHECYAK	13	P02768	Albumin OS=Homo sapiens OX=9606 GN=ALB PE=1 SV=2	3	518.204	-0.97898	0.002926	89.013	2196200	yes
463	CCAAADPHECYAK	13	P02768	Albumin OS=Homo sapiens OX=9606 GN=ALB PE=1 SV=2	3	518.204	-0.94574	0.012915	73.848	819100	yes
464	CCAAADPHECYAK	13	P02768	Albumin OS=Homo sapiens OX=9606 GN=ALB PE=1 SV=2	2	776.803	-2.1951			25939000	yes
465	CCAAADPHECYAK	13	P02768	Albumin OS=Homo sapiens OX=9606 GN=ALB PE=1 SV=2	2	776.803	-2.8475			4425900	yes
466	CCAAADPHECYAK	13	P02768	Albumin OS=Homo sapiens OX=9606 GN=ALB PE=1 SV=2	3	518.204	-0.91452			3376900	yes
467	CCAAADPHECYAK	13	P02768	Albumin OS=Homo sapiens OX=9606 GN=ALB PE=1 SV=2	3	518.204	0.02183			88003	yes
468	CCAAADPHECYAK	13	P02768	Albumin OS=Homo sapiens OX=9606 GN=ALB PE=1 SV=2	2	776.803	-0.25816			1031500	yes
469	CCAAADPHECYAK	13	P02768	Albumin OS=Homo sapiens OX=9606 GN=ALB PE=1 SV=2	2	776.803	-1.4049			168540	yes
470	CCAAADPHECYAKVFDEFKPLVEEPQNLIK	30	P02768	Albumin OS=Homo sapiens OX=9606 GN=ALB PE=1 SV=2	4	895.424	-0.91955	0.0073239	44.931	17404000	yes
471	CCKADDKETCFAEEGK	16	P02768	Albumin OS=Homo sapiens OX=9606 GN=ALB PE=1 SV=2	3	649.934	-2.9106	0.0016997	83.106	1816100	yes
472	CCTESLVNR	9	P02768	Albumin OS=Homo sapiens OX=9606 GN=ALB PE=1 SV=2	2	569.753	-0.85223	0.014706	107.9	9077900	yes
473	CCTESLVNR	9	P02768	Albumin OS=Homo sapiens OX=9606 GN=ALB PE=1 SV=2	2	569.753		2.9666e-15	155.75		yes
474	CCTESLVNR	9	P02768	Albumin OS=Homo sapiens OX=9606 GN=ALB PE=1 SV=2	2	569.753	-1.2586	1.9993e-33	227.71	1691000000	yes
475	CCTESLVNR	9	P02768	Albumin OS=Homo sapiens OX=9606 GN=ALB PE=1 SV=2	2	569.753	-1.3302	8.3721e-11	201.49	2001400000	yes
476	CCTESLVNR	9	P02768	Albumin OS=Homo sapiens OX=9606 GN=ALB PE=1 SV=2	2	569.753	-1.3224	2.0403e-57	245.65	1416100000	yes
477	CCTESLVNR	9	P02768	Albumin OS=Homo sapiens OX=9606 GN=ALB PE=1 SV=2	2	569.753	-0.77298	1.0699e-33	231.29	36866000	yes
478	CCTESLVNR	9	P02768	Albumin OS=Homo sapiens OX=9606 GN=ALB PE=1 SV=2	2	569.753	-0.87032	1.6382e-71	260.3	45491000	yes
479	CCTESLVNR	9	P02768	Albumin OS=Homo sapiens OX=9606 GN=ALB PE=1 SV=2	2	569.753	-1.1252	3.3544e-17	214.11	5525500000	yes
480	CCTESLVNR	9	P02768	Albumin OS=Homo sapiens OX=9606 GN=ALB PE=1 SV=2	2	569.753	-0.52032	8.3721e-11	201.49	73171000	yes
481	CCTESLVNR	9	P02768	Albumin OS=Homo sapiens OX=9606 GN=ALB PE=1 SV=2	2	569.753	-0.079514	9.1778e-34	231.87	17966000	yes
482	CCTESLVNR	9	P02768	Albumin OS=Homo sapiens OX=9606 GN=ALB PE=1 SV=2	2	569.753	-0.082644	1.2451e-86	268.06	17981000	yes
483	CCTESLVNR	9	P02768	Albumin OS=Homo sapiens OX=9606 GN=ALB PE=1 SV=2	2	569.753	-0.097607	1.3845e-10	199.07	8271100	yes
484	CCTESLVNR	9	P02768	Albumin OS=Homo sapiens OX=9606 GN=ALB PE=1 SV=2	2	569.753	-0.072025	0.0021829	159.2	8072000	yes
485	CCTESLVNR	9	P02768	Albumin OS=Homo sapiens OX=9606 GN=ALB PE=1 SV=2	2	569.753	0.091742	0.0017696	144.38	11212000	yes
486	CCTESLVNR	9	P02768	Albumin OS=Homo sapiens OX=9606 GN=ALB PE=1 SV=2	2	569.753	0.30935	0.0011349	174.27	14019000	yes
487	CCTESLVNR	9	P02768	Albumin OS=Homo sapiens OX=9606 GN=ALB PE=1 SV=2	2	569.753	0.51565	3.4163e-06	187.34	4800900	yes
488	CCTESLVNR	9	P02768	Albumin OS=Homo sapiens OX=9606 GN=ALB PE=1 SV=2	2	569.753	0.07168	0.0053169	130.27	1999700	yes
489	CCTESLVNR	9	P02768	Albumin OS=Homo sapiens OX=9606 GN=ALB PE=1 SV=2	2	569.753	-0.32796	0.0013723	146.54	2216200	yes
490	CCTESLVNR	9	P02768	Albumin OS=Homo sapiens OX=9606 GN=ALB PE=1 SV=2	2	569.753	-0.34979	0.04254	94.114	145220000	yes
491	CCTESLVNR	9	P02768	Albumin OS=Homo sapiens OX=9606 GN=ALB PE=1 SV=2	2	569.753	0.60559	1.1322e-16	211.39	4285600	yes
492	CCTESLVNR	9	P02768	Albumin OS=Homo sapiens OX=9606 GN=ALB PE=1 SV=2	2	569.753	0.0066977	0.015002	107.66	470750	yes
493	CCTESLVNR	9	P02768	Albumin OS=Homo sapiens OX=9606 GN=ALB PE=1 SV=2	2	569.753	0.23638	0.015002	107.66	1301600	yes
494	CCTESLVNR	9	P02768	Albumin OS=Homo sapiens OX=9606 GN=ALB PE=1 SV=2	2	569.753		9.6768e-180	262.97		yes
495	CCTESLVNR	9	P02768	Albumin OS=Homo sapiens OX=9606 GN=ALB PE=1 SV=2	2	569.753		2.0847e-09	144.38		yes
496	CCTESLVNR	9	P02768	Albumin OS=Homo sapiens OX=9606 GN=ALB PE=1 SV=2	2	569.753	-0.31631	0.023433	108.46	1286600	yes
497	CCTESLVNR	9	P02768	Albumin OS=Homo sapiens OX=9606 GN=ALB PE=1 SV=2	2	569.753	0.70571	0.01081	128.61	2654900	yes
498	CCTESLVNR	9	P02768	Albumin OS=Homo sapiens OX=9606 GN=ALB PE=1 SV=2	2	569.753	-1.6896	1.8723e-16	208.86	98120000	yes
499	CCTESLVNR	9	P02768	Albumin OS=Homo sapiens OX=9606 GN=ALB PE=1 SV=2	2	569.753	-2.3383	0.0011497	148.38	2636400	yes
500	CCTESLVNR	9	P02768	Albumin OS=Homo sapiens OX=9606 GN=ALB PE=1 SV=2	2	569.753	-1.7083	0.01081	128.61	2810300	yes
501	CCTESLVNR	9	P02768	Albumin OS=Homo sapiens OX=9606 GN=ALB PE=1 SV=2	2	569.753	0.44023	0.0021829	159.2	3847300	yes
502	CCTESLVNR	9	P02768	Albumin OS=Homo sapiens OX=9606 GN=ALB PE=1 SV=2	2	569.753	-0.67814	0.005202	119.29	119230000	yes
503	CCTESLVNR	9	P02768	Albumin OS=Homo sapiens OX=9606 GN=ALB PE=1 SV=2	2	569.753	-0.93182			9006800	yes
504	CCTESLVNR	9	P02768	Albumin OS=Homo sapiens OX=9606 GN=ALB PE=1 SV=2	2	569.753	-0.059023			4410300	yes
505	CCTESLVNR	9	P02768	Albumin OS=Homo sapiens OX=9606 GN=ALB PE=1 SV=2	2	569.753	-1.2248			1504300	yes
506	CCTESLVNR	9	P02768	Albumin OS=Homo sapiens OX=9606 GN=ALB PE=1 SV=2	2	569.753	-0.99337			510670	yes
507	CCTESLVNRRPCFSALEVDETYVPK	25	P02768	Albumin OS=Homo sapiens OX=9606 GN=ALB PE=1 SV=2	3	1010.81	-2.7384	4.3136e-08	75.797	37791000	yes
508	CCVECPPCPAPPVAGPSVFLFPPKPK	26	P01859	Immunoglobulin heavy constant gamma 2 OS=Homo sapiens OX=9606 GN=IGHG2 PE=1 SV=2	3	970.139	0.41725	3.3705e-10	80.702	14633000	yes
509	CDEWSVNSVGK	11	P02787	Serotransferrin OS=Homo sapiens OX=9606 GN=TF PE=1 SV=4	2	640.782	0.69028	3.1411e-20	211.52	27776000	yes
510	CDSSPDSAEDVR	12	P02765	Alpha-2-HS-glycoprotein OS=Homo sapiens OX=9606 GN=AHSG PE=1 SV=2	2	669.267	-2.6676	0.00065533	121.9	26760000	yes
511	CELPKLEK	8	O60282	Kinesin heavy chain isoform 5C OS=Homo sapiens OX=9606 GN=KIF5C PE=1 SV=1	2	508.776	-1.6969	0.028626	159.2	476930000	yes
512	CELPKLEK	8	O60282	Kinesin heavy chain isoform 5C OS=Homo sapiens OX=9606 GN=KIF5C PE=1 SV=1	2	508.776	-1.9667	0.023598	172.15	38618000	yes
513	CELPKLEK	8	O60282	Kinesin heavy chain isoform 5C OS=Homo sapiens OX=9606 GN=KIF5C PE=1 SV=1	2	508.776	-2.3567	0.035216	161.9	39347000	yes
514	CELPKLEK	8	O60282	Kinesin heavy chain isoform 5C OS=Homo sapiens OX=9606 GN=KIF5C PE=1 SV=1	2	508.776		9.7302e-09	145.34		yes
515	CELPKLEK	8	O60282	Kinesin heavy chain isoform 5C OS=Homo sapiens OX=9606 GN=KIF5C PE=1 SV=1	2	508.776		1.9743e-13	151.56		yes
516	CELPKLEK	8	O60282	Kinesin heavy chain isoform 5C OS=Homo sapiens OX=9606 GN=KIF5C PE=1 SV=1	2	508.776	-1.1427	0.037212	134.81	207970000	yes
517	CLAPLEGAR	9	P04217	Alpha-1B-glycoprotein OS=Homo sapiens OX=9606 GN=A1BG PE=1 SV=4	2	493.758	-0.59059	0.0023598	143.11	398050000	yes
518	CNLLAEK	7	P02765	Alpha-2-HS-glycoprotein OS=Homo sapiens OX=9606 GN=AHSG PE=1 SV=2	2	424.221	-0.27141	0.039828	140.98	1648500000	yes
519	CPNPPVQENFDVNK	14	P05090	Apolipoprotein D OS=Homo sapiens OX=9606 GN=APOD PE=1 SV=1	2	829.386	0.10065	1.7373e-24	203.11	13125000	yes
520	CPNPPVQENFDVNK	14	P05090	Apolipoprotein D OS=Homo sapiens OX=9606 GN=APOD PE=1 SV=1	3	553.259	0.64918	0.0012616	99.011	2147700	yes
521	CPNPPVQENFDVNK	14	P05090	Apolipoprotein D OS=Homo sapiens OX=9606 GN=APOD PE=1 SV=1	2	829.386	-0.85407	0.01135	81.865	9551600	yes
522	CQAYESNR	8	P43652	Afamin OS=Homo sapiens OX=9606 GN=AFM PE=1 SV=1	2	514.217	-1.8484	0.011618	126.28	4707300	yes
523	CQAYESNR	8	P43652	Afamin OS=Homo sapiens OX=9606 GN=AFM PE=1 SV=1	2	514.217	-2.2409			645670	yes
524	CSPHLVLSALTSDNHGATYAFSGTHYWR	28	P02790	Hemopexin OS=Homo sapiens OX=9606 GN=HPX PE=1 SV=2	4	787.873	0.18353	1.5842e-98	215.34	140010000	yes
525	CSTSSLLEACTFR	13	P02787	Serotransferrin OS=Homo sapiens OX=9606 GN=TF PE=1 SV=4	2	766.348	-0.75492	0.0011078	109.6	17318000	yes
526	CSTSSLLEACTFR	13	P02787	Serotransferrin OS=Homo sapiens OX=9606 GN=TF PE=1 SV=4	2	766.348	-0.33693	1.1428e-26	212.82	212460000	yes
527	CSTSSLLEACTFR	13	P02787	Serotransferrin OS=Homo sapiens OX=9606 GN=TF PE=1 SV=4	3	511.234	-0.45278	1.5152e-10	134.99	17304000	yes
528	CSYTEDAQCIDGTIEVPK	18	P02749	Beta-2-glycoprotein 1 OS=Homo sapiens OX=9606 GN=APOH PE=1 SV=3	3	695.975	-1.2818	0.0014661	73.464	9245200	yes
529	CTWLIEGQPNR	11	O75882	Attractin OS=Homo sapiens OX=9606 GN=ATRN PE=1 SV=2	2	687.335	-1.838	1.828e-28	222.18	30541000	yes
530	DADPDTFFAK	10	P43652	Afamin OS=Homo sapiens OX=9606 GN=AFM PE=1 SV=1	2	563.756	0.0027211	0.008697	110.41	989370000	yes
531	DADPDTFFAK	10	P43652	Afamin OS=Homo sapiens OX=9606 GN=AFM PE=1 SV=1	2	563.756	0.33096	0.023019	101.64	52281000	yes
532	DADPDTFFAK	10	P43652	Afamin OS=Homo sapiens OX=9606 GN=AFM PE=1 SV=1	2	563.756	0.58424	0.023019	101.64	39975000	yes
533	DADPDTFFAK	10	P43652	Afamin OS=Homo sapiens OX=9606 GN=AFM PE=1 SV=1	2	563.756	0.82282	0.023019	101.64	27317000	yes
534	DADPDTFFAK	10	P43652	Afamin OS=Homo sapiens OX=9606 GN=AFM PE=1 SV=1	2	563.756	0.88934	0.023019	101.64	20374000	yes
535	DADPDTFFAK	10	P43652	Afamin OS=Homo sapiens OX=9606 GN=AFM PE=1 SV=1	2	563.756	0.72313	0.023019	101.64	11888000	yes
536	DADPDTFFAK	10	P43652	Afamin OS=Homo sapiens OX=9606 GN=AFM PE=1 SV=1	2	563.756	0.68698	0.023019	101.64	6866000	yes
537	DADPDTFFAK	10	P43652	Afamin OS=Homo sapiens OX=9606 GN=AFM PE=1 SV=1	2	563.756	0.80556	0.0032914	114.89	4340100	yes
538	DADPDTFFAK	10	P43652	Afamin OS=Homo sapiens OX=9606 GN=AFM PE=1 SV=1	2	563.756		0.026963	101.72		yes
539	DADPDTFFAK	10	P43652	Afamin OS=Homo sapiens OX=9606 GN=AFM PE=1 SV=1	2	563.756	-0.87448	0.0032914	114.89	20571000	yes
540	DAEAWFNEK	9	P13645	Keratin, type I cytoskeletal 10 OS=Homo sapiens OX=9606 GN=KRT10 PE=1 SV=6	2	555.249	1.3573	0.0065349	114.28	9661600	yes
541	DAEAWFNEK	9	P13645	Keratin, type I cytoskeletal 10 OS=Homo sapiens OX=9606 GN=KRT10 PE=1 SV=6	2	555.249	0.52329	0.00054289	178.83	120850000	yes
542	DAEEWFFTKTEELNR	15	P02533	Keratin, type I cytoskeletal 14 OS=Homo sapiens OX=9606 GN=KRT14 PE=1 SV=4	3	638.967	-0.060539	4.0261e-10	124.7	1789900	yes
543	DAHKSEVAHR	10	P02768	Albumin OS=Homo sapiens OX=9606 GN=ALB PE=1 SV=2	2	575.292	-0.78048	0.022725	112.36	2850300	yes
544	DAHKSEVAHR	10	P02768	Albumin OS=Homo sapiens OX=9606 GN=ALB PE=1 SV=2	2	575.292	-1.0704	0.00072859	135.55	14591000	yes
545	DAHKSEVAHR	10	P02768	Albumin OS=Homo sapiens OX=9606 GN=ALB PE=1 SV=2	2	575.292		1.1194e-14	151.22		yes
546	DALSSVQESQVAQQAR	16	P02656	Apolipoprotein C-III OS=Homo sapiens OX=9606 GN=APOC3 PE=1 SV=1	3	572.955		0.040643	51.591		yes
547	DAQEVHCDEATK	12	P43251	Biotinidase OS=Homo sapiens OX=9606 GN=BTD PE=1 SV=2	2	701.799	-2.675	5.7768e-06	133.05	13470000	yes
548	DAQEVHCDEATK	12	P43251	Biotinidase OS=Homo sapiens OX=9606 GN=BTD PE=1 SV=2	3	468.202	-1.4418	0.010713	82.543	3942400	yes
549	DASGATFTWTPSSGK	15	P01877	Immunoglobulin heavy constant alpha 2 OS=Homo sapiens OX=9606 GN=IGHA2 PE=1 SV=4	2	756.852	-1.1686	3.0341e-31	197.07	17416000	yes
550	DASGVTFTWTPSSGK	15	P01876	Immunoglobulin heavy constant alpha 1 OS=Homo sapiens OX=9606 GN=IGHA1 PE=1 SV=2	2	770.868	-0.85513	2.3578e-58	231.17	40194000	yes
551	DCHLAQVPSHTVVAR	15	P02787	Serotransferrin OS=Homo sapiens OX=9606 GN=TF PE=1 SV=4	3	563.955		0.043345	50.305		yes
552	DCHLAQVPSHTVVAR	15	P02787	Serotransferrin OS=Homo sapiens OX=9606 GN=TF PE=1 SV=4	3	563.955	-1.3479	1.3132e-26	190.11	290230000	yes
553	DCHLAQVPSHTVVAR	15	P02787	Serotransferrin OS=Homo sapiens OX=9606 GN=TF PE=1 SV=4	3	563.955	-1.6741	4.0648e-06	97.836	4288800	yes
554	DCHLAQVPSHTVVAR	15	P02787	Serotransferrin OS=Homo sapiens OX=9606 GN=TF PE=1 SV=4	3	563.955	-0.53896	0.011699	63.185	915890	yes
555	DDLYVSDAFHK	11	P01008	Antithrombin-III OS=Homo sapiens OX=9606 GN=SERPINC1 PE=1 SV=1	2	655.307	-1.6429	0.0049027	113.22	12022000	yes
556	DDNPNLPR	8	P02768	Albumin OS=Homo sapiens OX=9606 GN=ALB PE=1 SV=2	2	470.728	-1.9498	4.11e-06	193.96	1085000000	yes
557	DDNPNLPR	8	P02768	Albumin OS=Homo sapiens OX=9606 GN=ALB PE=1 SV=2	2	470.728	-1.8394	0.0099263	143.56	1416300000	yes
558	DDNPNLPR	8	P02768	Albumin OS=Homo sapiens OX=9606 GN=ALB PE=1 SV=2	2	470.728	-1.6789	1.9868e-05	189.53	708860000	yes
559	DDNPNLPR	8	P02768	Albumin OS=Homo sapiens OX=9606 GN=ALB PE=1 SV=2	2	470.728	0.020911	0.029556	107.66	11808000	yes
560	DDTVCLAK	8	P02787	Serotransferrin OS=Homo sapiens OX=9606 GN=TF PE=1 SV=4	2	461.221	-0.90384	0.013375	131.04	241750000	yes
561	DEELSCTVVELK	12	P01011	Alpha-1-antichymotrypsin OS=Homo sapiens OX=9606 GN=SERPINA3 PE=1 SV=2	2	711.345	1.2562	7.9178e-13	188.04	4679700	yes
562	DEGTAFLVYGAPGFSK	16	P06276	Cholinesterase OS=Homo sapiens OX=9606 GN=BCHE PE=1 SV=1	2	829.907	-0.77637	1.5085e-22	178.32	12856000	yes
563	DFNIPGFPTVR	11	O00391	Sulfhydryl oxidase 1 OS=Homo sapiens OX=9606 GN=QSOX1 PE=1 SV=3	2	631.83	0.98232	0.01441	103.7	11739000	yes
564	DFTCVHQALK	10	P05155	Plasma protease C1 inhibitor OS=Homo sapiens OX=9606 GN=SERPING1 PE=1 SV=2	2	609.8	0.41521	1.6081e-08	189.38	50842000	yes
565	DGAGDVAFVK	10	P02787	Serotransferrin OS=Homo sapiens OX=9606 GN=TF PE=1 SV=4	2	489.748	-0.54349	3.6514e-05	172.23	885310000	yes
566	DGAGDVAFVK	10	P02787	Serotransferrin OS=Homo sapiens OX=9606 GN=TF PE=1 SV=4	2	489.748	-0.67451	0.00019451	135.79	13278000	yes
567	DGAGDVAFVK	10	P02787	Serotransferrin OS=Homo sapiens OX=9606 GN=TF PE=1 SV=4	2	489.748	0.57197	3.6514e-05	172.23	10659000	yes
568	DGAGDVAFVK	10	P02787	Serotransferrin OS=Homo sapiens OX=9606 GN=TF PE=1 SV=4	2	489.748	0.50615	0.0010505	122.13	2821200	yes
569	DGAGDVAFVK	10	P02787	Serotransferrin OS=Homo sapiens OX=9606 GN=TF PE=1 SV=4	2	489.748	0.18598	0.0081044	110.87	757010	yes
570	DGSPDVTTADIGANTPDATK	20	Q96PD5	N-acetylmuramoyl-L-alanine amidase OS=Homo sapiens OX=9606 GN=PGLYRP2 PE=1 SV=1	3	649.304	0.22971	2.7672e-82	234.12	56205000	yes
571	DGSPDVTTADIGANTPDATK	20	Q96PD5	N-acetylmuramoyl-L-alanine amidase OS=Homo sapiens OX=9606 GN=PGLYRP2 PE=1 SV=1	3	649.304	0.24713	1.3117e-70	222.11	14161000	yes
572	DGWHSWPIAHQWPQGPSAVDAAFSWEEK	28	P02790	Hemopexin OS=Homo sapiens OX=9606 GN=HPX PE=1 SV=2	4	805.623	0.17782	1.7891e-68	175.11	102870000	yes
573	DGWHSWPIAHQWPQGPSAVDAAFSWEEK	28	P02790	Hemopexin OS=Homo sapiens OX=9606 GN=HPX PE=1 SV=2	4	805.623	0.51424	1.5225e-81	205	5326100000	yes
574	DGWHSWPIAHQWPQGPSAVDAAFSWEEK	28	P02790	Hemopexin OS=Homo sapiens OX=9606 GN=HPX PE=1 SV=2	3	1073.83	0.14674	3.906e-98	191.09	3004100000	yes
575	DHAVDLIQK	9	P0C0L5	Complement C4-B OS=Homo sapiens OX=9606 GN=C4B_2 PE=1 SV=2	2	519.783	-0.090484	0.0046909	138.1	12228000	no
576	DHPCISISEK	10	Q14916	Sodium-dependent phosphate transport protein 1 OS=Homo sapiens OX=9606 GN=SLC17A1 PE=1 SV=2	2	593.282	-1.2486	0.011907	107.9	710260000	yes
577	DHPCISISEK	10	Q14916	Sodium-dependent phosphate transport protein 1 OS=Homo sapiens OX=9606 GN=SLC17A1 PE=1 SV=2	2	593.282	-1.0165			422880	yes
578	DHSAIPVINR	10	P15144	Aminopeptidase N OS=Homo sapiens OX=9606 GN=ANPEP PE=1 SV=4	2	561.307	-0.54303	6.4198e-06	178.83	5477900	yes
579	DIAPTLTLYVGK	12	P00738	Haptoglobin OS=Homo sapiens OX=9606 GN=HP PE=1 SV=1	2	645.869	-0.22045	2.5466e-05	127.4	269840000	no
580	DIAPTLTLYVGK	12	P00738	Haptoglobin OS=Homo sapiens OX=9606 GN=HP PE=1 SV=1	2	645.869	0.46242	0.026337	90.108	6949300	no
581	DIAPTLTLYVGK	12	P00738	Haptoglobin OS=Homo sapiens OX=9606 GN=HP PE=1 SV=1	2	645.869	1.292	0.00020417	123.88	331220000	no
582	DIAPTLTLYVGK	12	P00738	Haptoglobin OS=Homo sapiens OX=9606 GN=HP PE=1 SV=1	2	645.869	-0.99558	0.026337	90.108	9497600	no
583	DIAPTLTLYVGK	12	P00738	Haptoglobin OS=Homo sapiens OX=9606 GN=HP PE=1 SV=1	2	645.869	-0.98127	0.026337	90.108	11642000	no
584	DIAPTLTLYVGK	12	P00738	Haptoglobin OS=Homo sapiens OX=9606 GN=HP PE=1 SV=1	2	645.869	-0.96811	0.00020417	123.88	10548000000	no
585	DIAPTLTLYVGKK	13	P00738	Haptoglobin OS=Homo sapiens OX=9606 GN=HP PE=1 SV=1	3	473.613	1.1458	0.000131	113.65	94560000	no
586	DIAPTLTLYVGKK	13	P00738	Haptoglobin OS=Homo sapiens OX=9606 GN=HP PE=1 SV=1	3	473.613	0.43156	0.042661	61.375	11278000	no
587	DIENQYETQITQIEHEVSSSGQEVQSSAK	29	P35527	Keratin, type I cytoskeletal 9 OS=Homo sapiens OX=9606 GN=KRT9 PE=1 SV=3	3	1088.84	-0.71845	3.2506e-23	105.84	8281600	yes
588	DIENQYETQITQIEHEVSSSGQEVQSSAK	29	P35527	Keratin, type I cytoskeletal 9 OS=Homo sapiens OX=9606 GN=KRT9 PE=1 SV=3	3	1088.84	-2.2819	3.447e-285	316.46	189120000	yes
589	DIENQYETQITQIEHEVSSSGQEVQSSAK	29	P35527	Keratin, type I cytoskeletal 9 OS=Homo sapiens OX=9606 GN=KRT9 PE=1 SV=3	3	1088.84	-2.9983	0.00032281	54.744	5571300	yes
590	DIENQYETQITQIEHEVSSSGQEVQSSAKEVTQLR	35	P35527	Keratin, type I cytoskeletal 9 OS=Homo sapiens OX=9606 GN=KRT9 PE=1 SV=3	4	998.485	0.46563	0.0010384	54.703	64697000	yes
591	DIPTNSPELEETLTHTITK	19	P01042	Kininogen-1 OS=Homo sapiens OX=9606 GN=KNG1 PE=1 SV=2	3	713.699	-1.1495	4.138e-21	142.78	1108100000	yes
592	DKCEPLEK	8	P02763	Alpha-1-acid glycoprotein 1 OS=Homo sapiens OX=9606 GN=ORM1 PE=1 SV=2	2	509.747	-2.2293	2.0135e-21	215.88	1002900000	no
593	DKCEPLEK	8	P02763	Alpha-1-acid glycoprotein 1 OS=Homo sapiens OX=9606 GN=ORM1 PE=1 SV=2	2	509.747	-2.2654	0.035289	144.09	18052000	no
594	DKCEPLEK	8	P02763	Alpha-1-acid glycoprotein 1 OS=Homo sapiens OX=9606 GN=ORM1 PE=1 SV=2	2	509.747	-2.3941	3.2595e-14	207.29	17034000	no
595	DKCEPLEK	8	P02763	Alpha-1-acid glycoprotein 1 OS=Homo sapiens OX=9606 GN=ORM1 PE=1 SV=2	2	509.747		0.03907	80.455		no
596	DKCEPLEK	8	P02763	Alpha-1-acid glycoprotein 1 OS=Homo sapiens OX=9606 GN=ORM1 PE=1 SV=2	2	509.747	-1.8732			15419000	no
597	DLATVYVDVLK	11	P02647	Apolipoprotein A-I OS=Homo sapiens OX=9606 GN=APOA1 PE=1 SV=1	2	618.348	-0.071894	0.026971	98.249	8320800	yes
598	DLDMFINASK	10	O75882	Attractin OS=Homo sapiens OX=9606 GN=ATRN PE=1 SV=2	2	577.282	-0.2383	0.0044824	113.71	50130000	yes
599	DLEEPINFR	9	Q9NPH3	Interleukin-1 receptor accessory protein OS=Homo sapiens OX=9606 GN=IL1RAP PE=1 SV=2	2	566.785	0.77451	0.040274	96.253	1561500	yes
600	DLGEENFK	8	P02768	Albumin OS=Homo sapiens OX=9606 GN=ALB PE=1 SV=2	2	476.225	-1.9921	0.011239	139.31	23758000000	yes
601	DLGEENFK	8	P02768	Albumin OS=Homo sapiens OX=9606 GN=ALB PE=1 SV=2	2	476.225	-0.39864	0.011239	134.66	551200000	yes
602	DLGEENFK	8	P02768	Albumin OS=Homo sapiens OX=9606 GN=ALB PE=1 SV=2	2	476.225	-0.3629	0.0086476	146.21	75742000	yes
603	DLGEENFK	8	P02768	Albumin OS=Homo sapiens OX=9606 GN=ALB PE=1 SV=2	2	476.225		2.9018e-05	136.11		yes
604	DLGEENFK	8	P02768	Albumin OS=Homo sapiens OX=9606 GN=ALB PE=1 SV=2	2	476.225		5.437e-05	134.06		yes
605	DLGEENFK	8	P02768	Albumin OS=Homo sapiens OX=9606 GN=ALB PE=1 SV=2	2	476.225		0.00089902	126.67		yes
606	DLGEENFK	8	P02768	Albumin OS=Homo sapiens OX=9606 GN=ALB PE=1 SV=2	2	476.225		0.0052659	117.93		yes
607	DLGEENFK	8	P02768	Albumin OS=Homo sapiens OX=9606 GN=ALB PE=1 SV=2	2	476.225		4.6891e-05	134.66		yes
608	DLGEENFK	8	P02768	Albumin OS=Homo sapiens OX=9606 GN=ALB PE=1 SV=2	2	476.225		0.016242	111.04		yes
609	DLGEENFK	8	P02768	Albumin OS=Homo sapiens OX=9606 GN=ALB PE=1 SV=2	2	476.225		0.0092037	115.46		yes
610	DLGEENFK	8	P02768	Albumin OS=Homo sapiens OX=9606 GN=ALB PE=1 SV=2	2	476.225		0.0074801	116.54		yes
611	DLGEENFK	8	P02768	Albumin OS=Homo sapiens OX=9606 GN=ALB PE=1 SV=2	2	476.225		0.0036048	120.65		yes
612	DLGEENFK	8	P02768	Albumin OS=Homo sapiens OX=9606 GN=ALB PE=1 SV=2	2	476.225		9.159e-05	131.04		yes
613	DLGEENFK	8	P02768	Albumin OS=Homo sapiens OX=9606 GN=ALB PE=1 SV=2	2	476.225		0.0036048	120.65		yes
614	DLGEENFK	8	P02768	Albumin OS=Homo sapiens OX=9606 GN=ALB PE=1 SV=2	2	476.225	-0.74493	0.01406	117.93	118190000	yes
615	DLGEENFK	8	P02768	Albumin OS=Homo sapiens OX=9606 GN=ALB PE=1 SV=2	2	476.225	-2.1108	0.01406	117.93	123100000	yes
616	DLGEENFK	8	P02768	Albumin OS=Homo sapiens OX=9606 GN=ALB PE=1 SV=2	2	476.225	0.79823	0.011239	125.25	40712000	yes
617	DLGEENFK	8	P02768	Albumin OS=Homo sapiens OX=9606 GN=ALB PE=1 SV=2	2	476.225	-0.84556			5963200	yes
618	DLGEENFK	8	P02768	Albumin OS=Homo sapiens OX=9606 GN=ALB PE=1 SV=2	2	476.225	-0.77791			2186900000	yes
619	DLGEENFK	8	P02768	Albumin OS=Homo sapiens OX=9606 GN=ALB PE=1 SV=2	2	476.225	-0.12928			928690	yes
620	DLGEENFK	8	P02768	Albumin OS=Homo sapiens OX=9606 GN=ALB PE=1 SV=2	2	476.225	-0.65737			30972	yes
621	DLLLPQPDLR	10	P02750	Leucine-rich alpha-2-glycoprotein OS=Homo sapiens OX=9606 GN=LRG1 PE=1 SV=2	2	590.34	-0.8443	0.0055871	112.84	462560000	yes
622	DLTALSNMLPK	11	P15144	Aminopeptidase N OS=Homo sapiens OX=9606 GN=ANPEP PE=1 SV=4	2	601.826	1.1751	0.035168	94.692	3170500	yes
623	DMGFQYSCINDYRPVK	16	Q10588	ADP-ribosyl cyclase/cyclic ADP-ribose hydrolase 2 OS=Homo sapiens OX=9606 GN=BST1 PE=1 SV=2	3	664.97	-0.14712	7.2842e-05	110.35	7458200	yes
624	DNPMYYCNK	9	O75882	Attractin OS=Homo sapiens OX=9606 GN=ATRN PE=1 SV=2	2	602.742	-0.47657	0.0043537	125.81	79364000	yes
625	DPAGHFHQVWYDNPQSISLK	20	Q01459	Di-N-acetylchitobiase OS=Homo sapiens OX=9606 GN=CTBS PE=1 SV=1	4	585.536	-0.19485	1.0552e-17	126.22	22810000	yes
626	DPTFIPAPIQAK	12	P01019	Angiotensinogen OS=Homo sapiens OX=9606 GN=AGT PE=1 SV=3	2	649.361	-1.2748	1.3044e-05	130.96	40342000	yes
627	DQYELLCLDNTR	12	P02787	Serotransferrin OS=Homo sapiens OX=9606 GN=TF PE=1 SV=4	2	770.359	-0.75403	3.3669e-09	145.91	32458000	yes
628	DQYELLCLDNTR	12	P02787	Serotransferrin OS=Homo sapiens OX=9606 GN=TF PE=1 SV=4	3	513.908	-1.4478	0.035052	65.895	7761600	yes
629	DRQDGEEVLQCMPVCGR	17	Q9NZP8	Complement C1r subcomponent-like protein OS=Homo sapiens OX=9606 GN=C1RL PE=1 SV=2	3	683.636	-0.25721	0.00018297	88.133	11710000	yes
630	DSGFQMNQLR	10	P02787	Serotransferrin OS=Homo sapiens OX=9606 GN=TF PE=1 SV=4	2	598.28	-0.92264	0.0021002	118.74	109560000	yes
631	DTEEEDFHVDQVTTVK	16	P01009	Alpha-1-antitrypsin OS=Homo sapiens OX=9606 GN=SERPINA1 PE=1 SV=3	3	631.29	-0.69646	5.7492e-15	137.52	217870000	yes
632	DTEEEDFHVDQVTTVK	16	P01009	Alpha-1-antitrypsin OS=Homo sapiens OX=9606 GN=SERPINA1 PE=1 SV=3	3	631.29	-0.64556	0.020185	56.147	675660	yes
633	DTEEEDFHVDQVTTVK	16	P01009	Alpha-1-antitrypsin OS=Homo sapiens OX=9606 GN=SERPINA1 PE=1 SV=3	3	631.29	0.11357	0.00031597	101.39	3222800	yes
634	DTEEEDFHVDQVTTVK	16	P01009	Alpha-1-antitrypsin OS=Homo sapiens OX=9606 GN=SERPINA1 PE=1 SV=3	3	631.29	-1.6432	0.010598	63.709	1302500	yes
635	DTLMISR	7	P01859	Immunoglobulin heavy constant gamma 2 OS=Homo sapiens OX=9606 GN=IGHG2 PE=1 SV=2	2	418.221	-0.03015	0.013048	170.17	74020000	no
636	DVCDPGNTK	9	P02774	Vitamin D-binding protein OS=Homo sapiens OX=9606 GN=GC PE=1 SV=2	2	503.219	-1.7719	0.025833	101.43	24491000	yes
637	DVCKNYAEAK	10	P02768	Albumin OS=Homo sapiens OX=9606 GN=ALB PE=1 SV=2	2	599.282	0.33598	0.00010045	145.99	84084000	yes
638	DVCKNYAEAKDVFLGMFLYEYAR	23	P02768	Albumin OS=Homo sapiens OX=9606 GN=ALB PE=1 SV=2	4	705.336	-0.047423	3.2058e-05	67.614	14659000	yes
639	DVDAAYMNKVELEAK	15	P13647	Keratin, type II cytoskeletal 5 OS=Homo sapiens OX=9606 GN=KRT5 PE=1 SV=3	3	565.947	-0.69826	0.0012264	85.493	4059500	no
640	DVDGAYMTKVDLQAK	15	P04264	Keratin, type II cytoskeletal 1 OS=Homo sapiens OX=9606 GN=KRT1 PE=1 SV=6	3	557.275	-0.42107	0.0014826	87.519	10109000	yes
641	DVDGAYMTKVDLQAK	15	P04264	Keratin, type II cytoskeletal 1 OS=Homo sapiens OX=9606 GN=KRT1 PE=1 SV=6	3	551.943	-0.033564	2.9114e-07	120.3	5412300	yes
642	DVDNAYMIKVELQSK	15	P35908	Keratin, type II cytoskeletal 2 epidermal OS=Homo sapiens OX=9606 GN=KRT2 PE=1 SV=2	3	590.298	2.1264	0.0034407	77.746	7716600	yes
643	DVFLGMFLYEYAR	13	P02768	Albumin OS=Homo sapiens OX=9606 GN=ALB PE=1 SV=2	3	541.934	0.056837	0.027107	62.891	2235500	yes
644	DVFLGMFLYEYAR	13	P02768	Albumin OS=Homo sapiens OX=9606 GN=ALB PE=1 SV=2	3	541.934	-0.12151	0.018601	68.809	3752100	yes
645	DYAEVGR	7	P00738	Haptoglobin OS=Homo sapiens OX=9606 GN=HP PE=1 SV=1	2	405.193	-1.8245	0.029904	158.38	15110000000	yes
646	DYAEVGR	7	P00738	Haptoglobin OS=Homo sapiens OX=9606 GN=HP PE=1 SV=1	2	405.193	-2.3328	0.0049238	174.64	76899000	yes
647	DYAEVGR	7	P00738	Haptoglobin OS=Homo sapiens OX=9606 GN=HP PE=1 SV=1	2	405.193	-2.8079	0.023788	163.84	30540000	yes
648	DYAEVGR	7	P00738	Haptoglobin OS=Homo sapiens OX=9606 GN=HP PE=1 SV=1	2	405.193	0.31838	0.040909	117.6	8064800	yes
649	DYELLCLDGTR	11	P02787	Serotransferrin OS=Homo sapiens OX=9606 GN=TF PE=1 SV=4	2	677.819	-1.5027	4.5295e-06	154.85	1046100000	yes
650	DYFMPCPGR	9	P02790	Hemopexin OS=Homo sapiens OX=9606 GN=HPX PE=1 SV=2	2	579.739	-0.89788	0.034657	114.78	39908000	yes
651	DYFMPCPGR	9	P02790	Hemopexin OS=Homo sapiens OX=9606 GN=HPX PE=1 SV=2	2	579.739	-1.2773	0.034657	114.78	26987000	yes
652	DYFMPCPGR	9	P02790	Hemopexin OS=Homo sapiens OX=9606 GN=HPX PE=1 SV=2	2	579.739	-1.0815	0.034657	114.78	31091000	yes
653	DYFMPCPGR	9	P02790	Hemopexin OS=Homo sapiens OX=9606 GN=HPX PE=1 SV=2	2	571.742	-0.9797	0.019155	104.45	13319000000	yes
654	DYFMPCPGR	9	P02790	Hemopexin OS=Homo sapiens OX=9606 GN=HPX PE=1 SV=2	2	571.742	-0.89204	0.015303	107.43	12660000	yes
655	DYFMPCPGR	9	P02790	Hemopexin OS=Homo sapiens OX=9606 GN=HPX PE=1 SV=2	2	571.742	-1.8576	0.005771	116.54	56997000	yes
656	DYQELMNTK	9	P04264	Keratin, type II cytoskeletal 1 OS=Homo sapiens OX=9606 GN=KRT1 PE=1 SV=6	2	571.263	-0.89023	0.016365	106.6	52201000	yes
657	EALQGVGDMGR	11	P35542	Serum amyloid A-4 protein OS=Homo sapiens OX=9606 GN=SAA4 PE=1 SV=2	2	566.774	-1.347	9.6173e-05	127.4	29693000	yes
658	ECCEKPLLEK	10	P02768	Albumin OS=Homo sapiens OX=9606 GN=ALB PE=1 SV=2	2	653.313	-1.9008	1.5702e-77	265.55	33029000000	yes
659	ECCEKPLLEK	10	P02768	Albumin OS=Homo sapiens OX=9606 GN=ALB PE=1 SV=2	2	653.313	-2.2707	1.8669e-48	236.56	2370800000	yes
660	ECCEKPLLEK	10	P02768	Albumin OS=Homo sapiens OX=9606 GN=ALB PE=1 SV=2	2	653.313	-2.4935	9.3459e-19	207.83	6939300000	yes
661	ECCEKPLLEK	10	P02768	Albumin OS=Homo sapiens OX=9606 GN=ALB PE=1 SV=2	2	653.313	-2.5585	2.8906e-27	222	4762300000	yes
662	ECCEKPLLEK	10	P02768	Albumin OS=Homo sapiens OX=9606 GN=ALB PE=1 SV=2	2	653.313	-2.469	4.6799e-37	230.06	921350000	yes
663	ECCEKPLLEK	10	P02768	Albumin OS=Homo sapiens OX=9606 GN=ALB PE=1 SV=2	2	653.313	-2.2777	8.8878e-62	251.53	1440200000	yes
664	ECCEKPLLEK	10	P02768	Albumin OS=Homo sapiens OX=9606 GN=ALB PE=1 SV=2	2	653.313	-2.0878	2.8906e-27	222	982660000	yes
665	ECCEKPLLEK	10	P02768	Albumin OS=Homo sapiens OX=9606 GN=ALB PE=1 SV=2	2	653.313	-1.6663	0.0096499	117.01	46470000	yes
666	ECCEKPLLEK	10	P02768	Albumin OS=Homo sapiens OX=9606 GN=ALB PE=1 SV=2	2	653.313	-2.2969	2.0633e-12	196.88	10201000	yes
667	ECCEKPLLEK	10	P02768	Albumin OS=Homo sapiens OX=9606 GN=ALB PE=1 SV=2	2	653.313	-2.6237	6.3117e-37	228.2	10513000	yes
668	ECCEKPLLEK	10	P02768	Albumin OS=Homo sapiens OX=9606 GN=ALB PE=1 SV=2	2	653.313	-1.8691	0.00021102	159.34	8330800	yes
669	ECCEKPLLEK	10	P02768	Albumin OS=Homo sapiens OX=9606 GN=ALB PE=1 SV=2	2	653.313	-1.2554	0.00022562	159.79	7750000	yes
670	ECCEKPLLEK	10	P02768	Albumin OS=Homo sapiens OX=9606 GN=ALB PE=1 SV=2	2	653.313	-0.7233	0.00065976	136.57	7950600	yes
671	ECCEKPLLEK	10	P02768	Albumin OS=Homo sapiens OX=9606 GN=ALB PE=1 SV=2	2	653.313	-0.44175	1.8669e-48	236.56	86603000	yes
672	ECCEKPLLEK	10	P02768	Albumin OS=Homo sapiens OX=9606 GN=ALB PE=1 SV=2	2	653.313	-0.053795	1.3209e-107	280.83	37310000	yes
673	ECCEKPLLEK	10	P02768	Albumin OS=Homo sapiens OX=9606 GN=ALB PE=1 SV=2	2	653.313	0.20801	1.7505e-75	258.52	11198000	yes
674	ECCEKPLLEK	10	P02768	Albumin OS=Homo sapiens OX=9606 GN=ALB PE=1 SV=2	2	653.313	0.66142	7.7054e-27	216.45	5515100	yes
675	ECCEKPLLEK	10	P02768	Albumin OS=Homo sapiens OX=9606 GN=ALB PE=1 SV=2	2	653.313	1.0155	3.526e-37	231.38	10143000	yes
676	ECCEKPLLEK	10	P02768	Albumin OS=Homo sapiens OX=9606 GN=ALB PE=1 SV=2	2	653.313	1.1692	2.4599e-20	215.06	7153500	yes
677	ECCEKPLLEK	10	P02768	Albumin OS=Homo sapiens OX=9606 GN=ALB PE=1 SV=2	2	653.313	1.281	2.0229e-61	246.41	5632800	yes
678	ECCEKPLLEK	10	P02768	Albumin OS=Homo sapiens OX=9606 GN=ALB PE=1 SV=2	2	653.313	1.0704	1.797e-49	244.61	4722000	yes
679	ECCEKPLLEK	10	P02768	Albumin OS=Homo sapiens OX=9606 GN=ALB PE=1 SV=2	2	653.313	1.0172	9.1431e-06	182.65	7844900	yes
680	ECCEKPLLEK	10	P02768	Albumin OS=Homo sapiens OX=9606 GN=ALB PE=1 SV=2	2	653.313		3.381e-42	182.39		yes
681	ECCEKPLLEK	10	P02768	Albumin OS=Homo sapiens OX=9606 GN=ALB PE=1 SV=2	2	653.313		3.5807e-05	133.23		yes
682	ECCEKPLLEK	10	P02768	Albumin OS=Homo sapiens OX=9606 GN=ALB PE=1 SV=2	2	653.313		0.012223	115.71		yes
683	ECCEKPLLEK	10	P02768	Albumin OS=Homo sapiens OX=9606 GN=ALB PE=1 SV=2	2	653.313		4.4126e-05	132.01		yes
684	ECCEKPLLEK	10	P02768	Albumin OS=Homo sapiens OX=9606 GN=ALB PE=1 SV=2	2	653.313		0.0073446	121.73		yes
685	ECCEKPLLEK	10	P02768	Albumin OS=Homo sapiens OX=9606 GN=ALB PE=1 SV=2	2	653.313		0.00020273	128.27		yes
686	ECCEKPLLEK	10	P02768	Albumin OS=Homo sapiens OX=9606 GN=ALB PE=1 SV=2	2	653.313		2.5859e-116	229.17		yes
687	ECCEKPLLEK	10	P02768	Albumin OS=Homo sapiens OX=9606 GN=ALB PE=1 SV=2	2	653.313	-0.83076	3.2769e-127	295.34	1393100000	yes
688	ECCEKPLLEK	10	P02768	Albumin OS=Homo sapiens OX=9606 GN=ALB PE=1 SV=2	2	653.313	-1.0879	3.4994e-169	312.66	41722000	yes
689	ECCEKPLLEK	10	P02768	Albumin OS=Homo sapiens OX=9606 GN=ALB PE=1 SV=2	2	653.313	-0.068625	1.5702e-77	265.55	389930000	yes
690	ECCEKPLLEK	10	P02768	Albumin OS=Homo sapiens OX=9606 GN=ALB PE=1 SV=2	2	653.313	-1.5908	0.00065976	136.57	8923600	yes
691	ECCEKPLLEK	10	P02768	Albumin OS=Homo sapiens OX=9606 GN=ALB PE=1 SV=2	2	653.313	-0.81412	1.7505e-75	258.52	106670000	yes
692	EDPQTFYYAVAVVK	14	P02787	Serotransferrin OS=Homo sapiens OX=9606 GN=TF PE=1 SV=4	2	815.412	0.81122	0.00068603	109.42	9804200	yes
693	EDPQTFYYAVAVVK	14	P02787	Serotransferrin OS=Homo sapiens OX=9606 GN=TF PE=1 SV=4	2	815.412	-0.79563	4.5683e-26	205.13	937460000	yes
694	EENFYVDETTVVK	13	P08185	Corticosteroid-binding globulin OS=Homo sapiens OX=9606 GN=SERPINA6 PE=1 SV=1	2	786.875	2.8393	0.00087146	110.86	13844000	yes
695	EFLEDTCVQYVQK	13	Q9UNN8	Endothelial protein C receptor OS=Homo sapiens OX=9606 GN=PROCR PE=1 SV=1	2	829.89	-0.50006	0.0012828	108.67	5064100	yes
696	EFNAETFTFHADICTLSEK	19	P02768	Albumin OS=Homo sapiens OX=9606 GN=ALB PE=1 SV=2	2	1130.51	-0.84433	1.9339e-41	196.95	6811800	yes
697	EFNAETFTFHADICTLSEK	19	P02768	Albumin OS=Homo sapiens OX=9606 GN=ALB PE=1 SV=2	3	754.012	-1.7289	0.010783	54.974	490500	yes
698	EFNAETFTFHADICTLSEK	19	P02768	Albumin OS=Homo sapiens OX=9606 GN=ALB PE=1 SV=2	3	754.012	-1.7027	5.7357e-07	106.16	1163600	yes
699	EFNAETFTFHADICTLSEK	19	P02768	Albumin OS=Homo sapiens OX=9606 GN=ALB PE=1 SV=2	3	754.012	-0.055227	2.3466e-37	194.49	24381000	yes
700	EFNAETFTFHADICTLSEK	19	P02768	Albumin OS=Homo sapiens OX=9606 GN=ALB PE=1 SV=2	3	754.012	-0.06325	6.3839e-50	212.69	4651300000	yes
701	EFNAETFTFHADICTLSEK	19	P02768	Albumin OS=Homo sapiens OX=9606 GN=ALB PE=1 SV=2	3	754.012	-0.12697	7.3565e-59	216.96	27334000	yes
702	EFNAETFTFHADICTLSEK	19	P02768	Albumin OS=Homo sapiens OX=9606 GN=ALB PE=1 SV=2	3	754.012	-0.085983	2.653e-50	214.19	9538000000	yes
703	EFNAETFTFHADICTLSEK	19	P02768	Albumin OS=Homo sapiens OX=9606 GN=ALB PE=1 SV=2	3	754.012	0.01972	7.1125e-28	154.19	9565200	yes
704	EFNAETFTFHADICTLSEK	19	P02768	Albumin OS=Homo sapiens OX=9606 GN=ALB PE=1 SV=2	3	754.012	0.15816	1.423e-42	202.97	10494000	yes
705	EFNAETFTFHADICTLSEK	19	P02768	Albumin OS=Homo sapiens OX=9606 GN=ALB PE=1 SV=2	3	754.012	-0.93117	2.2697e-10	120.31	5772900	yes
706	EFNAETFTFHADICTLSEK	19	P02768	Albumin OS=Homo sapiens OX=9606 GN=ALB PE=1 SV=2	3	754.012		7.6348e-37	166.6		yes
707	EFNAETFTFHADICTLSEK	19	P02768	Albumin OS=Homo sapiens OX=9606 GN=ALB PE=1 SV=2	3	754.012	-0.74284	4.3648e-30	166.6	18820000	yes
708	EFNAETFTFHADICTLSEK	19	P02768	Albumin OS=Homo sapiens OX=9606 GN=ALB PE=1 SV=2	3	754.012	-0.58183	1.3747e-07	112.55	20972000	yes
709	EFNAETFTFHADICTLSEK	19	P02768	Albumin OS=Homo sapiens OX=9606 GN=ALB PE=1 SV=2	3	754.012	-0.53688	2.5887e-07	110.77	8185200	yes
710	EFNAETFTFHADICTLSEK	19	P02768	Albumin OS=Homo sapiens OX=9606 GN=ALB PE=1 SV=2	3	754.012	-0.48472	1.8697e-15	132.74	6851900	yes
711	EFNAETFTFHADICTLSEK	19	P02768	Albumin OS=Homo sapiens OX=9606 GN=ALB PE=1 SV=2	3	754.012	-0.7143	1.014e-20	139.9	14019000	yes
712	EFNAETFTFHADICTLSEK	19	P02768	Albumin OS=Homo sapiens OX=9606 GN=ALB PE=1 SV=2	2	1130.51	-0.89679	0	566.35	44286000	yes
713	EFNAETFTFHADICTLSEK	19	P02768	Albumin OS=Homo sapiens OX=9606 GN=ALB PE=1 SV=2	4	565.761	-0.71315	8.9041e-07	110.77	59955000	yes
714	EFNAETFTFHADICTLSEK	19	P02768	Albumin OS=Homo sapiens OX=9606 GN=ALB PE=1 SV=2	4	565.761	-0.6821	0.00010834	83.776	42984000	yes
715	EFNAETFTFHADICTLSEK	19	P02768	Albumin OS=Homo sapiens OX=9606 GN=ALB PE=1 SV=2	2	1130.51	-0.85896	0	530.09	17381000	yes
716	EFNAETFTFHADICTLSEK	19	P02768	Albumin OS=Homo sapiens OX=9606 GN=ALB PE=1 SV=2	2	1130.51	1.3342			1856000	yes
717	EFNAETFTFHADICTLSEK	19	P02768	Albumin OS=Homo sapiens OX=9606 GN=ALB PE=1 SV=2	2	1130.51	0.12001			2448900	yes
718	EFNAETFTFHADICTLSEK	19	P02768	Albumin OS=Homo sapiens OX=9606 GN=ALB PE=1 SV=2	2	1130.51	-0.096034			5210900	yes
719	EFNAETFTFHADICTLSEK	19	P02768	Albumin OS=Homo sapiens OX=9606 GN=ALB PE=1 SV=2	4	565.761	-0.27628			2406500	yes
720	EFNAETFTFHADICTLSEKER	21	P02768	Albumin OS=Homo sapiens OX=9606 GN=ALB PE=1 SV=2	3	849.06	0.81	1.1606e-33	149.84	23903000	yes
721	EFNAETFTFHADICTLSEKER	21	P02768	Albumin OS=Homo sapiens OX=9606 GN=ALB PE=1 SV=2	4	637.047	0.030566	3.1166e-52	195.93	95444000	yes
722	EFNAETFTFHADICTLSEKER	21	P02768	Albumin OS=Homo sapiens OX=9606 GN=ALB PE=1 SV=2	3	849.06	0.38389	2.0139e-81	227.47	28753000	yes
723	EFNAETFTFHADICTLSEKER	21	P02768	Albumin OS=Homo sapiens OX=9606 GN=ALB PE=1 SV=2	4	637.047	0.52257	8.3806e-43	184.26	109180000	yes
724	EFNAETFTFHADICTLSEKER	21	P02768	Albumin OS=Homo sapiens OX=9606 GN=ALB PE=1 SV=2	3	849.06	-0.40251	2.1133e-81	227.08	191280000	yes
725	EFNAETFTFHADICTLSEKER	21	P02768	Albumin OS=Homo sapiens OX=9606 GN=ALB PE=1 SV=2	4	637.047	-0.87809	5.6566e-33	144.88	16231000	yes
726	EFNAETFTFHADICTLSEKER	21	P02768	Albumin OS=Homo sapiens OX=9606 GN=ALB PE=1 SV=2	4	637.047	-0.9861	6.2073e-08	96.505	714080000	yes
727	EFNAETFTFHADICTLSEKER	21	P02768	Albumin OS=Homo sapiens OX=9606 GN=ALB PE=1 SV=2	3	849.06	-1.6038	3.2603e-05	76.492	3832700000	yes
728	EFNAETFTFHADICTLSEKER	21	P02768	Albumin OS=Homo sapiens OX=9606 GN=ALB PE=1 SV=2	4	637.047	-0.7254	7.3586e-25	138.04	4828000000	yes
729	EFNAETFTFHADICTLSEKER	21	P02768	Albumin OS=Homo sapiens OX=9606 GN=ALB PE=1 SV=2	4	637.047	-0.65842	1.8623e-07	92.098	3935300	yes
730	EFNAETFTFHADICTLSEKER	21	P02768	Albumin OS=Homo sapiens OX=9606 GN=ALB PE=1 SV=2	3	849.06	-1.1216			2084000	yes
731	EFNAETFTFHADICTLSEKER	21	P02768	Albumin OS=Homo sapiens OX=9606 GN=ALB PE=1 SV=2	4	637.047	-1.2945			15471000	yes
732	EFNAETFTFHADICTLSEKER	21	P02768	Albumin OS=Homo sapiens OX=9606 GN=ALB PE=1 SV=2	3	849.06	-0.85772			12805000	yes
733	EFTEAFLGCPAIHPR	15	Q96PD5	N-acetylmuramoyl-L-alanine amidase OS=Homo sapiens OX=9606 GN=PGLYRP2 PE=1 SV=1	3	582.287	1.6208	0.040281	45.825	9015600	yes
734	EFTEAFLGCPAIHPR	15	Q96PD5	N-acetylmuramoyl-L-alanine amidase OS=Homo sapiens OX=9606 GN=PGLYRP2 PE=1 SV=1	3	582.287	-0.66255	0.0015031	93.823	1288000000	yes
735	EGDCPVQSGK	10	P01042	Kininogen-1 OS=Homo sapiens OX=9606 GN=KNG1 PE=1 SV=2	2	538.737	-1.7642	2.4839e-05	148.52	59144000	yes
736	EGQMESVEAAMSSK	14	P05543	Thyroxine-binding globulin OS=Homo sapiens OX=9606 GN=SERPINA7 PE=1 SV=2	2	742.324	-0.31621	3.065e-07	128.28	15168000	yes
737	EGQMESVEAAMSSK	14	P05543	Thyroxine-binding globulin OS=Homo sapiens OX=9606 GN=SERPINA7 PE=1 SV=2	2	742.324	-0.48951	3.1227e-11	140.39	24400000	yes
738	EGSEEDLDALEHMFR	15	P31944	Caspase-14 OS=Homo sapiens OX=9606 GN=CASP14 PE=1 SV=2	3	593.261		0.04113	63.128		yes
739	EGTCPEAPTDECKPVK	16	P02787	Serotransferrin OS=Homo sapiens OX=9606 GN=TF PE=1 SV=4	3	606.606	-3.1073	0.00077369	100.4	89263000	yes
740	EGTCPEAPTDECKPVK	16	P02787	Serotransferrin OS=Homo sapiens OX=9606 GN=TF PE=1 SV=4	3	606.606	-2.9379	1.4326e-20	152.34	39850000	yes
741	EGTCPEAPTDECKPVK	16	P02787	Serotransferrin OS=Homo sapiens OX=9606 GN=TF PE=1 SV=4	3	606.606	-2.3592	3.1163e-21	171.76	9067300	yes
742	EGTCPEAPTDECKPVK	16	P02787	Serotransferrin OS=Homo sapiens OX=9606 GN=TF PE=1 SV=4	3	606.606	-2.0495	0.03231	59.261	12779000	yes
743	EGTCPEAPTDECKPVK	16	P02787	Serotransferrin OS=Homo sapiens OX=9606 GN=TF PE=1 SV=4	3	606.606	-1.9419	9.1162e-11	130.27	10294000	yes
744	EGTCPEAPTDECKPVK	16	P02787	Serotransferrin OS=Homo sapiens OX=9606 GN=TF PE=1 SV=4	3	606.606		1.3833e-40	174.24		yes
745	EGYYGYTGAFR	11	P02787	Serotransferrin OS=Homo sapiens OX=9606 GN=TF PE=1 SV=4	2	642.288	-1.7219	6.6545e-06	155.84	195770000	yes
746	EHAVEGDCDFQLLK	14	P02765	Alpha-2-HS-glycoprotein OS=Homo sapiens OX=9606 GN=AHSG PE=1 SV=2	2	830.885	-0.96814	9.624e-212	319.46	1792000000	yes
747	EHAVEGDCDFQLLK	14	P02765	Alpha-2-HS-glycoprotein OS=Homo sapiens OX=9606 GN=AHSG PE=1 SV=2	2	830.885	-0.80393	2.0256e-05	121.83	11353000	yes
748	EHAVEGDCDFQLLK	14	P02765	Alpha-2-HS-glycoprotein OS=Homo sapiens OX=9606 GN=AHSG PE=1 SV=2	3	554.259	-0.32656	0.00017015	109.96	8924500	yes
749	EHAVEGDCDFQLLK	14	P02765	Alpha-2-HS-glycoprotein OS=Homo sapiens OX=9606 GN=AHSG PE=1 SV=2	3	554.259	-0.21889	7.0592e-107	274	5935400000	yes
750	EHAVEGDCDFQLLK	14	P02765	Alpha-2-HS-glycoprotein OS=Homo sapiens OX=9606 GN=AHSG PE=1 SV=2	3	554.259	-0.62164	4.5195e-63	240.6	28249000	yes
751	EHAVEGDCDFQLLK	14	P02765	Alpha-2-HS-glycoprotein OS=Homo sapiens OX=9606 GN=AHSG PE=1 SV=2	2	830.885	-0.52806			10058000	yes
752	EHSSLAFWK	9	P02749	Beta-2-glycoprotein 1 OS=Homo sapiens OX=9606 GN=APOH PE=1 SV=3	2	552.777	0.36383	0.00058668	153.04	4405400	yes
753	EHSSLAFWK	9	P02749	Beta-2-glycoprotein 1 OS=Homo sapiens OX=9606 GN=APOH PE=1 SV=3	2	552.777	-0.93404	0.032033	98.629	1705200000	yes
754	EHVAHLLFLR	10	P19652	Alpha-1-acid glycoprotein 2 OS=Homo sapiens OX=9606 GN=ORM2 PE=1 SV=2	2	617.856	1.9447	1.7744e-19	210.1	66995000	yes
755	EIETYHNLLEGGQEDFESSGAGK	23	P35527	Keratin, type I cytoskeletal 9 OS=Homo sapiens OX=9606 GN=KRT9 PE=1 SV=3	3	837.382	1.8501	0.016613	43.198	2735900	yes
756	EIETYHNLLEGGQEDFESSGAGK	23	P35527	Keratin, type I cytoskeletal 9 OS=Homo sapiens OX=9606 GN=KRT9 PE=1 SV=3	3	837.382	-0.29806	5.6034e-55	180.63	23031000	yes
757	EIPVLVTQISSTNHPVK	17	Q6UX71	Plexin domain-containing protein 2 OS=Homo sapiens OX=9606 GN=PLXDC2 PE=1 SV=1	3	621.351	1.0486	9.8234e-05	88.992	12847000	yes
758	ELISLVEDVSSNYDGCCEGDVVQCIR	26	P43652	Afamin OS=Homo sapiens OX=9606 GN=AFM PE=1 SV=1	3	1006.12	-1.8989	6.7264e-74	190.88	142020000	yes
759	ELPEHTVK	8	P02774	Vitamin D-binding protein OS=Homo sapiens OX=9606 GN=GC PE=1 SV=2	2	476.759		0.0026627	122.74		yes
760	ELTTEIDNNIEQISSYK	17	P13645	Keratin, type I cytoskeletal 10 OS=Homo sapiens OX=9606 GN=KRT10 PE=1 SV=6	3	666.329	-0.75399	3.6318e-24	179.14	14937000	yes
761	ENFLFLTPDCK	11	P01042	Kininogen-1 OS=Homo sapiens OX=9606 GN=KNG1 PE=1 SV=2	2	692.334	-0.83729	2.2763e-05	163.38	542500000	yes
762	EQIKTLNNK	9	P35908	Keratin, type II cytoskeletal 2 epidermal OS=Homo sapiens OX=9606 GN=KRT2 PE=1 SV=2	2	544.309	0.078684	0.0049064	146.81	3116200	no
763	EQLGEFYEALDCLR	14	P02763	Alpha-1-acid glycoprotein 1 OS=Homo sapiens OX=9606 GN=ORM1 PE=1 SV=2	2	871.906	-1.9011	4.6537e-31	210.79	160140000	yes
764	EQLKAVMDDFAAFVEK	16	P02768	Albumin OS=Homo sapiens OX=9606 GN=ALB PE=1 SV=2	3	619.641	0.11482	0.0031523	76.151	2051000	yes
765	EQLKAVMDDFAAFVEK	16	P02768	Albumin OS=Homo sapiens OX=9606 GN=ALB PE=1 SV=2	2	928.959	-1.0336	0.0044629	102.97	13329000	yes
766	EQLKAVMDDFAAFVEK	16	P02768	Albumin OS=Homo sapiens OX=9606 GN=ALB PE=1 SV=2	3	614.31	-1.3947	0.00012465	107.34	4828800	yes
767	EQLKAVMDDFAAFVEK	16	P02768	Albumin OS=Homo sapiens OX=9606 GN=ALB PE=1 SV=2	2	920.961		0.023945	75.483		yes
768	EQLKAVMDDFAAFVEK	16	P02768	Albumin OS=Homo sapiens OX=9606 GN=ALB PE=1 SV=2	3	614.31	-0.40296	1.1614e-10	129.05	65926000	yes
769	EQLKAVMDDFAAFVEK	16	P02768	Albumin OS=Homo sapiens OX=9606 GN=ALB PE=1 SV=2	3	614.31	-0.28	1.7276e-15	143.67	39047000	yes
770	EQLSLLDRFTEDAKR	15	P01011	Alpha-1-antichymotrypsin OS=Homo sapiens OX=9606 GN=SERPINA3 PE=1 SV=2	4	455.993	-0.15025	0.00070719	87.932	34779000	yes
771	EQLTPLIK	8	P02652	Apolipoprotein A-II OS=Homo sapiens OX=9606 GN=APOA2 PE=1 SV=1	2	471.287	-1.7406	0.039488	100.45	1587400000	yes
772	EQLTPLIK	8	P02652	Apolipoprotein A-II OS=Homo sapiens OX=9606 GN=APOA2 PE=1 SV=1	2	471.287	-0.56739	0.025097	109.86	3483700	yes
773	ESHVTLASPEETR	13	Q6EMK4	Vasorin OS=Homo sapiens OX=9606 GN=VASN PE=1 SV=1	3	485.907	-1.8602	0.014257	72.659	8974600	yes
774	ESLLNHFLYEVAR	13	P43652	Afamin OS=Homo sapiens OX=9606 GN=AFM PE=1 SV=1	3	530.947	0.59505	1.2575e-11	150.16	244900000	yes
775	ESLLNHFLYEVAR	13	P43652	Afamin OS=Homo sapiens OX=9606 GN=AFM PE=1 SV=1	3	530.947	0.56647	0.038891	58.21	15646000	yes
776	ETCFAEEGK	9	P02768	Albumin OS=Homo sapiens OX=9606 GN=ALB PE=1 SV=2	2	535.727	-1.4786	0.0052962	136.8	57035000	yes
777	ETCFAEEGK	9	P02768	Albumin OS=Homo sapiens OX=9606 GN=ALB PE=1 SV=2	2	535.727	-2.6976	0.025189	101.72	9340800	yes
778	ETCFAEEGK	9	P02768	Albumin OS=Homo sapiens OX=9606 GN=ALB PE=1 SV=2	2	535.727	-2.4927			3866600	yes
779	ETCFAEEGKK	10	P02768	Albumin OS=Homo sapiens OX=9606 GN=ALB PE=1 SV=2	2	599.774	-1.2575	3.3174e-05	159.58	15328000000	yes
780	ETCFAEEGKK	10	P02768	Albumin OS=Homo sapiens OX=9606 GN=ALB PE=1 SV=2	2	599.774	-1.2081	0.012496	116.05	205110000	yes
781	ETCFAEEGKK	10	P02768	Albumin OS=Homo sapiens OX=9606 GN=ALB PE=1 SV=2	2	599.774	-1.2074	0.012496	116.05	100330000	yes
782	ETCFAEEGKK	10	P02768	Albumin OS=Homo sapiens OX=9606 GN=ALB PE=1 SV=2	2	599.774	-0.3014	0.029559	97.635	1854700	yes
783	ETLLQDFR	8	P02760	Protein AMBP OS=Homo sapiens OX=9606 GN=AMBP PE=1 SV=1	2	511.269	-1.0377	0.0066445	150.84	25687000	yes
784	ETYGEMADCCAK	12	P02768	Albumin OS=Homo sapiens OX=9606 GN=ALB PE=1 SV=2	2	725.768	-2.1708	3.1873e-08	155.42	452960000	yes
785	ETYGEMADCCAK	12	P02768	Albumin OS=Homo sapiens OX=9606 GN=ALB PE=1 SV=2	2	725.768	-2.3024	0.0126	114.97	31059000	yes
786	ETYGEMADCCAK	12	P02768	Albumin OS=Homo sapiens OX=9606 GN=ALB PE=1 SV=2	2	725.768	-2.421	2.0953e-09	180.67	21713000000	yes
787	ETYGEMADCCAK	12	P02768	Albumin OS=Homo sapiens OX=9606 GN=ALB PE=1 SV=2	2	725.768	-2.2573	6.4849e-08	161.17	975970000	yes
788	ETYGEMADCCAK	12	P02768	Albumin OS=Homo sapiens OX=9606 GN=ALB PE=1 SV=2	2	725.768	-2.1252	1.8989e-08	145.89	1365300000	yes
789	ETYGEMADCCAK	12	P02768	Albumin OS=Homo sapiens OX=9606 GN=ALB PE=1 SV=2	2	725.768	-2.0399	6.7486e-08	161.63	215690000	yes
790	ETYGEMADCCAK	12	P02768	Albumin OS=Homo sapiens OX=9606 GN=ALB PE=1 SV=2	2	725.768	-2.2989	0.00016181	126.49	377910000	yes
791	ETYGEMADCCAK	12	P02768	Albumin OS=Homo sapiens OX=9606 GN=ALB PE=1 SV=2	2	725.768	-2.6727	1.5042e-07	137.95	495930000	yes
792	ETYGEMADCCAK	12	P02768	Albumin OS=Homo sapiens OX=9606 GN=ALB PE=1 SV=2	2	725.768	-2.6723	0.00017196	125.97	923380000	yes
793	ETYGEMADCCAK	12	P02768	Albumin OS=Homo sapiens OX=9606 GN=ALB PE=1 SV=2	2	725.768	-2.516	0.00017196	125.97	1684200000	yes
794	ETYGEMADCCAK	12	P02768	Albumin OS=Homo sapiens OX=9606 GN=ALB PE=1 SV=2	2	725.768	-2.3606	0.00017196	125.97	343020000	yes
795	ETYGEMADCCAK	12	P02768	Albumin OS=Homo sapiens OX=9606 GN=ALB PE=1 SV=2	2	725.768		8.4185e-06	137.95		yes
796	ETYGEMADCCAK	12	P02768	Albumin OS=Homo sapiens OX=9606 GN=ALB PE=1 SV=2	2	725.768		2.7435e-10	147.4		yes
797	ETYGEMADCCAK	12	P02768	Albumin OS=Homo sapiens OX=9606 GN=ALB PE=1 SV=2	2	725.768	-2.3424	0.040311	104.05	1164700000	yes
798	ETYGEMADCCAK	12	P02768	Albumin OS=Homo sapiens OX=9606 GN=ALB PE=1 SV=2	2	725.768	-2.4656	0.028664	86.898	289680000	yes
799	ETYGEMADCCAK	12	P02768	Albumin OS=Homo sapiens OX=9606 GN=ALB PE=1 SV=2	2	725.768	-2.1499	0.028664	86.898	346170000	yes
800	ETYGEMADCCAK	12	P02768	Albumin OS=Homo sapiens OX=9606 GN=ALB PE=1 SV=2	3	484.181	-2.2712	5.0915e-09	140.09	74313000	yes
801	ETYGEMADCCAK	12	P02768	Albumin OS=Homo sapiens OX=9606 GN=ALB PE=1 SV=2	2	725.768	-0.73539	9.0761e-06	134.25	102160000	yes
802	ETYGEMADCCAK	12	P02768	Albumin OS=Homo sapiens OX=9606 GN=ALB PE=1 SV=2	2	725.768	-0.35726	0.013586	114.4	7409800	yes
803	ETYGEMADCCAK	12	P02768	Albumin OS=Homo sapiens OX=9606 GN=ALB PE=1 SV=2	2	717.77	-2.5005	2.0413e-10	182.65	1548200000	yes
804	ETYGEMADCCAK	12	P02768	Albumin OS=Homo sapiens OX=9606 GN=ALB PE=1 SV=2	2	717.77	-1.8217	0.020875	96.342	97850000	yes
805	ETYGEMADCCAK	12	P02768	Albumin OS=Homo sapiens OX=9606 GN=ALB PE=1 SV=2	2	717.77	-2.5661	3.0443e-05	125.97	39448000	yes
806	ETYGEMADCCAK	12	P02768	Albumin OS=Homo sapiens OX=9606 GN=ALB PE=1 SV=2	2	717.77	-2.7961	4.2527e-09	150.61	34781000	yes
807	ETYGEMADCCAK	12	P02768	Albumin OS=Homo sapiens OX=9606 GN=ALB PE=1 SV=2	2	717.77	-1.7484	1.2703e-08	142	31221000	yes
808	ETYGEMADCCAK	12	P02768	Albumin OS=Homo sapiens OX=9606 GN=ALB PE=1 SV=2	2	717.77	-0.36256	3.0443e-05	125.97	4727500	yes
809	ETYGEMADCCAK	12	P02768	Albumin OS=Homo sapiens OX=9606 GN=ALB PE=1 SV=2	2	717.77	0.044939	0.0058431	107.79	3136400	yes
810	ETYGEMADCCAK	12	P02768	Albumin OS=Homo sapiens OX=9606 GN=ALB PE=1 SV=2	2	717.77		0.015653	100.48		yes
811	ETYGEMADCCAK	12	P02768	Albumin OS=Homo sapiens OX=9606 GN=ALB PE=1 SV=2	2	717.77		0.017391	119.68		yes
812	ETYGEMADCCAK	12	P02768	Albumin OS=Homo sapiens OX=9606 GN=ALB PE=1 SV=2	2	717.77		0.0084541	96.342		yes
813	ETYGEMADCCAK	12	P02768	Albumin OS=Homo sapiens OX=9606 GN=ALB PE=1 SV=2	2	717.77		0.023225	102.06		yes
814	ETYGEMADCCAK	12	P02768	Albumin OS=Homo sapiens OX=9606 GN=ALB PE=1 SV=2	2	717.77		9.131e-06	137.95		yes
815	ETYGEMADCCAK	12	P02768	Albumin OS=Homo sapiens OX=9606 GN=ALB PE=1 SV=2	3	478.849	-1.9719	0.012983	81.002	108400000	yes
816	ETYGEMADCCAK	12	P02768	Albumin OS=Homo sapiens OX=9606 GN=ALB PE=1 SV=2	3	478.849	-1.7866	3.6821e-09	163.12	118690000	yes
817	ETYGEMADCCAK	12	P02768	Albumin OS=Homo sapiens OX=9606 GN=ALB PE=1 SV=2	2	717.77		0.043946	77.662		yes
818	ETYGEMADCCAK	12	P02768	Albumin OS=Homo sapiens OX=9606 GN=ALB PE=1 SV=2	2	717.77	-1.5963	9.3025e-09	142.98	556450000	yes
819	ETYGEMADCCAK	12	P02768	Albumin OS=Homo sapiens OX=9606 GN=ALB PE=1 SV=2	2	717.77	-1.4565	2.4198e-08	138.66	160390000	yes
820	ETYGEMADCCAK	12	P02768	Albumin OS=Homo sapiens OX=9606 GN=ALB PE=1 SV=2	2	717.77	-1.4257	0.0011595	119.68	2069800	yes
821	ETYGEMADCCAK	12	P02768	Albumin OS=Homo sapiens OX=9606 GN=ALB PE=1 SV=2	2	717.77	0.63087	5.6424e-09	155.42	51577000	yes
822	ETYGEMADCCAKQEPER	17	P02768	Albumin OS=Homo sapiens OX=9606 GN=ALB PE=1 SV=2	3	691.949	-2.657	0.00012597	100.35	7881900	yes
823	ETYGEMADCCAKQEPERNECFLQHK	25	P02768	Albumin OS=Homo sapiens OX=9606 GN=ALB PE=1 SV=2	4	783.333	-0.9473	5.9618e-53	170.91	60235000	yes
824	EVFTSSSSSSSR	12	P08779	Keratin, type I cytoskeletal 16 OS=Homo sapiens OX=9606 GN=KRT16 PE=1 SV=4	2	630.789	0.13488	0.019979	96.89	5203500	yes
825	EVFTSSSSSSSR	12	P08779	Keratin, type I cytoskeletal 16 OS=Homo sapiens OX=9606 GN=KRT16 PE=1 SV=4	2	630.789	-0.17913	1.6919e-05	129.85	2197600	yes
826	EVGPTNADPVCLAK	14	P00450	Ceruloplasmin OS=Homo sapiens OX=9606 GN=CP PE=1 SV=1	2	735.866	-1.769	2.0077e-11	141.95	14952000	yes
827	EVGTPHGIILDSVDAAFICPGSSR	24	P02790	Hemopexin OS=Homo sapiens OX=9606 GN=HPX PE=1 SV=2	3	833.416	-0.5348	1.0443e-13	96.016	696290000	yes
828	EVGTPHGIILDSVDAAFICPGSSR	24	P02790	Hemopexin OS=Homo sapiens OX=9606 GN=HPX PE=1 SV=2	4	625.314	0.32834	0.00014608	64.87	34542000	yes
829	EVGTPHGIILDSVDAAFICPGSSR	24	P02790	Hemopexin OS=Homo sapiens OX=9606 GN=HPX PE=1 SV=2	3	833.416	-0.28538	2.172e-66	202.53	51648000	yes
830	EVGTPHGIILDSVDAAFICPGSSR	24	P02790	Hemopexin OS=Homo sapiens OX=9606 GN=HPX PE=1 SV=2	3	833.416	0.34511	0.0014322	57.293	1552600	yes
831	EVGTPHGIILDSVDAAFICPGSSR	24	P02790	Hemopexin OS=Homo sapiens OX=9606 GN=HPX PE=1 SV=2	3	833.416	0.3114	1.1165e-24	128.01	7772700	yes
832	EVGTPHGIILDSVDAAFICPGSSR	24	P02790	Hemopexin OS=Homo sapiens OX=9606 GN=HPX PE=1 SV=2	3	833.416	0.75427	1.1303e-32	143.4	41010000	yes
833	EVGTPHGIILDSVDAAFICPGSSR	24	P02790	Hemopexin OS=Homo sapiens OX=9606 GN=HPX PE=1 SV=2	3	833.416	-0.61728	2.1347e-74	212.39	249610000	yes
834	EVGTPHGIILDSVDAAFICPGSSR	24	P02790	Hemopexin OS=Homo sapiens OX=9606 GN=HPX PE=1 SV=2	3	833.416	-0.57224	6.8888e-41	145.9	12015000	yes
835	EVGTPHGIILDSVDAAFICPGSSR	24	P02790	Hemopexin OS=Homo sapiens OX=9606 GN=HPX PE=1 SV=2	3	833.416	-0.53079	2.7598e-19	119.27	5796200	yes
836	EVGTPHGIILDSVDAAFICPGSSR	24	P02790	Hemopexin OS=Homo sapiens OX=9606 GN=HPX PE=1 SV=2	3	833.416	0.29578			2792800	yes
837	EVGTPHGIILDSVDAAFICPGSSR	24	P02790	Hemopexin OS=Homo sapiens OX=9606 GN=HPX PE=1 SV=2	3	833.416	-0.099475			1099900	yes
838	EVPLNTIIFMGR	12	P01008	Antithrombin-III OS=Homo sapiens OX=9606 GN=SERPINC1 PE=1 SV=1	2	703.379	0.43714	0.00017002	126.07	17791000	yes
839	EWFSETFQK	9	P02654	Apolipoprotein C-I OS=Homo sapiens OX=9606 GN=APOC1 PE=1 SV=1	2	601.28	-0.32393	0.0062205	134.81	26819000	yes
840	EWFSETFQK	9	P02654	Apolipoprotein C-I OS=Homo sapiens OX=9606 GN=APOC1 PE=1 SV=1	2	601.28	0.55817			55977	yes
841	EYCGVPGDGDEELLR	15	P02760	Protein AMBP OS=Homo sapiens OX=9606 GN=AMBP PE=1 SV=1	2	854.878	0.9997	4.4585e-07	121.02	4406100	yes
842	EYELESLFEHYCYSR	15	P12955	Xaa-Pro dipeptidase OS=Homo sapiens OX=9606 GN=PEPD PE=1 SV=3	3	675.628	-0.49456	5.2982e-11	132.08	20950000	yes
843	EYTDASFTNR	10	P00450	Ceruloplasmin OS=Homo sapiens OX=9606 GN=CP PE=1 SV=1	2	602.267	-0.39208	0.0023643	117.89	39329000	yes
844	FAIQTDPNSNDGLVTVVKPIDFETNR	26	P19022	Cadherin-2 OS=Homo sapiens OX=9606 GN=CDH2 PE=1 SV=4	3	964.158	-0.30406	0.00095951	58.284	4468600	yes
845	FASFIDKVR	9	P35908	Keratin, type II cytoskeletal 2 epidermal OS=Homo sapiens OX=9606 GN=KRT2 PE=1 SV=2	2	541.803	0.96886	0.020993	116.73	26434000	no
846	FATTFYQHLADSK	13	P01008	Antithrombin-III OS=Homo sapiens OX=9606 GN=SERPINC1 PE=1 SV=1	3	510.253	-0.94779	0.044148	56.122	1644900	yes
847	FATTFYQHLADSK	13	P01008	Antithrombin-III OS=Homo sapiens OX=9606 GN=SERPINC1 PE=1 SV=1	3	510.253	-0.89888	0.0087473	78.324	237690000	yes
848	FDEFFSEGCAPGSK	14	P02787	Serotransferrin OS=Homo sapiens OX=9606 GN=TF PE=1 SV=4	2	789.332	-0.64159	1.9061e-11	142.1	1211300000	yes
849	FDEFFSEGCAPGSK	14	P02787	Serotransferrin OS=Homo sapiens OX=9606 GN=TF PE=1 SV=4	3	526.557	-1.0985	0.0019892	92.935	22775000	yes
850	FDPVRGEVPPR	11	P02790	Hemopexin OS=Homo sapiens OX=9606 GN=HPX PE=1 SV=2	3	423.563	-0.573	0.029317	84.687	2984200	yes
851	FEDCCQEK	8	P02774	Vitamin D-binding protein OS=Homo sapiens OX=9606 GN=GC PE=1 SV=2	2	558.21	-1.451	0.0081589	147.34	105500000	yes
852	FEMEQNLR	8	P35527	Keratin, type I cytoskeletal 9 OS=Homo sapiens OX=9606 GN=KRT9 PE=1 SV=3	2	533.753	-1.5847	0.029687	107.59	20183000	yes
853	FEVNNTILHPEIVECR	16	P12955	Xaa-Pro dipeptidase OS=Homo sapiens OX=9606 GN=PEPD PE=1 SV=3	3	657.332	-0.69631	7.386e-15	135.45	24393000	yes
854	FFESFGDLSTPDAVMGNPK	19	P68871	Hemoglobin subunit beta OS=Homo sapiens OX=9606 GN=HBB PE=1 SV=2	3	686.987	-0.52135	0.03402	40.798	9305500	yes
855	FFNVLTTNTDGK	12	Q92820	Gamma-glutamyl hydrolase OS=Homo sapiens OX=9606 GN=GGH PE=1 SV=2	2	678.843	0.12967	6.1567e-10	177.78	28525000	yes
856	FKDLGEENFK	10	P02768	Albumin OS=Homo sapiens OX=9606 GN=ALB PE=1 SV=2	2	613.806	-0.053231	9.5746e-13	201.33	33887000	yes
857	FKDLGEENFK	10	P02768	Albumin OS=Homo sapiens OX=9606 GN=ALB PE=1 SV=2	2	613.806	-1.1072	9.4005e-05	173.37	2171700000	yes
858	FKDLGEENFK	10	P02768	Albumin OS=Homo sapiens OX=9606 GN=ALB PE=1 SV=2	2	613.806	-0.09126	0.0041923	121.83	364080	yes
859	FKDLGEENFK	10	P02768	Albumin OS=Homo sapiens OX=9606 GN=ALB PE=1 SV=2	2	613.806	-1.9651	9.8423e-06	182.46	28802000000	yes
860	FKDLGEENFK	10	P02768	Albumin OS=Homo sapiens OX=9606 GN=ALB PE=1 SV=2	2	613.806	-0.88023	9.3459e-19	207.83	470130000	yes
861	FKDLGEENFK	10	P02768	Albumin OS=Homo sapiens OX=9606 GN=ALB PE=1 SV=2	2	613.806	-0.41362	1.9112e-48	236.35	758950000	yes
862	FKDLGEENFK	10	P02768	Albumin OS=Homo sapiens OX=9606 GN=ALB PE=1 SV=2	2	613.806	-0.98499	5.4653e-37	229.17	128430000	yes
863	FKDLGEENFK	10	P02768	Albumin OS=Homo sapiens OX=9606 GN=ALB PE=1 SV=2	2	613.806	-0.79772	0.0019682	123.79	13930000	yes
864	FKDLGEENFK	10	P02768	Albumin OS=Homo sapiens OX=9606 GN=ALB PE=1 SV=2	2	613.806	-0.68615	6.8332e-27	217.45	12521000	yes
865	FKDLGEENFK	10	P02768	Albumin OS=Homo sapiens OX=9606 GN=ALB PE=1 SV=2	2	613.806	-0.40017	0.011047	115.78	94229000	yes
866	FKDLGEENFK	10	P02768	Albumin OS=Homo sapiens OX=9606 GN=ALB PE=1 SV=2	2	613.806		6.2989e-09	142.83		yes
867	FKDLGEENFK	10	P02768	Albumin OS=Homo sapiens OX=9606 GN=ALB PE=1 SV=2	2	613.806		6.5006e-23	167.67		yes
868	FKDLGEENFK	10	P02768	Albumin OS=Homo sapiens OX=9606 GN=ALB PE=1 SV=2	2	613.806		5.1154e-05	130.98		yes
869	FKDLGEENFK	10	P02768	Albumin OS=Homo sapiens OX=9606 GN=ALB PE=1 SV=2	2	613.806		2.5898e-05	134.68		yes
870	FKDLGEENFK	10	P02768	Albumin OS=Homo sapiens OX=9606 GN=ALB PE=1 SV=2	2	613.806		5.3718e-15	155.06		yes
871	FKDLGEENFK	10	P02768	Albumin OS=Homo sapiens OX=9606 GN=ALB PE=1 SV=2	2	613.806		2.3316e-10	148.32		yes
872	FKDLGEENFK	10	P02768	Albumin OS=Homo sapiens OX=9606 GN=ALB PE=1 SV=2	2	613.806		1.617e-22	166.19		yes
873	FKDLGEENFK	10	P02768	Albumin OS=Homo sapiens OX=9606 GN=ALB PE=1 SV=2	2	613.806		4.2852e-42	180.67		yes
874	FKDLGEENFK	10	P02768	Albumin OS=Homo sapiens OX=9606 GN=ALB PE=1 SV=2	2	613.806		2.8094e-09	145.99		yes
875	FKDLGEENFK	10	P02768	Albumin OS=Homo sapiens OX=9606 GN=ALB PE=1 SV=2	2	613.806		5.2988e-55	195.36		yes
876	FKDLGEENFK	10	P02768	Albumin OS=Homo sapiens OX=9606 GN=ALB PE=1 SV=2	2	613.806		1.3112e-22	166.66		yes
877	FKDLGEENFK	10	P02768	Albumin OS=Homo sapiens OX=9606 GN=ALB PE=1 SV=2	2	613.806		1.4682e-14	148.91		yes
878	FKDLGEENFK	10	P02768	Albumin OS=Homo sapiens OX=9606 GN=ALB PE=1 SV=2	2	613.806		0.014512	110.53		yes
879	FKDLGEENFK	10	P02768	Albumin OS=Homo sapiens OX=9606 GN=ALB PE=1 SV=2	2	613.806		5.3718e-15	155.06		yes
880	FKDLGEENFK	10	P02768	Albumin OS=Homo sapiens OX=9606 GN=ALB PE=1 SV=2	2	613.806		2.0332e-31	174.98		yes
881	FKDLGEENFK	10	P02768	Albumin OS=Homo sapiens OX=9606 GN=ALB PE=1 SV=2	2	613.806		1.5045e-54	188.87		yes
882	FKDLGEENFK	10	P02768	Albumin OS=Homo sapiens OX=9606 GN=ALB PE=1 SV=2	2	613.806	0.617	9.1709e-05	148.32	7855100	yes
883	FKDLGEENFK	10	P02768	Albumin OS=Homo sapiens OX=9606 GN=ALB PE=1 SV=2	2	613.806	0.60067	0.0002438	160.36	19801000	yes
884	FKDLGEENFK	10	P02768	Albumin OS=Homo sapiens OX=9606 GN=ALB PE=1 SV=2	2	613.806	0.58286	9.1709e-05	148.32	14999000	yes
885	FKDLGEENFK	10	P02768	Albumin OS=Homo sapiens OX=9606 GN=ALB PE=1 SV=2	2	613.806	0.53762	0.002018	123.75	3500700	yes
886	FKDLGEENFK	10	P02768	Albumin OS=Homo sapiens OX=9606 GN=ALB PE=1 SV=2	2	613.806	0.52026	0.00026976	161.17	4774300	yes
887	FKDLGEENFK	10	P02768	Albumin OS=Homo sapiens OX=9606 GN=ALB PE=1 SV=2	2	613.806	0.51869	0.00084923	132.01	2464700	yes
888	FKDLGEENFK	10	P02768	Albumin OS=Homo sapiens OX=9606 GN=ALB PE=1 SV=2	2	613.806	0.52263	0.00072859	135.55	2868900	yes
889	FKDLGEENFK	10	P02768	Albumin OS=Homo sapiens OX=9606 GN=ALB PE=1 SV=2	2	613.806	0.52952	0.002018	123.75	2651400	yes
890	FKDLGEENFK	10	P02768	Albumin OS=Homo sapiens OX=9606 GN=ALB PE=1 SV=2	2	613.806	0.53354	0.0068004	119.53	2839700	yes
891	FKDLGEENFK	10	P02768	Albumin OS=Homo sapiens OX=9606 GN=ALB PE=1 SV=2	2	613.806	0.5385	0.022725	112.36	1895200	yes
892	FKDLGEENFK	10	P02768	Albumin OS=Homo sapiens OX=9606 GN=ALB PE=1 SV=2	2	613.806	0.36929	0.00093699	128.27	132100000	yes
893	FKVEESYDLKDTLR	14	P29508	Serpin B3 OS=Homo sapiens OX=9606 GN=SERPINB3 PE=1 SV=2	3	581.637	0.018548	3.5482e-05	119.31	1807200	yes
894	FLASVSTVLTSK	12	P69905	Hemoglobin subunit alpha OS=Homo sapiens OX=9606 GN=HBA2 PE=1 SV=2	2	626.861	1.1314	1.3125e-05	130.94	59188000	yes
895	FLEQQNKVLDTK	12	P13647	Keratin, type II cytoskeletal 5 OS=Homo sapiens OX=9606 GN=KRT5 PE=1 SV=3	3	488.268	0.37997	0.013151	94.191	3878100	no
896	FLEQQNKVLDTKWTLLQEQGTK	22	P13647	Keratin, type II cytoskeletal 5 OS=Homo sapiens OX=9606 GN=KRT5 PE=1 SV=3	4	662.608	-0.3431	1.0496e-10	104.63	4649600	no
897	FLEQQNKVLDTKWTLLQEQGTK	22	P13647	Keratin, type II cytoskeletal 5 OS=Homo sapiens OX=9606 GN=KRT5 PE=1 SV=3	4	662.608	0.53018	4.9324e-27	143.95	10415000	no
898	FLEQQNKVLETKWTLLQEQGTK	22	P02538	Keratin, type II cytoskeletal 6A OS=Homo sapiens OX=9606 GN=KRT6A PE=1 SV=3	4	666.112	0.5267	5.8136e-41	170.91	5271400	yes
899	FLEQQNQVLQTK	12	P04264	Keratin, type II cytoskeletal 1 OS=Homo sapiens OX=9606 GN=KRT1 PE=1 SV=6	3	492.6	0.52291	0.015207	79.492	6542300	no
900	FLEQQNQVLQTK	12	P04264	Keratin, type II cytoskeletal 1 OS=Homo sapiens OX=9606 GN=KRT1 PE=1 SV=6	3	492.6	-0.70621	0.0021777	104.24	6195900	no
901	FLEQQNQVLQTKWELLQQVDTSTR	24	P04264	Keratin, type II cytoskeletal 1 OS=Homo sapiens OX=9606 GN=KRT1 PE=1 SV=6	3	978.177	0.35831	1.4607e-73	205.38	11392000	yes
902	FLEQQNQVLQTKWELLQQVDTSTR	24	P04264	Keratin, type II cytoskeletal 1 OS=Homo sapiens OX=9606 GN=KRT1 PE=1 SV=6	3	978.177	0.60029	6.7969e-155	266.94	589370000	yes
903	FLEQQNQVLQTKWELLQQVDTSTR	24	P04264	Keratin, type II cytoskeletal 1 OS=Homo sapiens OX=9606 GN=KRT1 PE=1 SV=6	3	978.177	0.58258	3.2567e-11	84.573	4843200	yes
904	FLNEQKNLHSEISGKR	16	P15924	Desmoplakin OS=Homo sapiens OX=9606 GN=DSP PE=1 SV=3	4	475.756	-0.74074	0.0030281	72.175	1234900	yes
905	FLPSYQAVEYMR	12	P20933	N(4)-(beta-N-acetylglucosaminyl)-L-asparaginase OS=Homo sapiens OX=9606 GN=AGA PE=1 SV=2	2	752.369	0.28704	0.005386	108.67	8430700	yes
906	FLVNLVK	7	P43652	Afamin OS=Homo sapiens OX=9606 GN=AFM PE=1 SV=1	2	416.768	0.60716	0.034422	154.29	2321900000	yes
907	FLVNLVK	7	P43652	Afamin OS=Homo sapiens OX=9606 GN=AFM PE=1 SV=1	2	416.768	0.27344	0.0359	137.5	162520000	yes
908	FLVNLVK	7	P43652	Afamin OS=Homo sapiens OX=9606 GN=AFM PE=1 SV=1	2	416.768	0.36177	0.0359	137.5	16079000	yes
909	FMQAVTGWK	9	P01019	Angiotensinogen OS=Homo sapiens OX=9606 GN=AGT PE=1 SV=3	2	534.271	0.2058	0.020723	103.74	1173800	yes
910	FNALQYLR	8	P51884	Lumican OS=Homo sapiens OX=9606 GN=LUM PE=1 SV=2	2	512.782	1.064	0.012677	138.48	44306000	yes
911	FPKAEFAEVSK	11	P02768	Albumin OS=Homo sapiens OX=9606 GN=ALB PE=1 SV=2	2	626.832	-0.8876	2.9984e-19	205.52	68981000	yes
912	FPKAEFAEVSKLVTDLTK	18	P02768	Albumin OS=Homo sapiens OX=9606 GN=ALB PE=1 SV=2	3	675.042	0.44669	6.8132e-14	126.8	11222000	yes
913	FPSGTFEQVSQLVK	14	P02774	Vitamin D-binding protein OS=Homo sapiens OX=9606 GN=GC PE=1 SV=2	2	783.912	-0.90902	1.019e-105	269.04	26511000	yes
914	FQNALLVR	8	P02768	Albumin OS=Homo sapiens OX=9606 GN=ALB PE=1 SV=2	2	480.785	1.1194	0.016351	114.19	42943000	yes
915	FQNALLVR	8	P02768	Albumin OS=Homo sapiens OX=9606 GN=ALB PE=1 SV=2	2	480.785	1.3455	0.011238	124.12	19798000	yes
916	FQNALLVR	8	P02768	Albumin OS=Homo sapiens OX=9606 GN=ALB PE=1 SV=2	2	480.785	1.4157	0.034144	105.39	16207000	yes
917	FQNALLVR	8	P02768	Albumin OS=Homo sapiens OX=9606 GN=ALB PE=1 SV=2	2	480.785	0.4612	0.014631	134.44	4995300	yes
918	FQNALLVR	8	P02768	Albumin OS=Homo sapiens OX=9606 GN=ALB PE=1 SV=2	2	480.785		0.020715	108.24		yes
919	FQNALLVR	8	P02768	Albumin OS=Homo sapiens OX=9606 GN=ALB PE=1 SV=2	2	480.785	0.53981	0.011853	122.78	7139100	yes
920	FQNALLVR	8	P02768	Albumin OS=Homo sapiens OX=9606 GN=ALB PE=1 SV=2	2	480.785		0.017312	110.36		yes
921	FQNALLVR	8	P02768	Albumin OS=Homo sapiens OX=9606 GN=ALB PE=1 SV=2	2	480.785		0.016916	110.61		yes
922	FQNALLVR	8	P02768	Albumin OS=Homo sapiens OX=9606 GN=ALB PE=1 SV=2	2	480.785		0.02255	107.66		yes
923	FQNALLVR	8	P02768	Albumin OS=Homo sapiens OX=9606 GN=ALB PE=1 SV=2	2	480.785		0.02255	107.66		yes
924	FQNALLVR	8	P02768	Albumin OS=Homo sapiens OX=9606 GN=ALB PE=1 SV=2	2	480.785		0.03724	103.02		yes
925	FQNALLVR	8	P02768	Albumin OS=Homo sapiens OX=9606 GN=ALB PE=1 SV=2	2	480.785		0.0026475	122.78		yes
926	FQNALLVR	8	P02768	Albumin OS=Homo sapiens OX=9606 GN=ALB PE=1 SV=2	2	480.785		0.0064829	117.17		yes
927	FQNALLVR	8	P02768	Albumin OS=Homo sapiens OX=9606 GN=ALB PE=1 SV=2	2	480.785		0.010378	114.72		yes
928	FQNALLVR	8	P02768	Albumin OS=Homo sapiens OX=9606 GN=ALB PE=1 SV=2	2	480.785		0.0019296	124.37		yes
929	FQNALLVR	8	P02768	Albumin OS=Homo sapiens OX=9606 GN=ALB PE=1 SV=2	2	480.785		2.152e-09	148.21		yes
930	FQNALLVR	8	P02768	Albumin OS=Homo sapiens OX=9606 GN=ALB PE=1 SV=2	2	480.785		6.161e-05	133.47		yes
931	FQNALLVR	8	P02768	Albumin OS=Homo sapiens OX=9606 GN=ALB PE=1 SV=2	2	480.785		0.0040897	119.57		yes
932	FQNALLVR	8	P02768	Albumin OS=Homo sapiens OX=9606 GN=ALB PE=1 SV=2	2	480.785		8.8331e-05	131.3		yes
933	FQNALLVR	8	P02768	Albumin OS=Homo sapiens OX=9606 GN=ALB PE=1 SV=2	2	480.785		3.2077e-05	135.87		yes
934	FQNALLVR	8	P02768	Albumin OS=Homo sapiens OX=9606 GN=ALB PE=1 SV=2	2	480.785		4.2895e-20	163.84		yes
935	FQNALLVR	8	P02768	Albumin OS=Homo sapiens OX=9606 GN=ALB PE=1 SV=2	2	480.785		1.4647e-38	180.49		yes
936	FQNALLVR	8	P02768	Albumin OS=Homo sapiens OX=9606 GN=ALB PE=1 SV=2	2	480.785		2.5791e-13	154.35		yes
937	FQNALLVR	8	P02768	Albumin OS=Homo sapiens OX=9606 GN=ALB PE=1 SV=2	2	480.785		3.8423e-05	135.35		yes
938	FQNALLVR	8	P02768	Albumin OS=Homo sapiens OX=9606 GN=ALB PE=1 SV=2	2	480.785		6.9684e-51	190.71		yes
939	FQNALLVR	8	P02768	Albumin OS=Homo sapiens OX=9606 GN=ALB PE=1 SV=2	2	480.785		4.3009e-13	151.51		yes
940	FQNALLVR	8	P02768	Albumin OS=Homo sapiens OX=9606 GN=ALB PE=1 SV=2	2	480.785		2.928e-28	170.44		yes
941	FQNALLVR	8	P02768	Albumin OS=Homo sapiens OX=9606 GN=ALB PE=1 SV=2	2	480.785		6.161e-05	133.47		yes
942	FQNALLVR	8	P02768	Albumin OS=Homo sapiens OX=9606 GN=ALB PE=1 SV=2	2	480.785		6.3951e-20	161.47		yes
943	FQNALLVR	8	P02768	Albumin OS=Homo sapiens OX=9606 GN=ALB PE=1 SV=2	2	480.785		6.387e-08	138.85		yes
944	FQNALLVR	8	P02768	Albumin OS=Homo sapiens OX=9606 GN=ALB PE=1 SV=2	2	480.785		4.3009e-13	151.51		yes
945	FQNALLVR	8	P02768	Albumin OS=Homo sapiens OX=9606 GN=ALB PE=1 SV=2	2	480.785		4.2895e-20	163.84		yes
946	FQNALLVR	8	P02768	Albumin OS=Homo sapiens OX=9606 GN=ALB PE=1 SV=2	2	480.785		4.2895e-20	163.84		yes
947	FQNALLVR	8	P02768	Albumin OS=Homo sapiens OX=9606 GN=ALB PE=1 SV=2	2	480.785		3.1674e-13	153.38		yes
948	FQNALLVR	8	P02768	Albumin OS=Homo sapiens OX=9606 GN=ALB PE=1 SV=2	2	480.785		4.2895e-20	163.84		yes
949	FQNALLVR	8	P02768	Albumin OS=Homo sapiens OX=9606 GN=ALB PE=1 SV=2	2	480.785		1.5257e-38	180.15		yes
950	FQNALLVR	8	P02768	Albumin OS=Homo sapiens OX=9606 GN=ALB PE=1 SV=2	2	480.785		1.9727e-39	187.69		yes
951	FQNALLVR	8	P02768	Albumin OS=Homo sapiens OX=9606 GN=ALB PE=1 SV=2	2	480.785		2.5791e-13	154.35		yes
952	FQNALLVR	8	P02768	Albumin OS=Homo sapiens OX=9606 GN=ALB PE=1 SV=2	2	480.785		1.3536e-14	158.38		yes
953	FQNALLVR	8	P02768	Albumin OS=Homo sapiens OX=9606 GN=ALB PE=1 SV=2	2	480.785		6.9684e-51	190.71		yes
954	FQNALLVR	8	P02768	Albumin OS=Homo sapiens OX=9606 GN=ALB PE=1 SV=2	2	480.785		6.111e-08	139.27		yes
955	FQNALLVR	8	P02768	Albumin OS=Homo sapiens OX=9606 GN=ALB PE=1 SV=2	2	480.785		0.0039453	119.89		yes
956	FQNALLVR	8	P02768	Albumin OS=Homo sapiens OX=9606 GN=ALB PE=1 SV=2	2	480.785	0.19286	0.012251	139.27	17820000	yes
957	FQNALLVR	8	P02768	Albumin OS=Homo sapiens OX=9606 GN=ALB PE=1 SV=2	2	480.785	0.093582	0.010028	143.37	1491400	yes
958	FQNALLVR	8	P02768	Albumin OS=Homo sapiens OX=9606 GN=ALB PE=1 SV=2	2	480.785	0.0014449	0.011853	122.78	1969600	yes
959	FQNALLVR	8	P02768	Albumin OS=Homo sapiens OX=9606 GN=ALB PE=1 SV=2	2	480.785	-0.31144	0.0051251	170.44	54550000	yes
960	FQNALLVR	8	P02768	Albumin OS=Homo sapiens OX=9606 GN=ALB PE=1 SV=2	2	480.785	0.46935	0.012251	139.27	21153000	yes
961	FQNALLVR	8	P02768	Albumin OS=Homo sapiens OX=9606 GN=ALB PE=1 SV=2	2	480.785	0.71502	0.0020176	180.49	15720000	yes
962	FQNALLVR	8	P02768	Albumin OS=Homo sapiens OX=9606 GN=ALB PE=1 SV=2	2	480.785	0.80975	0.012433	128.48	13450000	yes
963	FQNALLVR	8	P02768	Albumin OS=Homo sapiens OX=9606 GN=ALB PE=1 SV=2	2	480.785	0.74007	0.0076619	170.44	11389000	yes
964	FQNALLVR	8	P02768	Albumin OS=Homo sapiens OX=9606 GN=ALB PE=1 SV=2	2	480.785	0.65176	0.0052353	154.09	11535000	yes
965	FQNALLVR	8	P02768	Albumin OS=Homo sapiens OX=9606 GN=ALB PE=1 SV=2	2	480.785	0.58123	0.0077825	148.21	7074200	yes
966	FQNALLVR	8	P02768	Albumin OS=Homo sapiens OX=9606 GN=ALB PE=1 SV=2	2	480.785	0.70569	0.0077825	148.21	5209900	yes
967	FQNALLVR	8	P02768	Albumin OS=Homo sapiens OX=9606 GN=ALB PE=1 SV=2	2	480.785	0.65925	0.0063532	151.51	4128000	yes
968	FQNALLVR	8	P02768	Albumin OS=Homo sapiens OX=9606 GN=ALB PE=1 SV=2	2	480.785	0.37178	0.028384	108.24	3211700	yes
969	FQNALLVR	8	P02768	Albumin OS=Homo sapiens OX=9606 GN=ALB PE=1 SV=2	2	480.785	0.12271	0.011178	125.08	2792800	yes
970	FQNALLVR	8	P02768	Albumin OS=Homo sapiens OX=9606 GN=ALB PE=1 SV=2	2	480.785	0.056818	0.012251	139.27	2961700	yes
971	FQNALLVR	8	P02768	Albumin OS=Homo sapiens OX=9606 GN=ALB PE=1 SV=2	2	480.785	0.32702	0.014373	135.35	3364000	yes
972	FQNALLVR	8	P02768	Albumin OS=Homo sapiens OX=9606 GN=ALB PE=1 SV=2	2	480.785		2.152e-09	148.21		yes
973	FQNALLVR	8	P02768	Albumin OS=Homo sapiens OX=9606 GN=ALB PE=1 SV=2	2	480.785		2.152e-09	148.21		yes
974	FQNALLVR	8	P02768	Albumin OS=Homo sapiens OX=9606 GN=ALB PE=1 SV=2	2	480.785	-1.5806	0.0077825	148.21	137140000	yes
975	FQNALLVR	8	P02768	Albumin OS=Homo sapiens OX=9606 GN=ALB PE=1 SV=2	2	480.785	1.0362	0.016351	114.19	44923000	yes
976	FQNALLVR	8	P02768	Albumin OS=Homo sapiens OX=9606 GN=ALB PE=1 SV=2	2	480.785	0.55953	0.012251	139.27	1751400000	yes
977	FQNALLVR	8	P02768	Albumin OS=Homo sapiens OX=9606 GN=ALB PE=1 SV=2	2	480.785	-0.22349	3.7596e-09	197.62	233540000	yes
978	FQNALLVR	8	P02768	Albumin OS=Homo sapiens OX=9606 GN=ALB PE=1 SV=2	2	480.785	-1.2039	0.011124	124.37	10475000000	yes
979	FQNALLVR	8	P02768	Albumin OS=Homo sapiens OX=9606 GN=ALB PE=1 SV=2	2	480.785	0.21031	0.011238	124.12	13684000	yes
980	FQNALLVR	8	P02768	Albumin OS=Homo sapiens OX=9606 GN=ALB PE=1 SV=2	2	480.785	-0.64572	0.023581	110.61	10639000	yes
981	FQNALLVR	8	P02768	Albumin OS=Homo sapiens OX=9606 GN=ALB PE=1 SV=2	2	480.785	-0.04658	0.011846	122.79	4641100	yes
982	FQNALLVR	8	P02768	Albumin OS=Homo sapiens OX=9606 GN=ALB PE=1 SV=2	2	480.785	0.27348	0.0046599	174.64	27330000	yes
983	FQNALLVR	8	P02768	Albumin OS=Homo sapiens OX=9606 GN=ALB PE=1 SV=2	2	480.785		0.020715	108.24		yes
984	FQNALLVR	8	P02768	Albumin OS=Homo sapiens OX=9606 GN=ALB PE=1 SV=2	2	480.785	-0.68599	0.0077825	148.21	17007000	yes
985	FQNALLVR	8	P02768	Albumin OS=Homo sapiens OX=9606 GN=ALB PE=1 SV=2	2	480.785	-1.0553	3.4109e-09	198.32	90366000000	yes
986	FQNALLVR	8	P02768	Albumin OS=Homo sapiens OX=9606 GN=ALB PE=1 SV=2	2	480.785	-0.98712	1.1905e-31	232.38	83586000000	yes
987	FQNALLVR	8	P02768	Albumin OS=Homo sapiens OX=9606 GN=ALB PE=1 SV=2	2	480.785	-0.93802	7.2797e-15	208.74	80365000000	yes
988	FQNALLVR	8	P02768	Albumin OS=Homo sapiens OX=9606 GN=ALB PE=1 SV=2	2	480.785	-0.70468	0.010914	163.84	666170000	yes
989	FQNALLVR	8	P02768	Albumin OS=Homo sapiens OX=9606 GN=ALB PE=1 SV=2	2	480.785	-0.59704	0.0020176	180.49	230730000	yes
990	FQNALLVR	8	P02768	Albumin OS=Homo sapiens OX=9606 GN=ALB PE=1 SV=2	2	480.785	-0.65785	1.567e-05	190.71	190850000	yes
991	FQNALLVR	8	P02768	Albumin OS=Homo sapiens OX=9606 GN=ALB PE=1 SV=2	2	480.785	-0.71127	0.012803	138.25	693410000	yes
992	FQNALLVR	8	P02768	Albumin OS=Homo sapiens OX=9606 GN=ALB PE=1 SV=2	2	480.785	-0.76367	0.010914	163.84	725680000	yes
993	FQNALLVR	8	P02768	Albumin OS=Homo sapiens OX=9606 GN=ALB PE=1 SV=2	2	480.785	-0.77454	0.012251	139.27	309770000	yes
994	FQNALLVR	8	P02768	Albumin OS=Homo sapiens OX=9606 GN=ALB PE=1 SV=2	2	480.785	-0.5562	2.837e-31	228.21	261690000	yes
995	FQNALLVR	8	P02768	Albumin OS=Homo sapiens OX=9606 GN=ALB PE=1 SV=2	2	480.785	-0.74881	0.0020176	180.49	109450000	yes
996	FQNALLVR	8	P02768	Albumin OS=Homo sapiens OX=9606 GN=ALB PE=1 SV=2	2	480.785	-0.94312	0.0020176	180.49	56830000	yes
997	FQNALLVR	8	P02768	Albumin OS=Homo sapiens OX=9606 GN=ALB PE=1 SV=2	2	480.785	-0.86007	0.0076619	170.44	31015000	yes
998	FQNALLVR	8	P02768	Albumin OS=Homo sapiens OX=9606 GN=ALB PE=1 SV=2	2	480.785	-0.70349	3.7596e-09	197.62	170740000	yes
999	FQNALLVR	8	P02768	Albumin OS=Homo sapiens OX=9606 GN=ALB PE=1 SV=2	2	480.785		3.6184e-94	228.21		yes
1000	FQNALLVR	8	P02768	Albumin OS=Homo sapiens OX=9606 GN=ALB PE=1 SV=2	2	480.785		0.010593	114.59		yes
1001	FQNALLVR	8	P02768	Albumin OS=Homo sapiens OX=9606 GN=ALB PE=1 SV=2	2	480.785		1.4647e-38	180.49		yes
1002	FQNALLVR	8	P02768	Albumin OS=Homo sapiens OX=9606 GN=ALB PE=1 SV=2	2	480.785	-1.0224	7.7508e-06	154.35	83180000000	yes
1003	FQNALLVR	8	P02768	Albumin OS=Homo sapiens OX=9606 GN=ALB PE=1 SV=2	2	480.785	-0.78941	3.697e-10	164.89	21853000000	yes
1004	FQNALLVR	8	P02768	Albumin OS=Homo sapiens OX=9606 GN=ALB PE=1 SV=2	2	480.785	1.9855			38856	yes
1005	FQNALLVR	8	P02768	Albumin OS=Homo sapiens OX=9606 GN=ALB PE=1 SV=2	2	480.785	1.1692			282080	yes
1006	FQNALLVR	8	P02768	Albumin OS=Homo sapiens OX=9606 GN=ALB PE=1 SV=2	2	480.785	-0.092638			3033800	yes
1007	FQNALLVR	8	P02768	Albumin OS=Homo sapiens OX=9606 GN=ALB PE=1 SV=2	2	480.785	0.13467			1756500000	yes
1008	FQNALLVR	8	P02768	Albumin OS=Homo sapiens OX=9606 GN=ALB PE=1 SV=2	2	480.785	-0.076575			15347000	yes
1009	FQNALLVR	8	P02768	Albumin OS=Homo sapiens OX=9606 GN=ALB PE=1 SV=2	2	480.785	-0.054493			10954000	yes
1010	FRPSEPHFTLDGNSFYK	17	P27487	Dipeptidyl peptidase 4 OS=Homo sapiens OX=9606 GN=DPP4 PE=1 SV=2	4	511.25	-0.83976	6.2845e-16	143.14	8278300	yes
1011	FSGSGSGTDFTLK	13	A2NJV5	Immunoglobulin kappa variable 2-29 OS=Homo sapiens OX=9606 GN=IGKV2-29 PE=3 SV=2	2	652.312	-1.5371	0.0040963	107.06	24174000	yes
1012	FSGTWYAMAK	10	P02753	Retinol-binding protein 4 OS=Homo sapiens OX=9606 GN=RBP4 PE=1 SV=3	2	581.274	1.4527	0.0002678	126.41	5298100	yes
1013	FSHEEIAMATVTALR	15	P04075	Fructose-bisphosphate aldolase A OS=Homo sapiens OX=9606 GN=ALDOA PE=1 SV=2	3	559.287	0.83595	0.018817	58.071	2670600	yes
1014	FSHEEIAMATVTALR	15	P04075	Fructose-bisphosphate aldolase A OS=Homo sapiens OX=9606 GN=ALDOA PE=1 SV=2	3	559.287	0.65823			230400	yes
1015	FSSCGGGGGSFGAGGGFGSR	20	P04264	Keratin, type II cytoskeletal 1 OS=Homo sapiens OX=9606 GN=KRT1 PE=1 SV=6	2	883.371		5.2848e-08	113.59		yes
1016	FSSCGGGGGSFGAGGGFGSR	20	P04264	Keratin, type II cytoskeletal 1 OS=Homo sapiens OX=9606 GN=KRT1 PE=1 SV=6	3	589.25	-0.39441	0.039855	37.112	2026400	yes
1017	FSSSGGGGGGGR	12	P35527	Keratin, type I cytoskeletal 9 OS=Homo sapiens OX=9606 GN=KRT9 PE=1 SV=3	2	491.72	-1.0466	9.506e-09	142.92	20669000	yes
1018	FSSSGGGGGGGR	12	P35527	Keratin, type I cytoskeletal 9 OS=Homo sapiens OX=9606 GN=KRT9 PE=1 SV=3	2	491.72	-1.0162	0.0015012	118.18	21052000	yes
1019	FSSSGGGGGGGR	12	P35527	Keratin, type I cytoskeletal 9 OS=Homo sapiens OX=9606 GN=KRT9 PE=1 SV=3	2	491.72	-0.98195	3.0099e-05	126.07	2670600	yes
1020	FSSSGGGGGGGR	12	P35527	Keratin, type I cytoskeletal 9 OS=Homo sapiens OX=9606 GN=KRT9 PE=1 SV=3	2	491.72	-0.95689	0.0010598	120.12	6473400	yes
1021	FSSSGGGGGGGR	12	P35527	Keratin, type I cytoskeletal 9 OS=Homo sapiens OX=9606 GN=KRT9 PE=1 SV=3	2	491.72	-0.74167	0.0061726	107.15	4409200	yes
1022	FSSSGGGGGGGR	12	P35527	Keratin, type I cytoskeletal 9 OS=Homo sapiens OX=9606 GN=KRT9 PE=1 SV=3	2	491.72	-0.77214	0.0010598	120.12	5230400	yes
1023	FSSSGGGGGGGR	12	P35527	Keratin, type I cytoskeletal 9 OS=Homo sapiens OX=9606 GN=KRT9 PE=1 SV=3	2	491.72	-0.82384	0.0015012	118.18	18166000	yes
1024	FSSSGGGGGGGR	12	P35527	Keratin, type I cytoskeletal 9 OS=Homo sapiens OX=9606 GN=KRT9 PE=1 SV=3	2	491.72	-0.61069	0.015218	99.802	8001500	yes
1025	FSSSGGGGGGGR	12	P35527	Keratin, type I cytoskeletal 9 OS=Homo sapiens OX=9606 GN=KRT9 PE=1 SV=3	2	491.72	-0.71132	0.027842	87.308	1601200	yes
1026	FSSSGGGGGGGR	12	P35527	Keratin, type I cytoskeletal 9 OS=Homo sapiens OX=9606 GN=KRT9 PE=1 SV=3	2	491.72	-0.61916	0.0010598	120.12	21372000	yes
1027	FSSSGGGGGGGR	12	P35527	Keratin, type I cytoskeletal 9 OS=Homo sapiens OX=9606 GN=KRT9 PE=1 SV=3	2	491.72	-0.64614	0.0001253	124.23	2474600	yes
1028	FSSSGGGGGGGR	12	P35527	Keratin, type I cytoskeletal 9 OS=Homo sapiens OX=9606 GN=KRT9 PE=1 SV=3	2	491.72	-0.66877	0.0052247	108.98	1743900	yes
1029	FSSSGGGGGGGR	12	P35527	Keratin, type I cytoskeletal 9 OS=Homo sapiens OX=9606 GN=KRT9 PE=1 SV=3	2	491.72	-0.68734	0.0052247	108.98	10175000	yes
1030	FSSSGGGGGGGR	12	P35527	Keratin, type I cytoskeletal 9 OS=Homo sapiens OX=9606 GN=KRT9 PE=1 SV=3	2	491.72	-1.5348			426050	yes
1031	FSSSGGGGGGGR	12	P35527	Keratin, type I cytoskeletal 9 OS=Homo sapiens OX=9606 GN=KRT9 PE=1 SV=3	2	491.72	-1.6491			186370	yes
1032	FSSSGGGGGGGR	12	P35527	Keratin, type I cytoskeletal 9 OS=Homo sapiens OX=9606 GN=KRT9 PE=1 SV=3	2	491.72	-1.7586			2845600	yes
1033	FSSSGGGGGGGR	12	P35527	Keratin, type I cytoskeletal 9 OS=Homo sapiens OX=9606 GN=KRT9 PE=1 SV=3	2	491.72	-1.6861			1107100	yes
1034	FSSSGGGGGGGR	12	P35527	Keratin, type I cytoskeletal 9 OS=Homo sapiens OX=9606 GN=KRT9 PE=1 SV=3	2	491.72	-1.4908			43928	yes
1035	FSSSGGGGGGGR	12	P35527	Keratin, type I cytoskeletal 9 OS=Homo sapiens OX=9606 GN=KRT9 PE=1 SV=3	2	491.72	1.0465			20786	yes
1036	FSSSGGGGGGGRFSSSSGYGGGSSR	25	P35527	Keratin, type I cytoskeletal 9 OS=Homo sapiens OX=9606 GN=KRT9 PE=1 SV=3	3	733.653		3.6406e-27	136.56		yes
1037	FSSSSGYGGGSSR	13	P35527	Keratin, type I cytoskeletal 9 OS=Homo sapiens OX=9606 GN=KRT9 PE=1 SV=3	2	618.268	-0.26174	0.0038755	101.95	26250000	yes
1038	FSSSSGYGGGSSR	13	P35527	Keratin, type I cytoskeletal 9 OS=Homo sapiens OX=9606 GN=KRT9 PE=1 SV=3	2	618.268	0.248	0.00063237	112.13	32751000	yes
1039	FSSSSGYGGGSSR	13	P35527	Keratin, type I cytoskeletal 9 OS=Homo sapiens OX=9606 GN=KRT9 PE=1 SV=3	2	618.268	0.4201			277180000	yes
1040	FSSSSGYGGGSSR	13	P35527	Keratin, type I cytoskeletal 9 OS=Homo sapiens OX=9606 GN=KRT9 PE=1 SV=3	2	618.268	-0.19394			56499	yes
1041	FSVVYAK	7	P02765	Alpha-2-HS-glycoprotein OS=Homo sapiens OX=9606 GN=AHSG PE=1 SV=2	2	407.229	-0.47046	0.040309	100.07	2595000	yes
1042	FSVVYAK	7	P02765	Alpha-2-HS-glycoprotein OS=Homo sapiens OX=9606 GN=AHSG PE=1 SV=2	2	407.229	0.0041205	0.040309	100.07	1768100000	yes
1043	FTDSENVCQER	11	P43652	Afamin OS=Homo sapiens OX=9606 GN=AFM PE=1 SV=1	2	692.794	-2.6944	1.7544e-38	232.41	86323000	yes
1044	FTDSENVCQER	11	P43652	Afamin OS=Homo sapiens OX=9606 GN=AFM PE=1 SV=1	2	692.794	-2.98	7.75e-50	239.93	305850000	yes
1045	FTDSENVCQER	11	P43652	Afamin OS=Homo sapiens OX=9606 GN=AFM PE=1 SV=1	2	692.794	-3.2522	0.011795	105.4	12667000	yes
1046	FTVETPDK	8	P05543	Thyroxine-binding globulin OS=Homo sapiens OX=9606 GN=SERPINA7 PE=1 SV=2	2	468.737	0.39286	0.025097	109.86	137010000	yes
1047	FVYTPAMESVCGYFHR	16	P01033	Metalloproteinase inhibitor 1 OS=Homo sapiens OX=9606 GN=TIMP1 PE=1 SV=1	3	655.299	0.78815	0.01145	63.037	4819300	yes
1048	FYTIEILKVE	10	P12273	Prolactin-inducible protein OS=Homo sapiens OX=9606 GN=PIP PE=1 SV=1	2	627.853	0.84331	0.00032417	162.88	27807000	yes
1049	GAVHDVKDVLDSVL	14	P81605	Dermcidin OS=Homo sapiens OX=9606 GN=DCD PE=1 SV=2	2	733.896	0.27189	0.0038824	106.29	24008000	yes
1050	GAYPLSIEPIGVR	13	P00450	Ceruloplasmin OS=Homo sapiens OX=9606 GN=CP PE=1 SV=1	2	686.385	-0.96703	0.012517	84.17	49397000	yes
1051	GCPDVQASLPDAK	13	Q96PD5	N-acetylmuramoyl-L-alanine amidase OS=Homo sapiens OX=9606 GN=PGLYRP2 PE=1 SV=1	2	679.324	0.33257	0.009562	93.258	10547000	yes
1052	GCPDVQASLPDAK	13	Q96PD5	N-acetylmuramoyl-L-alanine amidase OS=Homo sapiens OX=9606 GN=PGLYRP2 PE=1 SV=1	2	679.324	1.0807	5.953e-12	178.67	206170000	yes
1053	GCPDVQASLPDAK	13	Q96PD5	N-acetylmuramoyl-L-alanine amidase OS=Homo sapiens OX=9606 GN=PGLYRP2 PE=1 SV=1	2	679.324	0.83759	0.00095967	110.39	13456000	yes
1054	GCPDVQASLPDAK	13	Q96PD5	N-acetylmuramoyl-L-alanine amidase OS=Homo sapiens OX=9606 GN=PGLYRP2 PE=1 SV=1	2	679.324	-1.8896	1.2485e-07	133.81	46282000	yes
1055	GDDITMVLILPKPEK	15	P01008	Antithrombin-III OS=Homo sapiens OX=9606 GN=SERPINC1 PE=1 SV=1	3	556.98	-0.36849	0.0022588	90.367	198850000	yes
1056	GDECQLCEVENR	12	O75882	Attractin OS=Homo sapiens OX=9606 GN=ATRN PE=1 SV=2	2	754.809	-2.7147	7.0492e-55	237.93	49827000	yes
1057	GDIVTVVSPALLDR	14	P55290	Cadherin-13 OS=Homo sapiens OX=9606 GN=CDH13 PE=1 SV=1	2	727.914	-0.40724	4.5295e-07	125.22	17248000	yes
1058	GDMFLVANLGTK	12	P43251	Biotinidase OS=Homo sapiens OX=9606 GN=BTD PE=1 SV=2	2	633.332	-0.17902	0.0070206	105.52	15437000	yes
1059	GDPLGTEGGLDASNTER	17	Q12913	Receptor-type tyrosine-protein phosphatase eta OS=Homo sapiens OX=9606 GN=PTPRJ PE=1 SV=3	2	844.89	-1.0759	0.00043546	91.858	3732200	yes
1060	GDTFSCMVGHEALPLAFTQK	20	P01876	Immunoglobulin heavy constant alpha 1 OS=Homo sapiens OX=9606 GN=IGHA1 PE=1 SV=2	3	737.019	-0.74293	0.0053105	57.989	9456900	yes
1061	GEACDIPHCTDNCGFPHR	18	O75882	Attractin OS=Homo sapiens OX=9606 GN=ATRN PE=1 SV=2	3	714.956	-2.6243	0.00043658	79.97	13332000	yes
1062	GECQAEGVLFFQGDR	15	P02790	Hemopexin OS=Homo sapiens OX=9606 GN=HPX PE=1 SV=2	2	856.888	0.92953	1.0818e-31	202.29	27692000	yes
1063	GECQAEGVLFFQGDR	15	P02790	Hemopexin OS=Homo sapiens OX=9606 GN=HPX PE=1 SV=2	2	856.888	0.59787	3.1055e-23	184.34	16713000	yes
1064	GECQAEGVLFFQGDR	15	P02790	Hemopexin OS=Homo sapiens OX=9606 GN=HPX PE=1 SV=2	3	571.595	-0.39138	0.00094298	88.561	978280000	yes
1065	GECQAEGVLFFQGDR	15	P02790	Hemopexin OS=Homo sapiens OX=9606 GN=HPX PE=1 SV=2	2	856.888	-0.4543	0.01934	70.438	68890000	yes
1066	GEGMSQAATICK	12	P16930	Fumarylacetoacetase OS=Homo sapiens OX=9606 GN=FAH PE=1 SV=2	2	626.787	-0.69002	0.017758	98.249	3579600	yes
1067	GENALKDAK	9	P04264	Keratin, type II cytoskeletal 1 OS=Homo sapiens OX=9606 GN=KRT1 PE=1 SV=6	2	473.254	0.18883	0.019487	118.71	6481600	yes
1068	GEQHGSSSGSSSSYGQHGSGSR	22	Q86YZ3	Hornerin OS=Homo sapiens OX=9606 GN=HRNR PE=1 SV=2	4	531.475	-2.6239	1.0434e-07	86.557	3764900	yes
1069	GERHGSSSGSSSSYGQHGSGSR	22	Q86YZ3	Hornerin OS=Homo sapiens OX=9606 GN=HRNR PE=1 SV=2	4	538.485	-0.14451	0.00062422	66.636	1540100	yes
1070	GFPIKEDFLEQSEQLFGAKPVSLTGK	26	P08697	Alpha-2-antiplasmin OS=Homo sapiens OX=9606 GN=SERPINF2 PE=1 SV=3	3	955.839	0.25702	3.4647e-88	209.62	22942000	yes
1071	GFSSGSAVVSGGSR	14	P35908	Keratin, type II cytoskeletal 2 epidermal OS=Homo sapiens OX=9606 GN=KRT2 PE=1 SV=2	2	627.807	-0.34072	0.0028174	101.95	55015000	yes
1072	GFSSGSAVVSGGSR	14	P35908	Keratin, type II cytoskeletal 2 epidermal OS=Homo sapiens OX=9606 GN=KRT2 PE=1 SV=2	2	627.807	-1.7739	4.1835e-06	124.1	78698000	yes
1073	GFSSGSAVVSGGSR	14	P35908	Keratin, type II cytoskeletal 2 epidermal OS=Homo sapiens OX=9606 GN=KRT2 PE=1 SV=2	2	627.807	0.75546	5.6655e-12	143.97	24915000	yes
1074	GFSSGSAVVSGGSRR	15	P35908	Keratin, type II cytoskeletal 2 epidermal OS=Homo sapiens OX=9606 GN=KRT2 PE=1 SV=2	3	470.908	-0.022624	7.9603e-05	111.12	13098000	yes
1075	GFSSGSAVVSGGSRR	15	P35908	Keratin, type II cytoskeletal 2 epidermal OS=Homo sapiens OX=9606 GN=KRT2 PE=1 SV=2	3	470.908	-0.70399			73042	yes
1076	GFYPSDIAVEWESNGQPENNYK	22	P01861	Immunoglobulin heavy constant gamma 4 OS=Homo sapiens OX=9606 GN=IGHG4 PE=1 SV=1	3	848.715	-0.95601	3.3208e-09	98.269	6328100	no
1077	GGGFGGGSSFGGGSGFSGGGFGGGGFGGGR	30	P35908	Keratin, type II cytoskeletal 2 epidermal OS=Homo sapiens OX=9606 GN=KRT2 PE=1 SV=2	3	800.344	1.0132	6.7654e-59	146.15	130900000	yes
1078	GGGGGGFRGFSSGSAVVSGGSR	22	P35908	Keratin, type II cytoskeletal 2 epidermal OS=Homo sapiens OX=9606 GN=KRT2 PE=1 SV=2	3	633.973	-0.6449	2.5818e-14	122.77	13824000	yes
1079	GGGGGGFRGFSSGSAVVSGGSR	22	P35908	Keratin, type II cytoskeletal 2 epidermal OS=Homo sapiens OX=9606 GN=KRT2 PE=1 SV=2	3	633.973	-0.38632	9.0477e-26	138.66	2408600	yes
1080	GGGGGGYGSGGSSYGSGGGSYGSGGGGGGGR	31	P04264	Keratin, type II cytoskeletal 1 OS=Homo sapiens OX=9606 GN=KRT1 PE=1 SV=6	3	795.322	-0.98679	1.2445e-28	104.14	21998000	yes
1081	GGGGGGYGSGGSSYGSGGGSYGSGGGGGGGR	31	P04264	Keratin, type II cytoskeletal 1 OS=Homo sapiens OX=9606 GN=KRT1 PE=1 SV=6	3	795.322	0.81521	1.6678e-35	115.45	12752000	yes
1082	GGGGGGYGSGGSSYGSGGGSYGSGGGGGGGR	31	P04264	Keratin, type II cytoskeletal 1 OS=Homo sapiens OX=9606 GN=KRT1 PE=1 SV=6	3	795.322	-0.52159	1.2965e-89	187.06	34083000	yes
1083	GGGGGGYGSGGSSYGSGGGSYGSGGGGGGGR	31	P04264	Keratin, type II cytoskeletal 1 OS=Homo sapiens OX=9606 GN=KRT1 PE=1 SV=6	3	795.322	-0.74387	0.012461	42.039	1385600	yes
1084	GGSGGGGGGSSGGRGSGGGSSGGSIGGR	28	P04264	Keratin, type II cytoskeletal 1 OS=Homo sapiens OX=9606 GN=KRT1 PE=1 SV=6	3	693.976	-2.0761	3.8469e-10	74.748	4337600	yes
1085	GGSGGGGGGSSGGRGSGGGSSGGSIGGR	28	P04264	Keratin, type II cytoskeletal 1 OS=Homo sapiens OX=9606 GN=KRT1 PE=1 SV=6	3	693.976	-0.3705	0.015911	44.931	466450	yes
1086	GGSGGGGGGSSGGRGSGGGSSGGSIGGRGSSSGGVK	36	P04264	Keratin, type II cytoskeletal 1 OS=Homo sapiens OX=9606 GN=KRT1 PE=1 SV=6	4	685.565	-0.042873	8.3767e-09	72.842	6743500	yes
1087	GGSGGGGSISGGGYGSGGGSGGR	23	P35908	Keratin, type II cytoskeletal 2 epidermal OS=Homo sapiens OX=9606 GN=KRT2 PE=1 SV=2	2	871.378	-0.24251	0	389.53	29997000	yes
1088	GGSGGGGSISGGGYGSGGGSGGR	23	P35908	Keratin, type II cytoskeletal 2 epidermal OS=Homo sapiens OX=9606 GN=KRT2 PE=1 SV=2	2	871.378	0.019526	9.0897e-24	125.28	5648100	yes
1089	GGSGGGGSISGGGYGSGGGSGGR	23	P35908	Keratin, type II cytoskeletal 2 epidermal OS=Homo sapiens OX=9606 GN=KRT2 PE=1 SV=2	2	871.378	-0.7204	1.727e-108	241.8	7520100	yes
1090	GGSGGSHGGGSGFGGESGGSYGGGEEASGSGGGYGGGSGK	40	P35527	Keratin, type I cytoskeletal 9 OS=Homo sapiens OX=9606 GN=KRT9 PE=1 SV=3	3	1075.1	-1.6072	8.2415e-65	125.14	107810000	yes
1091	GGSGGSHGGGSGFGGESGGSYGGGEEASGSGGGYGGGSGKSSHS	44	P35527	Keratin, type I cytoskeletal 9 OS=Homo sapiens OX=9606 GN=KRT9 PE=1 SV=3	4	906.115	0.76407	7.0882e-156	224.59	14400000	yes
1092	GGSGGSYGGGGSGGGYGGGSGSR	23	P35527	Keratin, type I cytoskeletal 9 OS=Homo sapiens OX=9606 GN=KRT9 PE=1 SV=3	2	896.367	-2.3609	2.5933e-240	311.08	54903000	yes
1093	GGSGGSYGGGGSGGGYGGGSGSR	23	P35527	Keratin, type I cytoskeletal 9 OS=Homo sapiens OX=9606 GN=KRT9 PE=1 SV=3	2	896.367	-0.017462	0	416.8	70513000	yes
1094	GGSGGSYGGGGSGGGYGGGSGSR	23	P35527	Keratin, type I cytoskeletal 9 OS=Homo sapiens OX=9606 GN=KRT9 PE=1 SV=3	2	896.367	-0.61134	0	435.38	11174000	yes
1095	GGSGGSYGGGGSGGGYGGGSGSR	23	P35527	Keratin, type I cytoskeletal 9 OS=Homo sapiens OX=9606 GN=KRT9 PE=1 SV=3	2	896.367	-0.64557	1.3267e-54	182.18	10808000	yes
1096	GGSGGSYGGGGSGGGYGGGSGSR	23	P35527	Keratin, type I cytoskeletal 9 OS=Homo sapiens OX=9606 GN=KRT9 PE=1 SV=3	2	896.367	-0.68235	2.9315e-73	208.43	11167000	yes
1097	GGSGGSYGGGGSGGGYGGGSGSR	23	P35527	Keratin, type I cytoskeletal 9 OS=Homo sapiens OX=9606 GN=KRT9 PE=1 SV=3	3	597.914	-0.65048	0.029578	40.012	885370	yes
1098	GGSGGSYGGGGSGGGYGGGSGSR	23	P35527	Keratin, type I cytoskeletal 9 OS=Homo sapiens OX=9606 GN=KRT9 PE=1 SV=3	2	896.367	-0.55721			48341	yes
1099	GGSISGGGYGSGGGK	15	P35908	Keratin, type II cytoskeletal 2 epidermal OS=Homo sapiens OX=9606 GN=KRT2 PE=1 SV=2	2	599.278	0.24777	0.0044413	91.123	22751000	yes
1100	GGSISGGGYGSGGGK	15	P35908	Keratin, type II cytoskeletal 2 epidermal OS=Homo sapiens OX=9606 GN=KRT2 PE=1 SV=2	2	599.278	-0.19522	0.0027316	83.182	3770800	yes
1101	GGSISGGGYGSGGGK	15	P35908	Keratin, type II cytoskeletal 2 epidermal OS=Homo sapiens OX=9606 GN=KRT2 PE=1 SV=2	2	599.278	0.45728	0.0028029	86.911	3654900	yes
1102	GGSSSGGGYGSGGGGSSSVK	20	P35908	Keratin, type II cytoskeletal 2 epidermal OS=Homo sapiens OX=9606 GN=KRT2 PE=1 SV=2	2	794.845	0.0043749	0.0041278	65.092	2865600	yes
1103	GGYTLVSGYPK	11	P02790	Hemopexin OS=Homo sapiens OX=9606 GN=HPX PE=1 SV=2	2	571.298	-0.97458	7.6173e-05	130.75	89390000	yes
1104	GGYTLVSGYPK	11	P02790	Hemopexin OS=Homo sapiens OX=9606 GN=HPX PE=1 SV=2	2	571.298	0.95319	0.033301	95.502	29850000	yes
1105	GHYESGSGQTSGFGQHESGSGQSSGYSK	28	Q86YZ3	Hornerin OS=Homo sapiens OX=9606 GN=HRNR PE=1 SV=2	4	698.296	-0.19135	0.0077959	51.963	2916400	yes
1106	GIVAAFYSGPSLSDK	15	P80108	Phosphatidylinositol-glycan-specific phospholipase D OS=Homo sapiens OX=9606 GN=GPLD1 PE=1 SV=3	2	756.391	-0.040076	2.6495e-10	131.12	19202000	yes
1107	GIVAAFYSGPSLSDKEK	17	P80108	Phosphatidylinositol-glycan-specific phospholipase D OS=Homo sapiens OX=9606 GN=GPLD1 PE=1 SV=3	3	590.309	0.57887	1.8983e-11	125.52	5755400	yes
1108	GNDDHWIVDTDYDTYAVQYSCR	22	P02753	Retinol-binding protein 4 OS=Homo sapiens OX=9606 GN=RBP4 PE=1 SV=3	3	898.378	-0.66522	1.5384e-47	189.82	82651000	yes
1109	GPSVFPLAPCSR	12	P01859	Immunoglobulin heavy constant gamma 2 OS=Homo sapiens OX=9606 GN=IGHG2 PE=1 SV=2	2	644.329	0.56814	0.01064	119.68	52133000	no
1110	GPSVFPLAPSSK	12	P01857	Immunoglobulin heavy constant gamma 1 OS=Homo sapiens OX=9606 GN=IGHG1 PE=1 SV=1	2	593.827	0.056293	0.0049952	109.42	12863000	yes
1111	GPYESGSGHSSGLGHQESR	19	Q86YZ3	Hornerin OS=Homo sapiens OX=9606 GN=HRNR PE=1 SV=2	3	643.621	0.51359	0.00017544	79.97	4693100	yes
1112	GPYESGSGHSSGLGHR	16	Q86YZ3	Hornerin OS=Homo sapiens OX=9606 GN=HRNR PE=1 SV=2	3	528.91	0.213	1.1945e-20	145.29	45120000	yes
1113	GPYESGSGHSSGLGHR	16	Q86YZ3	Hornerin OS=Homo sapiens OX=9606 GN=HRNR PE=1 SV=2	3	528.91	0.61787	1.1022e-15	143.38	3129000	yes
1114	GPYESGSGHSSGLGHR	16	Q86YZ3	Hornerin OS=Homo sapiens OX=9606 GN=HRNR PE=1 SV=2	3	528.91	-0.43813			296650	yes
1115	GPYESGSGHSSGLGHR	16	Q86YZ3	Hornerin OS=Homo sapiens OX=9606 GN=HRNR PE=1 SV=2	3	528.91	-1.2496			1660000	yes
1116	GPYESGSGHSSGLGHRESR	19	Q86YZ3	Hornerin OS=Homo sapiens OX=9606 GN=HRNR PE=1 SV=2	3	652.968	-0.24284	4.5399e-10	120.29	3704300	yes
1117	GQCIINSNK	9	P43652	Afamin OS=Homo sapiens OX=9606 GN=AFM PE=1 SV=1	2	517.258	-0.27155	0.0007501	155.75	2079100000	yes
1118	GQCIINSNKDDRPK	14	P43652	Afamin OS=Homo sapiens OX=9606 GN=AFM PE=1 SV=1	4	411.959	0.19288	1.9439e-08	132.86	97803000	yes
1119	GQTLLAVAK	9	P02750	Leucine-rich alpha-2-glycoprotein OS=Homo sapiens OX=9606 GN=LRG1 PE=1 SV=2	2	450.779	-0.63161	0.010724	111.01	130500000	yes
1120	GRGGGGGGFRGFSSGSAVVSGGSR	24	P35908	Keratin, type II cytoskeletal 2 epidermal OS=Homo sapiens OX=9606 GN=KRT2 PE=1 SV=2	4	529.013	-2.354	0.015741	41.76	6020700	yes
1121	GRGGGGGGFRGFSSGSAVVSGGSR	24	P35908	Keratin, type II cytoskeletal 2 epidermal OS=Homo sapiens OX=9606 GN=KRT2 PE=1 SV=2	4	529.013	0.43058	0.008403	45.011	5193000	yes
1122	GRHGSGSGQSSSYGPYR	17	Q86YZ3	Hornerin OS=Homo sapiens OX=9606 GN=HRNR PE=1 SV=2	3	580.6	-0.59565	0.016362	66.673	747120	yes
1123	GSEAINAPGDNPAK	14	Q9NZP8	Complement C1r subcomponent-like protein OS=Homo sapiens OX=9606 GN=C1RL PE=1 SV=2	2	670.826	-2.6393	3.5615e-11	139.78	29653000	yes
1124	GSGSGQSPSYGR	12	Q86YZ3	Hornerin OS=Homo sapiens OX=9606 GN=HRNR PE=1 SV=2	2	570.257	0.2229	2.4186e-05	127.76	1960800	yes
1125	GSLGGGFSSGGFSGGSFSR	19	P13645	Keratin, type I cytoskeletal 10 OS=Homo sapiens OX=9606 GN=KRT10 PE=1 SV=6	2	854.39	0.2063	2.3986e-26	148.72	8964400	yes
1126	GSLGGGFSSGGFSGGSFSR	19	P13645	Keratin, type I cytoskeletal 10 OS=Homo sapiens OX=9606 GN=KRT10 PE=1 SV=6	3	569.929	0.95335	4.383e-10	116.29	8766700	yes
1127	GSLGGGFSSGGFSGGSFSR	19	P13645	Keratin, type I cytoskeletal 10 OS=Homo sapiens OX=9606 GN=KRT10 PE=1 SV=6	2	854.39	1.8344	3.8058e-05	85.42	3917000	yes
1128	GSLGGGFSSGGFSGGSFSR	19	P13645	Keratin, type I cytoskeletal 10 OS=Homo sapiens OX=9606 GN=KRT10 PE=1 SV=6	3	569.929	0.9349	1.9618e-10	120.9	3678200	yes
1129	GSLGGGFSSGGFSGGSFSR	19	P13645	Keratin, type I cytoskeletal 10 OS=Homo sapiens OX=9606 GN=KRT10 PE=1 SV=6	2	854.39	-0.98067	0.0027151	73.156	6993100	yes
1130	GSLGGGFSSGGFSGGSFSR	19	P13645	Keratin, type I cytoskeletal 10 OS=Homo sapiens OX=9606 GN=KRT10 PE=1 SV=6	3	569.929	-0.31625	0.00086407	72.772	5983300	yes
1131	GSPAINVAVHVFRK	14	P02766	Transthyretin OS=Homo sapiens OX=9606 GN=TTR PE=1 SV=1	3	498.956	1.3386	0.029975	61.375	12208000	yes
1132	GSPAINVAVHVFRK	14	P02766	Transthyretin OS=Homo sapiens OX=9606 GN=TTR PE=1 SV=1	3	498.956	0.84073	0.012095	72.496	1993800000	yes
1133	GSPAINVAVHVFRK	14	P02766	Transthyretin OS=Homo sapiens OX=9606 GN=TTR PE=1 SV=1	3	498.956	1.2719	0.002527	86.772	163600000	yes
1134	GSPAINVAVHVFRK	14	P02766	Transthyretin OS=Homo sapiens OX=9606 GN=TTR PE=1 SV=1	3	498.956	1.8256	0.0059454	79.633	27375000	yes
1135	GSPAINVAVHVFRK	14	P02766	Transthyretin OS=Homo sapiens OX=9606 GN=TTR PE=1 SV=1	3	498.956	2.1102	0.0026734	90.926	34033000	yes
1136	GSPAINVAVHVFRK	14	P02766	Transthyretin OS=Homo sapiens OX=9606 GN=TTR PE=1 SV=1	3	498.956	2.7284	0.0085919	76.073	33262000	yes
1137	GSPAINVAVHVFRK	14	P02766	Transthyretin OS=Homo sapiens OX=9606 GN=TTR PE=1 SV=1	3	498.956	2.6463	0.0063501	79.089	21202000	yes
1138	GSPAINVAVHVFRK	14	P02766	Transthyretin OS=Homo sapiens OX=9606 GN=TTR PE=1 SV=1	3	498.956	2.254	0.0078445	77.078	11461000	yes
1139	GSPAINVAVHVFRK	14	P02766	Transthyretin OS=Homo sapiens OX=9606 GN=TTR PE=1 SV=1	3	498.956	-0.16671			916500	yes
1140	GSPAINVAVHVFRK	14	P02766	Transthyretin OS=Homo sapiens OX=9606 GN=TTR PE=1 SV=1	3	498.956	-0.2357			3922700	yes
1141	GSPAINVAVHVFRKAADDTWEPFASGK	27	P02766	Transthyretin OS=Homo sapiens OX=9606 GN=TTR PE=1 SV=1	4	718.37	-0.10785	3.6657e-16	87.489	9284500	yes
1142	GSQTQSHPDLGTEGCWDQLSAPR	23	Q96PD5	N-acetylmuramoyl-L-alanine amidase OS=Homo sapiens OX=9606 GN=PGLYRP2 PE=1 SV=1	3	843.047	-1.2629	1.5113e-24	128.98	3436100	yes
1143	GSQTQSHPDLGTEGCWDQLSAPR	23	Q96PD5	N-acetylmuramoyl-L-alanine amidase OS=Homo sapiens OX=9606 GN=PGLYRP2 PE=1 SV=1	3	843.047	-0.96965	2.1783e-15	105.51	2611300	yes
1144	GSQTQSHPDLGTEGCWDQLSAPR	23	Q96PD5	N-acetylmuramoyl-L-alanine amidase OS=Homo sapiens OX=9606 GN=PGLYRP2 PE=1 SV=1	3	843.047	-1.1186	1.0396e-240	308.81	53593000	yes
1145	GSRGGSGGSYGGGGSGGGYGGGSGSR	26	P35527	Keratin, type I cytoskeletal 9 OS=Homo sapiens OX=9606 GN=KRT9 PE=1 SV=3	3	697.966	-0.54831	8.1987e-60	157.73	6670000	yes
1146	GSRGGSGGSYGGGGSGGGYGGGSGSR	26	P35527	Keratin, type I cytoskeletal 9 OS=Homo sapiens OX=9606 GN=KRT9 PE=1 SV=3	3	697.966	-0.58489	0.014081	45.611	324430	yes
1147	GSRGGSGGSYGGGGSGGGYGGGSGSR	26	P35527	Keratin, type I cytoskeletal 9 OS=Homo sapiens OX=9606 GN=KRT9 PE=1 SV=3	3	697.966	-1.0148			252330	yes
1148	GSRGGSGGSYGGGGSGGGYGGGSGSR	26	P35527	Keratin, type I cytoskeletal 9 OS=Homo sapiens OX=9606 GN=KRT9 PE=1 SV=3	3	697.966	0.12444			217940	yes
1149	GSSGGGCFGGSSGGYGGLGGFGGGSFR	27	P13645	Keratin, type I cytoskeletal 10 OS=Homo sapiens OX=9606 GN=KRT10 PE=1 SV=6	3	781.666	0.45262	0.0056077	47.745	6271800	yes
1150	GSSSGGGYSSGSSSYGSGGR	20	P35908	Keratin, type II cytoskeletal 2 epidermal OS=Homo sapiens OX=9606 GN=KRT2 PE=1 SV=2	2	870.856	-2.3431	0.0001123	75.669	7344700	yes
1151	GSSSGGGYSSGSSSYGSGGR	20	P35908	Keratin, type II cytoskeletal 2 epidermal OS=Homo sapiens OX=9606 GN=KRT2 PE=1 SV=2	2	870.856	-0.030435	0.043217	50.843	7370500	yes
1152	GSSSGGGYSSGSSSYGSGGR	20	P35908	Keratin, type II cytoskeletal 2 epidermal OS=Homo sapiens OX=9606 GN=KRT2 PE=1 SV=2	2	870.856	-0.39553	1.4271e-38	155.98	3265400	yes
1153	GSSSGGGYSSGSSSYGSGGR	20	P35908	Keratin, type II cytoskeletal 2 epidermal OS=Homo sapiens OX=9606 GN=KRT2 PE=1 SV=2	2	870.856	-0.51246	2.4359e-39	167.61	7103700	yes
1154	GSVQYLPDLDDK	12	Q9UGM5	Fetuin-B OS=Homo sapiens OX=9606 GN=FETUB PE=1 SV=2	2	675.333	-1.3173	3.5171e-09	146.71	93524000	yes
1155	GSVQYLPDLDDKNSQEK	17	Q9UGM5	Fetuin-B OS=Homo sapiens OX=9606 GN=FETUB PE=1 SV=2	3	645.981	-1.0336	0.0012321	80.638	10914000	yes
1156	GSYGSGGSSYGSGGGSYGSGGGGGGHGSYGSGSSSGGYRGGSGGGGGGSSGGR	53	P04264	Keratin, type II cytoskeletal 1 OS=Homo sapiens OX=9606 GN=KRT1 PE=1 SV=6	4	1075.69	-1.3181	1.0368e-34	85.718	22345000	yes
1157	GTFATLSELHCDK	13	P68871	Hemoglobin subunit beta OS=Homo sapiens OX=9606 GN=HBB PE=1 SV=2	2	739.851	-1.2488	6.2402e-11	171.62	2987100	yes
1158	GTFATLSELHCDKLHVDPENFR	22	P68871	Hemoglobin subunit beta OS=Homo sapiens OX=9606 GN=HBB PE=1 SV=2	4	647.316	-1.0152	7.1275e-14	122.53	45754000	yes
1159	GTVCFYGHLDVQPADR	16	Q96KN2	Beta-Ala-His dipeptidase OS=Homo sapiens OX=9606 GN=CNDP1 PE=1 SV=5	3	612.29	-0.47862	0.00048206	88.133	12710000	yes
1160	GVCEETSGAYEK	12	P02760	Protein AMBP OS=Homo sapiens OX=9606 GN=AMBP PE=1 SV=1	2	665.285	-2.3029	1.148e-08	161.17	195860000	yes
1161	GVNTDSGSVCR	11	P12955	Xaa-Pro dipeptidase OS=Homo sapiens OX=9606 GN=PEPD PE=1 SV=3	2	576.259	-1.2151	5.6474e-06	150.27	13262000	yes
1162	GVTFLLR	7	P04217	Alpha-1B-glycoprotein OS=Homo sapiens OX=9606 GN=A1BG PE=1 SV=4	2	403.25	1.3638	0.041686	142.63	8382400	yes
1163	GWVTDGFSSLK	11	P02656	Apolipoprotein C-III OS=Homo sapiens OX=9606 GN=APOC3 PE=1 SV=1	2	598.801	-0.79454	0.038726	92.838	33505000	yes
1164	GWVTDGFSSLK	11	P02656	Apolipoprotein C-III OS=Homo sapiens OX=9606 GN=APOC3 PE=1 SV=1	2	598.801	-0.69442	0.038221	93.111	32000000	yes
1165	HGDDLRNTKHEISEMNR	17	P13647	Keratin, type II cytoskeletal 5 OS=Homo sapiens OX=9606 GN=KRT5 PE=1 SV=3	4	517.746	-0.3302	0.018771	51.193	3246800	yes
1166	HGDDLRNTKHEISEMNR	17	P13647	Keratin, type II cytoskeletal 5 OS=Homo sapiens OX=9606 GN=KRT5 PE=1 SV=3	4	517.746	-0.82483	0.0080404	63.134	940320	yes
1167	HGDSLKEIKIEISELNR	17	P35908	Keratin, type II cytoskeletal 2 epidermal OS=Homo sapiens OX=9606 GN=KRT2 PE=1 SV=2	4	496.023	-0.59745	0.012384	59.421	5287500	yes
1168	HGDSVRNSKIEISELNR	17	P04264	Keratin, type II cytoskeletal 1 OS=Homo sapiens OX=9606 GN=KRT1 PE=1 SV=6	4	489.258	-0.19286	0.020977	51.606	2375100	yes
1169	HGESGSMAVFHQTQGPSYSESK	22	P15151	Poliovirus receptor OS=Homo sapiens OX=9606 GN=PVR PE=1 SV=2	3	784.35	-1.3913	1.5475e-140	267.78	9343600	yes
1170	HGGGGGGFGGGGFGSR	16	P35908	Keratin, type II cytoskeletal 2 epidermal OS=Homo sapiens OX=9606 GN=KRT2 PE=1 SV=2	3	440.866	-1.9648	0.00044129	99.686	22913000	yes
1171	HGGGGGGFGGGGFGSR	16	P35908	Keratin, type II cytoskeletal 2 epidermal OS=Homo sapiens OX=9606 GN=KRT2 PE=1 SV=2	2	660.795	-1.1161	1.8226e-20	161.99	33649000	yes
1172	HGGGGGGFGGGGFGSR	16	P35908	Keratin, type II cytoskeletal 2 epidermal OS=Homo sapiens OX=9606 GN=KRT2 PE=1 SV=2	3	440.866	-0.7709	0.0001474	103.67	46301000	yes
1173	HGGGGGGFGGGGFGSR	16	P35908	Keratin, type II cytoskeletal 2 epidermal OS=Homo sapiens OX=9606 GN=KRT2 PE=1 SV=2	3	440.866	-0.9962	0.015472	59.864	4147100	yes
1174	HGGGGGGFGGGGFGSR	16	P35908	Keratin, type II cytoskeletal 2 epidermal OS=Homo sapiens OX=9606 GN=KRT2 PE=1 SV=2	2	660.795	-0.40118	4.6156e-71	237.68	11113000	yes
1175	HGGGGGGFGGGGFGSR	16	P35908	Keratin, type II cytoskeletal 2 epidermal OS=Homo sapiens OX=9606 GN=KRT2 PE=1 SV=2	3	440.866	-0.15407	4.3052e-07	96.135	46276000	yes
1176	HGGGGGGFGGGGFGSR	16	P35908	Keratin, type II cytoskeletal 2 epidermal OS=Homo sapiens OX=9606 GN=KRT2 PE=1 SV=2	2	660.795	-0.58875			256240	yes
1177	HGNSHQGEPRDYSK	14	P13645	Keratin, type I cytoskeletal 10 OS=Homo sapiens OX=9606 GN=KRT10 PE=1 SV=6	3	537.913	-0.81075	3.5615e-16	181.26	4489800	yes
1178	HGSGSGHSSSYGQHGSGSGWSSSSGR	26	Q86YZ3	Hornerin OS=Homo sapiens OX=9606 GN=HRNR PE=1 SV=2	4	620.011	-0.71328	2.8221e-65	165.87	9408900	yes
1179	HGSGSGHSSSYGQHGSGSGWSSSSGR	26	Q86YZ3	Hornerin OS=Homo sapiens OX=9606 GN=HRNR PE=1 SV=2	4	620.011	-1.7134	6.5076e-258	307.45	18203000	yes
1180	HGSGSGHSSSYGQHGSGSGWSSSSGR	26	Q86YZ3	Hornerin OS=Homo sapiens OX=9606 GN=HRNR PE=1 SV=2	4	620.011	-0.47902	1.7922e-189	277.27	18823000	yes
1181	HGSGSGQSSSYSPYGSGSGWSSSR	24	Q86YZ3	Hornerin OS=Homo sapiens OX=9606 GN=HRNR PE=1 SV=2	3	783.664	-0.39068	1.4286e-15	105.16	1948300	yes
1182	HGSGSGQSSSYSPYGSGSGWSSSR	24	Q86YZ3	Hornerin OS=Homo sapiens OX=9606 GN=HRNR PE=1 SV=2	3	783.664	-1.5055	1.3774e-24	126.45	1549500	yes
1183	HGSSQVWK	8	Q5D862	Filaggrin-2 OS=Homo sapiens OX=9606 GN=FLG2 PE=1 SV=1	2	464.735	-0.10144	0.027511	123.69	2345900	yes
1184	HGSSSGSSSHYGQHGSGSR	19	Q86YZ3	Hornerin OS=Homo sapiens OX=9606 GN=HRNR PE=1 SV=2	4	465.451	-0.018164	1.4304e-05	101.96	2366100	yes
1185	HGSSSGSSSHYGQHGSGSR	19	Q86YZ3	Hornerin OS=Homo sapiens OX=9606 GN=HRNR PE=1 SV=2	4	465.451	0.064812	0.041097	53.779	5777700	yes
1186	HGSSSGSSSSYGQHGSGSR	19	Q86YZ3	Hornerin OS=Homo sapiens OX=9606 GN=HRNR PE=1 SV=2	4	452.944	0.20226	1.1516e-14	131.18	4623800	yes
1187	HGSSSGSSSSYGQHGSGSR	19	Q86YZ3	Hornerin OS=Homo sapiens OX=9606 GN=HRNR PE=1 SV=2	4	452.944	0.29386	0.0034194	72.359	8787400	yes
1188	HGSSSGSSSSYGQHGSGSR	19	Q86YZ3	Hornerin OS=Homo sapiens OX=9606 GN=HRNR PE=1 SV=2	4	452.944	-0.029094			1910800	yes
1189	HGSSSGSSSSYGQHGSGSR	19	Q86YZ3	Hornerin OS=Homo sapiens OX=9606 GN=HRNR PE=1 SV=2	4	452.944	0.57255			74399	yes
1190	HGVQELEIELQSQLSK	16	P35527	Keratin, type I cytoskeletal 9 OS=Homo sapiens OX=9606 GN=KRT9 PE=1 SV=3	3	613.327	1.4236	5.4001e-05	108.34	8254200	yes
1191	HGVQELEIELQSQLSK	16	P35527	Keratin, type I cytoskeletal 9 OS=Homo sapiens OX=9606 GN=KRT9 PE=1 SV=3	3	613.327	1.0939	2.356e-08	123.28	96291000	yes
1192	HGVQELEIELQSQLSK	16	P35527	Keratin, type I cytoskeletal 9 OS=Homo sapiens OX=9606 GN=KRT9 PE=1 SV=3	3	613.327	-0.55542	8.2593e-21	150.76	265140000	yes
1193	HGVQELEIELQSQLSKK	17	P35527	Keratin, type I cytoskeletal 9 OS=Homo sapiens OX=9606 GN=KRT9 PE=1 SV=3	3	656.025	0.21823	0.00065686	81.594	13897000	yes
1194	HGVQELEIELQSQLSKK	17	P35527	Keratin, type I cytoskeletal 9 OS=Homo sapiens OX=9606 GN=KRT9 PE=1 SV=3	3	656.025	0.40402	5.583e-22	166.48	77674000	yes
1195	HGVQELEIELQSQLSKK	17	P35527	Keratin, type I cytoskeletal 9 OS=Homo sapiens OX=9606 GN=KRT9 PE=1 SV=3	3	656.025	-1.7893	7.1454e-22	159.54	86735000	yes
1196	HGVQELEIELQSQLSKKAALEK	22	P35527	Keratin, type I cytoskeletal 9 OS=Homo sapiens OX=9606 GN=KRT9 PE=1 SV=3	4	620.345	1.1108	3.9195e-05	72.876	8208700	yes
1197	HHGPTITAK	9	P02760	Protein AMBP OS=Homo sapiens OX=9606 GN=AMBP PE=1 SV=1	2	481.264	-0.95012	0.0020629	171.73	84376000	yes
1198	HHGPTITAK	9	P02760	Protein AMBP OS=Homo sapiens OX=9606 GN=AMBP PE=1 SV=1	2	481.264	-0.068489			130130	yes
1199	HHPDFEVFVFDVGQK	15	Q01459	Di-N-acetylchitobiase OS=Homo sapiens OX=9606 GN=CTBS PE=1 SV=1	3	600.962	-0.31772	0.0089256	65.092	12178000	yes
1200	HHSDLYSHYFGGLAETVLVVR	21	Q16853	Membrane primary amine oxidase OS=Homo sapiens OX=9606 GN=AOC3 PE=1 SV=3	4	600.808	0.90571	2.5838e-07	88.264	10139000	yes
1201	HICYFQIDK	9	P27487	Dipeptidyl peptidase 4 OS=Homo sapiens OX=9606 GN=DPP4 PE=1 SV=2	2	612.298	-0.30976	0.0033314	168.27	10835000	yes
1202	HIQPGAFDTLDR	12	Q6EMK4	Vasorin OS=Homo sapiens OX=9606 GN=VASN PE=1 SV=1	2	685.347	-2.0193	0.0019269	116.3	18063000	yes
1203	HIQPGAFDTLDR	12	Q6EMK4	Vasorin OS=Homo sapiens OX=9606 GN=VASN PE=1 SV=1	3	457.233	-1.0288	0.017999	77.597	6809200	yes
1204	HLEDVFSK	8	Q96KN2	Beta-Ala-His dipeptidase OS=Homo sapiens OX=9606 GN=CNDP1 PE=1 SV=5	2	487.751	-1.333	2.9527e-22	220.25	68383000	yes
1205	HLFTGPVLSK	10	P16930	Fumarylacetoacetase OS=Homo sapiens OX=9606 GN=FAH PE=1 SV=2	2	549.819	-0.44171	0.0081044	110.87	5404100	yes
1206	HLSLLTTLSNR	11	P02774	Vitamin D-binding protein OS=Homo sapiens OX=9606 GN=GC PE=1 SV=2	2	627.862	2.4464	1.9028e-05	161.63	38664000	yes
1207	HLSLLTTLSNR	11	P02774	Vitamin D-binding protein OS=Homo sapiens OX=9606 GN=GC PE=1 SV=2	3	418.91	0.97122	0.009674	94.616	1682000	yes
1208	HLVALSPK	8	P08185	Corticosteroid-binding globulin OS=Homo sapiens OX=9606 GN=SERPINA6 PE=1 SV=1	2	432.769	-0.088087	0.026442	125.25	14760000	yes
1209	HPDYSVVLLLR	11	P02768	Albumin OS=Homo sapiens OX=9606 GN=ALB PE=1 SV=2	2	656.375	-0.83715	4.3083e-38	228.05	53558000	yes
1210	HPDYSVVLLLR	11	P02768	Albumin OS=Homo sapiens OX=9606 GN=ALB PE=1 SV=2	2	656.375	-0.090197	1.1005e-49	237.61	73143000	yes
1211	HPDYSVVLLLR	11	P02768	Albumin OS=Homo sapiens OX=9606 GN=ALB PE=1 SV=2	2	656.375		1.6325e-22	166.09		yes
1212	HPDYSVVLLLR	11	P02768	Albumin OS=Homo sapiens OX=9606 GN=ALB PE=1 SV=2	2	656.375		1.3639e-31	175.91		yes
1213	HPDYSVVLLLR	11	P02768	Albumin OS=Homo sapiens OX=9606 GN=ALB PE=1 SV=2	2	656.375		1.017e-68	207.29		yes
1214	HPDYSVVLLLR	11	P02768	Albumin OS=Homo sapiens OX=9606 GN=ALB PE=1 SV=2	2	656.375	0.74549	0.0017455	120.07	10816000	yes
1215	HPDYSVVLLLR	11	P02768	Albumin OS=Homo sapiens OX=9606 GN=ALB PE=1 SV=2	2	656.375	-0.099112	4.4577e-28	217.64	2794000000	yes
1216	HPDYSVVLLLR	11	P02768	Albumin OS=Homo sapiens OX=9606 GN=ALB PE=1 SV=2	2	656.375	-0.13727	1.1379e-38	233.46	218360000	yes
1217	HPDYSVVLLLR	11	P02768	Albumin OS=Homo sapiens OX=9606 GN=ALB PE=1 SV=2	2	656.375	-0.10618	1.2088e-15	205.12	103860000	yes
1218	HPDYSVVLLLR	11	P02768	Albumin OS=Homo sapiens OX=9606 GN=ALB PE=1 SV=2	2	656.375		4.3365e-137	247.58		yes
1219	HPDYSVVLLLR	11	P02768	Albumin OS=Homo sapiens OX=9606 GN=ALB PE=1 SV=2	2	656.375	-0.62072	8.8981e-05	128.6	22113000	yes
1220	HPDYSVVLLLR	11	P02768	Albumin OS=Homo sapiens OX=9606 GN=ALB PE=1 SV=2	2	656.375	-0.64115	1.3331e-05	143.37	27380000	yes
1221	HPDYSVVLLLR	11	P02768	Albumin OS=Homo sapiens OX=9606 GN=ALB PE=1 SV=2	2	656.375	0.15264			2981800	yes
1222	HPDYSVVLLLR	11	P02768	Albumin OS=Homo sapiens OX=9606 GN=ALB PE=1 SV=2	2	656.375	0.95858			3423500	yes
1223	HPDYSVVLLLR	11	P02768	Albumin OS=Homo sapiens OX=9606 GN=ALB PE=1 SV=2	2	656.375	-0.056428			3006800	yes
1224	HPDYSVVLLLRLAK	14	P02768	Albumin OS=Homo sapiens OX=9606 GN=ALB PE=1 SV=2	3	541.991	0.88598	1.0903e-19	192.68	19391000	yes
1225	HPYFYAPELLFFAK	14	P02768	Albumin OS=Homo sapiens OX=9606 GN=ALB PE=1 SV=2	3	581.636	-1.4909	0.0070968	74.46	5489200	yes
1226	HQFLLTGDTQGR	12	P04217	Alpha-1B-glycoprotein OS=Homo sapiens OX=9606 GN=A1BG PE=1 SV=4	3	458.237	-0.63783	0.0257	72.34	1174600	yes
1227	HQFLLTGDTQGR	12	P04217	Alpha-1B-glycoprotein OS=Homo sapiens OX=9606 GN=A1BG PE=1 SV=4	2	686.852	-1.6065	0.0014499	118.4	935570000	yes
1228	HQFLLTGDTQGR	12	P04217	Alpha-1B-glycoprotein OS=Homo sapiens OX=9606 GN=A1BG PE=1 SV=4	2	686.852		2.5789e-09	138.76		yes
1229	HQFLLTGDTQGR	12	P04217	Alpha-1B-glycoprotein OS=Homo sapiens OX=9606 GN=A1BG PE=1 SV=4	3	458.237	-1.3204	0.021654	75.115	683060000	yes
1230	HQFLLTGDTQGR	12	P04217	Alpha-1B-glycoprotein OS=Homo sapiens OX=9606 GN=A1BG PE=1 SV=4	2	686.852	-0.0829	3.5171e-09	146.71	8019100	yes
1231	HQFLLTGDTQGR	12	P04217	Alpha-1B-glycoprotein OS=Homo sapiens OX=9606 GN=A1BG PE=1 SV=4	3	458.237	-0.24106	0.020735	75.739	4789800	yes
1232	HQFLLTGDTQGR	12	P04217	Alpha-1B-glycoprotein OS=Homo sapiens OX=9606 GN=A1BG PE=1 SV=4	3	458.237		0.031251	66.326		yes
1233	HQFLLTGDTQGR	12	P04217	Alpha-1B-glycoprotein OS=Homo sapiens OX=9606 GN=A1BG PE=1 SV=4	3	458.237		0.043582	47.039		yes
1234	HQFLLTGDTQGR	12	P04217	Alpha-1B-glycoprotein OS=Homo sapiens OX=9606 GN=A1BG PE=1 SV=4	2	686.852	-0.86979			1948200	yes
1235	HQPQEFPTYVEPTNDEICEAFR	22	P02774	Vitamin D-binding protein OS=Homo sapiens OX=9606 GN=GC PE=1 SV=2	3	903.075	-0.78062	0.020498	42.746	306830000	yes
1236	HRLEDMEQALSPSVFK	16	P05155	Plasma protease C1 inhibitor OS=Homo sapiens OX=9606 GN=SERPING1 PE=1 SV=2	3	629.652	-0.35798	0.017491	65.716	1426700	yes
1237	HRLEDMEQALSPSVFK	16	P05155	Plasma protease C1 inhibitor OS=Homo sapiens OX=9606 GN=SERPING1 PE=1 SV=2	3	629.652	0.46817	0.015767	66.826	5614800	yes
1238	HRLEDMEQALSPSVFK	16	P05155	Plasma protease C1 inhibitor OS=Homo sapiens OX=9606 GN=SERPING1 PE=1 SV=2	3	629.652	0.42904	0.0351	58.159	5606100	yes
1239	HRLEDMEQALSPSVFK	16	P05155	Plasma protease C1 inhibitor OS=Homo sapiens OX=9606 GN=SERPING1 PE=1 SV=2	3	629.652	-0.18579	1.3207e-08	124.25	61153000	yes
1240	HRLEDMEQALSPSVFK	16	P05155	Plasma protease C1 inhibitor OS=Homo sapiens OX=9606 GN=SERPING1 PE=1 SV=2	3	634.984	0.10723	0.028362	59.513	695980	yes
1241	HRLEDMEQALSPSVFK	16	P05155	Plasma protease C1 inhibitor OS=Homo sapiens OX=9606 GN=SERPING1 PE=1 SV=2	3	634.984	-1.3572	2.6524e-07	116.06	7671400	yes
1242	HSTIFENLANK	11	P02787	Serotransferrin OS=Homo sapiens OX=9606 GN=TF PE=1 SV=4	3	425.223	-0.12175	0.038935	70.977	1093600	yes
1243	HSTIFENLANK	11	P02787	Serotransferrin OS=Homo sapiens OX=9606 GN=TF PE=1 SV=4	2	637.33	0.17881	5.5622e-38	225.91	674970000	yes
1244	HSTIFENLANK	11	P02787	Serotransferrin OS=Homo sapiens OX=9606 GN=TF PE=1 SV=4	3	425.223	0.057405	6.0062e-06	166.66	594350000	yes
1245	HSTIFENLANK	11	P02787	Serotransferrin OS=Homo sapiens OX=9606 GN=TF PE=1 SV=4	2	637.33	-0.34261	1.1968e-49	236.92	6412400	yes
1246	HSTIFENLANK	11	P02787	Serotransferrin OS=Homo sapiens OX=9606 GN=TF PE=1 SV=4	3	425.223	-0.32707	2.5284e-05	128.03	5213500	yes
1247	HSTSMFFR	8	P07333	Macrophage colony-stimulating factor 1 receptor OS=Homo sapiens OX=9606 GN=CSF1R PE=1 SV=2	2	506.737	-0.71558	0.0079367	170.06	16569000	yes
1248	HTASAWLMSAPNSGPHNR	18	Q96PD5	N-acetylmuramoyl-L-alanine amidase OS=Homo sapiens OX=9606 GN=PGLYRP2 PE=1 SV=1	3	645.308	-0.53671	9.285e-27	151.59	97415000	yes
1249	HTFMGVVSLGSPSGEVSHPR	20	P02765	Alpha-2-HS-glycoprotein OS=Homo sapiens OX=9606 GN=AHSG PE=1 SV=2	3	699.678	-0.59004	1.7014e-25	140.16	58545000	yes
1250	HTFMGVVSLGSPSGEVSHPR	20	P02765	Alpha-2-HS-glycoprotein OS=Homo sapiens OX=9606 GN=AHSG PE=1 SV=2	4	521.011	1.4484	1.4256e-08	103.17	5696300	yes
1251	HTFMGVVSLGSPSGEVSHPR	20	P02765	Alpha-2-HS-glycoprotein OS=Homo sapiens OX=9606 GN=AHSG PE=1 SV=2	3	694.346	2.7296	1.1003e-42	182.09	16276000	yes
1252	HTFMGVVSLGSPSGEVSHPR	20	P02765	Alpha-2-HS-glycoprotein OS=Homo sapiens OX=9606 GN=AHSG PE=1 SV=2	3	694.346	2.4617	2.104e-39	161.35	4048300	yes
1253	HTLNQIDEVK	10	P02765	Alpha-2-HS-glycoprotein OS=Homo sapiens OX=9606 GN=AHSG PE=1 SV=2	2	598.817	-1.1843	2.0044e-77	265.31	3357900000	yes
1254	HTLNQIDEVK	10	P02765	Alpha-2-HS-glycoprotein OS=Homo sapiens OX=9606 GN=AHSG PE=1 SV=2	2	598.817	-0.87703	6.0459e-13	196.27	18744000	yes
1255	HTLNQIDEVK	10	P02765	Alpha-2-HS-glycoprotein OS=Homo sapiens OX=9606 GN=AHSG PE=1 SV=2	2	598.817	-0.69932	2.7312e-05	146.11	75771000	yes
1256	HTLNQIDEVK	10	P02765	Alpha-2-HS-glycoprotein OS=Homo sapiens OX=9606 GN=AHSG PE=1 SV=2	2	598.817	-0.6118	0.00015456	137.95	7667400	yes
1257	HVCGALLK	8	P43652	Afamin OS=Homo sapiens OX=9606 GN=AFM PE=1 SV=1	2	449.252	-0.28193	0.031372	106.76	9064700	yes
1258	HVCGALLK	8	P43652	Afamin OS=Homo sapiens OX=9606 GN=AFM PE=1 SV=1	2	449.252		5.787e-13	149.06		yes
1259	HVCGALLK	8	P43652	Afamin OS=Homo sapiens OX=9606 GN=AFM PE=1 SV=1	2	449.252		0.0042445	119.22		yes
1260	HVCGALLK	8	P43652	Afamin OS=Homo sapiens OX=9606 GN=AFM PE=1 SV=1	2	449.252		0.00089531	126.68		yes
1261	HYEGSTVPEK	10	P00738	Haptoglobin OS=Homo sapiens OX=9606 GN=HP PE=1 SV=1	2	573.775	-1.2796	0.00093246	122.52	22472000	yes
1262	HYEGSTVPEK	10	P00738	Haptoglobin OS=Homo sapiens OX=9606 GN=HP PE=1 SV=1	2	573.775	-1.0405	0.00071838	123.21	99323000	yes
1263	HYEGSTVPEK	10	P00738	Haptoglobin OS=Homo sapiens OX=9606 GN=HP PE=1 SV=1	2	573.775	-1.128	2.5227e-05	148.14	87026000	yes
1264	HYEGSTVPEK	10	P00738	Haptoglobin OS=Homo sapiens OX=9606 GN=HP PE=1 SV=1	2	573.775	-1.3214	2.1399e-37	226.47	69209000	yes
1265	HYEGSTVPEK	10	P00738	Haptoglobin OS=Homo sapiens OX=9606 GN=HP PE=1 SV=1	2	573.775	-1.5562	7.0433e-38	232.46	62166000	yes
1266	HYEGSTVPEK	10	P00738	Haptoglobin OS=Homo sapiens OX=9606 GN=HP PE=1 SV=1	2	573.775	-1.3695	1.6066e-27	218.55	16793000	yes
1267	HYEGSTVPEK	10	P00738	Haptoglobin OS=Homo sapiens OX=9606 GN=HP PE=1 SV=1	2	573.775	-1.0643	5.6322e-13	196.88	12279000	yes
1268	HYEGSTVPEK	10	P00738	Haptoglobin OS=Homo sapiens OX=9606 GN=HP PE=1 SV=1	2	573.775	-0.92135	0.0017534	119.86	11639000	yes
1269	HYEGSTVPEK	10	P00738	Haptoglobin OS=Homo sapiens OX=9606 GN=HP PE=1 SV=1	2	573.775	-0.62876	6.3046e-06	178.94	14861000	yes
1270	HYEGSTVPEK	10	P00738	Haptoglobin OS=Homo sapiens OX=9606 GN=HP PE=1 SV=1	2	573.775	-0.022522	0.013874	106.36	1027500	yes
1271	HYEGSTVPEK	10	P00738	Haptoglobin OS=Homo sapiens OX=9606 GN=HP PE=1 SV=1	2	573.775	-0.12898	0.014881	105.57	905190	yes
1272	HYEGSTVPEK	10	P00738	Haptoglobin OS=Homo sapiens OX=9606 GN=HP PE=1 SV=1	2	573.775		0.027805	114.28		yes
1273	HYEGSTVPEK	10	P00738	Haptoglobin OS=Homo sapiens OX=9606 GN=HP PE=1 SV=1	2	573.775		0.031717	106.42		yes
1274	HYEGSTVPEK	10	P00738	Haptoglobin OS=Homo sapiens OX=9606 GN=HP PE=1 SV=1	2	573.775	-1.0492	0.011981	116.05	1523000	yes
1275	HYEGSTVPEK	10	P00738	Haptoglobin OS=Homo sapiens OX=9606 GN=HP PE=1 SV=1	2	573.775	-0.32482	5.6322e-13	196.88	83422000	yes
1276	HYEGSTVPEK	10	P00738	Haptoglobin OS=Homo sapiens OX=9606 GN=HP PE=1 SV=1	2	573.775	-1.8105	3.227e-38	234.05	6692000	yes
1277	HYEGSTVPEK	10	P00738	Haptoglobin OS=Homo sapiens OX=9606 GN=HP PE=1 SV=1	2	573.775	-0.64015	0.0001058	164.96	4694700	yes
1278	HYEGSTVPEK	10	P00738	Haptoglobin OS=Homo sapiens OX=9606 GN=HP PE=1 SV=1	2	573.775	-0.69098			108650000	yes
1279	HYEGSTVPEK	10	P00738	Haptoglobin OS=Homo sapiens OX=9606 GN=HP PE=1 SV=1	2	573.775	-0.26343			4093000	yes
1280	HYEGSTVPEK	10	P00738	Haptoglobin OS=Homo sapiens OX=9606 GN=HP PE=1 SV=1	2	573.775	0.24487			72893	yes
1281	HYEGSTVPEKK	11	P00738	Haptoglobin OS=Homo sapiens OX=9606 GN=HP PE=1 SV=1	2	637.822	-1.8349	0.010614	105.52	3240000	yes
1282	HYYIGIIETTWDYASDHGEK	20	P00450	Ceruloplasmin OS=Homo sapiens OX=9606 GN=CP PE=1 SV=1	3	800.038	-1.11	0.0010849	65.47	5638400	yes
1283	IADVTSGLIGGEDGR	15	P80108	Phosphatidylinositol-glycan-specific phospholipase D OS=Homo sapiens OX=9606 GN=GPLD1 PE=1 SV=3	2	730.373	-1.1025	1.4365e-21	174.68	39867000	yes
1284	IAPQLSTEELVSLGEK	16	P43652	Afamin OS=Homo sapiens OX=9606 GN=AFM PE=1 SV=1	2	857.467	-0.72567	1.8645e-05	113.99	882220000	yes
1285	IAPQLSTEELVSLGEK	16	P43652	Afamin OS=Homo sapiens OX=9606 GN=AFM PE=1 SV=1	3	571.98	-1.281	1.778e-23	182.15	436080000	yes
1286	IASFSQNCDIYPGK	14	P01042	Kininogen-1 OS=Homo sapiens OX=9606 GN=KNG1 PE=1 SV=2	2	800.377	-1.3781	0.015073	79.974	2612600	yes
1287	ICAMEGLPQK	10	P43652	Afamin OS=Homo sapiens OX=9606 GN=AFM PE=1 SV=1	2	573.786	-1.0555	9.4071e-28	221.36	67268000	yes
1288	ICAMEGLPQK	10	P43652	Afamin OS=Homo sapiens OX=9606 GN=AFM PE=1 SV=1	2	573.786	-1.0643	1.2891e-08	190.52	152880000	yes
1289	ICVGCPR	7	P01042	Kininogen-1 OS=Homo sapiens OX=9606 GN=KNG1 PE=1 SV=2	2	431.207	-0.58584	0.030348	128	79792000	yes
1290	IECVSAETTEDCIAK	15	P02787	Serotransferrin OS=Homo sapiens OX=9606 GN=TF PE=1 SV=4	2	863.387	-1.0616	0.027493	67.153	2915600	yes
1291	IECVSAETTEDCIAK	15	P02787	Serotransferrin OS=Homo sapiens OX=9606 GN=TF PE=1 SV=4	2	863.387	-1.0598	9.0435e-71	237.67	157020000	yes
1292	IEDGFSLK	8	P01008	Antithrombin-III OS=Homo sapiens OX=9606 GN=SERPINC1 PE=1 SV=1	2	454.74	-0.87347	0.027933	108.46	34116000	yes
1293	IEISELNR	8	P04264	Keratin, type II cytoskeletal 1 OS=Homo sapiens OX=9606 GN=KRT1 PE=1 SV=6	2	487.269	-0.57979	0.0066984	157.52	4812900	no
1294	IEISELNR	8	P04264	Keratin, type II cytoskeletal 1 OS=Homo sapiens OX=9606 GN=KRT1 PE=1 SV=6	2	487.269	-0.51112	0.01132	140.98	90167000	no
1295	IEISELNRVIQR	12	P04264	Keratin, type II cytoskeletal 1 OS=Homo sapiens OX=9606 GN=KRT1 PE=1 SV=6	3	490.619	0.22387	0.015149	87.363	4991500	no
1296	IEISELNRVIQR	12	P04264	Keratin, type II cytoskeletal 1 OS=Homo sapiens OX=9606 GN=KRT1 PE=1 SV=6	3	490.619	0.60957	0.019058	83.314	8621300	no
1297	IFFESVYGQCK	11	Q9UGM5	Fetuin-B OS=Homo sapiens OX=9606 GN=FETUB PE=1 SV=2	2	689.329	-0.83203	0.0052352	112.84	11524000	yes
1298	IFFESVYGQCK	11	Q9UGM5	Fetuin-B OS=Homo sapiens OX=9606 GN=FETUB PE=1 SV=2	2	689.329	-0.090172	8.3269e-20	205.36	135010000	yes
1299	IFFHLNAVALGDGGHYTCR	19	P04217	Alpha-1B-glycoprotein OS=Homo sapiens OX=9606 GN=A1BG PE=1 SV=4	4	537.767	0.61763	3.8561e-08	114.4	736290000	yes
1300	IFFHLNAVALGDGGHYTCR	19	P04217	Alpha-1B-glycoprotein OS=Homo sapiens OX=9606 GN=A1BG PE=1 SV=4	3	716.686	0.04525	9.3661e-50	211.49	285650000	yes
1301	IFFHLNAVALGDGGHYTCR	19	P04217	Alpha-1B-glycoprotein OS=Homo sapiens OX=9606 GN=A1BG PE=1 SV=4	3	716.686	0.12507	2.0884e-15	132.51	41429000	yes
1302	IFFHLNAVALGDGGHYTCR	19	P04217	Alpha-1B-glycoprotein OS=Homo sapiens OX=9606 GN=A1BG PE=1 SV=4	4	537.767	0.69381	0.03616	30.094	80620000	yes
1303	IFFPGVSEFGK	11	P06276	Cholinesterase OS=Homo sapiens OX=9606 GN=BCHE PE=1 SV=1	2	614.324	1.069	0.0024257	118.18	97324000	yes
1304	IIAATIENAQPILQIDNAR	19	P08779	Keratin, type I cytoskeletal 16 OS=Homo sapiens OX=9606 GN=KRT16 PE=1 SV=4	3	688.72	0.78601	0.00144	70.942	6011000	yes
1305	IKEWYEK	7	P13645	Keratin, type I cytoskeletal 10 OS=Homo sapiens OX=9606 GN=KRT10 PE=1 SV=6	2	498.263	-0.85862	0.019914	135.84	39446000	yes
1306	IKFEMEQNLR	10	P35527	Keratin, type I cytoskeletal 9 OS=Homo sapiens OX=9606 GN=KRT9 PE=1 SV=3	2	654.342	1.2104	0.011123	115.71	19027000	yes
1307	IKFEMEQNLR	10	P35527	Keratin, type I cytoskeletal 9 OS=Homo sapiens OX=9606 GN=KRT9 PE=1 SV=3	3	441.896	0.34406	0.00082101	120.09	59718000	yes
1308	IKFEMEQNLR	10	P35527	Keratin, type I cytoskeletal 9 OS=Homo sapiens OX=9606 GN=KRT9 PE=1 SV=3	3	441.896	0.42217	0.014409	98.898	54737000	yes
1309	IKFEMEQNLR	10	P35527	Keratin, type I cytoskeletal 9 OS=Homo sapiens OX=9606 GN=KRT9 PE=1 SV=3	3	441.896	-1.0924	0.001209	117.52	4757100	yes
1310	IKFEMEQNLRQGVDADINGLR	21	P35527	Keratin, type I cytoskeletal 9 OS=Homo sapiens OX=9606 GN=KRT9 PE=1 SV=3	4	616.317	0.086259	0.0095833	47.397	1800100	yes
1311	IKVTTSQDMLSIMEK	15	P05155	Plasma protease C1 inhibitor OS=Homo sapiens OX=9606 GN=SERPING1 PE=1 SV=2	3	575.304	-0.5971	0.00014031	110.35	21725000	yes
1312	ILGGHLDAK	9	P00738	Haptoglobin OS=Homo sapiens OX=9606 GN=HP PE=1 SV=1	2	462.269	0.33373	0.0038193	139.97	1409600000	no
1313	ILGGHLDAK	9	P00738	Haptoglobin OS=Homo sapiens OX=9606 GN=HP PE=1 SV=1	2	462.269	-0.034526	0.025833	101.43	50420000	no
1314	ILGGHLDAK	9	P00738	Haptoglobin OS=Homo sapiens OX=9606 GN=HP PE=1 SV=1	2	462.269	-0.18366	0.0062579	114.5	50774000	no
1315	ILGGHLDAK	9	P00738	Haptoglobin OS=Homo sapiens OX=9606 GN=HP PE=1 SV=1	2	462.269	-1.5993	0.0065349	114.28	8223200	no
1316	ILGGHLDAK	9	P00738	Haptoglobin OS=Homo sapiens OX=9606 GN=HP PE=1 SV=1	2	462.269	-0.6769			1546300	no
1317	ILGGHLDAK	9	P00738	Haptoglobin OS=Homo sapiens OX=9606 GN=HP PE=1 SV=1	2	462.269	0.7165			36987000	no
1318	ILLQGTPVAQMTEDAVDAER	20	P01024	Complement C3 OS=Homo sapiens OX=9606 GN=C3 PE=1 SV=2	3	719.7	-0.59348	4.3209e-09	103.1	2430300	yes
1319	ILNEMRDQYEKMAEK	15	P02533	Keratin, type I cytoskeletal 14 OS=Homo sapiens OX=9606 GN=KRT14 PE=1 SV=4	4	475.234	-0.070645	0.028004	48.823	2679400	yes
1320	ILNEMRDQYEQMAEK	15	P08779	Keratin, type I cytoskeletal 16 OS=Homo sapiens OX=9606 GN=KRT16 PE=1 SV=4	3	638.629	0.28747	0.0017958	98.439	3197600	yes
1321	ILNEMRDQYEQMAEK	15	P08779	Keratin, type I cytoskeletal 16 OS=Homo sapiens OX=9606 GN=KRT16 PE=1 SV=4	3	633.298	0.2735	0.00012613	110.77	3877400	yes
1322	ILTATVDNANVLLQIDNAR	19	P02533	Keratin, type I cytoskeletal 14 OS=Homo sapiens OX=9606 GN=KRT14 PE=1 SV=4	3	685.38	0.50112	1.2793e-05	90.654	9613600	yes
1323	IMQSSQSMSK	10	O75882	Attractin OS=Homo sapiens OX=9606 GN=ATRN PE=1 SV=2	2	571.763	0.18545	0.0094583	120.12	5870100	yes
1324	IMQSSQSMSK	10	O75882	Attractin OS=Homo sapiens OX=9606 GN=ATRN PE=1 SV=2	2	563.765	-0.38318	6.2757e-05	142.92	6170300	yes
1325	IMQSSQSMSK	10	O75882	Attractin OS=Homo sapiens OX=9606 GN=ATRN PE=1 SV=2	2	563.765	-0.32298	0.0081044	110.87	8292500	yes
1326	IPACIAGER	9	P59666	Neutrophil defensin 3 OS=Homo sapiens OX=9606 GN=DEFA3 PE=1 SV=1	2	493.758	-1.5683	0.0052263	119.17	6471500	yes
1327	IPACIAGER	9	P59666	Neutrophil defensin 3 OS=Homo sapiens OX=9606 GN=DEFA3 PE=1 SV=1	2	493.758	-1.5198	0.0049606	120.46	20214000	yes
1328	IPACIAGER	9	P59666	Neutrophil defensin 3 OS=Homo sapiens OX=9606 GN=DEFA3 PE=1 SV=1	2	493.758	-2.6807			1237300	yes
1329	IPEATNR	7	P01008	Antithrombin-III OS=Homo sapiens OX=9606 GN=SERPINC1 PE=1 SV=1	2	400.717	-1.749	0.037592	151.17	295940000	yes
1330	IPLNDLFR	8	P13473	Lysosome-associated membrane glycoprotein 2 OS=Homo sapiens OX=9606 GN=LAMP2 PE=1 SV=2	2	494.285	0.68617	0.011085	124.83	23216000	yes
1331	IRLENEIQTYR	11	P13645	Keratin, type I cytoskeletal 10 OS=Homo sapiens OX=9606 GN=KRT10 PE=1 SV=6	3	478.928	0.041904	0.028181	85.813	2219700	yes
1332	IRLENEIQTYR	11	P13645	Keratin, type I cytoskeletal 10 OS=Homo sapiens OX=9606 GN=KRT10 PE=1 SV=6	3	478.928	0.11542	4.3902e-05	130.01	29948000	yes
1333	ISISTSGGSFR	11	P13647	Keratin, type II cytoskeletal 5 OS=Homo sapiens OX=9606 GN=KRT5 PE=1 SV=3	2	556.291	0.52602	7.6722e-05	130.66	23022000	yes
1334	ISNIPDEYFK	10	P51884	Lumican OS=Homo sapiens OX=9606 GN=LUM PE=1 SV=2	2	613.309	-0.49905	6.2757e-05	142.92	40718000	yes
1335	ISSSKGSLGGGFSSGGFSGGSFSR	24	P13645	Keratin, type I cytoskeletal 10 OS=Homo sapiens OX=9606 GN=KRT10 PE=1 SV=6	3	737.354	-0.82721	2.5535e-15	106.12	72460000	yes
1336	ISSSKGSLGGGFSSGGFSGGSFSR	24	P13645	Keratin, type I cytoskeletal 10 OS=Homo sapiens OX=9606 GN=KRT10 PE=1 SV=6	3	737.354	-0.41275	1.8829e-08	81.477	2447500	yes
1337	ITQDAQLK	8	P08185	Corticosteroid-binding globulin OS=Homo sapiens OX=9606 GN=SERPINA6 PE=1 SV=1	2	458.759	0.49771	0.0010669	182.68	39151000	yes
1338	ITQDAQLK	8	P08185	Corticosteroid-binding globulin OS=Homo sapiens OX=9606 GN=SERPINA6 PE=1 SV=1	2	458.759	1.0606			83546	yes
1339	ITQVTWQK	8	Q15223	Nectin-1 OS=Homo sapiens OX=9606 GN=NECTIN1 PE=1 SV=3	2	502.282	0.96301	0.0051431	154.31	1667700	yes
1340	ITTTSPWMFPSR	12	P04180	Phosphatidylcholine-sterol acyltransferase OS=Homo sapiens OX=9606 GN=LCAT PE=1 SV=1	2	712.356	0.024414	0.0061259	107.24	4894700	yes
1341	IVQLIQDTR	9	P15169	Carboxypeptidase N catalytic chain OS=Homo sapiens OX=9606 GN=CPN1 PE=1 SV=1	2	543.319	0.48057	0.0083767	112.84	9298100	yes
1342	IYHSHIDAPK	10	P00450	Ceruloplasmin OS=Homo sapiens OX=9606 GN=CP PE=1 SV=1	2	590.809	0.12569	7.4349e-05	168.26	9925600	yes
1343	IYLSDSLTGK	10	Q7Z7G0	Target of Nesh-SH3 OS=Homo sapiens OX=9606 GN=ABI3BP PE=1 SV=2	2	548.798	-1.6128	0.0029335	116.05	4142700	yes
1344	IYMTCPDCPSSIPTDSSNHQVLEAATESLAK	31	Q9UGM5	Fetuin-B OS=Homo sapiens OX=9606 GN=FETUB PE=1 SV=2	3	1141.52	-3.9467	2.72e-70	156.11	101540000	yes
1345	KAADDTWEPFASGK	14	P02766	Transthyretin OS=Homo sapiens OX=9606 GN=TTR PE=1 SV=1	2	761.862	0.0081719	0.0066069	93.011	19250000	yes
1346	KAADDTWEPFASGK	14	P02766	Transthyretin OS=Homo sapiens OX=9606 GN=TTR PE=1 SV=1	2	761.862	0.2532	1.5721e-142	292.12	39965000	yes
1347	KAADDTWEPFASGK	14	P02766	Transthyretin OS=Homo sapiens OX=9606 GN=TTR PE=1 SV=1	2	761.862	-1.2819	9.0929e-90	257.2	1113200000	yes
1348	KADGSYAAWLSR	12	P0C0L5	Complement C4-B OS=Homo sapiens OX=9606 GN=C4B_2 PE=1 SV=2	3	442.226	-0.27732	0.010043	89.629	3729500	no
1349	KAEEEHLGILGPQLHADVGDK	21	P00450	Ceruloplasmin OS=Homo sapiens OX=9606 GN=CP PE=1 SV=1	3	752.725	-1.824	2.2487e-08	94.384	19942000	yes
1350	KAEEEHLGILGPQLHADVGDK	21	P00450	Ceruloplasmin OS=Homo sapiens OX=9606 GN=CP PE=1 SV=1	4	564.796	-1.6469	0.00048096	65.149	135420000	yes
1351	KATVVYQGER	10	P02749	Beta-2-glycoprotein 1 OS=Homo sapiens OX=9606 GN=APOH PE=1 SV=3	2	575.814	0.016471	2.3749e-13	201.33	15577000	yes
1352	KATVVYQGER	10	P02749	Beta-2-glycoprotein 1 OS=Homo sapiens OX=9606 GN=APOH PE=1 SV=3	2	575.814	0.037347			150830	yes
1353	KDPEGLFLQDNIVAEFSVDETGQMSATAK	29	P02753	Retinol-binding protein 4 OS=Homo sapiens OX=9606 GN=RBP4 PE=1 SV=3	3	1052.84	-2.9979	3.2272e-50	147.54	34130000	yes
1354	KDSSLCK	7	P02787	Serotransferrin OS=Homo sapiens OX=9606 GN=TF PE=1 SV=4	2	419.21	-1.5486	0.039151	143.89	44545000	yes
1355	KDVDGAYMTK	10	P04264	Keratin, type II cytoskeletal 1 OS=Homo sapiens OX=9606 GN=KRT1 PE=1 SV=6	2	564.274	-0.15754	2.4807e-05	146.11	2337300	yes
1356	KELSSFIDK	9	P02774	Vitamin D-binding protein OS=Homo sapiens OX=9606 GN=GC PE=1 SV=2	2	533.793	-1.5768	0.0039233	125.66	2971100	yes
1357	KFPSGTFEQVSQLVK	15	P02774	Vitamin D-binding protein OS=Homo sapiens OX=9606 GN=GC PE=1 SV=2	3	565.642	1.121	0.00074252	84.759	1068900	yes
1358	KGDTFSCMVGHEALPLAFTQK	21	P01876	Immunoglobulin heavy constant alpha 1 OS=Homo sapiens OX=9606 GN=IGHA1 PE=1 SV=2	4	585.04	1.8329	9.8354e-09	95.624	16102000	yes
1359	KGDTFSCMVGHEALPLAFTQK	21	P01876	Immunoglobulin heavy constant alpha 1 OS=Homo sapiens OX=9606 GN=IGHA1 PE=1 SV=2	3	779.717	0.098614	2.1279e-179	295.04	26720000	yes
1360	KGDTFSCMVGHEALPLAFTQK	21	P01876	Immunoglobulin heavy constant alpha 1 OS=Homo sapiens OX=9606 GN=IGHA1 PE=1 SV=2	3	785.049	-0.39203	4.0344e-08	87.062	2796400	yes
1361	KGETFSCMVGHEALPLAFTQK	21	P01877	Immunoglobulin heavy constant alpha 2 OS=Homo sapiens OX=9606 GN=IGHA2 PE=1 SV=4	3	784.389	0.1301	4.4371e-53	200.54	10962000	yes
1362	KGPAAIQK	8	P35527	Keratin, type I cytoskeletal 9 OS=Homo sapiens OX=9606 GN=KRT9 PE=1 SV=3	2	406.753	-0.10698	0.0059029	151.17	2913400	yes
1363	KGPAAIQK	8	P35527	Keratin, type I cytoskeletal 9 OS=Homo sapiens OX=9606 GN=KRT9 PE=1 SV=3	2	406.753	-0.35202	0.0065998	149.4	1133800	yes
1364	KGPAAIQK	8	P35527	Keratin, type I cytoskeletal 9 OS=Homo sapiens OX=9606 GN=KRT9 PE=1 SV=3	2	406.753	-0.42545	0.02578	108.24	809970	yes
1365	KGPAAIQK	8	P35527	Keratin, type I cytoskeletal 9 OS=Homo sapiens OX=9606 GN=KRT9 PE=1 SV=3	2	406.753	-0.44616	0.043239	100.07	578820	yes
1366	KGVCEETSGAYEK	13	P02760	Protein AMBP OS=Homo sapiens OX=9606 GN=AMBP PE=1 SV=1	2	729.332	-2.197	1.265e-10	162.32	16776000	yes
1367	KGVCEETSGAYEK	13	P02760	Protein AMBP OS=Homo sapiens OX=9606 GN=AMBP PE=1 SV=1	3	486.557	-1.3995	0.0029429	96.464	48677000	yes
1368	KHNLYFEAAFDVPLK	15	P43251	Biotinidase OS=Homo sapiens OX=9606 GN=BTD PE=1 SV=2	3	597.986	0.80621	4.6344e-07	114.69	4908400	yes
1369	KHNLYFEAAFDVPLK	15	P43251	Biotinidase OS=Homo sapiens OX=9606 GN=BTD PE=1 SV=2	3	597.986	0.46196	0.00034922	103.88	1401500	yes
1370	KLCMAALK	8	P02774	Vitamin D-binding protein OS=Homo sapiens OX=9606 GN=GC PE=1 SV=2	2	467.764	-0.47576	0.00487	155.51	12297000	yes
1371	KLINDYVK	8	P01011	Alpha-1-antichymotrypsin OS=Homo sapiens OX=9606 GN=SERPINA3 PE=1 SV=2	2	496.792	-2.2898	0.0064999	149.65	19701000	yes
1372	KLVAASQAALGL	12	P02768	Albumin OS=Homo sapiens OX=9606 GN=ALB PE=1 SV=2	2	571.351	0.32487	1.0342e-05	131.44	5342800000	yes
1373	KLVAASQAALGL	12	P02768	Albumin OS=Homo sapiens OX=9606 GN=ALB PE=1 SV=2	2	571.351	0.90807	0.00078308	120.99	12880000	yes
1374	KLVAASQAALGL	12	P02768	Albumin OS=Homo sapiens OX=9606 GN=ALB PE=1 SV=2	2	571.351	1.071	6.1915e-09	143.7	1683300000	yes
1375	KLVAASQAALGL	12	P02768	Albumin OS=Homo sapiens OX=9606 GN=ALB PE=1 SV=2	2	571.351	0.035332	2.8527e-08	136.57	15610000000	yes
1376	KNHEEEMKDLR	11	P13645	Keratin, type I cytoskeletal 10 OS=Homo sapiens OX=9606 GN=KRT10 PE=1 SV=6	3	476.902	0.12746	5.668e-05	133.32	2154200	yes
1377	KNPAVQAGSIVVLQGGEETQR	21	P12955	Xaa-Pro dipeptidase OS=Homo sapiens OX=9606 GN=PEPD PE=1 SV=3	3	727.726	-1.4357	0.035898	41.615	8406000	yes
1378	KNPAVQAGSIVVLQGGEETQR	21	P12955	Xaa-Pro dipeptidase OS=Homo sapiens OX=9606 GN=PEPD PE=1 SV=3	3	727.726	-1.2784	0.033243	42.172	2956700	yes
1379	KPQSLTK	7	P06276	Cholinesterase OS=Homo sapiens OX=9606 GN=BCHE PE=1 SV=1	2	401.245	0.25146	0.015588	167.9	30139000	yes
1380	KPVDEYKDCHLAQVPSHTVVAR	22	P02787	Serotransferrin OS=Homo sapiens OX=9606 GN=TF PE=1 SV=4	3	850.436	-1.7087	5.54e-08	90.972	15700000	yes
1381	KPVDEYKDCHLAQVPSHTVVAR	22	P02787	Serotransferrin OS=Homo sapiens OX=9606 GN=TF PE=1 SV=4	4	638.079	-1.4275	9.5574e-180	294	53374000	yes
1382	KPVEEYANCHLAR	13	P02787	Serotransferrin OS=Homo sapiens OX=9606 GN=TF PE=1 SV=4	2	793.891	0.42535	0.0090233	91.855	49396000	yes
1383	KPVEEYANCHLAR	13	P02787	Serotransferrin OS=Homo sapiens OX=9606 GN=TF PE=1 SV=4	3	529.596	-1.6892	0.00012779	113.69	2637300	yes
1384	KPVEEYANCHLAR	13	P02787	Serotransferrin OS=Homo sapiens OX=9606 GN=TF PE=1 SV=4	3	529.596	-1.6845	5.5692e-20	197.38	434120000	yes
1385	KQISNLQQSISDAEQR	16	P04264	Keratin, type II cytoskeletal 1 OS=Homo sapiens OX=9606 GN=KRT1 PE=1 SV=6	3	615.654	-2.9624	0.00044725	85.28	2890000	yes
1386	KQTALVELVK	10	P02768	Albumin OS=Homo sapiens OX=9606 GN=ALB PE=1 SV=2	2	564.853	0.45717	0.00019578	134.57	6530900	yes
1387	KQTALVELVK	10	P02768	Albumin OS=Homo sapiens OX=9606 GN=ALB PE=1 SV=2	2	564.853	0.84427	2.1091e-05	150.1	2210000	yes
1388	KQTALVELVK	10	P02768	Albumin OS=Homo sapiens OX=9606 GN=ALB PE=1 SV=2	2	564.853	0.53382	2.606e-06	182.28	225270000	yes
1389	KQTALVELVK	10	P02768	Albumin OS=Homo sapiens OX=9606 GN=ALB PE=1 SV=2	2	564.853	0.48671	3.5764e-05	157.24	17187000	yes
1390	KQTALVELVK	10	P02768	Albumin OS=Homo sapiens OX=9606 GN=ALB PE=1 SV=2	2	564.853	0.42934	0.024854	99.815	1169400	yes
1391	KQTALVELVK	10	P02768	Albumin OS=Homo sapiens OX=9606 GN=ALB PE=1 SV=2	2	564.853	0.17921	1.4705e-37	228.64	114020000	yes
1392	KQTALVELVK	10	P02768	Albumin OS=Homo sapiens OX=9606 GN=ALB PE=1 SV=2	2	564.853	0.55176	9.4257e-06	174.98	5941300	yes
1393	KQTALVELVK	10	P02768	Albumin OS=Homo sapiens OX=9606 GN=ALB PE=1 SV=2	2	564.853	0.66383	0.032373	96.331	4736200	yes
1394	KQTALVELVK	10	P02768	Albumin OS=Homo sapiens OX=9606 GN=ALB PE=1 SV=2	2	564.853	0.53301	2.0593e-13	201.84	7726700	yes
1395	KQTALVELVK	10	P02768	Albumin OS=Homo sapiens OX=9606 GN=ALB PE=1 SV=2	2	564.853	0.43945	0.0031548	114.5	2066100	yes
1396	KQTALVELVK	10	P02768	Albumin OS=Homo sapiens OX=9606 GN=ALB PE=1 SV=2	2	564.853	0.36973	0.0287	98.033	1424200	yes
1397	KQTALVELVK	10	P02768	Albumin OS=Homo sapiens OX=9606 GN=ALB PE=1 SV=2	2	564.853	-0.0028588	2.6648e-66	215.06	24656000	yes
1398	KQTALVELVK	10	P02768	Albumin OS=Homo sapiens OX=9606 GN=ALB PE=1 SV=2	2	564.853	0.56983	6.3554e-21	176.48	9343400	yes
1399	KQTALVELVK	10	P02768	Albumin OS=Homo sapiens OX=9606 GN=ALB PE=1 SV=2	2	564.853	-2.0685	2.2748e-05	148.32	15498000	yes
1400	KQTALVELVK	10	P02768	Albumin OS=Homo sapiens OX=9606 GN=ALB PE=1 SV=2	2	564.853	-1.2328	8.0222e-06	176.48	123020000	yes
1401	KQTALVELVK	10	P02768	Albumin OS=Homo sapiens OX=9606 GN=ALB PE=1 SV=2	2	564.853	-1.213	6.1588e-21	215.06	741120000	yes
1402	KQTALVELVK	10	P02768	Albumin OS=Homo sapiens OX=9606 GN=ALB PE=1 SV=2	2	564.853	-1.2592	2.0593e-13	201.84	133420000	yes
1403	KQTALVELVK	10	P02768	Albumin OS=Homo sapiens OX=9606 GN=ALB PE=1 SV=2	2	564.853	-1.6704	4.3407e-28	223.31	5437000	yes
1404	KQTALVELVK	10	P02768	Albumin OS=Homo sapiens OX=9606 GN=ALB PE=1 SV=2	2	564.853	-1.4334	2.5411e-05	145.46	4472600	yes
1405	KQTALVELVK	10	P02768	Albumin OS=Homo sapiens OX=9606 GN=ALB PE=1 SV=2	2	564.853	-1.1396	0.0016868	119.53	3514100	yes
1406	KQTALVELVK	10	P02768	Albumin OS=Homo sapiens OX=9606 GN=ALB PE=1 SV=2	2	564.853	-0.5496	0.011675	107.15	3818600	yes
1407	KQTALVELVK	10	P02768	Albumin OS=Homo sapiens OX=9606 GN=ALB PE=1 SV=2	2	564.853	-0.88295	0.023425	100.48	2241000	yes
1408	KQTALVELVK	10	P02768	Albumin OS=Homo sapiens OX=9606 GN=ALB PE=1 SV=2	2	564.853	-0.99653	0.0032651	114.4	2034600	yes
1409	KQTALVELVK	10	P02768	Albumin OS=Homo sapiens OX=9606 GN=ALB PE=1 SV=2	2	564.853	-0.92722	0.0168	103.55	1421500	yes
1410	KQTALVELVK	10	P02768	Albumin OS=Homo sapiens OX=9606 GN=ALB PE=1 SV=2	2	564.853		2.5049e-42	182.28		yes
1411	KQTALVELVK	10	P02768	Albumin OS=Homo sapiens OX=9606 GN=ALB PE=1 SV=2	2	564.853		3.748e-22	160.77		yes
1412	KQTALVELVK	10	P02768	Albumin OS=Homo sapiens OX=9606 GN=ALB PE=1 SV=2	2	564.853		0.01027	105.2		yes
1413	KQTALVELVK	10	P02768	Albumin OS=Homo sapiens OX=9606 GN=ALB PE=1 SV=2	2	564.853	0.72601	1.4705e-37	228.64	345700000	yes
1414	KQTALVELVK	10	P02768	Albumin OS=Homo sapiens OX=9606 GN=ALB PE=1 SV=2	2	564.853	0.77413	6.3704e-05	160.77	9489800	yes
1415	KQTALVELVK	10	P02768	Albumin OS=Homo sapiens OX=9606 GN=ALB PE=1 SV=2	2	564.853	0.83521	0.0050745	112.84	3371100	yes
1416	KQTALVELVK	10	P02768	Albumin OS=Homo sapiens OX=9606 GN=ALB PE=1 SV=2	2	564.853	-0.57989	1.8436e-05	155.06	95019000	yes
1417	KQTALVELVK	10	P02768	Albumin OS=Homo sapiens OX=9606 GN=ALB PE=1 SV=2	2	564.853	-0.73089	1.5607e-08	188.99	90881000	yes
1418	KQTALVELVK	10	P02768	Albumin OS=Homo sapiens OX=9606 GN=ALB PE=1 SV=2	2	564.853	-0.55373	0.0027401	115.78	44903000	yes
1419	KQTALVELVK	10	P02768	Albumin OS=Homo sapiens OX=9606 GN=ALB PE=1 SV=2	2	564.853	-0.4996	0.00021688	130.94	18517000	yes
1420	KQTALVELVK	10	P02768	Albumin OS=Homo sapiens OX=9606 GN=ALB PE=1 SV=2	2	564.853	-0.37956	0.0086165	109.79	28926000	yes
1421	KQTALVELVK	10	P02768	Albumin OS=Homo sapiens OX=9606 GN=ALB PE=1 SV=2	2	564.853	-0.55823	1.8304e-05	153.1	20952000	yes
1422	KQTALVELVK	10	P02768	Albumin OS=Homo sapiens OX=9606 GN=ALB PE=1 SV=2	2	564.853	-0.59821	2.5491e-09	194.12	38465000	yes
1423	KQTALVELVK	10	P02768	Albumin OS=Homo sapiens OX=9606 GN=ALB PE=1 SV=2	2	564.853	-0.48654	0.024854	99.815	1892000	yes
1424	KQTALVELVK	10	P02768	Albumin OS=Homo sapiens OX=9606 GN=ALB PE=1 SV=2	2	564.853	-0.36314	0.040668	93.556	2602000	yes
1425	KQTALVELVK	10	P02768	Albumin OS=Homo sapiens OX=9606 GN=ALB PE=1 SV=2	2	564.853	-0.62126	0.0011024	121.61	12216000	yes
1426	KQTALVELVK	10	P02768	Albumin OS=Homo sapiens OX=9606 GN=ALB PE=1 SV=2	2	564.853	-0.596	4.914e-13	197.21	74223000	yes
1427	KQTALVELVK	10	P02768	Albumin OS=Homo sapiens OX=9606 GN=ALB PE=1 SV=2	2	564.853	-0.55246	8.7667e-05	141.1	7055700	yes
1428	KQTALVELVK	10	P02768	Albumin OS=Homo sapiens OX=9606 GN=ALB PE=1 SV=2	2	564.853		2.5049e-42	182.28		yes
1429	KQTALVELVK	10	P02768	Albumin OS=Homo sapiens OX=9606 GN=ALB PE=1 SV=2	2	564.853		1.084e-54	188.99		yes
1430	KQTALVELVK	10	P02768	Albumin OS=Homo sapiens OX=9606 GN=ALB PE=1 SV=2	2	564.853	0.57108			133090	yes
1431	KQTALVELVK	10	P02768	Albumin OS=Homo sapiens OX=9606 GN=ALB PE=1 SV=2	2	564.853	1.5574			85498	yes
1432	KQTALVELVK	10	P02768	Albumin OS=Homo sapiens OX=9606 GN=ALB PE=1 SV=2	2	564.853	0.58113			3299200	yes
1433	KQTALVELVK	10	P02768	Albumin OS=Homo sapiens OX=9606 GN=ALB PE=1 SV=2	2	564.853	0.20312			570170	yes
1434	KQTALVELVK	10	P02768	Albumin OS=Homo sapiens OX=9606 GN=ALB PE=1 SV=2	2	564.853	0.33278			2319600	yes
1435	KQTALVELVK	10	P02768	Albumin OS=Homo sapiens OX=9606 GN=ALB PE=1 SV=2	2	564.853	0.37285			22760000	yes
1436	KQTALVELVK	10	P02768	Albumin OS=Homo sapiens OX=9606 GN=ALB PE=1 SV=2	2	564.853	0.2225			75425	yes
1437	KQTALVELVK	10	P02768	Albumin OS=Homo sapiens OX=9606 GN=ALB PE=1 SV=2	2	564.853	-1.0032			3082800	yes
1438	KQTALVELVK	10	P02768	Albumin OS=Homo sapiens OX=9606 GN=ALB PE=1 SV=2	2	564.853	-0.95818			1908500	yes
1439	KQTALVELVK	10	P02768	Albumin OS=Homo sapiens OX=9606 GN=ALB PE=1 SV=2	2	564.853	-0.6532			40260000000	yes
1440	KQTALVELVK	10	P02768	Albumin OS=Homo sapiens OX=9606 GN=ALB PE=1 SV=2	2	564.853	-0.67013			1416200	yes
1441	KQTALVELVK	10	P02768	Albumin OS=Homo sapiens OX=9606 GN=ALB PE=1 SV=2	2	564.853	-0.74315			1338500	yes
1442	KQTALVELVK	10	P02768	Albumin OS=Homo sapiens OX=9606 GN=ALB PE=1 SV=2	2	564.853	-0.52976			505230	yes
1443	KQTALVELVK	10	P02768	Albumin OS=Homo sapiens OX=9606 GN=ALB PE=1 SV=2	2	564.853	0.81277			1196600	yes
1444	KQTALVELVK	10	P02768	Albumin OS=Homo sapiens OX=9606 GN=ALB PE=1 SV=2	2	564.853	-0.12347			3266500	yes
1445	KQTALVELVK	10	P02768	Albumin OS=Homo sapiens OX=9606 GN=ALB PE=1 SV=2	2	564.853	-1.206			631720	yes
1446	KQTALVELVK	10	P02768	Albumin OS=Homo sapiens OX=9606 GN=ALB PE=1 SV=2	2	564.853	-0.24959			1092000	yes
1447	KQTALVELVK	10	P02768	Albumin OS=Homo sapiens OX=9606 GN=ALB PE=1 SV=2	2	564.853	-0.42893			21512000000	yes
1448	KQTALVELVK	10	P02768	Albumin OS=Homo sapiens OX=9606 GN=ALB PE=1 SV=2	2	564.853	-0.51896			142740000	yes
1449	KSDVGFLPPFPTLDPEEK	18	P43652	Afamin OS=Homo sapiens OX=9606 GN=AFM PE=1 SV=1	3	672.682	-0.29443	1.9991e-06	106.57	119630000	yes
1450	KVADALTNAVAHVDDMPNALSALSDLHAHK	30	P69905	Hemoglobin subunit alpha OS=Homo sapiens OX=9606 GN=HBA2 PE=1 SV=2	4	781.902	-0.94884	1.2003e-49	139.72	13124000	yes
1451	KVEFVLK	7	O75882	Attractin OS=Homo sapiens OX=9606 GN=ATRN PE=1 SV=2	2	431.773	0.0033565	0.0012935	181.81	52597000	yes
1452	KVLGAFSDGLAHLDNLK	17	P68871	Hemoglobin subunit beta OS=Homo sapiens OX=9606 GN=HBB PE=1 SV=2	4	450.252	1.3273	0.012541	56.851	12942000	no
1453	KVLGAFSDGLAHLDNLK	17	P68871	Hemoglobin subunit beta OS=Homo sapiens OX=9606 GN=HBB PE=1 SV=2	3	600	0.54779	3.4791e-40	209.23	62554000	no
1454	KVLGAFSDGLAHLDNLK	17	P68871	Hemoglobin subunit beta OS=Homo sapiens OX=9606 GN=HBB PE=1 SV=2	3	600	0.74484	8.0154e-12	129.11	1555600	no
1455	KVLGAFSDGLAHLDNLK	17	P68871	Hemoglobin subunit beta OS=Homo sapiens OX=9606 GN=HBB PE=1 SV=2	3	600	1.0304			1112300	no
1456	KVPQVSTPTLVEVSR	15	P02768	Albumin OS=Homo sapiens OX=9606 GN=ALB PE=1 SV=2	2	820.473	0.56137	0.0042541	96.464	3325400	yes
1457	KVPQVSTPTLVEVSR	15	P02768	Albumin OS=Homo sapiens OX=9606 GN=ALB PE=1 SV=2	2	820.473	0.88923	1.041e-10	133.15	1049900000	yes
1458	KVPQVSTPTLVEVSR	15	P02768	Albumin OS=Homo sapiens OX=9606 GN=ALB PE=1 SV=2	3	547.317	1.1019	0.015396	63.128	17236000	yes
1459	KVPQVSTPTLVEVSR	15	P02768	Albumin OS=Homo sapiens OX=9606 GN=ALB PE=1 SV=2	3	547.317	-0.44184	0.00021631	105.17	315760000	yes
1460	KVPQVSTPTLVEVSR	15	P02768	Albumin OS=Homo sapiens OX=9606 GN=ALB PE=1 SV=2	2	820.473	-0.32956	1.6809e-20	169.58	12187000	yes
1461	KVPQVSTPTLVEVSR	15	P02768	Albumin OS=Homo sapiens OX=9606 GN=ALB PE=1 SV=2	3	547.317	0.10054	0.017638	62.055	1419700	yes
1462	KVPQVSTPTLVEVSR	15	P02768	Albumin OS=Homo sapiens OX=9606 GN=ALB PE=1 SV=2	3	547.317		0.037096	44.567		yes
1463	KVPQVSTPTLVEVSR	15	P02768	Albumin OS=Homo sapiens OX=9606 GN=ALB PE=1 SV=2	3	547.317	-0.51398	5.5676e-06	94.461	6753900	yes
1464	KVPQVSTPTLVEVSR	15	P02768	Albumin OS=Homo sapiens OX=9606 GN=ALB PE=1 SV=2	3	547.317	-0.41434	0.011654	70.281	8695100	yes
1465	KVPQVSTPTLVEVSR	15	P02768	Albumin OS=Homo sapiens OX=9606 GN=ALB PE=1 SV=2	2	820.473	0.29089	0.028044	64.65	623970	yes
1466	KVPQVSTPTLVEVSR	15	P02768	Albumin OS=Homo sapiens OX=9606 GN=ALB PE=1 SV=2	3	547.317	-0.10479	0.0020863	93.909	10655000	yes
1467	KVPQVSTPTLVEVSR	15	P02768	Albumin OS=Homo sapiens OX=9606 GN=ALB PE=1 SV=2	3	547.317	-0.038282	2.9436e-20	146.84	159490000	yes
1468	KVPQVSTPTLVEVSR	15	P02768	Albumin OS=Homo sapiens OX=9606 GN=ALB PE=1 SV=2	3	547.317	0.064866	9.6224e-15	140.27	162100000	yes
1469	KVPQVSTPTLVEVSR	15	P02768	Albumin OS=Homo sapiens OX=9606 GN=ALB PE=1 SV=2	3	547.317	0.79538	0.0054485	72.417	1222800	yes
1470	KVPQVSTPTLVEVSR	15	P02768	Albumin OS=Homo sapiens OX=9606 GN=ALB PE=1 SV=2	3	547.317	0.31291	0.018933	64.52	5821100	yes
1471	KVPQVSTPTLVEVSR	15	P02768	Albumin OS=Homo sapiens OX=9606 GN=ALB PE=1 SV=2	3	547.317	0.54336	0.00022617	87.647	2478700	yes
1472	KVPQVSTPTLVEVSR	15	P02768	Albumin OS=Homo sapiens OX=9606 GN=ALB PE=1 SV=2	2	820.473	-0.7956	6.0315e-07	119.25	231130000	yes
1473	KVPQVSTPTLVEVSR	15	P02768	Albumin OS=Homo sapiens OX=9606 GN=ALB PE=1 SV=2	2	820.473		0.022379	76.073		yes
1474	KVPQVSTPTLVEVSR	15	P02768	Albumin OS=Homo sapiens OX=9606 GN=ALB PE=1 SV=2	3	547.317	-1.2	0.0012698	99.069	5364500	yes
1475	KVPQVSTPTLVEVSR	15	P02768	Albumin OS=Homo sapiens OX=9606 GN=ALB PE=1 SV=2	3	547.317	-1.2273	0.0015524	81.448	135330000	yes
1476	KVPQVSTPTLVEVSR	15	P02768	Albumin OS=Homo sapiens OX=9606 GN=ALB PE=1 SV=2	3	547.317	-0.58768	0.00036529	103.79	7006500	yes
1477	KVPQVSTPTLVEVSR	15	P02768	Albumin OS=Homo sapiens OX=9606 GN=ALB PE=1 SV=2	3	547.317	-0.96554	0.0014991	89.911	30777000	yes
1478	KVPQVSTPTLVEVSR	15	P02768	Albumin OS=Homo sapiens OX=9606 GN=ALB PE=1 SV=2	3	547.317	-0.65586	0.00024589	104.41	23943000	yes
1479	KVPQVSTPTLVEVSR	15	P02768	Albumin OS=Homo sapiens OX=9606 GN=ALB PE=1 SV=2	2	820.473	0.097454	0.0026425	87.184	9408300	yes
1480	KVPQVSTPTLVEVSR	15	P02768	Albumin OS=Homo sapiens OX=9606 GN=ALB PE=1 SV=2	3	547.317	0.47035	0.00020966	105.46	19553000	yes
1481	KVPQVSTPTLVEVSR	15	P02768	Albumin OS=Homo sapiens OX=9606 GN=ALB PE=1 SV=2	2	820.473	0.24699	0.0029662	88.101	2580400	yes
1482	KVPQVSTPTLVEVSR	15	P02768	Albumin OS=Homo sapiens OX=9606 GN=ALB PE=1 SV=2	2	820.473	-1.3261	0.0045542	80.312	128770000	yes
1483	KVPQVSTPTLVEVSR	15	P02768	Albumin OS=Homo sapiens OX=9606 GN=ALB PE=1 SV=2	3	547.317	-1.3574	0.0021525	94.461	132170000	yes
1484	KVPQVSTPTLVEVSR	15	P02768	Albumin OS=Homo sapiens OX=9606 GN=ALB PE=1 SV=2	2	820.473	-2.3434	1.3902e-31	201.09	24610000000	yes
1485	KVPQVSTPTLVEVSR	15	P02768	Albumin OS=Homo sapiens OX=9606 GN=ALB PE=1 SV=2	3	547.317	-1.8479	0.00079973	101.52	15535000000	yes
1486	KVPQVSTPTLVEVSR	15	P02768	Albumin OS=Homo sapiens OX=9606 GN=ALB PE=1 SV=2	3	547.317	-2.2782	0.001871	80.387	280320000	yes
1487	KVPQVSTPTLVEVSR	15	P02768	Albumin OS=Homo sapiens OX=9606 GN=ALB PE=1 SV=2	2	820.473	-2.4787	3.7353e-22	175.68	24090000000	yes
1488	KVPQVSTPTLVEVSR	15	P02768	Albumin OS=Homo sapiens OX=9606 GN=ALB PE=1 SV=2	2	820.473	-2.2756	4.362e-14	136.3	28168000000	yes
1489	KVPQVSTPTLVEVSR	15	P02768	Albumin OS=Homo sapiens OX=9606 GN=ALB PE=1 SV=2	3	547.317	-1.6546	4.6344e-07	114.69	11416000000	yes
1490	KVPQVSTPTLVEVSR	15	P02768	Albumin OS=Homo sapiens OX=9606 GN=ALB PE=1 SV=2	2	820.473	-1.9225	0.0029662	88.101	26905000000	yes
1491	KVPQVSTPTLVEVSR	15	P02768	Albumin OS=Homo sapiens OX=9606 GN=ALB PE=1 SV=2	2	820.473	-1.7649	0.0021284	85.729	19350000000	yes
1492	KVPQVSTPTLVEVSR	15	P02768	Albumin OS=Homo sapiens OX=9606 GN=ALB PE=1 SV=2	2	820.473	-1.6458	0.0024518	100.38	14855000000	yes
1493	KVPQVSTPTLVEVSR	15	P02768	Albumin OS=Homo sapiens OX=9606 GN=ALB PE=1 SV=2	3	547.317	-1.3594	0.012705	64.675	11697000000	yes
1494	KVPQVSTPTLVEVSR	15	P02768	Albumin OS=Homo sapiens OX=9606 GN=ALB PE=1 SV=2	3	547.317	-1.2536	1.4636e-20	156.17	17220000000	yes
1495	KVPQVSTPTLVEVSR	15	P02768	Albumin OS=Homo sapiens OX=9606 GN=ALB PE=1 SV=2	2	820.473	-1.4416	0.0026538	92.039	12094000000	yes
1496	KVPQVSTPTLVEVSR	15	P02768	Albumin OS=Homo sapiens OX=9606 GN=ALB PE=1 SV=2	3	547.317	-1.0849	1.4466e-14	138.01	2110400000	yes
1497	KVPQVSTPTLVEVSR	15	P02768	Albumin OS=Homo sapiens OX=9606 GN=ALB PE=1 SV=2	2	820.473	-1.2338	5.2091e-15	143.76	2361500000	yes
1498	KVPQVSTPTLVEVSR	15	P02768	Albumin OS=Homo sapiens OX=9606 GN=ALB PE=1 SV=2	2	820.473	-1.057	3.5805e-10	129.37	127290000	yes
1499	KVPQVSTPTLVEVSR	15	P02768	Albumin OS=Homo sapiens OX=9606 GN=ALB PE=1 SV=2	2	820.473	-0.92083	1.8695e-07	122.97	161500000	yes
1500	KVPQVSTPTLVEVSR	15	P02768	Albumin OS=Homo sapiens OX=9606 GN=ALB PE=1 SV=2	2	820.473	-0.8558	0.0065177	77.593	140820000	yes
1501	KVPQVSTPTLVEVSR	15	P02768	Albumin OS=Homo sapiens OX=9606 GN=ALB PE=1 SV=2	2	820.473	-0.7874	0.018352	70.089	32214000	yes
1502	KVPQVSTPTLVEVSR	15	P02768	Albumin OS=Homo sapiens OX=9606 GN=ALB PE=1 SV=2	2	820.473	-0.7034	0.00038984	107.53	59989000	yes
1503	KVPQVSTPTLVEVSR	15	P02768	Albumin OS=Homo sapiens OX=9606 GN=ALB PE=1 SV=2	3	547.317	-0.3381	0.028671	56.774	64576000	yes
1504	KVPQVSTPTLVEVSR	15	P02768	Albumin OS=Homo sapiens OX=9606 GN=ALB PE=1 SV=2	2	820.473	-0.82577	0.015756	71.241	16975000	yes
1505	KVPQVSTPTLVEVSR	15	P02768	Albumin OS=Homo sapiens OX=9606 GN=ALB PE=1 SV=2	2	820.473		1.8127e-48	185.2		yes
1506	KVPQVSTPTLVEVSR	15	P02768	Albumin OS=Homo sapiens OX=9606 GN=ALB PE=1 SV=2	2	820.473		2.0674e-05	120.84		yes
1507	KVPQVSTPTLVEVSR	15	P02768	Albumin OS=Homo sapiens OX=9606 GN=ALB PE=1 SV=2	2	820.473		0.038263	89.43		yes
1508	KVPQVSTPTLVEVSR	15	P02768	Albumin OS=Homo sapiens OX=9606 GN=ALB PE=1 SV=2	2	820.473	-1.8509	2.4311e-98	226.23	20103000000	yes
1509	KVPQVSTPTLVEVSR	15	P02768	Albumin OS=Homo sapiens OX=9606 GN=ALB PE=1 SV=2	2	820.473	-1.5569	1.1844e-10	133.32	11549000000	yes
1510	KVPQVSTPTLVEVSR	15	P02768	Albumin OS=Homo sapiens OX=9606 GN=ALB PE=1 SV=2	2	820.473	-1.0102	0.00022612	89.46	155100000	yes
1511	KVPQVSTPTLVEVSR	15	P02768	Albumin OS=Homo sapiens OX=9606 GN=ALB PE=1 SV=2	3	547.317	-0.51832	0.038334	52.522	6360600	yes
1512	KVPQVSTPTLVEVSR	15	P02768	Albumin OS=Homo sapiens OX=9606 GN=ALB PE=1 SV=2	3	547.317	-0.505	2.2794e-05	113.59	33279000	yes
1513	KVPQVSTPTLVEVSR	15	P02768	Albumin OS=Homo sapiens OX=9606 GN=ALB PE=1 SV=2	3	547.317	-0.88714	0.0009241	83.54	108950000	yes
1514	KVPQVSTPTLVEVSR	15	P02768	Albumin OS=Homo sapiens OX=9606 GN=ALB PE=1 SV=2	3	547.317	-0.7394	1.8117e-26	190.11	84994000	yes
1515	KVPQVSTPTLVEVSR	15	P02768	Albumin OS=Homo sapiens OX=9606 GN=ALB PE=1 SV=2	2	820.473	-0.5893	1.0156e-06	115.57	10208000	yes
1516	KVPQVSTPTLVEVSR	15	P02768	Albumin OS=Homo sapiens OX=9606 GN=ALB PE=1 SV=2	3	547.317	-0.59561	1.7633e-21	173.71	3630800000	yes
1517	KVPQVSTPTLVEVSR	15	P02768	Albumin OS=Homo sapiens OX=9606 GN=ALB PE=1 SV=2	3	547.317	-0.48573	3.2009e-48	223.52	1664000000	yes
1518	KVPQVSTPTLVEVSR	15	P02768	Albumin OS=Homo sapiens OX=9606 GN=ALB PE=1 SV=2	3	547.317	-0.431	0.00088563	85.734	3615000000	yes
1519	KVPQVSTPTLVEVSR	15	P02768	Albumin OS=Homo sapiens OX=9606 GN=ALB PE=1 SV=2	3	547.317	-0.487	7.9337e-08	122.93	3354300000	yes
1520	KVPQVSTPTLVEVSR	15	P02768	Albumin OS=Homo sapiens OX=9606 GN=ALB PE=1 SV=2	3	547.317	-0.51236	4.6344e-07	114.69	2941700000	yes
1521	KVPQVSTPTLVEVSR	15	P02768	Albumin OS=Homo sapiens OX=9606 GN=ALB PE=1 SV=2	3	547.317	-0.55637	4.7764e-05	112.5	2011400000	yes
1522	KVPQVSTPTLVEVSR	15	P02768	Albumin OS=Homo sapiens OX=9606 GN=ALB PE=1 SV=2	3	547.317	-0.5842	1.4401e-20	157.35	1172700000	yes
1523	KVPQVSTPTLVEVSR	15	P02768	Albumin OS=Homo sapiens OX=9606 GN=ALB PE=1 SV=2	3	547.317	-0.61584	1.8533e-10	128.06	810700000	yes
1524	KVPQVSTPTLVEVSR	15	P02768	Albumin OS=Homo sapiens OX=9606 GN=ALB PE=1 SV=2	3	547.317	-0.63697	9.6437e-05	110.38	15373000	yes
1525	KVPQVSTPTLVEVSR	15	P02768	Albumin OS=Homo sapiens OX=9606 GN=ALB PE=1 SV=2	3	547.317	-0.54334	1.9808e-21	173.54	24945000	yes
1526	KVPQVSTPTLVEVSR	15	P02768	Albumin OS=Homo sapiens OX=9606 GN=ALB PE=1 SV=2	3	547.317	-0.46364	1.1118e-10	130.72	12407000	yes
1527	KVPQVSTPTLVEVSR	15	P02768	Albumin OS=Homo sapiens OX=9606 GN=ALB PE=1 SV=2	3	547.317	-0.36687	1.7123e-23	184.02	30392000	yes
1528	KVPQVSTPTLVEVSR	15	P02768	Albumin OS=Homo sapiens OX=9606 GN=ALB PE=1 SV=2	3	547.317	-0.28385	0.001506	97.836	11659000	yes
1529	KVPQVSTPTLVEVSR	15	P02768	Albumin OS=Homo sapiens OX=9606 GN=ALB PE=1 SV=2	3	547.317	-0.31733	1.7296e-07	120.92	8008800	yes
1530	KVPQVSTPTLVEVSR	15	P02768	Albumin OS=Homo sapiens OX=9606 GN=ALB PE=1 SV=2	2	820.473	-0.44755	0.024287	67.456	1991900	yes
1531	KVPQVSTPTLVEVSR	15	P02768	Albumin OS=Homo sapiens OX=9606 GN=ALB PE=1 SV=2	3	547.317		0.044074	51.265		yes
1532	KVPQVSTPTLVEVSR	15	P02768	Albumin OS=Homo sapiens OX=9606 GN=ALB PE=1 SV=2	3	547.317	-0.63673	1.2973e-82	222.75	3164700000	yes
1533	KVPQVSTPTLVEVSR	15	P02768	Albumin OS=Homo sapiens OX=9606 GN=ALB PE=1 SV=2	3	547.317	-0.45909	6.753e-11	134.81	1771400000	yes
1534	KVPQVSTPTLVEVSR	15	P02768	Albumin OS=Homo sapiens OX=9606 GN=ALB PE=1 SV=2	2	820.473	-0.48308	1.3318e-05	101.53	8452000	yes
1535	KVPQVSTPTLVEVSR	15	P02768	Albumin OS=Homo sapiens OX=9606 GN=ALB PE=1 SV=2	3	547.317	-0.37991	9.9077e-05	90.725	5696000	yes
1536	KVPQVSTPTLVEVSR	15	P02768	Albumin OS=Homo sapiens OX=9606 GN=ALB PE=1 SV=2	3	547.317	1.7868			28188000	yes
1537	KVPQVSTPTLVEVSR	15	P02768	Albumin OS=Homo sapiens OX=9606 GN=ALB PE=1 SV=2	3	547.317	1.8127			11139000	yes
1538	KVPQVSTPTLVEVSR	15	P02768	Albumin OS=Homo sapiens OX=9606 GN=ALB PE=1 SV=2	3	547.317	-0.36428			536170	yes
1539	KVPQVSTPTLVEVSR	15	P02768	Albumin OS=Homo sapiens OX=9606 GN=ALB PE=1 SV=2	3	547.317	1.9429			60853000	yes
1540	KVPQVSTPTLVEVSR	15	P02768	Albumin OS=Homo sapiens OX=9606 GN=ALB PE=1 SV=2	3	547.317	2.5239			1202000	yes
1541	KVPQVSTPTLVEVSR	15	P02768	Albumin OS=Homo sapiens OX=9606 GN=ALB PE=1 SV=2	3	547.317	2.9715			537200	yes
1542	KVPQVSTPTLVEVSR	15	P02768	Albumin OS=Homo sapiens OX=9606 GN=ALB PE=1 SV=2	2	820.473	-1.375			45484000	yes
1543	KVPQVSTPTLVEVSR	15	P02768	Albumin OS=Homo sapiens OX=9606 GN=ALB PE=1 SV=2	3	547.317	-0.85885			62780000	yes
1544	KVPQVSTPTLVEVSR	15	P02768	Albumin OS=Homo sapiens OX=9606 GN=ALB PE=1 SV=2	3	547.317	-1.8356			80287000	yes
1545	KVPQVSTPTLVEVSR	15	P02768	Albumin OS=Homo sapiens OX=9606 GN=ALB PE=1 SV=2	3	547.317	-1.1664			47127000	yes
1546	KVPQVSTPTLVEVSR	15	P02768	Albumin OS=Homo sapiens OX=9606 GN=ALB PE=1 SV=2	3	547.317	-0.46785			5197200	yes
1547	KVPQVSTPTLVEVSR	15	P02768	Albumin OS=Homo sapiens OX=9606 GN=ALB PE=1 SV=2	3	547.317	0.35487			1640500	yes
1548	KVPQVSTPTLVEVSR	15	P02768	Albumin OS=Homo sapiens OX=9606 GN=ALB PE=1 SV=2	2	820.473	-0.52191			622030	yes
1549	KVPQVSTPTLVEVSR	15	P02768	Albumin OS=Homo sapiens OX=9606 GN=ALB PE=1 SV=2	2	820.473	-0.52958			2755500	yes
1550	KVPQVSTPTLVEVSR	15	P02768	Albumin OS=Homo sapiens OX=9606 GN=ALB PE=1 SV=2	2	820.473	-0.40943			1864600	yes
1551	KVPQVSTPTLVEVSR	15	P02768	Albumin OS=Homo sapiens OX=9606 GN=ALB PE=1 SV=2	2	820.473	-0.44992			7104800	yes
1552	KVPQVSTPTLVEVSR	15	P02768	Albumin OS=Homo sapiens OX=9606 GN=ALB PE=1 SV=2	2	820.473	-0.50362			4385300	yes
1553	KVPQVSTPTLVEVSR	15	P02768	Albumin OS=Homo sapiens OX=9606 GN=ALB PE=1 SV=2	2	820.473	-0.46104			3039200	yes
1554	KVPQVSTPTLVEVSR	15	P02768	Albumin OS=Homo sapiens OX=9606 GN=ALB PE=1 SV=2	2	820.473	-0.54679			1159300	yes
1555	KVPQVSTPTLVEVSR	15	P02768	Albumin OS=Homo sapiens OX=9606 GN=ALB PE=1 SV=2	2	820.473	-0.35704			1723200	yes
1556	KVPQVSTPTLVEVSR	15	P02768	Albumin OS=Homo sapiens OX=9606 GN=ALB PE=1 SV=2	2	820.473	-0.31647			628640	yes
1557	KVPQVSTPTLVEVSR	15	P02768	Albumin OS=Homo sapiens OX=9606 GN=ALB PE=1 SV=2	3	547.317	-0.41429			2788800000	yes
1558	KVPQVSTPTLVEVSR	15	P02768	Albumin OS=Homo sapiens OX=9606 GN=ALB PE=1 SV=2	3	547.317	-0.77815			92426000	yes
1559	KVPQVSTPTLVEVSRNLGK	19	P02768	Albumin OS=Homo sapiens OX=9606 GN=ALB PE=1 SV=2	4	513.801	1.5782	0.002878	64.2	29473000	yes
1560	KVPQVSTPTLVEVSRNLGK	19	P02768	Albumin OS=Homo sapiens OX=9606 GN=ALB PE=1 SV=2	4	513.801	1.6028	1.417e-20	136.35	50827000	yes
1561	KVPQVSTPTLVEVSRNLGK	19	P02768	Albumin OS=Homo sapiens OX=9606 GN=ALB PE=1 SV=2	4	513.801	0.61044	0.0082539	55.688	4678700	yes
1562	KVPQVSTPTLVEVSRNLGK	19	P02768	Albumin OS=Homo sapiens OX=9606 GN=ALB PE=1 SV=2	4	513.801	2.9218	0.017228	47.204	7975600	yes
1563	KYLYEIAR	8	P02768	Albumin OS=Homo sapiens OX=9606 GN=ALB PE=1 SV=2	2	528.298	-0.83108	0.011894	130.28	150410000	yes
1564	KYLYEIAR	8	P02768	Albumin OS=Homo sapiens OX=9606 GN=ALB PE=1 SV=2	2	528.298	0.59089	0.01032	125.58	492200000	yes
1565	KYLYEIAR	8	P02768	Albumin OS=Homo sapiens OX=9606 GN=ALB PE=1 SV=2	2	528.298	0.61825	0.026409	107.9	315180000	yes
1566	KYLYEIAR	8	P02768	Albumin OS=Homo sapiens OX=9606 GN=ALB PE=1 SV=2	2	528.298	0.63522	0.011621	138.26	205460000	yes
1567	KYPVAHFIDQTLK	13	P05155	Plasma protease C1 inhibitor OS=Homo sapiens OX=9606 GN=SERPING1 PE=1 SV=2	3	520.624	-1.5996	0.035431	74.649	4414700	yes
1568	KYPVAHFIDQTLK	13	P05155	Plasma protease C1 inhibitor OS=Homo sapiens OX=9606 GN=SERPING1 PE=1 SV=2	3	520.624	1.3962			927840	yes
1569	LAADDFRLKYENEVALR	17	P13645	Keratin, type I cytoskeletal 10 OS=Homo sapiens OX=9606 GN=KRT10 PE=1 SV=6	3	675.025	-0.75066	1.2861e-21	167.05	4793200	yes
1570	LAADDFRLKYENEVALR	17	P13645	Keratin, type I cytoskeletal 10 OS=Homo sapiens OX=9606 GN=KRT10 PE=1 SV=6	3	675.025	-0.21087	0.0043955	76.151	2544100	yes
1571	LADDLYR	7	O75882	Attractin OS=Homo sapiens OX=9606 GN=ATRN PE=1 SV=2	2	433.224	-0.66237	0.032864	155.73	10631000	yes
1572	LAIPQQSDFHNNR	13	P07333	Macrophage colony-stimulating factor 1 receptor OS=Homo sapiens OX=9606 GN=CSF1R PE=1 SV=2	3	513.927		0.0027188	102.66		yes
1573	LAIPQQSDFHNNR	13	P07333	Macrophage colony-stimulating factor 1 receptor OS=Homo sapiens OX=9606 GN=CSF1R PE=1 SV=2	3	513.927	-0.68135	0.00050635	105.65	3987900	yes
1574	LAKTYETTLEK	11	P02768	Albumin OS=Homo sapiens OX=9606 GN=ALB PE=1 SV=2	2	648.856	-1.9767	0.010399	117.02	8003400	yes
1575	LAKTYETTLEK	11	P02768	Albumin OS=Homo sapiens OX=9606 GN=ALB PE=1 SV=2	2	648.856	-1.2715	0.00015763	136.81	140730000	yes
1576	LAKTYETTLEK	11	P02768	Albumin OS=Homo sapiens OX=9606 GN=ALB PE=1 SV=2	2	648.856	-1.4396	2.1597e-38	234.39	77047000	yes
1577	LAKTYETTLEK	11	P02768	Albumin OS=Homo sapiens OX=9606 GN=ALB PE=1 SV=2	3	432.906	-0.64827	0.007166	104.24	4786900	yes
1578	LAKTYETTLEK	11	P02768	Albumin OS=Homo sapiens OX=9606 GN=ALB PE=1 SV=2	2	648.856	0.28298	0.00036724	126.71	17410000	yes
1579	LALDLEIATYR	11	P04264	Keratin, type II cytoskeletal 1 OS=Homo sapiens OX=9606 GN=KRT1 PE=1 SV=6	2	639.359	1.2161	5.7494e-06	155.42	95461000	yes
1580	LALDLEIATYR	11	P04264	Keratin, type II cytoskeletal 1 OS=Homo sapiens OX=9606 GN=KRT1 PE=1 SV=6	2	639.359		0.019246	94.297		yes
1581	LALDVEIATYR	11	P35908	Keratin, type II cytoskeletal 2 epidermal OS=Homo sapiens OX=9606 GN=KRT2 PE=1 SV=2	2	632.351	0.90816	0.0076198	110.14	5973600	no
1582	LALDVEIATYR	11	P35908	Keratin, type II cytoskeletal 2 epidermal OS=Homo sapiens OX=9606 GN=KRT2 PE=1 SV=2	2	632.351	-0.7301	0.018186	102.06	7034500	no
1583	LALDVEIATYRK	12	P35908	Keratin, type II cytoskeletal 2 epidermal OS=Homo sapiens OX=9606 GN=KRT2 PE=1 SV=2	3	464.601	1.2248	0.030596	74.76	47834000	no
1584	LASYLDKVQALEEANNDLENK	21	P35527	Keratin, type I cytoskeletal 9 OS=Homo sapiens OX=9606 GN=KRT9 PE=1 SV=3	3	793.068	-0.60281	4.6031e-10	108.71	21414000	yes
1585	LASYLDKVR	9	P13645	Keratin, type I cytoskeletal 10 OS=Homo sapiens OX=9606 GN=KRT10 PE=1 SV=6	2	532.809	-1.6947	0.02231	133.86	87168000	no
1586	LASYLDKVR	9	P13645	Keratin, type I cytoskeletal 10 OS=Homo sapiens OX=9606 GN=KRT10 PE=1 SV=6	2	532.809	0.38091	4.8885e-10	199.29	40764000	no
1587	LAYVWNNDIYVK	12	P27487	Dipeptidyl peptidase 4 OS=Homo sapiens OX=9606 GN=DPP4 PE=1 SV=2	2	749.39	-0.42178	0.0058431	107.79	8786500	yes
1588	LCDNLSTK	8	P02774	Vitamin D-binding protein OS=Homo sapiens OX=9606 GN=GC PE=1 SV=2	2	475.734	-0.79249	0.013095	130.28	80911000	yes
1589	LCMGSGLNLCEPNNK	15	P02787	Serotransferrin OS=Homo sapiens OX=9606 GN=TF PE=1 SV=4	2	861.884		0.00035469	110.86		yes
1590	LCMGSGLNLCEPNNK	15	P02787	Serotransferrin OS=Homo sapiens OX=9606 GN=TF PE=1 SV=4	3	569.593	-0.47432	0.029984	44.44	12470000	yes
1591	LCNTGDNSVCTTK	13	P03952	Plasma kallikrein OS=Homo sapiens OX=9606 GN=KLKB1 PE=1 SV=1	2	735.322	-0.86177	6.51e-05	120.96	4674600	yes
1592	LCTVATLR	8	P02768	Albumin OS=Homo sapiens OX=9606 GN=ALB PE=1 SV=2	2	467.263	-1.0262	0.011239	125.25	38647000	yes
1593	LCTVATLR	8	P02768	Albumin OS=Homo sapiens OX=9606 GN=ALB PE=1 SV=2	2	467.263	-0.75004	0.011239	125.25	583980000	yes
1594	LCTVATLR	8	P02768	Albumin OS=Homo sapiens OX=9606 GN=ALB PE=1 SV=2	2	467.263	-0.57578	0.021146	111.82	15781000	yes
1595	LCTVATLR	8	P02768	Albumin OS=Homo sapiens OX=9606 GN=ALB PE=1 SV=2	2	467.263	0.51008	0.012225	139.31	75849000	yes
1596	LCTVATLR	8	P02768	Albumin OS=Homo sapiens OX=9606 GN=ALB PE=1 SV=2	2	467.263	0.064704	0.003231	177.71	1887000000	yes
1597	LCTVATLR	8	P02768	Albumin OS=Homo sapiens OX=9606 GN=ALB PE=1 SV=2	2	467.263	-0.11124	0.012835	120.62	77714000	yes
1598	LCTVATLR	8	P02768	Albumin OS=Homo sapiens OX=9606 GN=ALB PE=1 SV=2	2	467.263	-0.2194	0.022781	111.01	42222000	yes
1599	LCTVATLR	8	P02768	Albumin OS=Homo sapiens OX=9606 GN=ALB PE=1 SV=2	2	467.263	-0.3168	0.0144	133.81	31814000	yes
1600	LCTVATLR	8	P02768	Albumin OS=Homo sapiens OX=9606 GN=ALB PE=1 SV=2	2	467.263	-0.43163	0.011239	125.25	15752000	yes
1601	LCTVATLR	8	P02768	Albumin OS=Homo sapiens OX=9606 GN=ALB PE=1 SV=2	2	467.263	0.42614	0.0051248	154.35	8244800	yes
1602	LCTVATLR	8	P02768	Albumin OS=Homo sapiens OX=9606 GN=ALB PE=1 SV=2	2	467.263	-0.34164	0.040045	100.19	37951000	yes
1603	LCTVATLR	8	P02768	Albumin OS=Homo sapiens OX=9606 GN=ALB PE=1 SV=2	2	467.263	-1.4187	0.0099263	143.56	165110000	yes
1604	LCTVATLR	8	P02768	Albumin OS=Homo sapiens OX=9606 GN=ALB PE=1 SV=2	2	467.263	-0.86596	0.012225	139.31	70917000	yes
1605	LCTVATLR	8	P02768	Albumin OS=Homo sapiens OX=9606 GN=ALB PE=1 SV=2	2	467.263	-0.16557	0.011928	127.12	22364000	yes
1606	LCTVATLR	8	P02768	Albumin OS=Homo sapiens OX=9606 GN=ALB PE=1 SV=2	2	467.263	0.073917	0.040045	100.19	11947000	yes
1607	LCTVATLR	8	P02768	Albumin OS=Homo sapiens OX=9606 GN=ALB PE=1 SV=2	2	467.263	-1.5075	0.01132	140.98	25929000000	yes
1608	LCTVATLR	8	P02768	Albumin OS=Homo sapiens OX=9606 GN=ALB PE=1 SV=2	2	467.263	-1.6433	0.0098887	162.31	10258000000	yes
1609	LCTVATLR	8	P02768	Albumin OS=Homo sapiens OX=9606 GN=ALB PE=1 SV=2	2	467.263	-1.7978	0.0054098	173.59	12592000000	yes
1610	LCTVATLR	8	P02768	Albumin OS=Homo sapiens OX=9606 GN=ALB PE=1 SV=2	2	467.263	-1.9276	0.022781	111.01	14685000000	yes
1611	LCTVATLR	8	P02768	Albumin OS=Homo sapiens OX=9606 GN=ALB PE=1 SV=2	2	467.263	-2.0342	0.012225	139.31	10561000000	yes
1612	LCTVATLR	8	P02768	Albumin OS=Homo sapiens OX=9606 GN=ALB PE=1 SV=2	2	467.263	-2.1447	0.028688	108.09	8586100000	yes
1613	LCTVATLR	8	P02768	Albumin OS=Homo sapiens OX=9606 GN=ALB PE=1 SV=2	2	467.263	-2.2872	0.011239	125.25	9257900000	yes
1614	LCTVATLR	8	P02768	Albumin OS=Homo sapiens OX=9606 GN=ALB PE=1 SV=2	2	467.263	-1.9738	0.0052707	170.06	6324700000	yes
1615	LCTVATLR	8	P02768	Albumin OS=Homo sapiens OX=9606 GN=ALB PE=1 SV=2	2	467.263	-0.68598	0.012244	139.28	335560000	yes
1616	LCTVATLR	8	P02768	Albumin OS=Homo sapiens OX=9606 GN=ALB PE=1 SV=2	2	467.263	-0.7801	0.021146	111.82	94415000	yes
1617	LCTVATLR	8	P02768	Albumin OS=Homo sapiens OX=9606 GN=ALB PE=1 SV=2	2	467.263	-0.82865	0.011239	125.25	98061000	yes
1618	LCTVATLR	8	P02768	Albumin OS=Homo sapiens OX=9606 GN=ALB PE=1 SV=2	2	467.263	-0.92992	0.011085	124.83	113720000	yes
1619	LCTVATLR	8	P02768	Albumin OS=Homo sapiens OX=9606 GN=ALB PE=1 SV=2	2	467.263	-1.2486	0.0052707	155.51	113470000	yes
1620	LCTVATLR	8	P02768	Albumin OS=Homo sapiens OX=9606 GN=ALB PE=1 SV=2	2	467.263	-1.7699	0.0098887	162.31	76433000	yes
1621	LCTVATLR	8	P02768	Albumin OS=Homo sapiens OX=9606 GN=ALB PE=1 SV=2	2	467.263	-1.5454	0.011928	127.12	64479000	yes
1622	LCTVATLR	8	P02768	Albumin OS=Homo sapiens OX=9606 GN=ALB PE=1 SV=2	2	467.263	-1.3001	0.0053619	155.51	60174000	yes
1623	LCTVATLR	8	P02768	Albumin OS=Homo sapiens OX=9606 GN=ALB PE=1 SV=2	2	467.263	-0.94568	0.013007	130.04	36984000	yes
1624	LCTVATLR	8	P02768	Albumin OS=Homo sapiens OX=9606 GN=ALB PE=1 SV=2	2	467.263	-0.79025	0.021146	111.82	46513000	yes
1625	LCTVATLR	8	P02768	Albumin OS=Homo sapiens OX=9606 GN=ALB PE=1 SV=2	2	467.263	-0.66614	5.4256e-10	204.1	55086000	yes
1626	LCTVATLR	8	P02768	Albumin OS=Homo sapiens OX=9606 GN=ALB PE=1 SV=2	2	467.263	-1.0142	0.0052707	155.51	51859000	yes
1627	LCTVATLR	8	P02768	Albumin OS=Homo sapiens OX=9606 GN=ALB PE=1 SV=2	2	467.263	-1.1624	0.013007	130.04	25320000	yes
1628	LCTVATLR	8	P02768	Albumin OS=Homo sapiens OX=9606 GN=ALB PE=1 SV=2	2	467.263	-0.97548	0.012244	139.28	26738000	yes
1629	LCTVATLR	8	P02768	Albumin OS=Homo sapiens OX=9606 GN=ALB PE=1 SV=2	2	467.263	-0.94158	0.011085	124.83	22107000	yes
1630	LCTVATLR	8	P02768	Albumin OS=Homo sapiens OX=9606 GN=ALB PE=1 SV=2	2	467.263	-0.8766	0.003231	177.71	22363000	yes
1631	LCTVATLR	8	P02768	Albumin OS=Homo sapiens OX=9606 GN=ALB PE=1 SV=2	2	467.263	-0.85397	3.088e-05	186.43	47316000	yes
1632	LCTVATLR	8	P02768	Albumin OS=Homo sapiens OX=9606 GN=ALB PE=1 SV=2	2	467.263	-1.1015	0.01132	140.98	52155000	yes
1633	LCTVATLR	8	P02768	Albumin OS=Homo sapiens OX=9606 GN=ALB PE=1 SV=2	2	467.263	-1.0413	0.0094217	161.6	24749000	yes
1634	LCTVATLR	8	P02768	Albumin OS=Homo sapiens OX=9606 GN=ALB PE=1 SV=2	2	467.263	-0.89025	0.00094875	182.95	43945000	yes
1635	LCTVATLR	8	P02768	Albumin OS=Homo sapiens OX=9606 GN=ALB PE=1 SV=2	2	467.263		0.011702	113.89		yes
1636	LCTVATLR	8	P02768	Albumin OS=Homo sapiens OX=9606 GN=ALB PE=1 SV=2	2	467.263		0.00013611	128.37		yes
1637	LCTVATLR	8	P02768	Albumin OS=Homo sapiens OX=9606 GN=ALB PE=1 SV=2	2	467.263	-0.11294	0.022781	111.01	11785000	yes
1638	LCTVATLR	8	P02768	Albumin OS=Homo sapiens OX=9606 GN=ALB PE=1 SV=2	2	467.263	-0.13558	0.0053619	155.51	34988000	yes
1639	LCTVATLR	8	P02768	Albumin OS=Homo sapiens OX=9606 GN=ALB PE=1 SV=2	2	467.263	-0.18973	0.011085	124.83	18083000	yes
1640	LCTVATLR	8	P02768	Albumin OS=Homo sapiens OX=9606 GN=ALB PE=1 SV=2	2	467.263	-0.2152	0.01132	140.98	11895000	yes
1641	LCTVATLR	8	P02768	Albumin OS=Homo sapiens OX=9606 GN=ALB PE=1 SV=2	2	467.263	-0.42239	0.0052707	154.01	334700000	yes
1642	LCTVATLR	8	P02768	Albumin OS=Homo sapiens OX=9606 GN=ALB PE=1 SV=2	2	467.263	-0.41871	0.0099569	167.24	188020000	yes
1643	LCTVATLR	8	P02768	Albumin OS=Homo sapiens OX=9606 GN=ALB PE=1 SV=2	2	467.263	-0.41995	0.012244	139.28	162960000	yes
1644	LCTVATLR	8	P02768	Albumin OS=Homo sapiens OX=9606 GN=ALB PE=1 SV=2	2	467.263	-0.41851	0.012244	139.28	61867000	yes
1645	LCTVATLR	8	P02768	Albumin OS=Homo sapiens OX=9606 GN=ALB PE=1 SV=2	2	467.263	-0.41734	0.022781	111.01	117400000	yes
1646	LCTVATLR	8	P02768	Albumin OS=Homo sapiens OX=9606 GN=ALB PE=1 SV=2	2	467.263	-0.41593	0.0080042	147.69	147050000	yes
1647	LCTVATLR	8	P02768	Albumin OS=Homo sapiens OX=9606 GN=ALB PE=1 SV=2	2	467.263	-0.41613	0.011149	125.01	47647000	yes
1648	LCTVATLR	8	P02768	Albumin OS=Homo sapiens OX=9606 GN=ALB PE=1 SV=2	2	467.263	-0.41475	0.014413	117.16	9708200	yes
1649	LCTVATLR	8	P02768	Albumin OS=Homo sapiens OX=9606 GN=ALB PE=1 SV=2	2	467.263	-0.38886	0.01132	140.98	14886000	yes
1650	LCTVATLR	8	P02768	Albumin OS=Homo sapiens OX=9606 GN=ALB PE=1 SV=2	2	467.263	-0.29247	0.021146	111.82	5295300	yes
1651	LCTVATLR	8	P02768	Albumin OS=Homo sapiens OX=9606 GN=ALB PE=1 SV=2	2	467.263	-0.33643	0.016951	113.89	4650500	yes
1652	LCTVATLR	8	P02768	Albumin OS=Homo sapiens OX=9606 GN=ALB PE=1 SV=2	2	467.263		0.0088329	115.69		yes
1653	LCTVATLR	8	P02768	Albumin OS=Homo sapiens OX=9606 GN=ALB PE=1 SV=2	2	467.263	-0.33195	0.0029396	143.85	3601700	yes
1654	LCTVATLR	8	P02768	Albumin OS=Homo sapiens OX=9606 GN=ALB PE=1 SV=2	2	467.263	-0.41464	0.02001	133.81	81525000	yes
1655	LCTVATLR	8	P02768	Albumin OS=Homo sapiens OX=9606 GN=ALB PE=1 SV=2	2	467.263	-0.40865	0.0025748	145.04	68289000	yes
1656	LCTVATLR	8	P02768	Albumin OS=Homo sapiens OX=9606 GN=ALB PE=1 SV=2	2	467.263	-0.18194			1062300	yes
1657	LCTVATLR	8	P02768	Albumin OS=Homo sapiens OX=9606 GN=ALB PE=1 SV=2	2	467.263	-0.48658			33646000	yes
1658	LCTVATLR	8	P02768	Albumin OS=Homo sapiens OX=9606 GN=ALB PE=1 SV=2	2	467.263	-0.094605			215250	yes
1659	LCTVATLR	8	P02768	Albumin OS=Homo sapiens OX=9606 GN=ALB PE=1 SV=2	2	467.263	-0.17358			906030	yes
1660	LCTVATLR	8	P02768	Albumin OS=Homo sapiens OX=9606 GN=ALB PE=1 SV=2	2	467.263	-0.68415			6729900	yes
1661	LCTVATLR	8	P02768	Albumin OS=Homo sapiens OX=9606 GN=ALB PE=1 SV=2	2	467.263	0.23716			1335100	yes
1662	LCTVATLR	8	P02768	Albumin OS=Homo sapiens OX=9606 GN=ALB PE=1 SV=2	2	467.263	0.65446			945050	yes
1663	LCTVATLR	8	P02768	Albumin OS=Homo sapiens OX=9606 GN=ALB PE=1 SV=2	2	467.263	0.92525			477170	yes
1664	LCTVATLR	8	P02768	Albumin OS=Homo sapiens OX=9606 GN=ALB PE=1 SV=2	2	467.263	0.33503			397750	yes
1665	LCTVATLR	8	P02768	Albumin OS=Homo sapiens OX=9606 GN=ALB PE=1 SV=2	2	467.263	0.93			267780	yes
1666	LCTVATLR	8	P02768	Albumin OS=Homo sapiens OX=9606 GN=ALB PE=1 SV=2	2	467.263	0.97684			383510	yes
1667	LCTVATLR	8	P02768	Albumin OS=Homo sapiens OX=9606 GN=ALB PE=1 SV=2	2	467.263	0.070333			6513800	yes
1668	LCTVATLR	8	P02768	Albumin OS=Homo sapiens OX=9606 GN=ALB PE=1 SV=2	2	467.263	-0.50414			6023300	yes
1669	LCTVATLR	8	P02768	Albumin OS=Homo sapiens OX=9606 GN=ALB PE=1 SV=2	2	467.263	-0.023435			731820	yes
1670	LCTVATLR	8	P02768	Albumin OS=Homo sapiens OX=9606 GN=ALB PE=1 SV=2	2	467.263	-1.745			11374000000	yes
1671	LCTVATLR	8	P02768	Albumin OS=Homo sapiens OX=9606 GN=ALB PE=1 SV=2	2	467.263	0.65837			97351	yes
1672	LCTVATLR	8	P02768	Albumin OS=Homo sapiens OX=9606 GN=ALB PE=1 SV=2	2	467.263	0.71736			263490	yes
1673	LCTVATLR	8	P02768	Albumin OS=Homo sapiens OX=9606 GN=ALB PE=1 SV=2	2	467.263	0.64789			21049000	yes
1674	LCTVATLR	8	P02768	Albumin OS=Homo sapiens OX=9606 GN=ALB PE=1 SV=2	2	467.263	0.67415			90583	yes
1675	LCTVATLR	8	P02768	Albumin OS=Homo sapiens OX=9606 GN=ALB PE=1 SV=2	2	467.263	-0.25789			292680	yes
1676	LCTVATLR	8	P02768	Albumin OS=Homo sapiens OX=9606 GN=ALB PE=1 SV=2	2	467.263	-0.23937			859390	yes
1677	LCTVATLRETYGEMADCCAK	20	P02768	Albumin OS=Homo sapiens OX=9606 GN=ALB PE=1 SV=2	3	789.015	-1.9478	0.00037294	72.819	3269000	yes
1678	LCTVATLRETYGEMADCCAK	20	P02768	Albumin OS=Homo sapiens OX=9606 GN=ALB PE=1 SV=2	3	789.015	-0.88903	4.1925e-42	178.72	28716000	yes
1679	LCTVATLRETYGEMADCCAK	20	P02768	Albumin OS=Homo sapiens OX=9606 GN=ALB PE=1 SV=2	3	789.015	-1.0796	0.029188	47.09	1900900	yes
1680	LCTVATLRETYGEMADCCAK	20	P02768	Albumin OS=Homo sapiens OX=9606 GN=ALB PE=1 SV=2	3	789.015	-1.2842	5.2582e-25	137.05	12106000	yes
1681	LCTVATLRETYGEMADCCAK	20	P02768	Albumin OS=Homo sapiens OX=9606 GN=ALB PE=1 SV=2	3	783.683	-0.65267	3.8848e-10	111.66	189230000	yes
1682	LCTVATLRETYGEMADCCAK	20	P02768	Albumin OS=Homo sapiens OX=9606 GN=ALB PE=1 SV=2	3	783.683	-0.86501	0.0016941	67.43	1632900	yes
1683	LCTVATLRETYGEMADCCAK	20	P02768	Albumin OS=Homo sapiens OX=9606 GN=ALB PE=1 SV=2	3	783.683	-0.42334	2.2186e-07	89.261	5076500	yes
1684	LCTVATLRETYGEMADCCAK	20	P02768	Albumin OS=Homo sapiens OX=9606 GN=ALB PE=1 SV=2	3	783.683	-0.48908	1.2465e-08	102.37	7195800	yes
1685	LCTVATLRETYGEMADCCAK	20	P02768	Albumin OS=Homo sapiens OX=9606 GN=ALB PE=1 SV=2	3	783.683	-0.33253	1.1056e-33	152.04	3090700	yes
1686	LDELRDEGK	9	P02768	Albumin OS=Homo sapiens OX=9606 GN=ALB PE=1 SV=2	2	537.775	-1.7316	0.0021441	157.96	27159000000	yes
1687	LDELRDEGK	9	P02768	Albumin OS=Homo sapiens OX=9606 GN=ALB PE=1 SV=2	2	537.775	-1.8077	0.015145	166.07	2165100000	yes
1688	LDELRDEGK	9	P02768	Albumin OS=Homo sapiens OX=9606 GN=ALB PE=1 SV=2	2	537.775	-1.6641	0.011149	166.07	1334900000	yes
1689	LDELRDEGK	9	P02768	Albumin OS=Homo sapiens OX=9606 GN=ALB PE=1 SV=2	2	537.775	-1.5419	2.7967e-06	193.38	1268700000	yes
1690	LDELRDEGK	9	P02768	Albumin OS=Homo sapiens OX=9606 GN=ALB PE=1 SV=2	2	537.775	-1.467	0.0021441	153.05	298350000	yes
1691	LDELRDEGK	9	P02768	Albumin OS=Homo sapiens OX=9606 GN=ALB PE=1 SV=2	2	537.775	-1.5723	0.0021441	153.05	328020000	yes
1692	LDELRDEGK	9	P02768	Albumin OS=Homo sapiens OX=9606 GN=ALB PE=1 SV=2	2	537.775	-1.7416	0.0017727	179.51	102620000	yes
1693	LDELRDEGK	9	P02768	Albumin OS=Homo sapiens OX=9606 GN=ALB PE=1 SV=2	2	537.775	-2.0928	0.0029133	175.91	218870000	yes
1694	LDELRDEGK	9	P02768	Albumin OS=Homo sapiens OX=9606 GN=ALB PE=1 SV=2	2	537.775	-2.1419	0.0017727	179.51	140580000	yes
1695	LDELRDEGK	9	P02768	Albumin OS=Homo sapiens OX=9606 GN=ALB PE=1 SV=2	2	537.775	-2.0371	0.0044887	174.02	72310000	yes
1696	LDELRDEGK	9	P02768	Albumin OS=Homo sapiens OX=9606 GN=ALB PE=1 SV=2	2	537.775	-1.8872	0.0017727	179.51	69445000	yes
1697	LDELRDEGK	9	P02768	Albumin OS=Homo sapiens OX=9606 GN=ALB PE=1 SV=2	2	537.775	-1.6691	0.013601	162.88	37854000	yes
1698	LDELRDEGK	9	P02768	Albumin OS=Homo sapiens OX=9606 GN=ALB PE=1 SV=2	2	537.775	-1.5801	0.018278	120.31	41464000	yes
1699	LDELRDEGK	9	P02768	Albumin OS=Homo sapiens OX=9606 GN=ALB PE=1 SV=2	2	537.775	-0.20655	0.020444	131.5	17838000	yes
1700	LDELRDEGK	9	P02768	Albumin OS=Homo sapiens OX=9606 GN=ALB PE=1 SV=2	2	537.775	0.33695	0.03717	111.46	6612800	yes
1701	LDELRDEGK	9	P02768	Albumin OS=Homo sapiens OX=9606 GN=ALB PE=1 SV=2	2	537.775	1.4413	0.027017	113.62	2088900	yes
1702	LDELRDEGK	9	P02768	Albumin OS=Homo sapiens OX=9606 GN=ALB PE=1 SV=2	2	537.775	1.6462	0.018702	119.75	6356200	yes
1703	LDELRDEGK	9	P02768	Albumin OS=Homo sapiens OX=9606 GN=ALB PE=1 SV=2	2	537.775		0.00071966	124.92		yes
1704	LDELRDEGK	9	P02768	Albumin OS=Homo sapiens OX=9606 GN=ALB PE=1 SV=2	1	1074.54	-2.2042	0.040447	40.352	88763000	yes
1705	LDELRDEGK	9	P02768	Albumin OS=Homo sapiens OX=9606 GN=ALB PE=1 SV=2	1	1074.54	-2.3076	0.04186	38.086	45294000	yes
1706	LDELRDEGK	9	P02768	Albumin OS=Homo sapiens OX=9606 GN=ALB PE=1 SV=2	2	537.775		0.035353	85.744		yes
1707	LDELRDEGK	9	P02768	Albumin OS=Homo sapiens OX=9606 GN=ALB PE=1 SV=2	2	537.775		0.030496	91.087		yes
1708	LDELRDEGK	9	P02768	Albumin OS=Homo sapiens OX=9606 GN=ALB PE=1 SV=2	2	537.775	-0.081935	0.017957	128.36	8896500	yes
1709	LDELRDEGK	9	P02768	Albumin OS=Homo sapiens OX=9606 GN=ALB PE=1 SV=2	2	537.775	-0.10818	0.0061025	157.96	552220000	yes
1710	LDELRDEGK	9	P02768	Albumin OS=Homo sapiens OX=9606 GN=ALB PE=1 SV=2	2	537.775	0.85745	0.021759	115.71	4952600	yes
1711	LDELRDEGK	9	P02768	Albumin OS=Homo sapiens OX=9606 GN=ALB PE=1 SV=2	2	537.775	-0.67097	0.015145	166.07	120530000	yes
1712	LDELRDEGK	9	P02768	Albumin OS=Homo sapiens OX=9606 GN=ALB PE=1 SV=2	2	537.775	0.1183	0.0089543	142.92	28558000	yes
1713	LDELRDEGK	9	P02768	Albumin OS=Homo sapiens OX=9606 GN=ALB PE=1 SV=2	2	537.775	0.082459	0.0058099	144.77	43820000	yes
1714	LDELRDEGK	9	P02768	Albumin OS=Homo sapiens OX=9606 GN=ALB PE=1 SV=2	2	537.775	-2.7985			2708000	yes
1715	LDELRDEGK	9	P02768	Albumin OS=Homo sapiens OX=9606 GN=ALB PE=1 SV=2	2	537.775	0.062334			315980	yes
1716	LDELRDEGK	9	P02768	Albumin OS=Homo sapiens OX=9606 GN=ALB PE=1 SV=2	2	537.775	0.016207			97234	yes
1717	LDELRDEGKASSAK	14	P02768	Albumin OS=Homo sapiens OX=9606 GN=ALB PE=1 SV=2	2	759.892	-2.2806	0.0023201	107.99	29452000	yes
1718	LDELRDEGKASSAK	14	P02768	Albumin OS=Homo sapiens OX=9606 GN=ALB PE=1 SV=2	3	506.93	-2.2089	4.9613e-14	166.9	27011000	yes
1719	LDELRDEGKASSAK	14	P02768	Albumin OS=Homo sapiens OX=9606 GN=ALB PE=1 SV=2	2	759.892	-0.57334	0.019685	92.925	2312700	yes
1720	LDELRDEGKASSAK	14	P02768	Albumin OS=Homo sapiens OX=9606 GN=ALB PE=1 SV=2	3	506.93	-1.7995			1710900	yes
1721	LDKPDVVNWMCYR	13	P04180	Phosphatidylcholine-sterol acyltransferase OS=Homo sapiens OX=9606 GN=LCAT PE=1 SV=1	3	565.938	1.0954	6.7585e-07	125.82	84655000	yes
1722	LDLTEKDYEILFK	13	Q92820	Gamma-glutamyl hydrolase OS=Homo sapiens OX=9606 GN=GGH PE=1 SV=2	3	542.959		3.797e-11	145.71		yes
1723	LDSELKNMQDMVEDYR	16	P04264	Keratin, type II cytoskeletal 1 OS=Homo sapiens OX=9606 GN=KRT1 PE=1 SV=6	3	673.3	0.27888	0.0053727	65.704	3758100	yes
1724	LDVPQNLMFGK	11	Q13740	CD166 antigen OS=Homo sapiens OX=9606 GN=ALCAM PE=1 SV=2	2	631.334	-0.42179	0.036013	94.302	7976100	yes
1725	LEDMEQALSPSVFK	14	P05155	Plasma protease C1 inhibitor OS=Homo sapiens OX=9606 GN=SERPING1 PE=1 SV=2	2	797.395	0.37253	0.0012389	104.79	2962700	yes
1726	LEDMEQALSPSVFK	14	P05155	Plasma protease C1 inhibitor OS=Homo sapiens OX=9606 GN=SERPING1 PE=1 SV=2	2	797.395	-0.84673	1.6125e-11	142.51	163120000	yes
1727	LEKEIETYHNLLEGGQEDFESSGAGK	26	P35527	Keratin, type I cytoskeletal 9 OS=Homo sapiens OX=9606 GN=KRT9 PE=1 SV=3	3	960.789	-1.083	1.7418e-15	84.933	7037200	yes
1728	LELHVDGPPPRPQLR	15	P04217	Alpha-1B-glycoprotein OS=Homo sapiens OX=9606 GN=A1BG PE=1 SV=4	3	575.325	0.61061	3.2492e-10	126.63	6825200	yes
1729	LELHVDGPPPRPQLR	15	P04217	Alpha-1B-glycoprotein OS=Homo sapiens OX=9606 GN=A1BG PE=1 SV=4	3	575.325	-2.1006	0.0066429	76.262	1572100	yes
1730	LELHVDGPPPRPQLR	15	P04217	Alpha-1B-glycoprotein OS=Homo sapiens OX=9606 GN=A1BG PE=1 SV=4	3	575.325	0.35235	0.0047009	75.764	2771200	yes
1731	LELHVDGPPPRPQLR	15	P04217	Alpha-1B-glycoprotein OS=Homo sapiens OX=9606 GN=A1BG PE=1 SV=4	3	575.325	-0.73123	0.039686	57.328	1835700	yes
1733	LENEIQTYR	9	P13645	Keratin, type I cytoskeletal 10 OS=Homo sapiens OX=9606 GN=KRT10 PE=1 SV=6	2	583.296	-0.65457	0.0057643	135.79	101820000	yes
1734	LEPGQQEEYYR	11	P04180	Phosphatidylcholine-sterol acyltransferase OS=Homo sapiens OX=9606 GN=LCAT PE=1 SV=1	2	706.328	-3.0096	5.9302e-05	133.57	26947000	yes
1735	LGEPIPISK	9	P16930	Fumarylacetoacetase OS=Homo sapiens OX=9606 GN=FAH PE=1 SV=2	2	477.287	-1.4209	0.027149	100.84	13647000	yes
1736	LGHPDTLNQGEFK	13	P06702	Protein S100-A9 OS=Homo sapiens OX=9606 GN=S100A9 PE=1 SV=1	3	485.912	0.18485	0.037724	58.674	2674600	yes
1737	LGHPDTLNQGEFK	13	P06702	Protein S100-A9 OS=Homo sapiens OX=9606 GN=S100A9 PE=1 SV=1	3	485.912	-1.3512	0.018352	69.03	26904000	yes
1738	LGKDAVEDLESVGK	14	P81605	Dermcidin OS=Homo sapiens OX=9606 GN=DCD PE=1 SV=2	3	487.259		0.038161	36.445		yes
1739	LGKDAVEDLESVGK	14	P81605	Dermcidin OS=Homo sapiens OX=9606 GN=DCD PE=1 SV=2	3	487.259	0.10733	0.00059689	105.99	7545000	yes
1740	LGMFNIQHCK	10	P01009	Alpha-1-antitrypsin OS=Homo sapiens OX=9606 GN=SERPINA1 PE=1 SV=3	3	416.539	-0.30871	0.006651	101.11	77299000	yes
1741	LGMFNIQHCK	10	P01009	Alpha-1-antitrypsin OS=Homo sapiens OX=9606 GN=SERPINA1 PE=1 SV=3	3	416.539	0.7323	0.005673	102.61	4792100	yes
1742	LGNFPWQAFTSIHGR	15	Q9NZP8	Complement C1r subcomponent-like protein OS=Homo sapiens OX=9606 GN=C1RL PE=1 SV=2	3	577.63	0.93119	0.0019711	77.562	14136000	yes
1743	LGNHPVHR	8	Q9NZP8	Complement C1r subcomponent-like protein OS=Homo sapiens OX=9606 GN=C1RL PE=1 SV=2	2	465.257	0.30499	0.0086476	146.21	13416000	yes
1744	LGPGLVDAAQAR	12	Q16853	Membrane primary amine oxidase OS=Homo sapiens OX=9606 GN=AOC3 PE=1 SV=3	2	584.328	-0.91318	0.0066692	106.2	36406000	yes
1745	LGQSLDCNAEVYVVPWEK	18	P01042	Kininogen-1 OS=Homo sapiens OX=9606 GN=KNG1 PE=1 SV=2	3	703.01	-0.70965	3.1539e-05	88.789	52583000	yes
1746	LHELQEK	7	P02647	Apolipoprotein A-I OS=Homo sapiens OX=9606 GN=APOA1 PE=1 SV=1	2	448.745	-1.5193	0.026846	161.11	5408200	yes
1747	LHVDPENFR	9	P68871	Hemoglobin subunit beta OS=Homo sapiens OX=9606 GN=HBB PE=1 SV=2	2	563.786	-1.1794	0.015002	107.66	222390000	no
1748	LIFAGKQLEDGR	12	P62987	Ubiquitin-60S ribosomal protein L40 OS=Homo sapiens OX=9606 GN=UBA52 PE=1 SV=2	3	449.586	-0.26787	0.010594	97.214	2357200	yes
1749	LIFAGKQLEDGR	12	P62987	Ubiquitin-60S ribosomal protein L40 OS=Homo sapiens OX=9606 GN=UBA52 PE=1 SV=2	3	449.586	-0.10527	0.035689	77.64	1051500	yes
1750	LISVDTEHSNIYLQNGPDR	19	P00450	Ceruloplasmin OS=Homo sapiens OX=9606 GN=CP PE=1 SV=1	3	724.362		0.001134	89.028		yes
1751	LIVHNGYCDGR	11	P02753	Retinol-binding protein 4 OS=Homo sapiens OX=9606 GN=RBP4 PE=1 SV=3	3	435.212	-0.75477	0.03422	73.781	3330000	yes
1752	LKCASLQK	8	P02768	Albumin OS=Homo sapiens OX=9606 GN=ALB PE=1 SV=2	2	474.271	0.52721	0.042871	126.52	1193900	yes
1753	LKCASLQK	8	P02768	Albumin OS=Homo sapiens OX=9606 GN=ALB PE=1 SV=2	2	474.271	-0.95386	0.013425	141.39	115570000	yes
1754	LKCASLQK	8	P02768	Albumin OS=Homo sapiens OX=9606 GN=ALB PE=1 SV=2	2	474.271	-0.071714	5.9877e-05	190.52	4043400	yes
1755	LKCASLQK	8	P02768	Albumin OS=Homo sapiens OX=9606 GN=ALB PE=1 SV=2	2	474.271	-0.39869	0.040647	141.39	55202000	yes
1756	LKCASLQK	8	P02768	Albumin OS=Homo sapiens OX=9606 GN=ALB PE=1 SV=2	2	474.271	-0.35721	0.043546	127.02	3376400	yes
1757	LKCASLQK	8	P02768	Albumin OS=Homo sapiens OX=9606 GN=ALB PE=1 SV=2	2	474.271	-0.077387	0.044142	127.46	5960200	yes
1758	LKCASLQK	8	P02768	Albumin OS=Homo sapiens OX=9606 GN=ALB PE=1 SV=2	2	474.271		0.023104	98.997		yes
1759	LKCASLQK	8	P02768	Albumin OS=Homo sapiens OX=9606 GN=ALB PE=1 SV=2	2	474.271	0.70051	0.025023	150.4	59143000	yes
1760	LKCASLQK	8	P02768	Albumin OS=Homo sapiens OX=9606 GN=ALB PE=1 SV=2	2	474.271	0.67633	0.021489	152.63	3054000	yes
1761	LKCASLQK	8	P02768	Albumin OS=Homo sapiens OX=9606 GN=ALB PE=1 SV=2	2	474.271	1.1289	0.042871	126.52	2104100	yes
1762	LKCASLQK	8	P02768	Albumin OS=Homo sapiens OX=9606 GN=ALB PE=1 SV=2	2	474.271		0.012793	106.04		yes
1763	LKCASLQK	8	P02768	Albumin OS=Homo sapiens OX=9606 GN=ALB PE=1 SV=2	2	474.271	0.32516			578400	yes
1764	LKCASLQK	8	P02768	Albumin OS=Homo sapiens OX=9606 GN=ALB PE=1 SV=2	2	474.271	0.92077			28481	yes
1765	LKECCEKPLLEK	12	P02768	Albumin OS=Homo sapiens OX=9606 GN=ALB PE=1 SV=2	3	516.27	-1.0762	5.7178e-09	171.29	7249600000	yes
1766	LKECCEKPLLEK	12	P02768	Albumin OS=Homo sapiens OX=9606 GN=ALB PE=1 SV=2	2	773.902	-1.602	1.5429e-09	178.32	9328800000	yes
1767	LKECCEKPLLEK	12	P02768	Albumin OS=Homo sapiens OX=9606 GN=ALB PE=1 SV=2	3	516.27	-1.2892	3.8947e-09	150.21	6584100000	yes
1768	LKECCEKPLLEK	12	P02768	Albumin OS=Homo sapiens OX=9606 GN=ALB PE=1 SV=2	3	516.27	-1.4198	1.4019e-08	164.68	68695000	yes
1769	LKECCEKPLLEK	12	P02768	Albumin OS=Homo sapiens OX=9606 GN=ALB PE=1 SV=2	3	516.27	-1.1546	4.4516e-09	171.29	53066000	yes
1770	LKECCEKPLLEK	12	P02768	Albumin OS=Homo sapiens OX=9606 GN=ALB PE=1 SV=2	3	516.27	-0.73448	0.0031971	112.43	15844000	yes
1771	LKECCEKPLLEK	12	P02768	Albumin OS=Homo sapiens OX=9606 GN=ALB PE=1 SV=2	3	516.27	-0.66667	5.6559e-06	132.97	16660000	yes
1772	LKECCEKPLLEK	12	P02768	Albumin OS=Homo sapiens OX=9606 GN=ALB PE=1 SV=2	3	516.27	-0.60859	1.4019e-08	164.68	9717400	yes
1773	LKECCEKPLLEK	12	P02768	Albumin OS=Homo sapiens OX=9606 GN=ALB PE=1 SV=2	3	516.27		2.3628e-10	144.27		yes
1774	LKECCEKPLLEK	12	P02768	Albumin OS=Homo sapiens OX=9606 GN=ALB PE=1 SV=2	2	773.902		5.2644e-05	134.49		yes
1775	LKECCEKPLLEK	12	P02768	Albumin OS=Homo sapiens OX=9606 GN=ALB PE=1 SV=2	2	773.902		0.032079	106.29		yes
1776	LKECCEKPLLEK	12	P02768	Albumin OS=Homo sapiens OX=9606 GN=ALB PE=1 SV=2	3	516.27		0.024786	66.498		yes
1777	LKECCEKPLLEK	12	P02768	Albumin OS=Homo sapiens OX=9606 GN=ALB PE=1 SV=2	2	773.902	-1.8228	2.3196e-19	172.76	957200000	yes
1778	LKECCEKPLLEK	12	P02768	Albumin OS=Homo sapiens OX=9606 GN=ALB PE=1 SV=2	3	516.27	-0.57506	3.0654e-13	192.18	3895600000	yes
1779	LKECCEKPLLEK	12	P02768	Albumin OS=Homo sapiens OX=9606 GN=ALB PE=1 SV=2	3	516.27	-1.2614	0.00064013	121.76	71326000	yes
1780	LKECCEKPLLEK	12	P02768	Albumin OS=Homo sapiens OX=9606 GN=ALB PE=1 SV=2	3	516.27	-1.5208	4.4537e-09	153.39	76947000	yes
1781	LKECCEKPLLEK	12	P02768	Albumin OS=Homo sapiens OX=9606 GN=ALB PE=1 SV=2	3	516.27		2.1345e-10	144.68		yes
1782	LKECCEKPLLEK	12	P02768	Albumin OS=Homo sapiens OX=9606 GN=ALB PE=1 SV=2	3	516.27		0.0064187	84.718		yes
1783	LKECCEKPLLEK	12	P02768	Albumin OS=Homo sapiens OX=9606 GN=ALB PE=1 SV=2	3	516.27		0.030021	51.013		yes
1784	LKECCEKPLLEK	12	P02768	Albumin OS=Homo sapiens OX=9606 GN=ALB PE=1 SV=2	3	516.27	-1.3405	0.024445	73.881	68970000	yes
1785	LKECCEKPLLEK	12	P02768	Albumin OS=Homo sapiens OX=9606 GN=ALB PE=1 SV=2	3	516.27	-2.6385	0.037163	58.674	2763800	yes
1786	LKECCEKPLLEK	12	P02768	Albumin OS=Homo sapiens OX=9606 GN=ALB PE=1 SV=2	2	773.902	-0.53345	0.023712	83	41239000	yes
1787	LKECCEKPLLEK	12	P02768	Albumin OS=Homo sapiens OX=9606 GN=ALB PE=1 SV=2	3	516.27	-2.0129	0.023469	92.265	8389300	yes
1788	LKECCEKPLLEK	12	P02768	Albumin OS=Homo sapiens OX=9606 GN=ALB PE=1 SV=2	3	516.27	-1.9577	0.00027821	127.02	9311100	yes
1789	LKECCEKPLLEK	12	P02768	Albumin OS=Homo sapiens OX=9606 GN=ALB PE=1 SV=2	3	516.27	0.37785	1.073e-08	161.21	179700000	yes
1790	LKECCEKPLLEK	12	P02768	Albumin OS=Homo sapiens OX=9606 GN=ALB PE=1 SV=2	2	773.902	-1.2759			190600	yes
1791	LKECCEKPLLEK	12	P02768	Albumin OS=Homo sapiens OX=9606 GN=ALB PE=1 SV=2	2	773.902	-0.16002			757680000	yes
1792	LKECCEKPLLEK	12	P02768	Albumin OS=Homo sapiens OX=9606 GN=ALB PE=1 SV=2	3	516.27	-1.962			4942700	yes
1793	LKECCEKPLLEK	12	P02768	Albumin OS=Homo sapiens OX=9606 GN=ALB PE=1 SV=2	3	516.27	0.14237			249870	yes
1794	LLDNWDSVTSTFSK	14	P02647	Apolipoprotein A-I OS=Homo sapiens OX=9606 GN=APOA1 PE=1 SV=1	2	806.896	-0.93	2.4042e-08	134.2	10459000	yes
1795	LLDSLPSDTR	10	P05155	Plasma protease C1 inhibitor OS=Homo sapiens OX=9606 GN=SERPING1 PE=1 SV=2	2	558.798	0.50197	4.1218e-05	144.09	7197500	yes
1796	LLDSLPSDTR	10	P05155	Plasma protease C1 inhibitor OS=Homo sapiens OX=9606 GN=SERPING1 PE=1 SV=2	2	558.798	-1.1604	2.7705e-05	145.72	169710000	yes
1797	LLNNWDVCADMVGTFTDTEDPAK	23	P02753	Retinol-binding protein 4 OS=Homo sapiens OX=9606 GN=RBP4 PE=1 SV=3	3	876.725	-0.93616	3.7434e-12	93.006	14935000	yes
1798	LLQDEFPGIPSPLDAAVECHR	21	P02790	Hemopexin OS=Homo sapiens OX=9606 GN=HPX PE=1 SV=2	3	788.727	0.15746	9.0875e-08	86.625	952490000	yes
1799	LLQDEFPGIPSPLDAAVECHR	21	P02790	Hemopexin OS=Homo sapiens OX=9606 GN=HPX PE=1 SV=2	3	788.727	0.25147	2.66e-14	123.36	215790000	yes
1800	LLQDEFPGIPSPLDAAVECHR	21	P02790	Hemopexin OS=Homo sapiens OX=9606 GN=HPX PE=1 SV=2	3	788.727	-0.41481	1.0446e-39	162.32	278880000	yes
1801	LLQDEFPGIPSPLDAAVECHR	21	P02790	Hemopexin OS=Homo sapiens OX=9606 GN=HPX PE=1 SV=2	3	788.727	-0.16197	2.0097e-42	175.85	33428000000	yes
1802	LLRDYQELMNTKLALDLEIATYR	23	P04264	Keratin, type II cytoskeletal 1 OS=Homo sapiens OX=9606 GN=KRT1 PE=1 SV=6	4	700.374	0.45099	0.00013864	63.726	11575000	yes
1803	LLRDYQELMNTKLALDLEIATYR	23	P04264	Keratin, type II cytoskeletal 1 OS=Homo sapiens OX=9606 GN=KRT1 PE=1 SV=6	4	696.376	0.074546	5.2295e-12	92.01	16779000	yes
1804	LLRDYQELMNVK	12	P35908	Keratin, type II cytoskeletal 2 epidermal OS=Homo sapiens OX=9606 GN=KRT2 PE=1 SV=2	3	507.941	-0.63349	0.015281	86.911	4414600	yes
1805	LLRDYQELMNVK	12	P35908	Keratin, type II cytoskeletal 2 epidermal OS=Homo sapiens OX=9606 GN=KRT2 PE=1 SV=2	3	513.273	0.51985	0.0026532	108.56	6744300	yes
1806	LLREYQELMNTK	12	P13647	Keratin, type II cytoskeletal 5 OS=Homo sapiens OX=9606 GN=KRT5 PE=1 SV=3	3	513.273	-1.153	0.0014896	113.77	1087200	yes
1807	LLVVYPWTQR	10	P68871	Hemoglobin subunit beta OS=Homo sapiens OX=9606 GN=HBB PE=1 SV=2	2	637.866	1.1957	0.0002678	126.41	1043400000	no
1808	LMVELHNLYR	10	Q6UXB8	Peptidase inhibitor 16 OS=Homo sapiens OX=9606 GN=PI16 PE=1 SV=1	2	644.348	0.6544	0.030745	98.392	2443300	yes
1809	LMVELHNLYR	10	Q6UXB8	Peptidase inhibitor 16 OS=Homo sapiens OX=9606 GN=PI16 PE=1 SV=1	3	429.901	-0.040943	0.019629	88.496	15316000	yes
1810	LNDLEDALQQAKEDLAR	17	P04264	Keratin, type II cytoskeletal 1 OS=Homo sapiens OX=9606 GN=KRT1 PE=1 SV=6	3	648.001	-0.56502	1.1818e-23	175.39	26177000	yes
1811	LNDLEEALQQAKEDLAR	17	P35908	Keratin, type II cytoskeletal 2 epidermal OS=Homo sapiens OX=9606 GN=KRT2 PE=1 SV=2	3	652.673	-0.47995	7.7801e-07	114.23	3743700	yes
1812	LNEMILSQQLK	11	Q8NEV4	Myosin-IIIa OS=Homo sapiens OX=9606 GN=MYO3A PE=1 SV=2	2	658.866	-1.8214	0.010123	107.29	52440000	yes
1813	LPECEADDGCPKPPEIAHGYVEHSVR	26	P00738	Haptoglobin OS=Homo sapiens OX=9606 GN=HP PE=1 SV=1	3	988.12	-1.8094	0.0012107	56.72	489150000	yes
1814	LPECEADDGCPKPPEIAHGYVEHSVR	26	P00738	Haptoglobin OS=Homo sapiens OX=9606 GN=HP PE=1 SV=1	6	494.564	-1.6063	0.043572	11.311	10397000	yes
1815	LPECEADDGCPKPPEIAHGYVEHSVR	26	P00738	Haptoglobin OS=Homo sapiens OX=9606 GN=HP PE=1 SV=1	4	741.342	-1.4194	1.0299e-68	183.31	1868700000	yes
1816	LPECEADDGCPKPPEIAHGYVEHSVR	26	P00738	Haptoglobin OS=Homo sapiens OX=9606 GN=HP PE=1 SV=1	5	593.275	-2.3423	6.7378e-27	117.96	120080000	yes
1817	LPECEADDGCPKPPEIAHGYVEHSVR	26	P00738	Haptoglobin OS=Homo sapiens OX=9606 GN=HP PE=1 SV=1	5	593.275	-2.2694	0.037738	24.459	2126900	yes
1818	LPECEADDGCPKPPEIAHGYVEHSVR	26	P00738	Haptoglobin OS=Homo sapiens OX=9606 GN=HP PE=1 SV=1	5	593.275	-0.93244			87401000	yes
1819	LPECEAVCGK	10	P00738	Haptoglobin OS=Homo sapiens OX=9606 GN=HP PE=1 SV=1	2	581.765	-1.2973	0.00010749	140.5	14257000	no
1820	LPECEAVCGK	10	P00738	Haptoglobin OS=Homo sapiens OX=9606 GN=HP PE=1 SV=1	2	581.765	-0.031119	9.4661e-05	141.2	22563000	no
1821	LPECEAVCGK	10	P00738	Haptoglobin OS=Homo sapiens OX=9606 GN=HP PE=1 SV=1	2	581.765	-2.3397	0.0002514	138.1	5617700	no
1822	LPECEAVCGKPK	12	P00738	Haptoglobin OS=Homo sapiens OX=9606 GN=HP PE=1 SV=1	3	463.228	-0.90789	0.014198	90.614	5640800	no
1823	LPECEAVCGKPK	12	P00738	Haptoglobin OS=Homo sapiens OX=9606 GN=HP PE=1 SV=1	3	463.228	-1.5982	1.1121e-05	128.85	10124000	no
1824	LPECEAVCGKPK	12	P00738	Haptoglobin OS=Homo sapiens OX=9606 GN=HP PE=1 SV=1	3	463.228	-0.79817			14490000	no
1825	LPGIVAEGR	9	P01008	Antithrombin-III OS=Homo sapiens OX=9606 GN=SERPINC1 PE=1 SV=1	2	456.269	-0.83978	0.004304	125.58	51425000	yes
1826	LPGIVAEGRDDLYVSDAFHK	20	P01008	Antithrombin-III OS=Homo sapiens OX=9606 GN=SERPINC1 PE=1 SV=1	4	551.285	-0.62983	6.355e-33	148.26	122810000	yes
1827	LPLVPALDGCLR	12	P04278	Sex hormone-binding globulin OS=Homo sapiens OX=9606 GN=SHBG PE=1 SV=2	2	662.376	-0.012816	3.1857e-05	125.56	45093000	yes
1828	LQETSNWLLSQQQADGSFQDLSPVIHR	27	P0C0L5	Complement C4-B OS=Homo sapiens OX=9606 GN=C4B_2 PE=1 SV=2	3	1033.18	-0.25501	1.2782e-32	129.93	10932000	yes
1829	LQETSNWLLSQQQADGSFQDPCPVLDR	27	P0C0L4	Complement C4-A OS=Homo sapiens OX=9606 GN=C4A PE=1 SV=2	3	1044.83	-2.5207	0.0068586	46.132	8784400	yes
1830	LQHLENELTHDIITK	15	P01009	Alpha-1-antitrypsin OS=Homo sapiens OX=9606 GN=SERPINA1 PE=1 SV=3	4	451.745	-0.80756	4.614e-07	120.66	203610000	yes
1831	LQHLENELTHDIITK	15	P01009	Alpha-1-antitrypsin OS=Homo sapiens OX=9606 GN=SERPINA1 PE=1 SV=3	3	601.991	-1.9663	3.1156e-21	171.71	161490000	yes
1832	LQPLDFKENAEQSR	14	P01008	Antithrombin-III OS=Homo sapiens OX=9606 GN=SERPINC1 PE=1 SV=1	3	558.953	0.23397	0.010421	77.912	6236800	yes
1833	LQPLDFKENAEQSR	14	P01008	Antithrombin-III OS=Homo sapiens OX=9606 GN=SERPINC1 PE=1 SV=1	3	558.953	0.67163	0.003914	92.063	9340500	yes
1834	LQPLDFKENAEQSR	14	P01008	Antithrombin-III OS=Homo sapiens OX=9606 GN=SERPINC1 PE=1 SV=1	2	837.926	-0.85421	1.5344e-10	138.89	10585000	yes
1835	LQPLDFKENAEQSR	14	P01008	Antithrombin-III OS=Homo sapiens OX=9606 GN=SERPINC1 PE=1 SV=1	3	558.953	-0.53734	0.0011171	103.21	42804000	yes
1836	LQQVLHAGSGPCLPHLLSR	19	P08697	Alpha-2-antiplasmin OS=Homo sapiens OX=9606 GN=SERPINF2 PE=1 SV=3	3	695.046	0.63143	7.1125e-28	154.19	23062000	yes
1837	LRSEIDNVKK	10	P04264	Keratin, type II cytoskeletal 1 OS=Homo sapiens OX=9606 GN=KRT1 PE=1 SV=6	3	401.235	0.39575	0.0011853	121.9	30731000	yes
1838	LRSEIDNVKK	10	P04264	Keratin, type II cytoskeletal 1 OS=Homo sapiens OX=9606 GN=KRT1 PE=1 SV=6	3	401.235	-1.4787	0.00024303	127.51	29748000	yes
1839	LRTEGDGVYTLNNEK	15	P00738	Haptoglobin OS=Homo sapiens OX=9606 GN=HP PE=1 SV=1	2	854.929	-2.0954	9.6883e-22	179.02	21787000	yes
1840	LRTEGDGVYTLNNEK	15	P00738	Haptoglobin OS=Homo sapiens OX=9606 GN=HP PE=1 SV=1	3	570.288	-1.7378	3.797e-05	113.43	48715000	yes
1841	LSGALHVYSLGSD	13	P80108	Phosphatidylinositol-glycan-specific phospholipase D OS=Homo sapiens OX=9606 GN=GPLD1 PE=1 SV=3	2	659.836	-1.0334	1.206e-06	126.07	15570000	yes
1842	LSSGLVTAALYGR	13	P43251	Biotinidase OS=Homo sapiens OX=9606 GN=BTD PE=1 SV=2	2	654.37	1.0155	0.0057819	99.283	8232900	yes
1843	LSSGLVTAALYGR	13	P43251	Biotinidase OS=Homo sapiens OX=9606 GN=BTD PE=1 SV=2	2	654.37	0.9233	9.129e-07	128.17	28185000	yes
1844	LSSWVLLMK	9	P01009	Alpha-1-antitrypsin OS=Homo sapiens OX=9606 GN=SERPINA1 PE=1 SV=3	2	538.812	0.38992	0.0007501	155.75	23222000	yes
1845	LTGSSGFVTDGPGNYK	16	O75882	Attractin OS=Homo sapiens OX=9606 GN=ATRN PE=1 SV=2	2	800.386	-1.0438	0.0055007	77.593	163660000	yes
1846	LTPTLYVGK	9	O75460	Serine/threonine-protein kinase/endoribonuclease IRE1 OS=Homo sapiens OX=9606 GN=ERN1 PE=1 SV=2	2	496.295	-0.25393	0.010366	111.29	3754700	yes
1847	LTPTLYVGK	9	O75460	Serine/threonine-protein kinase/endoribonuclease IRE1 OS=Homo sapiens OX=9606 GN=ERN1 PE=1 SV=2	2	496.295	0.84129	0.032268	98.523	4402300	yes
1848	LTPTLYVGK	9	O75460	Serine/threonine-protein kinase/endoribonuclease IRE1 OS=Homo sapiens OX=9606 GN=ERN1 PE=1 SV=2	2	496.295	0.22229	0.0049606	132.08	148440000	yes
1849	LTQLGTFEDHFLSLQR	16	P00533	Epidermal growth factor receptor OS=Homo sapiens OX=9606 GN=EGFR PE=1 SV=2	3	635.667	0.029584	2.032e-23	181.74	15964000	yes
1850	LVAASQAALGL	11	P02768	Albumin OS=Homo sapiens OX=9606 GN=ALB PE=1 SV=2	2	507.303	0.85199	1.2261e-05	143.61	5999700	yes
1851	LVAASQAALGL	11	P02768	Albumin OS=Homo sapiens OX=9606 GN=ALB PE=1 SV=2	2	507.303	-0.50507	1.6175e-06	178.65	10409000000	yes
1852	LVAASQAALGL	11	P02768	Albumin OS=Homo sapiens OX=9606 GN=ALB PE=1 SV=2	2	507.303	0.47484	0.0020685	119.17	57611000	yes
1853	LVAASQAALGL	11	P02768	Albumin OS=Homo sapiens OX=9606 GN=ALB PE=1 SV=2	2	507.303	-0.060791	7.9318e-05	130.22	294940000	yes
1854	LVAASQAALGL	11	P02768	Albumin OS=Homo sapiens OX=9606 GN=ALB PE=1 SV=2	2	507.303	-0.071866	5.586e-05	134.15	209680000	yes
1855	LVAASQAALGL	11	P02768	Albumin OS=Homo sapiens OX=9606 GN=ALB PE=1 SV=2	2	507.303	0.5019	0.0001014	126.52	2464600000	yes
1856	LVAASQAALGL	11	P02768	Albumin OS=Homo sapiens OX=9606 GN=ALB PE=1 SV=2	2	507.303	0.91749	5.586e-05	134.15	197450000	yes
1857	LVAASQAALGL	11	P02768	Albumin OS=Homo sapiens OX=9606 GN=ALB PE=1 SV=2	2	507.303	0.78569	9.5175e-05	127.56	114390000	yes
1858	LVAASQAALGL	11	P02768	Albumin OS=Homo sapiens OX=9606 GN=ALB PE=1 SV=2	2	507.303	0.61755	0.0039669	114.28	59873000	yes
1859	LVAASQAALGL	11	P02768	Albumin OS=Homo sapiens OX=9606 GN=ALB PE=1 SV=2	2	507.303	0.22436	0.0010587	121.99	55725000	yes
1860	LVAASQAALGL	11	P02768	Albumin OS=Homo sapiens OX=9606 GN=ALB PE=1 SV=2	2	507.303	0.33968	0.0037077	114.6	3713300	yes
1861	LVAASQAALGL	11	P02768	Albumin OS=Homo sapiens OX=9606 GN=ALB PE=1 SV=2	2	507.303	-1.3508	0.0068515	111.01	34071000	yes
1862	LVAASQAALGL	11	P02768	Albumin OS=Homo sapiens OX=9606 GN=ALB PE=1 SV=2	2	507.303	0.1052	2.1728e-05	141.52	6492800000	yes
1863	LVAASQAALGL	11	P02768	Albumin OS=Homo sapiens OX=9606 GN=ALB PE=1 SV=2	2	507.303	0.12906	4.7855e-06	153.71	255820000	yes
1864	LVAASQAALGL	11	P02768	Albumin OS=Homo sapiens OX=9606 GN=ALB PE=1 SV=2	2	507.303	0.14861	0.0095937	101.28	328170000	yes
1865	LVAASQAALGL	11	P02768	Albumin OS=Homo sapiens OX=9606 GN=ALB PE=1 SV=2	2	507.303	0.29887	0.01915	101.64	25040000	yes
1866	LVAASQAALGL	11	P02768	Albumin OS=Homo sapiens OX=9606 GN=ALB PE=1 SV=2	2	507.303	0.41811	0.029634	97.093	25392000	yes
1867	LVAASQAALGL	11	P02768	Albumin OS=Homo sapiens OX=9606 GN=ALB PE=1 SV=2	2	507.303	-0.91953	5.9454e-05	133.55	12318000	yes
1868	LVAASQAALGL	11	P02768	Albumin OS=Homo sapiens OX=9606 GN=ALB PE=1 SV=2	2	507.303	-0.11062			898100	yes
1869	LVAASQAALGL	11	P02768	Albumin OS=Homo sapiens OX=9606 GN=ALB PE=1 SV=2	2	507.303	-0.12459			569270	yes
1870	LVAASQAALGL	11	P02768	Albumin OS=Homo sapiens OX=9606 GN=ALB PE=1 SV=2	2	507.303	0.63009			3306200	yes
1871	LVAASQAALGL	11	P02768	Albumin OS=Homo sapiens OX=9606 GN=ALB PE=1 SV=2	2	507.303	0.52373			4338800	yes
1872	LVAASQAALGL	11	P02768	Albumin OS=Homo sapiens OX=9606 GN=ALB PE=1 SV=2	2	507.303	0.18893			8457100	yes
1873	LVAASQAALGL	11	P02768	Albumin OS=Homo sapiens OX=9606 GN=ALB PE=1 SV=2	2	507.303	0.22102			5790600	yes
1874	LVAASQAALGL	11	P02768	Albumin OS=Homo sapiens OX=9606 GN=ALB PE=1 SV=2	2	507.303	0.2884			310250	yes
1875	LVAASQAALGL	11	P02768	Albumin OS=Homo sapiens OX=9606 GN=ALB PE=1 SV=2	2	507.303	-1.4177			6518400	yes
1876	LVAASQAALGL	11	P02768	Albumin OS=Homo sapiens OX=9606 GN=ALB PE=1 SV=2	2	507.303	-0.77225			1344600	yes
1877	LVAASQAALGL	11	P02768	Albumin OS=Homo sapiens OX=9606 GN=ALB PE=1 SV=2	2	507.303	-0.83845			22638000	yes
1878	LVDKFLEDVKK	11	P01009	Alpha-1-antitrypsin OS=Homo sapiens OX=9606 GN=SERPINA1 PE=1 SV=3	3	445.262	1.0724	0.044127	88.187	5533700	yes
1879	LVGITSWGEGCAR	13	P03952	Plasma kallikrein OS=Homo sapiens OX=9606 GN=KLKB1 PE=1 SV=1	2	703.348	-0.85122	0.0049298	100.48	21663000	yes
1880	LVNEVTEFAK	10	P02768	Albumin OS=Homo sapiens OX=9606 GN=ALB PE=1 SV=2	2	575.311	1.6445	2.1852e-05	151.44	118000000	yes
1881	LVNEVTEFAK	10	P02768	Albumin OS=Homo sapiens OX=9606 GN=ALB PE=1 SV=2	2	575.311	1.4681	0.018497	103.55	3870100	yes
1882	LVNEVTEFAK	10	P02768	Albumin OS=Homo sapiens OX=9606 GN=ALB PE=1 SV=2	2	575.311	0.5803	8.9408e-05	141.48	221830000	yes
1883	LVNEVTEFAK	10	P02768	Albumin OS=Homo sapiens OX=9606 GN=ALB PE=1 SV=2	2	575.311	-0.96395	8.9408e-05	141.48	29903000	yes
1884	LVNEVTEFAK	10	P02768	Albumin OS=Homo sapiens OX=9606 GN=ALB PE=1 SV=2	2	575.311	-0.82738	0.039539	94.692	22028000	yes
1885	LVNEVTEFAK	10	P02768	Albumin OS=Homo sapiens OX=9606 GN=ALB PE=1 SV=2	2	575.311	-0.79299	8.9408e-05	141.48	1337200000	yes
1886	LVNEVTEFAK	10	P02768	Albumin OS=Homo sapiens OX=9606 GN=ALB PE=1 SV=2	2	575.311	-1.3411	0.00025531	128.36	5264400000	yes
1887	LVNEVTEFAK	10	P02768	Albumin OS=Homo sapiens OX=9606 GN=ALB PE=1 SV=2	2	575.311	-1.2323	8.9408e-05	141.48	3904500000	yes
1888	LVNEVTEFAK	10	P02768	Albumin OS=Homo sapiens OX=9606 GN=ALB PE=1 SV=2	2	575.311	-0.66965	0.031598	98.033	11996000	yes
1889	LVNEVTEFAK	10	P02768	Albumin OS=Homo sapiens OX=9606 GN=ALB PE=1 SV=2	2	575.311	-0.87344	0.0016744	120.12	17521000	yes
1890	LVNEVTEFAK	10	P02768	Albumin OS=Homo sapiens OX=9606 GN=ALB PE=1 SV=2	2	575.311		0.006233	125.82		yes
1891	LVNEVTEFAK	10	P02768	Albumin OS=Homo sapiens OX=9606 GN=ALB PE=1 SV=2	2	575.311		0.027247	97.431		yes
1892	LVNEVTEFAK	10	P02768	Albumin OS=Homo sapiens OX=9606 GN=ALB PE=1 SV=2	2	575.311	-0.27752	0.024007	103.56	3711300	yes
1893	LVNEVTEFAK	10	P02768	Albumin OS=Homo sapiens OX=9606 GN=ALB PE=1 SV=2	2	575.311	1.0226	8.9408e-05	141.48	21661000	yes
1894	LVNEVTEFAK	10	P02768	Albumin OS=Homo sapiens OX=9606 GN=ALB PE=1 SV=2	2	575.311	-0.75293	0.012854	107.15	367250000	yes
1895	LVNEVTEFAK	10	P02768	Albumin OS=Homo sapiens OX=9606 GN=ALB PE=1 SV=2	2	575.311	-0.60648	0.022012	102.07	263660000	yes
1896	LVNEVTEFAK	10	P02768	Albumin OS=Homo sapiens OX=9606 GN=ALB PE=1 SV=2	2	575.311		1.1585e-14	155.07		yes
1897	LVNEVTEFAK	10	P02768	Albumin OS=Homo sapiens OX=9606 GN=ALB PE=1 SV=2	2	575.311	-1.3563			236750	yes
1898	LVNEVTEFAKTCVADESAENCDK	23	P02768	Albumin OS=Homo sapiens OX=9606 GN=ALB PE=1 SV=2	3	877.063	2.0579	1.5897e-40	148.29	7005700	yes
1899	LVNEVTEFAKTCVADESAENCDK	23	P02768	Albumin OS=Homo sapiens OX=9606 GN=ALB PE=1 SV=2	3	877.063	-0.6154	0.0022381	60.278	42048000	yes
1900	LVNEVTEFAKTCVADESAENCDK	23	P02768	Albumin OS=Homo sapiens OX=9606 GN=ALB PE=1 SV=2	3	877.063	-1.1974	7.6959e-14	102.6	7817200	yes
1901	LVRPEVDVMCTAFHDNEETFLK	22	P02768	Albumin OS=Homo sapiens OX=9606 GN=ALB PE=1 SV=2	4	667.32	0.21921	0.0067458	55.007	3825400	yes
1902	LVRPEVDVMCTAFHDNEETFLK	22	P02768	Albumin OS=Homo sapiens OX=9606 GN=ALB PE=1 SV=2	4	667.32	-0.91538	5.3405e-34	147.21	908520000	yes
1903	LVRPEVDVMCTAFHDNEETFLK	22	P02768	Albumin OS=Homo sapiens OX=9606 GN=ALB PE=1 SV=2	4	667.32	-0.15328	1.1363e-39	158.02	59083000	yes
1904	LVRPEVDVMCTAFHDNEETFLK	22	P02768	Albumin OS=Homo sapiens OX=9606 GN=ALB PE=1 SV=2	3	889.424	0.24487	1.252e-70	216.46	4096100	yes
1905	LVRPEVDVMCTAFHDNEETFLK	22	P02768	Albumin OS=Homo sapiens OX=9606 GN=ALB PE=1 SV=2	3	889.424	0.67416	8.7512e-06	77.287	22455000	yes
1906	LVRPEVDVMCTAFHDNEETFLK	22	P02768	Albumin OS=Homo sapiens OX=9606 GN=ALB PE=1 SV=2	4	667.32	0.81066	6.8847e-40	161.8	576820000	yes
1907	LVRPEVDVMCTAFHDNEETFLK	22	P02768	Albumin OS=Homo sapiens OX=9606 GN=ALB PE=1 SV=2	4	667.32	0.26662	5.7629e-34	146.61	99003000	yes
1908	LVRPEVDVMCTAFHDNEETFLK	22	P02768	Albumin OS=Homo sapiens OX=9606 GN=ALB PE=1 SV=2	4	667.32	0.53647	6.2025e-43	180.32	81083000	yes
1909	LVRPEVDVMCTAFHDNEETFLK	22	P02768	Albumin OS=Homo sapiens OX=9606 GN=ALB PE=1 SV=2	3	889.424	0.39137	6.3496e-26	139.98	3388400	yes
1910	LVRPEVDVMCTAFHDNEETFLK	22	P02768	Albumin OS=Homo sapiens OX=9606 GN=ALB PE=1 SV=2	3	889.424	0.25492	0.00032491	68.369	11586000	yes
1911	LVRPEVDVMCTAFHDNEETFLK	22	P02768	Albumin OS=Homo sapiens OX=9606 GN=ALB PE=1 SV=2	4	667.32	-1.1161	4.1724e-34	148.88	25246000000	yes
1912	LVRPEVDVMCTAFHDNEETFLK	22	P02768	Albumin OS=Homo sapiens OX=9606 GN=ALB PE=1 SV=2	3	889.424	-0.50305	9.8314e-50	165.19	367340000	yes
1913	LVRPEVDVMCTAFHDNEETFLK	22	P02768	Albumin OS=Homo sapiens OX=9606 GN=ALB PE=1 SV=2	3	889.424	-0.87161	7.6469e-109	249.59	180060000	yes
1914	LVRPEVDVMCTAFHDNEETFLK	22	P02768	Albumin OS=Homo sapiens OX=9606 GN=ALB PE=1 SV=2	3	889.424	-0.96392	2.5963e-95	241.65	102540000	yes
1915	LVRPEVDVMCTAFHDNEETFLK	22	P02768	Albumin OS=Homo sapiens OX=9606 GN=ALB PE=1 SV=2	4	667.32	-1.2157	1.9443e-34	152.06	13569000000	yes
1916	LVRPEVDVMCTAFHDNEETFLK	22	P02768	Albumin OS=Homo sapiens OX=9606 GN=ALB PE=1 SV=2	3	889.424	-1.8991	8.1155e-18	107.74	234860000	yes
1917	LVRPEVDVMCTAFHDNEETFLK	22	P02768	Albumin OS=Homo sapiens OX=9606 GN=ALB PE=1 SV=2	3	889.424	-0.40302	6.3801e-124	263.71	165070000	yes
1918	LVRPEVDVMCTAFHDNEETFLK	22	P02768	Albumin OS=Homo sapiens OX=9606 GN=ALB PE=1 SV=2	3	889.424	-0.89337	2.8106e-08	91.128	2574800000	yes
1919	LVRPEVDVMCTAFHDNEETFLK	22	P02768	Albumin OS=Homo sapiens OX=9606 GN=ALB PE=1 SV=2	3	889.424	-0.86289			10724000	yes
1920	LVRPEVDVMCTAFHDNEETFLK	22	P02768	Albumin OS=Homo sapiens OX=9606 GN=ALB PE=1 SV=2	3	889.424	0.22769			2897300	yes
1921	LVRPEVDVMCTAFHDNEETFLK	22	P02768	Albumin OS=Homo sapiens OX=9606 GN=ALB PE=1 SV=2	3	889.424	0.27262			1404400	yes
1922	LVRPEVDVMCTAFHDNEETFLK	22	P02768	Albumin OS=Homo sapiens OX=9606 GN=ALB PE=1 SV=2	3	889.424	0.59801			673580	yes
1923	LVRPEVDVMCTAFHDNEETFLK	22	P02768	Albumin OS=Homo sapiens OX=9606 GN=ALB PE=1 SV=2	3	889.424	0.4497			237830	yes
1924	LVRPEVDVMCTAFHDNEETFLK	22	P02768	Albumin OS=Homo sapiens OX=9606 GN=ALB PE=1 SV=2	3	889.424	-0.68767			22175000	yes
1925	LVRPEVDVMCTAFHDNEETFLK	22	P02768	Albumin OS=Homo sapiens OX=9606 GN=ALB PE=1 SV=2	4	663.321	0.68874	4.0662e-10	108.18	4834600	yes
1926	LVRPEVDVMCTAFHDNEETFLK	22	P02768	Albumin OS=Homo sapiens OX=9606 GN=ALB PE=1 SV=2	3	884.093	0.89809	2.5334e-10	104.84	2269200	yes
1927	LVRPEVDVMCTAFHDNEETFLK	22	P02768	Albumin OS=Homo sapiens OX=9606 GN=ALB PE=1 SV=2	3	884.093	0.39644	4.7724e-95	239.19	3349200000	yes
1928	LVRPEVDVMCTAFHDNEETFLK	22	P02768	Albumin OS=Homo sapiens OX=9606 GN=ALB PE=1 SV=2	4	663.321	0.44012	0.00017099	71.174	2882600000	yes
1929	LVRPEVDVMCTAFHDNEETFLK	22	P02768	Albumin OS=Homo sapiens OX=9606 GN=ALB PE=1 SV=2	4	663.321	-0.20969	1.5827e-05	79.69	1633400	yes
1930	LVRPEVDVMCTAFHDNEETFLK	22	P02768	Albumin OS=Homo sapiens OX=9606 GN=ALB PE=1 SV=2	4	663.321	0.80278	0.0021201	63.857	2595200000	yes
1931	LVRPEVDVMCTAFHDNEETFLK	22	P02768	Albumin OS=Homo sapiens OX=9606 GN=ALB PE=1 SV=2	3	884.093	0.47662	0.015376	53.779	8864100	yes
1932	LVRPEVDVMCTAFHDNEETFLK	22	P02768	Albumin OS=Homo sapiens OX=9606 GN=ALB PE=1 SV=2	4	663.321	-1.3773	2.045e-08	96.55	80559000	yes
1933	LVRPEVDVMCTAFHDNEETFLK	22	P02768	Albumin OS=Homo sapiens OX=9606 GN=ALB PE=1 SV=2	3	884.093	-1.9486	1.277e-10	109.66	7131200	yes
1934	LVRPEVDVMCTAFHDNEETFLK	22	P02768	Albumin OS=Homo sapiens OX=9606 GN=ALB PE=1 SV=2	4	663.321	-1.622	2.5039e-39	159.74	7629300000	yes
1935	LVRPEVDVMCTAFHDNEETFLK	22	P02768	Albumin OS=Homo sapiens OX=9606 GN=ALB PE=1 SV=2	3	884.093	-1.3657	2.5621e-140	269.11	350080000	yes
1936	LVRPEVDVMCTAFHDNEETFLK	22	P02768	Albumin OS=Homo sapiens OX=9606 GN=ALB PE=1 SV=2	4	663.321	-1.8264	2.9852e-11	90.464	33988000	yes
1937	LVRPEVDVMCTAFHDNEETFLK	22	P02768	Albumin OS=Homo sapiens OX=9606 GN=ALB PE=1 SV=2	4	663.321	-0.79501	1.783e-06	73.672	25602000	yes
1938	LVRPEVDVMCTAFHDNEETFLK	22	P02768	Albumin OS=Homo sapiens OX=9606 GN=ALB PE=1 SV=2	4	663.321	-0.38294	0.0012231	66.045	1017700	yes
1939	LVRPEVDVMCTAFHDNEETFLK	22	P02768	Albumin OS=Homo sapiens OX=9606 GN=ALB PE=1 SV=2	3	884.093	-0.29632	1.2538e-39	157.97	16467000	yes
1940	LVRPEVDVMCTAFHDNEETFLK	22	P02768	Albumin OS=Homo sapiens OX=9606 GN=ALB PE=1 SV=2	3	884.093	-0.89463	8.6104e-159	280.8	28668000	yes
1941	LVRPEVDVMCTAFHDNEETFLK	22	P02768	Albumin OS=Homo sapiens OX=9606 GN=ALB PE=1 SV=2	3	884.093	-0.64133	4.7163e-61	209.76	11707000	yes
1942	LVRPEVDVMCTAFHDNEETFLK	22	P02768	Albumin OS=Homo sapiens OX=9606 GN=ALB PE=1 SV=2	3	884.093	0.64423			508980	yes
1943	LVRPEVDVMCTAFHDNEETFLK	22	P02768	Albumin OS=Homo sapiens OX=9606 GN=ALB PE=1 SV=2	3	884.093	0.3962			1410500	yes
1944	LVRPEVDVMCTAFHDNEETFLK	22	P02768	Albumin OS=Homo sapiens OX=9606 GN=ALB PE=1 SV=2	3	884.093	0.3662			537830	yes
1945	LVRPEVDVMCTAFHDNEETFLK	22	P02768	Albumin OS=Homo sapiens OX=9606 GN=ALB PE=1 SV=2	3	884.093	-0.73127			349430000	yes
1946	LVRPEVDVMCTAFHDNEETFLK	22	P02768	Albumin OS=Homo sapiens OX=9606 GN=ALB PE=1 SV=2	4	663.321	-0.36753			9176900	yes
1947	LVRPEVDVMCTAFHDNEETFLK	22	P02768	Albumin OS=Homo sapiens OX=9606 GN=ALB PE=1 SV=2	4	663.321	-0.44875			3001300	yes
1948	LVRPEVDVMCTAFHDNEETFLK	22	P02768	Albumin OS=Homo sapiens OX=9606 GN=ALB PE=1 SV=2	4	663.321	-0.69013			1196800	yes
1949	LVRPEVDVMCTAFHDNEETFLKK	23	P02768	Albumin OS=Homo sapiens OX=9606 GN=ALB PE=1 SV=2	4	695.345	-0.38347	1.6628e-32	143.19	67761000	yes
1950	LVRPEVDVMCTAFHDNEETFLKK	23	P02768	Albumin OS=Homo sapiens OX=9606 GN=ALB PE=1 SV=2	5	556.478	0.16023	0.027683	27.081	18870000	yes
1951	LVRPEVDVMCTAFHDNEETFLKK	23	P02768	Albumin OS=Homo sapiens OX=9606 GN=ALB PE=1 SV=2	4	695.345	-0.11328	7.7046e-32	137.45	330720000	yes
1952	LVRPEVDVMCTAFHDNEETFLKK	23	P02768	Albumin OS=Homo sapiens OX=9606 GN=ALB PE=1 SV=2	4	695.345	0.14996	0.007122	48.229	5905900	yes
1953	LVRPEVDVMCTAFHDNEETFLKK	23	P02768	Albumin OS=Homo sapiens OX=9606 GN=ALB PE=1 SV=2	3	926.791	-2.1827	2.2115e-31	139.79	3098500000	yes
1954	LVRPEVDVMCTAFHDNEETFLKK	23	P02768	Albumin OS=Homo sapiens OX=9606 GN=ALB PE=1 SV=2	6	463.899	-0.83993	0.0027644	49.577	44034000	yes
1955	LVRPEVDVMCTAFHDNEETFLKK	23	P02768	Albumin OS=Homo sapiens OX=9606 GN=ALB PE=1 SV=2	4	695.345	-1.3167	4.7735e-06	68.42	7923100000	yes
1956	LVRPEVDVMCTAFHDNEETFLKK	23	P02768	Albumin OS=Homo sapiens OX=9606 GN=ALB PE=1 SV=2	5	556.478	0.71339			1592200	yes
1957	LVRPEVDVMCTAFHDNEETFLKK	23	P02768	Albumin OS=Homo sapiens OX=9606 GN=ALB PE=1 SV=2	4	699.344	2.5508	8.2458e-06	72.568	10890000	yes
1958	LVRPEVDVMCTAFHDNEETFLKK	23	P02768	Albumin OS=Homo sapiens OX=9606 GN=ALB PE=1 SV=2	4	699.344	-0.84662	1.8188e-24	124.86	286860000	yes
1959	LVRPEVDVMCTAFHDNEETFLKK	23	P02768	Albumin OS=Homo sapiens OX=9606 GN=ALB PE=1 SV=2	4	699.344	-0.76385	0.0067717	47.392	152790000	yes
1960	LVRPEVDVMCTAFHDNEETFLKK	23	P02768	Albumin OS=Homo sapiens OX=9606 GN=ALB PE=1 SV=2	4	699.344	-0.64612	0.0051462	49.662	44693000	yes
1961	LVRPEVDVMCTAFHDNEETFLKK	23	P02768	Albumin OS=Homo sapiens OX=9606 GN=ALB PE=1 SV=2	4	699.344	-1.0422	0.0012478	57.826	58162000	yes
1962	LVRPEVDVMCTAFHDNEETFLKK	23	P02768	Albumin OS=Homo sapiens OX=9606 GN=ALB PE=1 SV=2	4	699.344	-0.45072			4397000	yes
1963	LVSCTLGQK	9	Q7Z745	Maestro heat-like repeat-containing protein family member 2B OS=Homo sapiens OX=9606 GN=MROH2B PE=2 SV=3	2	503.274	-0.31683	0.005202	119.29	185130000	yes
1964	LVSCTLGQK	9	Q7Z745	Maestro heat-like repeat-containing protein family member 2B OS=Homo sapiens OX=9606 GN=MROH2B PE=2 SV=3	2	503.274	-1.6842	0.005813	132.57	33739000	yes
1965	LVSCTLGQK	9	Q7Z745	Maestro heat-like repeat-containing protein family member 2B OS=Homo sapiens OX=9606 GN=MROH2B PE=2 SV=3	2	503.274	0.17729			534930	yes
1966	LVTDLTKVHTECCHGDLLECADDR	24	P02768	Albumin OS=Homo sapiens OX=9606 GN=ALB PE=1 SV=2	4	715.078	-0.30556	3.6395e-15	109.64	4461600	yes
1967	LVTDLTKVHTECCHGDLLECADDR	24	P02768	Albumin OS=Homo sapiens OX=9606 GN=ALB PE=1 SV=2	3	953.102	-2.0209	0.0064453	52.853	15859000	yes
1968	LVTDLTKVHTECCHGDLLECADDR	24	P02768	Albumin OS=Homo sapiens OX=9606 GN=ALB PE=1 SV=2	5	572.264	-1.4164	0.02575	26.005	52369000	yes
1969	LVTDLTKVHTECCHGDLLECADDR	24	P02768	Albumin OS=Homo sapiens OX=9606 GN=ALB PE=1 SV=2	3	953.102	-1.9722	1.0748e-31	138.22	8796000	yes
1970	LVTDLTKVHTECCHGDLLECADDR	24	P02768	Albumin OS=Homo sapiens OX=9606 GN=ALB PE=1 SV=2	4	715.078	-0.60185	5.5119e-95	227.38	23742000	yes
1971	LYHSEAFTVNFGDTEEAK	18	P01009	Alpha-1-antitrypsin OS=Homo sapiens OX=9606 GN=SERPINA1 PE=1 SV=3	3	686.653	0.66108	2.968e-05	87.287	5933300	yes
1972	LYHSEAFTVNFGDTEEAK	18	P01009	Alpha-1-antitrypsin OS=Homo sapiens OX=9606 GN=SERPINA1 PE=1 SV=3	3	686.653	-0.55971	1.638e-41	195.6	136100000	yes
1973	LYHSEAFTVNFGDTEEAK	18	P01009	Alpha-1-antitrypsin OS=Homo sapiens OX=9606 GN=SERPINA1 PE=1 SV=3	3	686.653	-0.26627	1.9224e-05	99.711	4298000	yes
1974	LYHSEAFTVNFGDTEEAKK	19	P01009	Alpha-1-antitrypsin OS=Homo sapiens OX=9606 GN=SERPINA1 PE=1 SV=3	3	729.352	-0.91576	1.1382e-20	140.81	24345000	yes
1975	MAKMELSK	8	Q2KHT4	Germ cell-specific gene 1 protein OS=Homo sapiens OX=9606 GN=GSG1 PE=1 SV=2	2	498.249	-1.4308	0.010471	76.847	1989300	yes
1976	MAVVATLR	8	E7ETH6	Zinc finger protein 587B OS=Homo sapiens OX=9606 GN=ZNF587B PE=1 SV=1	2	459.757	-1.6058	0.0095757	83.614	7934700	yes
1977	MAVVATLR	8	E7ETH6	Zinc finger protein 587B OS=Homo sapiens OX=9606 GN=ZNF587B PE=1 SV=1	2	459.757		0.036178	48.174		yes
1978	MAVVATLR	8	E7ETH6	Zinc finger protein 587B OS=Homo sapiens OX=9606 GN=ZNF587B PE=1 SV=1	2	459.757	0.39462			89183	yes
1979	MFLSFPTTK	9	P69905	Hemoglobin subunit alpha OS=Homo sapiens OX=9606 GN=HBA2 PE=1 SV=2	2	544.278	-0.23618	0.020933	167.24	187170000	yes
1980	MFLSFPTTK	9	P69905	Hemoglobin subunit alpha OS=Homo sapiens OX=9606 GN=HBA2 PE=1 SV=2	2	544.278	0.7673	0.011653	171.73	24976000	yes
1981	MFLSFPTTK	9	P69905	Hemoglobin subunit alpha OS=Homo sapiens OX=9606 GN=HBA2 PE=1 SV=2	2	544.278	0.68337	0.013584	167.24	33084000	yes
1982	MFLSFPTTK	9	P69905	Hemoglobin subunit alpha OS=Homo sapiens OX=9606 GN=HBA2 PE=1 SV=2	2	544.278		0.037823	101.54		yes
1983	MFLSFPTTK	9	P69905	Hemoglobin subunit alpha OS=Homo sapiens OX=9606 GN=HBA2 PE=1 SV=2	2	536.281	0.53117	0.004732	127.56	210470000	yes
1984	MFTTAPDQVDKEDEDFQESNK	21	P00450	Ceruloplasmin OS=Homo sapiens OX=9606 GN=CP PE=1 SV=1	3	830.692	-0.41182	0.0030296	62.362	30468000	yes
1985	MHEGDEGPGHHHKPGLGEGTP	21	P06702	Protein S100-A9 OS=Homo sapiens OX=9606 GN=S100A9 PE=1 SV=1	4	544.746	-0.065546	0.035775	45.347	5714800	yes
1986	MLSCLFLLK	9	Q8IUB2	WAP four-disulfide core domain protein 3 OS=Homo sapiens OX=9606 GN=WFDC3 PE=1 SV=1	2	591.817	-1.1136	0.0224	66.682	8386300	yes
1987	MLSCLFLLK	9	Q8IUB2	WAP four-disulfide core domain protein 3 OS=Homo sapiens OX=9606 GN=WFDC3 PE=1 SV=1	2	591.817	-0.42306	0.043611	45.718	23031000	yes
1988	MLSCLFLLK	9	Q8IUB2	WAP four-disulfide core domain protein 3 OS=Homo sapiens OX=9606 GN=WFDC3 PE=1 SV=1	2	591.817	-0.36021	0.042031	44.447	3533900	yes
1989	MLSCLFLLK	9	Q8IUB2	WAP four-disulfide core domain protein 3 OS=Homo sapiens OX=9606 GN=WFDC3 PE=1 SV=1	2	591.817	-0.9577			13478000	yes
1990	MNTVIAALSR	10	P08185	Corticosteroid-binding globulin OS=Homo sapiens OX=9606 GN=SERPINA6 PE=1 SV=1	2	538.3	-0.76478	0.0057067	112.75	12973000	yes
1991	MNVALTR	7	Q86YA3	Protein ZGRF1 OS=Homo sapiens OX=9606 GN=ZGRF1 PE=1 SV=3	2	410.721		0.041316	118.01		yes
1992	MPCAEDYLSVVLNQLCVLHEK	21	P02768	Albumin OS=Homo sapiens OX=9606 GN=ALB PE=1 SV=2	3	845.408	-1.4499	7.6938e-26	141.22	3753200	yes
1993	MPCAEDYLSVVLNQLCVLHEK	21	P02768	Albumin OS=Homo sapiens OX=9606 GN=ALB PE=1 SV=2	3	845.408	-1.3904	1.1092e-08	97.32	3381200	yes
1994	MPCAEDYLSVVLNQLCVLHEK	21	P02768	Albumin OS=Homo sapiens OX=9606 GN=ALB PE=1 SV=2	3	845.408	-1.3312	1.3563e-08	95.666	2738500	yes
1995	MPGTVATLR	9	Q66K66	Transmembrane protein 198 OS=Homo sapiens OX=9606 GN=TMEM198 PE=1 SV=1	2	473.263	-0.99086	0.01098	110.81	90368000	yes
1996	MPGTVATLR	9	Q66K66	Transmembrane protein 198 OS=Homo sapiens OX=9606 GN=TMEM198 PE=1 SV=1	2	473.263	-1.4744	0.0010265	149.4	5360200000	yes
1997	MPGTVATLR	9	Q66K66	Transmembrane protein 198 OS=Homo sapiens OX=9606 GN=TMEM198 PE=1 SV=1	2	473.263	-1.7132	0.0080002	113.14	5609700	yes
1998	MPGTVATLR	9	Q66K66	Transmembrane protein 198 OS=Homo sapiens OX=9606 GN=TMEM198 PE=1 SV=1	2	473.263	0.75475			1027500	yes
1999	MPGTVATLR	9	Q66K66	Transmembrane protein 198 OS=Homo sapiens OX=9606 GN=TMEM198 PE=1 SV=1	2	473.263	0.68072			2284000	yes
[truncated: 1,634 more rows]
