# Supplementary material for: Protein composition analysis of human plasma-derived and recombinant human serum albumin preparations based on 4D label-free proteomics
Source: PeerJ. 2025 Jun 30;13:e19624. doi: 10.7717/peerj.19624 (PMC12225626; doi:10.7717/peerj.19624)
Supplement: Supplemental Information 2 — Supplemental Figures: Figure S1A: Peptide length, peptides per protein, distribution of coverage (%) and MW (kDa) of the LC-MS/MS analysis of rHSA from company A. Figure S2B: Peptide length, peptides per protein, distribution of coverage (%) and MW(kDa) of the LC-MS/MS analysis of rHSA from company B. Figure S3C: Peptide length, peptides per protein, distribution of coverage (%) and MW(kDa) of the LC-MS/MS analysis of pHSA from company C. Figure S4D: Peptide length, peptides per protein, distribution of coverage (%) and MW(kDa) of the LC-MS/MS analysis of pHSA from company D. Figure S5E: Peptide length, peptides per protein, distribution of coverage (%) and MW(kDa) of the LC-MS/MS analysis of pHSA from company E. Figure S6F: Peptide length, peptides per protein, distribution of coverage (%) and MW(kDa) of the LC-MS/MS analysis of pHSA from company F. Figure S7G: Peptide length, peptides per protein, distribution of coverage (%) and MW(kDa) of the LC-MS/MS analysis of pHSA from company G. Figure S8H: Peptide length, peptides per protein, distribution of coverage (%) and MW(kDa) of the LC-MS/MS analysis of pHSA from company H. Figure S9: GO enrichment analysis of the APs in pHSA. Figure S10: Subcellular localization prediction of the APs in pHSA. Figure S11: COG/KOG enrichment analysis of the APs in pHSA. Figure S12: KEGG pathway enrichment analysis of the APs in pHSA. Supplemental Tables: Table S1A: The protein and peptide identified in rHSA from company A. Table S2B: The protein and peptide identified in rHSA from company B. Table S3C: The protein and peptide identified in pHSA from company C. Table S4D: The protein and peptide identified in pHSA from company D. Table S5E: The protein and peptide identified in pHSA from company E. Table S6F: The protein and peptide identified in pHSA from company F. Table S7G: The protein and peptide identified in pHSA from company G. Table S8H: The protein and peptide identified in pHSA from company H. Table S9: The relative abunda [file peerj-13-19624-s002.zip › Supplementary/Supplementary Table/Supplementary Table S7 G.xlsx]

## Sheet: Summary
Header line description of table 1			Table 1. MS/MS spectrum database search analysis summary
Total spectrum	Number of spectrum produced by mass spectrometer
Matched spectrum	Number of spectrum matched with alignment protein		Total spectrums	Matched spectrums	Peptides	Unique peptides	Identified proteins
Peptides	Number of peptides which spectrum hit		115935	4993	1678	1563	343
Unique peptides	Number of unique peptides which spectrums hit
Identified proteins	Number of proteins detected by spectrum search analysis
Header line description of worksheet "Protein_ident"
Protein accession	Protein accession number of database used for search
Protein description	Protein functional description
Gene name	Name of the gene associated to the protein sequence
MW [kDa]	Protein molecular weight, unit [kDa]
Coverage [%]	Percent of identified peptide sequence covering in protein sequence
Peptides	Number of peptides which spectrums hit
Unique peptides	Number of unique peptides which spectrums hit
Razor + unique peptides	Number of razor and unique peptides which spectrums hit
MS/MS Counts	Number of spectrum which protein matched
Header line description of worksheet "Peptide_ident"
ID	Identified peptide index number
Sequence	Identified peptide amino acid sequence
Protein accession	Protein accession number of database used for search
Protein description	Protein functional description
Charge	The charge-state of the peptide
m/z	The recalibrated mass-over-charge value of the peptide
Mass error [ppm]	Parts per million ratio of peptide mass error between the theory and practice
PEP	The maximal posterior error probability for peptides
Length	Identified peptide amino acid length
Score	Andromeda score for the best associated MS/MS spectrum
Intensity	Ionic signal intensity of identified peptide
Unique [yes/no]	The peptide is or no unique to a single protein group

## Sheet: Protein_ident
Protein accession	Protein description	Gene name	MW [kDa]	Coverage [%]	MS/MS Counts	Peptides	Unique peptides	Razor + unique peptides	Intensity
A0A0B4J1U7	Immunoglobulin heavy variable 6-1 OS=Homo sapiens OX=9606 GN=IGHV6-1 PE=3 SV=1	IGHV6-1	13.481	5.8	1	1	1	1	0
A0A0C4DH42	Immunoglobulin heavy variable 3-66 OS=Homo sapiens OX=9606 GN=IGHV3-66 PE=3 SV=1	IGHV3-66	12.698	9.5	1	1	1	1	3788400
A0A0C4DH25	Immunoglobulin kappa variable 3D-20 OS=Homo sapiens OX=9606 GN=IGKV3D-20 PE=3 SV=1	IGKV3D-20	12.515	13.8	1	1	1	1	17122000
A6NE01	Protein FAM186A OS=Homo sapiens OX=9606 GN=FAM186A PE=2 SV=3	FAM186A	262.76	0.7	1	1	1	1	0
A6PVY3	Protein FAM177B OS=Homo sapiens OX=9606 GN=FAM177B PE=2 SV=1	FAM177B	18.145	8.2	1	1	1	1	22404000
A8K2U0	Alpha-2-macroglobulin-like protein 1 OS=Homo sapiens OX=9606 GN=A2ML1 PE=1 SV=3	A2ML1	161.1	6.6	7	6	6	6	44675000
B7ZBB8	Protein phosphatase 1 regulatory subunit 3G OS=Homo sapiens OX=9606 GN=PPP1R3G PE=1 SV=1	PPP1R3G	38.018	2	1	1	1	1	0
C9JC47	Putative protein FAM157A OS=Homo sapiens OX=9606 GN=FAM157A PE=3 SV=1	FAM157A	42.896	4.4	1	1	1	1	43092000
E7ETH6	Zinc finger protein 587B OS=Homo sapiens OX=9606 GN=ZNF587B PE=1 SV=1	ZNF587B	45.541	2	1	1	1	1	1599400
O00204	Sulfotransferase 2B1 OS=Homo sapiens OX=9606 GN=SULT2B1 PE=1 SV=2	SULT2B1	41.307	3.6	1	1	1	1	5057000
O00303	Eukaryotic translation initiation factor 3 subunit F OS=Homo sapiens OX=9606 GN=EIF3F PE=1 SV=1	EIF3F	37.563	5	1	1	1	1	1071400
O00327	Basic helix-loop-helix ARNT-like protein 1 OS=Homo sapiens OX=9606 GN=BMAL1 PE=1 SV=2	BMAL1	68.761	3	2	1	1	1	212110000
O00391	Sulfhydryl oxidase 1 OS=Homo sapiens OX=9606 GN=QSOX1 PE=1 SV=3	QSOX1	82.577	7.8	5	5	5	5	34950000
O14818	Proteasome subunit alpha type-7 OS=Homo sapiens OX=9606 GN=PSMA7 PE=1 SV=1	PSMA7	27.887	8.9	1	1	1	1	3986200
O15144	Actin-related protein 2/3 complex subunit 2 OS=Homo sapiens OX=9606 GN=ARPC2 PE=1 SV=1	ARPC2	34.333	6.3	1	1	1	1	1952300
O15195	Villin-like protein OS=Homo sapiens OX=9606 GN=VILL PE=1 SV=3	VILL	95.906	1.6	0	1	1	1	19387000
O43240	Kallikrein-10 OS=Homo sapiens OX=9606 GN=KLK10 PE=1 SV=3	KLK10	30.17	12	4	3	3	3	11691000
O43432	Eukaryotic translation initiation factor 4 gamma 3 OS=Homo sapiens OX=9606 GN=EIF4G3 PE=1 SV=2	EIF4G3	176.65	0.8	1	1	1	1	9725700
O43707	Alpha-actinin-4 OS=Homo sapiens OX=9606 GN=ACTN4 PE=1 SV=2	ACTN4	104.85	7.5	6	5	4	5	21888000
O60437	Periplakin OS=Homo sapiens OX=9606 GN=PPL PE=1 SV=4	PPL	204.74	3	3	3	3	3	10361000
O60928	Inward rectifier potassium channel 13 OS=Homo sapiens OX=9606 GN=KCNJ13 PE=1 SV=1	KCNJ13	40.529	5	1	1	1	1	0
O75223	Gamma-glutamylcyclotransferase OS=Homo sapiens OX=9606 GN=GGCT PE=1 SV=1	GGCT	21.007	7.4	2	1	1	1	36065000
O75369	Filamin-B OS=Homo sapiens OX=9606 GN=FLNB PE=1 SV=2	FLNB	278.16	2.3	3	3	3	3	3833700
O75460	Serine/threonine-protein kinase/endoribonuclease IRE1 OS=Homo sapiens OX=9606 GN=ERN1 PE=1 SV=2	ERN1	109.73	0.9	2	1	1	1	176440000
O75608	Acyl-protein thioesterase 1 OS=Homo sapiens OX=9606 GN=LYPLA1 PE=1 SV=1	LYPLA1	24.669	11.7	1	1	1	1	3719800
O75882	Attractin OS=Homo sapiens OX=9606 GN=ATRN PE=1 SV=2	ATRN	158.54	14.7	24	18	18	18	1372600000
O94919	Endonuclease domain-containing 1 protein OS=Homo sapiens OX=9606 GN=ENDOD1 PE=1 SV=2	ENDOD1	55.016	3	1	1	1	1	2570900
O95833	Chloride intracellular channel protein 3 OS=Homo sapiens OX=9606 GN=CLIC3 PE=1 SV=2	CLIC3	26.648	8.5	1	1	1	1	7657900
O95922	Polyglutamylase complex subunit TTLL1 OS=Homo sapiens OX=9606 GN=TTLL1 PE=1 SV=1	TTLL1	48.987	2.1	0	1	1	1	15530000
P00338	L-lactate dehydrogenase A chain OS=Homo sapiens OX=9606 GN=LDHA PE=1 SV=2	LDHA	36.688	4.2	1	1	1	1	1429500
P00441	Superoxide dismutase [Cu-Zn] OS=Homo sapiens OX=9606 GN=SOD1 PE=1 SV=2	SOD1	15.936	13.6	1	1	1	1	5966400
P00450	Ceruloplasmin OS=Homo sapiens OX=9606 GN=CP PE=1 SV=1	CP	122.2	26.7	42	20	20	20	2393300000
P00505	Aspartate aminotransferase, mitochondrial OS=Homo sapiens OX=9606 GN=GOT2 PE=1 SV=3	GOT2	47.517	5.3	1	1	1	1	3107800
P00533	Epidermal growth factor receptor OS=Homo sapiens OX=9606 GN=EGFR PE=1 SV=2	EGFR	134.28	2.3	2	2	2	2	15877000
P00558	Phosphoglycerate kinase 1 OS=Homo sapiens OX=9606 GN=PGK1 PE=1 SV=3	PGK1	44.614	12.7	8	5	5	5	49208000
P00738	Haptoglobin OS=Homo sapiens OX=9606 GN=HP PE=1 SV=1	HP	45.205	57.9	134	26	14	26	161760000000
P00739	Haptoglobin-related protein OS=Homo sapiens OX=9606 GN=HPR PE=2 SV=2	HPR	39.029	38.5	4	15	3	3	141560000
P00742	Coagulation factor X OS=Homo sapiens OX=9606 GN=F10 PE=1 SV=2	F10	54.731	5.7	2	2	2	2	16296000
P00748	Coagulation factor XII OS=Homo sapiens OX=9606 GN=F12 PE=1 SV=3	F12	67.791	2.9	1	1	1	1	5352800
P00918	Carbonic anhydrase 2 OS=Homo sapiens OX=9606 GN=CA2 PE=1 SV=2	CA2	29.246	7.3	1	1	1	1	5200500
P01008	Antithrombin-III OS=Homo sapiens OX=9606 GN=SERPINC1 PE=1 SV=1	SERPINC1	52.602	30	21	11	11	11	813000000
P01009	Alpha-1-antitrypsin OS=Homo sapiens OX=9606 GN=SERPINA1 PE=1 SV=3	SERPINA1	46.736	38.5	27	14	14	14	1133600000
P01011	Alpha-1-antichymotrypsin OS=Homo sapiens OX=9606 GN=SERPINA3 PE=1 SV=2	SERPINA3	47.65	18.9	9	8	8	8	205660000
P01019	Angiotensinogen OS=Homo sapiens OX=9606 GN=AGT PE=1 SV=3	AGT	53.154	13.2	7	6	6	6	416900000
P01024	Complement C3 OS=Homo sapiens OX=9606 GN=C3 PE=1 SV=2	C3	187.15	2.8	4	3	3	3	20262000
P01040	Cystatin-A OS=Homo sapiens OX=9606 GN=CSTA PE=1 SV=1	CSTA	11.006	89.8	26	8	8	8	1185600000
P01042	Kininogen-1 OS=Homo sapiens OX=9606 GN=KNG1 PE=1 SV=2	KNG1	71.957	15.5	10	9	9	9	2589700000
P01857	Immunoglobulin heavy constant gamma 1 OS=Homo sapiens OX=9606 GN=IGHG1 PE=1 SV=1	IGHG1	36.105	23.3	3	5	2	2	35565000
P01861	Immunoglobulin heavy constant gamma 4 OS=Homo sapiens OX=9606 GN=IGHG4 PE=1 SV=1	IGHG4	35.94	19.9	5	5	2	5	96243000
P01871	Immunoglobulin heavy constant mu OS=Homo sapiens OX=9606 GN=IGHM PE=1 SV=4	IGHM	49.439	2.6	1	1	1	1	5015100
P01876	Immunoglobulin heavy constant alpha 1 OS=Homo sapiens OX=9606 GN=IGHA1 PE=1 SV=2	IGHA1	37.654	17.6	4	6	3	3	60051000
P01877	Immunoglobulin heavy constant alpha 2 OS=Homo sapiens OX=9606 GN=IGHA2 PE=1 SV=4	IGHA2	36.591	21.5	8	6	3	6	131650000
P02042	Hemoglobin subunit delta OS=Homo sapiens OX=9606 GN=HBD PE=1 SV=2	HBD	16.055	42.9	1	7	1	1	28064000
P02533	Keratin, type I cytoskeletal 14 OS=Homo sapiens OX=9606 GN=KRT14 PE=1 SV=4	KRT14	51.561	50.8	28	23	10	14	621900000
P02538	Keratin, type II cytoskeletal 6A OS=Homo sapiens OX=9606 GN=KRT6A PE=1 SV=3	KRT6A	60.044	53.4	62	40	4	38	3210200000
P02545	Prelamin-A/C OS=Homo sapiens OX=9606 GN=LMNA PE=1 SV=1	LMNA	74.139	22.4	13	11	11	11	52598000
P02647	Apolipoprotein A-I OS=Homo sapiens OX=9606 GN=APOA1 PE=1 SV=1	APOA1	30.777	28.5	8	7	7	7	194380000
P02652	Apolipoprotein A-II OS=Homo sapiens OX=9606 GN=APOA2 PE=1 SV=1	APOA2	11.175	19	14	3	3	3	15482000000
P02654	Apolipoprotein C-I OS=Homo sapiens OX=9606 GN=APOC1 PE=1 SV=1	APOC1	9.3318	10.8	2	1	1	1	51381000
P02655	Apolipoprotein C-II OS=Homo sapiens OX=9606 GN=APOC2 PE=1 SV=1	APOC2	11.284	28.7	3	3	3	3	156270000
P02656	Apolipoprotein C-III OS=Homo sapiens OX=9606 GN=APOC3 PE=1 SV=1	APOC3	10.852	27.3	3	2	2	2	278010000
P02749	Beta-2-glycoprotein 1 OS=Homo sapiens OX=9606 GN=APOH PE=1 SV=3	APOH	38.298	30.4	27	10	10	10	9137000000
P02750	Leucine-rich alpha-2-glycoprotein OS=Homo sapiens OX=9606 GN=LRG1 PE=1 SV=2	LRG1	38.177	8.9	5	3	3	3	1203700000
P02753	Retinol-binding protein 4 OS=Homo sapiens OX=9606 GN=RBP4 PE=1 SV=3	RBP4	23.01	51.2	6	6	6	6	1491700000
P02760	Protein AMBP OS=Homo sapiens OX=9606 GN=AMBP PE=1 SV=1	AMBP	38.999	35.5	18	11	11	11	1451400000
P02763	Alpha-1-acid glycoprotein 1 OS=Homo sapiens OX=9606 GN=ORM1 PE=1 SV=2	ORM1	23.539	42.3	23	10	8	10	13812000000
P02765	Alpha-2-HS-glycoprotein OS=Homo sapiens OX=9606 GN=AHSG PE=1 SV=2	AHSG	39.34	25.6	45	8	8	8	14647000000
P02766	Transthyretin OS=Homo sapiens OX=9606 GN=TTR PE=1 SV=1	TTR	15.887	73.5	41	13	13	13	18926000000
P02768	Albumin OS=Homo sapiens OX=9606 GN=ALB PE=1 SV=2	ALB	69.366	84.6	2196	97	97	97	1422700000000
P02774	Vitamin D-binding protein OS=Homo sapiens OX=9606 GN=GC PE=1 SV=2	GC	52.917	34.2	16	14	14	14	756870000
P02787	Serotransferrin OS=Homo sapiens OX=9606 GN=TF PE=1 SV=4	TF	77.049	49.4	66	33	33	33	11247000000
P02788	Lactotransferrin OS=Homo sapiens OX=9606 GN=LTF PE=1 SV=6	LTF	78.181	10.7	5	5	5	5	28132000
P02790	Hemopexin OS=Homo sapiens OX=9606 GN=HPX PE=1 SV=2	HPX	51.676	59.3	53	19	19	19	52356000000
P03952	Plasma kallikrein OS=Homo sapiens OX=9606 GN=KLKB1 PE=1 SV=1	KLKB1	71.369	5.8	4	4	4	4	283540000
P04040	Catalase OS=Homo sapiens OX=9606 GN=CAT PE=1 SV=3	CAT	59.755	3.4	1	1	1	1	1293500
P04075	Fructose-bisphosphate aldolase A OS=Homo sapiens OX=9606 GN=ALDOA PE=1 SV=2	ALDOA	39.42	28	12	9	9	9	104550000
P04080	Cystatin-B OS=Homo sapiens OX=9606 GN=CSTB PE=1 SV=2	CSTB	11.139	45.9	3	2	2	2	9256600
P04083	Annexin A1 OS=Homo sapiens OX=9606 GN=ANXA1 PE=1 SV=2	ANXA1	38.714	40.8	13	10	10	10	118650000
P04180	Phosphatidylcholine-sterol acyltransferase OS=Homo sapiens OX=9606 GN=LCAT PE=1 SV=1	LCAT	49.577	22.7	15	7	7	7	421130000
P04217	Alpha-1B-glycoprotein OS=Homo sapiens OX=9606 GN=A1BG PE=1 SV=4	A1BG	54.253	33.7	46	11	11	11	13355000000
P04259	Keratin, type II cytoskeletal 6B OS=Homo sapiens OX=9606 GN=KRT6B PE=1 SV=5	KRT6B	60.066	48.6	9	36	4	4	119770000
P04264	Keratin, type II cytoskeletal 1 OS=Homo sapiens OX=9606 GN=KRT1 PE=1 SV=6	KRT1	66.038	64.9	133	54	50	54	9471300000
P04278	Sex hormone-binding globulin OS=Homo sapiens OX=9606 GN=SHBG PE=1 SV=2	SHBG	43.779	17.7	8	5	5	5	237230000
P04406	Glyceraldehyde-3-phosphate dehydrogenase OS=Homo sapiens OX=9606 GN=GAPDH PE=1 SV=3	GAPDH	36.053	51.3	32	15	15	15	582620000
P04792	Heat shock protein beta-1 OS=Homo sapiens OX=9606 GN=HSPB1 PE=1 SV=2	HSPB1	22.782	63.4	21	13	13	13	665610000
P04843	Dolichyl-diphosphooligosaccharide--protein glycosyltransferase subunit 1 OS=Homo sapiens OX=9606 GN=RPN1 PE=1 SV=1	RPN1	68.569	8.4	3	3	3	3	6784500
Q93077	Histone H2A type 1-C OS=Homo sapiens OX=9606 GN=H2AC6 PE=1 SV=3	H2AC6	14.105	13.8	1	1	1	1	1181600
P05089	Arginase-1 OS=Homo sapiens OX=9606 GN=ARG1 PE=1 SV=2	ARG1	34.735	20.8	10	6	6	6	256360000
P05090	Apolipoprotein D OS=Homo sapiens OX=9606 GN=APOD PE=1 SV=1	APOD	21.275	25.9	11	4	4	4	457300000
P05109	Protein S100-A8 OS=Homo sapiens OX=9606 GN=S100A8 PE=1 SV=1	S100A8	10.834	46.2	4	5	5	5	288740000
P05120	Plasminogen activator inhibitor 2 OS=Homo sapiens OX=9606 GN=SERPINB2 PE=1 SV=2	SERPINB2	46.596	5.1	5	2	2	2	8082900
P05154	Plasma serine protease inhibitor OS=Homo sapiens OX=9606 GN=SERPINA5 PE=1 SV=3	SERPINA5	45.674	6.2	2	2	2	2	7437800
P05155	Plasma protease C1 inhibitor OS=Homo sapiens OX=9606 GN=SERPING1 PE=1 SV=2	SERPING1	55.154	29.2	61	20	20	20	36062000000
P05164	Myeloperoxidase OS=Homo sapiens OX=9606 GN=MPO PE=1 SV=1	MPO	83.868	2.7	1	1	1	1	1270700
P05362	Intercellular adhesion molecule 1 OS=Homo sapiens OX=9606 GN=ICAM1 PE=1 SV=2	ICAM1	57.825	5.3	3	3	3	3	26119000
P05543	Thyroxine-binding globulin OS=Homo sapiens OX=9606 GN=SERPINA7 PE=1 SV=2	SERPINA7	46.324	17.1	13	7	7	7	1272700000
P05556	Integrin beta-1 OS=Homo sapiens OX=9606 GN=ITGB1 PE=1 SV=2	ITGB1	88.414	4.5	2	2	2	2	7206300
P06276	Cholinesterase OS=Homo sapiens OX=9606 GN=BCHE PE=1 SV=1	BCHE	68.417	8.3	4	4	4	4	111010000
P06312	Immunoglobulin kappa variable 4-1 OS=Homo sapiens OX=9606 GN=IGKV4-1 PE=1 SV=1	IGKV4-1	13.38	12.4	0	1	1	1	1015000
P06396	Gelsolin OS=Homo sapiens OX=9606 GN=GSN PE=1 SV=1	GSN	85.696	3.5	1	2	2	2	7949300
P06576	ATP synthase subunit beta, mitochondrial OS=Homo sapiens OX=9606 GN=ATP5F1B PE=1 SV=3	ATP5F1B	56.559	6.4	4	2	2	2	20768000
P06702	Protein S100-A9 OS=Homo sapiens OX=9606 GN=S100A9 PE=1 SV=1	S100A9	13.242	71.9	14	6	6	6	263300000
P06732	Creatine kinase M-type OS=Homo sapiens OX=9606 GN=CKM PE=1 SV=2	CKM	43.101	3.7	1	1	1	1	0
P06733	Alpha-enolase OS=Homo sapiens OX=9606 GN=ENO1 PE=1 SV=2	ENO1	47.168	47	22	17	17	17	292430000
P67936	Tropomyosin alpha-4 chain OS=Homo sapiens OX=9606 GN=TPM4 PE=1 SV=3	TPM4	28.521	14.1	3	3	3	3	34614000
P07108	Acyl-CoA-binding protein OS=Homo sapiens OX=9606 GN=DBI PE=1 SV=2	DBI	10.044	41.4	3	2	2	2	9867600
P07333	Macrophage colony-stimulating factor 1 receptor OS=Homo sapiens OX=9606 GN=CSF1R PE=1 SV=2	CSF1R	107.98	2.2	4	2	2	2	60418000
P07339	Cathepsin D OS=Homo sapiens OX=9606 GN=CTSD PE=1 SV=1	CTSD	44.552	25.2	6	7	7	7	40973000
P07355	Annexin A2 OS=Homo sapiens OX=9606 GN=ANXA2 PE=1 SV=2	ANXA2	38.604	41.6	15	11	11	11	114620000
P07359	Platelet glycoprotein Ib alpha chain OS=Homo sapiens OX=9606 GN=GP1BA PE=1 SV=2	GP1BA	71.539	5.4	2	3	3	3	34518000
P07384	Calpain-1 catalytic subunit OS=Homo sapiens OX=9606 GN=CAPN1 PE=1 SV=1	CAPN1	81.889	4.5	0	2	2	2	2555700
P07911	Uromodulin OS=Homo sapiens OX=9606 GN=UMOD PE=1 SV=1	UMOD	69.76	2.3	1	1	1	1	0
P08185	Corticosteroid-binding globulin OS=Homo sapiens OX=9606 GN=SERPINA6 PE=1 SV=1	SERPINA6	45.14	9.6	2	4	4	4	159850000
P08238	Heat shock protein HSP 90-beta OS=Homo sapiens OX=9606 GN=HSP90AB1 PE=1 SV=4	HSP90AB1	83.263	4.8	4	3	3	3	7772500
P08571	Monocyte differentiation antigen CD14 OS=Homo sapiens OX=9606 GN=CD14 PE=1 SV=2	CD14	40.076	9.3	3	3	3	3	190860000
P08670	Vimentin OS=Homo sapiens OX=9606 GN=VIM PE=1 SV=4	VIM	53.651	7.5	2	3	2	2	2756600
P08697	Alpha-2-antiplasmin OS=Homo sapiens OX=9606 GN=SERPINF2 PE=1 SV=3	SERPINF2	54.565	19.6	8	7	7	7	445770000
P08727	Keratin, type I cytoskeletal 19 OS=Homo sapiens OX=9606 GN=KRT19 PE=1 SV=4	KRT19	44.105	14	1	5	1	1	1540100
P08779	Keratin, type I cytoskeletal 16 OS=Homo sapiens OX=9606 GN=KRT16 PE=1 SV=4	KRT16	51.267	50.7	41	26	17	22	1236700000
P09211	Glutathione S-transferase P OS=Homo sapiens OX=9606 GN=GSTP1 PE=1 SV=2	GSTP1	23.356	10	1	1	1	1	18397000
P09525	Annexin A4 OS=Homo sapiens OX=9606 GN=ANXA4 PE=1 SV=4	ANXA4	35.882	9.4	2	2	2	2	8099500
P09601	Heme oxygenase 1 OS=Homo sapiens OX=9606 GN=HMOX1 PE=1 SV=1	HMOX1	32.818	4.5	1	1	1	1	2138500
P09619	Platelet-derived growth factor receptor beta OS=Homo sapiens OX=9606 GN=PDGFRB PE=1 SV=1	PDGFRB	123.97	2.9	1	2	2	2	9274400
P0C0L5	Complement C4-B OS=Homo sapiens OX=9606 GN=C4B_2 PE=1 SV=2	C4B_2	192.75	1.2	3	2	2	2	28436000
P0C869	Cytosolic phospholipase A2 beta OS=Homo sapiens OX=9606 GN=PLA2G4B PE=1 SV=2	PLA2G4B	87.977	5.2	2	2	2	2	2759100
P62987	Ubiquitin-60S ribosomal protein L40 OS=Homo sapiens OX=9606 GN=UBA52 PE=1 SV=2	UBA52	14.728	56.2	19	11	11	11	1165800000
P0DMV9	Heat shock 70 kDa protein 1B OS=Homo sapiens OX=9606 GN=HSPA1B PE=1 SV=1	HSPA1B	70.051	22.8	10	11	9	9	41429000
P0DOY3	Immunoglobulin lambda constant 3 OS=Homo sapiens OX=9606 GN=IGLC3 PE=1 SV=1	IGLC3	11.265	37.7	3	3	3	3	619570000
P0DPH8	Tubulin alpha-3D chain OS=Homo sapiens OX=9606 GN=TUBA3D PE=1 SV=1	TUBA3D	49.959	6.7	1	2	2	2	57810000
P10599	Thioredoxin OS=Homo sapiens OX=9606 GN=TXN PE=1 SV=3	TXN	11.737	19	2	1	1	1	45152000
P10809	60 kDa heat shock protein, mitochondrial OS=Homo sapiens OX=9606 GN=HSPD1 PE=1 SV=2	HSPD1	61.054	4	1	1	1	1	2264800
P11021	Endoplasmic reticulum chaperone BiP OS=Homo sapiens OX=9606 GN=HSPA5 PE=1 SV=2	HSPA5	72.332	30	13	12	12	12	131870000
P11142	Heat shock cognate 71 kDa protein OS=Homo sapiens OX=9606 GN=HSPA8 PE=1 SV=1	HSPA8	70.897	28.8	19	13	11	13	251510000
P11388	DNA topoisomerase 2-alpha OS=Homo sapiens OX=9606 GN=TOP2A PE=1 SV=3	TOP2A	174.38	1.2	1	1	1	1	7336200
P12532	Creatine kinase U-type, mitochondrial OS=Homo sapiens OX=9606 GN=CKMT1B PE=1 SV=1	CKMT1B	47.036	7	1	2	2	2	16094000
P12830	Cadherin-1 OS=Homo sapiens OX=9606 GN=CDH1 PE=1 SV=3	CDH1	97.455	1.8	2	2	2	2	24979000
P12955	Xaa-Pro dipeptidase OS=Homo sapiens OX=9606 GN=PEPD PE=1 SV=3	PEPD	54.548	18.9	8	7	7	7	126570000
P13639	Elongation factor 2 OS=Homo sapiens OX=9606 GN=EEF2 PE=1 SV=4	EEF2	95.337	5.8	6	4	4	4	29491000
P13645	Keratin, type I cytoskeletal 10 OS=Homo sapiens OX=9606 GN=KRT10 PE=1 SV=6	KRT10	58.826	47.4	109	37	33	37	4127700000
P13647	Keratin, type II cytoskeletal 5 OS=Homo sapiens OX=9606 GN=KRT5 PE=1 SV=3	KRT5	62.378	45.6	37	34	17	18	907300000
P13797	Plastin-3 OS=Homo sapiens OX=9606 GN=PLS3 PE=1 SV=4	PLS3	70.81	2.5	1	1	1	1	1214100
Q5VT79	Annexin A8-like protein 1 OS=Homo sapiens OX=9606 GN=ANXA8L1 PE=2 SV=2	ANXA8L1	36.879	4.9	1	1	1	1	8156900
P14151	L-selectin OS=Homo sapiens OX=9606 GN=SELL PE=1 SV=2	SELL	42.187	9.9	3	3	3	3	133370000
P14174	Macrophage migration inhibitory factor OS=Homo sapiens OX=9606 GN=MIF PE=1 SV=4	MIF	12.476	9.6	2	1	1	1	18585000
P14618	Pyruvate kinase PKM OS=Homo sapiens OX=9606 GN=PKM PE=1 SV=4	PKM	57.936	36.5	19	13	13	13	230550000
P14635	G2/mitotic-specific cyclin-B1 OS=Homo sapiens OX=9606 GN=CCNB1 PE=1 SV=1	CCNB1	48.337	2.5	1	1	1	1	44415000
P14735	Insulin-degrading enzyme OS=Homo sapiens OX=9606 GN=IDE PE=1 SV=4	IDE	117.97	8.2	6	6	6	6	28809000
P14923	Junction plakoglobin OS=Homo sapiens OX=9606 GN=JUP PE=1 SV=3	JUP	81.744	13.4	13	8	8	8	244680000
P15104	Glutamine synthetase OS=Homo sapiens OX=9606 GN=GLUL PE=1 SV=4	GLUL	42.064	13.7	10	4	4	4	47630000
P15144	Aminopeptidase N OS=Homo sapiens OX=9606 GN=ANPEP PE=1 SV=4	ANPEP	109.54	8.5	7	7	7	7	118070000
P15151	Poliovirus receptor OS=Homo sapiens OX=9606 GN=PVR PE=1 SV=2	PVR	45.302	10.1	4	3	3	3	37436000
P15169	Carboxypeptidase N catalytic chain OS=Homo sapiens OX=9606 GN=CPN1 PE=1 SV=1	CPN1	52.286	14.8	3	4	4	4	51045000
P15259	Phosphoglycerate mutase 2 OS=Homo sapiens OX=9606 GN=PGAM2 PE=1 SV=3	PGAM2	28.766	7.9	1	1	1	1	3715700
P15291	Beta-1,4-galactosyltransferase 1 OS=Homo sapiens OX=9606 GN=B4GALT1 PE=1 SV=5	B4GALT1	43.92	2.8	1	1	1	1	10302000
P15309	Prostatic acid phosphatase OS=Homo sapiens OX=9606 GN=ACP3 PE=1 SV=3	ACP3	44.566	4.7	1	1	1	1	2085100
P15924	Desmoplakin OS=Homo sapiens OX=9606 GN=DSP PE=1 SV=3	DSP	331.77	13.9	42	30	30	30	277290000
P16070	CD44 antigen OS=Homo sapiens OX=9606 GN=CD44 PE=1 SV=3	CD44	81.537	1.6	3	1	1	1	484300000
P16885	1-phosphatidylinositol 4,5-bisphosphate phosphodiesterase gamma-2 OS=Homo sapiens OX=9606 GN=PLCG2 PE=1 SV=4	PLCG2	147.87	0.6	1	1	1	1	16721000
P16930	Fumarylacetoacetase OS=Homo sapiens OX=9606 GN=FAH PE=1 SV=2	FAH	46.374	8.6	3	3	3	3	23892000
P17174	Aspartate aminotransferase, cytoplasmic OS=Homo sapiens OX=9606 GN=GOT1 PE=1 SV=3	GOT1	46.247	4.1	3	2	2	2	14017000
P17813	Endoglin OS=Homo sapiens OX=9606 GN=ENG PE=1 SV=2	ENG	70.577	2	1	1	1	1	13430000
P17931	Galectin-3 OS=Homo sapiens OX=9606 GN=LGALS3 PE=1 SV=5	LGALS3	26.152	6	3	1	1	1	2038700
P18206	Vinculin OS=Homo sapiens OX=9606 GN=VCL PE=1 SV=4	VCL	123.8	9.4	6	6	6	6	11882000
P18510	Interleukin-1 receptor antagonist protein OS=Homo sapiens OX=9606 GN=IL1RN PE=1 SV=1	IL1RN	20.055	6.8	1	1	1	1	3097700
P19012	Keratin, type I cytoskeletal 15 OS=Homo sapiens OX=9606 GN=KRT15 PE=1 SV=3	KRT15	49.211	9.9	1	4	1	1	3218300
P19652	Alpha-1-acid glycoprotein 2 OS=Homo sapiens OX=9606 GN=ORM2 PE=1 SV=2	ORM2	23.602	30.8	11	6	4	4	2166000000
P19784	Casein kinase II subunit alpha' OS=Homo sapiens OX=9606 GN=CSNK2A2 PE=1 SV=1	CSNK2A2	41.213	5.4	1	1	1	1	1450700
P19971	Thymidine phosphorylase OS=Homo sapiens OX=9606 GN=TYMP PE=1 SV=2	TYMP	49.955	16.6	8	6	6	6	84683000
P20020	Plasma membrane calcium-transporting ATPase 1 OS=Homo sapiens OX=9606 GN=ATP2B1 PE=1 SV=4	ATP2B1	134.68	1.2	1	1	1	1	32143000
P20073	Annexin A7 OS=Homo sapiens OX=9606 GN=ANXA7 PE=1 SV=3	ANXA7	52.739	3.3	1	1	1	1	1590000
P20930	Filaggrin OS=Homo sapiens OX=9606 GN=FLG PE=1 SV=3	FLG	435.16	1.1	3	3	3	3	23633000
P21281	V-type proton ATPase subunit B, brain isoform OS=Homo sapiens OX=9606 GN=ATP6V1B2 PE=1 SV=3	ATP6V1B2	56.5	3.7	1	1	1	1	13832000
P21333	Filamin-A OS=Homo sapiens OX=9606 GN=FLNA PE=1 SV=4	FLNA	280.74	1.2	1	1	1	1	1246300
P22735	Protein-glutamine gamma-glutamyltransferase K OS=Homo sapiens OX=9606 GN=TGM1 PE=1 SV=4	TGM1	89.786	3.3	3	2	2	2	32397000
P22792	Carboxypeptidase N subunit 2 OS=Homo sapiens OX=9606 GN=CPN2 PE=1 SV=3	CPN2	60.556	7	2	4	4	4	110180000
P23470	Receptor-type tyrosine-protein phosphatase gamma OS=Homo sapiens OX=9606 GN=PTPRG PE=1 SV=4	PTPRG	162	1.9	3	2	2	2	44801000
P23526	Adenosylhomocysteinase OS=Homo sapiens OX=9606 GN=AHCY PE=1 SV=4	AHCY	47.716	8.1	2	2	2	2	3030500
P25311	Zinc-alpha-2-glycoprotein OS=Homo sapiens OX=9606 GN=AZGP1 PE=1 SV=2	AZGP1	34.258	39.3	30	14	14	14	6246400000
P25705	ATP synthase subunit alpha, mitochondrial OS=Homo sapiens OX=9606 GN=ATP5F1A PE=1 SV=1	ATP5F1A	59.75	3.3	1	1	1	1	2028500
P26640	Valine--tRNA ligase OS=Homo sapiens OX=9606 GN=VARS1 PE=1 SV=4	VARS1	140.47	2.5	1	1	1	1	1918500
P26641	Elongation factor 1-gamma OS=Homo sapiens OX=9606 GN=EEF1G PE=1 SV=3	EEF1G	50.118	3	1	1	1	1	3390900
P26992	Ciliary neurotrophic factor receptor subunit alpha OS=Homo sapiens OX=9606 GN=CNTFR PE=1 SV=2	CNTFR	40.633	11.3	2	2	2	2	9443000
P27482	Calmodulin-like protein 3 OS=Homo sapiens OX=9606 GN=CALML3 PE=1 SV=2	CALML3	16.891	42.3	4	4	4	4	17511000
P27487	Dipeptidyl peptidase 4 OS=Homo sapiens OX=9606 GN=DPP4 PE=1 SV=2	DPP4	88.278	17.5	10	11	11	11	77253000
P28676	Grancalcin OS=Homo sapiens OX=9606 GN=GCA PE=1 SV=2	GCA	24.01	5.1	0	1	1	1	151220000
P29401	Transketolase OS=Homo sapiens OX=9606 GN=TKT PE=1 SV=3	TKT	67.877	4.3	2	2	2	2	7065900
P29508	Serpin B3 OS=Homo sapiens OX=9606 GN=SERPINB3 PE=1 SV=2	SERPINB3	44.564	47.4	46	27	12	27	1752300000
P30086	Phosphatidylethanolamine-binding protein 1 OS=Homo sapiens OX=9606 GN=PEBP1 PE=1 SV=3	PEBP1	21.057	17.1	1	1	1	1	3097500
P30101	Protein disulfide-isomerase A3 OS=Homo sapiens OX=9606 GN=PDIA3 PE=1 SV=4	PDIA3	56.782	5.7	3	2	2	2	10903000
P30530	Tyrosine-protein kinase receptor UFO OS=Homo sapiens OX=9606 GN=AXL PE=1 SV=4	AXL	98.336	1.2	1	1	1	1	4264800
P30740	Leukocyte elastase inhibitor OS=Homo sapiens OX=9606 GN=SERPINB1 PE=1 SV=1	SERPINB1	42.741	10	4	3	3	3	19318000
P31025	Lipocalin-1 OS=Homo sapiens OX=9606 GN=LCN1 PE=1 SV=1	LCN1	19.25	22.7	3	3	3	3	33506000
P31151	Protein S100-A7 OS=Homo sapiens OX=9606 GN=S100A7 PE=1 SV=4	S100A7	11.471	36.6	49	9	8	9	2294100000
P31930	Cytochrome b-c1 complex subunit 1, mitochondrial OS=Homo sapiens OX=9606 GN=UQCRC1 PE=1 SV=3	UQCRC1	52.645	5	1	1	1	1	782160
P31944	Caspase-14 OS=Homo sapiens OX=9606 GN=CASP14 PE=1 SV=2	CASP14	27.679	27.3	15	10	10	10	208100000
P31947	14-3-3 protein sigma OS=Homo sapiens OX=9606 GN=SFN PE=1 SV=1	SFN	27.774	24.6	11	8	7	8	96315000
P31949	Protein S100-A11 OS=Homo sapiens OX=9606 GN=S100A11 PE=1 SV=2	S100A11	11.74	21.9	2	2	2	2	33230000
P32119	Peroxiredoxin-2 OS=Homo sapiens OX=9606 GN=PRDX2 PE=1 SV=5	PRDX2	21.892	29.8	4	4	4	4	31282000
P35232	Prohibitin 1 OS=Homo sapiens OX=9606 GN=PHB1 PE=1 SV=1	PHB1	29.804	5.1	1	1	1	1	2307200
P35527	Keratin, type I cytoskeletal 9 OS=Homo sapiens OX=9606 GN=KRT9 PE=1 SV=3	KRT9	62.064	51.2	72	31	31	31	2368900000
P35542	Serum amyloid A-4 protein OS=Homo sapiens OX=9606 GN=SAA4 PE=1 SV=2	SAA4	14.746	26.2	3	3	3	3	82537000
P35579	Myosin-9 OS=Homo sapiens OX=9606 GN=MYH9 PE=1 SV=4	MYH9	226.53	6	7	7	7	7	22691000
P35908	Keratin, type II cytoskeletal 2 epidermal OS=Homo sapiens OX=9606 GN=KRT2 PE=1 SV=2	KRT2	65.432	67.1	57	36	27	28	1028800000
P37837	Transaldolase OS=Homo sapiens OX=9606 GN=TALDO1 PE=1 SV=2	TALDO1	37.54	8	2	2	2	2	4497100
P38646	Stress-70 protein, mitochondrial OS=Homo sapiens OX=9606 GN=HSPA9 PE=1 SV=2	HSPA9	73.68	5.4	3	2	2	2	6287800
P40121	Macrophage-capping protein OS=Homo sapiens OX=9606 GN=CAPG PE=1 SV=2	CAPG	38.498	3.7	2	1	1	1	5631600
P40926	Malate dehydrogenase, mitochondrial OS=Homo sapiens OX=9606 GN=MDH2 PE=1 SV=3	MDH2	35.503	5.6	1	1	1	1	1656600
P42224	Signal transducer and activator of transcription 1-alpha/beta OS=Homo sapiens OX=9606 GN=STAT1 PE=1 SV=2	STAT1	87.334	3.9	2	2	2	2	4573800
P42357	Histidine ammonia-lyase OS=Homo sapiens OX=9606 GN=HAL PE=1 SV=1	HAL	72.697	8.8	4	4	4	4	35789000
P43121	Cell surface glycoprotein MUC18 OS=Homo sapiens OX=9606 GN=MCAM PE=1 SV=2	MCAM	71.607	6.3	3	3	3	3	12812000
P43251	Biotinidase OS=Homo sapiens OX=9606 GN=BTD PE=1 SV=2	BTD	61.132	9.2	7	4	4	4	207380000
P43490	Nicotinamide phosphoribosyltransferase OS=Homo sapiens OX=9606 GN=NAMPT PE=1 SV=1	NAMPT	55.52	4.5	1	1	1	1	4024800
P43652	Afamin OS=Homo sapiens OX=9606 GN=AFM PE=1 SV=1	AFM	69.068	36.9	40	20	20	20	9994800000
P46939	Utrophin OS=Homo sapiens OX=9606 GN=UTRN PE=1 SV=2	UTRN	394.46	0.3	1	1	1	1	95123000
P47756	F-actin-capping protein subunit beta OS=Homo sapiens OX=9606 GN=CAPZB PE=1 SV=5	CAPZB	30.628	7.4	2	1	1	1	1490000
P47929	Galectin-7 OS=Homo sapiens OX=9606 GN=LGALS7B PE=1 SV=2	LGALS7B	15.075	49.3	28	8	8	8	605820000
P48594	Serpin B4 OS=Homo sapiens OX=9606 GN=SERPINB4 PE=1 SV=2	SERPINB4	44.853	40.5	14	21	6	6	260070000
P48668	Keratin, type II cytoskeletal 6C OS=Homo sapiens OX=9606 GN=KRT6C PE=1 SV=3	KRT6C	60.024	51.6	8	39	0	4	280650000
P49662	Caspase-4 OS=Homo sapiens OX=9606 GN=CASP4 PE=1 SV=1	CASP4	43.262	4	7	1	1	1	59308000
P50395	Rab GDP dissociation inhibitor beta OS=Homo sapiens OX=9606 GN=GDI2 PE=1 SV=2	GDI2	50.663	6.1	2	2	2	2	5018600
Q05193	Dynamin-1 OS=Homo sapiens OX=9606 GN=DNM1 PE=1 SV=2	DNM1	97.407	1.7	1	1	1	1	2507300
P51659	Peroxisomal multifunctional enzyme type 2 OS=Homo sapiens OX=9606 GN=HSD17B4 PE=1 SV=3	HSD17B4	79.685	6.7	2	3	3	3	7982000
P51812	Ribosomal protein S6 kinase alpha-3 OS=Homo sapiens OX=9606 GN=RPS6KA3 PE=1 SV=1	RPS6KA3	83.735	1.2	3	1	1	1	581710000
P51884	Lumican OS=Homo sapiens OX=9606 GN=LUM PE=1 SV=2	LUM	38.429	18.9	6	5	5	5	319660000
P52907	F-actin-capping protein subunit alpha-1 OS=Homo sapiens OX=9606 GN=CAPZA1 PE=1 SV=3	CAPZA1	32.922	14	3	3	3	3	35884000
P53634	Dipeptidyl peptidase 1 OS=Homo sapiens OX=9606 GN=CTSC PE=1 SV=2	CTSC	51.853	3	1	1	1	1	11669000
P54108	Cysteine-rich secretory protein 3 OS=Homo sapiens OX=9606 GN=CRISP3 PE=1 SV=1	CRISP3	27.63	10.2	3	2	2	2	81760000
P55058	Phospholipid transfer protein OS=Homo sapiens OX=9606 GN=PLTP PE=1 SV=1	PLTP	54.739	2.4	1	1	1	1	13682000
P55072	Transitional endoplasmic reticulum ATPase OS=Homo sapiens OX=9606 GN=VCP PE=1 SV=4	VCP	89.321	5.2	3	2	2	2	11912000
P55786	Puromycin-sensitive aminopeptidase OS=Homo sapiens OX=9606 GN=NPEPPS PE=1 SV=2	NPEPPS	103.28	2.8	3	2	2	2	3656300
P59666	Neutrophil defensin 3 OS=Homo sapiens OX=9606 GN=DEFA3 PE=1 SV=1	DEFA3	10.245	19.1	2	2	2	2	73016000
P60174	Triosephosphate isomerase OS=Homo sapiens OX=9606 GN=TPI1 PE=1 SV=4	TPI1	26.669	17.7	5	4	4	4	33223000
P63261	Actin, cytoplasmic 2 OS=Homo sapiens OX=9606 GN=ACTG1 PE=1 SV=1	ACTG1	41.792	42.9	29	15	6	15	388670000
P60842	Eukaryotic initiation factor 4A-I OS=Homo sapiens OX=9606 GN=EIF4A1 PE=1 SV=1	EIF4A1	46.153	12.8	2	3	3	3	6198400
P61626	Lysozyme C OS=Homo sapiens OX=9606 GN=LYZ PE=1 SV=1	LYZ	16.537	14.2	2	2	2	2	41104000
P61981	14-3-3 protein gamma OS=Homo sapiens OX=9606 GN=YWHAG PE=1 SV=2	YWHAG	28.302	16.6	2	4	2	2	7816800
P62081	40S ribosomal protein S7 OS=Homo sapiens OX=9606 GN=RPS7 PE=1 SV=1	RPS7	22.127	8.2	1	1	1	1	1230500
P62258	14-3-3 protein epsilon OS=Homo sapiens OX=9606 GN=YWHAE PE=1 SV=1	YWHAE	29.174	16.9	3	4	3	3	18174000
P62826	GTP-binding nuclear protein Ran OS=Homo sapiens OX=9606 GN=RAN PE=1 SV=3	RAN	24.423	6.5	1	1	1	1	9442800
P62937	Peptidyl-prolyl cis-trans isomerase A OS=Homo sapiens OX=9606 GN=PPIA PE=1 SV=2	PPIA	18.012	10.3	1	2	2	2	7251000
P63104	14-3-3 protein zeta/delta OS=Homo sapiens OX=9606 GN=YWHAZ PE=1 SV=1	YWHAZ	27.745	29.8	7	8	6	7	47039000
P63244	Receptor of activated protein C kinase 1 OS=Homo sapiens OX=9606 GN=RACK1 PE=1 SV=3	RACK1	35.076	5	1	1	1	1	920950
P68133	Actin, alpha skeletal muscle OS=Homo sapiens OX=9606 GN=ACTA1 PE=1 SV=1	ACTA1	42.051	27.1	3	12	3	3	73050000
P68104	Elongation factor 1-alpha 1 OS=Homo sapiens OX=9606 GN=EEF1A1 PE=1 SV=1	EEF1A1	50.14	13	10	6	6	6	76242000
P68371	Tubulin beta-4B chain OS=Homo sapiens OX=9606 GN=TUBB4B PE=1 SV=1	TUBB4B	49.83	10.6	2	2	2	2	6838000
P68871	Hemoglobin subunit beta OS=Homo sapiens OX=9606 GN=HBB PE=1 SV=2	HBB	15.998	59.9	16	9	3	9	2715000000
P69905	Hemoglobin subunit alpha OS=Homo sapiens OX=9606 GN=HBA2 PE=1 SV=2	HBA2	15.257	49.3	16	5	5	5	1554200000
P78417	Glutathione S-transferase omega-1 OS=Homo sapiens OX=9606 GN=GSTO1 PE=1 SV=2	GSTO1	27.566	3.7	1	1	1	1	8423500
P80108	Phosphatidylinositol-glycan-specific phospholipase D OS=Homo sapiens OX=9606 GN=GPLD1 PE=1 SV=3	GPLD1	92.335	8	6	5	5	5	115210000
P80188	Neutrophil gelatinase-associated lipocalin OS=Homo sapiens OX=9606 GN=LCN2 PE=1 SV=2	LCN2	22.588	32.8	4	4	4	4	39759000
P80511	Protein S100-A12 OS=Homo sapiens OX=9606 GN=S100A12 PE=1 SV=2	S100A12	10.575	21.7	1	1	1	1	32723000
P81605	Dermcidin OS=Homo sapiens OX=9606 GN=DCD PE=1 SV=2	DCD	11.284	40	8	4	4	4	73155000
Q01459	Di-N-acetylchitobiase OS=Homo sapiens OX=9606 GN=CTBS PE=1 SV=1	CTBS	43.759	5.2	1	1	1	1	23311000
Q01469	Fatty acid-binding protein 5 OS=Homo sapiens OX=9606 GN=FABP5 PE=1 SV=3	FABP5	15.164	40	24	14	14	14	1478800000
Q02413	Desmoglein-1 OS=Homo sapiens OX=9606 GN=DSG1 PE=1 SV=2	DSG1	113.75	15.1	15	10	10	10	88884000
Q02878	60S ribosomal protein L6 OS=Homo sapiens OX=9606 GN=RPL6 PE=1 SV=3	RPL6	32.728	6.9	1	1	1	1	2233800
Q03426	Mevalonate kinase OS=Homo sapiens OX=9606 GN=MVK PE=1 SV=1	MVK	42.45	5.3	1	1	1	1	941720
Q04695	Keratin, type I cytoskeletal 17 OS=Homo sapiens OX=9606 GN=KRT17 PE=1 SV=2	KRT17	48.105	40.3	17	16	9	11	160330000
Q04756	Hepatocyte growth factor activator OS=Homo sapiens OX=9606 GN=HGFAC PE=1 SV=1	HGFAC	70.681	1.5	1	1	1	1	7117400
Q05707	Collagen alpha-1(XIV) chain OS=Homo sapiens OX=9606 GN=COL14A1 PE=1 SV=3	COL14A1	193.51	0.6	1	1	1	1	0
Q06830	Peroxiredoxin-1 OS=Homo sapiens OX=9606 GN=PRDX1 PE=1 SV=1	PRDX1	22.11	38.7	9	7	7	7	195200000
Q07065	Cytoskeleton-associated protein 4 OS=Homo sapiens OX=9606 GN=CKAP4 PE=1 SV=2	CKAP4	66.022	3.3	2	2	2	2	2436700
Q08188	Protein-glutamine gamma-glutamyltransferase E OS=Homo sapiens OX=9606 GN=TGM3 PE=1 SV=4	TGM3	76.631	2	1	1	1	1	3988700
Q08554	Desmocollin-1 OS=Homo sapiens OX=9606 GN=DSC1 PE=1 SV=2	DSC1	99.986	5.4	4	3	3	3	16433000
Q10588	ADP-ribosyl cyclase/cyclic ADP-ribose hydrolase 2 OS=Homo sapiens OX=9606 GN=BST1 PE=1 SV=2	BST1	35.724	5	1	1	1	1	9636400
Q12805	EGF-containing fibulin-like extracellular matrix protein 1 OS=Homo sapiens OX=9606 GN=EFEMP1 PE=1 SV=2	EFEMP1	54.64	8.5	2	2	2	2	7694000
Q12913	Receptor-type tyrosine-protein phosphatase eta OS=Homo sapiens OX=9606 GN=PTPRJ PE=1 SV=3	PTPRJ	145.94	3.7	4	4	4	4	59939000
Q13508	Ecto-ADP-ribosyltransferase 3 OS=Homo sapiens OX=9606 GN=ART3 PE=1 SV=2	ART3	43.923	3.6	1	1	1	1	3820300
Q13740	CD166 antigen OS=Homo sapiens OX=9606 GN=ALCAM PE=1 SV=2	ALCAM	65.102	14.9	6	6	6	6	64735000
Q13835	Plakophilin-1 OS=Homo sapiens OX=9606 GN=PKP1 PE=1 SV=2	PKP1	82.86	5.9	2	3	3	3	16152000
Q14166	Tubulin--tyrosine ligase-like protein 12 OS=Homo sapiens OX=9606 GN=TTLL12 PE=1 SV=2	TTLL12	74.403	3	1	1	1	1	1554300
Q14624	Inter-alpha-trypsin inhibitor heavy chain H4 OS=Homo sapiens OX=9606 GN=ITIH4 PE=1 SV=4	ITIH4	103.36	6	3	3	3	3	120910000
Q14764	Major vault protein OS=Homo sapiens OX=9606 GN=MVP PE=1 SV=4	MVP	99.326	2.2	1	1	1	1	996000
Q15084	Protein disulfide-isomerase A6 OS=Homo sapiens OX=9606 GN=PDIA6 PE=1 SV=1	PDIA6	48.121	11.4	5	4	4	4	12582000
Q15149	Plectin OS=Homo sapiens OX=9606 GN=PLEC PE=1 SV=3	PLEC	531.78	0.8	2	2	2	2	1725300
Q15181	Inorganic pyrophosphatase OS=Homo sapiens OX=9606 GN=PPA1 PE=1 SV=2	PPA1	32.66	5.2	2	1	1	1	14351000
Q15517	Corneodesmosin OS=Homo sapiens OX=9606 GN=CDSN PE=1 SV=3	CDSN	51.522	4.3	1	1	1	1	1995400
Q15648	Mediator of RNA polymerase II transcription subunit 1 OS=Homo sapiens OX=9606 GN=MED1 PE=1 SV=4	MED1	168.48	1.5	1	1	1	1	565110000
Q16658	Fascin OS=Homo sapiens OX=9606 GN=FSCN1 PE=1 SV=3	FSCN1	54.529	4.1	1	1	1	1	643780
Q16853	Membrane primary amine oxidase OS=Homo sapiens OX=9606 GN=AOC3 PE=1 SV=3	AOC3	84.621	7.9	4	4	4	4	100880000
Q2KHT4	Germ cell-specific gene 1 protein OS=Homo sapiens OX=9606 GN=GSG1 PE=1 SV=2	GSG1	39.248	2.3	3	1	1	1	49901000
Q53RT3	Retroviral-like aspartic protease 1 OS=Homo sapiens OX=9606 GN=ASPRV1 PE=1 SV=1	ASPRV1	36.991	3.8	1	1	1	1	32644000
Q5D862	Filaggrin-2 OS=Homo sapiens OX=9606 GN=FLG2 PE=1 SV=1	FLG2	248.07	6.5	9	6	6	6	33803000
Q5VTR2	E3 ubiquitin-protein ligase BRE1A OS=Homo sapiens OX=9606 GN=RNF20 PE=1 SV=2	RNF20	113.66	1.7	1	1	1	1	6103200
Q66K66	Transmembrane protein 198 OS=Homo sapiens OX=9606 GN=TMEM198 PE=1 SV=1	TMEM198	39.474	2.5	4	2	2	2	1438100000
Q6BCY4	NADH-cytochrome b5 reductase 2 OS=Homo sapiens OX=9606 GN=CYB5R2 PE=1 SV=1	CYB5R2	31.458	6.9	1	1	1	1	1889300
Q6EMK4	Vasorin OS=Homo sapiens OX=9606 GN=VASN PE=1 SV=1	VASN	71.712	8	5	4	4	4	184270000
Q6UWP8	Suprabasin OS=Homo sapiens OX=9606 GN=SBSN PE=1 SV=2	SBSN	60.54	2.4	1	1	1	1	2853000
Q6UX71	Plexin domain-containing protein 2 OS=Homo sapiens OX=9606 GN=PLXDC2 PE=1 SV=1	PLXDC2	59.582	5.5	3	2	2	2	65197000
Q6UXB8	Peptidase inhibitor 16 OS=Homo sapiens OX=9606 GN=PI16 PE=1 SV=1	PI16	49.471	14.3	10	5	5	5	465200000
Q6ZUI0	Tumor protein p63-regulated gene 1 protein OS=Homo sapiens OX=9606 GN=TPRG1 PE=1 SV=1	TPRG1	31.229	7.6	1	1	1	1	445610
Q7RTT5	Protein SSX7 OS=Homo sapiens OX=9606 GN=SSX7 PE=1 SV=1	SSX7	21.591	5.3	1	1	1	1	30323000
Q7Z745	Maestro heat-like repeat-containing protein family member 2B OS=Homo sapiens OX=9606 GN=MROH2B PE=2 SV=3	MROH2B	180.78	0.6	1	1	1	1	185180000
Q7Z794	Keratin, type II cytoskeletal 1b OS=Homo sapiens OX=9606 GN=KRT77 PE=1 SV=3	KRT77	61.901	5	1	3	1	1	4384300
Q86SG5	Protein S100-A7A OS=Homo sapiens OX=9606 GN=S100A7A PE=1 SV=3	S100A7A	11.305	17.8	6	3	2	2	121840000
Q86YA3	Protein ZGRF1 OS=Homo sapiens OX=9606 GN=ZGRF1 PE=1 SV=3	ZGRF1	236.6	0.3	0	1	1	1	103220000
Q86YZ3	Hornerin OS=Homo sapiens OX=9606 GN=HRNR PE=1 SV=2	HRNR	282.39	20.8	33	21	21	21	256520000
Q8IUG5	Unconventional myosin-XVIIIb OS=Homo sapiens OX=9606 GN=MYO18B PE=1 SV=2	MYO18B	285.21	0.3	0	1	1	1	12066000
Q8IV31	Transmembrane protein 139 OS=Homo sapiens OX=9606 GN=TMEM139 PE=1 SV=1	TMEM139	23.729	5.6	1	1	1	1	7418800000
Q8IZF2	Adhesion G protein-coupled receptor F5 OS=Homo sapiens OX=9606 GN=ADGRF5 PE=1 SV=3	ADGRF5	149.46	1.3	1	1	1	1	0
Q8N6C8	Leukocyte immunoglobulin-like receptor subfamily A member 3 OS=Homo sapiens OX=9606 GN=LILRA3 PE=1 SV=3	LILRA3	47.471	3.9	1	1	1	1	4033300
Q8N9W4	Golgin subfamily A member 6-like protein 2 OS=Homo sapiens OX=9606 GN=GOLGA6L2 PE=1 SV=3	GOLGA6L2	100.61	1.7	0	1	1	1	3761800
Q8NCI6	Beta-galactosidase-1-like protein 3 OS=Homo sapiens OX=9606 GN=GLB1L3 PE=2 SV=3	GLB1L3	74.822	1.2	0	1	1	1	3398400
Q8NCQ7	Protein PROCA1 OS=Homo sapiens OX=9606 GN=PROCA1 PE=1 SV=3	PROCA1	40.506	2.7	0	1	1	1	28862000
Q8NEV4	Myosin-IIIa OS=Homo sapiens OX=9606 GN=MYO3A PE=1 SV=2	MYO3A	186.21	0.7	1	1	1	1	45637000
Q8NFT8	Delta and Notch-like epidermal growth factor-related receptor OS=Homo sapiens OX=9606 GN=DNER PE=1 SV=1	DNER	78.474	2.6	1	1	1	1	2102400
Q8TCJ0	F-box only protein 25 OS=Homo sapiens OX=9606 GN=FBXO25 PE=1 SV=3	FBXO25	43.312	2.2	0	1	1	1	7667100
Q8TDY2	RB1-inducible coiled-coil protein 1 OS=Homo sapiens OX=9606 GN=RB1CC1 PE=1 SV=3	RB1CC1	183.09	1	2	1	1	1	0
Q8WVV4	Protein POF1B OS=Homo sapiens OX=9606 GN=POF1B PE=1 SV=3	POF1B	68.064	15.3	15	8	8	8	108590000
Q92817	Envoplakin OS=Homo sapiens OX=9606 GN=EVPL PE=1 SV=3	EVPL	231.6	0.8	1	1	1	1	2432200
Q92820	Gamma-glutamyl hydrolase OS=Homo sapiens OX=9606 GN=GGH PE=1 SV=2	GGH	35.964	9.4	3	2	2	2	37654000
Q92876	Kallikrein-6 OS=Homo sapiens OX=9606 GN=KLK6 PE=1 SV=1	KLK6	26.855	8.2	1	1	1	1	2270300
Q969H8	Myeloid-derived growth factor OS=Homo sapiens OX=9606 GN=MYDGF PE=1 SV=1	MYDGF	18.795	7.5	1	1	1	1	0
Q96DZ9	CKLF-like MARVEL transmembrane domain-containing protein 5 OS=Homo sapiens OX=9606 GN=CMTM5 PE=1 SV=2	CMTM5	24.652	3.6	1	1	1	1	6544000
Q96EP0	E3 ubiquitin-protein ligase RNF31 OS=Homo sapiens OX=9606 GN=RNF31 PE=1 SV=1	RNF31	119.65	0.7	1	1	1	1	0
Q96FW1	Ubiquitin thioesterase OTUB1 OS=Homo sapiens OX=9606 GN=OTUB1 PE=1 SV=2	OTUB1	31.284	7	0	1	1	1	2512200
Q96IY4	Carboxypeptidase B2 OS=Homo sapiens OX=9606 GN=CPB2 PE=1 SV=2	CPB2	48.424	19.1	5	4	4	4	108010000
Q96K17	Transcription factor BTF3 homolog 4 OS=Homo sapiens OX=9606 GN=BTF3L4 PE=1 SV=1	BTF3L4	17.27	17.7	1	1	1	1	4627700
Q96KN2	Beta-Ala-His dipeptidase OS=Homo sapiens OX=9606 GN=CNDP1 PE=1 SV=5	CNDP1	56.691	17.8	8	7	7	7	171990000
Q96KP4	Cytosolic non-specific dipeptidase OS=Homo sapiens OX=9606 GN=CNDP2 PE=1 SV=2	CNDP2	52.878	4.4	1	1	1	1	3991200
Q96P63	Serpin B12 OS=Homo sapiens OX=9606 GN=SERPINB12 PE=1 SV=1	SERPINB12	46.276	8.4	2	2	2	2	8799800
Q96PD5	N-acetylmuramoyl-L-alanine amidase OS=Homo sapiens OX=9606 GN=PGLYRP2 PE=1 SV=1	PGLYRP2	62.216	29.2	24	10	10	10	4858400000
Q9BXM0	Periaxin OS=Homo sapiens OX=9606 GN=PRX PE=1 SV=2	PRX	154.9	0.9	1	1	1	1	40526000
Q9BY31	Zinc finger protein 717 OS=Homo sapiens OX=9606 GN=ZNF717 PE=2 SV=3	ZNF717	106.53	1.1	0	1	1	1	36332000
Q9BY67	Cell adhesion molecule 1 OS=Homo sapiens OX=9606 GN=CADM1 PE=1 SV=2	CADM1	48.509	8.4	2	2	2	2	9246000
Q9C075	Keratin, type I cytoskeletal 23 OS=Homo sapiens OX=9606 GN=KRT23 PE=1 SV=2	KRT23	48.131	27.7	11	11	10	10	60017000
Q9H1E1	Ribonuclease 7 OS=Homo sapiens OX=9606 GN=RNASE7 PE=1 SV=2	RNASE7	17.419	10.3	2	1	1	1	49141000
Q9H4A9	Dipeptidase 2 OS=Homo sapiens OX=9606 GN=DPEP2 PE=1 SV=3	DPEP2	53.364	3.3	1	1	1	1	2123200
Q9H944	Mediator of RNA polymerase II transcription subunit 20 OS=Homo sapiens OX=9606 GN=MED20 PE=1 SV=1	MED20	23.222	6.6	0	1	1	1	537240000
Q9HCD5	Nuclear receptor coactivator 5 OS=Homo sapiens OX=9606 GN=NCOA5 PE=1 SV=2	NCOA5	65.536	3.5	1	1	1	1	7810700
Q9HD67	Unconventional myosin-X OS=Homo sapiens OX=9606 GN=MYO10 PE=1 SV=3	MYO10	237.34	0.5	1	1	1	1	0
Q9NPH3	Interleukin-1 receptor accessory protein OS=Homo sapiens OX=9606 GN=IL1RAP PE=1 SV=2	IL1RAP	65.418	8.6	3	4	4	4	30857000
Q9NZH8	Interleukin-36 gamma OS=Homo sapiens OX=9606 GN=IL36G PE=1 SV=1	IL36G	18.721	32.5	7	4	4	4	213570000
Q9NZP8	Complement C1r subcomponent-like protein OS=Homo sapiens OX=9606 GN=C1RL PE=1 SV=2	C1RL	53.498	12.5	10	6	6	6	146640000
Q9NZT1	Calmodulin-like protein 5 OS=Homo sapiens OX=9606 GN=CALML5 PE=1 SV=2	CALML5	15.892	94.5	23	17	17	17	503120000
Q9UGM5	Fetuin-B OS=Homo sapiens OX=9606 GN=FETUB PE=1 SV=2	FETUB	42.054	20.7	6	4	4	4	359920000
Q9UHA4	Ragulator complex protein LAMTOR3 OS=Homo sapiens OX=9606 GN=LAMTOR3 PE=1 SV=1	LAMTOR3	13.623	18.5	1	1	1	1	1339600
Q9UI42	Carboxypeptidase A4 OS=Homo sapiens OX=9606 GN=CPA4 PE=1 SV=2	CPA4	47.351	16.6	5	4	4	4	17336000
Q9UIV8	Serpin B13 OS=Homo sapiens OX=9606 GN=SERPINB13 PE=1 SV=2	SERPINB13	44.276	7.7	2	2	2	2	15557000
Q9UNN8	Endothelial protein C receptor OS=Homo sapiens OX=9606 GN=PROCR PE=1 SV=1	PROCR	26.671	12.6	2	2	2	2	15451000
Q9Y261	Hepatocyte nuclear factor 3-beta OS=Homo sapiens OX=9606 GN=FOXA2 PE=1 SV=1	FOXA2	48.306	4.8	1	1	1	1	367220000
Q9Y3M8	StAR-related lipid transfer protein 13 OS=Homo sapiens OX=9606 GN=STARD13 PE=1 SV=2	STARD13	124.97	0.6	1	1	1	1	8902700
Q9Y646	Carboxypeptidase Q OS=Homo sapiens OX=9606 GN=CPQ PE=1 SV=1	CPQ	51.887	4.2	2	2	2	2	12427000

## Sheet: Peptide_ident
ID	Sequence	Length	Protein accession	Protein description	Charge	m/z	Mass error [ppm]	PEP	Score	Intensity	Unique [yes/no]
0	AAAATGTIFTFR	12	P05154	Plasma serine protease inhibitor OS=Homo sapiens OX=9606 GN=SERPINA5 PE=1 SV=3	2	613.83	2.7538	0.0084721	99.653	4022400	yes
1	AAAGKAELELELGR	14	Q15149	Plectin OS=Homo sapiens OX=9606 GN=PLEC PE=1 SV=3	3	476.6	-0.26131	0.02409	68.83	750330	yes
2	AAAVGTANK	9	P18206	Vinculin OS=Homo sapiens OX=9606 GN=VCL PE=1 SV=4	2	401.725	0.38063	0.028568	101.54	872170	yes
3	AADDTWEPFASGK	13	P02766	Transthyretin OS=Homo sapiens OX=9606 GN=TTR PE=1 SV=1	2	697.815	1.4219	2.9365e-05	125.74	15068000	yes
4	AADDTWEPFASGK	13	P02766	Transthyretin OS=Homo sapiens OX=9606 GN=TTR PE=1 SV=1	2	697.815	1.3854	1.0775e-08	145.91	6114600	yes
5	AADDTWEPFASGK	13	P02766	Transthyretin OS=Homo sapiens OX=9606 GN=TTR PE=1 SV=1	2	697.815	1.7362	2.014e-64	245.76	311580000	yes
6	AADDTWEPFASGK	13	P02766	Transthyretin OS=Homo sapiens OX=9606 GN=TTR PE=1 SV=1	2	697.815	-1.1151	1.8024e-05	128.01	14465000	yes
7	AADDTWEPFASGK	13	P02766	Transthyretin OS=Homo sapiens OX=9606 GN=TTR PE=1 SV=1	2	697.815	0.13056	1.0369e-79	261.22	1594300000	yes
8	AAFTECCQAADK	12	P02768	Albumin OS=Homo sapiens OX=9606 GN=ALB PE=1 SV=2	2	686.287	-1.7759	4.3037e-05	139.38	22716000	yes
9	AAFTECCQAADK	12	P02768	Albumin OS=Homo sapiens OX=9606 GN=ALB PE=1 SV=2	2	686.287	-1.1003	8.4056e-12	188.28	3480500000	yes
10	AAFTECCQAADK	12	P02768	Albumin OS=Homo sapiens OX=9606 GN=ALB PE=1 SV=2	2	686.287	-1.7448	2.2108e-05	140.16	56143000000	yes
11	AAFTECCQAADK	12	P02768	Albumin OS=Homo sapiens OX=9606 GN=ALB PE=1 SV=2	2	686.287	-1.9338	4.2429e-29	218.6	40228000000	yes
12	AAFTECCQAADK	12	P02768	Albumin OS=Homo sapiens OX=9606 GN=ALB PE=1 SV=2	2	686.287	-2.1323	9.0788e-12	187.97	6024800000	yes
13	AAFTECCQAADK	12	P02768	Albumin OS=Homo sapiens OX=9606 GN=ALB PE=1 SV=2	2	686.287	-2.2281	3.1055e-29	219.72	2244200000	yes
14	AAFTECCQAADK	12	P02768	Albumin OS=Homo sapiens OX=9606 GN=ALB PE=1 SV=2	2	686.287	-1.9607	1.1369e-08	166.19	5984500000	yes
15	AAFTECCQAADK	12	P02768	Albumin OS=Homo sapiens OX=9606 GN=ALB PE=1 SV=2	2	686.287	-1.5556	1.5008e-11	185.29	7141000000	yes
16	AAFTECCQAADK	12	P02768	Albumin OS=Homo sapiens OX=9606 GN=ALB PE=1 SV=2	2	686.287	-0.47296	2.9654e-16	200.71	4209700000	yes
17	AAFTECCQAADK	12	P02768	Albumin OS=Homo sapiens OX=9606 GN=ALB PE=1 SV=2	2	686.287	-0.96026	8.7012e-09	152.97	2891000000	yes
18	AAFTECCQAADK	12	P02768	Albumin OS=Homo sapiens OX=9606 GN=ALB PE=1 SV=2	2	686.287	-1.228	1.1369e-08	166.19	3321600000	yes
19	AAFTECCQAADK	12	P02768	Albumin OS=Homo sapiens OX=9606 GN=ALB PE=1 SV=2	2	686.287	-2.6767	1.032e-11	187.41	548080000	yes
20	AAFTECCQAADK	12	P02768	Albumin OS=Homo sapiens OX=9606 GN=ALB PE=1 SV=2	2	686.287	-2.7298	8.7012e-09	152.97	369650000	yes
21	AAFTECCQAADK	12	P02768	Albumin OS=Homo sapiens OX=9606 GN=ALB PE=1 SV=2	2	686.287	-2.7802	3.4895e-09	174.41	437610000	yes
22	AAFTECCQAADK	12	P02768	Albumin OS=Homo sapiens OX=9606 GN=ALB PE=1 SV=2	2	686.287	-2.6984	1.6138e-08	160.36	304990000	yes
23	AAFTECCQAADK	12	P02768	Albumin OS=Homo sapiens OX=9606 GN=ALB PE=1 SV=2	2	686.287	-2.3506	2.1284e-11	182.46	144130000	yes
24	AAFTECCQAADK	12	P02768	Albumin OS=Homo sapiens OX=9606 GN=ALB PE=1 SV=2	2	686.287	-2.1601	1.4313e-11	185.61	85598000	yes
25	AAFTECCQAADK	12	P02768	Albumin OS=Homo sapiens OX=9606 GN=ALB PE=1 SV=2	2	686.287	-1.5185	5.9424e-16	199.11	60999000	yes
26	AAFTECCQAADK	12	P02768	Albumin OS=Homo sapiens OX=9606 GN=ALB PE=1 SV=2	2	686.287	-1.2365	9.7426e-10	179.8	57558000	yes
27	AAFTECCQAADK	12	P02768	Albumin OS=Homo sapiens OX=9606 GN=ALB PE=1 SV=2	2	686.287	0.76003	8.4053e-16	197.79	9447300	yes
28	AAFTECCQAADK	12	P02768	Albumin OS=Homo sapiens OX=9606 GN=ALB PE=1 SV=2	2	686.287	1.0069	8.927e-12	188.04	116390000	yes
29	AAFTECCQAADK	12	P02768	Albumin OS=Homo sapiens OX=9606 GN=ALB PE=1 SV=2	2	686.287	1.132	7.5543e-16	198.25	6932400	yes
30	AAFTECCQAADK	12	P02768	Albumin OS=Homo sapiens OX=9606 GN=ALB PE=1 SV=2	2	686.287	1.2116	1.2821e-21	208.6	5521100	yes
31	AAFTECCQAADK	12	P02768	Albumin OS=Homo sapiens OX=9606 GN=ALB PE=1 SV=2	2	686.287	1.0751	1.9199e-09	177.78	6915400	yes
32	AAFTECCQAADK	12	P02768	Albumin OS=Homo sapiens OX=9606 GN=ALB PE=1 SV=2	2	686.287	0.33572	0.0392	85.355	17003000	yes
33	AAFTECCQAADK	12	P02768	Albumin OS=Homo sapiens OX=9606 GN=ALB PE=1 SV=2	2	686.287	1.7482	2.2108e-05	140.16	173650000	yes
34	AAFTECCQAADK	12	P02768	Albumin OS=Homo sapiens OX=9606 GN=ALB PE=1 SV=2	2	686.287	-0.05918	0.035962	86.898	3814900	yes
35	AAFTECCQAADK	12	P02768	Albumin OS=Homo sapiens OX=9606 GN=ALB PE=1 SV=2	2	686.287		1.0909e-42	215.56		yes
36	AAFTECCQAADK	12	P02768	Albumin OS=Homo sapiens OX=9606 GN=ALB PE=1 SV=2	2	686.287		1.0442e-32	211.78		yes
37	AAFTECCQAADK	12	P02768	Albumin OS=Homo sapiens OX=9606 GN=ALB PE=1 SV=2	2	686.287		2.9387e-12	174.41		yes
38	AAFTECCQAADK	12	P02768	Albumin OS=Homo sapiens OX=9606 GN=ALB PE=1 SV=2	2	686.287		4.7547e-18	190.86		yes
39	AAFTECCQAADK	12	P02768	Albumin OS=Homo sapiens OX=9606 GN=ALB PE=1 SV=2	2	686.287		2.9387e-12	174.41		yes
40	AAFTECCQAADK	12	P02768	Albumin OS=Homo sapiens OX=9606 GN=ALB PE=1 SV=2	2	686.287		2.9387e-12	174.41		yes
41	AAFTECCQAADK	12	P02768	Albumin OS=Homo sapiens OX=9606 GN=ALB PE=1 SV=2	2	686.287		2.8591e-24	198.25		yes
42	AAFTECCQAADK	12	P02768	Albumin OS=Homo sapiens OX=9606 GN=ALB PE=1 SV=2	2	686.287		1.5969e-10	166.19		yes
43	AAFTECCQAADK	12	P02768	Albumin OS=Homo sapiens OX=9606 GN=ALB PE=1 SV=2	2	686.287		1.1006e-07	140.16		yes
44	AAFTECCQAADK	12	P02768	Albumin OS=Homo sapiens OX=9606 GN=ALB PE=1 SV=2	2	686.287		1.9932e-09	147.75		yes
45	AAFTECCQAADK	12	P02768	Albumin OS=Homo sapiens OX=9606 GN=ALB PE=1 SV=2	2	686.287		1.3146e-07	139.43		yes
46	AAFTECCQAADK	12	P02768	Albumin OS=Homo sapiens OX=9606 GN=ALB PE=1 SV=2	2	686.287	-1.5537	0.0071108	94.309	21274000	yes
47	AAFTECCQAADK	12	P02768	Albumin OS=Homo sapiens OX=9606 GN=ALB PE=1 SV=2	2	686.287	-0.18209	0.00361	117.02	8260600	yes
48	AAFTECCQAADK	12	P02768	Albumin OS=Homo sapiens OX=9606 GN=ALB PE=1 SV=2	2	686.287	-0.77693	1.1369e-08	166.19	6843500	yes
49	AAFTECCQAADK	12	P02768	Albumin OS=Homo sapiens OX=9606 GN=ALB PE=1 SV=2	2	686.287	-0.7318	0.0066911	103.26	1181700	yes
50	AAFTECCQAADK	12	P02768	Albumin OS=Homo sapiens OX=9606 GN=ALB PE=1 SV=2	2	686.287	-0.28069	0.00055434	128.51	5866300	yes
51	AAFTECCQAADK	12	P02768	Albumin OS=Homo sapiens OX=9606 GN=ALB PE=1 SV=2	2	686.287	-2.4833	0.00013733	135.86	29813000	yes
52	AAFTECCQAADK	12	P02768	Albumin OS=Homo sapiens OX=9606 GN=ALB PE=1 SV=2	2	686.287	-2.5161	8.927e-12	188.04	16756000000	yes
53	AAFTECCQAADK	12	P02768	Albumin OS=Homo sapiens OX=9606 GN=ALB PE=1 SV=2	2	686.287	-1.9061	1.465e-77	259.08	313220000	yes
54	AAFTECCQAADK	12	P02768	Albumin OS=Homo sapiens OX=9606 GN=ALB PE=1 SV=2	2	686.287	-1.3571	9.7426e-10	179.8	249100000	yes
55	AAFTECCQAADK	12	P02768	Albumin OS=Homo sapiens OX=9606 GN=ALB PE=1 SV=2	2	686.287	-1.0406	1.5008e-11	185.29	83507000	yes
56	AAFTECCQAADK	12	P02768	Albumin OS=Homo sapiens OX=9606 GN=ALB PE=1 SV=2	2	686.287	-1.3074	7.5543e-16	198.25	1686200000	yes
57	AAFTECCQAADK	12	P02768	Albumin OS=Homo sapiens OX=9606 GN=ALB PE=1 SV=2	2	686.287	-0.1216	0.0070446	102.06	4989500	yes
58	AAFTECCQAADK	12	P02768	Albumin OS=Homo sapiens OX=9606 GN=ALB PE=1 SV=2	2	686.287	-0.23168	3.8723e-07	148.32	7628100	yes
59	AAFTECCQAADK	12	P02768	Albumin OS=Homo sapiens OX=9606 GN=ALB PE=1 SV=2	2	686.287	-0.30875	0.0011595	123.75	1673700	yes
60	AAFTECCQAADK	12	P02768	Albumin OS=Homo sapiens OX=9606 GN=ALB PE=1 SV=2	2	686.287	-0.76384	1.6956e-08	161.17	553090000	yes
61	AAFTECCQAADK	12	P02768	Albumin OS=Homo sapiens OX=9606 GN=ALB PE=1 SV=2	2	686.287	-0.51248	2.2536e-09	177.06	3404700	yes
62	AAFTECCQAADK	12	P02768	Albumin OS=Homo sapiens OX=9606 GN=ALB PE=1 SV=2	2	686.287	-0.88608			724530	yes
63	AAFTECCQAADK	12	P02768	Albumin OS=Homo sapiens OX=9606 GN=ALB PE=1 SV=2	2	686.287	-0.9548			3993700	yes
64	AAFTECCQAADK	12	P02768	Albumin OS=Homo sapiens OX=9606 GN=ALB PE=1 SV=2	2	686.287	-1.1514			8728300	yes
65	AAFTECCQAADK	12	P02768	Albumin OS=Homo sapiens OX=9606 GN=ALB PE=1 SV=2	2	686.287	-0.62078			333400	yes
66	AAFTECCQAADKAACLLPK	19	P02768	Albumin OS=Homo sapiens OX=9606 GN=ALB PE=1 SV=2	3	709.001	-0.18403	2.4837e-09	117.26	60846000	yes
67	AAFTECCQAADKAACLLPK	19	P02768	Albumin OS=Homo sapiens OX=9606 GN=ALB PE=1 SV=2	3	709.001	-0.23602	7.8308e-18	138.55	8708600	yes
68	AAQASDLEK	9	P37837	Transaldolase OS=Homo sapiens OX=9606 GN=TALDO1 PE=1 SV=2	2	466.738	-1.1127	0.027054	103.74	1060900	yes
69	AASGFNAMEDAQTLRK	16	P09525	Annexin A4 OS=Homo sapiens OX=9606 GN=ANXA4 PE=1 SV=4	3	570.614	1.0141	0.037636	34.395	1021500	yes
70	AASGFNAMEDAQTLRK	16	P09525	Annexin A4 OS=Homo sapiens OX=9606 GN=ANXA4 PE=1 SV=4	3	570.614	-0.75672	0.0057301	58.079	4082200	yes
71	AASGFNAMEDAQTLRK	16	P09525	Annexin A4 OS=Homo sapiens OX=9606 GN=ANXA4 PE=1 SV=4	3	570.614	-0.85372	0.022271	46.319	944710	yes
72	AATGECTATVGK	12	P01042	Kininogen-1 OS=Homo sapiens OX=9606 GN=KNG1 PE=1 SV=2	2	583.28	-3.482	6.9327e-09	151.22	180250000	yes
73	AAVPSGASTGIYEALELRDNDKTR	24	P06733	Alpha-enolase OS=Homo sapiens OX=9606 GN=ENO1 PE=1 SV=2	4	634.327	-0.084969	0.001812	53.342	4074000	yes
74	AAYLQETGKPLDETLKK	17	P04083	Annexin A1 OS=Homo sapiens OX=9606 GN=ANXA1 PE=1 SV=2	4	477.014	-1.1706	0.028715	36.193	14307000	yes
75	ADDKETCFAEEGK	13	P02768	Albumin OS=Homo sapiens OX=9606 GN=ALB PE=1 SV=2	2	750.32	-1.9354	1.0605e-133	293.31	59026000000	yes
76	ADDKETCFAEEGK	13	P02768	Albumin OS=Homo sapiens OX=9606 GN=ALB PE=1 SV=2	2	750.32	-0.7192	5.2855e-17	196.38	23120000	yes
77	ADDKETCFAEEGK	13	P02768	Albumin OS=Homo sapiens OX=9606 GN=ALB PE=1 SV=2	2	750.32	-0.89469	5.6071e-17	196.02	13854000	yes
78	ADDKETCFAEEGK	13	P02768	Albumin OS=Homo sapiens OX=9606 GN=ALB PE=1 SV=2	2	750.32	-1.16	8.1161e-23	207.34	24147000	yes
79	ADDKETCFAEEGK	13	P02768	Albumin OS=Homo sapiens OX=9606 GN=ALB PE=1 SV=2	2	750.32	-1.5979	2.9728e-30	216.68	32619000	yes
80	ADDKETCFAEEGK	13	P02768	Albumin OS=Homo sapiens OX=9606 GN=ALB PE=1 SV=2	2	750.32	-1.1832	9.0698e-17	192.15	23241000	yes
81	ADDKETCFAEEGK	13	P02768	Albumin OS=Homo sapiens OX=9606 GN=ALB PE=1 SV=2	2	750.32	-0.73194	9.6561e-06	134.98	28186000	yes
82	ADDKETCFAEEGK	13	P02768	Albumin OS=Homo sapiens OX=9606 GN=ALB PE=1 SV=2	2	750.32	-0.38145	1.1423e-05	133.88	17818000	yes
83	ADDKETCFAEEGK	13	P02768	Albumin OS=Homo sapiens OX=9606 GN=ALB PE=1 SV=2	2	750.32	-1.3443	5.7162e-08	143.42	14884000	yes
84	ADDKETCFAEEGK	13	P02768	Albumin OS=Homo sapiens OX=9606 GN=ALB PE=1 SV=2	2	750.32	-2.2657	4.3833e-11	179.93	11831000	yes
85	ADDKETCFAEEGK	13	P02768	Albumin OS=Homo sapiens OX=9606 GN=ALB PE=1 SV=2	2	750.32	-0.31727	6.89e-06	136.7	15316000	yes
86	ADDKETCFAEEGK	13	P02768	Albumin OS=Homo sapiens OX=9606 GN=ALB PE=1 SV=2	2	750.32		1.2944e-68	243.11		yes
87	ADDKETCFAEEGK	13	P02768	Albumin OS=Homo sapiens OX=9606 GN=ALB PE=1 SV=2	2	750.32		7.3861e-188	299.69		yes
88	ADDKETCFAEEGK	13	P02768	Albumin OS=Homo sapiens OX=9606 GN=ALB PE=1 SV=2	2	750.32		7.0968e-33	206.74		yes
89	ADDKETCFAEEGK	13	P02768	Albumin OS=Homo sapiens OX=9606 GN=ALB PE=1 SV=2	2	750.32		1.6252e-05	132.69		yes
90	ADDKETCFAEEGK	13	P02768	Albumin OS=Homo sapiens OX=9606 GN=ALB PE=1 SV=2	2	750.32		1.8412e-43	219.74		yes
91	ADDKETCFAEEGK	13	P02768	Albumin OS=Homo sapiens OX=9606 GN=ALB PE=1 SV=2	2	750.32		0.037053	94.465		yes
92	ADDKETCFAEEGK	13	P02768	Albumin OS=Homo sapiens OX=9606 GN=ALB PE=1 SV=2	2	750.32		0.0066094	110.08		yes
93	ADDKETCFAEEGK	13	P02768	Albumin OS=Homo sapiens OX=9606 GN=ALB PE=1 SV=2	2	750.32	-0.57552	8.2128e-78	229.95	14867000	yes
94	ADDKETCFAEEGK	13	P02768	Albumin OS=Homo sapiens OX=9606 GN=ALB PE=1 SV=2	2	750.32	-0.89106	0.025106	75.739	5506300	yes
95	ADDKETCFAEEGK	13	P02768	Albumin OS=Homo sapiens OX=9606 GN=ALB PE=1 SV=2	2	750.32	-0.84999	0.013907	92.866	5948600	yes
96	ADDKETCFAEEGK	13	P02768	Albumin OS=Homo sapiens OX=9606 GN=ALB PE=1 SV=2	2	750.32	-0.010654	0.0001769	138.24	3216000	yes
97	ADDKETCFAEEGK	13	P02768	Albumin OS=Homo sapiens OX=9606 GN=ALB PE=1 SV=2	3	500.549	-2.1259	1.1864e-17	195.43	17369000000	yes
98	ADDKETCFAEEGK	13	P02768	Albumin OS=Homo sapiens OX=9606 GN=ALB PE=1 SV=2	3	500.549	-2.0067	4.2323e-11	172.1	17521000000	yes
99	ADDKETCFAEEGK	13	P02768	Albumin OS=Homo sapiens OX=9606 GN=ALB PE=1 SV=2	3	500.549	-1.5637	3.5411e-06	130.61	19391000	yes
100	ADDKETCFAEEGK	13	P02768	Albumin OS=Homo sapiens OX=9606 GN=ALB PE=1 SV=2	3	500.549	-1.0513	0.00030291	114.69	4483800	yes
101	ADDKETCFAEEGK	13	P02768	Albumin OS=Homo sapiens OX=9606 GN=ALB PE=1 SV=2	3	500.549	-0.967	1.7458e-06	135.37	5783500	yes
102	ADDKETCFAEEGK	13	P02768	Albumin OS=Homo sapiens OX=9606 GN=ALB PE=1 SV=2	3	500.549	-0.90359	0.00028589	115.06	6878900	yes
103	ADDKETCFAEEGK	13	P02768	Albumin OS=Homo sapiens OX=9606 GN=ALB PE=1 SV=2	3	500.549	-0.8978	0.011685	93.494	10881000	yes
104	ADDKETCFAEEGK	13	P02768	Albumin OS=Homo sapiens OX=9606 GN=ALB PE=1 SV=2	3	500.549	-0.88452	0.00014844	118.08	14051000	yes
105	ADDKETCFAEEGK	13	P02768	Albumin OS=Homo sapiens OX=9606 GN=ALB PE=1 SV=2	3	500.549	-0.86586	1.1855e-05	128.22	10061000	yes
106	ADDKETCFAEEGK	13	P02768	Albumin OS=Homo sapiens OX=9606 GN=ALB PE=1 SV=2	3	500.549	-0.33916	5.4823e-09	147.35	16640000	yes
107	ADDKETCFAEEGK	13	P02768	Albumin OS=Homo sapiens OX=9606 GN=ALB PE=1 SV=2	3	500.549	-0.25477	1.3517e-10	158.81	14640000	yes
108	ADDKETCFAEEGK	13	P02768	Albumin OS=Homo sapiens OX=9606 GN=ALB PE=1 SV=2	3	500.549	-0.17618	4.8993e-11	171.21	16465000	yes
109	ADDKETCFAEEGK	13	P02768	Albumin OS=Homo sapiens OX=9606 GN=ALB PE=1 SV=2	3	500.549	-0.091034	1.9487e-13	182.57	12062000	yes
110	ADDKETCFAEEGK	13	P02768	Albumin OS=Homo sapiens OX=9606 GN=ALB PE=1 SV=2	3	500.549	-0.0017107	1.3517e-10	158.81	7416500	yes
111	ADDKETCFAEEGK	13	P02768	Albumin OS=Homo sapiens OX=9606 GN=ALB PE=1 SV=2	3	500.549	0.053367	3.5343e-09	148.72	7228900	yes
112	ADDKETCFAEEGK	13	P02768	Albumin OS=Homo sapiens OX=9606 GN=ALB PE=1 SV=2	3	500.549	0.17472	2.8529e-11	175.29	8106700	yes
113	ADDKETCFAEEGK	13	P02768	Albumin OS=Homo sapiens OX=9606 GN=ALB PE=1 SV=2	2	750.32	-0.25455	6.0225e-05	128.28	470530	yes
114	ADDKETCFAEEGK	13	P02768	Albumin OS=Homo sapiens OX=9606 GN=ALB PE=1 SV=2	3	500.549	0.44883	2.739e-05	123.76	4826400	yes
115	ADDKETCFAEEGK	13	P02768	Albumin OS=Homo sapiens OX=9606 GN=ALB PE=1 SV=2	3	500.549	0.41825	7.8128e-09	145.71	3148800	yes
116	ADDKETCFAEEGK	13	P02768	Albumin OS=Homo sapiens OX=9606 GN=ALB PE=1 SV=2	3	500.549	-0.18368	0.00030229	114.7	2644600	yes
117	ADDKETCFAEEGK	13	P02768	Albumin OS=Homo sapiens OX=9606 GN=ALB PE=1 SV=2	3	500.549	-0.24117	0.030872	74.475	1413600	yes
118	ADDKETCFAEEGK	13	P02768	Albumin OS=Homo sapiens OX=9606 GN=ALB PE=1 SV=2	3	500.549	0.49736	0.00014629	118.13	3784400	yes
119	ADDKETCFAEEGK	13	P02768	Albumin OS=Homo sapiens OX=9606 GN=ALB PE=1 SV=2	3	500.549		8.7796e-11	159.52		yes
120	ADDKETCFAEEGK	13	P02768	Albumin OS=Homo sapiens OX=9606 GN=ALB PE=1 SV=2	3	500.549		0.0013258	109.83		yes
121	ADDKETCFAEEGK	13	P02768	Albumin OS=Homo sapiens OX=9606 GN=ALB PE=1 SV=2	3	500.549		2.517e-05	125.97		yes
122	ADDKETCFAEEGK	13	P02768	Albumin OS=Homo sapiens OX=9606 GN=ALB PE=1 SV=2	3	500.549		3.2432e-05	123.76		yes
123	ADDKETCFAEEGK	13	P02768	Albumin OS=Homo sapiens OX=9606 GN=ALB PE=1 SV=2	3	500.549		2.517e-05	125.97		yes
124	ADDKETCFAEEGK	13	P02768	Albumin OS=Homo sapiens OX=9606 GN=ALB PE=1 SV=2	3	500.549		6.9566e-06	131.53		yes
125	ADDKETCFAEEGK	13	P02768	Albumin OS=Homo sapiens OX=9606 GN=ALB PE=1 SV=2	3	500.549		0.00095051	112.42		yes
126	ADDKETCFAEEGK	13	P02768	Albumin OS=Homo sapiens OX=9606 GN=ALB PE=1 SV=2	3	500.549		0.00064266	115.68		yes
127	ADDKETCFAEEGK	13	P02768	Albumin OS=Homo sapiens OX=9606 GN=ALB PE=1 SV=2	3	500.549		0.0007967	113.72		yes
128	ADDKETCFAEEGK	13	P02768	Albumin OS=Homo sapiens OX=9606 GN=ALB PE=1 SV=2	3	500.549		0.0013253	109.84		yes
129	ADDKETCFAEEGK	13	P02768	Albumin OS=Homo sapiens OX=9606 GN=ALB PE=1 SV=2	3	500.549		0.0074142	77.527		yes
130	ADDKETCFAEEGK	13	P02768	Albumin OS=Homo sapiens OX=9606 GN=ALB PE=1 SV=2	3	500.549		0.0010363	111.83		yes
131	ADDKETCFAEEGK	13	P02768	Albumin OS=Homo sapiens OX=9606 GN=ALB PE=1 SV=2	3	500.549		0.0013258	109.83		yes
132	ADDKETCFAEEGK	13	P02768	Albumin OS=Homo sapiens OX=9606 GN=ALB PE=1 SV=2	3	500.549		0.0037251	100.54		yes
133	ADDKETCFAEEGK	13	P02768	Albumin OS=Homo sapiens OX=9606 GN=ALB PE=1 SV=2	3	500.549		0.0027229	102.28		yes
134	ADDKETCFAEEGK	13	P02768	Albumin OS=Homo sapiens OX=9606 GN=ALB PE=1 SV=2	3	500.549		0.0051816	72.615		yes
135	ADDKETCFAEEGK	13	P02768	Albumin OS=Homo sapiens OX=9606 GN=ALB PE=1 SV=2	3	500.549		0.017382	56.527		yes
136	ADDKETCFAEEGK	13	P02768	Albumin OS=Homo sapiens OX=9606 GN=ALB PE=1 SV=2	3	500.549		0.00071951	114.7		yes
137	ADDKETCFAEEGK	13	P02768	Albumin OS=Homo sapiens OX=9606 GN=ALB PE=1 SV=2	3	500.549		0.038448	38.337		yes
138	ADDKETCFAEEGK	13	P02768	Albumin OS=Homo sapiens OX=9606 GN=ALB PE=1 SV=2	3	500.549	-0.8453	0.0098287	87.083	20356000	yes
139	ADDKETCFAEEGK	13	P02768	Albumin OS=Homo sapiens OX=9606 GN=ALB PE=1 SV=2	3	500.549	-0.43412	0.00014754	111.74	8667500	yes
140	ADDKETCFAEEGK	13	P02768	Albumin OS=Homo sapiens OX=9606 GN=ALB PE=1 SV=2	3	500.549	0.14791	0.010532	77.633	9035000	yes
141	ADDKETCFAEEGK	13	P02768	Albumin OS=Homo sapiens OX=9606 GN=ALB PE=1 SV=2	3	500.549	-0.081977	0.012189	74.789	2320600	yes
142	ADDKETCFAEEGK	13	P02768	Albumin OS=Homo sapiens OX=9606 GN=ALB PE=1 SV=2	2	750.32	-1.4964	1.3543e-231	329.37	171990000	yes
143	ADDKETCFAEEGK	13	P02768	Albumin OS=Homo sapiens OX=9606 GN=ALB PE=1 SV=2	2	750.32		5.4159e-84	247.67		yes
144	ADDKETCFAEEGK	13	P02768	Albumin OS=Homo sapiens OX=9606 GN=ALB PE=1 SV=2	3	500.549	-0.5753	1.362e-06	136.6	104870000	yes
145	ADDKETCFAEEGK	13	P02768	Albumin OS=Homo sapiens OX=9606 GN=ALB PE=1 SV=2	2	750.32	-0.10262	1.5419e-39	225.23	3313700	yes
146	ADDKETCFAEEGK	13	P02768	Albumin OS=Homo sapiens OX=9606 GN=ALB PE=1 SV=2	3	500.549	-0.062313	0.02255	82.202	4629700	yes
147	ADDKETCFAEEGK	13	P02768	Albumin OS=Homo sapiens OX=9606 GN=ALB PE=1 SV=2	2	750.32	-0.27136	1.4396e-40	232.25	106190000	yes
148	ADDKETCFAEEGK	13	P02768	Albumin OS=Homo sapiens OX=9606 GN=ALB PE=1 SV=2	3	500.549	-0.70816	1.0815e-11	179.39	149110000	yes
149	ADDKETCFAEEGK	13	P02768	Albumin OS=Homo sapiens OX=9606 GN=ALB PE=1 SV=2	3	500.549	-0.82183	5.6316e-11	170.56	5994200	yes
150	ADDKETCFAEEGK	13	P02768	Albumin OS=Homo sapiens OX=9606 GN=ALB PE=1 SV=2	2	750.32	-0.42876	4.9594e-95	264.72	35765000	yes
151	ADDKETCFAEEGK	13	P02768	Albumin OS=Homo sapiens OX=9606 GN=ALB PE=1 SV=2	3	500.549	-1.3811	0.0083578	96.464	62606000	yes
152	ADDKETCFAEEGK	13	P02768	Albumin OS=Homo sapiens OX=9606 GN=ALB PE=1 SV=2	2	750.32	-2.4465			516230	yes
153	ADDKETCFAEEGK	13	P02768	Albumin OS=Homo sapiens OX=9606 GN=ALB PE=1 SV=2	2	750.32	-0.5653			214550	yes
154	ADDKETCFAEEGK	13	P02768	Albumin OS=Homo sapiens OX=9606 GN=ALB PE=1 SV=2	2	750.32	-0.39121			209950	yes
155	ADDKETCFAEEGK	13	P02768	Albumin OS=Homo sapiens OX=9606 GN=ALB PE=1 SV=2	2	750.32	-1.5906			882670	yes
156	ADDKETCFAEEGK	13	P02768	Albumin OS=Homo sapiens OX=9606 GN=ALB PE=1 SV=2	2	750.32	-1.7261			1197900	yes
157	ADDKETCFAEEGK	13	P02768	Albumin OS=Homo sapiens OX=9606 GN=ALB PE=1 SV=2	2	750.32	-0.43232			566640	yes
158	ADDKETCFAEEGK	13	P02768	Albumin OS=Homo sapiens OX=9606 GN=ALB PE=1 SV=2	2	750.32	-0.76966			690320	yes
159	ADDKETCFAEEGK	13	P02768	Albumin OS=Homo sapiens OX=9606 GN=ALB PE=1 SV=2	2	750.32	-0.25318			1054300	yes
160	ADDKETCFAEEGKK	14	P02768	Albumin OS=Homo sapiens OX=9606 GN=ALB PE=1 SV=2	2	814.367	-1.2837	1.2098e-162	295.62	911380000	yes
161	ADDKETCFAEEGKK	14	P02768	Albumin OS=Homo sapiens OX=9606 GN=ALB PE=1 SV=2	2	814.367	-0.57711	4.8205e-85	259.7	11800000	yes
162	ADDKETCFAEEGKK	14	P02768	Albumin OS=Homo sapiens OX=9606 GN=ALB PE=1 SV=2	3	543.247	-1.6785	4.9449e-71	252.12	160260000	yes
163	ADDKETCFAEEGKK	14	P02768	Albumin OS=Homo sapiens OX=9606 GN=ALB PE=1 SV=2	3	543.247	-1.9661	0.00016141	111.43	10926000	yes
164	ADDKETCFAEEGKK	14	P02768	Albumin OS=Homo sapiens OX=9606 GN=ALB PE=1 SV=2	3	543.247	-1.7582	0.013985	83.806	4808100	yes
165	ADDKETCFAEEGKK	14	P02768	Albumin OS=Homo sapiens OX=9606 GN=ALB PE=1 SV=2	3	543.247	-0.8424	0.017258	78.505	3622600	yes
166	ADDKETCFAEEGKK	14	P02768	Albumin OS=Homo sapiens OX=9606 GN=ALB PE=1 SV=2	3	543.247	-0.80091	1.8606e-14	169.37	44109000	yes
167	ADDKETCFAEEGKK	14	P02768	Albumin OS=Homo sapiens OX=9606 GN=ALB PE=1 SV=2	3	543.247	-0.37202	0.03136	63.128	4505300	yes
168	ADDKETCFAEEGKK	14	P02768	Albumin OS=Homo sapiens OX=9606 GN=ALB PE=1 SV=2	3	543.247	-0.29496	4.5067e-07	130.47	7990500	yes
169	ADDKETCFAEEGKK	14	P02768	Albumin OS=Homo sapiens OX=9606 GN=ALB PE=1 SV=2	3	543.247	-0.10505	0.017386	76.358	19342000	yes
170	ADDKETCFAEEGKK	14	P02768	Albumin OS=Homo sapiens OX=9606 GN=ALB PE=1 SV=2	3	543.247	0.10547	0.00040632	108.89	4498500	yes
171	ADDKETCFAEEGKK	14	P02768	Albumin OS=Homo sapiens OX=9606 GN=ALB PE=1 SV=2	3	543.247	0.2976	0.017664	71.692	2224900	yes
172	ADDKETCFAEEGKK	14	P02768	Albumin OS=Homo sapiens OX=9606 GN=ALB PE=1 SV=2	3	543.247	0.55382	0.037744	60.196	1889100	yes
173	ADDKETCFAEEGKK	14	P02768	Albumin OS=Homo sapiens OX=9606 GN=ALB PE=1 SV=2	3	543.247	0.52064	0.015637	81.632	1395000	yes
174	ADDKETCFAEEGKK	14	P02768	Albumin OS=Homo sapiens OX=9606 GN=ALB PE=1 SV=2	3	543.247	0.27719	0.020656	68.044	2330700	yes
175	ADDKETCFAEEGKK	14	P02768	Albumin OS=Homo sapiens OX=9606 GN=ALB PE=1 SV=2	3	543.247	0.23475	0.0071128	92.939	1136100	yes
176	ADDKETCFAEEGKK	14	P02768	Albumin OS=Homo sapiens OX=9606 GN=ALB PE=1 SV=2	3	543.247	0.18771	0.01731	77.633	2005800	yes
177	ADDKETCFAEEGKK	14	P02768	Albumin OS=Homo sapiens OX=9606 GN=ALB PE=1 SV=2	3	543.247	0.10917	0.017421	75.764	1183200	yes
178	ADDKETCFAEEGKK	14	P02768	Albumin OS=Homo sapiens OX=9606 GN=ALB PE=1 SV=2	3	543.247	0.063219	0.0017765	100.58	50929000	yes
179	ADDKETCFAEEGKK	14	P02768	Albumin OS=Homo sapiens OX=9606 GN=ALB PE=1 SV=2	3	543.247		0.00049569	108.89		yes
180	ADDKETCFAEEGKK	14	P02768	Albumin OS=Homo sapiens OX=9606 GN=ALB PE=1 SV=2	3	543.247		0.00096949	104.41		yes
181	ADDKETCFAEEGKK	14	P02768	Albumin OS=Homo sapiens OX=9606 GN=ALB PE=1 SV=2	3	543.247		0.0059751	63.727		yes
182	ADDKETCFAEEGKK	14	P02768	Albumin OS=Homo sapiens OX=9606 GN=ALB PE=1 SV=2	3	543.247		0.00058353	108.06		yes
183	ADDKETCFAEEGKK	14	P02768	Albumin OS=Homo sapiens OX=9606 GN=ALB PE=1 SV=2	3	543.247		0.010491	82.102		yes
184	ADDKETCFAEEGKK	14	P02768	Albumin OS=Homo sapiens OX=9606 GN=ALB PE=1 SV=2	3	543.247		0.0274	50.155		yes
185	ADDKETCFAEEGKK	14	P02768	Albumin OS=Homo sapiens OX=9606 GN=ALB PE=1 SV=2	3	543.247		0.037757	39.509		yes
186	ADDKETCFAEEGKK	14	P02768	Albumin OS=Homo sapiens OX=9606 GN=ALB PE=1 SV=2	3	543.247	-2.0142	0.0011856	98.421	5883000	yes
187	ADDKETCFAEEGKK	14	P02768	Albumin OS=Homo sapiens OX=9606 GN=ALB PE=1 SV=2	3	543.247	-0.20912	0.011725	65.811	7130900	yes
188	ADDKETCFAEEGKK	14	P02768	Albumin OS=Homo sapiens OX=9606 GN=ALB PE=1 SV=2	3	543.247	0.0058375	0.010877	66.285	1980100	yes
189	ADDKETCFAEEGKK	14	P02768	Albumin OS=Homo sapiens OX=9606 GN=ALB PE=1 SV=2	3	543.247	-0.10407	0.032807	54.598	1196200	yes
190	ADDKETCFAEEGKK	14	P02768	Albumin OS=Homo sapiens OX=9606 GN=ALB PE=1 SV=2	3	543.247	-0.23735	0.012231	65.528	2793900	yes
191	ADDKETCFAEEGKK	14	P02768	Albumin OS=Homo sapiens OX=9606 GN=ALB PE=1 SV=2	3	543.247	-1.16	1.4392e-57	241.98	98502000	yes
192	ADDKETCFAEEGKK	14	P02768	Albumin OS=Homo sapiens OX=9606 GN=ALB PE=1 SV=2	3	543.247	-1.2983	0.0037482	95.659	6546000	yes
193	ADDKETCFAEEGKK	14	P02768	Albumin OS=Homo sapiens OX=9606 GN=ALB PE=1 SV=2	3	543.247	-0.48699	4.8669e-10	143.97	72036000	yes
194	ADDKETCFAEEGKK	14	P02768	Albumin OS=Homo sapiens OX=9606 GN=ALB PE=1 SV=2	3	543.247	-0.41149	5.5779e-15	174.59	2482400	yes
195	ADDKETCFAEEGKK	14	P02768	Albumin OS=Homo sapiens OX=9606 GN=ALB PE=1 SV=2	3	543.247	-0.47775	4.9604e-06	125.22	2078000	yes
196	ADDKETCFAEEGKK	14	P02768	Albumin OS=Homo sapiens OX=9606 GN=ALB PE=1 SV=2	3	543.247	-0.52651	0.0064914	68.972	1547700	yes
197	ADDKETCFAEEGKK	14	P02768	Albumin OS=Homo sapiens OX=9606 GN=ALB PE=1 SV=2	3	543.247	-0.59565	0.013106	65.038	562420	yes
198	ADDKETCFAEEGKK	14	P02768	Albumin OS=Homo sapiens OX=9606 GN=ALB PE=1 SV=2	3	543.247	-1.1826	3.9189e-07	138.77	62548000	yes
199	ADDKETCFAEEGKK	14	P02768	Albumin OS=Homo sapiens OX=9606 GN=ALB PE=1 SV=2	3	543.247	-0.83098			334090	yes
200	ADDKETCFAEEGKK	14	P02768	Albumin OS=Homo sapiens OX=9606 GN=ALB PE=1 SV=2	3	543.247	-0.78852			1176000	yes
201	ADDKETCFAEEGKK	14	P02768	Albumin OS=Homo sapiens OX=9606 GN=ALB PE=1 SV=2	3	543.247	-1.1064			2077300	yes
202	ADDKETCFAEEGKK	14	P02768	Albumin OS=Homo sapiens OX=9606 GN=ALB PE=1 SV=2	3	543.247	-0.094345			226320	yes
203	ADGESCSASMMYQEGK	16	P01008	Antithrombin-III OS=Homo sapiens OX=9606 GN=SERPINC1 PE=1 SV=1	2	875.839	-1.0478	0.005628	90.926	7181100	yes
204	ADLAKYICENQDSISSK	17	P02768	Albumin OS=Homo sapiens OX=9606 GN=ALB PE=1 SV=2	3	647.979	-0.92055	0.019307	58.427	3543300	yes
205	ADLAKYICENQDSISSK	17	P02768	Albumin OS=Homo sapiens OX=9606 GN=ALB PE=1 SV=2	3	647.979	-0.41281	9.4491e-20	152.37	7293200	yes
206	ADRDQYELLCLDNTR	15	P02787	Serotransferrin OS=Homo sapiens OX=9606 GN=TF PE=1 SV=4	3	627.964	0.507	0.017768	80.508	166420000	yes
207	ADSRDPASDQMQHWKEQR	18	P04040	Catalase OS=Homo sapiens OX=9606 GN=CAT PE=1 SV=3	4	557.504	-0.70773	0.0034947	53.773	1293500	yes
208	ADTLTDEINFLR	12	P02538	Keratin, type II cytoskeletal 6A OS=Homo sapiens OX=9606 GN=KRT6A PE=1 SV=3	2	704.359	-0.058626	1.7569e-62	244.55	225330000	no
209	AEAESLYQSK	10	P04264	Keratin, type II cytoskeletal 1 OS=Homo sapiens OX=9606 GN=KRT1 PE=1 SV=6	2	563.275	-2.0619	0.00013378	145.72	23572000	yes
210	AEAESLYQSK	10	P04264	Keratin, type II cytoskeletal 1 OS=Homo sapiens OX=9606 GN=KRT1 PE=1 SV=6	2	563.275	-0.74995	0.0099008	120.12	2924900	yes
211	AEAESLYQSKYEELQITAGR	20	P04264	Keratin, type II cytoskeletal 1 OS=Homo sapiens OX=9606 GN=KRT1 PE=1 SV=6	3	762.713	1.8755	3.3291e-39	163.66	6021100	yes
212	AEAESLYQSKYEELQITAGR	20	P04264	Keratin, type II cytoskeletal 1 OS=Homo sapiens OX=9606 GN=KRT1 PE=1 SV=6	3	762.713	-0.52928	1.1409e-06	85.808	11922000	yes
213	AEAESLYQSKYEELQITAGR	20	P04264	Keratin, type II cytoskeletal 1 OS=Homo sapiens OX=9606 GN=KRT1 PE=1 SV=6	3	762.713	-0.17408	4.8826e-07	88.264	3976400	yes
214	AEAESLYQSKYEELQITAGRHGDSVR	26	P04264	Keratin, type II cytoskeletal 1 OS=Homo sapiens OX=9606 GN=KRT1 PE=1 SV=6	4	735.114	0.011205	0.02218	32.952	948570	yes
215	AEAESWYQTKYEELQITAGR	20	P04259	Keratin, type II cytoskeletal 6B OS=Homo sapiens OX=9606 GN=KRT6B PE=1 SV=5	3	791.717	0.56532	0.003662	60.034	3478400	yes
216	AEAESWYQTKYEELQVTAGR	20	P02538	Keratin, type II cytoskeletal 6A OS=Homo sapiens OX=9606 GN=KRT6A PE=1 SV=3	3	787.045	1.673	8.3414e-18	130	9329400	no
217	AEAESWYQTKYEELQVTAGR	20	P02538	Keratin, type II cytoskeletal 6A OS=Homo sapiens OX=9606 GN=KRT6A PE=1 SV=3	3	787.045	1.518	3.0223e-41	178.75	29887000	no
218	AEAESWYQTKYEELQVTAGR	20	P02538	Keratin, type II cytoskeletal 6A OS=Homo sapiens OX=9606 GN=KRT6A PE=1 SV=3	3	787.045	0.38606	5.9848e-45	190.51	35357000	no
219	AEAESWYQTKYEELQVTAGR	20	P02538	Keratin, type II cytoskeletal 6A OS=Homo sapiens OX=9606 GN=KRT6A PE=1 SV=3	3	787.045	-0.24136	2.3374e-22	134.37	10388000	no
220	AEAESWYQTKYEELQVTAGRHGDDLR	26	P02538	Keratin, type II cytoskeletal 6A OS=Homo sapiens OX=9606 GN=KRT6A PE=1 SV=3	4	763.865	0.10784	0.0094988	37.56	585010	no
221	AEDTAVYYCAR	11	A0A0C4DH42	Immunoglobulin heavy variable 3-66 OS=Homo sapiens OX=9606 GN=IGHV3-66 PE=3 SV=1	2	659.79	-0.56465	0.010518	105.78	3788400	yes
222	AEEEHLGILGPQLHADVGDK	20	P00450	Ceruloplasmin OS=Homo sapiens OX=9606 GN=CP PE=1 SV=1	3	710.027	-0.18196	1.9793e-07	87.676	20936000	yes
223	AEEEHLGILGPQLHADVGDK	20	P00450	Ceruloplasmin OS=Homo sapiens OX=9606 GN=CP PE=1 SV=1	4	532.772	-1.084	4.7247e-28	144.01	37550000	yes
224	AEEREQIKTLNNK	13	P02538	Keratin, type II cytoskeletal 6A OS=Homo sapiens OX=9606 GN=KRT6A PE=1 SV=3	2	786.921	-0.28527	0.011238	98.353	2155100	no
225	AEEREQIKTLNNK	13	P02538	Keratin, type II cytoskeletal 6A OS=Homo sapiens OX=9606 GN=KRT6A PE=1 SV=3	3	524.95	-1.1922	0.00019749	134.56	19214000	no
226	AEFAEVSK	8	P02768	Albumin OS=Homo sapiens OX=9606 GN=ALB PE=1 SV=2	2	440.724	-1.6527	0.0092084	130.27	37081000000	yes
227	AEFAEVSK	8	P02768	Albumin OS=Homo sapiens OX=9606 GN=ALB PE=1 SV=2	2	440.724	-1.5553	0.009808	128.61	42535000000	yes
228	AEFAEVSK	8	P02768	Albumin OS=Homo sapiens OX=9606 GN=ALB PE=1 SV=2	2	440.724	-1.2556	0.015061	119.29	9224200000	yes
229	AEFAEVSK	8	P02768	Albumin OS=Homo sapiens OX=9606 GN=ALB PE=1 SV=2	2	440.724	-1.1106	0.015061	119.29	7287000000	yes
230	AEFAEVSK	8	P02768	Albumin OS=Homo sapiens OX=9606 GN=ALB PE=1 SV=2	2	440.724	-1.0205	0.010184	127.56	2644300000	yes
231	AEFAEVSK	8	P02768	Albumin OS=Homo sapiens OX=9606 GN=ALB PE=1 SV=2	2	440.724	-0.99417	0.015061	119.29	1283200000	yes
232	AEFAEVSK	8	P02768	Albumin OS=Homo sapiens OX=9606 GN=ALB PE=1 SV=2	2	440.724	-0.95069	0.012791	120.46	249470000	yes
233	AEFAEVSK	8	P02768	Albumin OS=Homo sapiens OX=9606 GN=ALB PE=1 SV=2	2	440.724	-0.93414	0.014836	119.41	421440000	yes
234	AEFAEVSK	8	P02768	Albumin OS=Homo sapiens OX=9606 GN=ALB PE=1 SV=2	2	440.724	-0.60845	0.015061	119.29	158850000	yes
235	AEFAEVSK	8	P02768	Albumin OS=Homo sapiens OX=9606 GN=ALB PE=1 SV=2	2	440.724	-0.43371	0.01529	119.17	120030000	yes
236	AEFAEVSK	8	P02768	Albumin OS=Homo sapiens OX=9606 GN=ALB PE=1 SV=2	2	440.724	-0.31793	0.015061	119.29	141210000	yes
237	AEFAEVSK	8	P02768	Albumin OS=Homo sapiens OX=9606 GN=ALB PE=1 SV=2	2	440.724	0.28027	0.012791	120.46	10527000	yes
238	AEFAEVSK	8	P02768	Albumin OS=Homo sapiens OX=9606 GN=ALB PE=1 SV=2	2	440.724	0.19169	0.014836	119.41	11145000	yes
239	AEFAEVSK	8	P02768	Albumin OS=Homo sapiens OX=9606 GN=ALB PE=1 SV=2	2	440.724	-0.074951	0.010148	132.57	11364000	yes
240	AEFAEVSK	8	P02768	Albumin OS=Homo sapiens OX=9606 GN=ALB PE=1 SV=2	2	440.724	-0.33635	0.015061	119.29	10715000	yes
241	AEFAEVSK	8	P02768	Albumin OS=Homo sapiens OX=9606 GN=ALB PE=1 SV=2	2	440.724	-0.52467	0.010148	132.57	3500000	yes
242	AEFAEVSK	8	P02768	Albumin OS=Homo sapiens OX=9606 GN=ALB PE=1 SV=2	2	440.724	-0.024127	0.01529	119.17	19858000	yes
243	AEFAEVSK	8	P02768	Albumin OS=Homo sapiens OX=9606 GN=ALB PE=1 SV=2	2	440.724	-1.0836	0.036614	107.9	1547700	yes
244	AEFAEVSK	8	P02768	Albumin OS=Homo sapiens OX=9606 GN=ALB PE=1 SV=2	2	440.724		0.0094276	119.29		yes
245	AEFAEVSK	8	P02768	Albumin OS=Homo sapiens OX=9606 GN=ALB PE=1 SV=2	2	440.724		0.0094276	119.29		yes
246	AEFAEVSK	8	P02768	Albumin OS=Homo sapiens OX=9606 GN=ALB PE=1 SV=2	2	440.724		0.029125	94.114		yes
247	AEFAEVSK	8	P02768	Albumin OS=Homo sapiens OX=9606 GN=ALB PE=1 SV=2	2	440.724		0.0094276	119.29		yes
248	AEFAEVSK	8	P02768	Albumin OS=Homo sapiens OX=9606 GN=ALB PE=1 SV=2	2	440.724		0.013566	117.4		yes
249	AEFAEVSK	8	P02768	Albumin OS=Homo sapiens OX=9606 GN=ALB PE=1 SV=2	2	440.724		0.030544	90.37		yes
250	AEFAEVSK	8	P02768	Albumin OS=Homo sapiens OX=9606 GN=ALB PE=1 SV=2	2	440.724		0.013566	117.4		yes
251	AEFAEVSK	8	P02768	Albumin OS=Homo sapiens OX=9606 GN=ALB PE=1 SV=2	2	440.724		0.0094276	119.29		yes
252	AEFAEVSK	8	P02768	Albumin OS=Homo sapiens OX=9606 GN=ALB PE=1 SV=2	2	440.724		0.0068773	120.46		yes
253	AEFAEVSK	8	P02768	Albumin OS=Homo sapiens OX=9606 GN=ALB PE=1 SV=2	2	440.724	-0.9753	0.027677	132.57	295440000	yes
254	AEFAEVSK	8	P02768	Albumin OS=Homo sapiens OX=9606 GN=ALB PE=1 SV=2	2	440.724	-1.6375	0.015061	119.29	990490000	yes
255	AEFAEVSK	8	P02768	Albumin OS=Homo sapiens OX=9606 GN=ALB PE=1 SV=2	2	440.724	-1.5224	0.012791	120.46	44327000	yes
256	AEFAEVSK	8	P02768	Albumin OS=Homo sapiens OX=9606 GN=ALB PE=1 SV=2	2	440.724	-1.4675	0.015061	119.29	35123000	yes
257	AEFAEVSK	8	P02768	Albumin OS=Homo sapiens OX=9606 GN=ALB PE=1 SV=2	2	440.724	-1.3697	0.020055	116.73	27341000	yes
258	AEFAEVSK	8	P02768	Albumin OS=Homo sapiens OX=9606 GN=ALB PE=1 SV=2	2	440.724	-1.2197	0.010379	127.02	43577000	yes
259	AEFAEVSK	8	P02768	Albumin OS=Homo sapiens OX=9606 GN=ALB PE=1 SV=2	2	440.724	-1.0583	0.036614	107.9	17690000	yes
260	AEFAEVSK	8	P02768	Albumin OS=Homo sapiens OX=9606 GN=ALB PE=1 SV=2	2	440.724	-0.6947	0.015061	119.29	8054300	yes
261	AEFAEVSK	8	P02768	Albumin OS=Homo sapiens OX=9606 GN=ALB PE=1 SV=2	2	440.724	-0.56394	0.0392	106.36	8026300	yes
262	AEFAEVSK	8	P02768	Albumin OS=Homo sapiens OX=9606 GN=ALB PE=1 SV=2	2	440.724	-0.72834	0.014836	119.41	6304000	yes
263	AEFAEVSK	8	P02768	Albumin OS=Homo sapiens OX=9606 GN=ALB PE=1 SV=2	2	440.724	-0.73692	0.020055	116.73	17149000	yes
264	AEFAEVSK	8	P02768	Albumin OS=Homo sapiens OX=9606 GN=ALB PE=1 SV=2	2	440.724	-0.3421	0.015061	119.29	337210000	yes
265	AEFAEVSK	8	P02768	Albumin OS=Homo sapiens OX=9606 GN=ALB PE=1 SV=2	2	440.724		0.029125	94.114		yes
266	AEFAEVSK	8	P02768	Albumin OS=Homo sapiens OX=9606 GN=ALB PE=1 SV=2	2	440.724	-1.2132	0.01529	119.17	199010000	yes
267	AEFAEVSKLVTDLTK	15	P02768	Albumin OS=Homo sapiens OX=9606 GN=ALB PE=1 SV=2	3	550.97	0.51128	0.03864	56.147	190290000	yes
268	AEFAEVSKLVTDLTK	15	P02768	Albumin OS=Homo sapiens OX=9606 GN=ALB PE=1 SV=2	3	550.97	0.17026	7.3756e-09	127.88	42703000	yes
269	AEFAEVSKLVTDLTK	15	P02768	Albumin OS=Homo sapiens OX=9606 GN=ALB PE=1 SV=2	3	550.97	-0.9423	0.004179	95.347	79511000	yes
270	AEFAEVSKLVTDLTK	15	P02768	Albumin OS=Homo sapiens OX=9606 GN=ALB PE=1 SV=2	3	550.97	-0.77855	5.5461e-12	139.65	40532000	yes
271	AEFAEVSKLVTDLTK	15	P02768	Albumin OS=Homo sapiens OX=9606 GN=ALB PE=1 SV=2	3	550.97		4.1511e-18	173.36		yes
272	AEFAEVSKLVTDLTK	15	P02768	Albumin OS=Homo sapiens OX=9606 GN=ALB PE=1 SV=2	3	550.97	-0.76606			102320	yes
273	AENGKLVINGNPITIFQER	19	P04406	Glyceraldehyde-3-phosphate dehydrogenase OS=Homo sapiens OX=9606 GN=GAPDH PE=1 SV=3	3	705.052	-0.68648	0.003159	65.47	2273200	yes
274	AENGKLVINGNPITIFQERDPSK	23	P04406	Glyceraldehyde-3-phosphate dehydrogenase OS=Homo sapiens OX=9606 GN=GAPDH PE=1 SV=3	4	635.842	2.1194	1.54e-16	100.94	9446400	yes
275	AENGKLVINGNPITIFQERDPSK	23	P04406	Glyceraldehyde-3-phosphate dehydrogenase OS=Homo sapiens OX=9606 GN=GAPDH PE=1 SV=3	4	635.842	0.34847	2.8507e-13	92.01	17388000	yes
276	AESGPDLRYEVTSGGGGTSR	20	P15924	Desmoplakin OS=Homo sapiens OX=9606 GN=DSP PE=1 SV=3	3	665.984		0.02306	35.389		yes
277	AESPEVCFNEESPK	14	P43652	Afamin OS=Homo sapiens OX=9606 GN=AFM PE=1 SV=1	2	811.854	0.22104	6.1684e-10	146.16	30196000	yes
278	AESPEVCFNEESPK	14	P43652	Afamin OS=Homo sapiens OX=9606 GN=AFM PE=1 SV=1	3	541.572	0.45819	0.00048875	103.76	44404000	yes
279	AESPEVCFNEESPK	14	P43652	Afamin OS=Homo sapiens OX=9606 GN=AFM PE=1 SV=1	2	811.854	0.19845			664510	yes
280	AFDQDGDGHITVDELR	16	Q9NZT1	Calmodulin-like protein 5 OS=Homo sapiens OX=9606 GN=CALML5 PE=1 SV=2	3	596.611	0.20634	0.024766	44.294	11218000	yes
281	AFDQDGDGHITVDELRR	17	Q9NZT1	Calmodulin-like protein 5 OS=Homo sapiens OX=9606 GN=CALML5 PE=1 SV=2	3	648.645	-0.65562	2.0798e-11	130.06	41328000	yes
282	AFDQDGDGHITVDELRR	17	Q9NZT1	Calmodulin-like protein 5 OS=Homo sapiens OX=9606 GN=CALML5 PE=1 SV=2	4	486.736	-0.92265	5.4031e-05	94.544	4842600	yes
283	AFDQDGDGHITVDELRR	17	Q9NZT1	Calmodulin-like protein 5 OS=Homo sapiens OX=9606 GN=CALML5 PE=1 SV=2	3	648.645	-1.2075	0.0024765	63.631	6168200	yes
284	AFGFSHLEALLDDSKELQR	19	Q96FW1	Ubiquitin thioesterase OTUB1 OS=Homo sapiens OX=9606 GN=OTUB1 PE=1 SV=2	4	544.781	-0.10701	0.0044491	52.866	2512200	yes
285	AFKAWAVAR	9	P02768	Albumin OS=Homo sapiens OX=9606 GN=ALB PE=1 SV=2	2	510.293	-1.0554	0.015955	140.98	16778000	yes
286	AFRFSAGSGCGRPSSNK	17	C9JC47	Putative protein FAM157A OS=Homo sapiens OX=9606 GN=FAM157A PE=3 SV=1	2	893.426	0.54137	0.0050821	70.942	43092000	yes
287	AFSAVDTDGNGTINAQELGAALK	23	Q9NZT1	Calmodulin-like protein 5 OS=Homo sapiens OX=9606 GN=CALML5 PE=1 SV=2	3	755.045	-0.11915	1.2018e-29	133.21	23246000	yes
288	AFSAVDTDGNGTINAQELGAALKATGK	27	Q9NZT1	Calmodulin-like protein 5 OS=Homo sapiens OX=9606 GN=CALML5 PE=1 SV=2	3	874.112	-0.3061	1.7624e-148	259.33	70676000	yes
289	AFSAVDTDGNGTINAQELGAALKATGKNLSEAQLR	35	Q9NZT1	Calmodulin-like protein 5 OS=Homo sapiens OX=9606 GN=CALML5 PE=1 SV=2	4	883.706	1.8297	7.4798e-91	169.65	22683000	yes
290	AFYPEEISSMVLTK	14	P0DMV9	Heat shock 70 kDa protein 1B OS=Homo sapiens OX=9606 GN=HSPA1B PE=1 SV=1	2	807.908	0.6872	0.019422	88.187	12032000	yes
291	AGAGKIGRMIAEEIMEIHR	19	O00327	Basic helix-loop-helix ARNT-like protein 1 OS=Homo sapiens OX=9606 GN=BMAL1 PE=1 SV=2	3	700.035	-1.7553	0.010439	49.049	161950000	yes
292	AGAGKIGRMIAEEIMEIHR	19	O00327	Basic helix-loop-helix ARNT-like protein 1 OS=Homo sapiens OX=9606 GN=BMAL1 PE=1 SV=2	3	700.035	-0.55858	0.010439	49.049	28233000	yes
293	AGAGKIGRMIAEEIMEIHR	19	O00327	Basic helix-loop-helix ARNT-like protein 1 OS=Homo sapiens OX=9606 GN=BMAL1 PE=1 SV=2	3	700.035	0.14505			21929000	yes
294	AGAHLQGGAK	10	P04406	Glyceraldehyde-3-phosphate dehydrogenase OS=Homo sapiens OX=9606 GN=GAPDH PE=1 SV=3	2	455.249	-1.4077	8.5519e-05	155.75	4467200	yes
295	AGAHLQGGAK	10	P04406	Glyceraldehyde-3-phosphate dehydrogenase OS=Homo sapiens OX=9606 GN=GAPDH PE=1 SV=3	2	455.249	-0.35637	0.036056	123.69	13186000	yes
296	AGAHLQGGAK	10	P04406	Glyceraldehyde-3-phosphate dehydrogenase OS=Homo sapiens OX=9606 GN=GAPDH PE=1 SV=3	2	455.249	0.26842			334210	yes
297	AGAHLQGGAK	10	P04406	Glyceraldehyde-3-phosphate dehydrogenase OS=Homo sapiens OX=9606 GN=GAPDH PE=1 SV=3	2	455.249	0.3653			49291	yes
298	AGAHLQGGAKR	11	P04406	Glyceraldehyde-3-phosphate dehydrogenase OS=Homo sapiens OX=9606 GN=GAPDH PE=1 SV=3	2	533.299	-0.66363	0.00084476	132.76	4335300	yes
299	AGAHLQGGAKR	11	P04406	Glyceraldehyde-3-phosphate dehydrogenase OS=Homo sapiens OX=9606 GN=GAPDH PE=1 SV=3	2	533.299	0.0058202	1.0668e-05	170.24	6562400	yes
300	AGAHLQGGAKR	11	P04406	Glyceraldehyde-3-phosphate dehydrogenase OS=Homo sapiens OX=9606 GN=GAPDH PE=1 SV=3	2	533.299	0.11808	1.6259e-05	163.99	6518400	yes
301	AGAHLQGGAKR	11	P04406	Glyceraldehyde-3-phosphate dehydrogenase OS=Homo sapiens OX=9606 GN=GAPDH PE=1 SV=3	2	533.299	-0.30096	0.0023622	123.72	12101000	yes
302	AGAHLQGGAKR	11	P04406	Glyceraldehyde-3-phosphate dehydrogenase OS=Homo sapiens OX=9606 GN=GAPDH PE=1 SV=3	2	533.299	0.8181			22938	yes
303	AGAHLQGGAKR	11	P04406	Glyceraldehyde-3-phosphate dehydrogenase OS=Homo sapiens OX=9606 GN=GAPDH PE=1 SV=3	2	533.299	-0.25782			41039	yes
304	AGALQLLLVGDK	12	P55058	Phospholipid transfer protein OS=Homo sapiens OX=9606 GN=PLTP PE=1 SV=1	2	599.364	-1.228	0.0021937	118.4	13682000	yes
305	AGAVNPTVK	9	P27487	Dipeptidyl peptidase 4 OS=Homo sapiens OX=9606 GN=DPP4 PE=1 SV=2	2	428.748		0.0077175	110.12		yes
306	AGDNKYMHLKVFK	13	P01040	Cystatin-A OS=Homo sapiens OX=9606 GN=CSTA PE=1 SV=1	3	517.61	-0.25643	1.657e-06	134.21	16664000	yes
307	AGDNKYMHLKVFK	13	P01040	Cystatin-A OS=Homo sapiens OX=9606 GN=CSTA PE=1 SV=1	3	517.61	-0.23704	7.2823e-11	167.32	9947300	yes
308	AGDNKYMHLKVFK	13	P01040	Cystatin-A OS=Homo sapiens OX=9606 GN=CSTA PE=1 SV=1	3	517.61	-0.34978	0.02135	77.644	5488300	yes
309	AGELTPEEEAQYK	13	Q9NZT1	Calmodulin-like protein 5 OS=Homo sapiens OX=9606 GN=CALML5 PE=1 SV=2	2	753.852	1.3566	0.017601	71.349	11471000	yes
310	AGELTPEEEAQYKK	14	Q9NZT1	Calmodulin-like protein 5 OS=Homo sapiens OX=9606 GN=CALML5 PE=1 SV=2	2	817.899	0.069049	0.00033345	108.9	83256000	yes
311	AGELTPEEEAQYKK	14	Q9NZT1	Calmodulin-like protein 5 OS=Homo sapiens OX=9606 GN=CALML5 PE=1 SV=2	2	817.899	-0.70468	0.00012339	112.13	20030000	yes
312	AGELTPEEEAQYKK	14	Q9NZT1	Calmodulin-like protein 5 OS=Homo sapiens OX=9606 GN=CALML5 PE=1 SV=2	2	817.899		2.8792e-07	129.89		yes
313	AGEPLRLGVGAELLVDVGQR	20	P19971	Thymidine phosphorylase OS=Homo sapiens OX=9606 GN=TYMP PE=1 SV=2	3	683.72	0.18381	0.017472	53.553	21762000	yes
314	AGEVQEPELR	10	P25311	Zinc-alpha-2-glycoprotein OS=Homo sapiens OX=9606 GN=AZGP1 PE=1 SV=2	2	564.288	-0.13558	9.0917e-05	156.92	317900000	yes
315	AGEVQEPELR	10	P25311	Zinc-alpha-2-glycoprotein OS=Homo sapiens OX=9606 GN=AZGP1 PE=1 SV=2	2	564.288	0.17806	0.018813	105.57	1969200	yes
316	AGFAGDDAPR	10	P63261	Actin, cytoplasmic 2 OS=Homo sapiens OX=9606 GN=ACTG1 PE=1 SV=1	2	488.728	-0.18024	0.034007	97.431	12996000	no
317	AGFAGDDAPRAVFPSIVGRPR	21	P63261	Actin, cytoplasmic 2 OS=Homo sapiens OX=9606 GN=ACTG1 PE=1 SV=1	4	539.789	-0.25318	8.2346e-14	112.56	131510000	no
318	AGFAGDDAPRAVFPSIVGRPR	21	P63261	Actin, cytoplasmic 2 OS=Homo sapiens OX=9606 GN=ACTG1 PE=1 SV=1	4	539.789	0.17735	0.029553	35.174	3282000	no
319	AGLEDLQVAFR	11	Q9NZT1	Calmodulin-like protein 5 OS=Homo sapiens OX=9606 GN=CALML5 PE=1 SV=2	2	609.827	1.2066	2.3262e-05	164.57	13800000	yes
320	AGLLRPDYALLGHR	14	Q96PD5	N-acetylmuramoyl-L-alanine amidase OS=Homo sapiens OX=9606 GN=PGLYRP2 PE=1 SV=1	3	517.963	1.6295	8.2657e-07	130.24	808940000	yes
321	AGLLRPDYALLGHR	14	Q96PD5	N-acetylmuramoyl-L-alanine amidase OS=Homo sapiens OX=9606 GN=PGLYRP2 PE=1 SV=1	3	517.963	-0.63227	3.6533e-05	119.32	4036700	yes
322	AGLLRPDYALLGHR	14	Q96PD5	N-acetylmuramoyl-L-alanine amidase OS=Homo sapiens OX=9606 GN=PGLYRP2 PE=1 SV=1	3	517.963	2.5907	8.347e-10	141.46	51476000	yes
323	AGVETTTPSK	10	P0DOY3	Immunoglobulin lambda constant 3 OS=Homo sapiens OX=9606 GN=IGLC3 PE=1 SV=1	2	495.759	0.021258	0.0025884	135.71	180200000	yes
324	AGVETTTPSK	10	P0DOY3	Immunoglobulin lambda constant 3 OS=Homo sapiens OX=9606 GN=IGLC3 PE=1 SV=1	2	495.759	-0.85929	0.01242	94.692	2113400	yes
325	AHEHIFGMVLMNDWSAR	17	P16930	Fumarylacetoacetase OS=Homo sapiens OX=9606 GN=FAH PE=1 SV=2	3	671.986	-1.0509	0.00076914	75.463	1927100	yes
326	AIGGGLSSVGGGSSTIK	17	P02538	Keratin, type II cytoskeletal 6A OS=Homo sapiens OX=9606 GN=KRT6A PE=1 SV=3	2	724.391	-0.10807	0.00027237	97.214	19681000	no
327	AIGGGLSSVGGGSSTIK	17	P02538	Keratin, type II cytoskeletal 6A OS=Homo sapiens OX=9606 GN=KRT6A PE=1 SV=3	2	724.391	-0.98236	0.00060359	93.011	42686000	no
328	AIGGGLSSVGGGSSTIK	17	P02538	Keratin, type II cytoskeletal 6A OS=Homo sapiens OX=9606 GN=KRT6A PE=1 SV=3	2	724.391	-0.42367	1.8198e-22	172.09	126710000	no
329	AIGGGLSSVGGGSSTIKYTTTSSSSR	26	P02538	Keratin, type II cytoskeletal 6A OS=Homo sapiens OX=9606 GN=KRT6A PE=1 SV=3	3	806.742	0.83164	5.8681e-67	173.47	48286000	no
330	AIGGGLSSVGGGSSTIKYTTTSSSSR	26	P02538	Keratin, type II cytoskeletal 6A OS=Homo sapiens OX=9606 GN=KRT6A PE=1 SV=3	4	605.308	0.31826	0.0068041	49.25	1772700	no
331	AIGGGLSSVGGGSSTIKYTTTSSSSR	26	P02538	Keratin, type II cytoskeletal 6A OS=Homo sapiens OX=9606 GN=KRT6A PE=1 SV=3	3	806.742	-0.20131	2.9876e-05	71.052	37595000	no
332	AIGGGLSSVGGGSSTIKYTTTSSSSR	26	P02538	Keratin, type II cytoskeletal 6A OS=Homo sapiens OX=9606 GN=KRT6A PE=1 SV=3	4	605.308	0.076488	5.9999e-06	57.945	1162700	no
333	AIGGGLSSVGGGSSTIKYTTTSSSSR	26	P02538	Keratin, type II cytoskeletal 6A OS=Homo sapiens OX=9606 GN=KRT6A PE=1 SV=3	3	806.742	-0.24219	0.0093102	48.984	4825700	no
334	AIMEKLEMSK	10	P05155	Plasma protease C1 inhibitor OS=Homo sapiens OX=9606 GN=SERPING1 PE=1 SV=2	2	598.307	0.060368	0.006629	132.01	17429000	yes
335	AIMEKLEMSKFQPTLLTLPR	20	P05155	Plasma protease C1 inhibitor OS=Homo sapiens OX=9606 GN=SERPING1 PE=1 SV=2	4	591.327	0.71327	0.00040669	62.765	9891600	yes
336	AIMEKLEMSKFQPTLLTLPR	20	P05155	Plasma protease C1 inhibitor OS=Homo sapiens OX=9606 GN=SERPING1 PE=1 SV=2	4	587.329	0.98979	1.3189e-50	200.39	50309000	yes
337	AITGFDDPFSGKTVSVSEAIKK	22	P15924	Desmoplakin OS=Homo sapiens OX=9606 GN=DSP PE=1 SV=3	3	766.406	-0.14761	0.0012771	64.203	8243300	yes
338	AITVFSPDGHLFQVEYAQEAVK	22	O14818	Proteasome subunit alpha type-7 OS=Homo sapiens OX=9606 GN=PSMA7 PE=1 SV=1	3	817.085	0.66907	0.00049861	64.203	3986200	yes
339	AKIQDKEGIPPDQQR	15	P62987	Ubiquitin-60S ribosomal protein L40 OS=Homo sapiens OX=9606 GN=UBA52 PE=1 SV=2	3	574.976	-0.33676	0.00048196	100.13	8272500	yes
340	AKIQDKEGIPPDQQR	15	P62987	Ubiquitin-60S ribosomal protein L40 OS=Homo sapiens OX=9606 GN=UBA52 PE=1 SV=2	4	431.484	-0.44832	0.0041542	63.894	5509300	yes
341	AKIQDKEGIPPDQQR	15	P62987	Ubiquitin-60S ribosomal protein L40 OS=Homo sapiens OX=9606 GN=UBA52 PE=1 SV=2	4	431.484	-1.1627	0.033915	39.005	966210	yes
342	AKLAEQAERYEDMAAFMK	18	P31947	14-3-3 protein sigma OS=Homo sapiens OX=9606 GN=SFN PE=1 SV=1	3	701.34	-1.0207	0.035375	47.754	2205100	yes
343	AKLAEQAERYEDMAAFMK	18	P31947	14-3-3 protein sigma OS=Homo sapiens OX=9606 GN=SFN PE=1 SV=1	3	701.34	-0.3026	5.2891e-17	133.16	8032500	yes
344	ALAKQVATALQNLQTK	16	P18206	Vinculin OS=Homo sapiens OX=9606 GN=VCL PE=1 SV=4	3	566.668	0.089845	6.3834e-12	138.01	1988200	yes
345	ALANSLACQGK	11	P04075	Fructose-bisphosphate aldolase A OS=Homo sapiens OX=9606 GN=ALDOA PE=1 SV=2	2	566.793	-0.20621	0.0097793	107.69	9998900	yes
346	ALEEANADLEVK	12	P08779	Keratin, type I cytoskeletal 16 OS=Homo sapiens OX=9606 GN=KRT16 PE=1 SV=4	2	651.333	-0.88337	2.4141e-21	205.14	45918000	no
347	ALEEANADLEVKIRDWYQR	19	P08779	Keratin, type I cytoskeletal 16 OS=Homo sapiens OX=9606 GN=KRT16 PE=1 SV=4	3	773.729	0.70538	0.026737	49.049	6622600	no
348	ALEEANADLEVKIRDWYQR	19	P08779	Keratin, type I cytoskeletal 16 OS=Homo sapiens OX=9606 GN=KRT16 PE=1 SV=4	4	580.549	0.60659	7.9384e-18	130.85	5998900	no
349	ALEEANADLEVKIRDWYQR	19	P08779	Keratin, type I cytoskeletal 16 OS=Homo sapiens OX=9606 GN=KRT16 PE=1 SV=4	3	773.729	-0.5816	4.6622e-26	156.22	51545000	no
350	ALEEANADLEVKIRDWYQR	19	P08779	Keratin, type I cytoskeletal 16 OS=Homo sapiens OX=9606 GN=KRT16 PE=1 SV=4	4	580.549	-0.40584	1.658e-31	173.87	55026000	no
351	ALEEANTELEVK	12	Q04695	Keratin, type I cytoskeletal 17 OS=Homo sapiens OX=9606 GN=KRT17 PE=1 SV=2	2	673.346	-0.65895	0.006405	104.22	19014000	yes
352	ALEEANTELEVKIRDWYQR	19	Q04695	Keratin, type I cytoskeletal 17 OS=Homo sapiens OX=9606 GN=KRT17 PE=1 SV=2	4	591.555	0.33894	3.0948e-05	86.455	2507100	yes
353	ALEEANTELEVKIRDWYQR	19	Q04695	Keratin, type I cytoskeletal 17 OS=Homo sapiens OX=9606 GN=KRT17 PE=1 SV=2	3	788.405	-0.68534	4.4163e-07	100.41	12094000	yes
354	ALEEANTELEVKIRDWYQR	19	Q04695	Keratin, type I cytoskeletal 17 OS=Homo sapiens OX=9606 GN=KRT17 PE=1 SV=2	4	591.555	-0.3001	8.9348e-27	158.15	38491000	yes
355	ALEESNYELEGK	12	P13645	Keratin, type I cytoskeletal 10 OS=Homo sapiens OX=9606 GN=KRT10 PE=1 SV=6	2	691.328	-0.68178	8.7012e-09	152.97	172010000	yes
356	ALEESNYELEGK	12	P13645	Keratin, type I cytoskeletal 10 OS=Homo sapiens OX=9606 GN=KRT10 PE=1 SV=6	2	691.328	-1.788	1.3e-08	157.24	127190000	yes
357	ALEESNYELEGK	12	P13645	Keratin, type I cytoskeletal 10 OS=Homo sapiens OX=9606 GN=KRT10 PE=1 SV=6	2	691.328	-0.065733	0.011522	98.249	2725100	yes
358	ALEESNYELEGKIKEWYEK	19	P13645	Keratin, type I cytoskeletal 10 OS=Homo sapiens OX=9606 GN=KRT10 PE=1 SV=6	3	786.722	0.69738	9.1564e-26	151.23	7209800	yes
359	ALEFLQLHNGR	11	P80108	Phosphatidylinositol-glycan-specific phospholipase D OS=Homo sapiens OX=9606 GN=GPLD1 PE=1 SV=3	3	433.239	-0.5067	0.0016101	113.22	1523700	yes
360	ALEQALEK	8	P15144	Aminopeptidase N OS=Homo sapiens OX=9606 GN=ANPEP PE=1 SV=4	2	451.253	-1.0007	0.0392	106.36	4491300	yes
361	ALEQDLPVNIK	11	Q96KN2	Beta-Ala-His dipeptidase OS=Homo sapiens OX=9606 GN=CNDP1 PE=1 SV=5	2	620.351	0.51249	0.0021955	128.38	44433000	yes
362	ALESPERPFLAILGGAK	17	P00558	Phosphoglycerate kinase 1 OS=Homo sapiens OX=9606 GN=PGK1 PE=1 SV=3	3	590.337	-0.29798	1.0324e-15	148.03	25541000	yes
363	ALGHLDLSGNR	11	P02750	Leucine-rich alpha-2-glycoprotein OS=Homo sapiens OX=9606 GN=LRG1 PE=1 SV=2	2	576.81	-0.51187	2.2144e-45	241.61	120040000	yes
364	ALGISPFHEHAEVVFTANDSGPR	23	P02766	Transthyretin OS=Homo sapiens OX=9606 GN=TTR PE=1 SV=1	4	613.557	1.294	4.7941e-51	170.38	275760000	yes
365	ALGISPFHEHAEVVFTANDSGPR	23	P02766	Transthyretin OS=Homo sapiens OX=9606 GN=TTR PE=1 SV=1	3	817.74	-0.4873	4.8018e-58	190.37	67050000	yes
366	ALGISPFHEHAEVVFTANDSGPR	23	P02766	Transthyretin OS=Homo sapiens OX=9606 GN=TTR PE=1 SV=1	4	613.557	0.4715	1.8946e-50	166.66	2693100000	yes
367	ALGISPFHEHAEVVFTANDSGPR	23	P02766	Transthyretin OS=Homo sapiens OX=9606 GN=TTR PE=1 SV=1	3	817.74	0.70045	3.066e-21	115.54	20836000	yes
368	ALGISPFHEHAEVVFTANDSGPR	23	P02766	Transthyretin OS=Homo sapiens OX=9606 GN=TTR PE=1 SV=1	3	817.74	0.15761	1.0265e-117	252.41	604570000	yes
369	ALGISPFHEHAEVVFTANDSGPR	23	P02766	Transthyretin OS=Homo sapiens OX=9606 GN=TTR PE=1 SV=1	4	613.557	0.032981	8.4137e-44	159.18	2571200000	yes
370	ALGISPFHEHAEVVFTANDSGPR	23	P02766	Transthyretin OS=Homo sapiens OX=9606 GN=TTR PE=1 SV=1	3	817.74	-0.87357	3.4691e-63	198.14	1185400000	yes
371	ALGISPFHEHAEVVFTANDSGPR	23	P02766	Transthyretin OS=Homo sapiens OX=9606 GN=TTR PE=1 SV=1	3	817.74	0.20852			1875500	yes
372	ALGISPFHEHAEVVFTANDSGPRR	24	P02766	Transthyretin OS=Homo sapiens OX=9606 GN=TTR PE=1 SV=1	3	869.774	1.3928	1.5383e-70	206.34	205080000	yes
373	ALGISPFHEHAEVVFTANDSGPRR	24	P02766	Transthyretin OS=Homo sapiens OX=9606 GN=TTR PE=1 SV=1	5	522.267	-0.61381	0.033658	20.891	1411000	yes
374	ALGISPFHEHAEVVFTANDSGPRR	24	P02766	Transthyretin OS=Homo sapiens OX=9606 GN=TTR PE=1 SV=1	3	869.774	2.1954	7.7556e-103	238.03	135770000	yes
375	ALGISPFHEHAEVVFTANDSGPRR	24	P02766	Transthyretin OS=Homo sapiens OX=9606 GN=TTR PE=1 SV=1	5	522.267	-0.1481	0.0045282	39.507	2646300	yes
376	ALIAAQYSGAQVR	13	P26641	Elongation factor 1-gamma OS=Homo sapiens OX=9606 GN=EEF1G PE=1 SV=3	2	674.373	-0.52051	0.00063253	111.65	3390900	yes
377	ALMGSPQLVAAVVR	14	P14923	Junction plakoglobin OS=Homo sapiens OX=9606 GN=JUP PE=1 SV=3	2	706.408	-0.037845	1.4339e-05	121.83	19474000	yes
378	ALNSIIDVYHKYSLIK	16	P05109	Protein S100-A8 OS=Homo sapiens OX=9606 GN=S100A8 PE=1 SV=1	4	470.019	-0.57539	0.0011289	96.993	31757000	yes
379	ALNSMGQDLERPLELR	16	Q02413	Desmoglein-1 OS=Homo sapiens OX=9606 GN=DSG1 PE=1 SV=2	3	619.988	-0.52403	0.027408	45.434	3295700	yes
380	ALNSMGQDLERPLELR	16	Q02413	Desmoglein-1 OS=Homo sapiens OX=9606 GN=DSG1 PE=1 SV=2	3	614.656	0.72494	6.0716e-21	169.04	6022400	yes
381	ALNSMGQDLERPLELRVR	18	Q02413	Desmoglein-1 OS=Homo sapiens OX=9606 GN=DSG1 PE=1 SV=2	4	525.036	0.098167	0.032695	34.498	694150	yes
382	ALPELTKLLNDEDPVVVTK	19	P14923	Junction plakoglobin OS=Homo sapiens OX=9606 GN=JUP PE=1 SV=3	3	698.728	-0.49824	6.5629e-09	111.95	4918000	yes
383	ALPELTKLLNDEDPVVVTK	19	P14923	Junction plakoglobin OS=Homo sapiens OX=9606 GN=JUP PE=1 SV=3	3	698.728	-0.72677	1.4727e-07	107.78	67788000	yes
384	ALPELTKLLNDEDPVVVTK	19	P14923	Junction plakoglobin OS=Homo sapiens OX=9606 GN=JUP PE=1 SV=3	3	698.728	-0.10767	5.3933e-09	113.47	5731600	yes
385	ALPQPQNVTSLLGCTH	16	P02790	Hemopexin OS=Homo sapiens OX=9606 GN=HPX PE=1 SV=2	3	579.298	-0.77986	4.0317e-12	134.9	14818000	yes
386	ALQASALK	8	P04075	Fructose-bisphosphate aldolase A OS=Homo sapiens OX=9606 GN=ALDOA PE=1 SV=2	2	401.245	-0.17867	0.012043	135.77	16115000	yes
387	ALQDQLVLVAAK	12	P01019	Angiotensinogen OS=Homo sapiens OX=9606 GN=AGT PE=1 SV=3	2	634.882	-0.54853	1.5008e-11	185.29	65197000	yes
388	ALQEALVLSDR	11	P19971	Thymidine phosphorylase OS=Homo sapiens OX=9606 GN=TYMP PE=1 SV=2	2	607.841	2.6816	0.0030023	125.48	3332100	yes
389	ALSSQHQAR	9	P11021	Endoplasmic reticulum chaperone BiP OS=Homo sapiens OX=9606 GN=HSPA5 PE=1 SV=2	2	499.262	0.22829	0.0045861	138.54	1558600	yes
390	ALTELQR	7	Q96EP0	E3 ubiquitin-protein ligase RNF31 OS=Homo sapiens OX=9606 GN=RNF31 PE=1 SV=1	2	415.74		0.0069185	146.21		yes
391	ALYDAELSQMQTHISDTSVVLSMDNNR	27	P02538	Keratin, type II cytoskeletal 6A OS=Homo sapiens OX=9606 GN=KRT6A PE=1 SV=3	4	764.359	-0.19086	0.0015388	49.638	5362200	no
392	ALYDAELSQMQTHISDTSVVLSMDNNR	27	P02538	Keratin, type II cytoskeletal 6A OS=Homo sapiens OX=9606 GN=KRT6A PE=1 SV=3	4	760.36	1.5031	1.5597e-05	78.236	34418000	no
393	ALYLQYTDETFR	12	P00450	Ceruloplasmin OS=Homo sapiens OX=9606 GN=CP PE=1 SV=1	2	760.375	-0.34939	8.1272e-05	137.95	307240000	yes
394	ALYVHGGYK	9	O75882	Attractin OS=Homo sapiens OX=9606 GN=ATRN PE=1 SV=2	2	504.269		0.0072387	110.63		yes
395	AMAGLGQPLPQEELDAMIREADVDQDGRVNYEEFAR	36	Q9NZT1	Calmodulin-like protein 5 OS=Homo sapiens OX=9606 GN=CALML5 PE=1 SV=2	4	1013.23	0.072783	8.5538e-06	70.666	24225000	yes
396	AMAGLGQPLPQEELDAMIREADVDQDGRVNYEEFAR	36	Q9NZT1	Calmodulin-like protein 5 OS=Homo sapiens OX=9606 GN=CALML5 PE=1 SV=2	4	1013.23	0.036662	1.4625e-55	131.81	17824000	yes
397	AMREENGLKYIEEAIEK	17	P15104	Glutamine synthetase OS=Homo sapiens OX=9606 GN=GLUL PE=1 SV=4	4	506.51	-0.78738	0.0017343	66.335	5901600	yes
398	AMYAVDLMLKWDNGPDGRR	19	Q14166	Tubulin--tyrosine ligase-like protein 12 OS=Homo sapiens OX=9606 GN=TTLL12 PE=1 SV=2	4	552.773	-0.66618	0.0016113	59.872	1554300	yes
399	APDAEELDKVAR	12	Q9UI42	Carboxypeptidase A4 OS=Homo sapiens OX=9606 GN=CPA4 PE=1 SV=2	3	438.561	-0.134	0.03174	82.362	3332200	yes
400	APDLMQIMEAVLGR	14	O15195	Villin-like protein OS=Homo sapiens OX=9606 GN=VILL PE=1 SV=3	2	780.4	-1.1621	0.0037247	73.985	19387000	yes
401	APEGFAVR	8	Q9NZP8	Complement C1r subcomponent-like protein OS=Homo sapiens OX=9606 GN=C1RL PE=1 SV=2	2	423.727	-0.020318	0.011254	142.64	78226000	yes
402	APLQGTLLGYR	11	P30530	Tyrosine-protein kinase receptor UFO OS=Homo sapiens OX=9606 GN=AXL PE=1 SV=4	2	594.84	-0.1362	2.024e-05	155.07	4264800	yes
403	APNHAVVTR	9	P02787	Serotransferrin OS=Homo sapiens OX=9606 GN=TF PE=1 SV=4	2	482.77	-0.49013	0.003947	144.5	148830000	yes
404	APNHAVVTR	9	P02787	Serotransferrin OS=Homo sapiens OX=9606 GN=TF PE=1 SV=4	2	482.77	-0.5866	0.034493	98.033	1798900	yes
405	APNHAVVTR	9	P02787	Serotransferrin OS=Homo sapiens OX=9606 GN=TF PE=1 SV=4	2	482.77	0.77336			3681600	yes
406	APSTYGGGLSVSSR	14	P08779	Keratin, type I cytoskeletal 16 OS=Homo sapiens OX=9606 GN=KRT16 PE=1 SV=4	2	669.836	-1.1559	0.01431	91.937	33924000	yes
407	APSTYGGGLSVSSR	14	P08779	Keratin, type I cytoskeletal 16 OS=Homo sapiens OX=9606 GN=KRT16 PE=1 SV=4	2	669.836	-0.84236	0.00063745	109.24	33127000	yes
408	APSTYGGGLSVSSR	14	P08779	Keratin, type I cytoskeletal 16 OS=Homo sapiens OX=9606 GN=KRT16 PE=1 SV=4	2	669.836	-0.55556	9.8182e-14	161.99	50084000	yes
409	APSTYGGGLSVSSR	14	P08779	Keratin, type I cytoskeletal 16 OS=Homo sapiens OX=9606 GN=KRT16 PE=1 SV=4	2	669.836	-0.57111	9.2407e-14	152.85	66314000	yes
410	APSTYGGGLSVSSSR	15	P02533	Keratin, type I cytoskeletal 14 OS=Homo sapiens OX=9606 GN=KRT14 PE=1 SV=4	2	713.352	-0.97224	3.2423e-06	119.39	33488000	yes
411	APSTYGGGLSVSSSR	15	P02533	Keratin, type I cytoskeletal 14 OS=Homo sapiens OX=9606 GN=KRT14 PE=1 SV=4	2	713.352		0.0014788	108.56		yes
412	APSTYGGGLSVSSSR	15	P02533	Keratin, type I cytoskeletal 14 OS=Homo sapiens OX=9606 GN=KRT14 PE=1 SV=4	2	713.352	-0.73297	4.9368e-12	140.14	59089000	yes
413	APSTYGGGLSVSSSR	15	P02533	Keratin, type I cytoskeletal 14 OS=Homo sapiens OX=9606 GN=KRT14 PE=1 SV=4	2	713.352	-0.26545	4.18e-11	134.08	79775000	yes
414	APTVHGGAGGAR	12	Q9C075	Keratin, type I cytoskeletal 23 OS=Homo sapiens OX=9606 GN=KRT23 PE=1 SV=2	2	525.776	0.1688	0.034749	87.476	662460	yes
415	AQIINDAFNLASAHK	15	P15144	Aminopeptidase N OS=Homo sapiens OX=9606 GN=ANPEP PE=1 SV=4	3	538.286	-0.30838	1.0997e-15	150.59	46861000	yes
416	AQLELEVSKAQQLAEVEVKK	20	Q14764	Major vault protein OS=Homo sapiens OX=9606 GN=MVP PE=1 SV=4	4	560.818	-0.043537	0.0019206	57.482	996000	yes
417	AQLGGPEAAKSDETAAK	17	P04792	Heat shock protein beta-1 OS=Homo sapiens OX=9606 GN=HSPB1 PE=1 SV=2	3	548.613	-1.9543	2.5925e-15	143.28	38524000	yes
418	AQLGGPEAAKSDETAAK	17	P04792	Heat shock protein beta-1 OS=Homo sapiens OX=9606 GN=HSPB1 PE=1 SV=2	3	548.613	-0.71363	0.018648	58.671	7579500	yes
419	AQLGGPEAAKSDETAAK	17	P04792	Heat shock protein beta-1 OS=Homo sapiens OX=9606 GN=HSPB1 PE=1 SV=2	3	548.613	-0.67827	0.00017002	97.579	5444000	yes
420	AQLGGPEAAKSDETAAK	17	P04792	Heat shock protein beta-1 OS=Homo sapiens OX=9606 GN=HSPB1 PE=1 SV=2	3	548.613	-1.442	0.0010767	74.12	6278200	yes
421	AQQVSQGLDVLTAKVENAAR	20	P18206	Vinculin OS=Homo sapiens OX=9606 GN=VCL PE=1 SV=4	3	700.047	-0.66789	3.8033e-06	79.489	5221200	yes
422	AQVSPTASDMLHMR	14	Q6UXB8	Peptidase inhibitor 16 OS=Homo sapiens OX=9606 GN=PI16 PE=1 SV=1	3	520.582	-2.0169	0.0031871	96.464	13116000	yes
423	AQVSPTASDMLHMR	14	Q6UXB8	Peptidase inhibitor 16 OS=Homo sapiens OX=9606 GN=PI16 PE=1 SV=1	3	520.582	-0.34247	0.018059	65.805	10990000	yes
424	AQVSPTASDMLHMR	14	Q6UXB8	Peptidase inhibitor 16 OS=Homo sapiens OX=9606 GN=PI16 PE=1 SV=1	3	515.25	-0.76816	0.00048285	103.85	206690000	yes
425	AQWANPFDPSK	11	P05543	Thyroxine-binding globulin OS=Homo sapiens OX=9606 GN=SERPINA7 PE=1 SV=2	2	630.804	-0.44632	1.9034e-05	154.01	208810000	yes
426	AQYEDIAQKSK	11	P04264	Keratin, type II cytoskeletal 1 OS=Homo sapiens OX=9606 GN=KRT1 PE=1 SV=6	3	427.554	-0.42011	0.0032866	119.74	27167000	yes
427	AQYEDIAQKSKAEAESLYQSK	21	P04264	Keratin, type II cytoskeletal 1 OS=Homo sapiens OX=9606 GN=KRT1 PE=1 SV=6	4	597.549	0.019094	6.893e-09	93.684	1239900	yes
428	AQYEDIAQKSKAEAESLYQSK	21	P04264	Keratin, type II cytoskeletal 1 OS=Homo sapiens OX=9606 GN=KRT1 PE=1 SV=6	3	796.396	1.1595	9.7168e-40	166.69	18808000	yes
429	AQYEDIAQKSKAEAESLYQSK	21	P04264	Keratin, type II cytoskeletal 1 OS=Homo sapiens OX=9606 GN=KRT1 PE=1 SV=6	4	597.549	-0.56194	1.3822e-41	171.85	63537000	yes
430	AQYEEIAQR	9	P02538	Keratin, type II cytoskeletal 6A OS=Homo sapiens OX=9606 GN=KRT6A PE=1 SV=3	2	554.275	-2.3509	0.0081381	121.99	54686000	no
431	AREDIFMETLK	11	P25311	Zinc-alpha-2-glycoprotein OS=Homo sapiens OX=9606 GN=AZGP1 PE=1 SV=2	3	451.567	0.62753	0.0078113	104.04	234370000	yes
432	AREDIFMETLK	11	P25311	Zinc-alpha-2-glycoprotein OS=Homo sapiens OX=9606 GN=AZGP1 PE=1 SV=2	2	676.848	0.10995	0.017356	117.25	126700000	yes
433	AREDIFMETLK	11	P25311	Zinc-alpha-2-glycoprotein OS=Homo sapiens OX=9606 GN=AZGP1 PE=1 SV=2	3	456.899	-0.72135	0.018063	81.431	72351000	yes
434	AREGSEEDLDALEHMFR	17	P31944	Caspase-14 OS=Homo sapiens OX=9606 GN=CASP14 PE=1 SV=2	3	668.974	0.63348	6.5194e-13	138.05	14777000	yes
435	ARFEELNADLFRGTLDPVEK	20	P11142	Heat shock cognate 71 kDa protein OS=Homo sapiens OX=9606 GN=HSPA8 PE=1 SV=1	4	580.804	0.66829	0.00020378	67.43	1270100	yes
436	ARFEELNADLFRGTLDPVEK	20	P11142	Heat shock cognate 71 kDa protein OS=Homo sapiens OX=9606 GN=HSPA8 PE=1 SV=1	4	580.804	-1.4817	1.7507e-13	110.56	9308400	yes
437	ARYLAEKYEWDVAEAR	16	P13639	Elongation factor 2 OS=Homo sapiens OX=9606 GN=EEF2 PE=1 SV=4	3	657.33	-0.1177	0.035756	51.147	745360	yes
438	ARYLAEKYEWDVAEAR	16	P13639	Elongation factor 2 OS=Homo sapiens OX=9606 GN=EEF2 PE=1 SV=4	3	657.33	-0.15999	0.0065079	68.257	1319900	yes
439	ASEQLAGK	8	P05089	Arginase-1 OS=Homo sapiens OX=9606 GN=ARG1 PE=1 SV=2	2	402.217	-0.28554	0.010379	127.02	2407900	yes
440	ASHQQLDTVWENAK	14	Q13508	Ecto-ADP-ribosyltransferase 3 OS=Homo sapiens OX=9606 GN=ART3 PE=1 SV=2	3	542.934	-0.74231	0.0060316	81.879	3820300	yes
441	ASLENSLEETKGR	13	P08779	Keratin, type I cytoskeletal 16 OS=Homo sapiens OX=9606 GN=KRT16 PE=1 SV=4	3	478.579		0.0066431	68.83		no
442	ASTSTTIR	8	P02538	Keratin, type II cytoskeletal 6A OS=Homo sapiens OX=9606 GN=KRT6A PE=1 SV=3	2	439.733	-1.5501	0.036432	45.68	1100200	no
443	ASTSTTIRSHSSSR	14	P02538	Keratin, type II cytoskeletal 6A OS=Homo sapiens OX=9606 GN=KRT6A PE=1 SV=3	3	507.253	-0.55247	0.00022091	101.62	57396000	no
444	ASTSTTIRSHSSSR	14	P02538	Keratin, type II cytoskeletal 6A OS=Homo sapiens OX=9606 GN=KRT6A PE=1 SV=3	3	507.253	-0.40797	0.002423	72.891	3784400	no
445	ASTSTTIRSHSSSR	14	P02538	Keratin, type II cytoskeletal 6A OS=Homo sapiens OX=9606 GN=KRT6A PE=1 SV=3	3	507.253	-0.37701	8.9385e-07	112.15	140180000	no
446	ASTSTTIRSHSSSR	14	P02538	Keratin, type II cytoskeletal 6A OS=Homo sapiens OX=9606 GN=KRT6A PE=1 SV=3	3	507.253	-0.29447	0.0017775	73.887	7532800	no
447	ASTSTTIRSHSSSR	14	P02538	Keratin, type II cytoskeletal 6A OS=Homo sapiens OX=9606 GN=KRT6A PE=1 SV=3	3	507.253	-0.36224	0.0019335	68.034	5109900	no
448	ASTSTTIRSHSSSR	14	P02538	Keratin, type II cytoskeletal 6A OS=Homo sapiens OX=9606 GN=KRT6A PE=1 SV=3	3	507.253	-1.0694	0.0056934	59.607	117630000	no
449	ASTSTTIRSHSSSRR	15	P02538	Keratin, type II cytoskeletal 6A OS=Homo sapiens OX=9606 GN=KRT6A PE=1 SV=3	4	419.717	-0.32108	0.0019192	67.136	5482700	no
450	ASTSTTIRSHSSSRR	15	P02538	Keratin, type II cytoskeletal 6A OS=Homo sapiens OX=9606 GN=KRT6A PE=1 SV=3	4	419.717	-0.75692	0.012881	42.568	3886200	no
451	ASYLDCIR	8	P02787	Serotransferrin OS=Homo sapiens OX=9606 GN=TF PE=1 SV=4	2	499.242	-0.41496	0.0092921	130.04	462000000	yes
452	ATAVMPDGQFKDISLSDYK	19	Q06830	Peroxiredoxin-1 OS=Homo sapiens OX=9606 GN=PRDX1 PE=1 SV=1	3	696.01	-0.25152	0.030512	50.358	2852100	yes
453	ATEHLSTLSEK	11	P02647	Apolipoprotein A-I OS=Homo sapiens OX=9606 GN=APOA1 PE=1 SV=1	2	608.314	-0.16018	6.4282e-72	254.57	11184000	yes
454	ATFGCHDGYSLDGPEEIECTK	21	P02749	Beta-2-glycoprotein 1 OS=Homo sapiens OX=9606 GN=APOH PE=1 SV=3	3	796.004	-1.1622	0.0071737	48.656	657780	yes
455	ATFGCHDGYSLDGPEEIECTK	21	P02749	Beta-2-glycoprotein 1 OS=Homo sapiens OX=9606 GN=APOH PE=1 SV=3	3	796.004	0.20523	0.00094475	60.602	9637300	yes
456	ATFGCHDGYSLDGPEEIECTK	21	P02749	Beta-2-glycoprotein 1 OS=Homo sapiens OX=9606 GN=APOH PE=1 SV=3	3	796.004	0.025782	9.8127e-41	170.53	36376000	yes
457	ATFGCHDGYSLDGPEEIECTK	21	P02749	Beta-2-glycoprotein 1 OS=Homo sapiens OX=9606 GN=APOH PE=1 SV=3	3	796.004	-0.085799	5.9645e-35	160.13	27708000	yes
458	ATFGCHDGYSLDGPEEIECTK	21	P02749	Beta-2-glycoprotein 1 OS=Homo sapiens OX=9606 GN=APOH PE=1 SV=3	3	796.004	-0.31696	1.0065e-67	222.6	100960000	yes
459	ATGGGLSSVGGGSSTIK	17	P04259	Keratin, type II cytoskeletal 6B OS=Homo sapiens OX=9606 GN=KRT6B PE=1 SV=5	2	718.373	-0.98017	0.033381	56.951	3806900	yes
460	ATGGGLSSVGGGSSTIK	17	P04259	Keratin, type II cytoskeletal 6B OS=Homo sapiens OX=9606 GN=KRT6B PE=1 SV=5	2	718.373	-2.1545	1.2752e-25	188.48	28831000	yes
461	ATGGGLSSVGGGSSTIKYTTTSSSSR	26	P04259	Keratin, type II cytoskeletal 6B OS=Homo sapiens OX=9606 GN=KRT6B PE=1 SV=5	3	802.73	0.1905	3.1009e-14	91.767	13353000	yes
462	ATGGGLSSVGGGSSTIKYTTTSSSSR	26	P04259	Keratin, type II cytoskeletal 6B OS=Homo sapiens OX=9606 GN=KRT6B PE=1 SV=5	3	802.73	-0.84584	0.0012258	66.501	7302000	yes
463	ATGGGLSSVGGGSSTIKYTTTSSSSR	26	P04259	Keratin, type II cytoskeletal 6B OS=Homo sapiens OX=9606 GN=KRT6B PE=1 SV=5	3	802.73	-0.2471	3.0813e-27	113.6	5554900	yes
464	ATGKNLSEAQLR	12	Q9NZT1	Calmodulin-like protein 5 OS=Homo sapiens OX=9606 GN=CALML5 PE=1 SV=2	3	429.905	-1.1413	7.8287e-09	155.47	2652900	yes
465	ATGSEVSQR	9	P15924	Desmoplakin OS=Homo sapiens OX=9606 GN=DSP PE=1 SV=3	2	467.733	1.2332	0.027175	103.56	1488200	yes
466	ATISHVSPDSLYLFR	15	P23470	Receptor-type tyrosine-protein phosphatase gamma OS=Homo sapiens OX=9606 GN=PTPRG PE=1 SV=4	3	569.302	0.91382	6.9196e-36	206.49	34423000	yes
467	ATISHVSPDSLYLFR	15	P23470	Receptor-type tyrosine-protein phosphatase gamma OS=Homo sapiens OX=9606 GN=PTPRG PE=1 SV=4	3	569.302	-1.199	0.027417	45.207	1445400	yes
468	ATKEQLK	7	P02768	Albumin OS=Homo sapiens OX=9606 GN=ALB PE=1 SV=2	2	409.243	-1.7476	1.9008e-11	207.6	665640000	yes
469	ATKEQLK	7	P02768	Albumin OS=Homo sapiens OX=9606 GN=ALB PE=1 SV=2	2	409.243	-1.596	4.2415e-19	181.33	8670800	yes
470	ATKEQLK	7	P02768	Albumin OS=Homo sapiens OX=9606 GN=ALB PE=1 SV=2	2	409.243	-0.33052	1.9243e-12	173.68	13196000	yes
471	ATKEQLKAVMDDFAAFVEK	19	P02768	Albumin OS=Homo sapiens OX=9606 GN=ALB PE=1 SV=2	3	714.37	-0.70929	1.7793e-54	218.07	12092000	yes
472	ATKEQLKAVMDDFAAFVEK	19	P02768	Albumin OS=Homo sapiens OX=9606 GN=ALB PE=1 SV=2	3	714.37	-0.45617	7.4621e-18	138.04	3239200	yes
473	ATKEQLKAVMDDFAAFVEK	19	P02768	Albumin OS=Homo sapiens OX=9606 GN=ALB PE=1 SV=2	3	714.37	-0.52682			4151900	yes
474	ATKEQLKAVMDDFAAFVEK	19	P02768	Albumin OS=Homo sapiens OX=9606 GN=ALB PE=1 SV=2	3	714.37	-0.12427			3803900	yes
475	ATMQNLNDR	9	Q04695	Keratin, type I cytoskeletal 17 OS=Homo sapiens OX=9606 GN=KRT17 PE=1 SV=2	2	531.753	-1.42	0.0073586	124.23	11190000	no
476	ATMQNLNDRLASYLDKVR	18	Q04695	Keratin, type I cytoskeletal 17 OS=Homo sapiens OX=9606 GN=KRT17 PE=1 SV=2	4	527.778	-0.093246	2.3936e-09	115.6	2492400	yes
477	ATMQNLNDRLASYLDKVR	18	Q04695	Keratin, type I cytoskeletal 17 OS=Homo sapiens OX=9606 GN=KRT17 PE=1 SV=2	4	527.778	0.049778	6.2971e-13	126	32854000	yes
478	ATMQNLNDRLASYLDKVR	18	Q04695	Keratin, type I cytoskeletal 17 OS=Homo sapiens OX=9606 GN=KRT17 PE=1 SV=2	4	531.777	0.26994	0.00011629	80.603	5716700	yes
479	ATMQNLNDRLASYLEK	16	Q9C075	Keratin, type I cytoskeletal 23 OS=Homo sapiens OX=9606 GN=KRT23 PE=1 SV=2	3	622.984	0.40647	0.0086453	75.376	4550300	yes
480	ATMQNLNDRLASYLEKVR	18	Q9C075	Keratin, type I cytoskeletal 23 OS=Homo sapiens OX=9606 GN=KRT23 PE=1 SV=2	4	531.282	0.4658	1.2414e-07	106.93	5297500	yes
481	ATNYNAGDR	9	P61626	Lysozyme C OS=Homo sapiens OX=9606 GN=LYZ PE=1 SV=1	2	491.223	0.63475	0.0059219	128.36	5383500	yes
482	ATSIVAWLAK	10	A8K2U0	Alpha-2-macroglobulin-like protein 1 OS=Homo sapiens OX=9606 GN=A2ML1 PE=1 SV=3	2	530.313	-0.16321	0.0012911	138.54	8201800	yes
483	ATVNPSAPR	9	P08571	Monocyte differentiation antigen CD14 OS=Homo sapiens OX=9606 GN=CD14 PE=1 SV=2	2	456.749	-0.52509	0.028445	101.72	91957000	yes
484	ATVQQLEGR	9	Q01469	Fatty acid-binding protein 5 OS=Homo sapiens OX=9606 GN=FABP5 PE=1 SV=3	2	522.278	0.70477	0.0012472	172.23	59245000	yes
485	ATVQQLEGR	9	Q01469	Fatty acid-binding protein 5 OS=Homo sapiens OX=9606 GN=FABP5 PE=1 SV=3	2	522.278	-0.88179	0.0011258	152.63	416080000	yes
486	ATVQQLEGR	9	Q01469	Fatty acid-binding protein 5 OS=Homo sapiens OX=9606 GN=FABP5 PE=1 SV=3	2	522.278	-0.80534	0.0020655	128.69	29089000	yes
487	ATVQQLEGR	9	Q01469	Fatty acid-binding protein 5 OS=Homo sapiens OX=9606 GN=FABP5 PE=1 SV=3	2	522.278	0.31738	0.0016719	136.8	22993000	yes
488	ATVQQLEGRWR	11	Q01469	Fatty acid-binding protein 5 OS=Homo sapiens OX=9606 GN=FABP5 PE=1 SV=3	2	693.368	0.073518	0.00020712	129.85	28547000	yes
489	ATVQQLEGRWRLVDSK	16	Q01469	Fatty acid-binding protein 5 OS=Homo sapiens OX=9606 GN=FABP5 PE=1 SV=3	3	643.35	1.0455	0.00019886	102.65	11162000	yes
490	ATVQQLEGRWRLVDSK	16	Q01469	Fatty acid-binding protein 5 OS=Homo sapiens OX=9606 GN=FABP5 PE=1 SV=3	3	643.35	-0.67668	0.00045628	99.451	60289000	yes
491	ATVVYQGER	9	P02749	Beta-2-glycoprotein 1 OS=Homo sapiens OX=9606 GN=APOH PE=1 SV=3	2	511.767	-2.1959	0.0036346	146.81	2760900000	yes
492	ATWSGAVLAGR	11	P04217	Alpha-1B-glycoprotein OS=Homo sapiens OX=9606 GN=A1BG PE=1 SV=4	2	544.796	0.41173	4.8786e-05	141.2	90012000	yes
493	ATWSGAVLAGR	11	P04217	Alpha-1B-glycoprotein OS=Homo sapiens OX=9606 GN=A1BG PE=1 SV=4	2	544.796	-1.0926	0.010203	106.6	2287600000	yes
494	ATWSGAVLAGR	11	P04217	Alpha-1B-glycoprotein OS=Homo sapiens OX=9606 GN=A1BG PE=1 SV=4	2	544.796		0.017682	110.87		yes
495	ATWSGAVLAGR	11	P04217	Alpha-1B-glycoprotein OS=Homo sapiens OX=9606 GN=A1BG PE=1 SV=4	2	544.796		0.00037675	129.38		yes
496	ATWSGAVLAGR	11	P04217	Alpha-1B-glycoprotein OS=Homo sapiens OX=9606 GN=A1BG PE=1 SV=4	2	544.796		4.292e-05	156.46		yes
497	ATWSGAVLAGR	11	P04217	Alpha-1B-glycoprotein OS=Homo sapiens OX=9606 GN=A1BG PE=1 SV=4	2	544.796		0.00048801	128.12		yes
498	ATWSGAVLAGR	11	P04217	Alpha-1B-glycoprotein OS=Homo sapiens OX=9606 GN=A1BG PE=1 SV=4	2	544.796		0.012221	116.37		yes
499	AVAGNISDPGLQKSFLDSGYR	21	P18206	Vinculin OS=Homo sapiens OX=9606 GN=VCL PE=1 SV=4	3	732.375	0.17137	0.00054613	67.995	1591300	yes
500	AVANYDSVEEGEKVVK	16	P51659	Peroxisomal multifunctional enzyme type 2 OS=Homo sapiens OX=9606 GN=HSD17B4 PE=1 SV=3	3	579.628	-1.1669	0.00050289	99.566	1531900	yes
501	AVEHINKTIAPALVSK	16	P06733	Alpha-enolase OS=Homo sapiens OX=9606 GN=ENO1 PE=1 SV=2	3	564.333	0.81461	8.5018e-06	112.34	1452500	yes
502	AVEHINKTIAPALVSKK	17	P06733	Alpha-enolase OS=Homo sapiens OX=9606 GN=ENO1 PE=1 SV=2	4	455.525	-0.2139	0.015635	44.391	9320700	yes
503	AVGDKLPECEADDGCPKPPEIAHGYVEHSVR	31	P00738	Haptoglobin OS=Homo sapiens OX=9606 GN=HP PE=1 SV=1	4	858.904	-0.34921	5.3495e-111	220.94	175860000	yes
504	AVGDKLPECEADDGCPKPPEIAHGYVEHSVR	31	P00738	Haptoglobin OS=Homo sapiens OX=9606 GN=HP PE=1 SV=1	6	572.939	-0.72667	0.0023453	54.324	632100000	yes
505	AVGDKLPECEAVCGK	15	P00738	Haptoglobin OS=Homo sapiens OX=9606 GN=HP PE=1 SV=1	2	816.89	-1.4983	9.6219e-24	188.09	51846000	no
506	AVGDKLPECEAVCGK	15	P00738	Haptoglobin OS=Homo sapiens OX=9606 GN=HP PE=1 SV=1	2	816.89	-1.1571	6.3916e-53	230.06	74010000	no
507	AVGDKLPECEAVCGK	15	P00738	Haptoglobin OS=Homo sapiens OX=9606 GN=HP PE=1 SV=1	3	544.929	-0.6102	0.019738	64.52	29420000	no
508	AVGDKLPECEAVCGK	15	P00738	Haptoglobin OS=Homo sapiens OX=9606 GN=HP PE=1 SV=1	3	544.929	-0.5889	0.0084334	92.265	24269000	no
509	AVGDKLPECEAVCGKPK	17	P00738	Haptoglobin OS=Homo sapiens OX=9606 GN=HP PE=1 SV=1	4	465.235	-0.30814	0.002991	62.646	771890000	no
510	AVGGLGKLGKDAVEDLESVGK	21	P81605	Dermcidin OS=Homo sapiens OX=9606 GN=DCD PE=1 SV=2	3	681.376	-0.43413	1.0426e-10	100.21	1824300	yes
511	AVGGLGKLGKDAVEDLESVGK	21	P81605	Dermcidin OS=Homo sapiens OX=9606 GN=DCD PE=1 SV=2	3	681.376	-0.49755	8.1536e-18	129.2	8848700	yes
512	AVIHPDYDAASHDQDIMLLR	20	Q92876	Kallikrein-6 OS=Homo sapiens OX=9606 GN=KLK6 PE=1 SV=1	3	760.707	0.10161	1.7266e-13	112.82	2270300	yes
513	AVLEKTDEPGKYTADGGK	18	P31025	Lipocalin-1 OS=Homo sapiens OX=9606 GN=LCN1 PE=1 SV=1	3	626.986	-1.5518	0.024501	52.026	462370	yes
514	AVMDDFAAFVEK	12	P02768	Albumin OS=Homo sapiens OX=9606 GN=ALB PE=1 SV=2	2	679.818	0.39939	1.3287e-21	211.64	153690000	yes
515	AVMDDFAAFVEK	12	P02768	Albumin OS=Homo sapiens OX=9606 GN=ALB PE=1 SV=2	2	679.818	-0.16832	0.029387	57.149	5846600	yes
516	AVMDDFAAFVEK	12	P02768	Albumin OS=Homo sapiens OX=9606 GN=ALB PE=1 SV=2	2	679.818	0.30553	3.2778e-06	145.89	152460000	yes
517	AVMDDFAAFVEK	12	P02768	Albumin OS=Homo sapiens OX=9606 GN=ALB PE=1 SV=2	2	679.818	-0.82634	0.0010105	132.78	32477000000	yes
518	AVMDDFAAFVEK	12	P02768	Albumin OS=Homo sapiens OX=9606 GN=ALB PE=1 SV=2	2	679.818	-1.0068	3.1426e-06	146.11	30994000000	yes
519	AVMDDFAAFVEK	12	P02768	Albumin OS=Homo sapiens OX=9606 GN=ALB PE=1 SV=2	2	679.818	-0.61532	4.5883e-08	164.43	10007000000	yes
520	AVMDDFAAFVEK	12	P02768	Albumin OS=Homo sapiens OX=9606 GN=ALB PE=1 SV=2	2	679.818	-0.46309	4.3661e-15	197.21	1706000000	yes
521	AVMDDFAAFVEK	12	P02768	Albumin OS=Homo sapiens OX=9606 GN=ALB PE=1 SV=2	2	679.818	-0.61573	0.00049617	135.86	803870000	yes
522	AVMDDFAAFVEK	12	P02768	Albumin OS=Homo sapiens OX=9606 GN=ALB PE=1 SV=2	2	679.818	-0.78693	0.0064529	121.83	2322900	yes
523	AVMDDFAAFVEK	12	P02768	Albumin OS=Homo sapiens OX=9606 GN=ALB PE=1 SV=2	2	679.818	-0.89104	6.2243e-11	185.96	10599000000	yes
524	AVMDDFAAFVEK	12	P02768	Albumin OS=Homo sapiens OX=9606 GN=ALB PE=1 SV=2	2	679.818	-0.89106	9.9673e-11	182.28	1652000000	yes
525	AVMDDFAAFVEK	12	P02768	Albumin OS=Homo sapiens OX=9606 GN=ALB PE=1 SV=2	2	679.818	-0.85536	1.6356e-06	148.56	1102700000	yes
526	AVMDDFAAFVEK	12	P02768	Albumin OS=Homo sapiens OX=9606 GN=ALB PE=1 SV=2	2	679.818		0.03558	111.06		yes
527	AVMDDFAAFVEK	12	P02768	Albumin OS=Homo sapiens OX=9606 GN=ALB PE=1 SV=2	2	679.818	-0.89107	0.020181	65.5	12595000	yes
528	AVMDDFAAFVEK	12	P02768	Albumin OS=Homo sapiens OX=9606 GN=ALB PE=1 SV=2	2	679.818	-0.74839	0.0014605	96.171	26060000	yes
529	AVMDDFAAFVEK	12	P02768	Albumin OS=Homo sapiens OX=9606 GN=ALB PE=1 SV=2	2	671.821	-0.42454	0.0056951	106.62	1684600000	yes
530	AVMDDFAAFVEK	12	P02768	Albumin OS=Homo sapiens OX=9606 GN=ALB PE=1 SV=2	2	671.821	0.62686	0.002411	117.67	4558500000	yes
531	AVMDDFAAFVEK	12	P02768	Albumin OS=Homo sapiens OX=9606 GN=ALB PE=1 SV=2	2	671.821	-0.81504	0.010015	98.943	2209300	yes
532	AVMDDFAAFVEK	12	P02768	Albumin OS=Homo sapiens OX=9606 GN=ALB PE=1 SV=2	2	671.821	-0.76397	0.039153	85.377	2424100	yes
533	AVMDDFAAFVEK	12	P02768	Albumin OS=Homo sapiens OX=9606 GN=ALB PE=1 SV=2	2	671.821	-0.74273	0.020107	94.297	4555700	yes
534	AVMDDFAAFVEK	12	P02768	Albumin OS=Homo sapiens OX=9606 GN=ALB PE=1 SV=2	2	671.821	-0.72523	0.020107	94.297	4202300	yes
535	AVMDDFAAFVEK	12	P02768	Albumin OS=Homo sapiens OX=9606 GN=ALB PE=1 SV=2	2	671.821	-0.83936	0.0011752	123.63	21278000	yes
536	AVMDDFAAFVEK	12	P02768	Albumin OS=Homo sapiens OX=9606 GN=ALB PE=1 SV=2	2	671.821		0.025741	98.943		yes
537	AVMDDFAAFVEK	12	P02768	Albumin OS=Homo sapiens OX=9606 GN=ALB PE=1 SV=2	2	671.821	-0.59029	0.022798	93.058	10282000	yes
538	AVSNEIVRFPTDQLTPDQER	20	P05164	Myeloperoxidase OS=Homo sapiens OX=9606 GN=MPO PE=1 SV=1	3	772.392	0.17302	1.9833e-05	78.021	1270700	yes
539	AVYEAVLR	8	P12955	Xaa-Pro dipeptidase OS=Homo sapiens OX=9606 GN=PEPD PE=1 SV=3	2	460.764	-0.28524	0.01139	134.66	43145000	yes
540	AYLEEECPATLR	12	P25311	Zinc-alpha-2-glycoprotein OS=Homo sapiens OX=9606 GN=AZGP1 PE=1 SV=2	2	726.345	-1.2232	5.5489e-09	170.99	2370700000	yes
541	AYLEEECPATLR	12	P25311	Zinc-alpha-2-glycoprotein OS=Homo sapiens OX=9606 GN=AZGP1 PE=1 SV=2	2	726.345	-0.41849			650730	yes
542	AYTNFDAERDALNIETAIKTK	21	P07355	Annexin A2 OS=Homo sapiens OX=9606 GN=ANXA2 PE=1 SV=2	4	596.808	0.19973	2.1115e-14	118.46	5376800	yes
543	AYTNFDAERDALNIETAIKTK	21	P07355	Annexin A2 OS=Homo sapiens OX=9606 GN=ANXA2 PE=1 SV=2	4	596.808	0.21869	3.9896e-14	116.65	36573000	yes
544	AYTPVSSDDDRGFVDLIIK	19	Q6BCY4	NADH-cytochrome b5 reductase 2 OS=Homo sapiens OX=9606 GN=CYB5R2 PE=1 SV=1	3	704.36	-0.21784	0.00024772	82.007	1889300	yes
545	AYWDIMISNHQNSNR	15	P35542	Serum amyloid A-4 protein OS=Homo sapiens OX=9606 GN=SAA4 PE=1 SV=2	3	616.953	-0.10131	6.2322e-12	136.17	16905000	yes
546	CCAAADPHECYAK	13	P02768	Albumin OS=Homo sapiens OX=9606 GN=ALB PE=1 SV=2	2	776.803	-1.2841	0.019373	91.855	303350000	yes
547	CCAAADPHECYAK	13	P02768	Albumin OS=Homo sapiens OX=9606 GN=ALB PE=1 SV=2	3	518.204	0.82253	0.01034	72.089	2995700	yes
548	CCAAADPHECYAK	13	P02768	Albumin OS=Homo sapiens OX=9606 GN=ALB PE=1 SV=2	3	518.204	-0.37957	0.014534	66.498	3693800	yes
549	CCAAADPHECYAK	13	P02768	Albumin OS=Homo sapiens OX=9606 GN=ALB PE=1 SV=2	3	518.204	-1.0138	8.0958e-07	132.5	50461000000	yes
550	CCAAADPHECYAK	13	P02768	Albumin OS=Homo sapiens OX=9606 GN=ALB PE=1 SV=2	3	518.204	-1.5856	2.0699e-11	151.55	10086000000	yes
551	CCAAADPHECYAK	13	P02768	Albumin OS=Homo sapiens OX=9606 GN=ALB PE=1 SV=2	3	518.204	-2.2509	8.2066e-06	123.95	458180000	yes
552	CCAAADPHECYAK	13	P02768	Albumin OS=Homo sapiens OX=9606 GN=ALB PE=1 SV=2	3	518.204	-1.8224	0.017607	63.76	3868200	yes
553	CCAAADPHECYAK	13	P02768	Albumin OS=Homo sapiens OX=9606 GN=ALB PE=1 SV=2	3	518.204	-1.3278	3.8207e-05	118.61	4518100	yes
554	CCAAADPHECYAK	13	P02768	Albumin OS=Homo sapiens OX=9606 GN=ALB PE=1 SV=2	3	518.204	-1.1322	3.4584e-05	118.87	20554000	yes
555	CCAAADPHECYAK	13	P02768	Albumin OS=Homo sapiens OX=9606 GN=ALB PE=1 SV=2	3	518.204	-0.62545	0.0013427	100.02	8734800	yes
556	CCAAADPHECYAK	13	P02768	Albumin OS=Homo sapiens OX=9606 GN=ALB PE=1 SV=2	3	518.204	-0.52451	0.0013209	100.19	7983400	yes
557	CCAAADPHECYAK	13	P02768	Albumin OS=Homo sapiens OX=9606 GN=ALB PE=1 SV=2	3	518.204	-0.38472	0.0012787	100.55	9385100	yes
558	CCAAADPHECYAK	13	P02768	Albumin OS=Homo sapiens OX=9606 GN=ALB PE=1 SV=2	3	518.204	-0.24142	0.0044131	91.093	5633400	yes
559	CCAAADPHECYAK	13	P02768	Albumin OS=Homo sapiens OX=9606 GN=ALB PE=1 SV=2	3	518.204	-0.086553	7.136e-05	116.24	4304300	yes
560	CCAAADPHECYAK	13	P02768	Albumin OS=Homo sapiens OX=9606 GN=ALB PE=1 SV=2	3	518.204	-0.1836	0.031998	54.7	1545600	yes
561	CCAAADPHECYAK	13	P02768	Albumin OS=Homo sapiens OX=9606 GN=ALB PE=1 SV=2	3	518.204	-0.47453	0.015771	65.395	1271700	yes
562	CCAAADPHECYAK	13	P02768	Albumin OS=Homo sapiens OX=9606 GN=ALB PE=1 SV=2	3	518.204	-0.2481	0.0049037	89.629	63176000	yes
563	CCAAADPHECYAK	13	P02768	Albumin OS=Homo sapiens OX=9606 GN=ALB PE=1 SV=2	3	518.204	-0.35464	0.0058058	86.313	709150	yes
564	CCAAADPHECYAK	13	P02768	Albumin OS=Homo sapiens OX=9606 GN=ALB PE=1 SV=2	3	518.204		7.6157e-06	131.69		yes
565	CCAAADPHECYAK	13	P02768	Albumin OS=Homo sapiens OX=9606 GN=ALB PE=1 SV=2	3	518.204		3.4092e-05	124.86		yes
566	CCAAADPHECYAK	13	P02768	Albumin OS=Homo sapiens OX=9606 GN=ALB PE=1 SV=2	3	518.204		0.0020253	107.17		yes
567	CCAAADPHECYAK	13	P02768	Albumin OS=Homo sapiens OX=9606 GN=ALB PE=1 SV=2	3	518.204		0.00026145	121.04		yes
568	CCAAADPHECYAK	13	P02768	Albumin OS=Homo sapiens OX=9606 GN=ALB PE=1 SV=2	3	518.204		0.0080034	95.273		yes
569	CCAAADPHECYAK	13	P02768	Albumin OS=Homo sapiens OX=9606 GN=ALB PE=1 SV=2	3	518.204		0.0096544	92.856		yes
570	CCAAADPHECYAK	13	P02768	Albumin OS=Homo sapiens OX=9606 GN=ALB PE=1 SV=2	3	518.204		0.010511	88.101		yes
571	CCAAADPHECYAK	13	P02768	Albumin OS=Homo sapiens OX=9606 GN=ALB PE=1 SV=2	3	518.204		0.0061771	71.888		yes
572	CCAAADPHECYAK	13	P02768	Albumin OS=Homo sapiens OX=9606 GN=ALB PE=1 SV=2	3	518.204		0.0093956	66.023		yes
573	CCAAADPHECYAK	13	P02768	Albumin OS=Homo sapiens OX=9606 GN=ALB PE=1 SV=2	3	518.204		0.0008356	114.87		yes
574	CCAAADPHECYAK	13	P02768	Albumin OS=Homo sapiens OX=9606 GN=ALB PE=1 SV=2	3	518.204		0.00014023	122.34		yes
575	CCAAADPHECYAK	13	P02768	Albumin OS=Homo sapiens OX=9606 GN=ALB PE=1 SV=2	3	518.204	-0.64536	0.028785	58.172	1594300	yes
576	CCAAADPHECYAK	13	P02768	Albumin OS=Homo sapiens OX=9606 GN=ALB PE=1 SV=2	2	776.803	-0.7662	3.0527e-07	140.3	295160000	yes
577	CCAAADPHECYAK	13	P02768	Albumin OS=Homo sapiens OX=9606 GN=ALB PE=1 SV=2	2	776.803	-0.95056	1.3403e-06	137.98	13286000	yes
578	CCAAADPHECYAK	13	P02768	Albumin OS=Homo sapiens OX=9606 GN=ALB PE=1 SV=2	2	776.803	-1.1038	2.9333e-05	125.75	9095500	yes
579	CCAAADPHECYAK	13	P02768	Albumin OS=Homo sapiens OX=9606 GN=ALB PE=1 SV=2	3	518.204	-1.0331	3.9202e-11	158.01	1472400000	yes
580	CCAAADPHECYAK	13	P02768	Albumin OS=Homo sapiens OX=9606 GN=ALB PE=1 SV=2	3	518.204	-0.79533	0.0068309	82.543	51741000	yes
581	CCAAADPHECYAK	13	P02768	Albumin OS=Homo sapiens OX=9606 GN=ALB PE=1 SV=2	3	518.204	-0.62106	8.0246e-06	124.12	28620000	yes
582	CCAAADPHECYAK	13	P02768	Albumin OS=Homo sapiens OX=9606 GN=ALB PE=1 SV=2	2	776.803	0.24979	3.483e-23	204.5	60146000	yes
583	CCAAADPHECYAK	13	P02768	Albumin OS=Homo sapiens OX=9606 GN=ALB PE=1 SV=2	3	518.204	-0.43804	9.4043e-07	131.13	248790000	yes
584	CCAAADPHECYAK	13	P02768	Albumin OS=Homo sapiens OX=9606 GN=ALB PE=1 SV=2	3	518.204	-0.54544	0.017644	63.727	3583000	yes
585	CCAAADPHECYAK	13	P02768	Albumin OS=Homo sapiens OX=9606 GN=ALB PE=1 SV=2	2	776.803	-0.47311	5.8786e-09	148.32	9523700	yes
586	CCAAADPHECYAK	13	P02768	Albumin OS=Homo sapiens OX=9606 GN=ALB PE=1 SV=2	3	518.204	-1.1278	0.00028195	117.2	149930000	yes
587	CCAAADPHECYAK	13	P02768	Albumin OS=Homo sapiens OX=9606 GN=ALB PE=1 SV=2	3	518.204	-0.089076			990950	yes
588	CCAAADPHECYAK	13	P02768	Albumin OS=Homo sapiens OX=9606 GN=ALB PE=1 SV=2	3	518.204	-0.10932			3287000	yes
589	CCAAADPHECYAK	13	P02768	Albumin OS=Homo sapiens OX=9606 GN=ALB PE=1 SV=2	3	518.204	-0.47168			74492	yes
590	CCAAADPHECYAK	13	P02768	Albumin OS=Homo sapiens OX=9606 GN=ALB PE=1 SV=2	3	518.204	-0.82504			225700	yes
591	CCAAADPHECYAK	13	P02768	Albumin OS=Homo sapiens OX=9606 GN=ALB PE=1 SV=2	2	776.803	-0.76226			1361300	yes
592	CCAAADPHECYAK	13	P02768	Albumin OS=Homo sapiens OX=9606 GN=ALB PE=1 SV=2	2	776.803	-0.061645			205960	yes
593	CCKADDKETCFAEEGK	16	P02768	Albumin OS=Homo sapiens OX=9606 GN=ALB PE=1 SV=2	3	649.934	-1.8862	0.0072915	77.068	5390900	yes
594	CCTESLVNR	9	P02768	Albumin OS=Homo sapiens OX=9606 GN=ALB PE=1 SV=2	2	569.753	-0.99991	1.1336e-30	231.87	44372000	yes
595	CCTESLVNR	9	P02768	Albumin OS=Homo sapiens OX=9606 GN=ALB PE=1 SV=2	2	569.753	-1.9956	0.0027843	174.27	33117000	yes
596	CCTESLVNR	9	P02768	Albumin OS=Homo sapiens OX=9606 GN=ALB PE=1 SV=2	2	569.753	-2.1103	8.0983e-21	214.11	1640900000	yes
597	CCTESLVNR	9	P02768	Albumin OS=Homo sapiens OX=9606 GN=ALB PE=1 SV=2	2	569.753	-1.613	9.8393e-53	243.54	992420000	yes
598	CCTESLVNR	9	P02768	Albumin OS=Homo sapiens OX=9606 GN=ALB PE=1 SV=2	2	569.753	-1.3325	0.0040669	143.61	68182000	yes
599	CCTESLVNR	9	P02768	Albumin OS=Homo sapiens OX=9606 GN=ALB PE=1 SV=2	2	569.753	-1.1767	0.0052751	130.22	57408000	yes
600	CCTESLVNR	9	P02768	Albumin OS=Homo sapiens OX=9606 GN=ALB PE=1 SV=2	2	569.753		0.00047726	122.74		yes
601	CCTESLVNR	9	P02768	Albumin OS=Homo sapiens OX=9606 GN=ALB PE=1 SV=2	2	569.753		0.0032309	116.73		yes
602	CCTESLVNR	9	P02768	Albumin OS=Homo sapiens OX=9606 GN=ALB PE=1 SV=2	2	569.753	-0.85257	0.033843	98.299	1236500	yes
603	CCTESLVNR	9	P02768	Albumin OS=Homo sapiens OX=9606 GN=ALB PE=1 SV=2	2	569.753	-0.89419	0.025467	106.04	1452200	yes
604	CCTESLVNR	9	P02768	Albumin OS=Homo sapiens OX=9606 GN=ALB PE=1 SV=2	2	569.753	-0.5149	0.0082669	121.62	1055700	yes
605	CCTESLVNR	9	P02768	Albumin OS=Homo sapiens OX=9606 GN=ALB PE=1 SV=2	2	569.753	-1.4489	5.3962e-30	227.71	34331000	yes
606	CCTESLVNR	9	P02768	Albumin OS=Homo sapiens OX=9606 GN=ALB PE=1 SV=2	2	569.753	-1.6186	7.9035e-21	214.32	54499000	yes
607	CCTESLVNR	9	P02768	Albumin OS=Homo sapiens OX=9606 GN=ALB PE=1 SV=2	2	569.753	-1.7628	7.5909e-30	225.57	4860100000	yes
608	CCTESLVNR	9	P02768	Albumin OS=Homo sapiens OX=9606 GN=ALB PE=1 SV=2	2	569.753	-1.5447	3.4313e-67	255.13	83258000	yes
609	CCTESLVNR	9	P02768	Albumin OS=Homo sapiens OX=9606 GN=ALB PE=1 SV=2	2	569.753	-1.3744	1.3336e-08	198.07	92882000	yes
610	CCTESLVNR	9	P02768	Albumin OS=Homo sapiens OX=9606 GN=ALB PE=1 SV=2	2	569.753	-0.80222	3.4313e-67	255.13	22835000	yes
611	CCTESLVNR	9	P02768	Albumin OS=Homo sapiens OX=9606 GN=ALB PE=1 SV=2	2	569.753	-0.31881	0.0027843	174.27	15056000	yes
612	CCTESLVNR	9	P02768	Albumin OS=Homo sapiens OX=9606 GN=ALB PE=1 SV=2	2	569.753	-0.051352	0.003468	172.14	11372000	yes
613	CCTESLVNR	9	P02768	Albumin OS=Homo sapiens OX=9606 GN=ALB PE=1 SV=2	2	569.753	-0.17567	1.1336e-30	231.87	10830000	yes
614	CCTESLVNR	9	P02768	Albumin OS=Homo sapiens OX=9606 GN=ALB PE=1 SV=2	2	569.753	-0.21793	7.5598e-21	214.69	17043000	yes
615	CCTESLVNR	9	P02768	Albumin OS=Homo sapiens OX=9606 GN=ALB PE=1 SV=2	2	569.753	-0.88049	8.0008e-05	183.74	5824900	yes
616	CCTESLVNR	9	P02768	Albumin OS=Homo sapiens OX=9606 GN=ALB PE=1 SV=2	2	569.753	-0.814	0.0034271	155.82	3783100	yes
617	CCTESLVNR	9	P02768	Albumin OS=Homo sapiens OX=9606 GN=ALB PE=1 SV=2	2	569.753	-0.83138	2.1818e-30	230.85	4127800	yes
618	CCTESLVNR	9	P02768	Albumin OS=Homo sapiens OX=9606 GN=ALB PE=1 SV=2	2	569.753	-1.1158	0.024349	107.66	2180600	yes
619	CCTESLVNR	9	P02768	Albumin OS=Homo sapiens OX=9606 GN=ALB PE=1 SV=2	2	569.753	-1.0224	0.0039635	144.38	3131400	yes
620	CCTESLVNR	9	P02768	Albumin OS=Homo sapiens OX=9606 GN=ALB PE=1 SV=2	2	569.753		0.01476	150.35		yes
621	CCTESLVNR	9	P02768	Albumin OS=Homo sapiens OX=9606 GN=ALB PE=1 SV=2	2	569.753	-0.99507	0.022819	96.253	1227800	yes
622	CCTESLVNR	9	P02768	Albumin OS=Homo sapiens OX=9606 GN=ALB PE=1 SV=2	2	569.753	-0.82672	0.0032846	149.4	9829800	yes
623	CCTESLVNR	9	P02768	Albumin OS=Homo sapiens OX=9606 GN=ALB PE=1 SV=2	2	569.753	-1.386	0.0052575	130.27	281570000	yes
624	CCTESLVNR	9	P02768	Albumin OS=Homo sapiens OX=9606 GN=ALB PE=1 SV=2	2	569.753	-2.3611	0.0039635	144.38	5406200	yes
625	CCTESLVNR	9	P02768	Albumin OS=Homo sapiens OX=9606 GN=ALB PE=1 SV=2	2	569.753		3.5714e-16	201.49		yes
626	CCTESLVNR	9	P02768	Albumin OS=Homo sapiens OX=9606 GN=ALB PE=1 SV=2	2	569.753	-0.66887	0.0037039	159.2	5192400	yes
627	CCTESLVNR	9	P02768	Albumin OS=Homo sapiens OX=9606 GN=ALB PE=1 SV=2	2	569.753	-0.4495			219350	yes
628	CCTESLVNR	9	P02768	Albumin OS=Homo sapiens OX=9606 GN=ALB PE=1 SV=2	2	569.753	-1.3109			312920	yes
629	CCTESLVNR	9	P02768	Albumin OS=Homo sapiens OX=9606 GN=ALB PE=1 SV=2	2	569.753	-0.051281			1698900	yes
630	CCTESLVNR	9	P02768	Albumin OS=Homo sapiens OX=9606 GN=ALB PE=1 SV=2	2	569.753	-0.40734			1926000	yes
631	CCTESLVNR	9	P02768	Albumin OS=Homo sapiens OX=9606 GN=ALB PE=1 SV=2	2	569.753	-0.60107			115330	yes
632	CCTESLVNR	9	P02768	Albumin OS=Homo sapiens OX=9606 GN=ALB PE=1 SV=2	2	569.753	-1.4601			873330	yes
633	CCTESLVNR	9	P02768	Albumin OS=Homo sapiens OX=9606 GN=ALB PE=1 SV=2	2	569.753	-1.3135			111120	yes
634	CCTESLVNRR	10	P02768	Albumin OS=Homo sapiens OX=9606 GN=ALB PE=1 SV=2	3	432.205	-0.5315	0.021929	72.243	23854000	yes
635	CCTESLVNRRPCFSALEVDETYVPK	25	P02768	Albumin OS=Homo sapiens OX=9606 GN=ALB PE=1 SV=2	4	758.358	-1.1309	3.5217e-32	140.84	22163000	yes
636	CDSSPDSAEDVR	12	P02765	Alpha-2-HS-glycoprotein OS=Homo sapiens OX=9606 GN=AHSG PE=1 SV=2	2	669.267	-2.6175	1.6308e-08	160.53	397640000	yes
637	CLAPLEGAR	9	P04217	Alpha-1B-glycoprotein OS=Homo sapiens OX=9606 GN=A1BG PE=1 SV=4	2	493.758	-0.65328	0.0047469	136.11	732840000	yes
638	CNLLAEK	7	P02765	Alpha-2-HS-glycoprotein OS=Homo sapiens OX=9606 GN=AHSG PE=1 SV=2	2	424.221	-1.2324	0.037651	114.78	922730000	yes
639	CNLLAEK	7	P02765	Alpha-2-HS-glycoprotein OS=Homo sapiens OX=9606 GN=AHSG PE=1 SV=2	2	424.221	-1.1025	0.011381	166.61	48862000	yes
640	CNLLAEK	7	P02765	Alpha-2-HS-glycoprotein OS=Homo sapiens OX=9606 GN=AHSG PE=1 SV=2	2	424.221	-0.9767	0.015079	161.11	14843000	yes
641	CPNPPVQENFDVNK	14	P05090	Apolipoprotein D OS=Homo sapiens OX=9606 GN=APOD PE=1 SV=1	2	829.386	-0.36672	7.0384e-10	145.46	28978000	yes
642	CPNPPVQENFDVNK	14	P05090	Apolipoprotein D OS=Homo sapiens OX=9606 GN=APOD PE=1 SV=1	3	553.259	-0.91962	0.0069424	69.716	5818600	yes
643	CPNPPVQENFDVNK	14	P05090	Apolipoprotein D OS=Homo sapiens OX=9606 GN=APOD PE=1 SV=1	2	829.386	-0.16935	0.0019706	104.79	11398000	yes
644	CPNPPVQENFDVNK	14	P05090	Apolipoprotein D OS=Homo sapiens OX=9606 GN=APOD PE=1 SV=1	3	553.259	-0.013446	0.013167	62.042	1558100	yes
645	CQAYESNR	8	P43652	Afamin OS=Homo sapiens OX=9606 GN=AFM PE=1 SV=1	2	514.217	-0.33665	0.0094206	129.68	5485200	yes
646	CQAYESNR	8	P43652	Afamin OS=Homo sapiens OX=9606 GN=AFM PE=1 SV=1	2	514.217	-0.028197	0.028921	112.17	976810	yes
647	CSPHLVLSALTSDNHGATYAFSGTHYWR	28	P02790	Hemopexin OS=Homo sapiens OX=9606 GN=HPX PE=1 SV=2	4	787.873	0.22113	1.2543e-76	193.81	107140000	yes
648	CSTSSLLEACTFR	13	P02787	Serotransferrin OS=Homo sapiens OX=9606 GN=TF PE=1 SV=4	2	766.348	-0.34919	9.4675e-96	267.57	201320000	yes
649	CSTSSLLEACTFR	13	P02787	Serotransferrin OS=Homo sapiens OX=9606 GN=TF PE=1 SV=4	3	511.234	-0.022305	0.001299	100.38	12429000	yes
650	CSYTEDAQCIDGTIEVPK	18	P02749	Beta-2-glycoprotein 1 OS=Homo sapiens OX=9606 GN=APOH PE=1 SV=3	3	695.975	0.095008	0.0094453	52.172	6947800	yes
651	CTWLIEGQPNR	11	O75882	Attractin OS=Homo sapiens OX=9606 GN=ATRN PE=1 SV=2	2	687.335	-1.1645	2.491e-05	163.32	17370000	yes
652	DAEAWFNEK	9	P13645	Keratin, type I cytoskeletal 10 OS=Homo sapiens OX=9606 GN=KRT10 PE=1 SV=6	2	555.249	1.7637	0.0038418	160.88	11832000	yes
653	DAEAWFNEK	9	P13645	Keratin, type I cytoskeletal 10 OS=Homo sapiens OX=9606 GN=KRT10 PE=1 SV=6	2	555.249	0.76288	0.0045861	138.54	185620000	yes
654	DAEDWFFSKTEELNR	15	Q04695	Keratin, type I cytoskeletal 17 OS=Homo sapiens OX=9606 GN=KRT17 PE=1 SV=2	3	629.623	-0.80192	2.4368e-08	121.31	2894600	yes
655	DAEDWFFSKTEELNREVATNSELVQSGK	28	Q04695	Keratin, type I cytoskeletal 17 OS=Homo sapiens OX=9606 GN=KRT17 PE=1 SV=2	4	808.138	1.2096	0.0019597	59.189	5360800	yes
656	DAEEWFFTKTEELNR	15	P02533	Keratin, type I cytoskeletal 14 OS=Homo sapiens OX=9606 GN=KRT14 PE=1 SV=4	3	638.967	-0.90044	1.1325e-20	169.19	6890100	yes
657	DAEEWFFTKTEELNR	15	P02533	Keratin, type I cytoskeletal 14 OS=Homo sapiens OX=9606 GN=KRT14 PE=1 SV=4	3	638.967	-0.77269	7.4405e-19	157.75	5044600	yes
658	DAESIHQYLLQR	12	P55786	Puromycin-sensitive aminopeptidase OS=Homo sapiens OX=9606 GN=NPEPPS PE=1 SV=2	3	491.588	0.53964	0.017878	69.979	780560	yes
659	DAESIHQYLLQR	12	P55786	Puromycin-sensitive aminopeptidase OS=Homo sapiens OX=9606 GN=NPEPPS PE=1 SV=2	3	491.588	-0.40828	0.0065147	89.548	1542300	yes
660	DAETWFLSK	9	P08779	Keratin, type I cytoskeletal 16 OS=Homo sapiens OX=9606 GN=KRT16 PE=1 SV=4	2	548.769	1.2706	0.028498	101.64	3688400	yes
661	DAETWFLSKTEELNK	15	P08779	Keratin, type I cytoskeletal 16 OS=Homo sapiens OX=9606 GN=KRT16 PE=1 SV=4	3	604.3	-0.5079	0.0066746	92.063	1619600	yes
662	DAETWFLSKTEELNKEVASNSELVQSSR	28	P08779	Keratin, type I cytoskeletal 16 OS=Homo sapiens OX=9606 GN=KRT16 PE=1 SV=4	4	800.145	0.21566	1.2977e-14	95.366	21135000	yes
663	DAETWFLSKTEELNKEVASNSELVQSSR	28	P08779	Keratin, type I cytoskeletal 16 OS=Homo sapiens OX=9606 GN=KRT16 PE=1 SV=4	4	800.145	0.62606	1.0203e-257	313.22	158790000	yes
664	DAETWFLSKTEELNKEVASNSELVQSSR	28	P08779	Keratin, type I cytoskeletal 16 OS=Homo sapiens OX=9606 GN=KRT16 PE=1 SV=4	4	800.145	-0.12839	2.1685e-63	166.49	30809000	yes
665	DAGTIAGLNVLR	12	P11142	Heat shock cognate 71 kDa protein OS=Homo sapiens OX=9606 GN=HSPA8 PE=1 SV=1	2	600.341	-0.015131	4.1559e-06	140.83	29511000	yes
666	DAGTIAGLNVMR	12	P11021	Endoplasmic reticulum chaperone BiP OS=Homo sapiens OX=9606 GN=HSPA5 PE=1 SV=2	2	609.319	0.7464	0.0055365	107.15	4246100	yes
667	DAHKSEVAHR	10	P02768	Albumin OS=Homo sapiens OX=9606 GN=ALB PE=1 SV=2	2	575.292	-1.9536	6.7427e-16	204.52	11967000	yes
668	DAHKSEVAHR	10	P02768	Albumin OS=Homo sapiens OX=9606 GN=ALB PE=1 SV=2	2	575.292		0.0031466	152.54		yes
669	DAHKSEVAHR	10	P02768	Albumin OS=Homo sapiens OX=9606 GN=ALB PE=1 SV=2	2	575.292		0.0034172	155.06		yes
670	DAHKSEVAHR	10	P02768	Albumin OS=Homo sapiens OX=9606 GN=ALB PE=1 SV=2	2	575.292		0.014646	102.06		yes
671	DALNIETAIK	10	P07355	Annexin A2 OS=Homo sapiens OX=9606 GN=ANXA2 PE=1 SV=2	2	544.303	-0.10012	0.032014	98.033	943160	yes
672	DALSSVQESQVAQQAR	16	P02656	Apolipoprotein C-III OS=Homo sapiens OX=9606 GN=APOC3 PE=1 SV=1	3	572.955	-1.1882	2.2111e-06	113.59	65574000	yes
673	DAQEVHCDEATK	12	P43251	Biotinidase OS=Homo sapiens OX=9606 GN=BTD PE=1 SV=2	2	701.799	-1.1352	7.9831e-09	168.98	21791000	yes
674	DAQEVHCDEATK	12	P43251	Biotinidase OS=Homo sapiens OX=9606 GN=BTD PE=1 SV=2	3	468.202	-0.088134	0.012713	77.185	5318100	yes
675	DASGATFTWTPSSGK	15	P01877	Immunoglobulin heavy constant alpha 2 OS=Homo sapiens OX=9606 GN=IGHA2 PE=1 SV=4	2	756.852	-1.6941	1.5605e-18	155.97	15854000	yes
676	DASGATFTWTPSSGK	15	P01877	Immunoglobulin heavy constant alpha 2 OS=Homo sapiens OX=9606 GN=IGHA2 PE=1 SV=4	2	756.852		0.019901	98.353		yes
677	DASGVTFTWTPSSGK	15	P01876	Immunoglobulin heavy constant alpha 1 OS=Homo sapiens OX=9606 GN=IGHA1 PE=1 SV=2	2	770.868	-0.33343	5.0372e-35	203.11	23046000	yes
678	DATNVGDEGGFAPNILENKEGLELLK	26	P06733	Alpha-enolase OS=Homo sapiens OX=9606 GN=ENO1 PE=1 SV=2	3	915.131	0.10086	1.424e-06	79.177	9158000	yes
679	DCHLAQVPSHTVVAR	15	P02787	Serotransferrin OS=Homo sapiens OX=9606 GN=TF PE=1 SV=4	3	563.955	-0.77428	4.6993e-30	201.3	169630000	yes
680	DCHLAQVPSHTVVAR	15	P02787	Serotransferrin OS=Homo sapiens OX=9606 GN=TF PE=1 SV=4	3	563.955	-2.1493	5.9466e-06	110.97	4898400	yes
681	DCHLAQVPSHTVVAR	15	P02787	Serotransferrin OS=Homo sapiens OX=9606 GN=TF PE=1 SV=4	3	563.955	-0.41595	0.0026324	89.624	1296900	yes
682	DCTFITK	7	P27487	Dipeptidyl peptidase 4 OS=Homo sapiens OX=9606 GN=DPP4 PE=1 SV=2	2	442.713	0.074247	0.039025	111.65	13823000	yes
683	DDNPNLPR	8	P02768	Albumin OS=Homo sapiens OX=9606 GN=ALB PE=1 SV=2	2	470.728	-0.6876	0.031957	110.61	151990000	yes
684	DDNPNLPR	8	P02768	Albumin OS=Homo sapiens OX=9606 GN=ALB PE=1 SV=2	2	470.728	-1.5444	0.027565	132.96	651920000	yes
685	DDNPNLPR	8	P02768	Albumin OS=Homo sapiens OX=9606 GN=ALB PE=1 SV=2	2	470.728	-0.99181	0.0384	97.068	1197500000	yes
686	DDNPNLPR	8	P02768	Albumin OS=Homo sapiens OX=9606 GN=ALB PE=1 SV=2	2	470.728	-0.48196	0.0384	97.068	421260000	yes
687	DDNPNLPR	8	P02768	Albumin OS=Homo sapiens OX=9606 GN=ALB PE=1 SV=2	2	470.728	-2.0117	0.035663	100.74	43600000	yes
688	DDNPNLPR	8	P02768	Albumin OS=Homo sapiens OX=9606 GN=ALB PE=1 SV=2	2	470.728	0.23691	0.011904	122.79	1004800	yes
689	DDNPNLPR	8	P02768	Albumin OS=Homo sapiens OX=9606 GN=ALB PE=1 SV=2	2	470.728	-1.0024	1.1426e-07	166.61	40958000	yes
690	DDNPNLPR	8	P02768	Albumin OS=Homo sapiens OX=9606 GN=ALB PE=1 SV=2	2	470.728	0.094828	0.036039	108.24	1868800	yes
691	DDNPNLPR	8	P02768	Albumin OS=Homo sapiens OX=9606 GN=ALB PE=1 SV=2	2	470.728	0.23346			2724800	yes
692	DDTVCLAK	8	P02787	Serotransferrin OS=Homo sapiens OX=9606 GN=TF PE=1 SV=4	2	461.221	-1.1787	0.0092416	131.04	203640000	yes
693	DDYFVSGAGLPGR	13	P23470	Receptor-type tyrosine-protein phosphatase gamma OS=Homo sapiens OX=9606 GN=PTPRG PE=1 SV=4	2	677.325	-0.013534	0.010383	97.456	8931900	yes
694	DEELSCTVVELK	12	P01011	Alpha-1-antichymotrypsin OS=Homo sapiens OX=9606 GN=SERPINA3 PE=1 SV=2	2	711.345	1.2319	4.2926e-09	172.69	23847000	yes
695	DFDFVPPVVR	10	P01024	Complement C3 OS=Homo sapiens OX=9606 GN=C3 PE=1 SV=2	2	595.814	-0.084774	0.013702	109.86	14954000	yes
696	DFNIPGFPTVR	11	O00391	Sulfhydryl oxidase 1 OS=Homo sapiens OX=9606 GN=QSOX1 PE=1 SV=3	2	631.83	0.039469	0.035205	91.867	12755000	yes
697	DFTCVHQALK	10	P05155	Plasma protease C1 inhibitor OS=Homo sapiens OX=9606 GN=SERPING1 PE=1 SV=2	2	609.8	-0.017729	0.026164	99.802	5139600	yes
698	DFTCVHQALK	10	P05155	Plasma protease C1 inhibitor OS=Homo sapiens OX=9606 GN=SERPING1 PE=1 SV=2	2	609.8	-0.74422	0.00010954	161.79	3596700	yes
699	DFTCVHQALK	10	P05155	Plasma protease C1 inhibitor OS=Homo sapiens OX=9606 GN=SERPING1 PE=1 SV=2	2	609.8	0.23124	3.0207e-73	263.55	4713100000	yes
700	DFTCVHQALK	10	P05155	Plasma protease C1 inhibitor OS=Homo sapiens OX=9606 GN=SERPING1 PE=1 SV=2	2	609.8	-0.087048	0.011115	116.52	6874000	yes
701	DFTCVHQALK	10	P05155	Plasma protease C1 inhibitor OS=Homo sapiens OX=9606 GN=SERPING1 PE=1 SV=2	2	609.8		0.013168	108.57		yes
702	DFTVSAMHGDMDQKERDVIMR	21	P60842	Eukaryotic initiation factor 4A-I OS=Homo sapiens OX=9606 GN=EIF4A1 PE=1 SV=1	4	621.038	-0.76019	0.025815	36.481	330880	yes
703	DGAGDVAFIR	10	P02788	Lactotransferrin OS=Homo sapiens OX=9606 GN=LTF PE=1 SV=6	2	510.759	-1.6242	0.013878	109.71	1172000	yes
704	DGAGDVAFVK	10	P02787	Serotransferrin OS=Homo sapiens OX=9606 GN=TF PE=1 SV=4	2	489.748	-0.82991	9.7999e-05	148.52	1074800000	yes
705	DGAGDVAFVK	10	P02787	Serotransferrin OS=Homo sapiens OX=9606 GN=TF PE=1 SV=4	2	489.748		0.010863	103.56		yes
706	DGRPEIQLHNHWAQLTVGAGPR	22	P04278	Sex hormone-binding globulin OS=Homo sapiens OX=9606 GN=SHBG PE=1 SV=2	4	613.82	-0.22548	0.006362	54.637	15091000	yes
707	DGRPEIQLHNHWAQLTVGAGPR	22	P04278	Sex hormone-binding globulin OS=Homo sapiens OX=9606 GN=SHBG PE=1 SV=2	4	613.82	0.64902	0.02683	45.369	2317100	yes
708	DGRPEIQLHNHWAQLTVGAGPR	22	P04278	Sex hormone-binding globulin OS=Homo sapiens OX=9606 GN=SHBG PE=1 SV=2	4	613.82	0.57017	1.5807e-05	75.122	1367200	yes
709	DGSPDVTTADIGANTPDATK	20	Q96PD5	N-acetylmuramoyl-L-alanine amidase OS=Homo sapiens OX=9606 GN=PGLYRP2 PE=1 SV=1	3	649.304	-0.84557	2.7536e-07	86.727	48383000	yes
710	DGSPDVTTADIGANTPDATK	20	Q96PD5	N-acetylmuramoyl-L-alanine amidase OS=Homo sapiens OX=9606 GN=PGLYRP2 PE=1 SV=1	3	649.304	-0.51187	3.9518e-12	109.72	35792000	yes
711	DGVVEITGKHEERQDEHGYISR	22	P04792	Heat shock protein beta-1 OS=Homo sapiens OX=9606 GN=HSPB1 PE=1 SV=2	4	639.312	-0.33896	4.6194e-42	171.85	60071000	yes
712	DGVVEITGKHEERQDEHGYISR	22	P04792	Heat shock protein beta-1 OS=Homo sapiens OX=9606 GN=HSPB1 PE=1 SV=2	4	639.312	-1.2986	0.0040731	48.656	1860800	yes
713	DGWHSWPIAHQWPQGPSAVDAAFSWEEK	28	P02790	Hemopexin OS=Homo sapiens OX=9606 GN=HPX PE=1 SV=2	4	805.623	0.10542	0.0071088	63.901	15889000	yes
714	DGWHSWPIAHQWPQGPSAVDAAFSWEEK	28	P02790	Hemopexin OS=Homo sapiens OX=9606 GN=HPX PE=1 SV=2	4	805.623	-0.18062	7.3844e-38	133.58	977320000	yes
715	DGWHSWPIAHQWPQGPSAVDAAFSWEEK	28	P02790	Hemopexin OS=Homo sapiens OX=9606 GN=HPX PE=1 SV=2	4	805.623	0.67414	3.8116e-63	170.27	86711000	yes
716	DHAVDLIQK	9	P0C0L5	Complement C4-B OS=Homo sapiens OX=9606 GN=C4B_2 PE=1 SV=2	2	519.783	-0.64346	1.0634e-67	261.01	24781000	yes
717	DHEELSLVASEAVR	14	Q96IY4	Carboxypeptidase B2 OS=Homo sapiens OX=9606 GN=CPB2 PE=1 SV=2	2	777.892	-0.17554	0.031462	78.342	1734900	yes
718	DHSAIPVINR	10	P15144	Aminopeptidase N OS=Homo sapiens OX=9606 GN=ANPEP PE=1 SV=4	2	561.307	-0.27048	3.5714e-05	175.44	7842600	yes
719	DIAPTLTLYVGK	12	P00738	Haptoglobin OS=Homo sapiens OX=9606 GN=HP PE=1 SV=1	2	645.869	0.1649	0.00069609	127.4	83117000	no
720	DIAPTLTLYVGK	12	P00738	Haptoglobin OS=Homo sapiens OX=9606 GN=HP PE=1 SV=1	2	645.869	0.65406	0.0050884	108.67	453770000	no
721	DIAPTLTLYVGK	12	P00738	Haptoglobin OS=Homo sapiens OX=9606 GN=HP PE=1 SV=1	2	645.869	-0.66365	0.029205	90.108	7502600	no
722	DIAPTLTLYVGK	12	P00738	Haptoglobin OS=Homo sapiens OX=9606 GN=HP PE=1 SV=1	2	645.869	-0.63418	0.0014156	121.73	9517900000	no
723	DIAPTLTLYVGKK	13	P00738	Haptoglobin OS=Homo sapiens OX=9606 GN=HP PE=1 SV=1	3	473.613	1.6577	7.8634e-05	113.65	40986000	no
724	DIAPTLTLYVGKK	13	P00738	Haptoglobin OS=Homo sapiens OX=9606 GN=HP PE=1 SV=1	3	473.613	-0.29083	0.00084626	101.6	12040000	no
725	DIDECDIVPDACK	13	Q12805	EGF-containing fibulin-like extracellular matrix protein 1 OS=Homo sapiens OX=9606 GN=EFEMP1 PE=1 SV=2	2	775.329	1.994	0.015454	94.297	2483800	yes
726	DIENQYETQITQIEHEVSSSGQEVQSSAK	29	P35527	Keratin, type I cytoskeletal 9 OS=Homo sapiens OX=9606 GN=KRT9 PE=1 SV=3	3	1088.84	-0.36214	0.0023469	61.602	9254400	yes
727	DIPMNPMCIYR	11	P01008	Antithrombin-III OS=Homo sapiens OX=9606 GN=SERPINC1 PE=1 SV=1	2	705.322	-0.60035	0.03363	92.439	19894000	yes
728	DIPTNSPELEETLTHTITK	19	P01042	Kininogen-1 OS=Homo sapiens OX=9606 GN=KNG1 PE=1 SV=2	3	713.699	-0.40845	2.037e-22	150.29	1625100000	yes
729	DKCEPLEK	8	P02763	Alpha-1-acid glycoprotein 1 OS=Homo sapiens OX=9606 GN=ORM1 PE=1 SV=2	2	509.747	-0.80694	0.037989	172.94	41903000	no
730	DKCEPLEK	8	P02763	Alpha-1-acid glycoprotein 1 OS=Homo sapiens OX=9606 GN=ORM1 PE=1 SV=2	2	509.747	-0.51706	9.7717e-19	218.73	4513000000	no
731	DKEEMDEKAK	10	Q8NCQ7	Protein PROCA1 OS=Homo sapiens OX=9606 GN=PROCA1 PE=1 SV=3	2	611.785	-1.6582	0.0011499	101.43	12707000	yes
732	DKEEMDEKAK	10	Q8NCQ7	Protein PROCA1 OS=Homo sapiens OX=9606 GN=PROCA1 PE=1 SV=3	2	611.785	-0.39075			16155000	yes
733	DLAKDITSDTSGDFR	15	P04083	Annexin A1 OS=Homo sapiens OX=9606 GN=ANXA1 PE=1 SV=2	2	820.892	1.2111	0.0039936	68.676	1186800	yes
734	DLAKDITSDTSGDFRNALLSLAK	23	P04083	Annexin A1 OS=Homo sapiens OX=9606 GN=ANXA1 PE=1 SV=2	4	613.574	0.63846	0.0014386	55.734	2197300	yes
735	DLAKDITSDTSGDFRNALLSLAK	23	P04083	Annexin A1 OS=Homo sapiens OX=9606 GN=ANXA1 PE=1 SV=2	4	613.574	0.016288	0.0018343	53.779	2118200	yes
736	DLATVYVDVLK	11	P02647	Apolipoprotein A-I OS=Homo sapiens OX=9606 GN=APOA1 PE=1 SV=1	2	618.348	0.12586	0.0061876	116.3	31648000	yes
737	DLDMFINASK	10	O75882	Attractin OS=Homo sapiens OX=9606 GN=ATRN PE=1 SV=2	2	577.282	-0.75187	0.0030214	134.77	34682000	yes
738	DLGEENFK	8	P02768	Albumin OS=Homo sapiens OX=9606 GN=ALB PE=1 SV=2	2	476.225	-1.6699	0.012677	120.65	22439000000	yes
739	DLGEENFK	8	P02768	Albumin OS=Homo sapiens OX=9606 GN=ALB PE=1 SV=2	2	476.225	-0.87018	0.012677	120.65	559380000	yes
740	DLGEENFK	8	P02768	Albumin OS=Homo sapiens OX=9606 GN=ALB PE=1 SV=2	2	476.225	-0.4819	0.011017	125.25	601090000	yes
741	DLGEENFK	8	P02768	Albumin OS=Homo sapiens OX=9606 GN=ALB PE=1 SV=2	2	476.225	-0.13614	0.011017	125.25	102440000	yes
742	DLGEENFK	8	P02768	Albumin OS=Homo sapiens OX=9606 GN=ALB PE=1 SV=2	2	476.225	1.1139	0.011017	125.25	13161000	yes
743	DLGEENFK	8	P02768	Albumin OS=Homo sapiens OX=9606 GN=ALB PE=1 SV=2	2	476.225	1.2581	0.0092416	131.04	9421700	yes
744	DLGEENFK	8	P02768	Albumin OS=Homo sapiens OX=9606 GN=ALB PE=1 SV=2	2	476.225	1.4121	0.0092416	139.28	20031000	yes
745	DLGEENFK	8	P02768	Albumin OS=Homo sapiens OX=9606 GN=ALB PE=1 SV=2	2	476.225	1.5046	0.011017	141.78	12903000	yes
746	DLGEENFK	8	P02768	Albumin OS=Homo sapiens OX=9606 GN=ALB PE=1 SV=2	2	476.225	0.59714	0.012677	120.65	4954000	yes
747	DLGEENFK	8	P02768	Albumin OS=Homo sapiens OX=9606 GN=ALB PE=1 SV=2	2	476.225	0.48606	0.031132	111.04	10086000	yes
748	DLGEENFK	8	P02768	Albumin OS=Homo sapiens OX=9606 GN=ALB PE=1 SV=2	2	476.225	1.9202	0.012733	120.49	48448000	yes
749	DLGEENFK	8	P02768	Albumin OS=Homo sapiens OX=9606 GN=ALB PE=1 SV=2	2	476.225		0.019286	114.78		yes
750	DLGEENFK	8	P02768	Albumin OS=Homo sapiens OX=9606 GN=ALB PE=1 SV=2	2	476.225		0.012395	117.93		yes
751	DLGEENFK	8	P02768	Albumin OS=Homo sapiens OX=9606 GN=ALB PE=1 SV=2	2	476.225		0.012395	117.93		yes
752	DLGEENFK	8	P02768	Albumin OS=Homo sapiens OX=9606 GN=ALB PE=1 SV=2	2	476.225		0.012395	117.93		yes
753	DLGEENFK	8	P02768	Albumin OS=Homo sapiens OX=9606 GN=ALB PE=1 SV=2	2	476.225		0.011241	146.21		yes
754	DLGEENFK	8	P02768	Albumin OS=Homo sapiens OX=9606 GN=ALB PE=1 SV=2	2	476.225		0.017808	115.46		yes
755	DLGEENFK	8	P02768	Albumin OS=Homo sapiens OX=9606 GN=ALB PE=1 SV=2	2	476.225		9.9559e-05	131.04		yes
756	DLGEENFK	8	P02768	Albumin OS=Homo sapiens OX=9606 GN=ALB PE=1 SV=2	2	476.225		5.9943e-05	132.09		yes
757	DLGEENFK	8	P02768	Albumin OS=Homo sapiens OX=9606 GN=ALB PE=1 SV=2	2	476.225		0.0064659	120.65		yes
758	DLGEENFK	8	P02768	Albumin OS=Homo sapiens OX=9606 GN=ALB PE=1 SV=2	2	476.225		0.037118	107.32		yes
759	DLGEENFK	8	P02768	Albumin OS=Homo sapiens OX=9606 GN=ALB PE=1 SV=2	2	476.225		0.014051	117.18		yes
760	DLGEENFK	8	P02768	Albumin OS=Homo sapiens OX=9606 GN=ALB PE=1 SV=2	2	476.225		0.028035	111.04		yes
761	DLGEENFK	8	P02768	Albumin OS=Homo sapiens OX=9606 GN=ALB PE=1 SV=2	2	476.225		5.9943e-05	132.09		yes
762	DLGEENFK	8	P02768	Albumin OS=Homo sapiens OX=9606 GN=ALB PE=1 SV=2	2	476.225		9.9559e-05	131.04		yes
763	DLGEENFK	8	P02768	Albumin OS=Homo sapiens OX=9606 GN=ALB PE=1 SV=2	2	476.225		0.014087	117.16		yes
764	DLGEENFK	8	P02768	Albumin OS=Homo sapiens OX=9606 GN=ALB PE=1 SV=2	2	476.225	-0.22098	0.025952	113.7	22315000	yes
765	DLGEENFK	8	P02768	Albumin OS=Homo sapiens OX=9606 GN=ALB PE=1 SV=2	2	476.225	-1.7403	0.011666	123.45	149990000	yes
766	DLGEENFK	8	P02768	Albumin OS=Homo sapiens OX=9606 GN=ALB PE=1 SV=2	2	476.225	0.29935	0.037586	107.32	74263000	yes
767	DLGEENFK	8	P02768	Albumin OS=Homo sapiens OX=9606 GN=ALB PE=1 SV=2	2	476.225	-0.73767			38012	yes
768	DLIDFDDRQQIYAAEK	16	P15924	Desmoplakin OS=Homo sapiens OX=9606 GN=DSP PE=1 SV=3	3	647.318	0.053543	0.016108	63.631	1650300	yes
769	DLIDFDDRQQIYAAEK	16	P15924	Desmoplakin OS=Homo sapiens OX=9606 GN=DSP PE=1 SV=3	3	647.318	0.036858	5.4744e-15	149.44	18265000	yes
770	DLLLPQPDLR	10	P02750	Leucine-rich alpha-2-glycoprotein OS=Homo sapiens OX=9606 GN=LRG1 PE=1 SV=2	2	590.34	-0.42192	0.026164	99.802	906110000	yes
771	DLMVLNDVYR	10	P15144	Aminopeptidase N OS=Homo sapiens OX=9606 GN=ANPEP PE=1 SV=4	2	619.316	0.073119	0.032014	98.033	8090900	yes
772	DLTALSNMLPK	11	P15144	Aminopeptidase N OS=Homo sapiens OX=9606 GN=ANPEP PE=1 SV=4	2	601.826	-0.99199	0.027435	94.692	16146000	yes
773	DLYANTVLSGGTTMYPGIADR	21	P63261	Actin, cytoplasmic 2 OS=Homo sapiens OX=9606 GN=ACTG1 PE=1 SV=1	3	744.36	-0.85706	0.023591	45.369	1393900	yes
774	DMGFQYSCINDYRPVK	16	Q10588	ADP-ribosyl cyclase/cyclic ADP-ribose hydrolase 2 OS=Homo sapiens OX=9606 GN=BST1 PE=1 SV=2	3	664.97	-0.78701	1.097e-06	119.45	9636400	yes
775	DNPMYYCNK	9	O75882	Attractin OS=Homo sapiens OX=9606 GN=ATRN PE=1 SV=2	2	602.742		0.025399	98.458		yes
776	DNTAQQIK	8	P29508	Serpin B3 OS=Homo sapiens OX=9606 GN=SERPINB3 PE=1 SV=2	2	459.238	0.3962	0.016152	146.21	23039000	yes
777	DNTAQQIK	8	P29508	Serpin B3 OS=Homo sapiens OX=9606 GN=SERPINB3 PE=1 SV=2	2	459.238	0.17829	0.011344	124.34	1592400	yes
778	DNTAQQIKK	9	P29508	Serpin B3 OS=Homo sapiens OX=9606 GN=SERPINB3 PE=1 SV=2	2	523.285	1.2346	2.124e-120	289.14	15865000	yes
779	DNTAQQIKKVLHFDQVTENTTGK	23	P29508	Serpin B3 OS=Homo sapiens OX=9606 GN=SERPINB3 PE=1 SV=2	4	654.591	-0.52623	1.2794e-44	159.14	74203000	yes
780	DNTAQQIKKVLHFDQVTENTTGK	23	P29508	Serpin B3 OS=Homo sapiens OX=9606 GN=SERPINB3 PE=1 SV=2	4	654.591	-0.14738	1.2754e-20	119.27	8552800	yes
781	DNTAQQIKKVLHFDQVTENTTGK	23	P29508	Serpin B3 OS=Homo sapiens OX=9606 GN=SERPINB3 PE=1 SV=2	4	654.591	-0.59165	3.6478e-24	125.62	12352000	yes
782	DNTAQQISKVLHFDQVTENTTEK	23	P48594	Serpin B4 OS=Homo sapiens OX=9606 GN=SERPINB4 PE=1 SV=2	4	662.331	-0.25473	5.2079e-79	217.84	15001000	yes
783	DNTAQQISKVLHFDQVTENTTEK	23	P48594	Serpin B4 OS=Homo sapiens OX=9606 GN=SERPINB4 PE=1 SV=2	4	662.331	-0.016798	1.6976e-62	193.87	7999300	yes
784	DNTAQQISKVLHFDQVTENTTEK	23	P48594	Serpin B4 OS=Homo sapiens OX=9606 GN=SERPINB4 PE=1 SV=2	4	662.331	-0.19782	4.5775e-79	218.44	17036000	yes
785	DPAGHFHQVWYDNPQSISLK	20	Q01459	Di-N-acetylchitobiase OS=Homo sapiens OX=9606 GN=CTBS PE=1 SV=1	4	585.536	-0.15209	2.8461e-10	102.37	23311000	yes
786	DPDAQPGGELMLGGTDSK	18	P07339	Cathepsin D OS=Homo sapiens OX=9606 GN=CTSD PE=1 SV=1	2	894.409	0.36429	4.9822e-29	166.38	3131300	yes
787	DPGSKKDYSQYEENITHLQEQIVDGK	26	Q9C075	Keratin, type I cytoskeletal 23 OS=Homo sapiens OX=9606 GN=KRT23 PE=1 SV=2	4	756.116	0.18046	1.1196e-09	84.933	3216500	yes
788	DPTFIPAPIQAK	12	P01019	Angiotensinogen OS=Homo sapiens OX=9606 GN=AGT PE=1 SV=3	2	649.361	-0.71261	0.00013914	135.79	105950000	yes
789	DPTPEQTHR	9	P08697	Alpha-2-antiplasmin OS=Homo sapiens OX=9606 GN=SERPINF2 PE=1 SV=3	2	540.757	-0.52711	0.025794	105.57	24040000	yes
790	DQPIILTSELGK	12	Q9NZH8	Interleukin-36 gamma OS=Homo sapiens OX=9606 GN=IL36G PE=1 SV=1	2	657.369	0.35148	0.0324	88.596	47529000	yes
791	DQYELLCLDNTR	12	P02787	Serotransferrin OS=Homo sapiens OX=9606 GN=TF PE=1 SV=4	2	770.359	-1.3764	0.0055657	107.06	19704000	yes
792	DRQDGEEVLQCMPVCGR	17	Q9NZP8	Complement C1r subcomponent-like protein OS=Homo sapiens OX=9606 GN=C1RL PE=1 SV=2	3	683.636	0.70381	4.7448e-10	127.29	11302000	yes
793	DSALSWEYCR	10	Q04756	Hepatocyte growth factor activator OS=Homo sapiens OX=9606 GN=HGFAC PE=1 SV=1	2	643.777	-0.8896	0.0079829	124.23	7117400	yes
794	DSDIIEDVMVKDLQK	15	O94919	Endonuclease domain-containing 1 protein OS=Homo sapiens OX=9606 GN=ENDOD1 PE=1 SV=2	3	583.298	-0.95836	2.4368e-08	121.31	2570900	yes
795	DSGFQMNQLR	10	P02787	Serotransferrin OS=Homo sapiens OX=9606 GN=TF PE=1 SV=4	2	598.28	-0.68653	9.2828e-05	157.33	79109000	yes
796	DSQQFHLVPVHLDRVL	16	Q9H1E1	Ribonuclease 7 OS=Homo sapiens OX=9606 GN=RNASE7 PE=1 SV=2	4	476.51	0.25728	0.0064322	75.463	28636000	yes
797	DSQQFHLVPVHLDRVL	16	Q9H1E1	Ribonuclease 7 OS=Homo sapiens OX=9606 GN=RNASE7 PE=1 SV=2	3	635.011	-0.88891	2.6105e-30	201.96	20506000	yes
798	DSYVGDEAQSK	11	P63261	Actin, cytoplasmic 2 OS=Homo sapiens OX=9606 GN=ACTG1 PE=1 SV=1	2	599.765	-0.364	3.6953e-05	144.77	4634100	no
799	DSYVGDEAQSKR	12	P63261	Actin, cytoplasmic 2 OS=Homo sapiens OX=9606 GN=ACTG1 PE=1 SV=1	3	452.213	-1.0911	0.0012349	96.745	4704400	no
800	DSYVGDEAQSKR	12	P63261	Actin, cytoplasmic 2 OS=Homo sapiens OX=9606 GN=ACTG1 PE=1 SV=1	3	452.213	0.028509	0.026174	60.157	1281500	no
801	DTEEEDFHVDQVTTVK	16	P01009	Alpha-1-antitrypsin OS=Homo sapiens OX=9606 GN=SERPINA1 PE=1 SV=3	3	631.29	0.52353	6.9232e-07	118.33	254310000	yes
802	DTEEEDFHVDQVTTVK	16	P01009	Alpha-1-antitrypsin OS=Homo sapiens OX=9606 GN=SERPINA1 PE=1 SV=3	3	631.29	0.44197	0.013034	52.254	1790200	yes
803	DTEEEDFHVDQVTTVK	16	P01009	Alpha-1-antitrypsin OS=Homo sapiens OX=9606 GN=SERPINA1 PE=1 SV=3	3	631.29	-0.25473	1.1641e-05	109.35	3893800	yes
804	DTGTYGFLLPER	12	Q96IY4	Carboxypeptidase B2 OS=Homo sapiens OX=9606 GN=CPB2 PE=1 SV=2	2	684.843	-0.56899	0.019248	94.692	10279000	yes
805	DTGTYGFLLPER	12	Q96IY4	Carboxypeptidase B2 OS=Homo sapiens OX=9606 GN=CPB2 PE=1 SV=2	2	684.843	-0.8546	0.020107	94.297	13626000	yes
806	DTLMISR	7	P01861	Immunoglobulin heavy constant gamma 4 OS=Homo sapiens OX=9606 GN=IGHG4 PE=1 SV=1	2	418.221	-1.0756	0.0072313	174.21	9805800	no
807	DTLPSCAVR	9	Q96PD5	N-acetylmuramoyl-L-alanine amidase OS=Homo sapiens OX=9606 GN=PGLYRP2 PE=1 SV=1	2	509.753	-0.28171	0.0238	108.46	898920000	yes
808	DTLPSCAVR	9	Q96PD5	N-acetylmuramoyl-L-alanine amidase OS=Homo sapiens OX=9606 GN=PGLYRP2 PE=1 SV=1	2	509.753	-0.20605	0.02932	100.45	18750000	yes
809	DVCDPGNTK	9	P02774	Vitamin D-binding protein OS=Homo sapiens OX=9606 GN=GC PE=1 SV=2	2	503.219	-0.3137	0.026835	104.06	26533000	yes
810	DVCDPGNTK	9	P02774	Vitamin D-binding protein OS=Homo sapiens OX=9606 GN=GC PE=1 SV=2	2	503.219	0.44759			417710	yes
811	DVDAAYMNKVELEAK	15	P13647	Keratin, type II cytoskeletal 5 OS=Homo sapiens OX=9606 GN=KRT5 PE=1 SV=3	3	565.947	-1.214	0.0075134	75.383	2655700	no
812	DVDAAYMNKVELEAK	15	P13647	Keratin, type II cytoskeletal 5 OS=Homo sapiens OX=9606 GN=KRT5 PE=1 SV=3	3	565.947	-0.10909	0.0029289	96.993	4639000	no
813	DVDAAYMNKVELQAK	15	P02538	Keratin, type II cytoskeletal 6A OS=Homo sapiens OX=9606 GN=KRT6A PE=1 SV=3	3	565.619	0.53952	2.1711e-08	122.34	5665600	no
814	DVDAAYMNKVELQAK	15	P02538	Keratin, type II cytoskeletal 6A OS=Homo sapiens OX=9606 GN=KRT6A PE=1 SV=3	3	570.95	-0.75164	0.00061052	98.694	4559500	no
815	DVDAAYMNKVELQAKADTLTDEINFLR	27	P02538	Keratin, type II cytoskeletal 6A OS=Homo sapiens OX=9606 GN=KRT6A PE=1 SV=3	4	775.638	2.2676	1.059e-05	70.091	13935000	no
816	DVDAAYMNKVELQAKADTLTDEINFLR	27	P02538	Keratin, type II cytoskeletal 6A OS=Homo sapiens OX=9606 GN=KRT6A PE=1 SV=3	4	771.639	0.17724	6.7725e-149	256.75	216670000	no
817	DVDGAYMTK	9	P04264	Keratin, type II cytoskeletal 1 OS=Homo sapiens OX=9606 GN=KRT1 PE=1 SV=6	2	500.226	-1.3902	0.035225	93.143	7752200	yes
818	DVDGAYMTK	9	P04264	Keratin, type II cytoskeletal 1 OS=Homo sapiens OX=9606 GN=KRT1 PE=1 SV=6	2	500.226	-1.5506			3042700	yes
819	DVDGAYMTKVDLQAK	15	P04264	Keratin, type II cytoskeletal 1 OS=Homo sapiens OX=9606 GN=KRT1 PE=1 SV=6	3	557.275	-1.1139	0.0066988	78.69	15793000	yes
820	DVDNAYMIKVELQSK	15	P35908	Keratin, type II cytoskeletal 2 epidermal OS=Homo sapiens OX=9606 GN=KRT2 PE=1 SV=2	3	584.966	0.087376	0.015348	82.908	4875000	yes
821	DYAEVGR	7	P00738	Haptoglobin OS=Homo sapiens OX=9606 GN=HP PE=1 SV=1	2	405.193	-2.1968	0.025387	130.05	11655000000	yes
822	DYAEVGR	7	P00738	Haptoglobin OS=Homo sapiens OX=9606 GN=HP PE=1 SV=1	2	405.193	-0.49231	0.039296	138.25	7078500	yes
823	DYELLCLDGTR	11	P02787	Serotransferrin OS=Homo sapiens OX=9606 GN=TF PE=1 SV=4	2	677.819	-0.57785	4.2353e-17	205.14	1016000000	yes
824	DYFMPCPGR	9	P02790	Hemopexin OS=Homo sapiens OX=9606 GN=HPX PE=1 SV=2	2	579.739	-0.57599	0.026905	128.57	32047000	yes
825	DYFMPCPGR	9	P02790	Hemopexin OS=Homo sapiens OX=9606 GN=HPX PE=1 SV=2	2	579.739		0.029407	104.21		yes
826	DYFMPCPGR	9	P02790	Hemopexin OS=Homo sapiens OX=9606 GN=HPX PE=1 SV=2	2	579.739		0.0059515	117.93		yes
827	DYFMPCPGR	9	P02790	Hemopexin OS=Homo sapiens OX=9606 GN=HPX PE=1 SV=2	2	579.739		0.03918	101.64		yes
828	DYFMPCPGR	9	P02790	Hemopexin OS=Homo sapiens OX=9606 GN=HPX PE=1 SV=2	2	579.739	-1.2711	0.0066837	117.17	3507800000	yes
829	DYFMPCPGR	9	P02790	Hemopexin OS=Homo sapiens OX=9606 GN=HPX PE=1 SV=2	2	579.739	-0.71299	0.003991	104.45	47058000	yes
830	DYFMPCPGR	9	P02790	Hemopexin OS=Homo sapiens OX=9606 GN=HPX PE=1 SV=2	2	571.742	-1.9716	0.01789	113.7	58352000	yes
831	DYQELMNTK	9	P04264	Keratin, type II cytoskeletal 1 OS=Homo sapiens OX=9606 GN=KRT1 PE=1 SV=6	2	571.263	-1.45	0.0036346	146.81	42642000	yes
832	DYSKYYKTIDDLK	13	P13645	Keratin, type I cytoskeletal 10 OS=Homo sapiens OX=9606 GN=KRT10 PE=1 SV=6	3	551.279	-0.9014	0.025914	72.705	3764600	yes
833	DYSQYEENITHLQEQIVDGK	20	Q9C075	Keratin, type I cytoskeletal 23 OS=Homo sapiens OX=9606 GN=KRT23 PE=1 SV=2	3	803.712	-0.7166	4.5759e-14	118.46	2165400	yes
834	DYVSQFEGSALGK	13	P02647	Apolipoprotein A-I OS=Homo sapiens OX=9606 GN=APOA1 PE=1 SV=1	2	700.838	-0.054475	2.3116e-06	135.8	34028000	yes
835	EADVDQDGRVNYEEFAR	17	Q9NZT1	Calmodulin-like protein 5 OS=Homo sapiens OX=9606 GN=CALML5 PE=1 SV=2	3	671.636	-0.2024	0.0063168	66.965	1957000	yes
836	EADVDQDGRVNYEEFAR	17	Q9NZT1	Calmodulin-like protein 5 OS=Homo sapiens OX=9606 GN=CALML5 PE=1 SV=2	2	1006.95	-0.80039	0.011414	79.633	4251300	yes
837	EADVDQDGRVNYEEFAR	17	Q9NZT1	Calmodulin-like protein 5 OS=Homo sapiens OX=9606 GN=CALML5 PE=1 SV=2	3	671.636	0.097179	0.00058779	89.982	3741600	yes
838	EADVDQDGRVNYEEFAR	17	Q9NZT1	Calmodulin-like protein 5 OS=Homo sapiens OX=9606 GN=CALML5 PE=1 SV=2	3	671.636	-1.2764	0.0019481	87.932	1359800	yes
839	EAEAAIYHLQLFEELRR	17	P14618	Pyruvate kinase PKM OS=Homo sapiens OX=9606 GN=PKM PE=1 SV=4	3	696.701	-0.14205	5.6762e-21	159.13	22663000	yes
840	EAEAAIYHLQLFEELRR	17	P14618	Pyruvate kinase PKM OS=Homo sapiens OX=9606 GN=PKM PE=1 SV=4	3	696.701	0.58189	5.5442e-26	182.1	29965000	yes
841	EALQGVGDMGR	11	P35542	Serum amyloid A-4 protein OS=Homo sapiens OX=9606 GN=SAA4 PE=1 SV=2	2	566.774	-1.193	0.013345	99.815	65632000	yes
842	EAPNPIHLTVDTSLQNGR	18	O00303	Eukaryotic translation initiation factor 3 subunit F OS=Homo sapiens OX=9606 GN=EIF3F PE=1 SV=1	3	654.673	-0.13954	0.00045146	71.594	1071400	yes
843	EAVHVTVPDAITEWK	15	A8K2U0	Alpha-2-macroglobulin-like protein 1 OS=Homo sapiens OX=9606 GN=A2ML1 PE=1 SV=3	3	565.63	0.074805	0.01087	57.328	1476300	yes
844	ECCEKPLLEK	10	P02768	Albumin OS=Homo sapiens OX=9606 GN=ALB PE=1 SV=2	2	653.313	-1.0858	3.1452e-87	265.31	61141000	yes
845	ECCEKPLLEK	10	P02768	Albumin OS=Homo sapiens OX=9606 GN=ALB PE=1 SV=2	2	653.313	-1.2714	2.5528e-146	295.34	26957000	yes
846	ECCEKPLLEK	10	P02768	Albumin OS=Homo sapiens OX=9606 GN=ALB PE=1 SV=2	2	653.313	-2.1057	1.1087e-32	225.87	65587000	yes
847	ECCEKPLLEK	10	P02768	Albumin OS=Homo sapiens OX=9606 GN=ALB PE=1 SV=2	2	653.313	-1.9027	1.2442e-06	185.6	67804000	yes
848	ECCEKPLLEK	10	P02768	Albumin OS=Homo sapiens OX=9606 GN=ALB PE=1 SV=2	2	653.313	-1.2757	1.4629e-23	217.66	85114000	yes
849	ECCEKPLLEK	10	P02768	Albumin OS=Homo sapiens OX=9606 GN=ALB PE=1 SV=2	2	653.313	-0.64225	1.4063e-10	197.27	78069000	yes
850	ECCEKPLLEK	10	P02768	Albumin OS=Homo sapiens OX=9606 GN=ALB PE=1 SV=2	2	653.313	-2.0255	0.0038735	139.02	52170000	yes
851	ECCEKPLLEK	10	P02768	Albumin OS=Homo sapiens OX=9606 GN=ALB PE=1 SV=2	2	653.313	-2.4709	3.1452e-87	265.31	23547000	yes
852	ECCEKPLLEK	10	P02768	Albumin OS=Homo sapiens OX=9606 GN=ALB PE=1 SV=2	2	653.313	-1.0753	0.039146	117.31	14295000	yes
853	ECCEKPLLEK	10	P02768	Albumin OS=Homo sapiens OX=9606 GN=ALB PE=1 SV=2	2	653.313	-0.94204	0.016398	131.44	11351000	yes
854	ECCEKPLLEK	10	P02768	Albumin OS=Homo sapiens OX=9606 GN=ALB PE=1 SV=2	2	653.313	-0.47037	4.8845e-16	206.73	8740800	yes
855	ECCEKPLLEK	10	P02768	Albumin OS=Homo sapiens OX=9606 GN=ALB PE=1 SV=2	2	653.313	-0.11216	0.016398	131.44	5928200	yes
856	ECCEKPLLEK	10	P02768	Albumin OS=Homo sapiens OX=9606 GN=ALB PE=1 SV=2	2	653.313	0.61095	1.4629e-23	217.66	3701300	yes
857	ECCEKPLLEK	10	P02768	Albumin OS=Homo sapiens OX=9606 GN=ALB PE=1 SV=2	2	653.313		3.2309e-06	175.43		yes
858	ECCEKPLLEK	10	P02768	Albumin OS=Homo sapiens OX=9606 GN=ALB PE=1 SV=2	2	653.313		0.021094	100.57		yes
859	ECCEKPLLEK	10	P02768	Albumin OS=Homo sapiens OX=9606 GN=ALB PE=1 SV=2	2	653.313		3.3566e-06	175.07		yes
860	ECCEKPLLEK	10	P02768	Albumin OS=Homo sapiens OX=9606 GN=ALB PE=1 SV=2	2	653.313		0.007667	118.71		yes
861	ECCEKPLLEK	10	P02768	Albumin OS=Homo sapiens OX=9606 GN=ALB PE=1 SV=2	2	653.313		0.00052428	128.27		yes
862	ECCEKPLLEK	10	P02768	Albumin OS=Homo sapiens OX=9606 GN=ALB PE=1 SV=2	2	653.313		0.00066566	168.83		yes
863	ECCEKPLLEK	10	P02768	Albumin OS=Homo sapiens OX=9606 GN=ALB PE=1 SV=2	2	653.313		2.471e-33	217.66		yes
864	ECCEKPLLEK	10	P02768	Albumin OS=Homo sapiens OX=9606 GN=ALB PE=1 SV=2	2	653.313	-1.9872	3.1452e-87	265.31	3366300	yes
865	ECCEKPLLEK	10	P02768	Albumin OS=Homo sapiens OX=9606 GN=ALB PE=1 SV=2	3	435.877		0.021546	67.207		yes
866	ECCEKPLLEK	10	P02768	Albumin OS=Homo sapiens OX=9606 GN=ALB PE=1 SV=2	2	653.313	-2.0935	2.6244e-105	280.11	759220000	yes
867	ECCEKPLLEK	10	P02768	Albumin OS=Homo sapiens OX=9606 GN=ALB PE=1 SV=2	2	653.313	-1.7587	1.2081e-23	218.55	20197000	yes
868	ECCEKPLLEK	10	P02768	Albumin OS=Homo sapiens OX=9606 GN=ALB PE=1 SV=2	2	653.313	-1.3812	0.0003536	163.94	19527000	yes
869	ECCEKPLLEK	10	P02768	Albumin OS=Homo sapiens OX=9606 GN=ALB PE=1 SV=2	2	653.313	-1.3314	2.6244e-105	280.11	671100000	yes
870	ECCEKPLLEK	10	P02768	Albumin OS=Homo sapiens OX=9606 GN=ALB PE=1 SV=2	2	653.313	-2.1631	2.6236e-10	192.92	4884700	yes
871	ECCEKPLLEK	10	P02768	Albumin OS=Homo sapiens OX=9606 GN=ALB PE=1 SV=2	2	653.313	-0.31626	0.00024286	169.65	3927300	yes
872	ECCEKPLLEK	10	P02768	Albumin OS=Homo sapiens OX=9606 GN=ALB PE=1 SV=2	2	653.313	-0.62612	0.011759	134.25	148130000	yes
873	ECCEKPLLEK	10	P02768	Albumin OS=Homo sapiens OX=9606 GN=ALB PE=1 SV=2	2	653.313	-0.17068			925060	yes
874	ECCEKPLLEKSHCIAEVENDEMPADLPSLAADFVESK	37	P02768	Albumin OS=Homo sapiens OX=9606 GN=ALB PE=1 SV=2	4	1069.99	0.044469	3.1209e-10	50.057	19246000	yes
875	ECLQTCR	7	P02760	Protein AMBP OS=Homo sapiens OX=9606 GN=AMBP PE=1 SV=1	2	483.71	-1.3376	0.031182	124.37	140740000	yes
876	EDIFMETLK	9	P25311	Zinc-alpha-2-glycoprotein OS=Homo sapiens OX=9606 GN=AZGP1 PE=1 SV=2	2	563.278	-1.1539	0.0074445	123.98	572460000	yes
877	EDKDAQFYCELNYR	14	P43121	Cell surface glycoprotein MUC18 OS=Homo sapiens OX=9606 GN=MCAM PE=1 SV=2	3	617.605		0.010094	86.467		yes
878	EDPQTFYYAVAVVK	14	P02787	Serotransferrin OS=Homo sapiens OX=9606 GN=TF PE=1 SV=4	2	815.412	2.3608	1.2429e-09	141.08	9796900	yes
879	EDPQTFYYAVAVVK	14	P02787	Serotransferrin OS=Homo sapiens OX=9606 GN=TF PE=1 SV=4	2	815.412	-0.28912	7.7183e-18	190.26	1118100000	yes
880	EDPQTFYYAVAVVK	14	P02787	Serotransferrin OS=Homo sapiens OX=9606 GN=TF PE=1 SV=4	3	543.943	-0.62873	0.0060096	67.964	66863000	yes
881	EDSCQLGYSAGPCMGMTSR	19	P02760	Protein AMBP OS=Homo sapiens OX=9606 GN=AMBP PE=1 SV=1	3	708.281	0.01936	0.00038312	69.747	3622800	yes
882	EENFYVDETTVVK	13	P08185	Corticosteroid-binding globulin OS=Homo sapiens OX=9606 GN=SERPINA6 PE=1 SV=1	2	786.875	1.5745	6.1753e-11	171.92	33433000	yes
883	EFLEDTCVQYVQK	13	Q9UNN8	Endothelial protein C receptor OS=Homo sapiens OX=9606 GN=PROCR PE=1 SV=1	2	829.89	0.65567	0.00056092	112.75	10876000	yes
884	EFNAETFTFHADICTLSEK	19	P02768	Albumin OS=Homo sapiens OX=9606 GN=ALB PE=1 SV=2	3	754.012	-0.97336	0.011141	48.547	305600	yes
885	EFNAETFTFHADICTLSEK	19	P02768	Albumin OS=Homo sapiens OX=9606 GN=ALB PE=1 SV=2	3	754.012	-1.2801	2.5053e-65	228.49	9535100000	yes
886	EFNAETFTFHADICTLSEK	19	P02768	Albumin OS=Homo sapiens OX=9606 GN=ALB PE=1 SV=2	3	754.012		0.019793	47.09		yes
887	EFNAETFTFHADICTLSEK	19	P02768	Albumin OS=Homo sapiens OX=9606 GN=ALB PE=1 SV=2	3	754.012	-0.29102	0.0069822	53.278	487850	yes
888	EFNAETFTFHADICTLSEK	19	P02768	Albumin OS=Homo sapiens OX=9606 GN=ALB PE=1 SV=2	3	754.012	-0.59577	8.6032e-55	216.96	8323500000	yes
889	EFNAETFTFHADICTLSEK	19	P02768	Albumin OS=Homo sapiens OX=9606 GN=ALB PE=1 SV=2	3	754.012	-0.31919	0.0011806	61.767	4960100	yes
890	EFNAETFTFHADICTLSEK	19	P02768	Albumin OS=Homo sapiens OX=9606 GN=ALB PE=1 SV=2	3	754.012	-0.36248	2.132e-65	229.16	32564000	yes
891	EFNAETFTFHADICTLSEK	19	P02768	Albumin OS=Homo sapiens OX=9606 GN=ALB PE=1 SV=2	2	1130.51	-1.488	0	391.59	41062000	yes
892	EFNAETFTFHADICTLSEK	19	P02768	Albumin OS=Homo sapiens OX=9606 GN=ALB PE=1 SV=2	3	754.012	-0.3365	3.3417e-18	137.61	24336000	yes
893	EFNAETFTFHADICTLSEK	19	P02768	Albumin OS=Homo sapiens OX=9606 GN=ALB PE=1 SV=2	3	754.012		1.4776e-07	112.55		yes
894	EFNAETFTFHADICTLSEK	19	P02768	Albumin OS=Homo sapiens OX=9606 GN=ALB PE=1 SV=2	3	754.012	-0.10445	2.1226e-05	90.718	5732900	yes
895	EFNAETFTFHADICTLSEK	19	P02768	Albumin OS=Homo sapiens OX=9606 GN=ALB PE=1 SV=2	3	754.012	-1.1001	4.2126e-13	124.18	8128600	yes
896	EFNAETFTFHADICTLSEK	19	P02768	Albumin OS=Homo sapiens OX=9606 GN=ALB PE=1 SV=2	3	754.012	-1.3285	5.9559e-27	159.7	10502000	yes
897	EFNAETFTFHADICTLSEK	19	P02768	Albumin OS=Homo sapiens OX=9606 GN=ALB PE=1 SV=2	4	565.761	-0.39566	1.7571e-05	97.271	39404000	yes
898	EFNAETFTFHADICTLSEK	19	P02768	Albumin OS=Homo sapiens OX=9606 GN=ALB PE=1 SV=2	3	754.012		4.3049e-10	119.54		yes
899	EFNAETFTFHADICTLSEK	19	P02768	Albumin OS=Homo sapiens OX=9606 GN=ALB PE=1 SV=2	3	754.012		5.4926e-07	110.77		yes
900	EFNAETFTFHADICTLSEK	19	P02768	Albumin OS=Homo sapiens OX=9606 GN=ALB PE=1 SV=2	2	1130.51	-0.72676	1.038e-21	150.34	49202000	yes
901	EFNAETFTFHADICTLSEK	19	P02768	Albumin OS=Homo sapiens OX=9606 GN=ALB PE=1 SV=2	3	754.012	0.35091			2030300	yes
902	EFNAETFTFHADICTLSEKER	21	P02768	Albumin OS=Homo sapiens OX=9606 GN=ALB PE=1 SV=2	3	849.06	2.0279	3.8948e-17	125.03	17866000	yes
903	EFNAETFTFHADICTLSEKER	21	P02768	Albumin OS=Homo sapiens OX=9606 GN=ALB PE=1 SV=2	3	849.06	0.18358	1.436e-33	152.04	16241000	yes
904	EFNAETFTFHADICTLSEKER	21	P02768	Albumin OS=Homo sapiens OX=9606 GN=ALB PE=1 SV=2	4	637.047	0.11052	1.8212e-39	161.58	37496000	yes
905	EFNAETFTFHADICTLSEKER	21	P02768	Albumin OS=Homo sapiens OX=9606 GN=ALB PE=1 SV=2	3	849.06	-0.33539	2.4835e-39	161.47	76750000	yes
906	EFNAETFTFHADICTLSEKER	21	P02768	Albumin OS=Homo sapiens OX=9606 GN=ALB PE=1 SV=2	3	849.06	-0.46244	1.1648e-76	231.06	860390000	yes
907	EFNAETFTFHADICTLSEKER	21	P02768	Albumin OS=Homo sapiens OX=9606 GN=ALB PE=1 SV=2	4	637.047	-1.1329	3.0268e-41	174.74	4728000000	yes
908	EFNAETFTFHADICTLSEKER	21	P02768	Albumin OS=Homo sapiens OX=9606 GN=ALB PE=1 SV=2	4	637.047	-0.89951	8.7354e-07	82.586	6963600	yes
909	EFNAETFTFHADICTLSEKER	21	P02768	Albumin OS=Homo sapiens OX=9606 GN=ALB PE=1 SV=2	4	637.047	-1.059	0.019271	36.805	2909400	yes
910	EFNAETFTFHADICTLSEKER	21	P02768	Albumin OS=Homo sapiens OX=9606 GN=ALB PE=1 SV=2	4	637.047	-0.60658			17362000	yes
911	EFNAETFTFHADICTLSEKER	21	P02768	Albumin OS=Homo sapiens OX=9606 GN=ALB PE=1 SV=2	3	849.06	-1.2752			10749000	yes
912	EFQLFSSPHGK	11	P02787	Serotransferrin OS=Homo sapiens OX=9606 GN=TF PE=1 SV=4	2	638.82	-0.13202	0.00048716	137.95	13382000	yes
913	EFTEAFLGCPAIHPR	15	Q96PD5	N-acetylmuramoyl-L-alanine amidase OS=Homo sapiens OX=9606 GN=PGLYRP2 PE=1 SV=1	3	582.287	-0.75859	0.0044029	67.234	14689000	yes
914	EFTEAFLGCPAIHPR	15	Q96PD5	N-acetylmuramoyl-L-alanine amidase OS=Homo sapiens OX=9606 GN=PGLYRP2 PE=1 SV=1	3	582.287	-0.24953	0.024159	46.481	5087100	yes
915	EFTEAFLGCPAIHPR	15	Q96PD5	N-acetylmuramoyl-L-alanine amidase OS=Homo sapiens OX=9606 GN=PGLYRP2 PE=1 SV=1	3	582.287	-0.63695	8.7865e-12	134.21	1922200000	yes
916	EFTPPVQAAYQK	12	P68871	Hemoglobin subunit beta OS=Homo sapiens OX=9606 GN=HBB PE=1 SV=2	2	689.854	-0.59089	1.097e-08	166.52	74088000	yes
917	EGDALELTCEAIGKPQPVMVTWVR	24	Q9BY67	Cell adhesion molecule 1 OS=Homo sapiens OX=9606 GN=CADM1 PE=1 SV=2	3	900.456	0.086927	1.0975e-16	107.74	3350900	yes
918	EGDCPVQSGK	10	P01042	Kininogen-1 OS=Homo sapiens OX=9606 GN=KNG1 PE=1 SV=2	2	538.737	-0.95833	0.0055134	129.38	54251000	yes
919	EGQMESVEAAMSSK	14	P05543	Thyroxine-binding globulin OS=Homo sapiens OX=9606 GN=SERPINA7 PE=1 SV=2	2	742.324	-1.037	6.7325e-07	130.56	290730000	yes
920	EGSEEDLDALEHMFR	15	P31944	Caspase-14 OS=Homo sapiens OX=9606 GN=CASP14 PE=1 SV=2	3	598.593	0.43901	0.0094331	81.311	2302200	yes
921	EGSEEDLDALEHMFR	15	P31944	Caspase-14 OS=Homo sapiens OX=9606 GN=CASP14 PE=1 SV=2	3	593.261	-0.33118	6.2322e-12	136.17	59148000	yes
922	EGTCPEAPTDECK	13	P02787	Serotransferrin OS=Homo sapiens OX=9606 GN=TF PE=1 SV=4	2	747.298	-1.3723	0.0005145	113.46	32589000	yes
923	EGTCPEAPTDECKPVK	16	P02787	Serotransferrin OS=Homo sapiens OX=9606 GN=TF PE=1 SV=4	3	606.606	-1.3566	4.2057e-19	157.35	11998000	yes
924	EGTCPEAPTDECKPVK	16	P02787	Serotransferrin OS=Homo sapiens OX=9606 GN=TF PE=1 SV=4	3	606.606	-1.3192	5.7853e-15	149.35	110070000	yes
925	EGTCPEAPTDECKPVK	16	P02787	Serotransferrin OS=Homo sapiens OX=9606 GN=TF PE=1 SV=4	3	606.606	-1.0265	0.00089369	98.58	5292000	yes
926	EGYYGYTGAFR	11	P02787	Serotransferrin OS=Homo sapiens OX=9606 GN=TF PE=1 SV=4	2	642.288	-0.56397	5.7305e-06	177.7	199090000	yes
927	EHALLAYTLGVK	12	P68104	Elongation factor 1-alpha 1 OS=Homo sapiens OX=9606 GN=EEF1A1 PE=1 SV=1	2	657.874	0.23059	3.5567e-07	148.56	8963700	yes
928	EHAVEGDCDFQLLK	14	P02765	Alpha-2-HS-glycoprotein OS=Homo sapiens OX=9606 GN=AHSG PE=1 SV=2	3	554.259	0.030764	0.023258	53.754	2252500	yes
929	EHAVEGDCDFQLLK	14	P02765	Alpha-2-HS-glycoprotein OS=Homo sapiens OX=9606 GN=AHSG PE=1 SV=2	3	554.259	-1.3397	0.0068198	74.987	1840500	yes
930	EHAVEGDCDFQLLK	14	P02765	Alpha-2-HS-glycoprotein OS=Homo sapiens OX=9606 GN=AHSG PE=1 SV=2	3	554.259	-0.90872	0.019902	56.122	3559900	yes
931	EHAVEGDCDFQLLK	14	P02765	Alpha-2-HS-glycoprotein OS=Homo sapiens OX=9606 GN=AHSG PE=1 SV=2	2	830.885	-0.27408	0	361.03	3363900000	yes
932	EHAVEGDCDFQLLK	14	P02765	Alpha-2-HS-glycoprotein OS=Homo sapiens OX=9606 GN=AHSG PE=1 SV=2	2	830.885	-0.46722	7.0384e-10	145.46	27134000	yes
933	EHAVEGDCDFQLLK	14	P02765	Alpha-2-HS-glycoprotein OS=Homo sapiens OX=9606 GN=AHSG PE=1 SV=2	2	830.885	0.23046	7.2206e-14	164.97	13110000	yes
934	EHAVEGDCDFQLLK	14	P02765	Alpha-2-HS-glycoprotein OS=Homo sapiens OX=9606 GN=AHSG PE=1 SV=2	3	554.259	0.038751	3.1493e-71	251.3	54052000	yes
935	EHAVEGDCDFQLLK	14	P02765	Alpha-2-HS-glycoprotein OS=Homo sapiens OX=9606 GN=AHSG PE=1 SV=2	3	554.259		5.1241e-21	184.1		yes
936	EHAVEGDCDFQLLK	14	P02765	Alpha-2-HS-glycoprotein OS=Homo sapiens OX=9606 GN=AHSG PE=1 SV=2	2	830.885	-1.1467	0.020652	87.298	3806400	yes
937	EHSSLAFWK	9	P02749	Beta-2-glycoprotein 1 OS=Homo sapiens OX=9606 GN=APOH PE=1 SV=3	2	552.777	-0.50231	0.0030637	151.04	4967700	yes
938	EHSSLAFWK	9	P02749	Beta-2-glycoprotein 1 OS=Homo sapiens OX=9606 GN=APOH PE=1 SV=3	2	552.777	-0.24434	0.02342	109.01	1725000	yes
939	EHSSLAFWK	9	P02749	Beta-2-glycoprotein 1 OS=Homo sapiens OX=9606 GN=APOH PE=1 SV=3	2	552.777	-0.065701	6.238e-53	247.16	543380000	yes
940	EHVAHLLFLR	10	P19652	Alpha-1-acid glycoprotein 2 OS=Homo sapiens OX=9606 GN=ORM2 PE=1 SV=2	2	617.856	2.4064	5.5317e-57	247.94	251790000	yes
941	EHVAHLLFLR	10	P19652	Alpha-1-acid glycoprotein 2 OS=Homo sapiens OX=9606 GN=ORM2 PE=1 SV=2	2	617.856	1.3017	6.1865e-05	170.66	4677300	yes
942	EIETYHNLLEGGQEDFESSGAGK	23	P35527	Keratin, type I cytoskeletal 9 OS=Homo sapiens OX=9606 GN=KRT9 PE=1 SV=3	3	837.382	0.64356	2.3188e-117	251.13	22003000	yes
943	EIFDSRGNPTVEVDLFTSK	19	P06733	Alpha-enolase OS=Homo sapiens OX=9606 GN=ENO1 PE=1 SV=2	3	718.695	-0.71663	1.1918e-29	166.91	100210000	yes
944	EIPVLVTQISSTNHPVK	17	Q6UX71	Plexin domain-containing protein 2 OS=Homo sapiens OX=9606 GN=PLXDC2 PE=1 SV=1	3	621.351	1.627	4.3004e-06	106.38	14144000	yes
945	EIPVLVTQISSTNHPVK	17	Q6UX71	Plexin domain-containing protein 2 OS=Homo sapiens OX=9606 GN=PLXDC2 PE=1 SV=1	3	621.351	-0.17436	0.00010613	94.385	19348000	yes
946	EITALAPSTMK	11	P63261	Actin, cytoplasmic 2 OS=Homo sapiens OX=9606 GN=ACTG1 PE=1 SV=1	2	581.313	-0.54656	0.018204	98.048	4466400	no
947	EITALAPSTMK	11	P63261	Actin, cytoplasmic 2 OS=Homo sapiens OX=9606 GN=ACTG1 PE=1 SV=1	2	581.313	-2.6613	0.011742	102.62	8368200	no
948	ELCSACHNER	10	O00391	Sulfhydryl oxidase 1 OS=Homo sapiens OX=9606 GN=QSOX1 PE=1 SV=3	2	638.264	-0.49982	0.0089869	122.13	1751800	yes
949	ELDVEVSRLEAR	12	O60437	Periplakin OS=Homo sapiens OX=9606 GN=PPL PE=1 SV=4	3	472.588	-0.82362	0.0041009	106.01	1636700	yes
950	ELGVGIALR	9	Q01469	Fatty acid-binding protein 5 OS=Homo sapiens OX=9606 GN=FABP5 PE=1 SV=3	2	464.285	-0.054753	0.0031464	152.39	19705000	yes
951	ELGVGIALRK	10	Q01469	Fatty acid-binding protein 5 OS=Homo sapiens OX=9606 GN=FABP5 PE=1 SV=3	2	528.332	-0.71558	0.00088105	106.94	15616000	yes
952	ELKELLEKEFR	11	P20930	Filaggrin OS=Homo sapiens OX=9606 GN=FLG PE=1 SV=3	3	478.605	1.9005	0.00081273	131.17	10975000	yes
953	ELNITAAKEIEVGGGR	16	P62081	40S ribosomal protein S7 OS=Homo sapiens OX=9606 GN=RPS7 PE=1 SV=1	3	552.969	-0.61488	0.0071532	68.919	1230500	yes
954	ELPEHTVK	8	P02774	Vitamin D-binding protein OS=Homo sapiens OX=9606 GN=GC PE=1 SV=2	2	476.759	-1.4624	0.01158	123.69	85700000	yes
955	ELTTEIDNNIEQISSYK	17	P13645	Keratin, type I cytoskeletal 10 OS=Homo sapiens OX=9606 GN=KRT10 PE=1 SV=6	3	666.329	-0.63755	0.011874	51.265	1207800	yes
956	ELTTEIDNNIEQISSYK	17	P13645	Keratin, type I cytoskeletal 10 OS=Homo sapiens OX=9606 GN=KRT10 PE=1 SV=6	3	666.329	-0.59954	5.3886e-26	184.99	11907000	yes
957	ELTTEIDNNIEQISSYKSEITELRR	25	P13645	Keratin, type I cytoskeletal 10 OS=Homo sapiens OX=9606 GN=KRT10 PE=1 SV=6	5	597.107	0.0049359	0.037785	19.324	1122500	yes
958	ELTTEIDNNIEQISSYKSEITELRR	25	P13645	Keratin, type I cytoskeletal 10 OS=Homo sapiens OX=9606 GN=KRT10 PE=1 SV=6	4	746.132	-0.6318	4.4943e-38	146.99	106680000	yes
959	ENAGEDPGLAR	11	P81605	Dermcidin OS=Homo sapiens OX=9606 GN=DCD PE=1 SV=2	2	564.768	-1.4273	0.0034514	123.86	26212000	yes
960	ENFLFLTPDCK	11	P01042	Kininogen-1 OS=Homo sapiens OX=9606 GN=KNG1 PE=1 SV=2	2	692.334	-0.73495	2.4827e-05	163.38	252790000	yes
961	ENKNEKVIEHIMEDLDTNADK	21	P06702	Protein S100-A9 OS=Homo sapiens OX=9606 GN=S100A9 PE=1 SV=1	4	622.052	0.43115	0.0074847	47.32	1169200	yes
962	ENPVKGSPGVPSFAAGPPISEGK	23	Q15517	Corneodesmosin OS=Homo sapiens OX=9606 GN=CDSN PE=1 SV=3	3	741.387	-0.63853	0.010107	50.827	1995400	yes
963	EPAVGEPAEVTTTVLVR	17	P05362	Intercellular adhesion molecule 1 OS=Homo sapiens OX=9606 GN=ICAM1 PE=1 SV=2	2	884.478	-0.41528	0.00030938	96.745	7091800	yes
964	EQGSWGREERGPGVPFQR	18	P47929	Galectin-7 OS=Homo sapiens OX=9606 GN=LGALS7B PE=1 SV=2	4	518.757	-1.0913	0.0012348	65.949	12481000	yes
965	EQGSWGREERGPGVPFQR	18	P47929	Galectin-7 OS=Homo sapiens OX=9606 GN=LGALS7B PE=1 SV=2	4	518.757	-0.42351	1.798e-05	92.633	17001000	yes
966	EQGSWGREERGPGVPFQR	18	P47929	Galectin-7 OS=Homo sapiens OX=9606 GN=LGALS7B PE=1 SV=2	4	518.757	-0.42952	1.7914e-07	105.39	7454800	yes
967	EQIKSLNNQFASFIDKVR	18	P04264	Keratin, type II cytoskeletal 1 OS=Homo sapiens OX=9606 GN=KRT1 PE=1 SV=6	4	535.04	-0.53141	0.00017983	80.638	34557000	yes
968	EQIKTLNNK	9	P02538	Keratin, type II cytoskeletal 6A OS=Homo sapiens OX=9606 GN=KRT6A PE=1 SV=3	2	544.309	-0.27211	5.4121e-05	190.51	2773100	no
969	EQLGEFYEALDCLR	14	P02763	Alpha-1-acid glycoprotein 1 OS=Homo sapiens OX=9606 GN=ORM1 PE=1 SV=2	2	871.906	-1.3003	8.1845e-163	296.96	476290000	yes
970	EQLKAVMDDFAAFVEK	16	P02768	Albumin OS=Homo sapiens OX=9606 GN=ALB PE=1 SV=2	2	928.959	-0.058655	1.5281e-08	125.53	7123500	yes
971	EQLKAVMDDFAAFVEK	16	P02768	Albumin OS=Homo sapiens OX=9606 GN=ALB PE=1 SV=2	3	619.641		4.168e-19	148.44		yes
972	EQLKAVMDDFAAFVEK	16	P02768	Albumin OS=Homo sapiens OX=9606 GN=ALB PE=1 SV=2	3	614.31	0.2501	6.8955e-09	125.52	5454000	yes
973	EQLKAVMDDFAAFVEK	16	P02768	Albumin OS=Homo sapiens OX=9606 GN=ALB PE=1 SV=2	3	614.31	0.16065	0.0034184	92.211	32594000	yes
974	EQLSLLDRFTEDAKR	15	P01011	Alpha-1-antichymotrypsin OS=Homo sapiens OX=9606 GN=SERPINA3 PE=1 SV=2	4	455.993	-0.18012	0.011867	52.254	6216600	yes
975	EQLTPLIK	8	P02652	Apolipoprotein A-II OS=Homo sapiens OX=9606 GN=APOA2 PE=1 SV=1	2	471.287	-1.1828	0.011439	124.08	2579000000	yes
976	ERDFTSLENTVEER	14	Q07065	Cytoskeleton-associated protein 4 OS=Homo sapiens OX=9606 GN=CKAP4 PE=1 SV=2	3	575.608	-0.25234	0.031137	66.285	785820	yes
977	ERDFTSLENTVEERLTELTK	20	Q07065	Cytoskeleton-associated protein 4 OS=Homo sapiens OX=9606 GN=CKAP4 PE=1 SV=2	4	603.308	0.47365	6.5625e-09	96.487	1650900	yes
978	EREQIKSLNNQFASFIDK	18	P04264	Keratin, type II cytoskeletal 1 OS=Homo sapiens OX=9606 GN=KRT1 PE=1 SV=6	4	542.534	-0.032659	0.0091028	49.537	3013300	yes
979	ESFSLSPQGEGRLEVEFR	18	P0C869	Cytosolic phospholipase A2 beta OS=Homo sapiens OX=9606 GN=PLA2G4B PE=1 SV=2	3	689.676	-0.21231	0.0012635	74.141	2022800	yes
980	ESHRLPVDIAYKR	13	P15924	Desmoplakin OS=Homo sapiens OX=9606 GN=DSP PE=1 SV=3	3	528.627	0.21718	0.0022964	103.85	6377600	yes
981	ESHVTLASPEETR	13	Q6EMK4	Vasorin OS=Homo sapiens OX=9606 GN=VASN PE=1 SV=1	3	485.907	-0.21616	3.436e-05	118.88	22241000	yes
982	ESILFHYTDWVDDQRPENYR	20	P06276	Cholinesterase OS=Homo sapiens OX=9606 GN=BCHE PE=1 SV=1	4	646.553	-1.209	1.4325e-10	101.64	17239000	yes
983	ESLLNHFLYEVAR	13	P43652	Afamin OS=Homo sapiens OX=9606 GN=AFM PE=1 SV=1	3	530.947	-0.22759	0.00014611	110.9	152930000	yes
984	ESLLNHFLYEVAR	13	P43652	Afamin OS=Homo sapiens OX=9606 GN=AFM PE=1 SV=1	2	795.917	0.18917	0.0080637	98.902	35024000	yes
985	ESLSSYWESAK	11	P02655	Apolipoprotein C-II OS=Homo sapiens OX=9606 GN=APOC2 PE=1 SV=1	2	643.799	-0.91647	2.512e-05	163.16	85238000	yes
986	ESTLHLVLR	9	P62987	Ubiquitin-60S ribosomal protein L40 OS=Homo sapiens OX=9606 GN=UBA52 PE=1 SV=2	2	534.314	0.15189	0.0037935	145.63	5804900	yes
987	ETCFAEEGK	9	P02768	Albumin OS=Homo sapiens OX=9606 GN=ALB PE=1 SV=2	2	535.727	-1.232	0.005255	130.28	55356000	yes
988	ETCFAEEGK	9	P02768	Albumin OS=Homo sapiens OX=9606 GN=ALB PE=1 SV=2	2	535.727	-2.2194	0.0047656	135.83	23207000	yes
989	ETCFAEEGKK	10	P02768	Albumin OS=Homo sapiens OX=9606 GN=ALB PE=1 SV=2	2	599.774	-2.2791	8.2747e-17	207.29	23558000000	yes
990	ETCFAEEGKK	10	P02768	Albumin OS=Homo sapiens OX=9606 GN=ALB PE=1 SV=2	2	599.774	-2.5011	0.00011374	143.04	58584000	yes
991	ETCFAEEGKK	10	P02768	Albumin OS=Homo sapiens OX=9606 GN=ALB PE=1 SV=2	2	599.774	-0.97488	5.0579e-05	168.27	4464500	yes
992	ETCFAEEGKK	10	P02768	Albumin OS=Homo sapiens OX=9606 GN=ALB PE=1 SV=2	2	599.774	-0.39708	0.0071067	118.33	1843200	yes
993	ETLFSVMPGLK	11	Q14624	Inter-alpha-trypsin inhibitor heavy chain H4 OS=Homo sapiens OX=9606 GN=ITIH4 PE=1 SV=4	2	611.331	0.65209	0.011144	104.17	22271000	yes
994	ETLLQDFR	8	P02760	Protein AMBP OS=Homo sapiens OX=9606 GN=AMBP PE=1 SV=1	2	511.269	0.26462	0.014894	154.31	22866000	yes
995	ETYGEMADCCAK	12	P02768	Albumin OS=Homo sapiens OX=9606 GN=ALB PE=1 SV=2	2	725.768	-2.0096	5.3248e-07	150.35	644630000	yes
996	ETYGEMADCCAK	12	P02768	Albumin OS=Homo sapiens OX=9606 GN=ALB PE=1 SV=2	2	725.768	-2.505	0.00010167	140.16	33796000000	yes
997	ETYGEMADCCAK	12	P02768	Albumin OS=Homo sapiens OX=9606 GN=ALB PE=1 SV=2	2	725.768	-2.0478	2.1295e-06	147.75	3972100000	yes
998	ETYGEMADCCAK	12	P02768	Albumin OS=Homo sapiens OX=9606 GN=ALB PE=1 SV=2	2	725.768	-1.226	0.00054441	136.57	325620000	yes
999	ETYGEMADCCAK	12	P02768	Albumin OS=Homo sapiens OX=9606 GN=ALB PE=1 SV=2	2	725.768	-1.6701	0.024597	107.79	600230000	yes
1000	ETYGEMADCCAK	12	P02768	Albumin OS=Homo sapiens OX=9606 GN=ALB PE=1 SV=2	2	725.768	-2.0455	0.03077	103.26	506780000	yes
1001	ETYGEMADCCAK	12	P02768	Albumin OS=Homo sapiens OX=9606 GN=ALB PE=1 SV=2	2	725.768	-1.9396	0.0089655	119.22	1066600000	yes
1002	ETYGEMADCCAK	12	P02768	Albumin OS=Homo sapiens OX=9606 GN=ALB PE=1 SV=2	2	725.768	-0.7792	0.0064529	121.83	559230000	yes
1003	ETYGEMADCCAK	12	P02768	Albumin OS=Homo sapiens OX=9606 GN=ALB PE=1 SV=2	2	725.768		3.2194e-09	144.65		yes
1004	ETYGEMADCCAK	12	P02768	Albumin OS=Homo sapiens OX=9606 GN=ALB PE=1 SV=2	2	725.768		3.8847e-07	137.95		yes
1005	ETYGEMADCCAK	12	P02768	Albumin OS=Homo sapiens OX=9606 GN=ALB PE=1 SV=2	2	725.768	-2.3987	0.00224	94.309	681840000	yes
1006	ETYGEMADCCAK	12	P02768	Albumin OS=Homo sapiens OX=9606 GN=ALB PE=1 SV=2	2	725.768	-1.4375	0.0047288	88.681	853380000	yes
1007	ETYGEMADCCAK	12	P02768	Albumin OS=Homo sapiens OX=9606 GN=ALB PE=1 SV=2	2	725.768	-1.9764	0.00038966	98.73	362070000	yes
1008	ETYGEMADCCAK	12	P02768	Albumin OS=Homo sapiens OX=9606 GN=ALB PE=1 SV=2	2	725.768	-2.3276	0.030163	56.548	299770000	yes
1009	ETYGEMADCCAK	12	P02768	Albumin OS=Homo sapiens OX=9606 GN=ALB PE=1 SV=2	2	725.768	-2.8127	0.021669	64.103	72373000	yes
1010	ETYGEMADCCAK	12	P02768	Albumin OS=Homo sapiens OX=9606 GN=ALB PE=1 SV=2	2	725.768	-2.889	0.0068436	85.533	24926000	yes
1011	ETYGEMADCCAK	12	P02768	Albumin OS=Homo sapiens OX=9606 GN=ALB PE=1 SV=2	2	725.768	-2.9008	0.038035	50.452	47324000	yes
1012	ETYGEMADCCAK	12	P02768	Albumin OS=Homo sapiens OX=9606 GN=ALB PE=1 SV=2	2	725.768	-1.3928	0.017811	67.726	5239800	yes
1013	ETYGEMADCCAK	12	P02768	Albumin OS=Homo sapiens OX=9606 GN=ALB PE=1 SV=2	2	725.768	-1.2255	0.030853	56.013	2386600	yes
1014	ETYGEMADCCAK	12	P02768	Albumin OS=Homo sapiens OX=9606 GN=ALB PE=1 SV=2	2	725.768	-1.0324	0.033862	53.683	3705600	yes
1015	ETYGEMADCCAK	12	P02768	Albumin OS=Homo sapiens OX=9606 GN=ALB PE=1 SV=2	2	725.768	1.546	0.013218	75.294	25288000	yes
1016	ETYGEMADCCAK	12	P02768	Albumin OS=Homo sapiens OX=9606 GN=ALB PE=1 SV=2	3	484.181	-1.2701	0.0021564	107.09	180600000	yes
1017	ETYGEMADCCAK	12	P02768	Albumin OS=Homo sapiens OX=9606 GN=ALB PE=1 SV=2	2	725.768	-0.99576	1.0364e-08	177.06	74189000	yes
1018	ETYGEMADCCAK	12	P02768	Albumin OS=Homo sapiens OX=9606 GN=ALB PE=1 SV=2	2	725.768	0.24409	0.0083404	119.68	39867000	yes
1019	ETYGEMADCCAK	12	P02768	Albumin OS=Homo sapiens OX=9606 GN=ALB PE=1 SV=2	2	717.77	-1.8213	1.4454e-08	163.64	941910000	yes
1020	ETYGEMADCCAK	12	P02768	Albumin OS=Homo sapiens OX=9606 GN=ALB PE=1 SV=2	2	717.77	-1.1861	1.2149e-15	195.79	139940000	yes
1021	ETYGEMADCCAK	12	P02768	Albumin OS=Homo sapiens OX=9606 GN=ALB PE=1 SV=2	2	717.77	-2.1168	8.2958e-63	249.24	45182000000	yes
1022	ETYGEMADCCAK	12	P02768	Albumin OS=Homo sapiens OX=9606 GN=ALB PE=1 SV=2	2	717.77	-2.6722	8.1272e-05	137.95	6839400000	yes
1023	ETYGEMADCCAK	12	P02768	Albumin OS=Homo sapiens OX=9606 GN=ALB PE=1 SV=2	2	717.77	-2.7531	1.1244e-15	196.27	1153600000	yes
1024	ETYGEMADCCAK	12	P02768	Albumin OS=Homo sapiens OX=9606 GN=ALB PE=1 SV=2	2	717.77	-2.7791	0.00080414	126.55	1978000000	yes
1025	ETYGEMADCCAK	12	P02768	Albumin OS=Homo sapiens OX=9606 GN=ALB PE=1 SV=2	2	717.77	-2.8797	1.1754e-06	142.43	3381400000	yes
1026	ETYGEMADCCAK	12	P02768	Albumin OS=Homo sapiens OX=9606 GN=ALB PE=1 SV=2	2	717.77	-2.8067	1.1754e-06	142.43	1044700000	yes
1027	ETYGEMADCCAK	12	P02768	Albumin OS=Homo sapiens OX=9606 GN=ALB PE=1 SV=2	2	717.77	-2.4479	0.010477	98.73	810740000	yes
1028	ETYGEMADCCAK	12	P02768	Albumin OS=Homo sapiens OX=9606 GN=ALB PE=1 SV=2	2	717.77	-2.2701	1.1754e-06	142.43	278960000	yes
1029	ETYGEMADCCAK	12	P02768	Albumin OS=Homo sapiens OX=9606 GN=ALB PE=1 SV=2	2	717.77	-2.0402	0.0033866	114.39	284010000	yes
1030	ETYGEMADCCAK	12	P02768	Albumin OS=Homo sapiens OX=9606 GN=ALB PE=1 SV=2	2	717.77	-1.9041	8.0659e-05	137.98	184960000	yes
1031	ETYGEMADCCAK	12	P02768	Albumin OS=Homo sapiens OX=9606 GN=ALB PE=1 SV=2	2	717.77	-1.6395	0.0043795	111.06	289970000	yes
1032	ETYGEMADCCAK	12	P02768	Albumin OS=Homo sapiens OX=9606 GN=ALB PE=1 SV=2	2	717.77	-1.3611	2.2108e-05	140.16	286950000	yes
1033	ETYGEMADCCAK	12	P02768	Albumin OS=Homo sapiens OX=9606 GN=ALB PE=1 SV=2	2	717.77	-1.2511	1.1579e-07	150.35	207040000	yes
1034	ETYGEMADCCAK	12	P02768	Albumin OS=Homo sapiens OX=9606 GN=ALB PE=1 SV=2	2	717.77	-0.22884	0.038826	85.533	9736900	yes
1035	ETYGEMADCCAK	12	P02768	Albumin OS=Homo sapiens OX=9606 GN=ALB PE=1 SV=2	2	717.77	-0.17729	1.1579e-07	150.35	11018000	yes
1036	ETYGEMADCCAK	12	P02768	Albumin OS=Homo sapiens OX=9606 GN=ALB PE=1 SV=2	2	717.77	0.097153	0.00038443	129.85	7011600	yes
1037	ETYGEMADCCAK	12	P02768	Albumin OS=Homo sapiens OX=9606 GN=ALB PE=1 SV=2	2	717.77	0.66304	1.1754e-06	142.43	6615000	yes
1038	ETYGEMADCCAK	12	P02768	Albumin OS=Homo sapiens OX=9606 GN=ALB PE=1 SV=2	2	717.77	0.91253	0.0053488	107.79	12144000	yes
1039	ETYGEMADCCAK	12	P02768	Albumin OS=Homo sapiens OX=9606 GN=ALB PE=1 SV=2	2	717.77		0.027601	96.342		yes
1040	ETYGEMADCCAK	12	P02768	Albumin OS=Homo sapiens OX=9606 GN=ALB PE=1 SV=2	2	717.77		0.00021515	129.85		yes
1041	ETYGEMADCCAK	12	P02768	Albumin OS=Homo sapiens OX=9606 GN=ALB PE=1 SV=2	2	717.77	-2.561	7.2142e-10	157.75	818850000	yes
1042	ETYGEMADCCAK	12	P02768	Albumin OS=Homo sapiens OX=9606 GN=ALB PE=1 SV=2	3	478.849	-0.50766	0.00091043	111.5	354840000	yes
1043	ETYGEMADCCAK	12	P02768	Albumin OS=Homo sapiens OX=9606 GN=ALB PE=1 SV=2	3	478.849	-0.48305	0.0015519	101.39	212840000	yes
1044	ETYGEMADCCAK	12	P02768	Albumin OS=Homo sapiens OX=9606 GN=ALB PE=1 SV=2	3	478.849	-0.46139	0.0011106	108.35	240460000	yes
1045	ETYGEMADCCAK	12	P02768	Albumin OS=Homo sapiens OX=9606 GN=ALB PE=1 SV=2	3	478.849	-0.42584	0.0053955	91.961	16559000	yes
1046	ETYGEMADCCAK	12	P02768	Albumin OS=Homo sapiens OX=9606 GN=ALB PE=1 SV=2	3	478.849	-0.37046	0.033164	60.49	6347800	yes
1047	ETYGEMADCCAK	12	P02768	Albumin OS=Homo sapiens OX=9606 GN=ALB PE=1 SV=2	3	478.849	-0.30488	0.0014364	103.21	15879000	yes
1048	ETYGEMADCCAK	12	P02768	Albumin OS=Homo sapiens OX=9606 GN=ALB PE=1 SV=2	2	717.77		0.034658	86.882		yes
1049	ETYGEMADCCAK	12	P02768	Albumin OS=Homo sapiens OX=9606 GN=ALB PE=1 SV=2	2	717.77	0.48714	1.6138e-08	160.36	3715500	yes
1050	ETYGEMADCCAK	12	P02768	Albumin OS=Homo sapiens OX=9606 GN=ALB PE=1 SV=2	2	717.77	0.03087	0.0392	85.355	266270000	yes
1051	ETYGEMADCCAK	12	P02768	Albumin OS=Homo sapiens OX=9606 GN=ALB PE=1 SV=2	2	717.77	0.038221	1.1164e-08	155.42	117140000	yes
1052	ETYGEMADCCAKQEPER	17	P02768	Albumin OS=Homo sapiens OX=9606 GN=ALB PE=1 SV=2	3	691.949	-1.5223	3.3977e-05	100.35	10612000	yes
1053	ETYGEMADCCAKQEPERNECFLQHK	25	P02768	Albumin OS=Homo sapiens OX=9606 GN=ALB PE=1 SV=2	4	783.333	-0.046376	2.2104e-17	105.51	19489000	yes
1054	EVFTSSSSSSSR	12	P08779	Keratin, type I cytoskeletal 16 OS=Homo sapiens OX=9606 GN=KRT16 PE=1 SV=4	2	630.789	-1.2315	1.2231e-08	156.48	66742000	yes
1055	EVFTSSSSSSSR	12	P08779	Keratin, type I cytoskeletal 16 OS=Homo sapiens OX=9606 GN=KRT16 PE=1 SV=4	2	630.789	1.5466	0.00013733	135.86	5401800	yes
1056	EVFTSSSSSSSR	12	P08779	Keratin, type I cytoskeletal 16 OS=Homo sapiens OX=9606 GN=KRT16 PE=1 SV=4	2	630.789	-0.53081	0.00040334	129.7	14269000	yes
1057	EVGPTNADPVCLAK	14	P00450	Ceruloplasmin OS=Homo sapiens OX=9606 GN=CP PE=1 SV=1	2	735.866	-0.20845	0.032262	70.977	4156800	yes
1058	EVGPTNADPVCLAK	14	P00450	Ceruloplasmin OS=Homo sapiens OX=9606 GN=CP PE=1 SV=1	2	735.866	-1.2454	2.685e-17	185.77	47418000	yes
1059	EVGTPHGIILDSVDAAFICPGSSR	24	P02790	Hemopexin OS=Homo sapiens OX=9606 GN=HPX PE=1 SV=2	3	833.416	-0.0065421	5.7784e-05	68.88	132560000	yes
1060	EVGTPHGIILDSVDAAFICPGSSR	24	P02790	Hemopexin OS=Homo sapiens OX=9606 GN=HPX PE=1 SV=2	3	833.416	-0.17393	0.00095995	60.036	10599000	yes
1061	EVGTPHGIILDSVDAAFICPGSSR	24	P02790	Hemopexin OS=Homo sapiens OX=9606 GN=HPX PE=1 SV=2	3	833.416	-0.63415	0.018808	37.896	1799600	yes
1062	EVGTPHGIILDSVDAAFICPGSSR	24	P02790	Hemopexin OS=Homo sapiens OX=9606 GN=HPX PE=1 SV=2	3	833.416	0.070395	0.0099408	43.497	814180	yes
1063	EVGTPHGIILDSVDAAFICPGSSR	24	P02790	Hemopexin OS=Homo sapiens OX=9606 GN=HPX PE=1 SV=2	3	833.416	-0.24169	3.4191e-70	202.47	2813400000	yes
1064	EVGTPHGIILDSVDAAFICPGSSR	24	P02790	Hemopexin OS=Homo sapiens OX=9606 GN=HPX PE=1 SV=2	3	833.416	-0.48205	3.4191e-70	202.47	225990000	yes
1065	EVGTPHGIILDSVDAAFICPGSSR	24	P02790	Hemopexin OS=Homo sapiens OX=9606 GN=HPX PE=1 SV=2	3	833.416	-0.3384	2.8673e-45	160.77	10690000	yes
1066	EVGTPHGIILDSVDAAFICPGSSR	24	P02790	Hemopexin OS=Homo sapiens OX=9606 GN=HPX PE=1 SV=2	3	833.416	-0.14693	5.1767e-20	114.37	89957000	yes
1067	EVPLNTIIFMGR	12	P01008	Antithrombin-III OS=Homo sapiens OX=9606 GN=SERPINC1 PE=1 SV=1	2	703.379	-0.016109	0.032388	102.07	6756900	yes
1068	EVQLPDRGWFVYQQR	15	P14735	Insulin-degrading enzyme OS=Homo sapiens OX=9606 GN=IDE PE=1 SV=4	3	640.995	0.37959	0.0025044	97.551	1301000	yes
1069	EVTVPVFYPTEK	12	P43121	Cell surface glycoprotein MUC18 OS=Homo sapiens OX=9606 GN=MCAM PE=1 SV=2	2	704.872	-0.27217	0.00093965	125.48	11270000	yes
1070	EWEKMKSLEK	10	Q7RTT5	Protein SSX7 OS=Homo sapiens OX=9606 GN=SSX7 PE=1 SV=1	2	662.334	-0.51508	0.023512	94.302	30323000	yes
1071	EWFSETFQK	9	P02654	Apolipoprotein C-I OS=Homo sapiens OX=9606 GN=APOC1 PE=1 SV=1	2	601.28	0.38286	0.0036707	146.54	51381000	yes
1072	EYCGVPGDGDEELLR	15	P02760	Protein AMBP OS=Homo sapiens OX=9606 GN=AMBP PE=1 SV=1	2	854.878	1.4256	5.9443e-11	131.17	16542000	yes
1073	EYELESLFEHYCYSR	15	P12955	Xaa-Pro dipeptidase OS=Homo sapiens OX=9606 GN=PEPD PE=1 SV=3	3	675.628		0.0048643	64.52		yes
1074	FAKPVYPGQTLQTEMWK	17	P51659	Peroxisomal multifunctional enzyme type 2 OS=Homo sapiens OX=9606 GN=HSD17B4 PE=1 SV=3	3	675.349	-0.28926	0.00054536	90.754	2025100	yes
1075	FASFIDKVR	9	P02538	Keratin, type II cytoskeletal 6A OS=Homo sapiens OX=9606 GN=KRT6A PE=1 SV=3	2	541.803	-0.084366	0.038607	131.06	69992000	no
1076	FASFIDKVRFLEQQNK	16	P02538	Keratin, type II cytoskeletal 6A OS=Homo sapiens OX=9606 GN=KRT6A PE=1 SV=3	4	493.268	0.24808	0.0073671	56.599	6415500	no
1077	FATTFYQHLADSK	13	P01008	Antithrombin-III OS=Homo sapiens OX=9606 GN=SERPINC1 PE=1 SV=1	2	764.875	1.8841	0.0033159	105.46	2859100	yes
1078	FATTFYQHLADSK	13	P01008	Antithrombin-III OS=Homo sapiens OX=9606 GN=SERPINC1 PE=1 SV=1	3	510.253	-0.27549	0.010535	71.548	4010100	yes
1079	FATTFYQHLADSK	13	P01008	Antithrombin-III OS=Homo sapiens OX=9606 GN=SERPINC1 PE=1 SV=1	3	510.253	-0.58966	0.0054833	87.498	251820000	yes
1080	FATTFYQHLADSK	13	P01008	Antithrombin-III OS=Homo sapiens OX=9606 GN=SERPINC1 PE=1 SV=1	2	764.875	-0.80945			428780	yes
1081	FDEFFSEGCAPGSK	14	P02787	Serotransferrin OS=Homo sapiens OX=9606 GN=TF PE=1 SV=4	2	789.332	0.498	1.4076e-27	202.65	1316000000	yes
1082	FDEFFSEGCAPGSK	14	P02787	Serotransferrin OS=Homo sapiens OX=9606 GN=TF PE=1 SV=4	3	526.557	-1.3993	0.0015257	97.273	14075000	yes
1083	FDGILGMAYPR	11	P07339	Cathepsin D OS=Homo sapiens OX=9606 GN=CTSD PE=1 SV=1	2	620.313	1.001	0.025208	95.502	8160700	yes
1084	FDPSLTQR	8	P08697	Alpha-2-antiplasmin OS=Homo sapiens OX=9606 GN=SERPINF2 PE=1 SV=3	2	482.248	-1.4967	0.029613	111.82	121400000	yes
1085	FDPSLTQR	8	P08697	Alpha-2-antiplasmin OS=Homo sapiens OX=9606 GN=SERPINF2 PE=1 SV=3	2	482.248	-0.91637			6700000	yes
1086	FDTISEK	7	P01008	Antithrombin-III OS=Homo sapiens OX=9606 GN=SERPINC1 PE=1 SV=1	2	420.211	-1.7408	0.03688	116.54	47870000	yes
1087	FEDCCQEK	8	P02774	Vitamin D-binding protein OS=Homo sapiens OX=9606 GN=GC PE=1 SV=2	2	558.21	-0.56073	0.010972	166.78	115110000	yes
1088	FEETTADGR	9	Q01469	Fatty acid-binding protein 5 OS=Homo sapiens OX=9606 GN=FABP5 PE=1 SV=3	2	513.23	-1.1837	0.011254	101.64	12141000	yes
1089	FEETTADGRK	10	Q01469	Fatty acid-binding protein 5 OS=Homo sapiens OX=9606 GN=FABP5 PE=1 SV=3	2	577.278	0.74245	0.0017267	135.79	4496100	yes
1090	FEETTADGRK	10	Q01469	Fatty acid-binding protein 5 OS=Homo sapiens OX=9606 GN=FABP5 PE=1 SV=3	2	577.278	-0.72669	0.017703	99.802	1343600	yes
1091	FEMEQNLR	8	P35527	Keratin, type I cytoskeletal 9 OS=Homo sapiens OX=9606 GN=KRT9 PE=1 SV=3	2	533.753	-1.3195	0.019209	117.16	11513000	yes
1092	FEVNNTILHPEIVECR	16	P12955	Xaa-Pro dipeptidase OS=Homo sapiens OX=9606 GN=PEPD PE=1 SV=3	3	657.332	-1.1374	3.6662e-12	135.45	22944000	yes
1093	FEVNNTILHPEIVECR	16	P12955	Xaa-Pro dipeptidase OS=Homo sapiens OX=9606 GN=PEPD PE=1 SV=3	3	657.332	-1.3818	0.0021836	68.944	12679000	yes
1094	FFKMKNEIDNDPESEK	16	A6NE01	Protein FAM186A OS=Homo sapiens OX=9606 GN=FAM186A PE=2 SV=3	2	993.959		0.030986	54.784		yes
1095	FFNVLTTNTDGK	12	Q92820	Gamma-glutamyl hydrolase OS=Homo sapiens OX=9606 GN=GGH PE=1 SV=2	2	678.843	-0.24379	0.029205	90.108	6485800	yes
1096	FFNVLTTNTDGK	12	Q92820	Gamma-glutamyl hydrolase OS=Homo sapiens OX=9606 GN=GGH PE=1 SV=2	2	678.843	-0.61777	2.9654e-16	200.71	25478000	yes
1097	FGDSNTVMR	9	P15924	Desmoplakin OS=Homo sapiens OX=9606 GN=DSP PE=1 SV=3	2	513.737	-0.67333	0.0039635	144.38	1736700	yes
1098	FGQGIHHAAGQVGK	14	Q6UWP8	Suprabasin OS=Homo sapiens OX=9606 GN=SBSN PE=1 SV=2	3	469.581	-0.1932	0.0085112	67.519	2853000	yes
1099	FHDLLSQLDDQYSR	14	P42224	Signal transducer and activator of transcription 1-alpha/beta OS=Homo sapiens OX=9606 GN=STAT1 PE=1 SV=2	3	579.613	-0.42399	0.0067307	78.814	2120900	yes
1100	FITHAPPGEFNEVFNDVR	18	P52907	F-actin-capping protein subunit alpha-1 OS=Homo sapiens OX=9606 GN=CAPZA1 PE=1 SV=3	3	697.009	-0.92416	2.02e-34	188.27	23902000	yes
1101	FKDLGEENFK	10	P02768	Albumin OS=Homo sapiens OX=9606 GN=ALB PE=1 SV=2	2	613.806	0.41917	1.8131e-06	182.64	44120000	yes
1102	FKDLGEENFK	10	P02768	Albumin OS=Homo sapiens OX=9606 GN=ALB PE=1 SV=2	2	613.806	-0.86045	6.149e-07	188.87	429630000	yes
1103	FKDLGEENFK	10	P02768	Albumin OS=Homo sapiens OX=9606 GN=ALB PE=1 SV=2	2	613.806	0.33193	1.3533e-24	222.28	693930	yes
1104	FKDLGEENFK	10	P02768	Albumin OS=Homo sapiens OX=9606 GN=ALB PE=1 SV=2	2	613.806	0.26392	2.3045e-10	194.06	163790000	yes
1105	FKDLGEENFK	10	P02768	Albumin OS=Homo sapiens OX=9606 GN=ALB PE=1 SV=2	2	613.806	-0.90335	2.3045e-10	194.06	73189000	yes
1106	FKDLGEENFK	10	P02768	Albumin OS=Homo sapiens OX=9606 GN=ALB PE=1 SV=2	2	613.806	-0.40852	0.022695	127.76	53670000	yes
1107	FKDLGEENFK	10	P02768	Albumin OS=Homo sapiens OX=9606 GN=ALB PE=1 SV=2	2	613.806		0.00026095	130.98		yes
1108	FKDLGEENFK	10	P02768	Albumin OS=Homo sapiens OX=9606 GN=ALB PE=1 SV=2	2	613.806	0.14658			2806900	yes
1110	FKLEESYTLNSDLAR	15	P30740	Leukocyte elastase inhibitor OS=Homo sapiens OX=9606 GN=SERPINB1 PE=1 SV=1	3	595.972	0.11532	0.0066746	92.063	2659900	yes
1111	FKMEESYDLKDTLR	14	P48594	Serpin B4 OS=Homo sapiens OX=9606 GN=SERPINB4 PE=1 SV=2	3	597.626	0.36729	0.035838	46.746	683580	yes
1112	FKMEESYDLKDTLR	14	P48594	Serpin B4 OS=Homo sapiens OX=9606 GN=SERPINB4 PE=1 SV=2	3	597.626	-0.7781	0.016553	58.487	4306400	yes
1113	FKMEESYDLKDTLR	14	P48594	Serpin B4 OS=Homo sapiens OX=9606 GN=SERPINB4 PE=1 SV=2	3	597.626	-1.8149	0.0069421	69.729	2014500	yes
1114	FKMEESYDLKDTLR	14	P48594	Serpin B4 OS=Homo sapiens OX=9606 GN=SERPINB4 PE=1 SV=2	3	592.294	0.048434	2.8178e-06	127.71	7266600	yes
1115	FKMEESYDLKDTLR	14	P48594	Serpin B4 OS=Homo sapiens OX=9606 GN=SERPINB4 PE=1 SV=2	3	592.294	-1.4825	3.8721e-06	126.48	70087000	yes
1116	FKMEESYDLKDTLR	14	P48594	Serpin B4 OS=Homo sapiens OX=9606 GN=SERPINB4 PE=1 SV=2	3	592.294	-1.0806	1.8374e-07	133.14	10679000	yes
1117	FKVEESYDLKDTLR	14	P29508	Serpin B3 OS=Homo sapiens OX=9606 GN=SERPINB3 PE=1 SV=2	3	581.637	0.41834	0.010853	87.932	34425000	yes
1118	FKVEESYDLKDTLR	14	P29508	Serpin B3 OS=Homo sapiens OX=9606 GN=SERPINB3 PE=1 SV=2	3	581.637	0.79488	0.00055742	107.98	6576700	yes
1119	FKVEESYDLKDTLR	14	P29508	Serpin B3 OS=Homo sapiens OX=9606 GN=SERPINB3 PE=1 SV=2	3	581.637	-1.8089	3.102e-08	139.65	538850000	yes
1120	FKVEESYDLKDTLR	14	P29508	Serpin B3 OS=Homo sapiens OX=9606 GN=SERPINB3 PE=1 SV=2	3	581.637	-1.5646	1.043e-14	171.08	37497000	yes
1121	FKVEESYDLKDTLR	14	P29508	Serpin B3 OS=Homo sapiens OX=9606 GN=SERPINB3 PE=1 SV=2	3	581.637	-0.74356			593240	yes
1122	FKVEESYDLKDTLR	14	P29508	Serpin B3 OS=Homo sapiens OX=9606 GN=SERPINB3 PE=1 SV=2	3	581.637	-0.64526			561110	yes
1123	FLENEDRR	8	P01009	Alpha-1-antitrypsin OS=Homo sapiens OX=9606 GN=SERPINA1 PE=1 SV=3	2	539.767	-1.4259	0.0071205	126.62	81700000	yes
1124	FLEQQNK	7	P02538	Keratin, type II cytoskeletal 6A OS=Homo sapiens OX=9606 GN=KRT6A PE=1 SV=3	2	453.738	0.18518	0.032799	122.79	2791600	no
1125	FLEQQNKILLAELEQLKGQGK	21	P08670	Vimentin OS=Homo sapiens OX=9606 GN=VIM PE=1 SV=4	4	607.596	0.20266	2.7378e-11	101.64	1882300	yes
1126	FLEQQNKVLDTK	12	P48668	Keratin, type II cytoskeletal 6C OS=Homo sapiens OX=9606 GN=KRT6C PE=1 SV=3	3	488.268	-0.20407	0.00079153	123.95	18928000	no
1127	FLEQQNKVLDTKWTLLQEQGTK	22	P48668	Keratin, type II cytoskeletal 6C OS=Homo sapiens OX=9606 GN=KRT6C PE=1 SV=3	3	883.141	-0.012724	7.6624e-09	93.572	5777800	no
1128	FLEQQNKVLDTKWTLLQEQGTK	22	P48668	Keratin, type II cytoskeletal 6C OS=Homo sapiens OX=9606 GN=KRT6C PE=1 SV=3	4	662.608	-0.14359	7.0804e-43	180.32	24541000	no
1129	FLEQQNKVLDTKWTLLQEQGTK	22	P48668	Keratin, type II cytoskeletal 6C OS=Homo sapiens OX=9606 GN=KRT6C PE=1 SV=3	3	883.141	-0.68144	5.1994e-42	178.41	20956000	no
1130	FLEQQNKVLDTKWTLLQEQGTK	22	P48668	Keratin, type II cytoskeletal 6C OS=Homo sapiens OX=9606 GN=KRT6C PE=1 SV=3	4	662.608	-0.20241	1.9226e-42	177.69	78017000	no
1131	FLEQQNKVLETK	12	P02538	Keratin, type II cytoskeletal 6A OS=Homo sapiens OX=9606 GN=KRT6A PE=1 SV=3	2	738.906	-1.5812	0.016528	110.38	4812600	no
1132	FLEQQNKVLETKWTLLQEQGTK	22	P02538	Keratin, type II cytoskeletal 6A OS=Homo sapiens OX=9606 GN=KRT6A PE=1 SV=3	3	887.813	-0.068575	1.936e-155	275.02	11656000	yes
1133	FLEQQNKVLETKWTLLQEQGTK	22	P02538	Keratin, type II cytoskeletal 6A OS=Homo sapiens OX=9606 GN=KRT6A PE=1 SV=3	4	666.112	-0.23978	3.2895e-119	255.41	43138000	yes
1134	FLEQQNKVLETKWTLLQEQGTK	22	P02538	Keratin, type II cytoskeletal 6A OS=Homo sapiens OX=9606 GN=KRT6A PE=1 SV=3	3	887.813	-0.64217	2.8689e-103	250.81	35111000	yes
1135	FLEQQNKVLETKWTLLQEQGTK	22	P02538	Keratin, type II cytoskeletal 6A OS=Homo sapiens OX=9606 GN=KRT6A PE=1 SV=3	4	666.112	-0.25012	1.3705e-103	249.34	115690000	yes
1136	FLEQQNKVLETKWTLLQEQGTK	22	P02538	Keratin, type II cytoskeletal 6A OS=Homo sapiens OX=9606 GN=KRT6A PE=1 SV=3	3	887.813	-0.10639			247630	yes
1137	FLEQQNQVLQTKWELLQQVDTSTR	24	P04264	Keratin, type II cytoskeletal 1 OS=Homo sapiens OX=9606 GN=KRT1 PE=1 SV=6	3	978.177	-0.12852	2.3577e-29	133.58	22271000	yes
1138	FLEQQNQVLQTKWELLQQVDTSTR	24	P04264	Keratin, type II cytoskeletal 1 OS=Homo sapiens OX=9606 GN=KRT1 PE=1 SV=6	3	978.177	1.808	1.9316e-54	181.26	8978300	yes
1139	FLEQQNQVLQTKWELLQQVDTSTR	24	P04264	Keratin, type II cytoskeletal 1 OS=Homo sapiens OX=9606 GN=KRT1 PE=1 SV=6	3	978.177	1.8725	4.3654e-214	300.12	1172500000	yes
1140	FLEQQNQVLQTKWELLQQVDTSTR	24	P04264	Keratin, type II cytoskeletal 1 OS=Homo sapiens OX=9606 GN=KRT1 PE=1 SV=6	4	733.885	-0.418	3.9798e-09	83.064	3066900	yes
1141	FLEQQNQVLQTKWELLQQVDTSTR	24	P04264	Keratin, type II cytoskeletal 1 OS=Homo sapiens OX=9606 GN=KRT1 PE=1 SV=6	4	733.885	-0.21001	7.288e-20	116.92	180800000	yes
1142	FLEQQNQVLQTKWELLQQVDTSTR	24	P04264	Keratin, type II cytoskeletal 1 OS=Homo sapiens OX=9606 GN=KRT1 PE=1 SV=6	3	978.177	-0.37762			681380	yes
1143	FLIPNASQAESK	12	P63104	14-3-3 protein zeta/delta OS=Homo sapiens OX=9606 GN=YWHAZ PE=1 SV=1	2	652.846	0.48011	0.035962	86.898	2087200	yes
1144	FLNEQKNLHSEISGKR	16	P15924	Desmoplakin OS=Homo sapiens OX=9606 GN=DSP PE=1 SV=3	4	475.756	-0.6908	2.7057e-22	172.91	9993500	yes
1145	FLNEQKNLHSEISGKR	16	P15924	Desmoplakin OS=Homo sapiens OX=9606 GN=DSP PE=1 SV=3	4	475.756	-1.4728	1.4898e-18	152.89	16105000	yes
1146	FLNEQKNLHSEISGKR	16	P15924	Desmoplakin OS=Homo sapiens OX=9606 GN=DSP PE=1 SV=3	4	475.756	-1.588	7.1278e-15	141.85	37788000	yes
1147	FLNEQKNLHSEISGKR	16	P15924	Desmoplakin OS=Homo sapiens OX=9606 GN=DSP PE=1 SV=3	4	475.756	0.31267			148090	yes
1148	FLQDYFDGNLKR	12	P30101	Protein disulfide-isomerase A3 OS=Homo sapiens OX=9606 GN=PDIA3 PE=1 SV=4	3	505.925	-0.59793	0.034983	53.967	1639600	yes
1149	FLQDYFDGNLKR	12	P30101	Protein disulfide-isomerase A3 OS=Homo sapiens OX=9606 GN=PDIA3 PE=1 SV=4	3	505.925	-0.28948	0.0053954	87.618	6060300	yes
1150	FLVYVANFDEKDPR	14	P50395	Rab GDP dissociation inhibitor beta OS=Homo sapiens OX=9606 GN=GDI2 PE=1 SV=2	3	571.626	0.19521	0.014754	86.944	3622000	yes
1151	FMFDLFQQFRK	11	P29508	Serpin B3 OS=Homo sapiens OX=9606 GN=SERPINB3 PE=1 SV=2	2	761.879	0.03398	5.8276e-06	155.42	19214000	no
1152	FMQAVTGWK	9	P01019	Angiotensinogen OS=Homo sapiens OX=9606 GN=AGT PE=1 SV=3	2	534.271	-0.53956	0.025794	105.57	8922000	yes
1153	FNALQYLR	8	P51884	Lumican OS=Homo sapiens OX=9606 GN=LUM PE=1 SV=2	2	512.782	0.34237	0.0002891	187.72	126280000	yes
1154	FNKEDTKEEK	10	P29508	Serpin B3 OS=Homo sapiens OX=9606 GN=SERPINB3 PE=1 SV=2	3	423.21	0.13465	3.0221e-05	171.92	6904400	yes
1155	FNKPFVFLMIEQNTK	15	P01009	Alpha-1-antitrypsin OS=Homo sapiens OX=9606 GN=SERPINA1 PE=1 SV=3	3	619.331	0.10303	0.011137	87.083	12275000	yes
1156	FNKPFVFLMIEQNTK	15	P01009	Alpha-1-antitrypsin OS=Homo sapiens OX=9606 GN=SERPINA1 PE=1 SV=3	3	624.662	-0.25456	0.033914	45.014	2222400	yes
1157	FNKPFVFLMIEQNTK	15	P01009	Alpha-1-antitrypsin OS=Homo sapiens OX=9606 GN=SERPINA1 PE=1 SV=3	3	624.662	1.5725			357090	yes
1158	FPKAEFAEVSK	11	P02768	Albumin OS=Homo sapiens OX=9606 GN=ALB PE=1 SV=2	2	626.832	-1.4242	1.8006e-11	199.68	59594000	yes
1159	FPSGTFEQVSQLVK	14	P02774	Vitamin D-binding protein OS=Homo sapiens OX=9606 GN=GC PE=1 SV=2	2	783.912	0.83361	3.3629e-45	227.57	29342000	yes
1160	FQLFGSPSGQKDLLFKDSAIGFSR	24	P02788	Lactotransferrin OS=Homo sapiens OX=9606 GN=LTF PE=1 SV=6	4	662.099	-0.27166	0.00024489	66.383	2211700	yes
1161	FQNALLVR	8	P02768	Albumin OS=Homo sapiens OX=9606 GN=ALB PE=1 SV=2	2	480.785	0.16058	0.037013	107.66	7080500	yes
1162	FQNALLVR	8	P02768	Albumin OS=Homo sapiens OX=9606 GN=ALB PE=1 SV=2	2	480.785	-0.78209	0.014526	119.57	8703800	yes
1163	FQNALLVR	8	P02768	Albumin OS=Homo sapiens OX=9606 GN=ALB PE=1 SV=2	2	480.785	0.062554	0.011797	135.87	6819100	yes
1164	FQNALLVR	8	P02768	Albumin OS=Homo sapiens OX=9606 GN=ALB PE=1 SV=2	2	480.785	0.70711	0.036039	108.24	23233000	yes
1165	FQNALLVR	8	P02768	Albumin OS=Homo sapiens OX=9606 GN=ALB PE=1 SV=2	2	480.785	-0.41512	0.032441	110.36	893880	yes
1166	FQNALLVR	8	P02768	Albumin OS=Homo sapiens OX=9606 GN=ALB PE=1 SV=2	2	480.785	-0.19878	0.012444	121.29	1384500	yes
1167	FQNALLVR	8	P02768	Albumin OS=Homo sapiens OX=9606 GN=ALB PE=1 SV=2	2	480.785	-0.18178	0.011909	122.78	2079300	yes
1168	FQNALLVR	8	P02768	Albumin OS=Homo sapiens OX=9606 GN=ALB PE=1 SV=2	2	480.785	-0.9018	0.011909	122.78	4958700	yes
1169	FQNALLVR	8	P02768	Albumin OS=Homo sapiens OX=9606 GN=ALB PE=1 SV=2	2	480.785	-0.34928	0.011909	122.78	3115300	yes
1170	FQNALLVR	8	P02768	Albumin OS=Homo sapiens OX=9606 GN=ALB PE=1 SV=2	2	480.785		0.00038593	135.35		yes
1171	FQNALLVR	8	P02768	Albumin OS=Homo sapiens OX=9606 GN=ALB PE=1 SV=2	2	480.785		0.0001793	134.44		yes
1172	FQNALLVR	8	P02768	Albumin OS=Homo sapiens OX=9606 GN=ALB PE=1 SV=2	2	480.785		0.0018059	122.78		yes
1173	FQNALLVR	8	P02768	Albumin OS=Homo sapiens OX=9606 GN=ALB PE=1 SV=2	2	480.785		0.00029368	125.86		yes
1174	FQNALLVR	8	P02768	Albumin OS=Homo sapiens OX=9606 GN=ALB PE=1 SV=2	2	480.785	-1.7414	0.01689	151.51	142040000	yes
1175	FQNALLVR	8	P02768	Albumin OS=Homo sapiens OX=9606 GN=ALB PE=1 SV=2	2	480.785	-0.21458	0.0025544	180.15	365710000	yes
1176	FQNALLVR	8	P02768	Albumin OS=Homo sapiens OX=9606 GN=ALB PE=1 SV=2	2	480.785	-0.24102	0.036039	108.24	7331000	yes
1177	FQNALLVR	8	P02768	Albumin OS=Homo sapiens OX=9606 GN=ALB PE=1 SV=2	2	480.785	-0.10109	0.011797	135.35	8293100	yes
1178	FQNALLVR	8	P02768	Albumin OS=Homo sapiens OX=9606 GN=ALB PE=1 SV=2	2	480.785	-0.068132	0.011797	135.35	17934000	yes
1179	FQNALLVR	8	P02768	Albumin OS=Homo sapiens OX=9606 GN=ALB PE=1 SV=2	2	480.785		0.00035865	124.12		yes
1180	FQNALLVR	8	P02768	Albumin OS=Homo sapiens OX=9606 GN=ALB PE=1 SV=2	2	480.785	-0.41179	0.013512	138.25	6845100	yes
1181	FQNALLVR	8	P02768	Albumin OS=Homo sapiens OX=9606 GN=ALB PE=1 SV=2	2	480.785	-1.1977			951940	yes
1182	FRLPPGEYVVVPSTFEPNK	19	P07384	Calpain-1 catalytic subunit OS=Homo sapiens OX=9606 GN=CAPN1 PE=1 SV=1	3	726.053	-0.40317	0.02513	47.752	954590	yes
1183	FRPSEPHFTLDGNSFYK	17	P27487	Dipeptidyl peptidase 4 OS=Homo sapiens OX=9606 GN=DPP4 PE=1 SV=2	4	511.25	-0.65797	0.026685	52.254	821490	yes
1184	FRPSEPHFTLDGNSFYK	17	P27487	Dipeptidyl peptidase 4 OS=Homo sapiens OX=9606 GN=DPP4 PE=1 SV=2	4	511.25	0.15448	4.9363e-20	155.1	8987300	yes
1185	FSGSGSGTDFTLTISR	16	A0A0C4DH25	Immunoglobulin kappa variable 3D-20 OS=Homo sapiens OX=9606 GN=IGKV3D-20 PE=3 SV=1	2	816.897	-0.34916	6.7072e-15	149.69	17122000	yes
1186	FSHEEIAMATVTALR	15	P04075	Fructose-bisphosphate aldolase A OS=Homo sapiens OX=9606 GN=ALDOA PE=1 SV=2	3	559.287	0.26151	0.00011569	104.17	7073600	yes
1187	FSHEEIAMATVTALRR	16	P04075	Fructose-bisphosphate aldolase A OS=Homo sapiens OX=9606 GN=ALDOA PE=1 SV=2	4	458.743	2.0967	0.010887	46.319	7535600	yes
1188	FSHEEIAMATVTALRR	16	P04075	Fructose-bisphosphate aldolase A OS=Homo sapiens OX=9606 GN=ALDOA PE=1 SV=2	4	458.743	2.4953	0.0027199	63.128	4775300	yes
1189	FSLENNFLLQHNIRK	15	P42224	Signal transducer and activator of transcription 1-alpha/beta OS=Homo sapiens OX=9606 GN=STAT1 PE=1 SV=2	4	469.007	-0.048784	0.0046484	59.871	2453000	yes
1190	FSSHVGGTLGQFYQEVLWGSPAASDDGR	28	Q14624	Inter-alpha-trypsin inhibitor heavy chain H4 OS=Homo sapiens OX=9606 GN=ITIH4 PE=1 SV=4	3	990.134	-0.19827	2.1802e-32	120.93	37853000	yes
1191	FSSSGGGGGGGR	12	P35527	Keratin, type I cytoskeletal 9 OS=Homo sapiens OX=9606 GN=KRT9 PE=1 SV=3	2	491.72	0.54785	0.0022609	118.18	21733000	yes
1192	FSSSGGGGGGGR	12	P35527	Keratin, type I cytoskeletal 9 OS=Homo sapiens OX=9606 GN=KRT9 PE=1 SV=3	2	491.72	0.15607	0.0043039	124.23	37526000	yes
1193	FSSSGGGGGGGR	12	P35527	Keratin, type I cytoskeletal 9 OS=Homo sapiens OX=9606 GN=KRT9 PE=1 SV=3	2	491.72	-0.47642	0.0010983	124.23	788200	yes
1194	FSSSGGGGGGGR	12	P35527	Keratin, type I cytoskeletal 9 OS=Homo sapiens OX=9606 GN=KRT9 PE=1 SV=3	2	491.72	-0.73107	0.008148	99.802	1014800	yes
1195	FSSSGGGGGGGR	12	P35527	Keratin, type I cytoskeletal 9 OS=Homo sapiens OX=9606 GN=KRT9 PE=1 SV=3	2	491.72	-0.76636	0.008148	99.802	1350100	yes
1196	FSSSGGGGGGGR	12	P35527	Keratin, type I cytoskeletal 9 OS=Homo sapiens OX=9606 GN=KRT9 PE=1 SV=3	2	491.72	-0.79771	0.0049965	108.98	3510100	yes
1197	FSSSGGGGGGGR	12	P35527	Keratin, type I cytoskeletal 9 OS=Homo sapiens OX=9606 GN=KRT9 PE=1 SV=3	2	491.72	-0.82747	0.00019847	133.57	3924500	yes
1198	FSSSGGGGGGGR	12	P35527	Keratin, type I cytoskeletal 9 OS=Homo sapiens OX=9606 GN=KRT9 PE=1 SV=3	2	491.72	-0.57851			110290	yes
1199	FSSSGGGGGGGRFSSSSGYGGGSSR	25	P35527	Keratin, type I cytoskeletal 9 OS=Homo sapiens OX=9606 GN=KRT9 PE=1 SV=3	3	733.653		0.0005258	63.122		yes
1200	FSSSGGGGGGGRFSSSSGYGGGSSR	25	P35527	Keratin, type I cytoskeletal 9 OS=Homo sapiens OX=9606 GN=KRT9 PE=1 SV=3	3	733.653	-1.4808	0.024777	43.523	1087300	yes
1201	FSSSSGYGGGSSR	13	P35527	Keratin, type I cytoskeletal 9 OS=Homo sapiens OX=9606 GN=KRT9 PE=1 SV=3	2	618.268	-0.58305	0.032351	82.171	28698000	yes
1202	FSSSSGYGGGSSR	13	P35527	Keratin, type I cytoskeletal 9 OS=Homo sapiens OX=9606 GN=KRT9 PE=1 SV=3	2	618.268	-0.3656	0.0024544	107.06	96089000	yes
1203	FSSSSGYGGGSSR	13	P35527	Keratin, type I cytoskeletal 9 OS=Homo sapiens OX=9606 GN=KRT9 PE=1 SV=3	2	618.268	0.54874	3.1588e-06	133.89	25897000	yes
1204	FSSSSGYGGGSSR	13	P35527	Keratin, type I cytoskeletal 9 OS=Homo sapiens OX=9606 GN=KRT9 PE=1 SV=3	2	618.268	-0.26334	0.00042285	114.86	14374000	yes
1205	FSVVYAK	7	P02765	Alpha-2-HS-glycoprotein OS=Homo sapiens OX=9606 GN=AHSG PE=1 SV=2	2	407.229	-0.69781	0.037984	114.02	12160000	yes
1206	FTASAGIQVVGDDLTVTNPKR	21	P06733	Alpha-enolase OS=Homo sapiens OX=9606 GN=ENO1 PE=1 SV=2	3	730.39	-0.95113	9.6579e-41	170.06	10487000	yes
1207	FTDSENVCQER	11	P43652	Afamin OS=Homo sapiens OX=9606 GN=AFM PE=1 SV=1	2	692.794	-0.75818	5.6259e-72	255.71	189200000	yes
1208	FTDSENVCQER	11	P43652	Afamin OS=Homo sapiens OX=9606 GN=AFM PE=1 SV=1	2	692.794	-1.1021	1.7642e-72	261.16	181740000	yes
1209	FTVETPDK	8	P05543	Thyroxine-binding globulin OS=Homo sapiens OX=9606 GN=SERPINA7 PE=1 SV=2	2	468.737	-0.3458	0.011439	124.08	217230000	yes
1210	FVDHVFDEQVIDSLTVK	17	P04843	Dolichyl-diphosphooligosaccharide--protein glycosyltransferase subunit 1 OS=Homo sapiens OX=9606 GN=RPN1 PE=1 SV=1	3	664.342	-0.25874	0.00078373	74.786	2145300	yes
1211	FVSSGSGGGYGGGMR	15	P19012	Keratin, type I cytoskeletal 15 OS=Homo sapiens OX=9606 GN=KRT15 PE=1 SV=3	2	688.307	0.19478	5.0821e-14	145.46	3218300	yes
1212	FVSTTSSSR	9	P13647	Keratin, type II cytoskeletal 5 OS=Homo sapiens OX=9606 GN=KRT5 PE=1 SV=3	2	486.243	-0.53403	0.005255	130.28	5556700	yes
1213	FWEVISDEHGIDPTGTYHGDSDLQLER	27	P68371	Tubulin beta-4B chain OS=Homo sapiens OX=9606 GN=TUBB4B PE=1 SV=1	4	779.861	-0.078919	0.0021841	67.239	5186300	yes
1214	FYQTSVESVDFANAPEESRK	20	P29508	Serpin B3 OS=Homo sapiens OX=9606 GN=SERPINB3 PE=1 SV=2	3	768.697	0.3759	0.0022106	56.708	4515800	yes
1215	GADVWFK	7	P05109	Protein S100-A8 OS=Homo sapiens OX=9606 GN=S100A8 PE=1 SV=1	2	411.711	-0.71072	0.01543	138.07	61226000	yes
1216	GAGKAPLNVQFNSPLPGDAVK	21	O75369	Filamin-B OS=Homo sapiens OX=9606 GN=FLNB PE=1 SV=2	3	694.044	-0.3004	0.020814	49.528	930700	yes
1217	GAGSIAGASASPK	13	P15924	Desmoplakin OS=Homo sapiens OX=9606 GN=DSP PE=1 SV=3	2	537.283	-0.47609	0.00071512	110.39	1537500	yes
1218	GALQNIIPASTGAAK	15	P04406	Glyceraldehyde-3-phosphate dehydrogenase OS=Homo sapiens OX=9606 GN=GAPDH PE=1 SV=3	2	706.399	0.86116	5.7862e-11	131.43	45242000	yes
1219	GALQNIIPASTGAAK	15	P04406	Glyceraldehyde-3-phosphate dehydrogenase OS=Homo sapiens OX=9606 GN=GAPDH PE=1 SV=3	2	706.399	1.0278	2.8995e-14	147.91	72427000	yes
1220	GALQNIIPASTGAAK	15	P04406	Glyceraldehyde-3-phosphate dehydrogenase OS=Homo sapiens OX=9606 GN=GAPDH PE=1 SV=3	2	706.399	-0.54465	0.018095	72.34	23939000	yes
1221	GATLALTQVTPQDER	15	P43121	Cell surface glycoprotein MUC18 OS=Homo sapiens OX=9606 GN=MCAM PE=1 SV=2	2	800.42	0.39902	0.025684	78.653	1541700	yes
1222	GAYPLSIEPIGVR	13	P00450	Ceruloplasmin OS=Homo sapiens OX=9606 GN=CP PE=1 SV=1	2	686.385	-0.85076	0.0094402	98.044	144990000	yes
1223	GCPDVQASLPDAK	13	Q96PD5	N-acetylmuramoyl-L-alanine amidase OS=Homo sapiens OX=9606 GN=PGLYRP2 PE=1 SV=1	2	679.324	-1.4423	4.8518e-05	121.9	53520000	yes
1224	GCPDVQASLPDAK	13	Q96PD5	N-acetylmuramoyl-L-alanine amidase OS=Homo sapiens OX=9606 GN=PGLYRP2 PE=1 SV=1	2	679.324	-1.1871	3.1539e-11	176.8	470690000	yes
1225	GCPDVQASLPDAK	13	Q96PD5	N-acetylmuramoyl-L-alanine amidase OS=Homo sapiens OX=9606 GN=PGLYRP2 PE=1 SV=1	2	679.324	-1.4855	0.00029854	116.77	53106000	yes
1226	GDDITMVLILPKPEK	15	P01008	Antithrombin-III OS=Homo sapiens OX=9606 GN=SERPINC1 PE=1 SV=1	3	556.98	-0.87793	0.015825	80.632	115260000	yes
1227	GDECQLCEVENR	12	O75882	Attractin OS=Homo sapiens OX=9606 GN=ATRN PE=1 SV=2	2	754.809	-1.4905	1.3509e-38	229.73	47785000	yes
1228	GDECQLCEVENR	12	O75882	Attractin OS=Homo sapiens OX=9606 GN=ATRN PE=1 SV=2	2	754.809	-0.7652	0.005336	107.83	5108600	yes
1229	GDKVWVYPPEKK	12	P02790	Hemopexin OS=Homo sapiens OX=9606 GN=HPX PE=1 SV=2	3	482.598		0.023115	48.659		yes
1230	GDPLGTEGGLDASNTER	17	Q12913	Receptor-type tyrosine-protein phosphatase eta OS=Homo sapiens OX=9606 GN=PTPRJ PE=1 SV=3	2	844.89	0.029158	1.6183e-06	110.29	7580000	yes
1231	GDRSEDFGVNEDLADSDAR	19	P04083	Annexin A1 OS=Homo sapiens OX=9606 GN=ANXA1 PE=1 SV=2	3	689.967	-0.094567	0.015347	56.055	886560	yes
1232	GDRSEDFGVNEDLADSDAR	19	P04083	Annexin A1 OS=Homo sapiens OX=9606 GN=ANXA1 PE=1 SV=2	3	689.967		0.014403	49.528		yes
1233	GDTFSCMVGHEALPLAFTQK	20	P01876	Immunoglobulin heavy constant alpha 1 OS=Homo sapiens OX=9606 GN=IGHA1 PE=1 SV=2	3	737.019	-0.1008	3.7256e-11	104.86	5506600	yes
1234	GEACDIPHCTDNCGFPHR	18	O75882	Attractin OS=Homo sapiens OX=9606 GN=ATRN PE=1 SV=2	3	714.956	-1.8861	2.5053e-17	131.51	15343000	yes
1235	GECQAEGVLFFQGDR	15	P02790	Hemopexin OS=Homo sapiens OX=9606 GN=HPX PE=1 SV=2	2	856.888	0.59259	2.5314e-20	167.44	20799000	yes
1236	GECQAEGVLFFQGDR	15	P02790	Hemopexin OS=Homo sapiens OX=9606 GN=HPX PE=1 SV=2	2	856.888	-0.089032	1.961e-05	113.77	20831000	yes
1237	GECQAEGVLFFQGDR	15	P02790	Hemopexin OS=Homo sapiens OX=9606 GN=HPX PE=1 SV=2	2	856.888	-0.49918	2.2736e-35	208.28	591260000	yes
1238	GECQAEGVLFFQGDR	15	P02790	Hemopexin OS=Homo sapiens OX=9606 GN=HPX PE=1 SV=2	2	856.888	-0.38954	3.6842e-43	212.95	135230000	yes
1239	GECQAEGVLFFQGDR	15	P02790	Hemopexin OS=Homo sapiens OX=9606 GN=HPX PE=1 SV=2	3	571.595	-0.77283	0.015044	52.372	49217000	yes
1240	GEESAVMLEPR	11	Q9Y646	Carboxypeptidase Q OS=Homo sapiens OX=9606 GN=CPQ PE=1 SV=1	2	609.295	0.67655	0.0081877	111.65	4945800	yes
1241	GENALKDAK	9	P04264	Keratin, type II cytoskeletal 1 OS=Homo sapiens OX=9606 GN=KRT1 PE=1 SV=6	2	473.254	1.3362	0.013944	162.64	4947300	yes
1242	GERHGSSSGSSSSYGQHGSGSR	22	Q86YZ3	Hornerin OS=Homo sapiens OX=9606 GN=HRNR PE=1 SV=2	4	538.485	-0.35753	4.1078e-07	79.635	856120	yes
1243	GERHGSSSGSSSSYGQHGSGSR	22	Q86YZ3	Hornerin OS=Homo sapiens OX=9606 GN=HRNR PE=1 SV=2	4	538.485	-0.27056	0.01092	49.528	816400	yes
1244	GFDEYMKELGVGIALR	16	Q01469	Fatty acid-binding protein 5 OS=Homo sapiens OX=9606 GN=FABP5 PE=1 SV=3	3	605.31	-0.55579	5.892e-21	163.8	7129000	yes
1245	GFDEYMKELGVGIALR	16	Q01469	Fatty acid-binding protein 5 OS=Homo sapiens OX=9606 GN=FABP5 PE=1 SV=3	3	605.31	0.33607			1226400	yes
1246	GFDEYMKELGVGIALR	16	Q01469	Fatty acid-binding protein 5 OS=Homo sapiens OX=9606 GN=FABP5 PE=1 SV=3	3	605.31	-0.2662			979460	yes
1247	GFDEYMKELGVGIALRK	17	Q01469	Fatty acid-binding protein 5 OS=Homo sapiens OX=9606 GN=FABP5 PE=1 SV=3	3	648.008	0.24137	0.0040734	62.055	4656100	yes
1248	GFDEYMKELGVGIALRK	17	Q01469	Fatty acid-binding protein 5 OS=Homo sapiens OX=9606 GN=FABP5 PE=1 SV=3	4	486.258	0.02652	0.00044582	70.197	25656000	yes
1249	GFDEYMKELGVGIALRK	17	Q01469	Fatty acid-binding protein 5 OS=Homo sapiens OX=9606 GN=FABP5 PE=1 SV=3	3	642.677	2.8801	8.6165e-31	200.94	452870000	yes
1250	GFPIKEDFLEQSEQLFGAKPVSLTGK	26	P08697	Alpha-2-antiplasmin OS=Homo sapiens OX=9606 GN=SERPINF2 PE=1 SV=3	3	955.839	-0.13672	2.2317e-67	177.8	22581000	yes
1251	GFQQLLQELNQPR	13	P05154	Plasma serine protease inhibitor OS=Homo sapiens OX=9606 GN=SERPINA5 PE=1 SV=3	3	524.283	0.11923	3.251e-11	166.14	3415500	yes
1252	GFSANSARLPGVSR	14	P02538	Keratin, type II cytoskeletal 6A OS=Homo sapiens OX=9606 GN=KRT6A PE=1 SV=3	3	473.588	0.72964	2.3873e-07	132.97	13314000	no
1253	GFSSGSAVVSGGSR	14	P35908	Keratin, type II cytoskeletal 2 epidermal OS=Homo sapiens OX=9606 GN=KRT2 PE=1 SV=2	2	627.807	0.1209	6.7632e-06	126.67	107960000	yes
1254	GFSSGSAVVSGGSR	14	P35908	Keratin, type II cytoskeletal 2 epidermal OS=Homo sapiens OX=9606 GN=KRT2 PE=1 SV=2	2	627.807	0.7012	6.4738e-10	145.91	8779100	yes
1255	GFSSGSAVVSGGSRR	15	P35908	Keratin, type II cytoskeletal 2 epidermal OS=Homo sapiens OX=9606 GN=KRT2 PE=1 SV=2	3	470.908	-2.1503	0.035086	37.654	12894000	yes
1256	GFSSGSAVVSGGSRR	15	P35908	Keratin, type II cytoskeletal 2 epidermal OS=Homo sapiens OX=9606 GN=KRT2 PE=1 SV=2	3	470.908	0.024308	4.2805e-06	111.12	8247500	yes
1257	GFYPSDIAVEWESNGQPENNYK	22	P01861	Immunoglobulin heavy constant gamma 4 OS=Homo sapiens OX=9606 GN=IGHG4 PE=1 SV=1	3	848.715	-0.35999	4.921e-15	119.38	10656000	no
1258	GFYPSDIAVEWESNGQPENNYK	22	P01861	Immunoglobulin heavy constant gamma 4 OS=Homo sapiens OX=9606 GN=IGHG4 PE=1 SV=1	3	848.715	-0.11773			14968000	no
1259	GFYPSDIAVEWESNGQPENNYK	22	P01861	Immunoglobulin heavy constant gamma 4 OS=Homo sapiens OX=9606 GN=IGHG4 PE=1 SV=1	3	848.715	0.013203			5313100	no
1260	GGGFGGGSSFGGGSGFSGGGFGGGGFGGGR	30	P35908	Keratin, type II cytoskeletal 2 epidermal OS=Homo sapiens OX=9606 GN=KRT2 PE=1 SV=2	3	800.344	1.7823	3.1766e-83	172.06	82147000	yes
1261	GGGGGGFRGFSSGSAVVSGGSR	22	P35908	Keratin, type II cytoskeletal 2 epidermal OS=Homo sapiens OX=9606 GN=KRT2 PE=1 SV=2	3	633.973	0.77309	0.006875	56.055	9106900	yes
1262	GGGGGGYGSGGSSYGSGGGSYGSGGGGGGGR	31	P04264	Keratin, type II cytoskeletal 1 OS=Homo sapiens OX=9606 GN=KRT1 PE=1 SV=6	3	795.322	-1.6292	4.4884e-101	205.18	34292000	yes
1263	GGGGGGYGSGGSSYGSGGGSYGSGGGGGGGR	31	P04264	Keratin, type II cytoskeletal 1 OS=Homo sapiens OX=9606 GN=KRT1 PE=1 SV=6	3	795.322	-0.27711	1.7377e-87	183.69	38170000	yes
1264	GGGGGGYGSGGSSYGSGGGSYGSGGGGGGGR	31	P04264	Keratin, type II cytoskeletal 1 OS=Homo sapiens OX=9606 GN=KRT1 PE=1 SV=6	3	795.322	-2.0192			1321800	yes
1265	GGPGSAVSPYPTFNPSSDVAALHK	24	P04083	Annexin A1 OS=Homo sapiens OX=9606 GN=ANXA1 PE=1 SV=2	3	786.057	-0.14101	9.2717e-54	172.69	21530000	yes
1266	GGPGSAVSPYPTFNPSSDVAALHK	24	P04083	Annexin A1 OS=Homo sapiens OX=9606 GN=ANXA1 PE=1 SV=2	3	786.057	-0.29717	0.011389	42.322	9306500	yes
1267	GGSGGGGGGSSGGRGSGGGSSGGSIGGRGSSSGGVK	36	P04264	Keratin, type II cytoskeletal 1 OS=Homo sapiens OX=9606 GN=KRT1 PE=1 SV=6	4	685.565	-1.0949	0.0021565	60.675	7445100	yes
1268	GGSGGGGGGSSGGRGSGGGSSGGSIGGRGSSSGGVK	36	P04264	Keratin, type II cytoskeletal 1 OS=Homo sapiens OX=9606 GN=KRT1 PE=1 SV=6	4	685.565	-0.75058	0.00084036	66.01	10594000	yes
1269	GGSGGGGSISGGGYGSGGGSGGR	23	P35908	Keratin, type II cytoskeletal 2 epidermal OS=Homo sapiens OX=9606 GN=KRT2 PE=1 SV=2	2	871.378	-2.1993	3.0788e-89	224.55	22053000	yes
1270	GGSGGGGSISGGGYGSGGGSGGR	23	P35908	Keratin, type II cytoskeletal 2 epidermal OS=Homo sapiens OX=9606 GN=KRT2 PE=1 SV=2	2	871.378	-0.88636	1.5432e-78	215.23	25011000	yes
1271	GGSGGGGSISGGGYGSGGGSGGR	23	P35908	Keratin, type II cytoskeletal 2 epidermal OS=Homo sapiens OX=9606 GN=KRT2 PE=1 SV=2	2	871.378	-0.67906	7.6815e-150	264.52	14355000	yes
1272	GGSGGSHGGGSGFGGESGGSYGGGEEASGSGGGYGGGSGK	40	P35527	Keratin, type I cytoskeletal 9 OS=Homo sapiens OX=9606 GN=KRT9 PE=1 SV=3	3	1075.1	-1.7357	8.3355e-105	166.88	52622000	yes
1273	GGSGGSHGGGSGFGGESGGSYGGGEEASGSGGGYGGGSGK	40	P35527	Keratin, type I cytoskeletal 9 OS=Homo sapiens OX=9606 GN=KRT9 PE=1 SV=3	3	1075.1	-1.0694	0.00031402	43.302	35759000	yes
1274	GGSGGSHGGGSGFGGESGGSYGGGEEASGSGGGYGGGSGKSSHS	44	P35527	Keratin, type I cytoskeletal 9 OS=Homo sapiens OX=9606 GN=KRT9 PE=1 SV=3	4	906.115	-0.66098	2.3369e-149	212.66	59977000	yes
1275	GGSGGSYGGGGSGGGYGGGSGSR	23	P35527	Keratin, type I cytoskeletal 9 OS=Homo sapiens OX=9606 GN=KRT9 PE=1 SV=3	2	896.367	-1.4263	0	407.55	105820000	yes
1276	GGSGGSYGGGGSGGGYGGGSGSR	23	P35527	Keratin, type I cytoskeletal 9 OS=Homo sapiens OX=9606 GN=KRT9 PE=1 SV=3	2	896.367	0.1755	0	391.59	50935000	yes
1277	GGSGGSYGGGGSGGGYGGGSGSR	23	P35527	Keratin, type I cytoskeletal 9 OS=Homo sapiens OX=9606 GN=KRT9 PE=1 SV=3	3	597.914	-0.58157	6.2949e-24	123.83	4996000	yes
1278	GGSGGSYGGGGSGGGYGGGSGSR	23	P35527	Keratin, type I cytoskeletal 9 OS=Homo sapiens OX=9606 GN=KRT9 PE=1 SV=3	2	896.367	-0.76659	1.8995e-78	213.49	32150000	yes
1279	GGSGGSYGGGGSGGGYGGGSGSR	23	P35527	Keratin, type I cytoskeletal 9 OS=Homo sapiens OX=9606 GN=KRT9 PE=1 SV=3	2	896.367	-1.5253			30624	yes
1280	GGSISGGGYGSGGGK	15	P35908	Keratin, type II cytoskeletal 2 epidermal OS=Homo sapiens OX=9606 GN=KRT2 PE=1 SV=2	2	599.278	-0.46292	0.0045803	96.64	7893900	yes
1281	GGSSSGGGYGSGGGGSSSVK	20	P35908	Keratin, type II cytoskeletal 2 epidermal OS=Homo sapiens OX=9606 GN=KRT2 PE=1 SV=2	2	794.845	-0.68071	5.0564e-11	108.71	10938000	yes
1282	GGSSSGGGYGSGGGGSSSVK	20	P35908	Keratin, type II cytoskeletal 2 epidermal OS=Homo sapiens OX=9606 GN=KRT2 PE=1 SV=2	2	794.845	0.93199	3.9333e-06	79.771	2789500	yes
1283	GGSSSGGGYGSGGGGSSSVK	20	P35908	Keratin, type II cytoskeletal 2 epidermal OS=Homo sapiens OX=9606 GN=KRT2 PE=1 SV=2	2	794.845	-0.24903	6.1526e-17	127.03	2854300	yes
1284	GGVASGFKHVVPNEVVVQR	19	P06396	Gelsolin OS=Homo sapiens OX=9606 GN=GSN PE=1 SV=1	3	660.366	-0.18958	0.0027281	66.152	1358400	yes
1285	GGVEEGPTVLRK	12	P05089	Arginase-1 OS=Homo sapiens OX=9606 GN=ARG1 PE=1 SV=2	2	621.346		0.031528	63.816		yes
1286	GGVEEGPTVLRK	12	P05089	Arginase-1 OS=Homo sapiens OX=9606 GN=ARG1 PE=1 SV=2	3	414.566	-1.1906	0.00096547	105.03	60425000	yes
1287	GGVEEGPTVLRK	12	P05089	Arginase-1 OS=Homo sapiens OX=9606 GN=ARG1 PE=1 SV=2	3	414.566	-0.1428	0.0064891	84.289	8213200	yes
1288	GGYTLVSGYPK	11	P02790	Hemopexin OS=Homo sapiens OX=9606 GN=HPX PE=1 SV=2	2	571.298	-0.42457	0.0098254	107.57	44173000	yes
1289	GHILELLTEVTR	12	P31944	Caspase-14 OS=Homo sapiens OX=9606 GN=CASP14 PE=1 SV=2	2	690.896	1.4428	1.8463e-05	140.3	7164900	yes
1290	GHILELLTEVTR	12	P31944	Caspase-14 OS=Homo sapiens OX=9606 GN=CASP14 PE=1 SV=2	3	460.933	-0.32176	0.00027726	122.69	7476400	yes
1291	GHILELLTEVTRR	13	P31944	Caspase-14 OS=Homo sapiens OX=9606 GN=CASP14 PE=1 SV=2	3	512.967	-0.67111	0.032655	48.659	18746000	yes
1292	GIGTNEQAIIDVLTKR	16	Q5VT79	Annexin A8-like protein 1 OS=Homo sapiens OX=9606 GN=ANXA8L1 PE=2 SV=2	3	576.66	-1.2133	0.00056696	94.461	8156900	yes
1293	GIHNSIGDYRWQLDKIK	17	P15924	Desmoplakin OS=Homo sapiens OX=9606 GN=DSP PE=1 SV=3	4	511.525	-0.3388	0.00070374	69.485	12914000	yes
1294	GIHNSIGDYRWQLDKIK	17	P15924	Desmoplakin OS=Homo sapiens OX=9606 GN=DSP PE=1 SV=3	4	511.525	-1.5424	0.021089	39.256	11838000	yes
1295	GILAADESTGSIAK	14	P04075	Fructose-bisphosphate aldolase A OS=Homo sapiens OX=9606 GN=ALDOA PE=1 SV=2	2	666.854	-0.45141	0.031428	78.653	4916600	yes
1296	GILAADESTGSIAK	14	P04075	Fructose-bisphosphate aldolase A OS=Homo sapiens OX=9606 GN=ALDOA PE=1 SV=2	2	666.854	-0.80877	0.032035	73.067	5705900	yes
1297	GIVAAFYSGPSLSDK	15	P80108	Phosphatidylinositol-glycan-specific phospholipase D OS=Homo sapiens OX=9606 GN=GPLD1 PE=1 SV=3	2	756.391	-0.15447	4.4539e-14	146.16	29400000	yes
1298	GIYAYGFEKPSAIQQR	16	P60842	Eukaryotic initiation factor 4A-I OS=Homo sapiens OX=9606 GN=EIF4A1 PE=1 SV=1	3	609.984	-0.27183	0.0062096	63.128	2874900	yes
1299	GLAYLRDAWGILMDMRWR	18	O60928	Inward rectifier potassium channel 13 OS=Homo sapiens OX=9606 GN=KCNJ13 PE=1 SV=1	2	1120.07		0.0085232	59.198		yes
1300	GLEWLGR	7	A0A0B4J1U7	Immunoglobulin heavy variable 6-1 OS=Homo sapiens OX=9606 GN=IGHV6-1 PE=3 SV=1	2	415.73		3.6217e-05	133.99		yes
1301	GLFIIDDKGILR	12	Q06830	Peroxiredoxin-1 OS=Homo sapiens OX=9606 GN=PRDX1 PE=1 SV=1	3	453.938	-0.16835	0.023211	88.187	37985000	yes
1302	GLFIIDGKGVLR	12	P32119	Peroxiredoxin-2 OS=Homo sapiens OX=9606 GN=PRDX2 PE=1 SV=5	2	644.393	0.23678	4.1824e-08	155.84	6562900	yes
1303	GLFIIDGKGVLRQITVNDLPVGR	23	P32119	Peroxiredoxin-2 OS=Homo sapiens OX=9606 GN=PRDX2 PE=1 SV=5	4	620.864	-0.64968	1.9056e-37	146.19	8242900	yes
1304	GLGELQELYLK	11	P07359	Platelet glycoprotein Ib alpha chain OS=Homo sapiens OX=9606 GN=GP1BA PE=1 SV=2	2	631.853	-0.44788	0.0015115	130.96	18249000	yes
1305	GLGVGFGSGGGSSSSVK	17	P13647	Keratin, type II cytoskeletal 5 OS=Homo sapiens OX=9606 GN=KRT5 PE=1 SV=3	2	720.36	-0.0025056	0.036196	56.225	17322000	yes
1306	GLGVGFGSGGGSSSSVK	17	P13647	Keratin, type II cytoskeletal 5 OS=Homo sapiens OX=9606 GN=KRT5 PE=1 SV=3	2	720.36	-0.91576	0.0030244	80.245	7436800	yes
1307	GLHVVEVTYDDVPIPNSPFK	20	O75369	Filamin-B OS=Homo sapiens OX=9606 GN=FLNB PE=1 SV=2	3	742.72	-0.14254	0.0029186	56.851	996680	yes
1308	GLKEGIPALDNFLDK	15	P13639	Elongation factor 2 OS=Homo sapiens OX=9606 GN=EEF2 PE=1 SV=4	3	543.966	-0.099735	0.011009	70.41	13132000	yes
1309	GLMSSGMSQLIGLKEK	16	Q13835	Plakophilin-1 OS=Homo sapiens OX=9606 GN=PKP1 PE=1 SV=2	3	560.3	0.47597	0.0093783	67.605	4688800	yes
1310	GLMSSGMSQLIGLKEK	16	Q13835	Plakophilin-1 OS=Homo sapiens OX=9606 GN=PKP1 PE=1 SV=2	3	560.3	-0.093661			48131	yes
1311	GLSTESILIPR	11	P31025	Lipocalin-1 OS=Homo sapiens OX=9606 GN=LCN1 PE=1 SV=1	2	593.346	0.6352	0.030303	93.649	6193900	yes
1312	GLVGIEFKEKLLSAER	16	P15924	Desmoplakin OS=Homo sapiens OX=9606 GN=DSP PE=1 SV=3	3	597.012	-0.17382	4.4196e-19	155.92	18185000	yes
1313	GLVGIEFKEKLLSAER	16	P15924	Desmoplakin OS=Homo sapiens OX=9606 GN=DSP PE=1 SV=3	3	597.012	0.43102	4.0638e-12	138.57	6746400	yes
1314	GMQDLVEDFKNKYEDEINK	19	P02538	Keratin, type II cytoskeletal 6A OS=Homo sapiens OX=9606 GN=KRT6A PE=1 SV=3	4	579.527	-1.4408	0.00015473	70.942	1999200	yes
1315	GNDDHWIVDTDYDTYAVQYSCR	22	P02753	Retinol-binding protein 4 OS=Homo sapiens OX=9606 GN=RBP4 PE=1 SV=3	3	898.378	-0.53487	1.4343e-42	179.42	146690000	yes
1316	GNFHAVYRDDLK	12	P05109	Protein S100-A8 OS=Homo sapiens OX=9606 GN=S100A8 PE=1 SV=1	3	478.909	-1.3083	7.8914e-09	166.24	51363000	yes
1317	GNFHAVYRDDLK	12	P05109	Protein S100-A8 OS=Homo sapiens OX=9606 GN=S100A8 PE=1 SV=1	3	478.909	-1.4066			46523000	yes
1318	GNFHAVYRDDLKK	13	P05109	Protein S100-A8 OS=Homo sapiens OX=9606 GN=S100A8 PE=1 SV=1	3	521.607	-1.4878	7.4685e-05	119.25	34395000	yes
1319	GNPTVEVDLFTSK	13	P06733	Alpha-enolase OS=Homo sapiens OX=9606 GN=ENO1 PE=1 SV=2	2	703.862	0.21002	0.0055126	101.39	25304000	yes
1320	GNYDAAQR	8	P35542	Serum amyloid A-4 protein OS=Homo sapiens OX=9606 GN=SAA4 PE=1 SV=2	2	447.707		0.0012724	139.27		yes
1321	GPSVFPLAPCSR	12	P01861	Immunoglobulin heavy constant gamma 4 OS=Homo sapiens OX=9606 GN=IGHG4 PE=1 SV=1	2	644.329	0.80743	0.007514	100.48	8658100	yes
1322	GPSVFPLAPSSK	12	P01857	Immunoglobulin heavy constant gamma 1 OS=Homo sapiens OX=9606 GN=IGHG1 PE=1 SV=1	2	593.827	-2.5659	0.019249	94.692	4865700	yes
1323	GPSVFPLAPSSK	12	P01857	Immunoglobulin heavy constant gamma 1 OS=Homo sapiens OX=9606 GN=IGHG1 PE=1 SV=1	2	593.827	-0.39386	0.016374	96.015	16152000	yes
1324	GPSWDPFRDWYPHSR	15	P04792	Heat shock protein beta-1 OS=Homo sapiens OX=9606 GN=HSPB1 PE=1 SV=2	4	476.472	-0.52081	0.034375	53.328	77938000	yes
1325	GPYESGSGHSSGLGHR	16	Q86YZ3	Hornerin OS=Homo sapiens OX=9606 GN=HRNR PE=1 SV=2	3	528.91	-1.0786	0.0024062	83.729	6840800	yes
1326	GPYESGSGHSSGLGHR	16	Q86YZ3	Hornerin OS=Homo sapiens OX=9606 GN=HRNR PE=1 SV=2	3	528.91	0.34189	4.0317e-12	134.9	28123000	yes
1327	GPYESGSGHSSGLGHR	16	Q86YZ3	Hornerin OS=Homo sapiens OX=9606 GN=HRNR PE=1 SV=2	3	528.91	-0.1093	3.2509e-10	129.93	2202800	yes
1328	GPYESGSGHSSGLGHR	16	Q86YZ3	Hornerin OS=Homo sapiens OX=9606 GN=HRNR PE=1 SV=2	3	528.91	-0.49144			137830	yes
1329	GPYESGSGHSSGLGHR	16	Q86YZ3	Hornerin OS=Homo sapiens OX=9606 GN=HRNR PE=1 SV=2	3	528.91	-1.0425			1468200	yes
1330	GPYESGSGHSSGLGHR	16	Q86YZ3	Hornerin OS=Homo sapiens OX=9606 GN=HRNR PE=1 SV=2	3	528.91	-1.0308			109580	yes
1331	GPYESGSGHSSGLGHR	16	Q86YZ3	Hornerin OS=Homo sapiens OX=9606 GN=HRNR PE=1 SV=2	3	528.91	-0.92944			188700	yes
1332	GPYESGSGHSSGLGHR	16	Q86YZ3	Hornerin OS=Homo sapiens OX=9606 GN=HRNR PE=1 SV=2	3	528.91	-0.94326			18898	yes
1333	GQCIINSNK	9	P43652	Afamin OS=Homo sapiens OX=9606 GN=AFM PE=1 SV=1	2	517.258	-1.1514	0.003422	155.75	1352200000	yes
1334	GQCIINSNK	9	P43652	Afamin OS=Homo sapiens OX=9606 GN=AFM PE=1 SV=1	2	517.258	-1.5402	0.030601	94.302	8988400	yes
1335	GQCIINSNKDDR	12	P43652	Afamin OS=Homo sapiens OX=9606 GN=AFM PE=1 SV=1	3	473.893	-0.92631	0.0050128	101.6	4416900	yes
1336	GQCIINSNKDDRPK	14	P43652	Afamin OS=Homo sapiens OX=9606 GN=AFM PE=1 SV=1	4	411.959	-0.95703	6.371e-09	140.08	107990000	yes
1337	GQTGGDVNVEMDAAPGVDLSR	21	P08779	Keratin, type I cytoskeletal 16 OS=Homo sapiens OX=9606 GN=KRT16 PE=1 SV=4	3	701.992	-0.80476	0.0007906	65.438	1286500	yes
1338	GQTGGDVNVEMDAAPGVDLSR	21	P08779	Keratin, type I cytoskeletal 16 OS=Homo sapiens OX=9606 GN=KRT16 PE=1 SV=4	3	696.66	-0.34033	0.014851	44.341	2716000	yes
1339	GQVVPALNEK	10	P22792	Carboxypeptidase N subunit 2 OS=Homo sapiens OX=9606 GN=CPN2 PE=1 SV=3	2	527.798	-0.98786	0.0013676	108.74	17220000	yes
1340	GRGGGGGGFRGFSSGSAVVSGGSR	24	P35908	Keratin, type II cytoskeletal 2 epidermal OS=Homo sapiens OX=9606 GN=KRT2 PE=1 SV=2	4	529.013	-0.24094	0.0076799	43.611	5037800	yes
1341	GRGGGGGGFRGFSSGSAVVSGGSR	24	P35908	Keratin, type II cytoskeletal 2 epidermal OS=Homo sapiens OX=9606 GN=KRT2 PE=1 SV=2	4	529.013	0.055767	0.0077646	43.523	5108400	yes
1342	GRHGSGSGHSSSYGQHGSGSGWSSSSGR	28	Q86YZ3	Hornerin OS=Homo sapiens OX=9606 GN=HRNR PE=1 SV=2	4	673.291	-1.4867	0.0059833	59.282	1147400	yes
1343	GRRAEDGSVIDYELIDQDAR	20	P07355	Annexin A2 OS=Homo sapiens OX=9606 GN=ANXA2 PE=1 SV=2	3	760.04		0.0093515	59.512		yes
1344	GSGGGSSGGSIGGR	14	P04264	Keratin, type II cytoskeletal 1 OS=Homo sapiens OX=9606 GN=KRT1 PE=1 SV=6	2	546.755	-0.042294	0.026049	83.397	512500	yes
1345	GSGGGSSGGSIGGR	14	P04264	Keratin, type II cytoskeletal 1 OS=Homo sapiens OX=9606 GN=KRT1 PE=1 SV=6	2	546.755	0.99913			731900	yes
1346	GSGSSQSSGYGR	12	Q86YZ3	Hornerin OS=Homo sapiens OX=9606 GN=HRNR PE=1 SV=2	2	565.247	1.1742	0.0018137	119.68	3764800	yes
1347	GSHFFPGNNVIYEK	14	Q8WVV4	Protein POF1B OS=Homo sapiens OX=9606 GN=POF1B PE=1 SV=3	2	804.894		0.010475	101.71		yes
1348	GSHFFPGNNVIYEK	14	Q8WVV4	Protein POF1B OS=Homo sapiens OX=9606 GN=POF1B PE=1 SV=3	3	536.932	-0.94023	0.032224	48.112	26966000	yes
1349	GSHFFPGNNVIYEK	14	Q8WVV4	Protein POF1B OS=Homo sapiens OX=9606 GN=POF1B PE=1 SV=3	2	804.894	-0.57244	9.5438e-10	143.42	5845700	yes
1350	GSLGGGFSSGGFSGGSFSR	19	P13645	Keratin, type I cytoskeletal 10 OS=Homo sapiens OX=9606 GN=KRT10 PE=1 SV=6	2	854.39	1.1123	1.3903e-76	239.75	23378000	yes
1351	GSLGGGFSSGGFSGGSFSR	19	P13645	Keratin, type I cytoskeletal 10 OS=Homo sapiens OX=9606 GN=KRT10 PE=1 SV=6	3	569.929	0.19246	2.1854e-13	127.32	18054000	yes
1352	GSLGGGFSSGGFSGGSFSR	19	P13645	Keratin, type I cytoskeletal 10 OS=Homo sapiens OX=9606 GN=KRT10 PE=1 SV=6	2	854.39	1.8896	3.4315e-07	106.14	19830000	yes
1353	GSLGGGFSSGGFSGGSFSR	19	P13645	Keratin, type I cytoskeletal 10 OS=Homo sapiens OX=9606 GN=KRT10 PE=1 SV=6	3	569.929		0.00014463	73.688		yes
1354	GSLGGGFSSGGFSGGSFSR	19	P13645	Keratin, type I cytoskeletal 10 OS=Homo sapiens OX=9606 GN=KRT10 PE=1 SV=6	2	854.39	-0.42593	2.6243e-12	121.99	28430000	yes
1355	GSLGGGFSSGGFSGGSFSR	19	P13645	Keratin, type I cytoskeletal 10 OS=Homo sapiens OX=9606 GN=KRT10 PE=1 SV=6	3	569.929	-0.11394	7.9048e-05	81.643	47191000	yes
1356	GSPAINVAVHVFR	13	P02766	Transthyretin OS=Homo sapiens OX=9606 GN=TTR PE=1 SV=1	3	456.258	-0.51317	0.0010647	102.4	2114600	yes
1357	GSPAINVAVHVFR	13	P02766	Transthyretin OS=Homo sapiens OX=9606 GN=TTR PE=1 SV=1	3	456.258	-0.38124	0.010702	71.085	2599000	yes
1358	GSPAINVAVHVFR	13	P02766	Transthyretin OS=Homo sapiens OX=9606 GN=TTR PE=1 SV=1	3	456.258	0.15657	0.020423	63.091	1364900	yes
1359	GSPAINVAVHVFR	13	P02766	Transthyretin OS=Homo sapiens OX=9606 GN=TTR PE=1 SV=1	3	456.258	0.4775			964480	yes
1360	GSPAINVAVHVFRK	14	P02766	Transthyretin OS=Homo sapiens OX=9606 GN=TTR PE=1 SV=1	3	498.956	1.5892	0.0048948	79.633	13649000	yes
1361	GSPAINVAVHVFRK	14	P02766	Transthyretin OS=Homo sapiens OX=9606 GN=TTR PE=1 SV=1	3	498.956	-0.15366			766790	yes
1362	GSPAINVAVHVFRKAADDTWEPFASGK	27	P02766	Transthyretin OS=Homo sapiens OX=9606 GN=TTR PE=1 SV=1	4	718.37	-0.51452	6.2628e-48	150.91	40940000	yes
1363	GSQTQSHPDLGTEGCWDQLSAPR	23	Q96PD5	N-acetylmuramoyl-L-alanine amidase OS=Homo sapiens OX=9606 GN=PGLYRP2 PE=1 SV=1	3	843.047	-0.69191	8.1017e-117	245.41	20764000	yes
1364	GSQTQSHPDLGTEGCWDQLSAPR	23	Q96PD5	N-acetylmuramoyl-L-alanine amidase OS=Homo sapiens OX=9606 GN=PGLYRP2 PE=1 SV=1	3	843.047	-0.26732	4.2309e-06	75.112	3204300	yes
1365	GSRGGSGGSYGGGGSGGGYGGGSGSR	26	P35527	Keratin, type I cytoskeletal 9 OS=Homo sapiens OX=9606 GN=KRT9 PE=1 SV=3	3	697.966		4.3653e-14	94.767		yes
1366	GSRGGSGGSYGGGGSGGGYGGGSGSR	26	P35527	Keratin, type I cytoskeletal 9 OS=Homo sapiens OX=9606 GN=KRT9 PE=1 SV=3	3	697.966	-1.5659	0.03017	38.374	7430200	yes
1367	GSRGGSGGSYGGGGSGGGYGGGSGSR	26	P35527	Keratin, type I cytoskeletal 9 OS=Homo sapiens OX=9606 GN=KRT9 PE=1 SV=3	3	697.966	-0.16632			296960	yes
1368	GSRGGSGGSYGGGGSGGGYGGGSGSR	26	P35527	Keratin, type I cytoskeletal 9 OS=Homo sapiens OX=9606 GN=KRT9 PE=1 SV=3	3	697.966	-0.69186			198610	yes
1369	GSSSGGGYSSGSSSYGSGGR	20	P35908	Keratin, type II cytoskeletal 2 epidermal OS=Homo sapiens OX=9606 GN=KRT2 PE=1 SV=2	2	870.856	-1.4173	8.7425e-08	92.063	5171600	yes
1370	GSSSGGGYSSGSSSYGSGGR	20	P35908	Keratin, type II cytoskeletal 2 epidermal OS=Homo sapiens OX=9606 GN=KRT2 PE=1 SV=2	2	870.856	-0.024322	9.6777e-08	91.207	11936000	yes
1371	GSSSGGGYSSGSSSYGSGGR	20	P35908	Keratin, type II cytoskeletal 2 epidermal OS=Homo sapiens OX=9606 GN=KRT2 PE=1 SV=2	2	870.856	-0.74094	4.5333e-22	132.05	8881100	yes
1372	GSVQYLPDLDDKNSQEK	17	Q9UGM5	Fetuin-B OS=Homo sapiens OX=9606 GN=FETUB PE=1 SV=2	3	645.981	-1.2801	0.00036628	94.01	11001000	yes
1373	GSYGSGGSSYGSGGGSYGSGGGGGGHGSYGSGSSSGGYRGGSGGGGGGSSGGR	53	P04264	Keratin, type II cytoskeletal 1 OS=Homo sapiens OX=9606 GN=KRT1 PE=1 SV=6	4	1075.69	0.15308	0.00021732	27.58	3516800	yes
1374	GSYGSGGSSYGSGGGSYGSGGGGGGHGSYGSGSSSGGYRGGSGGGGGGSSGGR	53	P04264	Keratin, type II cytoskeletal 1 OS=Homo sapiens OX=9606 GN=KRT1 PE=1 SV=6	4	1075.69	-1.3074	4.5174e-255	262.66	71007000	yes
1375	GTDVPKWISIMTER	14	P07355	Annexin A2 OS=Homo sapiens OX=9606 GN=ANXA2 PE=1 SV=2	3	544.952	-0.96844	5.6209e-22	198.16	19378000	yes
1376	GTDVPKWISIMTER	14	P07355	Annexin A2 OS=Homo sapiens OX=9606 GN=ANXA2 PE=1 SV=2	3	544.952	-0.34341	6.3115e-14	162.88	10019000	yes
1377	GTDVPKWISIMTER	14	P07355	Annexin A2 OS=Homo sapiens OX=9606 GN=ANXA2 PE=1 SV=2	3	550.284	-0.17426	0.0089874	68.83	680360	yes
1378	GTFATLSELHCDKLHVDPENFR	22	P68871	Hemoglobin subunit beta OS=Homo sapiens OX=9606 GN=HBB PE=1 SV=2	4	647.316	-0.70741	0.01426	37.683	9590100	yes
1379	GTKVILHLKEDQTEYLEER	19	P08238	Heat shock protein HSP 90-beta OS=Homo sapiens OX=9606 GN=HSP90AB1 PE=1 SV=4	4	576.058	-0.55495	0.021677	38.577	1896200	yes
1380	GTNYLADVFEK	11	P31151	Protein S100-A7 OS=Homo sapiens OX=9606 GN=S100A7 PE=1 SV=4	2	628.812	0.15371	0.0026612	126.71	39335000	yes
1381	GTNYLADVFEK	11	P31151	Protein S100-A7 OS=Homo sapiens OX=9606 GN=S100A7 PE=1 SV=4	2	628.812	-0.78826	3.9635e-05	143.96	109940000	yes
1382	GTNYLADVFEK	11	P31151	Protein S100-A7 OS=Homo sapiens OX=9606 GN=S100A7 PE=1 SV=4	2	628.812		0.0071551	119.53		yes
1383	GTNYLADVFEKK	12	P31151	Protein S100-A7 OS=Homo sapiens OX=9606 GN=S100A7 PE=1 SV=4	3	462.242	-0.21006	0.0067099	83.617	25646000	yes
1384	GTNYLADVFEKKDK	14	P31151	Protein S100-A7 OS=Homo sapiens OX=9606 GN=S100A7 PE=1 SV=4	3	543.282	0.0039265	0.0022118	99.566	9229300	yes
1385	GTPWLRVHRDGPALSGPQSR	20	P19971	Thymidine phosphorylase OS=Homo sapiens OX=9606 GN=TYMP PE=1 SV=2	4	547.544	0.52399	0.010723	46.131	2756700	yes
1386	GTVCFYGHLDVQPADR	16	Q96KN2	Beta-Ala-His dipeptidase OS=Homo sapiens OX=9606 GN=CNDP1 PE=1 SV=5	3	612.29	-0.083523	0.0027077	82.007	20492000	yes
1387	GVCEETSGAYEK	12	P02760	Protein AMBP OS=Homo sapiens OX=9606 GN=AMBP PE=1 SV=1	2	665.285	-1.7664	8.0659e-05	137.98	739310000	yes
1388	GVDEATIIDILTKR	14	P04083	Annexin A1 OS=Homo sapiens OX=9606 GN=ANXA1 PE=1 SV=2	3	515.295	-0.081266	0.0074924	65.472	9747300	yes
1389	GVDEATIIDILTKRNNAQR	19	P04083	Annexin A1 OS=Homo sapiens OX=9606 GN=ANXA1 PE=1 SV=2	3	709.722	-0.24904	1.8582e-17	133.71	12486000	yes
1390	GVDEATIIDILTKRNNAQR	19	P04083	Annexin A1 OS=Homo sapiens OX=9606 GN=ANXA1 PE=1 SV=2	4	532.543	-1.1288	5.5874e-07	99.569	19365000	yes
1391	GVNLPGAAVDLPAVSEKDIQDLK	23	P14618	Pyruvate kinase PKM OS=Homo sapiens OX=9606 GN=PKM PE=1 SV=4	3	783.76	1.9163	0.00032953	68.369	10354000	yes
1392	GVSKAVEHINKTIAPALVSK	20	P06733	Alpha-enolase OS=Homo sapiens OX=9606 GN=ENO1 PE=1 SV=2	3	688.072	-1.1082	0.02935	47.397	1181900	yes
1393	GVTCVSQMPVAEGK	14	Q9H944	Mediator of RNA polymerase II transcription subunit 20 OS=Homo sapiens OX=9606 GN=MED20 PE=1 SV=1	2	739.853	-1.9523	0.035465	43.651	537240000	yes
1394	GVTFLLR	7	P04217	Alpha-1B-glycoprotein OS=Homo sapiens OX=9606 GN=A1BG PE=1 SV=4	2	403.25	-0.26062	0.029362	126.16	612180000	yes
1395	GVTSVSQIFHSPDLAIR	17	P05155	Plasma protease C1 inhibitor OS=Homo sapiens OX=9606 GN=SERPING1 PE=1 SV=2	4	457.499	0.74308	0.01343	50.653	15627000	yes
1396	GVTSVSQIFHSPDLAIR	17	P05155	Plasma protease C1 inhibitor OS=Homo sapiens OX=9606 GN=SERPING1 PE=1 SV=2	3	609.663	0.12329	1.0752e-23	179.17	8614200	yes
1397	GVTSVSQIFHSPDLAIR	17	P05155	Plasma protease C1 inhibitor OS=Homo sapiens OX=9606 GN=SERPING1 PE=1 SV=2	3	609.663	-0.67842	3.5644e-10	122.31	18563000000	yes
1398	GVTSVSQIFHSPDLAIR	17	P05155	Plasma protease C1 inhibitor OS=Homo sapiens OX=9606 GN=SERPING1 PE=1 SV=2	3	609.663	-0.13679	0.0077647	56.215	2015100	yes
1399	GVTSVSQIFHSPDLAIR	17	P05155	Plasma protease C1 inhibitor OS=Homo sapiens OX=9606 GN=SERPING1 PE=1 SV=2	3	609.663	0.60436	0.0013781	68.257	919140	yes
1400	GVTSVSQIFHSPDLAIR	17	P05155	Plasma protease C1 inhibitor OS=Homo sapiens OX=9606 GN=SERPING1 PE=1 SV=2	3	609.663	0.011512	5.056e-16	146.16	924370000	yes
1401	GVTSVSQIFHSPDLAIR	17	P05155	Plasma protease C1 inhibitor OS=Homo sapiens OX=9606 GN=SERPING1 PE=1 SV=2	3	609.663	-0.49585	0.0030076	64.507	3761500	yes
1402	GWLRDPSASPGDAGEQAIR	19	P18206	Vinculin OS=Homo sapiens OX=9606 GN=VCL PE=1 SV=4	3	661.661	-0.33416	0.026623	51.819	1085500	yes
1403	GWVTDGFSSLK	11	P02656	Apolipoprotein C-III OS=Homo sapiens OX=9606 GN=APOC3 PE=1 SV=1	2	598.801	-0.27313	0.0039318	122.13	133820000	yes
1404	GWVTDGFSSLK	11	P02656	Apolipoprotein C-III OS=Homo sapiens OX=9606 GN=APOC3 PE=1 SV=1	2	598.801	-0.27246	0.031784	93.111	78618000	yes
1405	GYSFTTTAEREIVRDIK	17	P63261	Actin, cytoplasmic 2 OS=Homo sapiens OX=9606 GN=ACTG1 PE=1 SV=1	4	497.263	-0.021222	0.035053	33.947	2020200	yes
1406	GYSPTHREEEYGKNHHNSSK	20	P20930	Filaggrin OS=Homo sapiens OX=9606 GN=FLG PE=1 SV=3	4	590.022	-0.26402	1.0739e-13	114.4	11793000	yes
1407	HCECSTDEVNSEDMDAYCR	19	P05556	Integrin beta-1 OS=Homo sapiens OX=9606 GN=ITGB1 PE=1 SV=2	3	793.286	-0.58982	3.165e-09	110.22	1079700	yes
1408	HDGRLVARPEPATGYTLEFR	20	Q16658	Fascin OS=Homo sapiens OX=9606 GN=FSCN1 PE=1 SV=3	4	572.05	-0.86572	1.3599e-05	74.662	643780	yes
1409	HEVININLK	9	P78417	Glutathione S-transferase omega-1 OS=Homo sapiens OX=9606 GN=GSTO1 PE=1 SV=2	2	540.314	-0.80296	0.0035986	157.91	8423500	yes
1410	HGDDLRNTKHEISEMNR	17	P13647	Keratin, type II cytoskeletal 5 OS=Homo sapiens OX=9606 GN=KRT5 PE=1 SV=3	3	689.992	-1.1023	0.00069239	79.022	743180	yes
1411	HGDDLRNTKHEISEMNR	17	P13647	Keratin, type II cytoskeletal 5 OS=Homo sapiens OX=9606 GN=KRT5 PE=1 SV=3	4	513.747	-0.82647	0.0070018	54.805	1254000	yes
1412	HGDDLRNTKQEIAEINR	17	P02538	Keratin, type II cytoskeletal 6A OS=Homo sapiens OX=9606 GN=KRT6A PE=1 SV=3	4	503.009	-0.46158	4.0908e-05	97.579	11719000	no
1413	HGDDLRNTKQEIAEINR	17	P02538	Keratin, type II cytoskeletal 6A OS=Homo sapiens OX=9606 GN=KRT6A PE=1 SV=3	4	503.009	-0.29758	0.019402	40.844	10581000	no
1414	HGDDLRNTKQEIAEINR	17	P02538	Keratin, type II cytoskeletal 6A OS=Homo sapiens OX=9606 GN=KRT6A PE=1 SV=3	4	503.009	-0.787	0.017881	42.277	1602300	no
1415	HGDSLKEIK	9	P35908	Keratin, type II cytoskeletal 2 epidermal OS=Homo sapiens OX=9606 GN=KRT2 PE=1 SV=2	2	513.783	-0.83723	0.021341	128.38	8698900	yes
1416	HGDSLKEIKIEISELNR	17	P35908	Keratin, type II cytoskeletal 2 epidermal OS=Homo sapiens OX=9606 GN=KRT2 PE=1 SV=2	4	496.023	0.035107	2.2875e-20	152.32	2200300	yes
1417	HGDSLKEIKIEISELNR	17	P35908	Keratin, type II cytoskeletal 2 epidermal OS=Homo sapiens OX=9606 GN=KRT2 PE=1 SV=2	4	496.023	-0.020243	3.4097e-16	146.86	9432300	yes
1418	HGESGSMAVFHQTQGPSYSESK	22	P15151	Poliovirus receptor OS=Homo sapiens OX=9606 GN=PVR PE=1 SV=2	3	784.35	-0.24428	1.8457e-67	221.92	12999000	yes
1419	HGGGGGGFGGGGFGSR	16	P35908	Keratin, type II cytoskeletal 2 epidermal OS=Homo sapiens OX=9606 GN=KRT2 PE=1 SV=2	3	440.866	-1.9408	8.4653e-05	101.43	37684000	yes
1420	HGGGGGGFGGGGFGSR	16	P35908	Keratin, type II cytoskeletal 2 epidermal OS=Homo sapiens OX=9606 GN=KRT2 PE=1 SV=2	2	660.795	-2.1575	9.1584e-22	176.78	27245000	yes
1421	HGGGGGGFGGGGFGSR	16	P35908	Keratin, type II cytoskeletal 2 epidermal OS=Homo sapiens OX=9606 GN=KRT2 PE=1 SV=2	3	440.866	-1.7219	2.7583e-09	123.95	20156000	yes
1422	HGGGGGGFGGGGFGSR	16	P35908	Keratin, type II cytoskeletal 2 epidermal OS=Homo sapiens OX=9606 GN=KRT2 PE=1 SV=2	2	660.795	-1.363	1.2424e-78	245.58	50830000	yes
1423	HGGGGGGFGGGGFGSR	16	P35908	Keratin, type II cytoskeletal 2 epidermal OS=Homo sapiens OX=9606 GN=KRT2 PE=1 SV=2	3	440.866	-0.57664	0.0022945	72.209	100510000	yes
1424	HGGGGGGFGGGGFGSR	16	P35908	Keratin, type II cytoskeletal 2 epidermal OS=Homo sapiens OX=9606 GN=KRT2 PE=1 SV=2	2	660.795	-0.5064	1.0863e-35	208.56	8512000	yes
1425	HGGGGGGFGGGGFGSR	16	P35908	Keratin, type II cytoskeletal 2 epidermal OS=Homo sapiens OX=9606 GN=KRT2 PE=1 SV=2	3	440.866	-1.3704	0.024766	44.294	31897000	yes
1426	HGGGGGGFGGGGFGSR	16	P35908	Keratin, type II cytoskeletal 2 epidermal OS=Homo sapiens OX=9606 GN=KRT2 PE=1 SV=2	2	660.795	-2.1999			179680	yes
1427	HGNSHQGEPRDYSK	14	P13645	Keratin, type I cytoskeletal 10 OS=Homo sapiens OX=9606 GN=KRT10 PE=1 SV=6	3	537.913	0.34794	1.1778e-45	230.26	6336700	yes
1428	HGSGSGHSSSYGQHGSGSGWSSSSGR	26	Q86YZ3	Hornerin OS=Homo sapiens OX=9606 GN=HRNR PE=1 SV=2	4	620.011	0.19102	7.3079e-117	233.45	5518400	yes
1429	HGSGSGHSSSYGQHGSGSGWSSSSGR	26	Q86YZ3	Hornerin OS=Homo sapiens OX=9606 GN=HRNR PE=1 SV=2	4	620.011	-0.10366	3.1444e-71	189.39	5066100	yes
1430	HGSGSGHSSSYGQHGSGSGWSSSSGR	26	Q86YZ3	Hornerin OS=Homo sapiens OX=9606 GN=HRNR PE=1 SV=2	4	620.011	-1.7653	0	334.73	8206900	yes
1431	HGSGSGHSSSYGQHGSGSGWSSSSGR	26	Q86YZ3	Hornerin OS=Homo sapiens OX=9606 GN=HRNR PE=1 SV=2	4	620.011	-1.6805	4.8313e-08	61.612	639910	yes
1432	HGSGSGHSSSYGQHGSGSGWSSSSGR	26	Q86YZ3	Hornerin OS=Homo sapiens OX=9606 GN=HRNR PE=1 SV=2	4	620.011	-1.0735	0.031682	42.806	13659000	yes
1433	HGSGSGQSSGFGHK	14	Q86YZ3	Hornerin OS=Homo sapiens OX=9606 GN=HRNR PE=1 SV=2	2	665.3	0.5643	9.6629e-14	156.14	2076800	yes
1434	HGSGSGQSSSYGPYR	15	Q86YZ3	Hornerin OS=Homo sapiens OX=9606 GN=HRNR PE=1 SV=2	3	509.559	-1.2783	0.016911	50.155	3276900	yes
1435	HGSGSGQSSSYGPYR	15	Q86YZ3	Hornerin OS=Homo sapiens OX=9606 GN=HRNR PE=1 SV=2	3	509.559	-1.0781	0.0078755	85.837	1791400	yes
1436	HGSSQVWK	8	Q5D862	Filaggrin-2 OS=Homo sapiens OX=9606 GN=FLG2 PE=1 SV=1	2	464.735	-1.0349	0.00062304	182.68	8343700	yes
1437	HGSSSGSSSHYGQHGSGSR	19	Q86YZ3	Hornerin OS=Homo sapiens OX=9606 GN=HRNR PE=1 SV=2	4	465.451	-0.33696	0.027404	36.451	7203600	yes
1438	HGSSSGSSSSYGQHGSGSR	19	Q86YZ3	Hornerin OS=Homo sapiens OX=9606 GN=HRNR PE=1 SV=2	4	452.944	-1.6802	0.011162	46.514	3595700	yes
1439	HGSSSGSSSSYGQHGSGSR	19	Q86YZ3	Hornerin OS=Homo sapiens OX=9606 GN=HRNR PE=1 SV=2	4	452.944	-0.40793	5.8932e-07	103.88	6299800	yes
1440	HGSSSGSSSSYGQHGSGSR	19	Q86YZ3	Hornerin OS=Homo sapiens OX=9606 GN=HRNR PE=1 SV=2	4	452.944	-0.2137	0.008964	61.648	3818700	yes
1441	HGSSSGSSSSYGQHGSGSR	19	Q86YZ3	Hornerin OS=Homo sapiens OX=9606 GN=HRNR PE=1 SV=2	4	452.944	0.09586			60338	yes
1442	HGVQELEIELQSQLSK	16	P35527	Keratin, type I cytoskeletal 9 OS=Homo sapiens OX=9606 GN=KRT9 PE=1 SV=3	3	613.327		0.0064597	92.977		yes
1443	HGVQELEIELQSQLSK	16	P35527	Keratin, type I cytoskeletal 9 OS=Homo sapiens OX=9606 GN=KRT9 PE=1 SV=3	3	613.327	-0.033341	3.317e-22	173.26	96325000	yes
1444	HGVQELEIELQSQLSK	16	P35527	Keratin, type I cytoskeletal 9 OS=Homo sapiens OX=9606 GN=KRT9 PE=1 SV=3	3	613.327	-0.0032893	2.1652e-36	208.83	191570000	yes
1445	HGVQELEIELQSQLSKK	17	P35527	Keratin, type I cytoskeletal 9 OS=Homo sapiens OX=9606 GN=KRT9 PE=1 SV=3	3	656.025	-0.33062	0.00022355	87.287	14741000	yes
1446	HGVQELEIELQSQLSKK	17	P35527	Keratin, type I cytoskeletal 9 OS=Homo sapiens OX=9606 GN=KRT9 PE=1 SV=3	3	656.025	-0.39052	2.3469e-20	151.39	182180000	yes
1447	HGVQELEIELQSQLSKK	17	P35527	Keratin, type I cytoskeletal 9 OS=Homo sapiens OX=9606 GN=KRT9 PE=1 SV=3	3	656.025	-0.75329	6.1919e-24	179.74	188860000	yes
1448	HGVQELEIELQSQLSKKAALEK	22	P35527	Keratin, type I cytoskeletal 9 OS=Homo sapiens OX=9606 GN=KRT9 PE=1 SV=3	4	620.345	1.3831	0.00082926	58.904	6049600	yes
1449	HGVQELEIELQSQLSKKAALEK	22	P35527	Keratin, type I cytoskeletal 9 OS=Homo sapiens OX=9606 GN=KRT9 PE=1 SV=3	4	620.345	-0.55959	8.413e-05	68.369	9759100	yes
1450	HGVYNPNKIFGVTTLDIVR	19	P40926	Malate dehydrogenase, mitochondrial OS=Homo sapiens OX=9606 GN=MDH2 PE=1 SV=3	4	536.547	-0.74178	0.011062	56.215	1656600	yes
1451	HHGPTITAK	9	P02760	Protein AMBP OS=Homo sapiens OX=9606 GN=AMBP PE=1 SV=1	2	481.264	-0.035245	0.0010326	179.21	249990000	yes
1452	HHGPTITAK	9	P02760	Protein AMBP OS=Homo sapiens OX=9606 GN=AMBP PE=1 SV=1	2	481.264	-0.10038	0.0011106	178.99	6429500	yes
1453	HHGPTITAK	9	P02760	Protein AMBP OS=Homo sapiens OX=9606 GN=AMBP PE=1 SV=1	2	481.264	1.2516			2822700	yes
1454	HHSDLYSHYFGGLAETVLVVR	21	Q16853	Membrane primary amine oxidase OS=Homo sapiens OX=9606 GN=AOC3 PE=1 SV=3	4	600.808	2.3978	2.9127e-13	116.29	15350000	yes
1455	HICYFQIDK	9	P27487	Dipeptidyl peptidase 4 OS=Homo sapiens OX=9606 GN=DPP4 PE=1 SV=2	2	612.298	-0.80123	1.5769e-08	197.3	19340000	yes
1456	HIQPGAFDTLDR	12	Q6EMK4	Vasorin OS=Homo sapiens OX=9606 GN=VASN PE=1 SV=1	2	685.347	-1.0007	0.019413	94.616	29808000	yes
1457	HIQPGAFDTLDR	12	Q6EMK4	Vasorin OS=Homo sapiens OX=9606 GN=VASN PE=1 SV=1	3	457.233	-0.139	0.000236	124.21	11418000	yes
1458	HLEDVFSK	8	Q96KN2	Beta-Ala-His dipeptidase OS=Homo sapiens OX=9606 GN=CNDP1 PE=1 SV=5	2	487.751	-0.57945	1.0087e-19	221.25	58058000	yes
1459	HLEINPDHPIVETLR	15	P08238	Heat shock protein HSP 90-beta OS=Homo sapiens OX=9606 GN=HSP90AB1 PE=1 SV=4	3	594.988	0.14566	0.019988	48.112	656800	yes
1460	HLFTGPVLSK	10	P16930	Fumarylacetoacetase OS=Homo sapiens OX=9606 GN=FAH PE=1 SV=2	2	549.819	0.36734	0.0089869	122.13	5696400	yes
1461	HLFTGPVLSK	10	P16930	Fumarylacetoacetase OS=Homo sapiens OX=9606 GN=FAH PE=1 SV=2	2	549.819	1.2918			119010	yes
1462	HLQLAIRNDEELNKLLGR	18	Q93077	Histone H2A type 1-C OS=Homo sapiens OX=9606 GN=H2AC6 PE=1 SV=3	4	533.804	0.41632	0.007767	51.606	1181600	yes
1463	HLSLLTTLSNR	11	P02774	Vitamin D-binding protein OS=Homo sapiens OX=9606 GN=GC PE=1 SV=2	2	627.862	1.825	0.0030023	125.48	9295200	yes
1464	HLSLLTTLSNR	11	P02774	Vitamin D-binding protein OS=Homo sapiens OX=9606 GN=GC PE=1 SV=2	2	627.862	2.1053	1.5461e-05	170.47	28918000	yes
1465	HLSLLTTLSNR	11	P02774	Vitamin D-binding protein OS=Homo sapiens OX=9606 GN=GC PE=1 SV=2	3	418.91	-0.088396	0.020365	74.944	1923900	yes
1466	HLTSNSPR	8	P14923	Junction plakoglobin OS=Homo sapiens OX=9606 GN=JUP PE=1 SV=3	2	456.238	0.14111	0.014604	140.09	30653000	yes
1467	HLVALSPK	8	P08185	Corticosteroid-binding globulin OS=Homo sapiens OX=9606 GN=SERPINA6 PE=1 SV=1	2	432.769	-0.64428	0.023888	140.98	38058000	yes
1468	HLYVLEFSDHPGIHEPLEPEVK	22	P15169	Carboxypeptidase N catalytic chain OS=Homo sapiens OX=9606 GN=CPN1 PE=1 SV=1	5	517.867	0.19539	0.024903	28.412	16084000	yes
1469	HNSSGSILFLGR	12	P30740	Leukocyte elastase inhibitor OS=Homo sapiens OX=9606 GN=SERPINB1 PE=1 SV=1	3	429.898	-0.038627	0.037744	58.172	3912300	yes
1470	HPDYSVVLLLR	11	P02768	Albumin OS=Homo sapiens OX=9606 GN=ALB PE=1 SV=2	2	656.375	-0.15043	1.1757e-08	191.17	63228000	yes
1471	HPDYSVVLLLR	11	P02768	Albumin OS=Homo sapiens OX=9606 GN=ALB PE=1 SV=2	2	656.375	-0.2869	1.4053e-57	247.75	131630000	yes
1472	HPDYSVVLLLR	11	P02768	Albumin OS=Homo sapiens OX=9606 GN=ALB PE=1 SV=2	2	656.375	1.055	2.1798e-57	244.63	12868000	yes
1473	HPDYSVVLLLR	11	P02768	Albumin OS=Homo sapiens OX=9606 GN=ALB PE=1 SV=2	2	656.375	-0.65531	8.225e-25	218.55	4807200000	yes
1474	HPDYSVVLLLR	11	P02768	Albumin OS=Homo sapiens OX=9606 GN=ALB PE=1 SV=2	2	656.375	-1.0317	1.2181e-07	182.76	89266000	yes
1475	HPDYSVVLLLR	11	P02768	Albumin OS=Homo sapiens OX=9606 GN=ALB PE=1 SV=2	2	656.375	-0.61097			2306800	yes
1476	HPDYSVVLLLR	11	P02768	Albumin OS=Homo sapiens OX=9606 GN=ALB PE=1 SV=2	2	656.375	-1.3738			22568000000	yes
1477	HPDYSVVLLLRLAK	14	P02768	Albumin OS=Homo sapiens OX=9606 GN=ALB PE=1 SV=2	3	541.991	-0.27615	1.8731e-14	170.18	29344000	yes
1478	HPYFYAPELLFFAK	14	P02768	Albumin OS=Homo sapiens OX=9606 GN=ALB PE=1 SV=2	3	581.636	0.20666	0.02592	51.875	8921700	yes
1479	HPYFYAPELLFFAK	14	P02768	Albumin OS=Homo sapiens OX=9606 GN=ALB PE=1 SV=2	3	581.636	-1.1829	0.01095	64.65	2797300	yes
1480	HPYFYAPELLFFAK	14	P02768	Albumin OS=Homo sapiens OX=9606 GN=ALB PE=1 SV=2	3	581.636	0.49062	0.018728	56.951	13752000	yes
1481	HPYFYAPELLFFAK	14	P02768	Albumin OS=Homo sapiens OX=9606 GN=ALB PE=1 SV=2	3	581.636	1.0392	0.0055163	83.617	6093400	yes
1482	HPYFYAPELLFFAK	14	P02768	Albumin OS=Homo sapiens OX=9606 GN=ALB PE=1 SV=2	3	581.636	0.17404	0.0012854	98.105	3538000	yes
1483	HPYFYAPELLFFAK	14	P02768	Albumin OS=Homo sapiens OX=9606 GN=ALB PE=1 SV=2	3	581.636	-0.032122	0.0068552	73.466	14360000	yes
1484	HPYFYAPELLFFAKR	15	P02768	Albumin OS=Homo sapiens OX=9606 GN=ALB PE=1 SV=2	3	633.67	-0.17671	2.2309e-22	177.81	9735500000	yes
1485	HPYFYAPELLFFAKR	15	P02768	Albumin OS=Homo sapiens OX=9606 GN=ALB PE=1 SV=2	3	633.67	0.1666			698730	yes
1486	HQEGEIFDTEKEKYEITEQR	20	Q02878	60S ribosomal protein L6 OS=Homo sapiens OX=9606 GN=RPL6 PE=1 SV=3	4	628.051	-0.98448	5.201e-07	81.967	2233800	yes
1487	HQFLLTGDTQGR	12	P04217	Alpha-1B-glycoprotein OS=Homo sapiens OX=9606 GN=A1BG PE=1 SV=4	3	458.237	0.0072646	0.025314	65.179	2611600	yes
1488	HQFLLTGDTQGR	12	P04217	Alpha-1B-glycoprotein OS=Homo sapiens OX=9606 GN=A1BG PE=1 SV=4	3	458.237	-0.81151	0.027745	63.727	1873500	yes
1489	HQFLLTGDTQGR	12	P04217	Alpha-1B-glycoprotein OS=Homo sapiens OX=9606 GN=A1BG PE=1 SV=4	2	686.852	-1.1917	1.2258e-08	156.51	910070000	yes
1490	HQFLLTGDTQGR	12	P04217	Alpha-1B-glycoprotein OS=Homo sapiens OX=9606 GN=A1BG PE=1 SV=4	2	686.852	-1.3816	3.8503e-09	173.64	56781000	yes
1491	HQFLLTGDTQGR	12	P04217	Alpha-1B-glycoprotein OS=Homo sapiens OX=9606 GN=A1BG PE=1 SV=4	3	458.237	-0.032238	0.001638	100.04	712250000	yes
1492	HQFLLTGDTQGR	12	P04217	Alpha-1B-glycoprotein OS=Homo sapiens OX=9606 GN=A1BG PE=1 SV=4	3	458.237	-0.34931	0.016568	71.806	9054700	yes
1493	HQFLLTGDTQGR	12	P04217	Alpha-1B-glycoprotein OS=Homo sapiens OX=9606 GN=A1BG PE=1 SV=4	2	686.852	-0.87203	2.089e-11	182.64	368180000	yes
1494	HQFLLTGDTQGR	12	P04217	Alpha-1B-glycoprotein OS=Homo sapiens OX=9606 GN=A1BG PE=1 SV=4	2	686.852	-0.9275	0.032222	88.681	8445700	yes
1495	HQFLLTGDTQGR	12	P04217	Alpha-1B-glycoprotein OS=Homo sapiens OX=9606 GN=A1BG PE=1 SV=4	3	458.237	-0.5019	0.00012289	128.36	273190000	yes
1496	HQFLLTGDTQGR	12	P04217	Alpha-1B-glycoprotein OS=Homo sapiens OX=9606 GN=A1BG PE=1 SV=4	2	686.852	0.13323			2361000	yes
1497	HQGVMVGMGQK	11	P63261	Actin, cytoplasmic 2 OS=Homo sapiens OX=9606 GN=ACTG1 PE=1 SV=1	2	602.284	1.0657	1.9868e-05	143.04	12383000	no
1498	HQGVMVGMGQK	11	P63261	Actin, cytoplasmic 2 OS=Homo sapiens OX=9606 GN=ACTG1 PE=1 SV=1	3	401.858	-0.16286	0.010589	73.327	10857000	no
1499	HQGVMVGMGQK	11	P63261	Actin, cytoplasmic 2 OS=Homo sapiens OX=9606 GN=ACTG1 PE=1 SV=1	2	602.284	-0.10438			58353	no
1500	HQGVMVGMGQK	11	P63261	Actin, cytoplasmic 2 OS=Homo sapiens OX=9606 GN=ACTG1 PE=1 SV=1	2	586.289	-1.2167	6.9457e-08	186.76	17719000	no
1501	HQGVMVGMGQKDSYVGDEAQSK	22	P63261	Actin, cytoplasmic 2 OS=Homo sapiens OX=9606 GN=ACTG1 PE=1 SV=1	4	588.524	-0.86605	0.0091372	51.526	6069700	no
1502	HQGVMVGMGQKDSYVGDEAQSK	22	P63261	Actin, cytoplasmic 2 OS=Homo sapiens OX=9606 GN=ACTG1 PE=1 SV=1	3	784.363	-0.074911	8.8285e-14	114.37	1688900	no
1503	HQGVMVGMGQKDSYVGDEAQSK	22	P63261	Actin, cytoplasmic 2 OS=Homo sapiens OX=9606 GN=ACTG1 PE=1 SV=1	3	784.363	-0.91415	5.187e-50	193.11	4133500	no
1504	HQGVMVGMGQKDSYVGDEAQSK	22	P63261	Actin, cytoplasmic 2 OS=Homo sapiens OX=9606 GN=ACTG1 PE=1 SV=1	4	588.524	-0.19257	9.777e-09	91.276	11002000	no
1505	HQGVMVGMGQKDSYVGDEAQSK	22	P63261	Actin, cytoplasmic 2 OS=Homo sapiens OX=9606 GN=ACTG1 PE=1 SV=1	3	784.363	-0.83405	1.5071e-11	106.86	4996900	no
1506	HQGVMVGMGQKDSYVGDEAQSK	22	P63261	Actin, cytoplasmic 2 OS=Homo sapiens OX=9606 GN=ACTG1 PE=1 SV=1	3	795.027	-0.80576	0.001326	54.223	1688000	no
1507	HQGVMVGMGQKDSYVGDEAQSK	22	P63261	Actin, cytoplasmic 2 OS=Homo sapiens OX=9606 GN=ACTG1 PE=1 SV=1	4	596.522	-0.24978	1.3243e-09	92.932	3570300	no
1508	HQGVMVGMGQKDSYVGDEAQSKR	23	P63261	Actin, cytoplasmic 2 OS=Homo sapiens OX=9606 GN=ACTG1 PE=1 SV=1	4	635.547	0.87351	2.3885e-30	137.64	3689400	no
1509	HQGVMVGMGQKDSYVGDEAQSKR	23	P63261	Actin, cytoplasmic 2 OS=Homo sapiens OX=9606 GN=ACTG1 PE=1 SV=1	4	635.547	-0.59286	3.9384e-24	121.47	8408100	no
1510	HQGVMVGMGQKDSYVGDEAQSKR	23	P63261	Actin, cytoplasmic 2 OS=Homo sapiens OX=9606 GN=ACTG1 PE=1 SV=1	4	631.548	0.21708	0.00038367	61.276	5980000	no
1511	HQGVMVGMGQKDSYVGDEAQSKR	23	P63261	Actin, cytoplasmic 2 OS=Homo sapiens OX=9606 GN=ACTG1 PE=1 SV=1	4	631.548	0.062868	3.0059e-06	73.294	5191700	no
1512	HQGVMVGMGQKDSYVGDEAQSKR	23	P63261	Actin, cytoplasmic 2 OS=Homo sapiens OX=9606 GN=ACTG1 PE=1 SV=1	4	627.55	-0.42749	0.011881	41.76	7285800	no
1513	HQGVMVGMGQKDSYVGDEAQSKR	23	P63261	Actin, cytoplasmic 2 OS=Homo sapiens OX=9606 GN=ACTG1 PE=1 SV=1	4	627.55	0.54061	2.7075e-70	206.09	12218000	no
1514	HQPQEFPTYVEPTNDEICEAFR	22	P02774	Vitamin D-binding protein OS=Homo sapiens OX=9606 GN=GC PE=1 SV=2	3	903.075	-0.29156	0.0048089	48.872	230690000	yes
1515	HRLEDMEQALSPSVFK	16	P05155	Plasma protease C1 inhibitor OS=Homo sapiens OX=9606 GN=SERPING1 PE=1 SV=2	3	629.652	0.035067	9.665e-06	111.22	18478000	yes
1516	HRLEDMEQALSPSVFK	16	P05155	Plasma protease C1 inhibitor OS=Homo sapiens OX=9606 GN=SERPING1 PE=1 SV=2	3	629.652	0.08636	7.3192e-06	113.47	55730000	yes
1517	HRLEDMEQALSPSVFK	16	P05155	Plasma protease C1 inhibitor OS=Homo sapiens OX=9606 GN=SERPING1 PE=1 SV=2	3	629.652	-0.42979	1.4667e-20	164.41	1411000000	yes
1518	HRLEDMEQALSPSVFK	16	P05155	Plasma protease C1 inhibitor OS=Homo sapiens OX=9606 GN=SERPING1 PE=1 SV=2	3	634.984	-0.30223	0.0098387	58.159	7198000	yes
1519	HRLEDMEQALSPSVFK	16	P05155	Plasma protease C1 inhibitor OS=Homo sapiens OX=9606 GN=SERPING1 PE=1 SV=2	3	634.984	-1.4807	2.2475e-13	140.68	157190000	yes
1520	HRLEDMEQALSPSVFK	16	P05155	Plasma protease C1 inhibitor OS=Homo sapiens OX=9606 GN=SERPING1 PE=1 SV=2	3	634.984	-0.50334	0.0023578	86.39	15598000	yes
1521	HRLEDMEQALSPSVFK	16	P05155	Plasma protease C1 inhibitor OS=Homo sapiens OX=9606 GN=SERPING1 PE=1 SV=2	3	634.984	-0.31372	0.03207	43.454	1974200	yes
1522	HRLEDMEQALSPSVFK	16	P05155	Plasma protease C1 inhibitor OS=Homo sapiens OX=9606 GN=SERPING1 PE=1 SV=2	3	634.984		0.033483	41.088		yes
1523	HSPQEAPHVQYER	13	P26992	Ciliary neurotrophic factor receptor subunit alpha OS=Homo sapiens OX=9606 GN=CNTFR PE=1 SV=2	3	526.587	-0.34121	0.0079852	78.615	5042500	yes
1524	HSQVGQGESAGSK	13	P20930	Filaggrin OS=Homo sapiens OX=9606 GN=FLG PE=1 SV=3	3	424.537	-0.13036	0.002288	97.273	865330	yes
1525	HSSWSEGEEHGYSSGHSR	18	Q5D862	Filaggrin-2 OS=Homo sapiens OX=9606 GN=FLG2 PE=1 SV=1	4	504.711	-0.96617	0.0024678	70.802	2157600	yes
1526	HSTIFENLANK	11	P02787	Serotransferrin OS=Homo sapiens OX=9606 GN=TF PE=1 SV=4	2	637.33	-0.66916	2.2288e-222	328.54	949380000	yes
1527	HSTIFENLANK	11	P02787	Serotransferrin OS=Homo sapiens OX=9606 GN=TF PE=1 SV=4	2	637.33	-1.0397	2.2301e-223	334.57	4322000	yes
1528	HSTSMFFR	8	P07333	Macrophage colony-stimulating factor 1 receptor OS=Homo sapiens OX=9606 GN=CSF1R PE=1 SV=2	2	506.737	-0.092831	0.010844	166.17	36413000	yes
1529	HSYTASYDIYDLNK	14	P27487	Dipeptidyl peptidase 4 OS=Homo sapiens OX=9606 GN=DPP4 PE=1 SV=2	3	563.93	-0.59124	0.0073966	68.83	8424300	yes
1530	HTADRWR	7	P04792	Heat shock protein beta-1 OS=Homo sapiens OX=9606 GN=HSPB1 PE=1 SV=2	2	471.239	1.2818	0.0011474	186.94	18500000	yes
1531	HTADRWRVSLDVNHFAPDELTVK	23	P04792	Heat shock protein beta-1 OS=Homo sapiens OX=9606 GN=HSPB1 PE=1 SV=2	4	677.349	-0.76055	5.023e-38	149.85	5535600	yes
1532	HTASAWLMSAPNSGPHNR	18	Q96PD5	N-acetylmuramoyl-L-alanine amidase OS=Homo sapiens OX=9606 GN=PGLYRP2 PE=1 SV=1	3	645.308	0.082899	1.4714e-12	122.08	125340000	yes
1533	HTASAWLMSAPNSGPHNR	18	Q96PD5	N-acetylmuramoyl-L-alanine amidase OS=Homo sapiens OX=9606 GN=PGLYRP2 PE=1 SV=1	4	484.233	-0.0088366	2.2486e-05	91.657	67811000	yes
1534	HTASAWLMSAPNSGPHNR	18	Q96PD5	N-acetylmuramoyl-L-alanine amidase OS=Homo sapiens OX=9606 GN=PGLYRP2 PE=1 SV=1	3	645.308	-1.0595	0.0045145	58.159	6576300	yes
1535	HTASAWLMSAPNSGPHNR	18	Q96PD5	N-acetylmuramoyl-L-alanine amidase OS=Homo sapiens OX=9606 GN=PGLYRP2 PE=1 SV=1	3	645.308	-0.72549	3.0416e-21	146.2	5539600	yes
1536	HTASAWLMSAPNSGPHNR	18	Q96PD5	N-acetylmuramoyl-L-alanine amidase OS=Homo sapiens OX=9606 GN=PGLYRP2 PE=1 SV=1	4	488.231	-0.77553	0.0096127	41.86	11319000	yes
1537	HTFMGVVSLGSPSGEVSHPR	20	P02765	Alpha-2-HS-glycoprotein OS=Homo sapiens OX=9606 GN=AHSG PE=1 SV=2	3	699.678	0.61459	2.209e-08	94.856	37810000	yes
1538	HTFMGVVSLGSPSGEVSHPR	20	P02765	Alpha-2-HS-glycoprotein OS=Homo sapiens OX=9606 GN=AHSG PE=1 SV=2	3	699.678	1.2402	0.02479	46.131	5055200	yes
1539	HTFMGVVSLGSPSGEVSHPR	20	P02765	Alpha-2-HS-glycoprotein OS=Homo sapiens OX=9606 GN=AHSG PE=1 SV=2	3	699.678	1.3985	0.010711	52.814	2901400	yes
1540	HTFMGVVSLGSPSGEVSHPR	20	P02765	Alpha-2-HS-glycoprotein OS=Homo sapiens OX=9606 GN=AHSG PE=1 SV=2	3	699.678	-1.1893	4.292e-05	72.772	22680000	yes
1541	HTFMGVVSLGSPSGEVSHPR	20	P02765	Alpha-2-HS-glycoprotein OS=Homo sapiens OX=9606 GN=AHSG PE=1 SV=2	3	699.678	-0.66562	3.9379e-17	124.63	100450000	yes
1542	HTFMGVVSLGSPSGEVSHPR	20	P02765	Alpha-2-HS-glycoprotein OS=Homo sapiens OX=9606 GN=AHSG PE=1 SV=2	4	521.011	1.5796	4.2724e-22	133.47	7563700	yes
1543	HTFMGVVSLGSPSGEVSHPR	20	P02765	Alpha-2-HS-glycoprotein OS=Homo sapiens OX=9606 GN=AHSG PE=1 SV=2	3	694.346	0.96266	1.2055e-28	141.6	177950000	yes
1544	HTLNQIDEVK	10	P02765	Alpha-2-HS-glycoprotein OS=Homo sapiens OX=9606 GN=AHSG PE=1 SV=2	2	598.817	-2.0853	7.78e-05	150.1	179870000	yes
1545	HTLNQIDEVK	10	P02765	Alpha-2-HS-glycoprotein OS=Homo sapiens OX=9606 GN=AHSG PE=1 SV=2	2	598.817	-1.7456	7.0747e-147	295.34	4886700000	yes
1546	HTLNQIDEVK	10	P02765	Alpha-2-HS-glycoprotein OS=Homo sapiens OX=9606 GN=AHSG PE=1 SV=2	2	598.817	-1.1183	3.6137e-25	222.3	84671000	yes
1547	HTLNQIDEVK	10	P02765	Alpha-2-HS-glycoprotein OS=Homo sapiens OX=9606 GN=AHSG PE=1 SV=2	2	598.817	-0.97431	1.8744e-16	204.5	183930000	yes
1548	HTLNQIDEVK	10	P02765	Alpha-2-HS-glycoprotein OS=Homo sapiens OX=9606 GN=AHSG PE=1 SV=2	2	598.817	-0.63779	1.8744e-16	204.5	16992000	yes
1549	HTLNQIDEVK	10	P02765	Alpha-2-HS-glycoprotein OS=Homo sapiens OX=9606 GN=AHSG PE=1 SV=2	2	598.817	-0.40603	0.0015514	137.98	12280000	yes
1550	HTLNQIDEVK	10	P02765	Alpha-2-HS-glycoprotein OS=Homo sapiens OX=9606 GN=AHSG PE=1 SV=2	2	598.817		0.0075825	118.71		yes
1551	HTLNQIDEVK	10	P02765	Alpha-2-HS-glycoprotein OS=Homo sapiens OX=9606 GN=AHSG PE=1 SV=2	2	598.817	-0.79808	3.6238e-83	232.84	33721000	yes
1552	HTLNQIDEVK	10	P02765	Alpha-2-HS-glycoprotein OS=Homo sapiens OX=9606 GN=AHSG PE=1 SV=2	2	598.817	0.23485	0.037643	96.331	17590000	yes
1553	HTLNQIDEVK	10	P02765	Alpha-2-HS-glycoprotein OS=Homo sapiens OX=9606 GN=AHSG PE=1 SV=2	2	598.817	0.40598	0.0064654	127.4	5564900	yes
1554	HVAAGTQQPYTDGVR	15	P14923	Junction plakoglobin OS=Homo sapiens OX=9606 GN=JUP PE=1 SV=3	3	533.934	-1.1772	0.004503	74.769	840020	yes
1555	HVCGALLK	8	P43652	Afamin OS=Homo sapiens OX=9606 GN=AFM PE=1 SV=1	2	449.252	-0.56503	0.010288	132.8	2513700000	yes
1556	HVCGALLK	8	P43652	Afamin OS=Homo sapiens OX=9606 GN=AFM PE=1 SV=1	2	449.252	-0.45752	0.013034	137.44	11971000	yes
1557	HVCGALLK	8	P43652	Afamin OS=Homo sapiens OX=9606 GN=AFM PE=1 SV=1	2	449.252	-1.4806	0.02627	137.5	122260000	yes
1558	HVFGESDELIGQK	13	P60174	Triosephosphate isomerase OS=Homo sapiens OX=9606 GN=TPI1 PE=1 SV=4	3	486.912	-0.84517	0.011292	69.451	3789300	yes
1559	HWCEEGASSSSCSETYCGLYPESEPEVK	28	Q96IY4	Carboxypeptidase B2 OS=Homo sapiens OX=9606 GN=CPB2 PE=1 SV=2	3	1089.11	-0.75464	8.5973e-23	109.97	18318000	yes
1560	HYEGSTVPEK	10	P00738	Haptoglobin OS=Homo sapiens OX=9606 GN=HP PE=1 SV=1	2	573.775	-2.3165	2.7609e-33	226.59	35220000	yes
1561	HYEGSTVPEK	10	P00738	Haptoglobin OS=Homo sapiens OX=9606 GN=HP PE=1 SV=1	2	573.775	0.41139	2.7557e-44	238.32	30556000000	yes
1562	HYEGSTVPEK	10	P00738	Haptoglobin OS=Homo sapiens OX=9606 GN=HP PE=1 SV=1	2	573.775	0.026565	3.156e-44	237.61	11346000	yes
1563	HYEGSTVPEK	10	P00738	Haptoglobin OS=Homo sapiens OX=9606 GN=HP PE=1 SV=1	2	573.775	-0.46746	0.015558	108.3	4514900	yes
1564	HYEGSTVPEK	10	P00738	Haptoglobin OS=Homo sapiens OX=9606 GN=HP PE=1 SV=1	2	573.775	-1.1293	1.0949e-07	190.02	13163000	yes
1565	HYEGSTVPEK	10	P00738	Haptoglobin OS=Homo sapiens OX=9606 GN=HP PE=1 SV=1	2	573.775	-0.95194	0.017485	106.68	1101000	yes
1566	HYEGSTVPEK	10	P00738	Haptoglobin OS=Homo sapiens OX=9606 GN=HP PE=1 SV=1	2	573.775		0.00090622	124.23		yes
1567	HYEGSTVPEK	10	P00738	Haptoglobin OS=Homo sapiens OX=9606 GN=HP PE=1 SV=1	2	573.775	-0.77777	1.2623e-07	189.7	2170900	yes
1568	HYEGSTVPEK	10	P00738	Haptoglobin OS=Homo sapiens OX=9606 GN=HP PE=1 SV=1	2	573.775	-1.5639	0.0001093	160.88	32277000	yes
1569	HYEGSTVPEK	10	P00738	Haptoglobin OS=Homo sapiens OX=9606 GN=HP PE=1 SV=1	2	573.775	-1.5677	9.0484e-42	211.45	6975800	yes
1570	HYEGSTVPEK	10	P00738	Haptoglobin OS=Homo sapiens OX=9606 GN=HP PE=1 SV=1	2	573.775	0.75097			161560	yes
1571	HYEGSTVPEK	10	P00738	Haptoglobin OS=Homo sapiens OX=9606 GN=HP PE=1 SV=1	2	573.775	-0.71776			69593000	yes
1572	HYEGSTVPEKK	11	P00738	Haptoglobin OS=Homo sapiens OX=9606 GN=HP PE=1 SV=1	2	637.822		9.8735e-14	191.4		yes
1573	HYYIGIIETTWDYASDHGEK	20	P00450	Ceruloplasmin OS=Homo sapiens OX=9606 GN=CP PE=1 SV=1	3	800.038	0.21391	0.0051968	53.779	29279000	yes
1574	HYYIGIIETTWDYASDHGEK	20	P00450	Ceruloplasmin OS=Homo sapiens OX=9606 GN=CP PE=1 SV=1	3	800.038	-0.27511	2.3373e-17	124.18	14023000	yes
1575	IADVTSGLIGGEDGR	15	P80108	Phosphatidylinositol-glycan-specific phospholipase D OS=Homo sapiens OX=9606 GN=GPLD1 PE=1 SV=3	2	730.373	-0.6479	1.1537e-05	116.54	35042000	yes
1576	IAEFTTNLTEEEEKSKSLAK	20	P35579	Myosin-9 OS=Homo sapiens OX=9606 GN=MYH9 PE=1 SV=4	4	567.796	-0.38868	1.2373e-13	113.47	2892200	yes
1577	IAFKIIRQEPSDSPMFIINR	20	Q02413	Desmoglein-1 OS=Homo sapiens OX=9606 GN=DSG1 PE=1 SV=2	3	792.435	-0.90669	0.0051559	58.073	1226000	yes
1578	IAPQLSTEELVSLGEK	16	P43652	Afamin OS=Homo sapiens OX=9606 GN=AFM PE=1 SV=1	2	857.467	0.1031	2.434e-24	184.98	1273400000	yes
1579	IAPQLSTEELVSLGEK	16	P43652	Afamin OS=Homo sapiens OX=9606 GN=AFM PE=1 SV=1	3	571.98	-0.78125	8.7047e-10	128.59	56762000	yes
1580	IAPQLSTEELVSLGEK	16	P43652	Afamin OS=Homo sapiens OX=9606 GN=AFM PE=1 SV=1	2	857.467	-0.47954	0.01258	75.739	49385000	yes
1581	IAQLEEQLDNETKER	15	P35579	Myosin-9 OS=Homo sapiens OX=9606 GN=MYH9 PE=1 SV=4	3	605.974	-0.66767	0.012084	71.692	3511600	yes
1582	IASFSQNCDIYPGK	14	P01042	Kininogen-1 OS=Homo sapiens OX=9606 GN=KNG1 PE=1 SV=2	2	800.377	0.13518	1.0402e-14	174.42	228690000	yes
1583	ICAMEGLPQK	10	P43652	Afamin OS=Homo sapiens OX=9606 GN=AFM PE=1 SV=1	2	573.786	-1.5759	6.428e-05	170.22	187240000	yes
1584	ICAMEGLPQK	10	P43652	Afamin OS=Homo sapiens OX=9606 GN=AFM PE=1 SV=1	2	573.786	-1.2591			79323000	yes
1585	ICVGCPR	7	P01042	Kininogen-1 OS=Homo sapiens OX=9606 GN=KNG1 PE=1 SV=2	2	431.207	-0.5508	0.01668	137.2	142930000	yes
1586	IDESSLTGESDHVKK	15	P20020	Plasma membrane calcium-transporting ATPase 1 OS=Homo sapiens OX=9606 GN=ATP2B1 PE=1 SV=4	3	548.941	-0.1773	0.0070668	58.752	32143000	yes
1587	IDINMSGFNETDDLKR	16	P13797	Plastin-3 OS=Homo sapiens OX=9606 GN=PLS3 PE=1 SV=4	3	623.3	0.25792	0.0032274	64.65	1214100	yes
1588	IECVSAETTEDCIAK	15	P02787	Serotransferrin OS=Homo sapiens OX=9606 GN=TF PE=1 SV=4	2	863.387	-0.36335	0.015869	70.488	3013500	yes
1589	IECVSAETTEDCIAK	15	P02787	Serotransferrin OS=Homo sapiens OX=9606 GN=TF PE=1 SV=4	2	863.387	-0.063165	2.1214e-18	153.95	148790000	yes
1590	IEDDNDNAPYFEHR	14	Q08554	Desmocollin-1 OS=Homo sapiens OX=9606 GN=DSC1 PE=1 SV=2	3	578.917	0.44113	0.0066919	79.652	4209900	yes
1591	IEISELNR	8	P04264	Keratin, type II cytoskeletal 1 OS=Homo sapiens OX=9606 GN=KRT1 PE=1 SV=6	2	487.269	-0.87992	0.010844	166.17	5920000	no
1592	IEISELNR	8	P04264	Keratin, type II cytoskeletal 1 OS=Homo sapiens OX=9606 GN=KRT1 PE=1 SV=6	2	487.269	-0.77285	0.015116	140.98	55133000	no
1593	IENHEGVR	8	P14618	Pyruvate kinase PKM OS=Homo sapiens OX=9606 GN=PKM PE=1 SV=4	2	477.244	-0.039587	0.012326	121.62	1990400	yes
1594	IFFESVYGQCK	11	Q9UGM5	Fetuin-B OS=Homo sapiens OX=9606 GN=FETUB PE=1 SV=2	2	689.329	-0.75224	1.9853e-05	149.94	247930000	yes
1595	IFFESVYGQCK	11	Q9UGM5	Fetuin-B OS=Homo sapiens OX=9606 GN=FETUB PE=1 SV=2	2	689.329	-1.1103	0.00093312	134.91	26807000	yes
1596	IFFHLNAVALGDGGHYTCR	19	P04217	Alpha-1B-glycoprotein OS=Homo sapiens OX=9606 GN=A1BG PE=1 SV=4	4	537.767	-0.046997	3.8181e-29	161.86	1319500000	yes
1597	IFFHLNAVALGDGGHYTCR	19	P04217	Alpha-1B-glycoprotein OS=Homo sapiens OX=9606 GN=A1BG PE=1 SV=4	3	716.686	-0.44543	1.0019e-05	91.475	189510000	yes
1598	IFFPGVSEFGK	11	P06276	Cholinesterase OS=Homo sapiens OX=9606 GN=BCHE PE=1 SV=1	2	614.324	0.49018	0.0075139	113.22	72756000	yes
1599	IFQKGESPVDYDGGR	15	Q15084	Protein disulfide-isomerase A6 OS=Homo sapiens OX=9606 GN=PDIA6 PE=1 SV=1	3	556.606	-0.28205	0.023397	62.68	2849200	yes
1600	IGAEVYHNLKNVIKEK	16	P06733	Alpha-enolase OS=Homo sapiens OX=9606 GN=ENO1 PE=1 SV=2	4	464.516	-0.80952	0.016333	46.319	27781000	yes
1601	IGHSFENRPMYVLK	14	Q9UI42	Carboxypeptidase A4 OS=Homo sapiens OX=9606 GN=CPA4 PE=1 SV=2	3	564.296	0.96763	0.011847	89.959	1242900	yes
1602	IGHSFENRPMYVLK	14	Q9UI42	Carboxypeptidase A4 OS=Homo sapiens OX=9606 GN=CPA4 PE=1 SV=2	3	564.296	-0.97072	4.3415e-06	127.02	11030000	yes
1604	IHAREIFDSRGNPTVEVDLFTSK	23	P06733	Alpha-enolase OS=Homo sapiens OX=9606 GN=ENO1 PE=1 SV=2	4	658.594	-0.008598	5.8238e-24	122.59	2900900	yes
1605	IHFPLATYAPVISAEK	16	P0DPH8	Tubulin alpha-3D chain OS=Homo sapiens OX=9606 GN=TUBA3D PE=1 SV=1	3	586.326	2.3672	0.00023021	98.943	49014000	yes
1606	IHILPSMNPDGYEVAAAQGPNKPGYLVGR	29	P15169	Carboxypeptidase N catalytic chain OS=Homo sapiens OX=9606 GN=CPN1 PE=1 SV=1	4	766.897	2.5334	0.0005848	68.689	4473500	yes
1607	IIAATIENAQPILQIDNAR	19	P08779	Keratin, type I cytoskeletal 16 OS=Homo sapiens OX=9606 GN=KRT16 PE=1 SV=4	3	688.72	-0.231	7.0094e-35	188.58	48328000	yes
1608	IINEPTAAAIAYGLDKK	17	P11142	Heat shock cognate 71 kDa protein OS=Homo sapiens OX=9606 GN=HSPA8 PE=1 SV=1	3	596.668		0.00015464	105.39		yes
1609	IINEPTAAAIAYGLDKK	17	P11142	Heat shock cognate 71 kDa protein OS=Homo sapiens OX=9606 GN=HSPA8 PE=1 SV=1	3	596.668	0.73963	1.7336e-10	125.12	41810000	yes
1610	IINEPTAAAIAYGLDKR	17	P11021	Endoplasmic reticulum chaperone BiP OS=Homo sapiens OX=9606 GN=HSPA5 PE=1 SV=2	3	606.004	0.15473	1.7957e-10	124.92	18784000	yes
1611	IINEPTAAAIAYGLDKR	17	P11021	Endoplasmic reticulum chaperone BiP OS=Homo sapiens OX=9606 GN=HSPA5 PE=1 SV=2	3	606.004	-0.28411	1.2882e-07	115.31	27168000	yes
1612	IINEPTAAAIAYGLDRTGKGER	22	P0DMV9	Heat shock 70 kDa protein 1B OS=Homo sapiens OX=9606 GN=HSPA1B PE=1 SV=1	4	579.813	0.10392	2.0777e-06	77.847	2283500	yes
1613	IINEPTAAAIAYGLDRTGKGER	22	P0DMV9	Heat shock 70 kDa protein 1B OS=Homo sapiens OX=9606 GN=HSPA1B PE=1 SV=1	4	579.813	-0.37458	0.0075673	46.178	2458800	yes
1614	IIVDELKQEVISTSSK	16	P63244	Receptor of activated protein C kinase 1 OS=Homo sapiens OX=9606 GN=RACK1 PE=1 SV=3	3	597.003	0.46644	0.0094544	77.562	920950	yes
1615	IKEWYEKHGNSHQGEPR	17	P13645	Keratin, type I cytoskeletal 10 OS=Homo sapiens OX=9606 GN=KRT10 PE=1 SV=6	3	699.008	0.0012463	0.00019494	96.163	8495400	yes
1616	IKFEMEQNLR	10	P35527	Keratin, type I cytoskeletal 9 OS=Homo sapiens OX=9606 GN=KRT9 PE=1 SV=3	2	662.34	-0.4841	0.0022294	138.22	3992800	yes
1617	IKFEMEQNLR	10	P35527	Keratin, type I cytoskeletal 9 OS=Homo sapiens OX=9606 GN=KRT9 PE=1 SV=3	3	441.896		0.000147	145.46		yes
1618	IKFEMEQNLR	10	P35527	Keratin, type I cytoskeletal 9 OS=Homo sapiens OX=9606 GN=KRT9 PE=1 SV=3	3	441.896		0.032811	42.001		yes
1619	IKFEMEQNLR	10	P35527	Keratin, type I cytoskeletal 9 OS=Homo sapiens OX=9606 GN=KRT9 PE=1 SV=3	2	654.342	-0.49877	0.00056727	143.89	38128000	yes
1620	IKTDYTLSIANR	12	Q96P63	Serpin B12 OS=Homo sapiens OX=9606 GN=SERPINB12 PE=1 SV=1	3	465.593	-0.73338	0.030346	83.314	7236700	yes
1621	IKVTTSQDMLSIMEK	15	P05155	Plasma protease C1 inhibitor OS=Homo sapiens OX=9606 GN=SERPING1 PE=1 SV=2	3	575.304		0.023351	53.828		yes
1622	IKVTTSQDMLSIMEK	15	P05155	Plasma protease C1 inhibitor OS=Homo sapiens OX=9606 GN=SERPING1 PE=1 SV=2	3	575.304	-0.62473	5.3586e-14	142.54	398290000	yes
1623	IKVTTSQDMLSIMEK	15	P05155	Plasma protease C1 inhibitor OS=Homo sapiens OX=9606 GN=SERPING1 PE=1 SV=2	3	585.967	-2.0624	0.0008959	92.773	18329000	yes
1624	IKVTTSQDMLSIMEK	15	P05155	Plasma protease C1 inhibitor OS=Homo sapiens OX=9606 GN=SERPING1 PE=1 SV=2	3	580.635	-2.1769	2.6576e-06	117	7609200	yes
1625	IKWGDAGAEYVVESTGVFTTMEK	23	P04406	Glyceraldehyde-3-phosphate dehydrogenase OS=Homo sapiens OX=9606 GN=GAPDH PE=1 SV=3	3	840.077	-0.19219	1.1669e-05	75.797	17005000	yes
1626	IKWGDAGAEYVVESTGVFTTMEK	23	P04406	Glyceraldehyde-3-phosphate dehydrogenase OS=Homo sapiens OX=9606 GN=GAPDH PE=1 SV=3	3	840.077	0.39395	4.9817e-20	119.34	29452000	yes
1627	IKWGDAGAEYVVESTGVFTTMEK	23	P04406	Glyceraldehyde-3-phosphate dehydrogenase OS=Homo sapiens OX=9606 GN=GAPDH PE=1 SV=3	3	840.077	-0.095228			1583600	yes
1628	ILEDGSIYTTHDLILSSER	19	Q08554	Desmocollin-1 OS=Homo sapiens OX=9606 GN=DSC1 PE=1 SV=2	3	721.371	0.050846	8.6695e-08	105.38	1168700	yes
1629	ILGGHLDAK	9	P00738	Haptoglobin OS=Homo sapiens OX=9606 GN=HP PE=1 SV=1	2	462.269	-0.88626	0.017095	114.28	11869000	no
1630	ILGGHLDAK	9	P00738	Haptoglobin OS=Homo sapiens OX=9606 GN=HP PE=1 SV=1	2	462.269	-0.27807	0.0061989	127.56	1400200000	no
1631	ILGGHLDAK	9	P00738	Haptoglobin OS=Homo sapiens OX=9606 GN=HP PE=1 SV=1	2	462.269	0.13988	0.0062348	127.46	10551000	no
1632	ILGGHLDAK	9	P00738	Haptoglobin OS=Homo sapiens OX=9606 GN=HP PE=1 SV=1	2	462.269	0.40509	0.0044918	139.97	15724000	no
1633	ILGGHLDAK	9	P00738	Haptoglobin OS=Homo sapiens OX=9606 GN=HP PE=1 SV=1	2	462.269	-0.34835	0.024996	123.72	33038000	no
1634	ILGGHLDAK	9	P00738	Haptoglobin OS=Homo sapiens OX=9606 GN=HP PE=1 SV=1	2	462.269	0.5291	0.0045861	138.54	215150000	no
1635	ILGGHLDAK	9	P00738	Haptoglobin OS=Homo sapiens OX=9606 GN=HP PE=1 SV=1	2	462.269	0.35709			724950	no
1636	ILGVWDTAVSLGK	13	Q53RT3	Retroviral-like aspartic protease 1 OS=Homo sapiens OX=9606 GN=ASPRV1 PE=1 SV=1	2	679.888	0.11256	0.00071512	110.39	32644000	yes
1637	ILLQGTPVAQMTEDAVDAER	20	P01024	Complement C3 OS=Homo sapiens OX=9606 GN=C3 PE=1 SV=2	3	719.7	1.2054	2.1308e-07	87.49	1504000	yes
1638	ILLQGTPVAQMTEDAVDAER	20	P01024	Complement C3 OS=Homo sapiens OX=9606 GN=C3 PE=1 SV=2	3	719.7	-0.29282	0.019708	42.705	3199800	yes
1639	ILNEMRDQYEK	11	P02533	Keratin, type I cytoskeletal 14 OS=Homo sapiens OX=9606 GN=KRT14 PE=1 SV=4	2	719.853	-0.96985	0.0028654	135.86	15881000	no
1640	ILNEMRDQYEK	11	P02533	Keratin, type I cytoskeletal 14 OS=Homo sapiens OX=9606 GN=KRT14 PE=1 SV=4	2	719.853	0.42628	3.2554e-07	185.18	2988200	no
1641	ILNEMRDQYEKMAEK	15	P02533	Keratin, type I cytoskeletal 14 OS=Homo sapiens OX=9606 GN=KRT14 PE=1 SV=4	4	475.234	0.75982	3.5696e-12	137.46	7676900	no
1642	ILNEMRDQYEKMAEK	15	P02533	Keratin, type I cytoskeletal 14 OS=Homo sapiens OX=9606 GN=KRT14 PE=1 SV=4	3	633.31	-1.0406	0.013153	77.222	4238700	no
1643	ILNEMRDQYEKMAEK	15	P02533	Keratin, type I cytoskeletal 14 OS=Homo sapiens OX=9606 GN=KRT14 PE=1 SV=4	4	475.234	-1.0955	0.0085178	57.328	59037000	no
1644	ILNEMRDQYEKMAEK	15	P02533	Keratin, type I cytoskeletal 14 OS=Homo sapiens OX=9606 GN=KRT14 PE=1 SV=4	4	475.234	-0.85115	0.010384	54.501	50912000	no
1645	ILNEMRDQYEQMAEK	15	P08779	Keratin, type I cytoskeletal 16 OS=Homo sapiens OX=9606 GN=KRT16 PE=1 SV=4	3	633.298	0.675	0.0010385	99.481	5430000	yes
1646	ILNEMRDQYEQMAEK	15	P08779	Keratin, type I cytoskeletal 16 OS=Homo sapiens OX=9606 GN=KRT16 PE=1 SV=4	3	633.298	-0.58358	2.0298e-11	136.17	60338000	yes
1647	ILNEMRDQYEQMAEK	15	P08779	Keratin, type I cytoskeletal 16 OS=Homo sapiens OX=9606 GN=KRT16 PE=1 SV=4	3	633.298	-0.72556	0.01459	74.678	15097000	yes
1648	ILNEMRDQYEQMAEK	15	P08779	Keratin, type I cytoskeletal 16 OS=Homo sapiens OX=9606 GN=KRT16 PE=1 SV=4	3	638.629	-0.28701	0.0044009	68.513	1928900	yes
1649	ILNEMRDQYEQMAEK	15	P08779	Keratin, type I cytoskeletal 16 OS=Homo sapiens OX=9606 GN=KRT16 PE=1 SV=4	3	638.629	-0.07155	0.0026665	91.441	6949100	yes
1650	ILNEMRDQYEQMAEKNR	17	P08779	Keratin, type I cytoskeletal 16 OS=Homo sapiens OX=9606 GN=KRT16 PE=1 SV=4	4	542.761	-0.89311	0.0005943	75.961	2421500	yes
1651	ILNVGDIGGNETVTLR	16	P22735	Protein-glutamine gamma-glutamyltransferase K OS=Homo sapiens OX=9606 GN=TGM1 PE=1 SV=4	2	835.957	-0.17965	1.2995e-05	111.79	23457000	yes
1652	ILNVGDIGGNETVTLRQSFVPVRPGPR	27	P22735	Protein-glutamine gamma-glutamyltransferase K OS=Homo sapiens OX=9606 GN=TGM1 PE=1 SV=4	4	723.652	-1.1251	7.4824e-22	105.79	8939700	yes
1653	ILSGDPYCEK	10	P43251	Biotinidase OS=Homo sapiens OX=9606 GN=BTD PE=1 SV=2	2	591.279	-2.0404	0.011388	115.71	88590000	yes
1654	ILTATVDNANVLLQIDNAR	19	P02533	Keratin, type I cytoskeletal 14 OS=Homo sapiens OX=9606 GN=KRT14 PE=1 SV=4	3	685.38	-0.018844	1.0688e-34	186.75	26481000	yes
1655	IMDLYGQPEPVKPFLFYR	18	Q9NZH8	Interleukin-36 gamma OS=Homo sapiens OX=9606 GN=IL36G PE=1 SV=1	3	743.719	0.059697	3.6646e-26	158.15	13006000	yes
1656	IMDLYGQPEPVKPFLFYR	18	Q9NZH8	Interleukin-36 gamma OS=Homo sapiens OX=9606 GN=IL36G PE=1 SV=1	3	738.387	-1.077	2.0145e-30	173.03	104820000	yes
1657	IMHAINR	7	P27487	Dipeptidyl peptidase 4 OS=Homo sapiens OX=9606 GN=DPP4 PE=1 SV=2	2	427.737	-1.0103	0.025802	130.84	1799700	yes
1658	IMQSSQSMSK	10	O75882	Attractin OS=Homo sapiens OX=9606 GN=ATRN PE=1 SV=2	2	563.765	-0.30528	9.0917e-05	156.92	8971300	yes
1659	IMQSSQSMSK	10	O75882	Attractin OS=Homo sapiens OX=9606 GN=ATRN PE=1 SV=2	2	563.765	-0.16474	0.011188	116.3	63791000	yes
1660	IPACIAGER	9	P59666	Neutrophil defensin 3 OS=Homo sapiens OX=9606 GN=DEFA3 PE=1 SV=1	2	493.758	-0.62489	0.010445	119.17	8936400	yes
1661	IPGGLSEAKPATPEIQEIVDK	21	P01040	Cystatin-A OS=Homo sapiens OX=9606 GN=CSTA PE=1 SV=1	3	731.398	-0.60681	4.7955e-14	119.38	3805000	yes
1662	IPGGLSEAKPATPEIQEIVDK	21	P01040	Cystatin-A OS=Homo sapiens OX=9606 GN=CSTA PE=1 SV=1	3	731.398	0.053838	1.087e-118	261.46	17201000	yes
1663	IPGGLSEAKPATPEIQEIVDK	21	P01040	Cystatin-A OS=Homo sapiens OX=9606 GN=CSTA PE=1 SV=1	3	731.398	-0.94007	3.5924e-102	244.81	21104000	yes
1664	IPGGLSEAKPATPEIQEIVDK	21	P01040	Cystatin-A OS=Homo sapiens OX=9606 GN=CSTA PE=1 SV=1	3	731.398	-1.2043	0.00084917	67.11	8850500	yes
1665	IQCAAGYEQSEHNVCQDIDECTAGTHNCR	29	Q12805	EGF-containing fibulin-like extracellular matrix protein 1 OS=Homo sapiens OX=9606 GN=EFEMP1 PE=1 SV=2	4	856.601	-0.52321	0.014621	60.104	5210200	yes
1666	IQDKEGIPPDQQRLIFAGK	19	P62987	Ubiquitin-60S ribosomal protein L40 OS=Homo sapiens OX=9606 GN=UBA52 PE=1 SV=2	4	539.048	0.03214	2.225e-08	108.75	7271300	yes
1667	IQEIIEQLDVTTSEYEKEKLNER	23	P10809	60 kDa heat shock protein, mitochondrial OS=Homo sapiens OX=9606 GN=HSPD1 PE=1 SV=2	4	702.613	-0.12366	4.4835e-25	130.09	2264800	yes
1668	IQLVEEELDRAQER	14	P67936	Tropomyosin alpha-4 chain OS=Homo sapiens OX=9606 GN=TPM4 PE=1 SV=3	3	576.636	-1.0759	1.8975e-05	120.14	20684000	yes
1669	IREEYPDRIMNTFSVVPSPK	20	P68371	Tubulin beta-4B chain OS=Homo sapiens OX=9606 GN=TUBB4B PE=1 SV=1	4	595.31	0.041353	0.021597	38.453	1651700	yes
1670	IRELESQISELQEDLESERASR	22	P35579	Myosin-9 OS=Homo sapiens OX=9606 GN=MYH9 PE=1 SV=4	4	655.082	0.017161	5.2532e-12	105.32	3907500	yes
1671	IRIDSLSAQLSQLQK	15	P02545	Prelamin-A/C OS=Homo sapiens OX=9606 GN=LMNA PE=1 SV=1	3	567.328	0.038426	2.023e-05	110.55	5280400	yes
1672	IRLENEIQTYR	11	P13645	Keratin, type I cytoskeletal 10 OS=Homo sapiens OX=9606 GN=KRT10 PE=1 SV=6	3	478.928	-0.9831	0.00083948	133.07	50809000	yes
1673	IRLENEIQTYR	11	P13645	Keratin, type I cytoskeletal 10 OS=Homo sapiens OX=9606 GN=KRT10 PE=1 SV=6	2	717.889	-1.1211	0.017905	119.16	25439000	yes
1674	IRLENEIQTYR	11	P13645	Keratin, type I cytoskeletal 10 OS=Homo sapiens OX=9606 GN=KRT10 PE=1 SV=6	3	478.928	-0.61906	0.019002	94.767	46156000	yes
1675	ISETSLPPDMYECLR	15	P51884	Lumican OS=Homo sapiens OX=9606 GN=LUM PE=1 SV=2	3	604.283	-1.9913	0.0039083	68.044	4442600	yes
1676	ISIEMNGTLEDQLSHLKQYER	21	O43707	Alpha-actinin-4 OS=Homo sapiens OX=9606 GN=ACTN4 PE=1 SV=2	4	626.817	-0.81234	1.9688e-13	114.34	2855000	yes
1677	ISISTSGGSFR	11	P13647	Keratin, type II cytoskeletal 5 OS=Homo sapiens OX=9606 GN=KRT5 PE=1 SV=3	2	556.291	-0.80265	0.00069039	136.57	13814000	yes
1678	ISISTSGGSFR	11	P13647	Keratin, type II cytoskeletal 5 OS=Homo sapiens OX=9606 GN=KRT5 PE=1 SV=3	2	556.291	-0.99083	3.3799e-05	145.72	179040000	yes
1679	ISLSFTTR	8	Q9C075	Keratin, type I cytoskeletal 23 OS=Homo sapiens OX=9606 GN=KRT23 PE=1 SV=2	2	462.761	2.1191	0.012142	122.13	2838900	yes
1680	ISNIPDEYFK	10	P51884	Lumican OS=Homo sapiens OX=9606 GN=LUM PE=1 SV=2	2	613.309	0.65301	0.0092247	121.64	112880000	yes
1681	ISSSKGSLGGGFSSGGFSGGSFSR	24	P13645	Keratin, type I cytoskeletal 10 OS=Homo sapiens OX=9606 GN=KRT10 PE=1 SV=6	3	737.354	-0.7634	6.8635e-70	206.33	147420000	yes
1682	ISSSKGSLGGGFSSGGFSGGSFSR	24	P13645	Keratin, type I cytoskeletal 10 OS=Homo sapiens OX=9606 GN=KRT10 PE=1 SV=6	3	737.354	-1.1871	1.6536e-23	121.94	44647000	yes
1683	ISVAGVTSSNVGYLAHAIHQVTK	23	P00505	Aspartate aminotransferase, mitochondrial OS=Homo sapiens OX=9606 GN=GOT2 PE=1 SV=3	4	588.822	-1.588	8.462e-16	102.6	3107800	yes
1684	ITITNDQNRLTPEEIER	17	P11021	Endoplasmic reticulum chaperone BiP OS=Homo sapiens OX=9606 GN=HSPA5 PE=1 SV=2	3	681.355	-0.82957	0.0010182	87.148	887620	yes
1685	ITLPVDFVTADKFDENAK	18	P00558	Phosphoglycerate kinase 1 OS=Homo sapiens OX=9606 GN=PGK1 PE=1 SV=3	3	675.018		0.015416	49.463		yes
1686	ITPSYVAFTPEGERLIGDAAK	21	P11021	Endoplasmic reticulum chaperone BiP OS=Homo sapiens OX=9606 GN=HSPA5 PE=1 SV=2	3	745.727	-0.81551	0.0022677	62.966	10167000	yes
1687	ITQDAQLK	8	P08185	Corticosteroid-binding globulin OS=Homo sapiens OX=9606 GN=SERPINA6 PE=1 SV=1	2	458.759	-0.44629	0.015116	140.98	55623000	yes
1688	ITQDAQLK	8	P08185	Corticosteroid-binding globulin OS=Homo sapiens OX=9606 GN=SERPINA6 PE=1 SV=1	2	458.759	-1.1767			908100	yes
1689	ITTTSPWMFPSR	12	P04180	Phosphatidylcholine-sterol acyltransferase OS=Homo sapiens OX=9606 GN=LCAT PE=1 SV=1	2	712.356	-0.43946	0.0055099	107.24	121140000	yes
1690	ITTTSPWMFPSR	12	P04180	Phosphatidylcholine-sterol acyltransferase OS=Homo sapiens OX=9606 GN=LCAT PE=1 SV=1	2	712.356	-0.014365	0.020107	94.297	4309200	yes
1691	IVQLIQDTR	9	P15169	Carboxypeptidase N catalytic chain OS=Homo sapiens OX=9606 GN=CPN1 PE=1 SV=1	2	543.319	-0.25009	0.019051	112.84	15918000	yes
1692	IVSGKDYNVTANSK	14	P00338	L-lactate dehydrogenase A chain OS=Homo sapiens OX=9606 GN=LDHA PE=1 SV=2	3	499.263	-0.94535	0.010838	91.032	1429500	yes
1693	IVTMDSNFVPVNDKYSMVELQDPNSNR	27	A8K2U0	Alpha-2-macroglobulin-like protein 1 OS=Homo sapiens OX=9606 GN=A2ML1 PE=1 SV=3	3	1038.16	0.13111	5.9941e-14	92.275	6759600	yes
1694	IWDVNQKTFYLR	12	P18510	Interleukin-1 receptor antagonist protein OS=Homo sapiens OX=9606 GN=IL1RN PE=1 SV=1	3	528.284	0.21643	0.0035725	108.56	3097700	yes
1695	IYHSHIDAPK	10	P00450	Ceruloplasmin OS=Homo sapiens OX=9606 GN=CP PE=1 SV=1	2	590.809	1.0701	8.4734e-05	155.58	7526700	yes
1696	IYHSHIDAPK	10	P00450	Ceruloplasmin OS=Homo sapiens OX=9606 GN=CP PE=1 SV=1	2	590.809	0.85553	9.7999e-05	148.52	1916900	yes
1697	IYMTCPDCPSSIPTDSSNHQVLEAATESLAK	31	Q9UGM5	Fetuin-B OS=Homo sapiens OX=9606 GN=FETUB PE=1 SV=2	3	1146.85	-1.5637	1.8581e-08	81.534	13953000	yes
1698	IYMTCPDCPSSIPTDSSNHQVLEAATESLAK	31	Q9UGM5	Fetuin-B OS=Homo sapiens OX=9606 GN=FETUB PE=1 SV=2	3	1141.52	-1.5452	2.0973e-57	149.52	45796000	yes
1699	IYMYGGK	7	O75882	Attractin OS=Homo sapiens OX=9606 GN=ATRN PE=1 SV=2	2	424.205	-1.3361	0.037642	56.51	3608600	yes
1700	IYMYGGK	7	O75882	Attractin OS=Homo sapiens OX=9606 GN=ATRN PE=1 SV=2	2	424.205	-0.31969	0.038166	54.525	687890	yes
1701	KAADDTWEPFASGK	14	P02766	Transthyretin OS=Homo sapiens OX=9606 GN=TTR PE=1 SV=1	2	761.862	-1.1335	2.1693e-120	276.12	53893000	yes
1702	KAADDTWEPFASGK	14	P02766	Transthyretin OS=Homo sapiens OX=9606 GN=TTR PE=1 SV=1	2	761.862	-1.6833	5.8974e-212	322.57	668990000	yes
1703	KADGSYAAWLSR	12	P0C0L5	Complement C4-B OS=Homo sapiens OX=9606 GN=C4B_2 PE=1 SV=2	2	662.836	-0.41687	0.029866	83	3655200	yes
1704	KAEEEHLGILGPQLHADVGDK	21	P00450	Ceruloplasmin OS=Homo sapiens OX=9606 GN=CP PE=1 SV=1	3	752.725	-1.6955	1.8722e-11	103.95	77328000	yes
1705	KAEEEHLGILGPQLHADVGDK	21	P00450	Ceruloplasmin OS=Homo sapiens OX=9606 GN=CP PE=1 SV=1	5	452.038	-0.138	0.018511	33.248	77693000	yes
1706	KAEEEHLGILGPQLHADVGDK	21	P00450	Ceruloplasmin OS=Homo sapiens OX=9606 GN=CP PE=1 SV=1	4	564.796	-1.2696	1.5111e-58	211.92	601640000	yes
1707	KAEEEHLGILGPQLHADVGDK	21	P00450	Ceruloplasmin OS=Homo sapiens OX=9606 GN=CP PE=1 SV=1	4	564.796	-0.71155	4.9059e-05	64.295	4166900	yes
1708	KAEEEHLGILGPQLHADVGDK	21	P00450	Ceruloplasmin OS=Homo sapiens OX=9606 GN=CP PE=1 SV=1	3	752.725	-0.81173			600660	yes
1709	KAFSAVDTDGNGTINAQELGAALKATGK	28	Q9NZT1	Calmodulin-like protein 5 OS=Homo sapiens OX=9606 GN=CALML5 PE=1 SV=2	4	687.86	-0.25817	7.0401e-68	172.18	13303000	yes
1710	KALDIAENEMPGLMR	15	P23526	Adenosylhomocysteinase OS=Homo sapiens OX=9606 GN=AHCY PE=1 SV=4	3	563.288	-0.027472	0.030359	39.685	1563300	yes
1711	KALYLQYTDETFR	13	P00450	Ceruloplasmin OS=Homo sapiens OX=9606 GN=CP PE=1 SV=1	3	549.951	0.076112	0.027896	51.726	1585100	yes
1712	KATAAVIFLHGLGDTGHGWAEAFAGIR	27	O75608	Acyl-protein thioesterase 1 OS=Homo sapiens OX=9606 GN=LYPLA1 PE=1 SV=1	4	692.367	-0.35839	4.6292e-28	111.43	3719800	yes
1713	KATVVYQGER	10	P02749	Beta-2-glycoprotein 1 OS=Homo sapiens OX=9606 GN=APOH PE=1 SV=3	2	575.814	-0.51635	4.3615e-05	151.22	8264400	yes
1714	KCSYTEDAQCIDGTIEVPK	19	P02749	Beta-2-glycoprotein 1 OS=Homo sapiens OX=9606 GN=APOH PE=1 SV=3	3	738.673	-1.399	0.015845	42.118	6887000	yes
1715	KDAEAWFNEK	10	P13645	Keratin, type I cytoskeletal 10 OS=Homo sapiens OX=9606 GN=KRT10 PE=1 SV=6	2	619.296	-1.1393	0.039394	90.108	5550400	yes
1716	KDLQNFLK	8	P06702	Protein S100-A9 OS=Homo sapiens OX=9606 GN=S100A9 PE=1 SV=1	2	503.29	-0.13406	0.0061263	174.27	12232000	yes
1717	KDLYANTVLSGGTTMYPGIADR	22	P63261	Actin, cytoplasmic 2 OS=Homo sapiens OX=9606 GN=ACTG1 PE=1 SV=1	3	781.726	0.029731	4.3358e-05	68.88	1845600	yes
1718	KDPEGLFLQDNIVAEFSVDETGQMSATAK	29	P02753	Retinol-binding protein 4 OS=Homo sapiens OX=9606 GN=RBP4 PE=1 SV=3	3	1052.84	-1.3866	3.0643e-47	143.01	64315000	yes
1719	KDSSLCK	7	P02787	Serotransferrin OS=Homo sapiens OX=9606 GN=TF PE=1 SV=4	2	419.21	-1.6626	0.027757	139.14	54218000	yes
1720	KDYSQYEENITHLQEQIVDGK	21	Q9C075	Keratin, type I cytoskeletal 23 OS=Homo sapiens OX=9606 GN=KRT23 PE=1 SV=2	4	635.059	0.1131	2.2527e-07	81.144	2016100	yes
1721	KEDSCQLGYSAGPCMGMTSR	20	P02760	Protein AMBP OS=Homo sapiens OX=9606 GN=AMBP PE=1 SV=1	3	750.98	-2.0061	1.1824e-08	90.22	3326800	yes
1722	KEDSCQLGYSAGPCMGMTSR	20	P02760	Protein AMBP OS=Homo sapiens OX=9606 GN=AMBP PE=1 SV=1	3	745.648		1.6977e-07	110.38		yes
1723	KEGGLGPLNIPLLADVTRR	19	P32119	Peroxiredoxin-2 OS=Homo sapiens OX=9606 GN=PRDX2 PE=1 SV=5	4	505.548	-0.032959	0.00079358	65.25	13730000	yes
1724	KETMTMILK	9	P51812	Ribosomal protein S6 kinase alpha-3 OS=Homo sapiens OX=9606 GN=RPS6KA3 PE=1 SV=1	2	563.796		0.033578	47.082		yes
1725	KETMTMILK	9	P51812	Ribosomal protein S6 kinase alpha-3 OS=Homo sapiens OX=9606 GN=RPS6KA3 PE=1 SV=1	2	563.796		0.039023	41.429		yes
1726	KETMTMILK	9	P51812	Ribosomal protein S6 kinase alpha-3 OS=Homo sapiens OX=9606 GN=RPS6KA3 PE=1 SV=1	2	563.796		0.030008	50.703		yes
1727	KETMTMILK	9	P51812	Ribosomal protein S6 kinase alpha-3 OS=Homo sapiens OX=9606 GN=RPS6KA3 PE=1 SV=1	2	563.796	-0.11169	0.013086	77.058	581710000	yes
1728	KFPSGTFEQVSQLVK	15	P02774	Vitamin D-binding protein OS=Homo sapiens OX=9606 GN=GC PE=1 SV=2	3	565.642	0.59411	0.0083924	56.599	1237700	yes
1729	KGDTFSCMVGHEALPLAFTQK	21	P01876	Immunoglobulin heavy constant alpha 1 OS=Homo sapiens OX=9606 GN=IGHA1 PE=1 SV=2	4	585.04	-1.6727	0.0019866	54.223	13857000	yes
1730	KGDTFSCMVGHEALPLAFTQK	21	P01876	Immunoglobulin heavy constant alpha 1 OS=Homo sapiens OX=9606 GN=IGHA1 PE=1 SV=2	3	779.717	-0.15868	7.7352e-77	227.3	17641000	yes
1731	KGDVVIVLTGWRPGSGFTNTMR	22	P14618	Pyruvate kinase PKM OS=Homo sapiens OX=9606 GN=PKM PE=1 SV=4	4	598.57	-0.33413	0.00061011	61.222	6265000	yes
1732	KGETFSCMVGHEALPLAFTQK	21	P01877	Immunoglobulin heavy constant alpha 2 OS=Homo sapiens OX=9606 GN=IGHA2 PE=1 SV=4	4	588.544	-1.3069	0.017126	36.523	9577000	yes
1733	KGETFSCMVGHEALPLAFTQK	21	P01877	Immunoglobulin heavy constant alpha 2 OS=Homo sapiens OX=9606 GN=IGHA2 PE=1 SV=4	3	784.389	-0.27342	1.9047e-250	319.52	17220000	yes
1734	KGHILELLTEVTR	13	P31944	Caspase-14 OS=Homo sapiens OX=9606 GN=CASP14 PE=1 SV=2	3	503.631	0.0027136	0.0068502	74.769	4374100	yes
1735	KGHILELLTEVTRR	14	P31944	Caspase-14 OS=Homo sapiens OX=9606 GN=CASP14 PE=1 SV=2	3	555.665	0.64721	0.00037668	109.07	13534000	yes
1736	KGPAAIQK	8	P35527	Keratin, type I cytoskeletal 9 OS=Homo sapiens OX=9606 GN=KRT9 PE=1 SV=3	2	406.753	-0.03218	0.0071552	164.89	118740000	yes
1737	KGPAAIQK	8	P35527	Keratin, type I cytoskeletal 9 OS=Homo sapiens OX=9606 GN=KRT9 PE=1 SV=3	2	406.753	0.0012821	0.011358	149.4	38308000	yes
1738	KGTDVNVFNTILTTR	15	P04083	Annexin A1 OS=Homo sapiens OX=9606 GN=ANXA1 PE=1 SV=2	3	560.309	0.005543	2.1946e-22	177.88	9458100	yes
1739	KGTDVNVFNTILTTR	15	P04083	Annexin A1 OS=Homo sapiens OX=9606 GN=ANXA1 PE=1 SV=2	3	560.309	-1.1055	4.8788e-09	122.33	2368000	yes
1740	KGTDVPKWISIMTER	15	P07355	Annexin A2 OS=Homo sapiens OX=9606 GN=ANXA2 PE=1 SV=2	3	587.65	0.28421	6.8458e-10	130.39	10834000	yes
1741	KGTDVPKWISIMTER	15	P07355	Annexin A2 OS=Homo sapiens OX=9606 GN=ANXA2 PE=1 SV=2	3	587.65	-0.44602	9.9239e-06	114.29	9565700	yes
1742	KGTNYLADVFEK	12	P31151	Protein S100-A7 OS=Homo sapiens OX=9606 GN=S100A7 PE=1 SV=4	3	462.242		0.0099398	91.858		yes
1743	KGTNYLADVFEK	12	P31151	Protein S100-A7 OS=Homo sapiens OX=9606 GN=S100A7 PE=1 SV=4	3	462.242	1.2985	0.0067099	83.617	18572000	yes
1744	KGTNYLADVFEK	12	P31151	Protein S100-A7 OS=Homo sapiens OX=9606 GN=S100A7 PE=1 SV=4	3	462.242	0.43935	0.01379	69.03	12038000	yes
1745	KGTNYLADVFEKK	13	P31151	Protein S100-A7 OS=Homo sapiens OX=9606 GN=S100A7 PE=1 SV=4	3	504.94	1.5888	0.014024	68.83	6915200	yes
1746	KGTNYLADVFEKK	13	P31151	Protein S100-A7 OS=Homo sapiens OX=9606 GN=S100A7 PE=1 SV=4	3	504.94	0.62693	0.021458	77.527	16122000	yes
1747	KGTNYLADVFEKK	13	P31151	Protein S100-A7 OS=Homo sapiens OX=9606 GN=S100A7 PE=1 SV=4	3	504.94		0.016961	56.65		yes
1748	KGVCEETSGAYEK	13	P02760	Protein AMBP OS=Homo sapiens OX=9606 GN=AMBP PE=1 SV=1	2	729.332	-1.8354	7.5634e-12	180.09	18190000	yes
1749	KGVNLPGAAVDLPAVSEKDIQDLK	24	P14618	Pyruvate kinase PKM OS=Homo sapiens OX=9606 GN=PKM PE=1 SV=4	4	620.096	-0.17121	1.7523e-13	92.336	16690000	yes
1750	KHNLYFEAAFDVPLK	15	P43251	Biotinidase OS=Homo sapiens OX=9606 GN=BTD PE=1 SV=2	3	597.986	0.28765	8.1308e-05	104.41	3496600	yes
1751	KHNLYFEAAFDVPLK	15	P43251	Biotinidase OS=Homo sapiens OX=9606 GN=BTD PE=1 SV=2	3	597.986	-0.66306	0.00089983	95.57	2945300	yes
1752	KINSWVESQTNEK	13	P29508	Serpin B3 OS=Homo sapiens OX=9606 GN=SERPINB3 PE=1 SV=2	3	521.598	-0.73395	6.1004e-05	115.37	5126600	no
1753	KIVSDYQRDPAITSILEK	18	Q9UI42	Carboxypeptidase A4 OS=Homo sapiens OX=9606 GN=CPA4 PE=1 SV=2	3	692.716	-0.35291	0.0061352	63.337	765630	yes
1754	KLAEMLDQRQAIEDELR	17	Q5VTR2	E3 ubiquitin-protein ligase BRE1A OS=Homo sapiens OX=9606 GN=RNF20 PE=1 SV=2	4	519.27	-0.42106	0.012921	40.237	6103200	yes
1755	KLCMAALK	8	P02774	Vitamin D-binding protein OS=Homo sapiens OX=9606 GN=GC PE=1 SV=2	2	467.764	-0.48893	0.0051443	147.69	10550000	yes
1756	KLEAAEDIAYQLSR	14	P35232	Prohibitin 1 OS=Homo sapiens OX=9606 GN=PHB1 PE=1 SV=1	3	536.286	0.12781	0.011073	59.709	2307200	yes
1757	KLINDYVK	8	P01011	Alpha-1-antichymotrypsin OS=Homo sapiens OX=9606 GN=SERPINA3 PE=1 SV=2	2	496.792	0.043274	0.0068365	161.02	23352000	yes
1758	KLISEVDSDGDGEISFQEFLTAAK	24	Q9NZT1	Calmodulin-like protein 5 OS=Homo sapiens OX=9606 GN=CALML5 PE=1 SV=2	3	867.097	0.059194	4.0903e-35	139.79	24214000	yes
1759	KLISEVDSDGDGEISFQEFLTAAKK	25	Q9NZT1	Calmodulin-like protein 5 OS=Homo sapiens OX=9606 GN=CALML5 PE=1 SV=2	3	909.796	1.669	1.7441e-57	183.49	28411000	yes
1760	KLISVDTEHSNIYLQNGPDR	20	P00450	Ceruloplasmin OS=Homo sapiens OX=9606 GN=CP PE=1 SV=1	4	575.547	-0.09929	0.031225	29.126	829360	yes
1761	KLMFEQQK	8	P16885	1-phosphatidylinositol 4,5-bisphosphate phosphodiesterase gamma-2 OS=Homo sapiens OX=9606 GN=PLCG2 PE=1 SV=4	2	534.281	1.5185	0.0035794	120.65	16610000	yes
1762	KLMFEQQK	8	P16885	1-phosphatidylinositol 4,5-bisphosphate phosphodiesterase gamma-2 OS=Homo sapiens OX=9606 GN=PLCG2 PE=1 SV=4	2	534.281	-0.68731			111650	yes
1763	KLPSVEGLHAIVVSDRDGVPVIK	23	Q9UHA4	Ragulator complex protein LAMTOR3 OS=Homo sapiens OX=9606 GN=LAMTOR3 PE=1 SV=1	4	607.854	0.66945	0.0026948	49.528	1339600	yes
1764	KLVAASQAALGL	12	P02768	Albumin OS=Homo sapiens OX=9606 GN=ALB PE=1 SV=2	2	571.351	-0.33989	0.0054942	99.815	2085900000	yes
1765	KLVAASQAALGL	12	P02768	Albumin OS=Homo sapiens OX=9606 GN=ALB PE=1 SV=2	2	571.351	0.037065	0.00014225	133.13	1639400000	yes
1766	KLVAASQAALGL	12	P02768	Albumin OS=Homo sapiens OX=9606 GN=ALB PE=1 SV=2	2	571.351	-0.61692	0.030222	82.749	7869900	yes
1767	KLVAASQAALGL	12	P02768	Albumin OS=Homo sapiens OX=9606 GN=ALB PE=1 SV=2	2	571.351	-0.78133	0.00018546	130.75	16023000000	yes
1768	KLVAASQAALGL	12	P02768	Albumin OS=Homo sapiens OX=9606 GN=ALB PE=1 SV=2	2	571.351		0.032869	62.823		yes
1769	KLVAASQAALGL	12	P02768	Albumin OS=Homo sapiens OX=9606 GN=ALB PE=1 SV=2	2	571.351	-0.80884	0.033126	71.349	8483200	yes
1770	KMGQLASGIR	10	P46939	Utrophin OS=Homo sapiens OX=9606 GN=UTRN PE=1 SV=2	2	538.798	-0.53309	0.028752	82.241	95123000	yes
1771	KNHEEEMKDLR	11	P13645	Keratin, type I cytoskeletal 10 OS=Homo sapiens OX=9606 GN=KRT10 PE=1 SV=6	3	476.902	-1.0687	0.002396	120.57	15865000	yes
1772	KNHEEEMKDLR	11	P13645	Keratin, type I cytoskeletal 10 OS=Homo sapiens OX=9606 GN=KRT10 PE=1 SV=6	3	476.902	0.5597	0.017724	92.925	6314200	yes
1773	KNHEEEMLALRGQTGGDVNVEMDAAPGVDLSR	32	P08779	Keratin, type I cytoskeletal 16 OS=Homo sapiens OX=9606 GN=KRT16 PE=1 SV=4	4	860.415	-0.11439	1.6086e-05	74.474	3103700	yes
1774	KNPAVQAGSIVVLQGGEETQR	21	P12955	Xaa-Pro dipeptidase OS=Homo sapiens OX=9606 GN=PEPD PE=1 SV=3	3	727.726	-0.73914	0.014274	41.711	8991000	yes
1775	KPDDITIDVTINESISHSR	19	Q9NPH3	Interleukin-1 receptor accessory protein OS=Homo sapiens OX=9606 GN=IL1RAP PE=1 SV=2	4	535.777	0.19697	0.029075	30.416	3415500	yes
1776	KPSLSVQPGPVVAPGEK	17	Q8N6C8	Leukocyte immunoglobulin-like receptor subfamily A member 3 OS=Homo sapiens OX=9606 GN=LILRA3 PE=1 SV=3	3	563.989	-0.94098	0.0065301	54.805	4033300	yes
1777	KPVDEYKDCHLAQVPSHTVVAR	22	P02787	Serotransferrin OS=Homo sapiens OX=9606 GN=TF PE=1 SV=4	3	850.436	-0.76318	0.0018784	61.703	14070000	yes
1778	KPVDEYKDCHLAQVPSHTVVAR	22	P02787	Serotransferrin OS=Homo sapiens OX=9606 GN=TF PE=1 SV=4	5	510.664	-0.98457	4.4538e-12	106.69	169440000	yes
1779	KPVDEYKDCHLAQVPSHTVVAR	22	P02787	Serotransferrin OS=Homo sapiens OX=9606 GN=TF PE=1 SV=4	4	638.079	-1.9281	3.2106e-104	252.47	55969000	yes
1780	KPVEEYANCHLAR	13	P02787	Serotransferrin OS=Homo sapiens OX=9606 GN=TF PE=1 SV=4	2	793.891	-0.90294	3.865e-31	218.54	69761000	yes
1781	KPVEEYANCHLAR	13	P02787	Serotransferrin OS=Homo sapiens OX=9606 GN=TF PE=1 SV=4	3	529.596		2.6327e-12	173.06		yes
1782	KPVEEYANCHLAR	13	P02787	Serotransferrin OS=Homo sapiens OX=9606 GN=TF PE=1 SV=4	2	793.891	-0.80577			301200	yes
1783	KQGGLGPMNIPLVSDPKR	18	Q06830	Peroxiredoxin-1 OS=Homo sapiens OX=9606 GN=PRDX1 PE=1 SV=1	4	477.519	0.96825	0.00052283	68.845	19412000	yes
1784	KQGGLGPMNIPLVSDPKR	18	Q06830	Peroxiredoxin-1 OS=Homo sapiens OX=9606 GN=PRDX1 PE=1 SV=1	4	477.519	0.22975	0.019582	40.085	7527400	yes
1785	KQISNLQQSISDAEQR	16	P04264	Keratin, type II cytoskeletal 1 OS=Homo sapiens OX=9606 GN=KRT1 PE=1 SV=6	3	615.654	-2.2896	2.2065e-05	107.34	2958600	yes
1786	KQLVEIEK	8	P00738	Haptoglobin OS=Homo sapiens OX=9606 GN=HP PE=1 SV=1	2	493.798	-1.5517	0.014458	116.05	109630000	no
1787	KQTALVELVK	10	P02768	Albumin OS=Homo sapiens OX=9606 GN=ALB PE=1 SV=2	2	564.853	0.80755	4.145e-24	215.06	201250000	yes
1788	KQTALVELVK	10	P02768	Albumin OS=Homo sapiens OX=9606 GN=ALB PE=1 SV=2	2	564.853	0.29563	0.0009746	138.22	3103400	yes
1789	KQTALVELVK	10	P02768	Albumin OS=Homo sapiens OX=9606 GN=ALB PE=1 SV=2	2	564.853	-1.124	2.8265e-33	223.31	70099000	yes
1790	KQTALVELVK	10	P02768	Albumin OS=Homo sapiens OX=9606 GN=ALB PE=1 SV=2	2	564.853	-0.65815	0.00010637	143.89	8539400	yes
1791	KQTALVELVK	10	P02768	Albumin OS=Homo sapiens OX=9606 GN=ALB PE=1 SV=2	2	564.853	-1.7793	4.4513e-05	169.93	12781000	yes
1792	KQTALVELVK	10	P02768	Albumin OS=Homo sapiens OX=9606 GN=ALB PE=1 SV=2	2	564.853	-0.68921	1.2679e-33	228.64	3545200000	yes
1793	KQTALVELVK	10	P02768	Albumin OS=Homo sapiens OX=9606 GN=ALB PE=1 SV=2	2	564.853	-1.7684	9.159e-17	206.73	3034800	yes
1794	KQTALVELVK	10	P02768	Albumin OS=Homo sapiens OX=9606 GN=ALB PE=1 SV=2	2	564.853	-1.4023	3.4893e-05	172.56	3626800	yes
1795	KQTALVELVK	10	P02768	Albumin OS=Homo sapiens OX=9606 GN=ALB PE=1 SV=2	2	564.853	-0.66156	0.0055433	123.79	1806000	yes
1796	KQTALVELVK	10	P02768	Albumin OS=Homo sapiens OX=9606 GN=ALB PE=1 SV=2	2	564.853		0.0050363	104.22		yes
1797	KQTALVELVK	10	P02768	Albumin OS=Homo sapiens OX=9606 GN=ALB PE=1 SV=2	2	564.853		5.5023e-17	197.21		yes
1798	KQTALVELVK	10	P02768	Albumin OS=Homo sapiens OX=9606 GN=ALB PE=1 SV=2	2	564.853	-0.90191	2.4451e-25	222.3	727160000	yes
1799	KQTALVELVK	10	P02768	Albumin OS=Homo sapiens OX=9606 GN=ALB PE=1 SV=2	2	564.853	-0.88091	0.0073403	117.31	84866000	yes
1800	KQTALVELVK	10	P02768	Albumin OS=Homo sapiens OX=9606 GN=ALB PE=1 SV=2	2	564.853	-0.43238	0.00010637	143.89	6525300	yes
1801	KQTALVELVK	10	P02768	Albumin OS=Homo sapiens OX=9606 GN=ALB PE=1 SV=2	2	564.853	-0.62092	6.7625e-34	230.66	150780000	yes
1802	KQTALVELVK	10	P02768	Albumin OS=Homo sapiens OX=9606 GN=ALB PE=1 SV=2	2	564.853	-0.24555	3.6754e-07	181.87	36991000	yes
1803	KQTALVELVK	10	P02768	Albumin OS=Homo sapiens OX=9606 GN=ALB PE=1 SV=2	2	564.853	-0.63221	0.0077372	115.57	4590900	yes
1804	KQTALVELVK	10	P02768	Albumin OS=Homo sapiens OX=9606 GN=ALB PE=1 SV=2	2	564.853	-0.35047	6.6395e-05	158.47	2978000	yes
1805	KQTALVELVK	10	P02768	Albumin OS=Homo sapiens OX=9606 GN=ALB PE=1 SV=2	2	564.853	-0.56035	0.0083825	112.75	1799000	yes
1806	KQTALVELVK	10	P02768	Albumin OS=Homo sapiens OX=9606 GN=ALB PE=1 SV=2	2	564.853	-0.18915	0.0084718	112.36	3542900	yes
1807	KQTALVELVK	10	P02768	Albumin OS=Homo sapiens OX=9606 GN=ALB PE=1 SV=2	2	564.853		0.0078451	101.38		yes
1808	KQTALVELVK	10	P02768	Albumin OS=Homo sapiens OX=9606 GN=ALB PE=1 SV=2	2	564.853		0.00011641	130.98		yes
1809	KQTALVELVK	10	P02768	Albumin OS=Homo sapiens OX=9606 GN=ALB PE=1 SV=2	2	564.853		0.0012324	157.78		yes
1810	KQTALVELVK	10	P02768	Albumin OS=Homo sapiens OX=9606 GN=ALB PE=1 SV=2	2	564.853		1.5108e-06	174.98		yes
1811	KQTALVELVK	10	P02768	Albumin OS=Homo sapiens OX=9606 GN=ALB PE=1 SV=2	2	564.853		0.00023986	169.93		yes
1812	KQTALVELVK	10	P02768	Albumin OS=Homo sapiens OX=9606 GN=ALB PE=1 SV=2	2	564.853		0.00074013	162.36		yes
1813	KQTALVELVK	10	P02768	Albumin OS=Homo sapiens OX=9606 GN=ALB PE=1 SV=2	2	564.853		0.02407	88.056		yes
1814	KQTALVELVK	10	P02768	Albumin OS=Homo sapiens OX=9606 GN=ALB PE=1 SV=2	2	564.853		0.024	87.258		yes
1815	KQTALVELVK	10	P02768	Albumin OS=Homo sapiens OX=9606 GN=ALB PE=1 SV=2	2	564.853		0.025477	80.916		yes
1816	KQTALVELVK	10	P02768	Albumin OS=Homo sapiens OX=9606 GN=ALB PE=1 SV=2	2	564.853		0.00035466	125.48		yes
1817	KQTALVELVK	10	P02768	Albumin OS=Homo sapiens OX=9606 GN=ALB PE=1 SV=2	2	564.853	-0.3691	0.00079612	103.88	6908700	yes
1818	KQTALVELVK	10	P02768	Albumin OS=Homo sapiens OX=9606 GN=ALB PE=1 SV=2	2	564.853	-0.59836	0.00079621	99.864	3412100	yes
1819	KQTALVELVK	10	P02768	Albumin OS=Homo sapiens OX=9606 GN=ALB PE=1 SV=2	2	564.853	-0.22396	0.0029445	98.048	2394500	yes
1820	KQTALVELVK	10	P02768	Albumin OS=Homo sapiens OX=9606 GN=ALB PE=1 SV=2	2	564.853	0.96213			108260	yes
1821	KQTALVELVK	10	P02768	Albumin OS=Homo sapiens OX=9606 GN=ALB PE=1 SV=2	2	564.853	-0.7899			1683600	yes
1822	KQTALVELVK	10	P02768	Albumin OS=Homo sapiens OX=9606 GN=ALB PE=1 SV=2	2	564.853	-0.79399			3419300	yes
1823	KQTALVELVK	10	P02768	Albumin OS=Homo sapiens OX=9606 GN=ALB PE=1 SV=2	2	564.853	-0.81275			2387100	yes
1824	KQTALVELVK	10	P02768	Albumin OS=Homo sapiens OX=9606 GN=ALB PE=1 SV=2	2	564.853	-0.7783			743580	yes
1825	KRPIHLSFDVDGLDPSFTPATGTPVVGGLTYR	32	P05089	Arginase-1 OS=Homo sapiens OX=9606 GN=ARG1 PE=1 SV=2	4	854.202	-0.29171	0.0038868	41.734	1765900	yes
1826	KSQIFSTASDNQPTVTIK	18	P11021	Endoplasmic reticulum chaperone BiP OS=Homo sapiens OX=9606 GN=HSPA5 PE=1 SV=2	3	655.681	-0.24708	0.014312	43.794	1447600	yes
1827	KSQPMGLWR	9	P25311	Zinc-alpha-2-glycoprotein OS=Homo sapiens OX=9606 GN=AZGP1 PE=1 SV=2	2	559.792	-0.059039	0.023989	82.452	2324800	yes
1828	KTNPEIQSTLR	11	P31944	Caspase-14 OS=Homo sapiens OX=9606 GN=CASP14 PE=1 SV=2	3	429.574	-1.9479	3.3386e-06	156.01	10546000	yes
1829	KTNPEIQSTLR	11	P31944	Caspase-14 OS=Homo sapiens OX=9606 GN=CASP14 PE=1 SV=2	2	643.857	-1.8438	0.037151	79.16	7466900	yes
1830	KTNPEIQSTLR	11	P31944	Caspase-14 OS=Homo sapiens OX=9606 GN=CASP14 PE=1 SV=2	3	429.574	-1.7784	0.014085	76.165	5727200	yes
1831	KTNPEIQSTLR	11	P31944	Caspase-14 OS=Homo sapiens OX=9606 GN=CASP14 PE=1 SV=2	3	429.574	-0.47936	0.00014038	135.16	10313000	yes
1832	KTNPEIQSTLR	11	P31944	Caspase-14 OS=Homo sapiens OX=9606 GN=CASP14 PE=1 SV=2	3	429.574	-1.3712	0.0051457	123.01	6466600	yes
1833	KVADALTNAVAHVDDMPNALSALSDLHAHK	30	P69905	Hemoglobin subunit alpha OS=Homo sapiens OX=9606 GN=HBA2 PE=1 SV=2	4	781.902	0.89776	1.8577e-05	72.228	43162000	yes
1834	KVEFVLK	7	O75882	Attractin OS=Homo sapiens OX=9606 GN=ATRN PE=1 SV=2	2	431.773	0.02033	0.0076568	166.78	44967000	yes
1835	KVESLQEEIAFLKK	14	P08670	Vimentin OS=Homo sapiens OX=9606 GN=VIM PE=1 SV=4	3	554.654	-0.27861	0.022679	67.115	874320	yes
1836	KVLGAFSDGLAHLDNLK	17	P68871	Hemoglobin subunit beta OS=Homo sapiens OX=9606 GN=HBB PE=1 SV=2	3	600	0.22059	1.2405e-37	209.73	34015000	no
1837	KVLGAFSDGLAHLDNLK	17	P68871	Hemoglobin subunit beta OS=Homo sapiens OX=9606 GN=HBB PE=1 SV=2	3	600	-1.2189			2935800	no
1838	KVLGAFSDGLAHLDNLK	17	P68871	Hemoglobin subunit beta OS=Homo sapiens OX=9606 GN=HBB PE=1 SV=2	3	600	0.35558			5604100	no
1839	KVLGAFSDGLAHLDNLK	17	P68871	Hemoglobin subunit beta OS=Homo sapiens OX=9606 GN=HBB PE=1 SV=2	3	600	0.35042			1958000	no
1840	KVLHFDQVTENTTGK	15	P29508	Serpin B3 OS=Homo sapiens OX=9606 GN=SERPINB3 PE=1 SV=2	2	858.949	-0.68427	2.3706e-08	121.28	7124100	yes
1841	KVPQVSTPTLVEVSR	15	P02768	Albumin OS=Homo sapiens OX=9606 GN=ALB PE=1 SV=2	3	547.317	1.7969	0.0065925	59.673	16345000	yes
1842	KVPQVSTPTLVEVSR	15	P02768	Albumin OS=Homo sapiens OX=9606 GN=ALB PE=1 SV=2	3	547.317	1.5472	0.011067	52.254	18631000	yes
1843	KVPQVSTPTLVEVSR	15	P02768	Albumin OS=Homo sapiens OX=9606 GN=ALB PE=1 SV=2	2	820.473	1.2346	0.012292	85.554	12224000	yes
1844	KVPQVSTPTLVEVSR	15	P02768	Albumin OS=Homo sapiens OX=9606 GN=ALB PE=1 SV=2	3	547.317	-0.22229	0.0040293	78.69	550150000	yes
1845	KVPQVSTPTLVEVSR	15	P02768	Albumin OS=Homo sapiens OX=9606 GN=ALB PE=1 SV=2	3	547.317	-0.23363	3.566e-12	137.21	11529000	yes
1846	KVPQVSTPTLVEVSR	15	P02768	Albumin OS=Homo sapiens OX=9606 GN=ALB PE=1 SV=2	2	820.473	-0.54602	3.9481e-11	131.35	4703900	yes
1847	KVPQVSTPTLVEVSR	15	P02768	Albumin OS=Homo sapiens OX=9606 GN=ALB PE=1 SV=2	2	820.473	-0.19432	0.01311	84.718	1775900	yes
1848	KVPQVSTPTLVEVSR	15	P02768	Albumin OS=Homo sapiens OX=9606 GN=ALB PE=1 SV=2	3	547.317		0.022636	58.079		yes
1849	KVPQVSTPTLVEVSR	15	P02768	Albumin OS=Homo sapiens OX=9606 GN=ALB PE=1 SV=2	2	820.473	-0.44499	0.011371	83.769	706140	yes
1850	KVPQVSTPTLVEVSR	15	P02768	Albumin OS=Homo sapiens OX=9606 GN=ALB PE=1 SV=2	2	820.473	1.2067	0.01449	75.102	5826100	yes
1851	KVPQVSTPTLVEVSR	15	P02768	Albumin OS=Homo sapiens OX=9606 GN=ALB PE=1 SV=2	3	547.317	-1.3195	4.0723e-22	174.47	9747900	yes
1852	KVPQVSTPTLVEVSR	15	P02768	Albumin OS=Homo sapiens OX=9606 GN=ALB PE=1 SV=2	3	547.317	-0.15813	2.6346e-12	138.19	16854000	yes
1853	KVPQVSTPTLVEVSR	15	P02768	Albumin OS=Homo sapiens OX=9606 GN=ALB PE=1 SV=2	3	547.317		0.014327	90.444		yes
1854	KVPQVSTPTLVEVSR	15	P02768	Albumin OS=Homo sapiens OX=9606 GN=ALB PE=1 SV=2	3	547.317		0.0083696	96.673		yes
1855	KVPQVSTPTLVEVSR	15	P02768	Albumin OS=Homo sapiens OX=9606 GN=ALB PE=1 SV=2	3	547.317	-0.042882	0.020433	47.545	1052900	yes
1856	KVPQVSTPTLVEVSR	15	P02768	Albumin OS=Homo sapiens OX=9606 GN=ALB PE=1 SV=2	2	820.473	-0.065821	4.7324e-14	143.31	145380000	yes
1857	KVPQVSTPTLVEVSR	15	P02768	Albumin OS=Homo sapiens OX=9606 GN=ALB PE=1 SV=2	3	547.317	-0.88709	0.020563	44.925	2012900	yes
1858	KVPQVSTPTLVEVSR	15	P02768	Albumin OS=Homo sapiens OX=9606 GN=ALB PE=1 SV=2	3	547.317	-1.3441	5.8208e-09	120.7	9911800	yes
1859	KVPQVSTPTLVEVSR	15	P02768	Albumin OS=Homo sapiens OX=9606 GN=ALB PE=1 SV=2	3	547.317	-0.60093	0.0096843	54.501	14357000	yes
1860	KVPQVSTPTLVEVSR	15	P02768	Albumin OS=Homo sapiens OX=9606 GN=ALB PE=1 SV=2	3	547.317	-0.20152	0.021744	44.294	2542300	yes
1861	KVPQVSTPTLVEVSR	15	P02768	Albumin OS=Homo sapiens OX=9606 GN=ALB PE=1 SV=2	3	547.317	-1.2692	0.0027497	68.283	34773000	yes
1862	KVPQVSTPTLVEVSR	15	P02768	Albumin OS=Homo sapiens OX=9606 GN=ALB PE=1 SV=2	3	547.317	-1.9024	0.015663	47.548	93079000	yes
1863	KVPQVSTPTLVEVSR	15	P02768	Albumin OS=Homo sapiens OX=9606 GN=ALB PE=1 SV=2	3	547.317	-1.6189	2.7434e-19	155.28	167460000	yes
1864	KVPQVSTPTLVEVSR	15	P02768	Albumin OS=Homo sapiens OX=9606 GN=ALB PE=1 SV=2	2	820.473	-0.12617	2.4556e-06	119.25	177390000	yes
1865	KVPQVSTPTLVEVSR	15	P02768	Albumin OS=Homo sapiens OX=9606 GN=ALB PE=1 SV=2	2	820.473	-0.18705	9.7775e-09	126.83	139670000	yes
1866	KVPQVSTPTLVEVSR	15	P02768	Albumin OS=Homo sapiens OX=9606 GN=ALB PE=1 SV=2	2	820.473	-0.32848	3.2096e-11	133.15	46336000	yes
1867	KVPQVSTPTLVEVSR	15	P02768	Albumin OS=Homo sapiens OX=9606 GN=ALB PE=1 SV=2	2	820.473	-0.36616	0.03491	57.106	20362000	yes
1868	KVPQVSTPTLVEVSR	15	P02768	Albumin OS=Homo sapiens OX=9606 GN=ALB PE=1 SV=2	2	820.473	-0.35944	0.013475	67.456	25506000	yes
1869	KVPQVSTPTLVEVSR	15	P02768	Albumin OS=Homo sapiens OX=9606 GN=ALB PE=1 SV=2	3	547.317	-0.8001	0.0050504	63.128	6103800	yes
1870	KVPQVSTPTLVEVSR	15	P02768	Albumin OS=Homo sapiens OX=9606 GN=ALB PE=1 SV=2	2	820.473	-0.31749	0.011599	71.548	10851000	yes
1871	KVPQVSTPTLVEVSR	15	P02768	Albumin OS=Homo sapiens OX=9606 GN=ALB PE=1 SV=2	3	547.317	-0.37205	5.0391e-14	150.93	185730000	yes
1872	KVPQVSTPTLVEVSR	15	P02768	Albumin OS=Homo sapiens OX=9606 GN=ALB PE=1 SV=2	2	820.473	-0.80518	1.2063e-06	117.03	171520000	yes
1873	KVPQVSTPTLVEVSR	15	P02768	Albumin OS=Homo sapiens OX=9606 GN=ALB PE=1 SV=2	3	547.317	-0.70272	0.002286	69.431	11902000	yes
1874	KVPQVSTPTLVEVSR	15	P02768	Albumin OS=Homo sapiens OX=9606 GN=ALB PE=1 SV=2	3	547.317	-0.73699	0.0019554	89.484	35252000	yes
1875	KVPQVSTPTLVEVSR	15	P02768	Albumin OS=Homo sapiens OX=9606 GN=ALB PE=1 SV=2	3	547.317	-0.17697	0.034766	37.77	5012600	yes
1876	KVPQVSTPTLVEVSR	15	P02768	Albumin OS=Homo sapiens OX=9606 GN=ALB PE=1 SV=2	3	547.317	0.081601	3.0925e-22	176.25	169520000	yes
1877	KVPQVSTPTLVEVSR	15	P02768	Albumin OS=Homo sapiens OX=9606 GN=ALB PE=1 SV=2	3	547.317	-0.041015	2.9046e-09	125.73	88707000	yes
1878	KVPQVSTPTLVEVSR	15	P02768	Albumin OS=Homo sapiens OX=9606 GN=ALB PE=1 SV=2	3	547.317	-0.07535	7.0043e-13	140.22	76980000	yes
1879	KVPQVSTPTLVEVSR	15	P02768	Albumin OS=Homo sapiens OX=9606 GN=ALB PE=1 SV=2	3	547.317	-0.16006	2.5372e-15	149.35	1017400000	yes
1880	KVPQVSTPTLVEVSR	15	P02768	Albumin OS=Homo sapiens OX=9606 GN=ALB PE=1 SV=2	2	820.473	-0.70263	0.013647	84.169	3375600	yes
1881	KVPQVSTPTLVEVSR	15	P02768	Albumin OS=Homo sapiens OX=9606 GN=ALB PE=1 SV=2	3	547.317	-0.24937	9.7422e-12	130.72	1558100000	yes
1882	KVPQVSTPTLVEVSR	15	P02768	Albumin OS=Homo sapiens OX=9606 GN=ALB PE=1 SV=2	3	547.317	-0.30355	4.1636e-15	148.18	1962700000	yes
1883	KVPQVSTPTLVEVSR	15	P02768	Albumin OS=Homo sapiens OX=9606 GN=ALB PE=1 SV=2	3	547.317	-0.38536	2.355e-19	156.17	1314500000	yes
1884	KVPQVSTPTLVEVSR	15	P02768	Albumin OS=Homo sapiens OX=9606 GN=ALB PE=1 SV=2	3	547.317	-0.48828	6.2332e-21	164.66	1749900000	yes
1885	KVPQVSTPTLVEVSR	15	P02768	Albumin OS=Homo sapiens OX=9606 GN=ALB PE=1 SV=2	3	547.317	-0.53187	5.3844e-22	172.09	2092300000	yes
1886	KVPQVSTPTLVEVSR	15	P02768	Albumin OS=Homo sapiens OX=9606 GN=ALB PE=1 SV=2	3	547.317	-0.41298	8.655e-12	131.86	1342500000	yes
1887	KVPQVSTPTLVEVSR	15	P02768	Albumin OS=Homo sapiens OX=9606 GN=ALB PE=1 SV=2	3	547.317	-0.33504	0.0014633	92.265	1817800000	yes
1888	KVPQVSTPTLVEVSR	15	P02768	Albumin OS=Homo sapiens OX=9606 GN=ALB PE=1 SV=2	3	547.317	-0.1465	1.0333e-19	159.22	1459200000	yes
1889	KVPQVSTPTLVEVSR	15	P02768	Albumin OS=Homo sapiens OX=9606 GN=ALB PE=1 SV=2	3	547.317	-0.24071	3.566e-12	137.21	1597200000	yes
1890	KVPQVSTPTLVEVSR	15	P02768	Albumin OS=Homo sapiens OX=9606 GN=ALB PE=1 SV=2	3	547.317	-0.07102	1.834e-19	157.37	44546000	yes
1891	KVPQVSTPTLVEVSR	15	P02768	Albumin OS=Homo sapiens OX=9606 GN=ALB PE=1 SV=2	3	547.317	0.083372	3.566e-12	137.21	30306000	yes
1892	KVPQVSTPTLVEVSR	15	P02768	Albumin OS=Homo sapiens OX=9606 GN=ALB PE=1 SV=2	3	547.317	-0.11737	7.6309e-15	145.69	75186000	yes
1893	KVPQVSTPTLVEVSR	15	P02768	Albumin OS=Homo sapiens OX=9606 GN=ALB PE=1 SV=2	3	547.317	-0.48251	0.0018647	89.911	6058500	yes
1894	KVPQVSTPTLVEVSR	15	P02768	Albumin OS=Homo sapiens OX=9606 GN=ALB PE=1 SV=2	2	820.473	-0.09757			4621200	yes
1895	KVPQVSTPTLVEVSR	15	P02768	Albumin OS=Homo sapiens OX=9606 GN=ALB PE=1 SV=2	2	820.473	1.2097			20791000	yes
1896	KVPQVSTPTLVEVSR	15	P02768	Albumin OS=Homo sapiens OX=9606 GN=ALB PE=1 SV=2	3	547.317	1.8136			2020900	yes
1897	KVPQVSTPTLVEVSR	15	P02768	Albumin OS=Homo sapiens OX=9606 GN=ALB PE=1 SV=2	3	547.317	-0.20458			1091700	yes
1898	KVPQVSTPTLVEVSR	15	P02768	Albumin OS=Homo sapiens OX=9606 GN=ALB PE=1 SV=2	2	820.473	2.6408			2244600	yes
1899	KVPQVSTPTLVEVSR	15	P02768	Albumin OS=Homo sapiens OX=9606 GN=ALB PE=1 SV=2	3	547.317	0.08162			14011000	yes
1900	KVPQVSTPTLVEVSR	15	P02768	Albumin OS=Homo sapiens OX=9606 GN=ALB PE=1 SV=2	3	547.317	0.66186			1903800	yes
1901	KVPQVSTPTLVEVSR	15	P02768	Albumin OS=Homo sapiens OX=9606 GN=ALB PE=1 SV=2	3	547.317	1.8473			1641800	yes
1902	KVPQVSTPTLVEVSR	15	P02768	Albumin OS=Homo sapiens OX=9606 GN=ALB PE=1 SV=2	3	547.317	0.95481			568560	yes
1903	KVPQVSTPTLVEVSR	15	P02768	Albumin OS=Homo sapiens OX=9606 GN=ALB PE=1 SV=2	2	820.473	-0.072417			454290	yes
1904	KVPQVSTPTLVEVSR	15	P02768	Albumin OS=Homo sapiens OX=9606 GN=ALB PE=1 SV=2	3	547.317	-0.15175			361480	yes
1905	KVPQVSTPTLVEVSR	15	P02768	Albumin OS=Homo sapiens OX=9606 GN=ALB PE=1 SV=2	3	547.317	-0.4295			624870000	yes
1906	KVPQVSTPTLVEVSR	15	P02768	Albumin OS=Homo sapiens OX=9606 GN=ALB PE=1 SV=2	3	547.317	-0.69005			68455000	yes
1907	KVPQVSTPTLVEVSR	15	P02768	Albumin OS=Homo sapiens OX=9606 GN=ALB PE=1 SV=2	3	547.317	-1.2165			110670000	yes
1908	KVPQVSTPTLVEVSR	15	P02768	Albumin OS=Homo sapiens OX=9606 GN=ALB PE=1 SV=2	3	547.317	-0.62775			53557000	yes
1909	KVPQVSTPTLVEVSR	15	P02768	Albumin OS=Homo sapiens OX=9606 GN=ALB PE=1 SV=2	3	547.317	-1.8166			44875000	yes
1910	KVPQVSTPTLVEVSR	15	P02768	Albumin OS=Homo sapiens OX=9606 GN=ALB PE=1 SV=2	3	547.317	-0.80008			37930000	yes
1911	KVPQVSTPTLVEVSR	15	P02768	Albumin OS=Homo sapiens OX=9606 GN=ALB PE=1 SV=2	3	547.317	-0.67636			5188500	yes
1912	KVPQVSTPTLVEVSR	15	P02768	Albumin OS=Homo sapiens OX=9606 GN=ALB PE=1 SV=2	2	820.473	-1.1277			1272500	yes
1913	KVPQVSTPTLVEVSR	15	P02768	Albumin OS=Homo sapiens OX=9606 GN=ALB PE=1 SV=2	2	820.473	-0.52241			1767600	yes
1914	KVPQVSTPTLVEVSR	15	P02768	Albumin OS=Homo sapiens OX=9606 GN=ALB PE=1 SV=2	2	820.473	-0.63247			4812400	yes
1915	KVPQVSTPTLVEVSR	15	P02768	Albumin OS=Homo sapiens OX=9606 GN=ALB PE=1 SV=2	2	820.473	-0.33615			11634000	yes
1916	KVPQVSTPTLVEVSR	15	P02768	Albumin OS=Homo sapiens OX=9606 GN=ALB PE=1 SV=2	3	547.317	-0.57077			1080900	yes
1917	KVPQVSTPTLVEVSRNLGK	19	P02768	Albumin OS=Homo sapiens OX=9606 GN=ALB PE=1 SV=2	4	513.801	1.8625	3.9763e-05	85.087	41880000	yes
1918	KVPQVSTPTLVEVSRNLGK	19	P02768	Albumin OS=Homo sapiens OX=9606 GN=ALB PE=1 SV=2	4	513.801	1.8737	1.3868e-13	127.97	62351000	yes
1919	KVPQVSTPTLVEVSRNLGK	19	P02768	Albumin OS=Homo sapiens OX=9606 GN=ALB PE=1 SV=2	4	513.801	1.4154	0.026779	36.679	5756200	yes
1920	KVPQVSTPTLVEVSRNLGK	19	P02768	Albumin OS=Homo sapiens OX=9606 GN=ALB PE=1 SV=2	3	684.732	-1.0231	7.9362e-05	87.49	1264100	yes
1921	KVPQVSTPTLVEVSRNLGK	19	P02768	Albumin OS=Homo sapiens OX=9606 GN=ALB PE=1 SV=2	4	513.801	1.8432	0.023311	37.969	10409000	yes
1922	KVPQVSTPTLVEVSRNLGK	19	P02768	Albumin OS=Homo sapiens OX=9606 GN=ALB PE=1 SV=2	3	684.732	1.2229			1360000	yes
1923	KWQEEMELYR	10	P02647	Apolipoprotein A-I OS=Homo sapiens OX=9606 GN=APOA1 PE=1 SV=1	2	706.337	-0.86463	0.028227	95.099	4596300	yes
1924	KWQEEMELYR	10	P02647	Apolipoprotein A-I OS=Homo sapiens OX=9606 GN=APOA1 PE=1 SV=1	3	471.227	-0.34224	0.0019421	112.71	6951000	yes
1925	KYEGGRELSDFISYLQR	17	P30101	Protein disulfide-isomerase A3 OS=Homo sapiens OX=9606 GN=PDIA3 PE=1 SV=4	3	687.685	-1.3461	1.1015e-05	106.38	3203300	yes
1926	KYLYEIAR	8	P02768	Albumin OS=Homo sapiens OX=9606 GN=ALB PE=1 SV=2	2	528.298	-0.22595	0.025756	101.64	105610000	yes
1927	KYLYEIAR	8	P02768	Albumin OS=Homo sapiens OX=9606 GN=ALB PE=1 SV=2	2	528.298		0.0019041	121.67		yes
1928	KYPVAHFIDQTLK	13	P05155	Plasma protease C1 inhibitor OS=Homo sapiens OX=9606 GN=SERPING1 PE=1 SV=2	2	780.433	2.0068	5.3211e-18	199.12	137410000	yes
1929	KYPVAHFIDQTLK	13	P05155	Plasma protease C1 inhibitor OS=Homo sapiens OX=9606 GN=SERPING1 PE=1 SV=2	3	520.624	-0.34532	2.711e-11	164.81	68367000	yes
1930	KYPVAHFIDQTLK	13	P05155	Plasma protease C1 inhibitor OS=Homo sapiens OX=9606 GN=SERPING1 PE=1 SV=2	3	520.624	-0.25214	0.016522	59.306	3742700	yes
1931	KYPVAHFIDQTLK	13	P05155	Plasma protease C1 inhibitor OS=Homo sapiens OX=9606 GN=SERPING1 PE=1 SV=2	3	520.624	1.5305			14768000	yes
1932	KYPVAHFIDQTLK	13	P05155	Plasma protease C1 inhibitor OS=Homo sapiens OX=9606 GN=SERPING1 PE=1 SV=2	2	780.433	-0.5309			234970	yes
1933	KYPVAHFIDQTLK	13	P05155	Plasma protease C1 inhibitor OS=Homo sapiens OX=9606 GN=SERPING1 PE=1 SV=2	2	780.433	0.50366			10399000	yes
1934	KYPVAHFIDQTLK	13	P05155	Plasma protease C1 inhibitor OS=Homo sapiens OX=9606 GN=SERPING1 PE=1 SV=2	3	520.624	0.57206			2119900	yes
1935	KYPVAHFIDQTLK	13	P05155	Plasma protease C1 inhibitor OS=Homo sapiens OX=9606 GN=SERPING1 PE=1 SV=2	3	520.624	-1.3267			2683000	yes
1936	KYTLPPGVDPTQVSSSLSPEGTLTVEAPMPK	31	P04792	Heat shock protein beta-1 OS=Homo sapiens OX=9606 GN=HSPB1 PE=1 SV=2	3	1076.22	-0.53938	0.0043568	55.783	10798000	yes
1937	KYTLPPGVDPTQVSSSLSPEGTLTVEAPMPK	31	P04792	Heat shock protein beta-1 OS=Homo sapiens OX=9606 GN=HSPB1 PE=1 SV=2	3	1076.22	1.0197	1.2008e-41	126.45	147470000	yes
1938	KYTLPPGVDPTQVSSSLSPEGTLTVEAPMPK	31	P04792	Heat shock protein beta-1 OS=Homo sapiens OX=9606 GN=HSPB1 PE=1 SV=2	3	1081.55	0.73473	6.3906e-06	76.765	14412000	yes
1939	KYVVQNPEQEPLSQFLR	17	Q8WVV4	Protein POF1B OS=Homo sapiens OX=9606 GN=POF1B PE=1 SV=3	3	692.369	-0.34582	1.9449e-07	112.67	3757600	yes
1940	KYVVQNPEQEPLSQFLR	17	Q8WVV4	Protein POF1B OS=Homo sapiens OX=9606 GN=POF1B PE=1 SV=3	3	692.369	-1.2134	1.0309e-07	116.35	22021000	yes
1941	LAADDFRLKYENEVALR	17	P13645	Keratin, type I cytoskeletal 10 OS=Homo sapiens OX=9606 GN=KRT10 PE=1 SV=6	3	675.025	-1.0016	1.5038e-12	132.44	8193200	yes
1942	LAADDFRLKYENEVALR	17	P13645	Keratin, type I cytoskeletal 10 OS=Homo sapiens OX=9606 GN=KRT10 PE=1 SV=6	3	675.025	-0.44622	6.7264e-37	208.2	18676000	yes
1943	LAADDFRLKYENEVALR	17	P13645	Keratin, type I cytoskeletal 10 OS=Homo sapiens OX=9606 GN=KRT10 PE=1 SV=6	3	675.025	-0.6558	5.11e-07	114.63	5061500	yes
1944	LAADDFRTKFETEQALR	17	Q04695	Keratin, type I cytoskeletal 17 OS=Homo sapiens OX=9606 GN=KRT17 PE=1 SV=2	3	671.013	-0.97262	0.02774	52.522	1120000	no
1945	LAADDFRTKYETELNLR	17	P02533	Keratin, type I cytoskeletal 14 OS=Homo sapiens OX=9606 GN=KRT14 PE=1 SV=4	3	685.688	-1.0225	0.02774	52.522	1298700	yes
1946	LAADDFRTKYETELNLR	17	P02533	Keratin, type I cytoskeletal 14 OS=Homo sapiens OX=9606 GN=KRT14 PE=1 SV=4	3	685.688	-0.39967	0.0011752	84.14	4555900	yes
1947	LAAVDATVNQVLASR	15	Q15084	Protein disulfide-isomerase A6 OS=Homo sapiens OX=9606 GN=PDIA6 PE=1 SV=1	2	764.428	-0.16482	0.00048138	104.87	3801800	yes
1948	LADDLYR	7	O75882	Attractin OS=Homo sapiens OX=9606 GN=ATRN PE=1 SV=2	2	433.224	-0.20601	0.038963	138.07	183830000	yes
1949	LADDLYR	7	O75882	Attractin OS=Homo sapiens OX=9606 GN=ATRN PE=1 SV=2	2	433.224	-0.099381	0.0097257	170.94	42531000	yes
1950	LAEPSQLLK	9	P14923	Junction plakoglobin OS=Homo sapiens OX=9606 GN=JUP PE=1 SV=3	2	499.798	0.060573	0.013633	106.36	3973400	yes
1951	LAEQAER	7	P31947	14-3-3 protein sigma OS=Homo sapiens OX=9606 GN=SFN PE=1 SV=1	2	408.714	-0.69537	0.018596	135.87	1342300	no
1952	LAEQAERYDDMAAAMK	16	P61981	14-3-3 protein gamma OS=Homo sapiens OX=9606 GN=YWHAG PE=1 SV=2	3	604.947	-0.21628	0.0071527	71.344	3047700	yes
1953	LAEQAERYDDMAAAMK	16	P61981	14-3-3 protein gamma OS=Homo sapiens OX=9606 GN=YWHAG PE=1 SV=2	3	604.947	-1.2892	0.00755	72.417	1304600	yes
1954	LAEQAERYDEMVESMKK	17	P62258	14-3-3 protein epsilon OS=Homo sapiens OX=9606 GN=YWHAE PE=1 SV=1	4	514.997	-0.56339	0.016796	43.297	7948800	yes
1955	LAEQAERYEDMAAFMK	16	P31947	14-3-3 protein sigma OS=Homo sapiens OX=9606 GN=SFN PE=1 SV=1	3	634.962	0.028408	0.00084871	98.694	4065500	yes
1956	LAEQAERYEDMAAFMK	16	P31947	14-3-3 protein sigma OS=Homo sapiens OX=9606 GN=SFN PE=1 SV=1	3	634.962	0.016552	3.0559e-14	141.55	14511000	yes
1957	LAGAPSEDPQFPK	13	O00391	Sulfhydryl oxidase 1 OS=Homo sapiens OX=9606 GN=QSOX1 PE=1 SV=3	2	678.843	-0.91291	0.033408	81.338	10606000	yes
1958	LAIPQQSDFHNNR	13	P07333	Macrophage colony-stimulating factor 1 receptor OS=Homo sapiens OX=9606 GN=CSF1R PE=1 SV=2	3	513.927	-0.38194	2.4209e-07	138.45	24005000	yes
1959	LAKTYETTLEK	11	P02768	Albumin OS=Homo sapiens OX=9606 GN=ALB PE=1 SV=2	2	648.856	-2.0373	2.8706e-07	185.99	372190000	yes
1960	LAKTYETTLEK	11	P02768	Albumin OS=Homo sapiens OX=9606 GN=ALB PE=1 SV=2	2	648.856	-0.0028974	1.5921e-71	257.42	44354000	yes
1961	LAKTYETTLEK	11	P02768	Albumin OS=Homo sapiens OX=9606 GN=ALB PE=1 SV=2	3	432.906	-0.31034	0.0067835	107.85	7058500	yes
1962	LAKTYETTLEK	11	P02768	Albumin OS=Homo sapiens OX=9606 GN=ALB PE=1 SV=2	2	648.856	-0.1271	1.7289e-16	204.17	6457000	yes
1963	LALDLEIATYR	11	P04264	Keratin, type II cytoskeletal 1 OS=Homo sapiens OX=9606 GN=KRT1 PE=1 SV=6	2	639.359	0.41751	1.7863e-11	192.92	84273000	yes
1964	LALDVEIATYR	11	P02538	Keratin, type II cytoskeletal 6A OS=Homo sapiens OX=9606 GN=KRT6A PE=1 SV=3	2	632.351	0.40018	0.02139	96.89	3623500	no
1965	LALDVEIATYRK	12	P02538	Keratin, type II cytoskeletal 6A OS=Homo sapiens OX=9606 GN=KRT6A PE=1 SV=3	3	464.601	-0.081921	0.0064891	84.289	29256000	no
1966	LASDLLEWIRR	11	O43707	Alpha-actinin-4 OS=Homo sapiens OX=9606 GN=ACTN4 PE=1 SV=2	3	457.93	0.05135	0.0084518	85.958	13028000	no
1967	LASYLDKVQALEEANNDLENK	21	P35527	Keratin, type I cytoskeletal 9 OS=Homo sapiens OX=9606 GN=KRT9 PE=1 SV=3	3	793.068	-0.024848	0.00075095	67.396	6129100	yes
1968	LASYLDKVQALEEANNDLENK	21	P35527	Keratin, type I cytoskeletal 9 OS=Homo sapiens OX=9606 GN=KRT9 PE=1 SV=3	3	793.068	-0.37586	3.9312e-76	226.51	32134000	yes
1969	LASYLDKVQALEEANNDLENKIQDWYDK	28	P35527	Keratin, type I cytoskeletal 9 OS=Homo sapiens OX=9606 GN=KRT9 PE=1 SV=3	4	832.161	-0.20998	0.023395	30.509	6695200	yes
1970	LASYLDKVR	9	P13645	Keratin, type I cytoskeletal 10 OS=Homo sapiens OX=9606 GN=KRT10 PE=1 SV=6	2	532.809	-1.5769	0.012348	155.75	104280000	no
1971	LASYLDKVR	9	P13645	Keratin, type I cytoskeletal 10 OS=Homo sapiens OX=9606 GN=KRT10 PE=1 SV=6	2	532.809	-0.0045772	0.0085449	175.44	118930000	no
1972	LATALQKLEEAEKAADESER	20	P67936	Tropomyosin alpha-4 chain OS=Homo sapiens OX=9606 GN=TPM4 PE=1 SV=3	3	734.713	2.4142	4.4999e-57	210.38	6891000	yes
1973	LAVNNIAGIEEVNMIKDDGTVIHFNNPK	28	Q96K17	Transcription factor BTF3 homolog 4 OS=Homo sapiens OX=9606 GN=BTF3L4 PE=1 SV=1	4	767.149	2.3782	0.0050939	60.8	4627700	yes
1974	LAYVWNNDIYVK	12	P27487	Dipeptidyl peptidase 4 OS=Homo sapiens OX=9606 GN=DPP4 PE=1 SV=2	2	749.39		9.3105e-05	132.01		yes
1975	LCMGSGLNLCEPNNK	15	P02787	Serotransferrin OS=Homo sapiens OX=9606 GN=TF PE=1 SV=4	2	861.884		1.3211e-14	151.98		yes
1976	LCTVATLR	8	P02768	Albumin OS=Homo sapiens OX=9606 GN=ALB PE=1 SV=2	2	467.263	0.059784	0.014864	154.35	910210000	yes
1977	LCTVATLR	8	P02768	Albumin OS=Homo sapiens OX=9606 GN=ALB PE=1 SV=2	2	467.263	-0.11289	0.029613	111.82	2891600	yes
1978	LCTVATLR	8	P02768	Albumin OS=Homo sapiens OX=9606 GN=ALB PE=1 SV=2	2	467.263	-0.49765	0.031186	111.01	158480000	yes
1979	LCTVATLR	8	P02768	Albumin OS=Homo sapiens OX=9606 GN=ALB PE=1 SV=2	2	467.263	-1.0187	0.014124	139.28	1537200000	yes
1980	LCTVATLR	8	P02768	Albumin OS=Homo sapiens OX=9606 GN=ALB PE=1 SV=2	2	467.263	-0.98925	0.036968	112.17	3766000	yes
1981	LCTVATLR	8	P02768	Albumin OS=Homo sapiens OX=9606 GN=ALB PE=1 SV=2	2	467.263	-0.094049	0.0092921	130.04	43378000	yes
1982	LCTVATLR	8	P02768	Albumin OS=Homo sapiens OX=9606 GN=ALB PE=1 SV=2	2	467.263	-0.11447	0.023836	114.78	20114000	yes
1983	LCTVATLR	8	P02768	Albumin OS=Homo sapiens OX=9606 GN=ALB PE=1 SV=2	2	467.263	-0.79521	0.03658	97.798	74167000	yes
1984	LCTVATLR	8	P02768	Albumin OS=Homo sapiens OX=9606 GN=ALB PE=1 SV=2	2	467.263	-0.49208	0.014144	139.31	19385000000	yes
1985	LCTVATLR	8	P02768	Albumin OS=Homo sapiens OX=9606 GN=ALB PE=1 SV=2	2	467.263	-1.5338	0.013563	138.33	9161600000	yes
1986	LCTVATLR	8	P02768	Albumin OS=Homo sapiens OX=9606 GN=ALB PE=1 SV=2	2	467.263	-2.1967	0.011662	170.06	9965300000	yes
1987	LCTVATLR	8	P02768	Albumin OS=Homo sapiens OX=9606 GN=ALB PE=1 SV=2	2	467.263	-1.442	0.011517	169.37	7026700000	yes
1988	LCTVATLR	8	P02768	Albumin OS=Homo sapiens OX=9606 GN=ALB PE=1 SV=2	2	467.263	-0.097995	0.011017	170.06	1868600000	yes
1989	LCTVATLR	8	P02768	Albumin OS=Homo sapiens OX=9606 GN=ALB PE=1 SV=2	2	467.263	-0.12352	0.011662	170.06	13896000	yes
1990	LCTVATLR	8	P02768	Albumin OS=Homo sapiens OX=9606 GN=ALB PE=1 SV=2	2	467.263	-1.3479	0.011017	125.25	6326300	yes
1991	LCTVATLR	8	P02768	Albumin OS=Homo sapiens OX=9606 GN=ALB PE=1 SV=2	2	467.263	-0.46502	0.016447	147.69	8702700	yes
1992	LCTVATLR	8	P02768	Albumin OS=Homo sapiens OX=9606 GN=ALB PE=1 SV=2	2	467.263	0.14558	0.011167	124.83	6496400	yes
1993	LCTVATLR	8	P02768	Albumin OS=Homo sapiens OX=9606 GN=ALB PE=1 SV=2	2	467.263	0.81214	0.010886	133.81	13737000	yes
1994	LCTVATLR	8	P02768	Albumin OS=Homo sapiens OX=9606 GN=ALB PE=1 SV=2	2	467.263		0.021663	113.7		yes
1995	LCTVATLR	8	P02768	Albumin OS=Homo sapiens OX=9606 GN=ALB PE=1 SV=2	2	467.263		0.028103	111.01		yes
1996	LCTVATLR	8	P02768	Albumin OS=Homo sapiens OX=9606 GN=ALB PE=1 SV=2	2	467.263		0.032934	89.046		yes
1997	LCTVATLR	8	P02768	Albumin OS=Homo sapiens OX=9606 GN=ALB PE=1 SV=2	2	467.263	-0.70867	0.038486	97.033	11662000	yes
1998	LCTVATLR	8	P02768	Albumin OS=Homo sapiens OX=9606 GN=ALB PE=1 SV=2	2	467.263	-1.9223	0.0075566	147.69	10771000000	yes
1999	LCTVATLR	8	P02768	Albumin OS=Homo sapiens OX=9606 GN=ALB PE=1 SV=2	2	467.263	-1.2456	0.00013583	158.36	12335000000	yes
2000	LCTVATLR	8	P02768	Albumin OS=Homo sapiens OX=9606 GN=ALB PE=1 SV=2	2	467.263	0.015134	0.025577	113.89	16195000	yes
[truncated: 2,646 more rows]
