# Supplementary material for: Protein composition analysis of human plasma-derived and recombinant human serum albumin preparations based on 4D label-free proteomics
Source: PeerJ. 2025 Jun 30;13:e19624. doi: 10.7717/peerj.19624 (PMC12225626; doi:10.7717/peerj.19624)
Supplement: Supplemental Information 2 — Supplemental Figures: Figure S1A: Peptide length, peptides per protein, distribution of coverage (%) and MW (kDa) of the LC-MS/MS analysis of rHSA from company A. Figure S2B: Peptide length, peptides per protein, distribution of coverage (%) and MW(kDa) of the LC-MS/MS analysis of rHSA from company B. Figure S3C: Peptide length, peptides per protein, distribution of coverage (%) and MW(kDa) of the LC-MS/MS analysis of pHSA from company C. Figure S4D: Peptide length, peptides per protein, distribution of coverage (%) and MW(kDa) of the LC-MS/MS analysis of pHSA from company D. Figure S5E: Peptide length, peptides per protein, distribution of coverage (%) and MW(kDa) of the LC-MS/MS analysis of pHSA from company E. Figure S6F: Peptide length, peptides per protein, distribution of coverage (%) and MW(kDa) of the LC-MS/MS analysis of pHSA from company F. Figure S7G: Peptide length, peptides per protein, distribution of coverage (%) and MW(kDa) of the LC-MS/MS analysis of pHSA from company G. Figure S8H: Peptide length, peptides per protein, distribution of coverage (%) and MW(kDa) of the LC-MS/MS analysis of pHSA from company H. Figure S9: GO enrichment analysis of the APs in pHSA. Figure S10: Subcellular localization prediction of the APs in pHSA. Figure S11: COG/KOG enrichment analysis of the APs in pHSA. Figure S12: KEGG pathway enrichment analysis of the APs in pHSA. Supplemental Tables: Table S1A: The protein and peptide identified in rHSA from company A. Table S2B: The protein and peptide identified in rHSA from company B. Table S3C: The protein and peptide identified in pHSA from company C. Table S4D: The protein and peptide identified in pHSA from company D. Table S5E: The protein and peptide identified in pHSA from company E. Table S6F: The protein and peptide identified in pHSA from company F. Table S7G: The protein and peptide identified in pHSA from company G. Table S8H: The protein and peptide identified in pHSA from company H. Table S9: The relative abunda [file peerj-13-19624-s002.zip › Supplementary/Supplementary Table/Supplementary Table S8 H.xlsx]

## Sheet: Summary
Header line description of table 1			Table 1. MS/MS spectrum database search analysis summary
Total spectrum	Number of spectrum produced by mass spectrometer
Matched spectrum	Number of spectrum matched with alignment protein		Total spectrums	Matched spectrums	Peptides	Unique peptides	Identified proteins
Peptides	Number of peptides which spectrum hit		112195	3964	1010	940	183
Unique peptides	Number of unique peptides which spectrums hit
Identified proteins	Number of proteins detected by spectrum search analysis
Header line description of worksheet "Protein_ident"
Protein accession	Protein accession number of database used for search
Protein description	Protein functional description
Gene name	Name of the gene associated to the protein sequence
MW [kDa]	Protein molecular weight, unit [kDa]
Coverage [%]	Percent of identified peptide sequence covering in protein sequence
Peptides	Number of peptides which spectrums hit
Unique peptides	Number of unique peptides which spectrums hit
Razor + unique peptides	Number of razor and unique peptides which spectrums hit
MS/MS Counts	Number of spectrum which protein matched
Header line description of worksheet "Peptide_ident"
ID	Identified peptide index number
Sequence	Identified peptide amino acid sequence
Protein accession	Protein accession number of database used for search
Protein description	Protein functional description
Charge	The charge-state of the peptide
m/z	The recalibrated mass-over-charge value of the peptide
Mass error [ppm]	Parts per million ratio of peptide mass error between the theory and practice
PEP	The maximal posterior error probability for peptides
Length	Identified peptide amino acid length
Score	Andromeda score for the best associated MS/MS spectrum
Intensity	Ionic signal intensity of identified peptide
Unique [yes/no]	The peptide is or no unique to a single protein group

## Sheet: Protein_ident
Protein accession	Protein description	Gene name	MW [kDa]	Coverage [%]	MS/MS Counts	Peptides	Unique peptides	Razor + unique peptides	Intensity
A2NJV5	Immunoglobulin kappa variable 2-29 OS=Homo sapiens OX=9606 GN=IGKV2-29 PE=3 SV=2	IGKV2-29	13.085	10.8	1	1	1	1	38596000
A0A0C4DH25	Immunoglobulin kappa variable 3D-20 OS=Homo sapiens OX=9606 GN=IGKV3D-20 PE=3 SV=1	IGKV3D-20	12.515	13.8	1	1	1	1	31461000
A5PLL1	Ankyrin repeat domain-containing protein 34B OS=Homo sapiens OX=9606 GN=ANKRD34B PE=2 SV=3	ANKRD34B	56.414	2.9	1	1	1	1	0
B5MCY1	Tudor domain-containing protein 15 OS=Homo sapiens OX=9606 GN=TDRD15 PE=2 SV=1	TDRD15	221.72	0.4	0	1	1	1	5321800
P0CG04	Immunoglobulin lambda constant 1 OS=Homo sapiens OX=9606 GN=IGLC1 PE=1 SV=1	IGLC1	11.348	37.7	5	3	1	3	743230000
E7ETH6	Zinc finger protein 587B OS=Homo sapiens OX=9606 GN=ZNF587B PE=1 SV=1	ZNF587B	45.541	2	3	1	1	1	5003200
O00327	Basic helix-loop-helix ARNT-like protein 1 OS=Homo sapiens OX=9606 GN=BMAL1 PE=1 SV=2	BMAL1	68.761	3	1	1	1	1	9253800
O15195	Villin-like protein OS=Homo sapiens OX=9606 GN=VILL PE=1 SV=3	VILL	95.906	1.6	0	1	1	1	29519000
O43432	Eukaryotic translation initiation factor 4 gamma 3 OS=Homo sapiens OX=9606 GN=EIF4G3 PE=1 SV=2	EIF4G3	176.65	0.8	2	1	1	1	26505000
O60282	Kinesin heavy chain isoform 5C OS=Homo sapiens OX=9606 GN=KIF5C PE=1 SV=1	KIF5C	109.49	0.8	1	1	1	1	3142700000
O60318	Germinal-center associated nuclear protein OS=Homo sapiens OX=9606 GN=MCM3AP PE=1 SV=2	MCM3AP	218.4	0.7	0	1	1	1	295250000
O75340	Programmed cell death protein 6 OS=Homo sapiens OX=9606 GN=PDCD6 PE=1 SV=1	PDCD6	21.868	5.8	1	1	1	1	17157000
O75460	Serine/threonine-protein kinase/endoribonuclease IRE1 OS=Homo sapiens OX=9606 GN=ERN1 PE=1 SV=2	ERN1	109.73	0.9	2	1	1	1	207900000
O75553	Disabled homolog 1 OS=Homo sapiens OX=9606 GN=DAB1 PE=1 SV=3	DAB1	63.774	2.7	0	1	1	1	25691000
O75691	Small subunit processome component 20 homolog OS=Homo sapiens OX=9606 GN=UTP20 PE=1 SV=3	UTP20	318.38	0.8	1	1	1	1	150650000
O75882	Attractin OS=Homo sapiens OX=9606 GN=ATRN PE=1 SV=2	ATRN	158.54	16.7	28	19	19	19	1800900000
O95445	Apolipoprotein M OS=Homo sapiens OX=9606 GN=APOM PE=1 SV=2	APOM	21.253	6.9	2	1	1	1	19434000
O95922	Polyglutamylase complex subunit TTLL1 OS=Homo sapiens OX=9606 GN=TTLL1 PE=1 SV=1	TTLL1	48.987	2.1	0	1	1	1	13249000
P00450	Ceruloplasmin OS=Homo sapiens OX=9606 GN=CP PE=1 SV=1	CP	122.2	10.5	8	6	6	6	95236000
P00533	Epidermal growth factor receptor OS=Homo sapiens OX=9606 GN=EGFR PE=1 SV=2	EGFR	134.28	3.7	3	3	3	3	24914000
P00558	Phosphoglycerate kinase 1 OS=Homo sapiens OX=9606 GN=PGK1 PE=1 SV=3	PGK1	44.614	10.6	4	4	4	4	17665000
P00738	Haptoglobin OS=Homo sapiens OX=9606 GN=HP PE=1 SV=1	HP	45.205	57.6	147	26	13	26	141130000000
P00739	Haptoglobin-related protein OS=Homo sapiens OX=9606 GN=HPR PE=2 SV=2	HPR	39.029	38.5	5	16	3	3	96430000
P01008	Antithrombin-III OS=Homo sapiens OX=9606 GN=SERPINC1 PE=1 SV=1	SERPINC1	52.602	30.6	30	12	12	12	1594900000
P01009	Alpha-1-antitrypsin OS=Homo sapiens OX=9606 GN=SERPINA1 PE=1 SV=3	SERPINA1	46.736	38.5	21	14	14	14	1625900000
P01011	Alpha-1-antichymotrypsin OS=Homo sapiens OX=9606 GN=SERPINA3 PE=1 SV=2	SERPINA3	47.65	20.8	6	7	7	7	91556000
P01019	Angiotensinogen OS=Homo sapiens OX=9606 GN=AGT PE=1 SV=3	AGT	53.154	9.7	5	4	4	4	381320000
P01024	Complement C3 OS=Homo sapiens OX=9606 GN=C3 PE=1 SV=2	C3	187.15	1.8	2	2	2	2	24347000
P01033	Metalloproteinase inhibitor 1 OS=Homo sapiens OX=9606 GN=TIMP1 PE=1 SV=1	TIMP1	23.171	12.1	2	2	2	2	17714000
P01034	Cystatin-C OS=Homo sapiens OX=9606 GN=CST3 PE=1 SV=1	CST3	15.799	22.6	2	2	2	2	34285000
P01040	Cystatin-A OS=Homo sapiens OX=9606 GN=CSTA PE=1 SV=1	CSTA	11.006	41.8	3	2	2	2	19109000
P01042	Kininogen-1 OS=Homo sapiens OX=9606 GN=KNG1 PE=1 SV=2	KNG1	71.957	18.5	12	10	10	10	3325200000
P01721	Immunoglobulin lambda variable 6-57 OS=Homo sapiens OX=9606 GN=IGLV6-57 PE=1 SV=2	IGLV6-57	12.566	18.8	1	1	1	1	723390
P01857	Immunoglobulin heavy constant gamma 1 OS=Homo sapiens OX=9606 GN=IGHG1 PE=1 SV=1	IGHG1	36.105	17.6	1	3	1	1	19177000
P01859	Immunoglobulin heavy constant gamma 2 OS=Homo sapiens OX=9606 GN=IGHG2 PE=1 SV=2	IGHG2	35.9	20.2	5	4	2	4	213510000
P01861	Immunoglobulin heavy constant gamma 4 OS=Homo sapiens OX=9606 GN=IGHG4 PE=1 SV=1	IGHG4	35.94	14.1	1	3	0	1	0
P01876	Immunoglobulin heavy constant alpha 1 OS=Homo sapiens OX=9606 GN=IGHA1 PE=1 SV=2	IGHA1	37.654	30	10	8	6	8	393690000
P01877	Immunoglobulin heavy constant alpha 2 OS=Homo sapiens OX=9606 GN=IGHA2 PE=1 SV=4	IGHA2	36.591	19.4	4	5	3	3	67996000
P02042	Hemoglobin subunit delta OS=Homo sapiens OX=9606 GN=HBD PE=1 SV=2	HBD	16.055	42.9	1	7	1	1	50517000
P02533	Keratin, type I cytoskeletal 14 OS=Homo sapiens OX=9606 GN=KRT14 PE=1 SV=4	KRT14	51.561	40.3	20	19	7	14	238260000
P02538	Keratin, type II cytoskeletal 6A OS=Homo sapiens OX=9606 GN=KRT6A PE=1 SV=3	KRT6A	60.044	41.5	3	21	2	2	15481000
P02647	Apolipoprotein A-I OS=Homo sapiens OX=9606 GN=APOA1 PE=1 SV=1	APOA1	30.777	27.7	7	7	7	7	194300000
P02652	Apolipoprotein A-II OS=Homo sapiens OX=9606 GN=APOA2 PE=1 SV=1	APOA2	11.175	19	10	2	2	2	608240000
P02654	Apolipoprotein C-I OS=Homo sapiens OX=9606 GN=APOC1 PE=1 SV=1	APOC1	9.3318	13.3	1	2	2	2	86192000
P02655	Apolipoprotein C-II OS=Homo sapiens OX=9606 GN=APOC2 PE=1 SV=1	APOC2	11.284	19.8	1	2	2	2	129890000
P02656	Apolipoprotein C-III OS=Homo sapiens OX=9606 GN=APOC3 PE=1 SV=1	APOC3	10.852	27.3	2	2	2	2	129740000
P02749	Beta-2-glycoprotein 1 OS=Homo sapiens OX=9606 GN=APOH PE=1 SV=3	APOH	38.298	30.4	28	10	10	10	10923000000
P02750	Leucine-rich alpha-2-glycoprotein OS=Homo sapiens OX=9606 GN=LRG1 PE=1 SV=2	LRG1	38.177	11.5	4	4	4	4	1987100000
P02753	Retinol-binding protein 4 OS=Homo sapiens OX=9606 GN=RBP4 PE=1 SV=3	RBP4	23.01	56.2	8	7	7	7	749690000
P02760	Protein AMBP OS=Homo sapiens OX=9606 GN=AMBP PE=1 SV=1	AMBP	38.999	20.5	11	6	6	6	949550000
P02763	Alpha-1-acid glycoprotein 1 OS=Homo sapiens OX=9606 GN=ORM1 PE=1 SV=2	ORM1	23.539	40.3	17	7	5	7	4804700000
P02765	Alpha-2-HS-glycoprotein OS=Homo sapiens OX=9606 GN=AHSG PE=1 SV=2	AHSG	39.34	23.2	39	7	7	7	15809000000
P02766	Transthyretin OS=Homo sapiens OX=9606 GN=TTR PE=1 SV=1	TTR	15.887	73.5	36	12	12	12	19630000000
P02768	Albumin OS=Homo sapiens OX=9606 GN=ALB PE=1 SV=2	ALB	69.366	85.4	2232	96	96	96	1340600000000
P02774	Vitamin D-binding protein OS=Homo sapiens OX=9606 GN=GC PE=1 SV=2	GC	52.917	41.8	26	18	18	18	2806600000
P02787	Serotransferrin OS=Homo sapiens OX=9606 GN=TF PE=1 SV=4	TF	77.049	55.9	133	38	38	38	48446000000
P02788	Lactotransferrin OS=Homo sapiens OX=9606 GN=LTF PE=1 SV=6	LTF	78.181	3.8	2	2	2	2	3096300
P02790	Hemopexin OS=Homo sapiens OX=9606 GN=HPX PE=1 SV=2	HPX	51.676	54.1	48	16	16	16	59948000000
P04075	Fructose-bisphosphate aldolase A OS=Homo sapiens OX=9606 GN=ALDOA PE=1 SV=2	ALDOA	39.42	21.4	7	6	6	6	79695000
P04180	Phosphatidylcholine-sterol acyltransferase OS=Homo sapiens OX=9606 GN=LCAT PE=1 SV=1	LCAT	49.577	20.2	11	6	6	6	281110000
P04217	Alpha-1B-glycoprotein OS=Homo sapiens OX=9606 GN=A1BG PE=1 SV=4	A1BG	54.253	39	25	11	11	11	10898000000
P04259	Keratin, type II cytoskeletal 6B OS=Homo sapiens OX=9606 GN=KRT6B PE=1 SV=5	KRT6B	60.066	33.9	3	17	1	1	3755600
P04264	Keratin, type II cytoskeletal 1 OS=Homo sapiens OX=9606 GN=KRT1 PE=1 SV=6	KRT1	66.038	70.5	126	53	49	53	8805200000
P04278	Sex hormone-binding globulin OS=Homo sapiens OX=9606 GN=SHBG PE=1 SV=2	SHBG	43.779	19.2	7	5	5	5	229770000
P04406	Glyceraldehyde-3-phosphate dehydrogenase OS=Homo sapiens OX=9606 GN=GAPDH PE=1 SV=3	GAPDH	36.053	18.8	3	3	3	3	11016000
P05090	Apolipoprotein D OS=Homo sapiens OX=9606 GN=APOD PE=1 SV=1	APOD	21.275	25.9	7	4	4	4	383480000
P05155	Plasma protease C1 inhibitor OS=Homo sapiens OX=9606 GN=SERPING1 PE=1 SV=2	SERPING1	55.154	15.4	10	6	6	6	749520000
P05543	Thyroxine-binding globulin OS=Homo sapiens OX=9606 GN=SERPINA7 PE=1 SV=2	SERPINA7	46.324	17.1	14	7	7	7	1413300000
P05546	Heparin cofactor 2 OS=Homo sapiens OX=9606 GN=SERPIND1 PE=1 SV=3	SERPIND1	57.07	2.2	1	1	1	1	896750
P05556	Integrin beta-1 OS=Homo sapiens OX=9606 GN=ITGB1 PE=1 SV=2	ITGB1	88.414	4.3	2	2	2	2	7987200
P06276	Cholinesterase OS=Homo sapiens OX=9606 GN=BCHE PE=1 SV=1	BCHE	68.417	8.5	3	4	4	4	268420000
P06681	Complement C2 OS=Homo sapiens OX=9606 GN=C2 PE=1 SV=2	C2	83.267	1.6	1	1	1	1	5678300
P07333	Macrophage colony-stimulating factor 1 receptor OS=Homo sapiens OX=9606 GN=CSF1R PE=1 SV=2	CSF1R	107.98	1.3	1	1	1	1	12557000
P07339	Cathepsin D OS=Homo sapiens OX=9606 GN=CTSD PE=1 SV=1	CTSD	44.552	9.7	3	3	3	3	28680000
P08185	Corticosteroid-binding globulin OS=Homo sapiens OX=9606 GN=SERPINA6 PE=1 SV=1	SERPINA6	45.14	9.6	3	4	4	4	95488000
P08571	Monocyte differentiation antigen CD14 OS=Homo sapiens OX=9606 GN=CD14 PE=1 SV=2	CD14	40.076	7.2	4	2	2	2	57475000
P08637	Low affinity immunoglobulin gamma Fc region receptor III-A OS=Homo sapiens OX=9606 GN=FCGR3A PE=1 SV=2	FCGR3A	29.089	4.3	1	1	1	1	15872000
P08697	Alpha-2-antiplasmin OS=Homo sapiens OX=9606 GN=SERPINF2 PE=1 SV=3	SERPINF2	54.565	8.1	4	3	3	3	155110000
P08779	Keratin, type I cytoskeletal 16 OS=Homo sapiens OX=9606 GN=KRT16 PE=1 SV=4	KRT16	51.267	39.7	8	18	7	7	47796000
P09619	Platelet-derived growth factor receptor beta OS=Homo sapiens OX=9606 GN=PDGFRB PE=1 SV=1	PDGFRB	123.97	2.9	2	2	2	2	4738600
P0C0L5	Complement C4-B OS=Homo sapiens OX=9606 GN=C4B_2 PE=1 SV=2	C4B_2	192.75	4.4	4	5	2	5	166670000
P62987	Ubiquitin-60S ribosomal protein L40 OS=Homo sapiens OX=9606 GN=UBA52 PE=1 SV=2	UBA52	14.728	28.1	3	3	3	3	25972000
P0DOY3	Immunoglobulin lambda constant 3 OS=Homo sapiens OX=9606 GN=IGLC3 PE=1 SV=1	IGLC3	11.265	37.7	1	3	1	1	232830000
P11277	Spectrin beta chain, erythrocytic OS=Homo sapiens OX=9606 GN=SPTB PE=1 SV=5	SPTB	246.47	0.6	1	1	1	1	28589000
P12273	Prolactin-inducible protein OS=Homo sapiens OX=9606 GN=PIP PE=1 SV=1	PIP	16.572	6.8	1	1	1	1	26186000
P12830	Cadherin-1 OS=Homo sapiens OX=9606 GN=CDH1 PE=1 SV=3	CDH1	97.455	0.8	1	1	1	1	0
P12955	Xaa-Pro dipeptidase OS=Homo sapiens OX=9606 GN=PEPD PE=1 SV=3	PEPD	54.548	25.8	9	9	9	9	131030000
P13598	Intercellular adhesion molecule 2 OS=Homo sapiens OX=9606 GN=ICAM2 PE=1 SV=2	ICAM2	30.654	3.6	1	1	1	1	26560000
P13645	Keratin, type I cytoskeletal 10 OS=Homo sapiens OX=9606 GN=KRT10 PE=1 SV=6	KRT10	58.826	41.3	89	36	31	35	2758300000
P13647	Keratin, type II cytoskeletal 5 OS=Homo sapiens OX=9606 GN=KRT5 PE=1 SV=3	KRT5	62.378	39	16	22	11	12	190420000
P14151	L-selectin OS=Homo sapiens OX=9606 GN=SELL PE=1 SV=2	SELL	42.187	7.3	2	3	3	3	51342000
P14923	Junction plakoglobin OS=Homo sapiens OX=9606 GN=JUP PE=1 SV=3	JUP	81.744	9.1	4	4	4	4	17338000
P15144	Aminopeptidase N OS=Homo sapiens OX=9606 GN=ANPEP PE=1 SV=4	ANPEP	109.54	7.2	5	6	6	6	73600000
P15151	Poliovirus receptor OS=Homo sapiens OX=9606 GN=PVR PE=1 SV=2	PVR	45.302	13.4	3	4	4	4	52121000
P15924	Desmoplakin OS=Homo sapiens OX=9606 GN=DSP PE=1 SV=3	DSP	331.77	2.8	5	5	5	5	10288000
P16070	CD44 antigen OS=Homo sapiens OX=9606 GN=CD44 PE=1 SV=3	CD44	81.537	3	2	2	2	2	50988000
P16930	Fumarylacetoacetase OS=Homo sapiens OX=9606 GN=FAH PE=1 SV=2	FAH	46.374	8.6	3	3	3	3	16796000
P17174	Aspartate aminotransferase, cytoplasmic OS=Homo sapiens OX=9606 GN=GOT1 PE=1 SV=3	GOT1	46.247	3.6	1	1	1	1	2860300
P19652	Alpha-1-acid glycoprotein 2 OS=Homo sapiens OX=9606 GN=ORM2 PE=1 SV=2	ORM2	23.602	30.8	7	7	5	5	1641600000
P20930	Filaggrin OS=Homo sapiens OX=9606 GN=FLG PE=1 SV=3	FLG	435.16	0.9	1	1	1	1	635400
P21333	Filamin-A OS=Homo sapiens OX=9606 GN=FLNA PE=1 SV=4	FLNA	280.74	0.3	1	1	1	1	11543000
P22792	Carboxypeptidase N subunit 2 OS=Homo sapiens OX=9606 GN=CPN2 PE=1 SV=3	CPN2	60.556	5.3	3	3	3	3	55517000
P23470	Receptor-type tyrosine-protein phosphatase gamma OS=Homo sapiens OX=9606 GN=PTPRG PE=1 SV=4	PTPRG	162	1	1	1	1	1	4230200
P25311	Zinc-alpha-2-glycoprotein OS=Homo sapiens OX=9606 GN=AZGP1 PE=1 SV=2	AZGP1	34.258	38.6	21	13	13	13	4612100000
P27487	Dipeptidyl peptidase 4 OS=Homo sapiens OX=9606 GN=DPP4 PE=1 SV=2	DPP4	88.278	9.8	6	6	6	6	77438000
P27816	Microtubule-associated protein 4 OS=Homo sapiens OX=9606 GN=MAP4 PE=1 SV=3	MAP4	121	1.2	1	1	1	1	4939600
P29508	Serpin B3 OS=Homo sapiens OX=9606 GN=SERPINB3 PE=1 SV=2	SERPINB3	44.564	3.6	2	1	1	1	2798700
P31025	Lipocalin-1 OS=Homo sapiens OX=9606 GN=LCN1 PE=1 SV=1	LCN1	19.25	12.5	2	2	2	2	17143000
P31151	Protein S100-A7 OS=Homo sapiens OX=9606 GN=S100A7 PE=1 SV=4	S100A7	11.471	25.7	6	4	4	4	20419000
P31944	Caspase-14 OS=Homo sapiens OX=9606 GN=CASP14 PE=1 SV=2	CASP14	27.679	11.6	3	3	3	3	5067300
P35527	Keratin, type I cytoskeletal 9 OS=Homo sapiens OX=9606 GN=KRT9 PE=1 SV=3	KRT9	62.064	58.4	110	41	40	41	4973400000
P35542	Serum amyloid A-4 protein OS=Homo sapiens OX=9606 GN=SAA4 PE=1 SV=2	SAA4	14.746	26.2	3	3	3	3	63788000
P35908	Keratin, type II cytoskeletal 2 epidermal OS=Homo sapiens OX=9606 GN=KRT2 PE=1 SV=2	KRT2	65.432	74.6	63	38	30	35	2827800000
P39059	Collagen alpha-1(XV) chain OS=Homo sapiens OX=9606 GN=COL15A1 PE=1 SV=2	COL15A1	141.72	1.1	1	1	1	1	0
P43121	Cell surface glycoprotein MUC18 OS=Homo sapiens OX=9606 GN=MCAM PE=1 SV=2	MCAM	71.607	1.9	1	1	1	1	9591800
P43251	Biotinidase OS=Homo sapiens OX=9606 GN=BTD PE=1 SV=2	BTD	61.132	11.2	7	6	6	6	120410000
P43652	Afamin OS=Homo sapiens OX=9606 GN=AFM PE=1 SV=1	AFM	69.068	47.2	44	23	23	23	16685000000
P46939	Utrophin OS=Homo sapiens OX=9606 GN=UTRN PE=1 SV=2	UTRN	394.46	0.5	1	1	1	1	3292200
P48668	Keratin, type II cytoskeletal 6C OS=Homo sapiens OX=9606 GN=KRT6C PE=1 SV=3	KRT6C	60.024	41.5	25	22	0	17	273510000
P48764	Sodium/hydrogen exchanger 3 OS=Homo sapiens OX=9606 GN=SLC9A3 PE=1 SV=2	SLC9A3	92.853	0.8	1	1	1	1	0
P49662	Caspase-4 OS=Homo sapiens OX=9606 GN=CASP4 PE=1 SV=1	CASP4	43.262	4	2	1	1	1	39987000
P51812	Ribosomal protein S6 kinase alpha-3 OS=Homo sapiens OX=9606 GN=RPS6KA3 PE=1 SV=1	RPS6KA3	83.735	1.2	0	1	1	1	984450000
P51884	Lumican OS=Homo sapiens OX=9606 GN=LUM PE=1 SV=2	LUM	38.429	19.2	5	5	5	5	314530000
P52566	Rho GDP-dissociation inhibitor 2 OS=Homo sapiens OX=9606 GN=ARHGDIB PE=1 SV=3	ARHGDIB	22.988	12.9	1	1	1	1	9147400
P54108	Cysteine-rich secretory protein 3 OS=Homo sapiens OX=9606 GN=CRISP3 PE=1 SV=1	CRISP3	27.63	6.9	2	2	2	2	53829000
P55058	Phospholipid transfer protein OS=Homo sapiens OX=9606 GN=PLTP PE=1 SV=1	PLTP	54.739	7.7	2	3	3	3	42321000
P55290	Cadherin-13 OS=Homo sapiens OX=9606 GN=CDH13 PE=1 SV=1	CDH13	78.286	5.5	2	3	3	3	21311000
P59666	Neutrophil defensin 3 OS=Homo sapiens OX=9606 GN=DEFA3 PE=1 SV=1	DEFA3	10.245	19.1	0	2	2	2	92076000
P61626	Lysozyme C OS=Homo sapiens OX=9606 GN=LYZ PE=1 SV=1	LYZ	16.537	14.2	2	2	2	2	7099900
P61769	Beta-2-microglobulin OS=Homo sapiens OX=9606 GN=B2M PE=1 SV=1	B2M	13.714	16.8	3	2	2	2	18011000
P68871	Hemoglobin subunit beta OS=Homo sapiens OX=9606 GN=HBB PE=1 SV=2	HBB	15.998	72.8	23	10	4	10	6914900000
P69905	Hemoglobin subunit alpha OS=Homo sapiens OX=9606 GN=HBA2 PE=1 SV=2	HBA2	15.257	57.7	23	6	6	6	4587300000
P78417	Glutathione S-transferase omega-1 OS=Homo sapiens OX=9606 GN=GSTO1 PE=1 SV=2	GSTO1	27.566	3.7	1	1	1	1	12497000
P80108	Phosphatidylinositol-glycan-specific phospholipase D OS=Homo sapiens OX=9606 GN=GPLD1 PE=1 SV=3	GPLD1	92.335	8	6	5	5	5	115700000
P81605	Dermcidin OS=Homo sapiens OX=9606 GN=DCD PE=1 SV=2	DCD	11.284	52.7	4	5	5	5	81241000
Q01459	Di-N-acetylchitobiase OS=Homo sapiens OX=9606 GN=CTBS PE=1 SV=1	CTBS	43.759	5.2	1	1	1	1	21126000
Q01469	Fatty acid-binding protein 5 OS=Homo sapiens OX=9606 GN=FABP5 PE=1 SV=3	FABP5	15.164	22.2	2	2	2	2	4910200
Q02413	Desmoglein-1 OS=Homo sapiens OX=9606 GN=DSG1 PE=1 SV=2	DSG1	113.75	7.4	8	4	4	4	27479000
Q02763	Angiopoietin-1 receptor OS=Homo sapiens OX=9606 GN=TEK PE=1 SV=2	TEK	125.83	1	1	1	1	1	24309000
Q04695	Keratin, type I cytoskeletal 17 OS=Homo sapiens OX=9606 GN=KRT17 PE=1 SV=2	KRT17	48.105	25.2	10	10	6	6	24193000
Q07954	Prolow-density lipoprotein receptor-related protein 1 OS=Homo sapiens OX=9606 GN=LRP1 PE=1 SV=2	LRP1	504.6	0.3	1	1	1	1	1479200
Q08554	Desmocollin-1 OS=Homo sapiens OX=9606 GN=DSC1 PE=1 SV=2	DSC1	99.986	6	4	3	3	3	11204000
Q0P6H9	Transmembrane protein 62 OS=Homo sapiens OX=9606 GN=TMEM62 PE=1 SV=1	TMEM62	73.132	1.9	1	1	1	1	18125000
Q10588	ADP-ribosyl cyclase/cyclic ADP-ribose hydrolase 2 OS=Homo sapiens OX=9606 GN=BST1 PE=1 SV=2	BST1	35.724	5	1	1	1	1	6587700
Q12913	Receptor-type tyrosine-protein phosphatase eta OS=Homo sapiens OX=9606 GN=PTPRJ PE=1 SV=3	PTPRJ	145.94	1.3	1	1	1	1	4115900
Q13508	Ecto-ADP-ribosyltransferase 3 OS=Homo sapiens OX=9606 GN=ART3 PE=1 SV=2	ART3	43.923	3.6	1	1	1	1	4688400
Q13573	SNW domain-containing protein 1 OS=Homo sapiens OX=9606 GN=SNW1 PE=1 SV=1	SNW1	61.494	1.7	0	1	1	1	41771000
Q13740	CD166 antigen OS=Homo sapiens OX=9606 GN=ALCAM PE=1 SV=2	ALCAM	65.102	11	3	4	4	4	49490000
Q14916	Sodium-dependent phosphate transport protein 1 OS=Homo sapiens OX=9606 GN=SLC17A1 PE=1 SV=2	SLC17A1	51.131	2.1	1	1	1	1	1368500000
Q14966	Zinc finger protein 638 OS=Homo sapiens OX=9606 GN=ZNF638 PE=1 SV=2	ZNF638	220.62	0.6	1	1	1	1	382960000
Q16853	Membrane primary amine oxidase OS=Homo sapiens OX=9606 GN=AOC3 PE=1 SV=3	AOC3	84.621	7.9	4	4	4	4	89738000
Q5D862	Filaggrin-2 OS=Homo sapiens OX=9606 GN=FLG2 PE=1 SV=1	FLG2	248.07	3.5	3	3	3	3	14468000
Q66K66	Transmembrane protein 198 OS=Homo sapiens OX=9606 GN=TMEM198 PE=1 SV=1	TMEM198	39.474	2.5	5	2	2	2	8238900000
Q6EMK4	Vasorin OS=Homo sapiens OX=9606 GN=VASN PE=1 SV=1	VASN	71.712	8	5	4	4	4	101970000
Q6UX71	Plexin domain-containing protein 2 OS=Homo sapiens OX=9606 GN=PLXDC2 PE=1 SV=1	PLXDC2	59.582	5.5	2	2	2	2	19148000
Q6UXB8	Peptidase inhibitor 16 OS=Homo sapiens OX=9606 GN=PI16 PE=1 SV=1	PI16	49.471	14	3	4	4	4	22806000
Q7RTT5	Protein SSX7 OS=Homo sapiens OX=9606 GN=SSX7 PE=1 SV=1	SSX7	21.591	5.3	1	1	1	1	43919000
Q7Z3H4	Sterile alpha motif domain-containing protein 7 OS=Homo sapiens OX=9606 GN=SAMD7 PE=1 SV=1	SAMD7	49.112	2.5	0	1	1	1	101580000
Q7Z745	Maestro heat-like repeat-containing protein family member 2B OS=Homo sapiens OX=9606 GN=MROH2B PE=2 SV=3	MROH2B	180.78	0.6	1	1	1	1	367850000
Q7Z794	Keratin, type II cytoskeletal 1b OS=Homo sapiens OX=9606 GN=KRT77 PE=1 SV=3	KRT77	61.901	6.4	2	3	2	2	4954100
Q86YZ3	Hornerin OS=Homo sapiens OX=9606 GN=HRNR PE=1 SV=2	HRNR	282.39	31	71	35	35	35	739450000
Q8IV31	Transmembrane protein 139 OS=Homo sapiens OX=9606 GN=TMEM139 PE=1 SV=1	TMEM139	23.729	5.6	0	1	1	1	19377000
Q8IYR2	SET and MYND domain-containing protein 4 OS=Homo sapiens OX=9606 GN=SMYD4 PE=1 SV=3	SMYD4	89.224	1	1	1	1	1	41729000
Q8N6C8	Leukocyte immunoglobulin-like receptor subfamily A member 3 OS=Homo sapiens OX=9606 GN=LILRA3 PE=1 SV=3	LILRA3	47.471	11.6	2	3	3	3	9372400
Q92820	Gamma-glutamyl hydrolase OS=Homo sapiens OX=9606 GN=GGH PE=1 SV=2	GGH	35.964	7.5	3	2	2	2	55963000
Q96CB8	Integrator complex subunit 12 OS=Homo sapiens OX=9606 GN=INTS12 PE=1 SV=1	INTS12	48.807	3	1	1	1	1	3509000
Q96IY4	Carboxypeptidase B2 OS=Homo sapiens OX=9606 GN=CPB2 PE=1 SV=2	CPB2	48.424	9.7	2	2	2	2	18613000
Q96KN2	Beta-Ala-His dipeptidase OS=Homo sapiens OX=9606 GN=CNDP1 PE=1 SV=5	CNDP1	56.691	21.7	11	9	9	9	265280000
Q96PD5	N-acetylmuramoyl-L-alanine amidase OS=Homo sapiens OX=9606 GN=PGLYRP2 PE=1 SV=1	PGLYRP2	62.216	29.2	24	11	11	11	5355900000
Q9BZF9	Uveal autoantigen with coiled-coil domains and ankyrin repeats OS=Homo sapiens OX=9606 GN=UACA PE=1 SV=2	UACA	162.5	0.5	0	1	1	1	8758300
Q9GZR2	RNA exonuclease 4 OS=Homo sapiens OX=9606 GN=REXO4 PE=1 SV=2	REXO4	46.671	2.6	0	1	1	1	1104700
Q9H0E7	Ubiquitin carboxyl-terminal hydrolase 44 OS=Homo sapiens OX=9606 GN=USP44 PE=1 SV=2	USP44	81.184	1.1	0	1	1	1	2133600
Q9H307	Pinin OS=Homo sapiens OX=9606 GN=PNN PE=1 SV=5	PNN	81.627	1.3	0	1	1	1	19374000
Q9H4A9	Dipeptidase 2 OS=Homo sapiens OX=9606 GN=DPEP2 PE=1 SV=3	DPEP2	53.364	3.3	0	1	1	1	1700900
Q9HC84	Mucin-5B OS=Homo sapiens OX=9606 GN=MUC5B PE=1 SV=3	MUC5B	596.33	0.2	1	1	1	1	29685000
Q9NPH3	Interleukin-1 receptor accessory protein OS=Homo sapiens OX=9606 GN=IL1RAP PE=1 SV=2	IL1RAP	65.418	11.9	6	6	6	6	55800000
Q9NZP8	Complement C1r subcomponent-like protein OS=Homo sapiens OX=9606 GN=C1RL PE=1 SV=2	C1RL	53.498	18.5	10	8	8	8	174180000
Q9NZQ9	Tropomodulin-4 OS=Homo sapiens OX=9606 GN=TMOD4 PE=1 SV=1	TMOD4	39.335	2.9	1	1	1	1	22116000
Q9NZT1	Calmodulin-like protein 5 OS=Homo sapiens OX=9606 GN=CALML5 PE=1 SV=2	CALML5	15.892	9.6	3	2	2	2	8986200
Q9UGM5	Fetuin-B OS=Homo sapiens OX=9606 GN=FETUB PE=1 SV=2	FETUB	42.054	20.2	8	6	6	6	492370000
Q9UIQ6	Leucyl-cystinyl aminopeptidase OS=Homo sapiens OX=9606 GN=LNPEP PE=1 SV=3	LNPEP	117.35	2	1	1	1	1	35344000
Q9UNN8	Endothelial protein C receptor OS=Homo sapiens OX=9606 GN=PROCR PE=1 SV=1	PROCR	26.671	16.4	3	3	3	3	29866000
Q9Y646	Carboxypeptidase Q OS=Homo sapiens OX=9606 GN=CPQ PE=1 SV=1	CPQ	51.887	4.2	2	2	2	2	11396000

## Sheet: Peptide_ident
ID	Sequence	Length	Protein accession	Protein description	Charge	m/z	Mass error [ppm]	PEP	Score	Intensity	Unique [yes/no]
0	AACLLPKLDELRDEGK	16	P02768	Albumin OS=Homo sapiens OX=9606 GN=ALB PE=1 SV=2	3	609.993	0.071271	0.015746	58.079	4015100	yes
1	AADDTWEPFASGK	13	P02766	Transthyretin OS=Homo sapiens OX=9606 GN=TTR PE=1 SV=1	2	697.815	1.338	0.00042909	130.94	8683200	yes
2	AADDTWEPFASGK	13	P02766	Transthyretin OS=Homo sapiens OX=9606 GN=TTR PE=1 SV=1	2	697.815	0.86395	1.239e-23	205.53	174180000	yes
3	AADDTWEPFASGK	13	P02766	Transthyretin OS=Homo sapiens OX=9606 GN=TTR PE=1 SV=1	2	697.815	-2.6244	0.00016107	116.23	10263000	yes
4	AADDTWEPFASGK	13	P02766	Transthyretin OS=Homo sapiens OX=9606 GN=TTR PE=1 SV=1	2	697.815	-2.6613	3.0874e-96	261.22	1515200000	yes
5	AAFTECCQAADK	12	P02768	Albumin OS=Homo sapiens OX=9606 GN=ALB PE=1 SV=2	2	686.287	-1.1933	5.0687e-22	205.53	3658400000	yes
6	AAFTECCQAADK	12	P02768	Albumin OS=Homo sapiens OX=9606 GN=ALB PE=1 SV=2	2	686.287	-1.8215	4.8059e-50	228.64	178010000	yes
7	AAFTECCQAADK	12	P02768	Albumin OS=Homo sapiens OX=9606 GN=ALB PE=1 SV=2	2	686.287	-1.8823	1.5148e-11	179.8	149930000	yes
8	AAFTECCQAADK	12	P02768	Albumin OS=Homo sapiens OX=9606 GN=ALB PE=1 SV=2	2	686.287	-1.774	0.0025892	140.16	54205000	yes
9	AAFTECCQAADK	12	P02768	Albumin OS=Homo sapiens OX=9606 GN=ALB PE=1 SV=2	2	686.287	-1.7311	0.00020871	148.32	53616000	yes
10	AAFTECCQAADK	12	P02768	Albumin OS=Homo sapiens OX=9606 GN=ALB PE=1 SV=2	2	686.287	-1.6087	5.9157e-64	247.08	53285000	yes
11	AAFTECCQAADK	12	P02768	Albumin OS=Homo sapiens OX=9606 GN=ALB PE=1 SV=2	2	686.287	-1.48	1.5148e-11	179.8	16082000	yes
12	AAFTECCQAADK	12	P02768	Albumin OS=Homo sapiens OX=9606 GN=ALB PE=1 SV=2	2	686.287	-1.1724	6.0478e-16	193.82	56202000	yes
13	AAFTECCQAADK	12	P02768	Albumin OS=Homo sapiens OX=9606 GN=ALB PE=1 SV=2	2	686.287	-0.29657	5.756e-16	194.06	28826000	yes
14	AAFTECCQAADK	12	P02768	Albumin OS=Homo sapiens OX=9606 GN=ALB PE=1 SV=2	2	686.287	0.015044	0.0011546	127.76	53501000	yes
15	AAFTECCQAADK	12	P02768	Albumin OS=Homo sapiens OX=9606 GN=ALB PE=1 SV=2	2	686.287	0.11709	0.039183	87.485	1693300000	yes
16	AAFTECCQAADK	12	P02768	Albumin OS=Homo sapiens OX=9606 GN=ALB PE=1 SV=2	2	686.287	0.732	0.0030421	112.75	9816400	yes
17	AAFTECCQAADK	12	P02768	Albumin OS=Homo sapiens OX=9606 GN=ALB PE=1 SV=2	2	686.287	0.8184	0.015444	96.342	4231100	yes
18	AAFTECCQAADK	12	P02768	Albumin OS=Homo sapiens OX=9606 GN=ALB PE=1 SV=2	2	686.287	1.1278	1.0329e-11	182.64	26842000	yes
19	AAFTECCQAADK	12	P02768	Albumin OS=Homo sapiens OX=9606 GN=ALB PE=1 SV=2	2	686.287	0.073869	0.0026445	127.76	55423000	yes
20	AAFTECCQAADK	12	P02768	Albumin OS=Homo sapiens OX=9606 GN=ALB PE=1 SV=2	2	686.287	0.31367	1.6786e-11	178.84	7590500	yes
21	AAFTECCQAADK	12	P02768	Albumin OS=Homo sapiens OX=9606 GN=ALB PE=1 SV=2	2	686.287		1.1394e-31	188.04		yes
22	AAFTECCQAADK	12	P02768	Albumin OS=Homo sapiens OX=9606 GN=ALB PE=1 SV=2	2	686.287		1.6543e-12	152.97		yes
23	AAFTECCQAADK	12	P02768	Albumin OS=Homo sapiens OX=9606 GN=ALB PE=1 SV=2	2	686.287		5.4903e-17	161.17		yes
24	AAFTECCQAADK	12	P02768	Albumin OS=Homo sapiens OX=9606 GN=ALB PE=1 SV=2	2	686.287		5.4903e-17	161.17		yes
25	AAFTECCQAADK	12	P02768	Albumin OS=Homo sapiens OX=9606 GN=ALB PE=1 SV=2	2	686.287		4.1728e-81	221.5		yes
26	AAFTECCQAADK	12	P02768	Albumin OS=Homo sapiens OX=9606 GN=ALB PE=1 SV=2	2	686.287		8.3922e-53	202.05		yes
27	AAFTECCQAADK	12	P02768	Albumin OS=Homo sapiens OX=9606 GN=ALB PE=1 SV=2	2	686.287		1.6475e-06	134.68		yes
28	AAFTECCQAADK	12	P02768	Albumin OS=Homo sapiens OX=9606 GN=ALB PE=1 SV=2	2	686.287		5.11e-13	157.78		yes
29	AAFTECCQAADK	12	P02768	Albumin OS=Homo sapiens OX=9606 GN=ALB PE=1 SV=2	2	686.287		1.3782e-06	135.55		yes
30	AAFTECCQAADK	12	P02768	Albumin OS=Homo sapiens OX=9606 GN=ALB PE=1 SV=2	2	686.287		9.3864e-10	145.99		yes
31	AAFTECCQAADK	12	P02768	Albumin OS=Homo sapiens OX=9606 GN=ALB PE=1 SV=2	2	686.287		6.0027e-17	160.36		yes
32	AAFTECCQAADK	12	P02768	Albumin OS=Homo sapiens OX=9606 GN=ALB PE=1 SV=2	2	686.287		5.914e-31	180.67		yes
33	AAFTECCQAADK	12	P02768	Albumin OS=Homo sapiens OX=9606 GN=ALB PE=1 SV=2	2	686.287	-0.91873	0.03377	86.276	13930000	yes
34	AAFTECCQAADK	12	P02768	Albumin OS=Homo sapiens OX=9606 GN=ALB PE=1 SV=2	2	686.287	-1.1248	2.295e-09	172.88	4757000	yes
35	AAFTECCQAADK	12	P02768	Albumin OS=Homo sapiens OX=9606 GN=ALB PE=1 SV=2	2	686.287	-1.1913	0.0029465	130.94	1749700	yes
36	AAFTECCQAADK	12	P02768	Albumin OS=Homo sapiens OX=9606 GN=ALB PE=1 SV=2	2	686.287	-1.2697	2.6937e-09	171.85	4473400	yes
37	AAFTECCQAADK	12	P02768	Albumin OS=Homo sapiens OX=9606 GN=ALB PE=1 SV=2	2	686.287	-1.2132	0.0029492	134.68	2915300	yes
38	AAFTECCQAADK	12	P02768	Albumin OS=Homo sapiens OX=9606 GN=ALB PE=1 SV=2	2	686.287	-0.12002	0.005146	107.58	2786900	yes
39	AAFTECCQAADK	12	P02768	Albumin OS=Homo sapiens OX=9606 GN=ALB PE=1 SV=2	2	686.287	-1.4442	0.020639	94.309	46690000	yes
40	AAFTECCQAADK	12	P02768	Albumin OS=Homo sapiens OX=9606 GN=ALB PE=1 SV=2	2	686.287	-1.2491	1.6996e-50	235.01	17959000000	yes
41	AAFTECCQAADK	12	P02768	Albumin OS=Homo sapiens OX=9606 GN=ALB PE=1 SV=2	2	686.287	-0.69968	8.0488e-64	246.59	195530000	yes
42	AAFTECCQAADK	12	P02768	Albumin OS=Homo sapiens OX=9606 GN=ALB PE=1 SV=2	2	686.287	-0.17824	1.0837e-38	218.6	210580000	yes
43	AAFTECCQAADK	12	P02768	Albumin OS=Homo sapiens OX=9606 GN=ALB PE=1 SV=2	2	686.287	-1.0078	3.4455e-63	240.45	320560000	yes
44	AAFTECCQAADK	12	P02768	Albumin OS=Homo sapiens OX=9606 GN=ALB PE=1 SV=2	2	686.287	-1.6724	1.7827e-29	211.78	611890000	yes
45	AAFTECCQAADK	12	P02768	Albumin OS=Homo sapiens OX=9606 GN=ALB PE=1 SV=2	2	686.287	-1.3324	1.1492e-21	201.61	65689000	yes
46	AAFTECCQAADK	12	P02768	Albumin OS=Homo sapiens OX=9606 GN=ALB PE=1 SV=2	2	686.287	-1.132	1.1413e-12	188.04	49244000	yes
47	AAFTECCQAADK	12	P02768	Albumin OS=Homo sapiens OX=9606 GN=ALB PE=1 SV=2	2	686.287	-1.1467	1.0399e-08	166.19	22558000	yes
48	AAFTECCQAADK	12	P02768	Albumin OS=Homo sapiens OX=9606 GN=ALB PE=1 SV=2	2	686.287	-1.1826	9.7226e-16	190.88	15263000	yes
49	AAFTECCQAADK	12	P02768	Albumin OS=Homo sapiens OX=9606 GN=ALB PE=1 SV=2	2	686.287	-1.2116	0.0026445	127.76	17102000	yes
50	AAFTECCQAADK	12	P02768	Albumin OS=Homo sapiens OX=9606 GN=ALB PE=1 SV=2	2	686.287	-1.25	0.0029498	135.55	10454000	yes
51	AAFTECCQAADK	12	P02768	Albumin OS=Homo sapiens OX=9606 GN=ALB PE=1 SV=2	2	686.287	-1.2875	0.0039614	110.53	8946600	yes
52	AAFTECCQAADK	12	P02768	Albumin OS=Homo sapiens OX=9606 GN=ALB PE=1 SV=2	2	686.287	-1.1356	0.012596	97.456	7008700	yes
53	AAFTECCQAADK	12	P02768	Albumin OS=Homo sapiens OX=9606 GN=ALB PE=1 SV=2	2	686.287	-0.9547	0.015444	96.342	5263000	yes
54	AAFTECCQAADK	12	P02768	Albumin OS=Homo sapiens OX=9606 GN=ALB PE=1 SV=2	2	686.287	-1.5934	1.1413e-12	188.04	534710000	yes
55	AAFTECCQAADK	12	P02768	Albumin OS=Homo sapiens OX=9606 GN=ALB PE=1 SV=2	2	686.287	-1.0962	2.7118e-05	152.97	2932800	yes
56	AAFTECCQAADK	12	P02768	Albumin OS=Homo sapiens OX=9606 GN=ALB PE=1 SV=2	2	686.287	-1.5869	6.7224e-22	204.52	1230200000	yes
57	AAFTECCQAADK	12	P02768	Albumin OS=Homo sapiens OX=9606 GN=ALB PE=1 SV=2	2	686.287	-1.4435	6.7241e-10	177.06	87085000	yes
58	AAFTECCQAADK	12	P02768	Albumin OS=Homo sapiens OX=9606 GN=ALB PE=1 SV=2	2	686.287	-1.3045	5.0687e-22	205.53	75832000	yes
59	AAFTECCQAADK	12	P02768	Albumin OS=Homo sapiens OX=9606 GN=ALB PE=1 SV=2	2	686.287	-1.0365	9.2247e-30	215.06	38314000	yes
60	AAFTECCQAADK	12	P02768	Albumin OS=Homo sapiens OX=9606 GN=ALB PE=1 SV=2	2	686.287	-0.77665	2.7387e-50	232.88	28336000	yes
61	AAFTECCQAADK	12	P02768	Albumin OS=Homo sapiens OX=9606 GN=ALB PE=1 SV=2	2	686.287	-0.86579	2.7387e-50	232.88	18626000	yes
62	AAFTECCQAADK	12	P02768	Albumin OS=Homo sapiens OX=9606 GN=ALB PE=1 SV=2	2	686.287	-1.4311	1.5587e-21	199.11	13127000	yes
63	AAFTECCQAADK	12	P02768	Albumin OS=Homo sapiens OX=9606 GN=ALB PE=1 SV=2	2	686.287	-2.2494	1.0399e-08	166.19	10745000	yes
64	AAFTECCQAADK	12	P02768	Albumin OS=Homo sapiens OX=9606 GN=ALB PE=1 SV=2	2	686.287	-1.8647	0.0029498	135.55	2835800	yes
65	AAFTECCQAADK	12	P02768	Albumin OS=Homo sapiens OX=9606 GN=ALB PE=1 SV=2	2	686.287		0.013856	85.958		yes
66	AAFTECCQAADK	12	P02768	Albumin OS=Homo sapiens OX=9606 GN=ALB PE=1 SV=2	2	686.287	-1.9878	0.0055365	104.22	11292000	yes
67	AAFTECCQAADK	12	P02768	Albumin OS=Homo sapiens OX=9606 GN=ALB PE=1 SV=2	2	686.287	-2.5759	0.0038346	105.98	7743100	yes
68	AAFTECCQAADK	12	P02768	Albumin OS=Homo sapiens OX=9606 GN=ALB PE=1 SV=2	2	686.287	-1.0033			1323100	yes
69	AAFTECCQAADK	12	P02768	Albumin OS=Homo sapiens OX=9606 GN=ALB PE=1 SV=2	2	686.287	-0.97337			519280	yes
70	AAFTECCQAADK	12	P02768	Albumin OS=Homo sapiens OX=9606 GN=ALB PE=1 SV=2	2	686.287	-1.8063			191010	yes
71	AAFTECCQAADK	12	P02768	Albumin OS=Homo sapiens OX=9606 GN=ALB PE=1 SV=2	2	686.287	-0.79944			6046500	yes
72	AAFTECCQAADK	12	P02768	Albumin OS=Homo sapiens OX=9606 GN=ALB PE=1 SV=2	2	686.287	-0.51209			305490	yes
73	AAFTECCQAADK	12	P02768	Albumin OS=Homo sapiens OX=9606 GN=ALB PE=1 SV=2	2	686.287	-0.57969			474590	yes
74	AAFTECCQAADK	12	P02768	Albumin OS=Homo sapiens OX=9606 GN=ALB PE=1 SV=2	2	686.287	-1.1651			185360	yes
75	AAFTECCQAADKAACLLPK	19	P02768	Albumin OS=Homo sapiens OX=9606 GN=ALB PE=1 SV=2	3	709.001	-0.2417	1.757e-12	135.27	69182000	yes
76	AAFTECCQAADKAACLLPK	19	P02768	Albumin OS=Homo sapiens OX=9606 GN=ALB PE=1 SV=2	3	709.001	-0.73499	2.5627e-12	132.59	62073000	yes
77	AAFTECCQAADKAACLLPK	19	P02768	Albumin OS=Homo sapiens OX=9606 GN=ALB PE=1 SV=2	3	709.001		0.03934	34.094		yes
78	AATGECTATVGK	12	P01042	Kininogen-1 OS=Homo sapiens OX=9606 GN=KNG1 PE=1 SV=2	2	583.28	-0.90818	0.0029506	136.63	193060000	yes
79	ACSKLQK	7	B5MCY1	Tudor domain-containing protein 15 OS=Homo sapiens OX=9606 GN=TDRD15 PE=2 SV=1	2	417.729	-0.72185	0.0038105	137.83	5321800	yes
80	ADDKETCFAEEGK	13	P02768	Albumin OS=Homo sapiens OX=9606 GN=ALB PE=1 SV=2	2	750.32	-1.4507	3.4598e-206	315.13	26437000000	yes
81	ADDKETCFAEEGK	13	P02768	Albumin OS=Homo sapiens OX=9606 GN=ALB PE=1 SV=2	2	750.32	-1.3499	1.9523e-135	287.45	21752000000	yes
82	ADDKETCFAEEGK	13	P02768	Albumin OS=Homo sapiens OX=9606 GN=ALB PE=1 SV=2	2	750.32	-1.7099	1.7867e-09	163.71	17548000	yes
83	ADDKETCFAEEGK	13	P02768	Albumin OS=Homo sapiens OX=9606 GN=ALB PE=1 SV=2	2	750.32	-1.0089	0.0012222	111.63	4318300	yes
84	ADDKETCFAEEGK	13	P02768	Albumin OS=Homo sapiens OX=9606 GN=ALB PE=1 SV=2	2	750.32		0.023289	102.97		yes
85	ADDKETCFAEEGK	13	P02768	Albumin OS=Homo sapiens OX=9606 GN=ALB PE=1 SV=2	2	750.32		1.684e-98	237.53		yes
86	ADDKETCFAEEGK	13	P02768	Albumin OS=Homo sapiens OX=9606 GN=ALB PE=1 SV=2	2	750.32		7.886e-98	229.95		yes
87	ADDKETCFAEEGK	13	P02768	Albumin OS=Homo sapiens OX=9606 GN=ALB PE=1 SV=2	2	750.32		5.1267e-41	193.28		yes
88	ADDKETCFAEEGK	13	P02768	Albumin OS=Homo sapiens OX=9606 GN=ALB PE=1 SV=2	2	750.32	-1.5811	1.3217e-29	165.58	20749000	yes
89	ADDKETCFAEEGK	13	P02768	Albumin OS=Homo sapiens OX=9606 GN=ALB PE=1 SV=2	2	750.32	-1.1874	1.467e-262	328.26	54313000	yes
90	ADDKETCFAEEGK	13	P02768	Albumin OS=Homo sapiens OX=9606 GN=ALB PE=1 SV=2	3	500.549	-1.1502	4.6947e-11	168.89	7609000000	yes
91	ADDKETCFAEEGK	13	P02768	Albumin OS=Homo sapiens OX=9606 GN=ALB PE=1 SV=2	3	500.549	-1.0851	3.5932e-11	171.21	8207700000	yes
92	ADDKETCFAEEGK	13	P02768	Albumin OS=Homo sapiens OX=9606 GN=ALB PE=1 SV=2	2	750.32	-1.124	1.6493e-180	300.98	58231000	yes
93	ADDKETCFAEEGK	13	P02768	Albumin OS=Homo sapiens OX=9606 GN=ALB PE=1 SV=2	3	500.549	-0.83066	0.019309	80.746	6785700	yes
94	ADDKETCFAEEGK	13	P02768	Albumin OS=Homo sapiens OX=9606 GN=ALB PE=1 SV=2	3	500.549	-0.85018	0.015919	87.083	9731800	yes
95	ADDKETCFAEEGK	13	P02768	Albumin OS=Homo sapiens OX=9606 GN=ALB PE=1 SV=2	3	500.549	-1.278	0.035721	67.095	4447000	yes
96	ADDKETCFAEEGK	13	P02768	Albumin OS=Homo sapiens OX=9606 GN=ALB PE=1 SV=2	2	750.32	-1.3534	1.7883e-13	187.44	2051900	yes
97	ADDKETCFAEEGK	13	P02768	Albumin OS=Homo sapiens OX=9606 GN=ALB PE=1 SV=2	3	500.549	-0.35354	5.2223e-05	120.53	10277000	yes
98	ADDKETCFAEEGK	13	P02768	Albumin OS=Homo sapiens OX=9606 GN=ALB PE=1 SV=2	3	500.549	-0.60494	5.2223e-05	120.53	7464500	yes
99	ADDKETCFAEEGK	13	P02768	Albumin OS=Homo sapiens OX=9606 GN=ALB PE=1 SV=2	3	500.549	-0.71526	0.017713	83.729	3103800	yes
100	ADDKETCFAEEGK	13	P02768	Albumin OS=Homo sapiens OX=9606 GN=ALB PE=1 SV=2	3	500.549	-0.71129	0.014286	89.507	3510400	yes
101	ADDKETCFAEEGK	13	P02768	Albumin OS=Homo sapiens OX=9606 GN=ALB PE=1 SV=2	3	500.549	-0.50648	0.00017988	135.37	3142200	yes
102	ADDKETCFAEEGK	13	P02768	Albumin OS=Homo sapiens OX=9606 GN=ALB PE=1 SV=2	3	500.549	-0.23876	7.3513e-05	144.12	4831400	yes
103	ADDKETCFAEEGK	13	P02768	Albumin OS=Homo sapiens OX=9606 GN=ALB PE=1 SV=2	3	500.549	-0.075482	0.020548	78.814	1566600	yes
104	ADDKETCFAEEGK	13	P02768	Albumin OS=Homo sapiens OX=9606 GN=ALB PE=1 SV=2	3	500.549		0.020099	63.185		yes
105	ADDKETCFAEEGK	13	P02768	Albumin OS=Homo sapiens OX=9606 GN=ALB PE=1 SV=2	3	500.549		8.0068e-05	120.53		yes
106	ADDKETCFAEEGK	13	P02768	Albumin OS=Homo sapiens OX=9606 GN=ALB PE=1 SV=2	3	500.549	-0.096512	0.015394	76.358	2567300	yes
107	ADDKETCFAEEGK	13	P02768	Albumin OS=Homo sapiens OX=9606 GN=ALB PE=1 SV=2	3	500.549	-0.49462	0.0089643	81.311	5995600	yes
108	ADDKETCFAEEGK	13	P02768	Albumin OS=Homo sapiens OX=9606 GN=ALB PE=1 SV=2	2	750.32	-1.1531	6.0669e-234	327.3	227610000	yes
109	ADDKETCFAEEGK	13	P02768	Albumin OS=Homo sapiens OX=9606 GN=ALB PE=1 SV=2	2	750.32	-1.5789	5.1161e-23	204.85	26847000	yes
110	ADDKETCFAEEGK	13	P02768	Albumin OS=Homo sapiens OX=9606 GN=ALB PE=1 SV=2	2	750.32	-2.5508	0.0015387	128.85	13806000	yes
111	ADDKETCFAEEGK	13	P02768	Albumin OS=Homo sapiens OX=9606 GN=ALB PE=1 SV=2	2	750.32	-2.1496	9.1849e-06	149.38	7031600	yes
112	ADDKETCFAEEGK	13	P02768	Albumin OS=Homo sapiens OX=9606 GN=ALB PE=1 SV=2	3	500.549	-1.1288	5.743e-14	185.95	161060000	yes
113	ADDKETCFAEEGK	13	P02768	Albumin OS=Homo sapiens OX=9606 GN=ALB PE=1 SV=2	3	500.549	-1.2237	3.3486e-07	156.5	12072000	yes
114	ADDKETCFAEEGK	13	P02768	Albumin OS=Homo sapiens OX=9606 GN=ALB PE=1 SV=2	3	500.549	-1.4623	0.00057601	100.11	6699000	yes
115	ADDKETCFAEEGK	13	P02768	Albumin OS=Homo sapiens OX=9606 GN=ALB PE=1 SV=2	3	500.549	-1.2821	0.016585	85.837	1793100	yes
116	ADDKETCFAEEGK	13	P02768	Albumin OS=Homo sapiens OX=9606 GN=ALB PE=1 SV=2	2	750.32	-0.0027504	0.0041319	99.215	723390	yes
117	ADDKETCFAEEGK	13	P02768	Albumin OS=Homo sapiens OX=9606 GN=ALB PE=1 SV=2	3	500.549	-1.497	8.9972e-15	136.33	8812800	yes
118	ADDKETCFAEEGK	13	P02768	Albumin OS=Homo sapiens OX=9606 GN=ALB PE=1 SV=2	3	500.549	-1.1453	0.040099	62.528	1758800	yes
119	ADDKETCFAEEGK	13	P02768	Albumin OS=Homo sapiens OX=9606 GN=ALB PE=1 SV=2	2	750.32	-1.2482	3.271e-79	251.3	56055000	yes
120	ADDKETCFAEEGK	13	P02768	Albumin OS=Homo sapiens OX=9606 GN=ALB PE=1 SV=2	3	500.549	-1.7636	0.017836	83.499	62006000	yes
121	ADDKETCFAEEGK	13	P02768	Albumin OS=Homo sapiens OX=9606 GN=ALB PE=1 SV=2	2	750.32	0.18788	2.4088e-10	171.29	87888000	yes
122	ADDKETCFAEEGK	13	P02768	Albumin OS=Homo sapiens OX=9606 GN=ALB PE=1 SV=2	3	500.549	-1.2634	9.5001e-15	188.25	52753000	yes
123	ADDKETCFAEEGK	13	P02768	Albumin OS=Homo sapiens OX=9606 GN=ALB PE=1 SV=2	3	500.549	-1.2846	7.3672e-07	153.7	4327100	yes
124	ADDKETCFAEEGK	13	P02768	Albumin OS=Homo sapiens OX=9606 GN=ALB PE=1 SV=2	3	500.549	-1.269	1.5378e-23	150.12	108230000	yes
125	ADDKETCFAEEGK	13	P02768	Albumin OS=Homo sapiens OX=9606 GN=ALB PE=1 SV=2	3	500.549	-1.2978	0.0032499	97.69	2775400	yes
126	ADDKETCFAEEGK	13	P02768	Albumin OS=Homo sapiens OX=9606 GN=ALB PE=1 SV=2	2	750.32	-0.37517			2831000	yes
127	ADDKETCFAEEGK	13	P02768	Albumin OS=Homo sapiens OX=9606 GN=ALB PE=1 SV=2	2	750.32	-1.7055			80729	yes
128	ADDKETCFAEEGK	13	P02768	Albumin OS=Homo sapiens OX=9606 GN=ALB PE=1 SV=2	2	750.32	-1.9716			80926	yes
129	ADDKETCFAEEGK	13	P02768	Albumin OS=Homo sapiens OX=9606 GN=ALB PE=1 SV=2	2	750.32	-1.2092			39062	yes
130	ADDKETCFAEEGK	13	P02768	Albumin OS=Homo sapiens OX=9606 GN=ALB PE=1 SV=2	2	750.32	-1.2364			133320	yes
131	ADDKETCFAEEGK	13	P02768	Albumin OS=Homo sapiens OX=9606 GN=ALB PE=1 SV=2	2	750.32	-2.0725			621080	yes
132	ADDKETCFAEEGK	13	P02768	Albumin OS=Homo sapiens OX=9606 GN=ALB PE=1 SV=2	2	750.32	0.044537			490070	yes
133	ADDKETCFAEEGK	13	P02768	Albumin OS=Homo sapiens OX=9606 GN=ALB PE=1 SV=2	2	750.32	-1.4954			818350	yes
134	ADDKETCFAEEGKK	14	P02768	Albumin OS=Homo sapiens OX=9606 GN=ALB PE=1 SV=2	2	814.367	-1.3334	8.2769e-122	270.27	892590000	yes
135	ADDKETCFAEEGKK	14	P02768	Albumin OS=Homo sapiens OX=9606 GN=ALB PE=1 SV=2	2	814.367	-1.498	9.1976e-05	114.87	1944900000	yes
136	ADDKETCFAEEGKK	14	P02768	Albumin OS=Homo sapiens OX=9606 GN=ALB PE=1 SV=2	4	407.687	-1.0551	0.01994	56.147	73689000	yes
137	ADDKETCFAEEGKK	14	P02768	Albumin OS=Homo sapiens OX=9606 GN=ALB PE=1 SV=2	2	814.367	-0.41434	2.4207e-46	226.59	9571000	yes
138	ADDKETCFAEEGKK	14	P02768	Albumin OS=Homo sapiens OX=9606 GN=ALB PE=1 SV=2	4	407.687	-1.0986	9.8051e-05	101.36	26253000	yes
139	ADDKETCFAEEGKK	14	P02768	Albumin OS=Homo sapiens OX=9606 GN=ALB PE=1 SV=2	4	407.687	-1.1327	0.01841	57.267	44239000	yes
140	ADDKETCFAEEGKK	14	P02768	Albumin OS=Homo sapiens OX=9606 GN=ALB PE=1 SV=2	3	543.247	-1.0056	6.6908e-18	179.55	146620000	yes
141	ADDKETCFAEEGKK	14	P02768	Albumin OS=Homo sapiens OX=9606 GN=ALB PE=1 SV=2	3	543.247	-1.0184	1.1935e-05	120.92	6038800	yes
142	ADDKETCFAEEGKK	14	P02768	Albumin OS=Homo sapiens OX=9606 GN=ALB PE=1 SV=2	3	543.247	-0.91257	8.5753e-23	195.2	16734000	yes
143	ADDKETCFAEEGKK	14	P02768	Albumin OS=Homo sapiens OX=9606 GN=ALB PE=1 SV=2	3	543.247	-0.71516	1.1978e-11	164.7	4392200	yes
144	ADDKETCFAEEGKK	14	P02768	Albumin OS=Homo sapiens OX=9606 GN=ALB PE=1 SV=2	3	543.247	-1.1349	3.3932e-05	125.97	4561900	yes
145	ADDKETCFAEEGKK	14	P02768	Albumin OS=Homo sapiens OX=9606 GN=ALB PE=1 SV=2	3	543.247	-1.1016	5.2099e-06	147.1	6537300	yes
146	ADDKETCFAEEGKK	14	P02768	Albumin OS=Homo sapiens OX=9606 GN=ALB PE=1 SV=2	3	543.247	-0.95611	1.9729e-16	178.14	8974400	yes
147	ADDKETCFAEEGKK	14	P02768	Albumin OS=Homo sapiens OX=9606 GN=ALB PE=1 SV=2	3	543.247	-0.3588	0.0015886	96.993	4635200	yes
148	ADDKETCFAEEGKK	14	P02768	Albumin OS=Homo sapiens OX=9606 GN=ALB PE=1 SV=2	3	543.247	0.036852	0.0070965	88.73	4717300	yes
149	ADDKETCFAEEGKK	14	P02768	Albumin OS=Homo sapiens OX=9606 GN=ALB PE=1 SV=2	3	543.247	-0.031457	8.6685e-08	154.72	4760100	yes
150	ADDKETCFAEEGKK	14	P02768	Albumin OS=Homo sapiens OX=9606 GN=ALB PE=1 SV=2	3	543.247	-0.13348	3.2612e-05	125.67	9565900	yes
151	ADDKETCFAEEGKK	14	P02768	Albumin OS=Homo sapiens OX=9606 GN=ALB PE=1 SV=2	3	543.247	-0.26123	0.01161	71.545	17674000	yes
152	ADDKETCFAEEGKK	14	P02768	Albumin OS=Homo sapiens OX=9606 GN=ALB PE=1 SV=2	3	543.247	-0.39327	8.6889e-06	145.86	12275000	yes
153	ADDKETCFAEEGKK	14	P02768	Albumin OS=Homo sapiens OX=9606 GN=ALB PE=1 SV=2	3	543.247	-0.51576	0.014714	66.215	3399200	yes
154	ADDKETCFAEEGKK	14	P02768	Albumin OS=Homo sapiens OX=9606 GN=ALB PE=1 SV=2	3	543.247	-0.23022	2.0982e-05	114.69	2905500	yes
155	ADDKETCFAEEGKK	14	P02768	Albumin OS=Homo sapiens OX=9606 GN=ALB PE=1 SV=2	3	543.247	-0.12112	8.827e-05	105.14	1818000	yes
156	ADDKETCFAEEGKK	14	P02768	Albumin OS=Homo sapiens OX=9606 GN=ALB PE=1 SV=2	3	543.247	-0.044176	4.3648e-05	109.07	1339500	yes
157	ADDKETCFAEEGKK	14	P02768	Albumin OS=Homo sapiens OX=9606 GN=ALB PE=1 SV=2	3	543.247	0.083326	0.0098791	80.534	2200800	yes
158	ADDKETCFAEEGKK	14	P02768	Albumin OS=Homo sapiens OX=9606 GN=ALB PE=1 SV=2	3	543.247	0.02602	7.1867e-05	106.58	1137800	yes
159	ADDKETCFAEEGKK	14	P02768	Albumin OS=Homo sapiens OX=9606 GN=ALB PE=1 SV=2	3	543.247	-0.035946	0.012945	68.168	955290	yes
160	ADDKETCFAEEGKK	14	P02768	Albumin OS=Homo sapiens OX=9606 GN=ALB PE=1 SV=2	3	543.247	0.081407	0.021796	58.831	1653800	yes
161	ADDKETCFAEEGKK	14	P02768	Albumin OS=Homo sapiens OX=9606 GN=ALB PE=1 SV=2	3	543.247	1.1013	0.0001476	99.927	1708700	yes
162	ADDKETCFAEEGKK	14	P02768	Albumin OS=Homo sapiens OX=9606 GN=ALB PE=1 SV=2	3	543.247		1.1577e-09	135.86		yes
163	ADDKETCFAEEGKK	14	P02768	Albumin OS=Homo sapiens OX=9606 GN=ALB PE=1 SV=2	3	543.247		0.011359	68.481		yes
164	ADDKETCFAEEGKK	14	P02768	Albumin OS=Homo sapiens OX=9606 GN=ALB PE=1 SV=2	3	543.247		0.016438	65.374		yes
165	ADDKETCFAEEGKK	14	P02768	Albumin OS=Homo sapiens OX=9606 GN=ALB PE=1 SV=2	3	543.247		0.03359	52.823		yes
166	ADDKETCFAEEGKK	14	P02768	Albumin OS=Homo sapiens OX=9606 GN=ALB PE=1 SV=2	3	543.247	0.018403	0.024425	54.402	5725300	yes
167	ADDKETCFAEEGKK	14	P02768	Albumin OS=Homo sapiens OX=9606 GN=ALB PE=1 SV=2	3	543.247	0.78736	0.031666	48.467	2393100	yes
168	ADDKETCFAEEGKK	14	P02768	Albumin OS=Homo sapiens OX=9606 GN=ALB PE=1 SV=2	3	543.247	-0.73289	6.5172e-18	179.79	426520000	yes
169	ADDKETCFAEEGKK	14	P02768	Albumin OS=Homo sapiens OX=9606 GN=ALB PE=1 SV=2	3	543.247	-0.90478	1.5134e-11	163.62	33810000	yes
170	ADDKETCFAEEGKK	14	P02768	Albumin OS=Homo sapiens OX=9606 GN=ALB PE=1 SV=2	3	543.247	-1.0282	1.3631e-05	121.31	9886300	yes
171	ADDKETCFAEEGKK	14	P02768	Albumin OS=Homo sapiens OX=9606 GN=ALB PE=1 SV=2	3	543.247	-1.103	1.8342e-07	150.12	9260600	yes
172	ADDKETCFAEEGKK	14	P02768	Albumin OS=Homo sapiens OX=9606 GN=ALB PE=1 SV=2	3	543.247	-1.2041	0.024546	57.328	5918200	yes
173	ADDKETCFAEEGKK	14	P02768	Albumin OS=Homo sapiens OX=9606 GN=ALB PE=1 SV=2	3	543.247	-1.2985	1.3652e-28	198.74	3088300	yes
174	ADDKETCFAEEGKK	14	P02768	Albumin OS=Homo sapiens OX=9606 GN=ALB PE=1 SV=2	3	543.247	-1.7475	0.0093468	82.102	1158400	yes
175	ADDKETCFAEEGKK	14	P02768	Albumin OS=Homo sapiens OX=9606 GN=ALB PE=1 SV=2	3	543.247	-0.38339	1.8455e-15	172.82	7307000	yes
176	ADDKETCFAEEGKK	14	P02768	Albumin OS=Homo sapiens OX=9606 GN=ALB PE=1 SV=2	3	543.247	-0.66495	2.6676e-38	163.64	41445000	yes
177	ADDKETCFAEEGKK	14	P02768	Albumin OS=Homo sapiens OX=9606 GN=ALB PE=1 SV=2	3	543.247	-0.36806	0.024365	54.501	3579100	yes
178	ADDKETCFAEEGKK	14	P02768	Albumin OS=Homo sapiens OX=9606 GN=ALB PE=1 SV=2	2	814.367	0.91759			134450	yes
179	ADDKETCFAEEGKK	14	P02768	Albumin OS=Homo sapiens OX=9606 GN=ALB PE=1 SV=2	3	543.247	-1.5073			55894	yes
180	ADDKETCFAEEGKK	14	P02768	Albumin OS=Homo sapiens OX=9606 GN=ALB PE=1 SV=2	3	543.247	-1.5505			48959000	yes
181	ADGESCSASMMYQEGK	16	P01008	Antithrombin-III OS=Homo sapiens OX=9606 GN=SERPINC1 PE=1 SV=1	2	875.839	-0.99312	0.016145	86.772	7009300	yes
182	ADGESCSASMMYQEGK	16	P01008	Antithrombin-III OS=Homo sapiens OX=9606 GN=SERPINC1 PE=1 SV=1	3	584.229	-0.21447	0.020285	52.254	2882300	yes
183	ADGESCSASMMYQEGK	16	P01008	Antithrombin-III OS=Homo sapiens OX=9606 GN=SERPINC1 PE=1 SV=1	3	584.229	-1.6874			3701800	yes
184	ADLAKYICENQDSISSK	17	P02768	Albumin OS=Homo sapiens OX=9606 GN=ALB PE=1 SV=2	3	647.979	-1.4251	0.0028462	81.317	4131300	yes
185	ADLAKYICENQDSISSK	17	P02768	Albumin OS=Homo sapiens OX=9606 GN=ALB PE=1 SV=2	3	647.979	-2.34	0.00097963	90.385	7876200	yes
186	ADLAKYICENQDSISSKLK	19	P02768	Albumin OS=Homo sapiens OX=9606 GN=ALB PE=1 SV=2	3	728.372	-1.1661	0.0079001	59.372	13583000	yes
187	ADRDQYELLCLDNTR	15	P02787	Serotransferrin OS=Homo sapiens OX=9606 GN=TF PE=1 SV=4	2	941.442	-2.3151	2.0165e-53	218.68	59135000	yes
188	ADRDQYELLCLDNTR	15	P02787	Serotransferrin OS=Homo sapiens OX=9606 GN=TF PE=1 SV=4	3	627.964	-2.0073	4.1011e-13	127.3	620000000	yes
189	ADRDQYELLCLDNTR	15	P02787	Serotransferrin OS=Homo sapiens OX=9606 GN=TF PE=1 SV=4	3	627.964	-2.2902	0.022044	66.826	18269000	yes
190	ADTLTDEINFLR	12	P48668	Keratin, type II cytoskeletal 6C OS=Homo sapiens OX=9606 GN=KRT6C PE=1 SV=3	2	704.359	-0.27378	6.1999e-23	208.25	23535000	no
191	AEAESLYQSK	10	P04264	Keratin, type II cytoskeletal 1 OS=Homo sapiens OX=9606 GN=KRT1 PE=1 SV=6	2	563.275	-1.8035	0.00010077	163.32	54808000	yes
192	AEAESLYQSK	10	P04264	Keratin, type II cytoskeletal 1 OS=Homo sapiens OX=9606 GN=KRT1 PE=1 SV=6	2	563.275	-1.0051	5.9823e-05	169.44	3131700	yes
193	AEAESLYQSKYEELQITAGR	20	P04264	Keratin, type II cytoskeletal 1 OS=Homo sapiens OX=9606 GN=KRT1 PE=1 SV=6	3	762.713	0.65233	3.7173e-66	209.9	7298600	yes
194	AEAESLYQSKYEELQITAGR	20	P04264	Keratin, type II cytoskeletal 1 OS=Homo sapiens OX=9606 GN=KRT1 PE=1 SV=6	3	762.713	1.0719	3.9043e-50	193.22	27643000	yes
195	AEAESLYQSKYEELQITAGR	20	P04264	Keratin, type II cytoskeletal 1 OS=Homo sapiens OX=9606 GN=KRT1 PE=1 SV=6	3	762.713	-2.4042	0.0088055	63.337	4338000	yes
196	AEAESLYQSKYEELQITAGRHGDSVR	26	P04264	Keratin, type II cytoskeletal 1 OS=Homo sapiens OX=9606 GN=KRT1 PE=1 SV=6	4	735.114	-0.20491	0.0048611	48.115	1447900	yes
197	AEFAEVSK	8	P02768	Albumin OS=Homo sapiens OX=9606 GN=ALB PE=1 SV=2	2	440.724	-1.0514	0.012625	130.22	36487000000	yes
198	AEFAEVSK	8	P02768	Albumin OS=Homo sapiens OX=9606 GN=ALB PE=1 SV=2	2	440.724	-1.3181	0.011923	132.57	3518900000	yes
199	AEFAEVSK	8	P02768	Albumin OS=Homo sapiens OX=9606 GN=ALB PE=1 SV=2	2	440.724	-1.3786	0.0094092	140.09	249200000	yes
200	AEFAEVSK	8	P02768	Albumin OS=Homo sapiens OX=9606 GN=ALB PE=1 SV=2	2	440.724	-1.1725	0.011923	132.57	1337600000	yes
201	AEFAEVSK	8	P02768	Albumin OS=Homo sapiens OX=9606 GN=ALB PE=1 SV=2	2	440.724	-0.59742	0.015732	120.46	128180000	yes
202	AEFAEVSK	8	P02768	Albumin OS=Homo sapiens OX=9606 GN=ALB PE=1 SV=2	2	440.724	-0.17288	0.016107	119.29	118300000	yes
203	AEFAEVSK	8	P02768	Albumin OS=Homo sapiens OX=9606 GN=ALB PE=1 SV=2	2	440.724	-0.34396	0.011614	133.6	190990000	yes
204	AEFAEVSK	8	P02768	Albumin OS=Homo sapiens OX=9606 GN=ALB PE=1 SV=2	2	440.724	-0.18404	0.011923	132.57	8411000	yes
205	AEFAEVSK	8	P02768	Albumin OS=Homo sapiens OX=9606 GN=ALB PE=1 SV=2	2	440.724	0.19955	0.038696	106.36	2766400	yes
206	AEFAEVSK	8	P02768	Albumin OS=Homo sapiens OX=9606 GN=ALB PE=1 SV=2	2	440.724	0.5571	0.020077	116.73	7052000	yes
207	AEFAEVSK	8	P02768	Albumin OS=Homo sapiens OX=9606 GN=ALB PE=1 SV=2	2	440.724		0.029351	103.83		yes
208	AEFAEVSK	8	P02768	Albumin OS=Homo sapiens OX=9606 GN=ALB PE=1 SV=2	2	440.724		0.01015	130.27		yes
209	AEFAEVSK	8	P02768	Albumin OS=Homo sapiens OX=9606 GN=ALB PE=1 SV=2	2	440.724		0.039681	107.29		yes
210	AEFAEVSK	8	P02768	Albumin OS=Homo sapiens OX=9606 GN=ALB PE=1 SV=2	2	440.724		0.029798	95.909		yes
211	AEFAEVSK	8	P02768	Albumin OS=Homo sapiens OX=9606 GN=ALB PE=1 SV=2	2	440.724		0.013821	119.17		yes
212	AEFAEVSK	8	P02768	Albumin OS=Homo sapiens OX=9606 GN=ALB PE=1 SV=2	2	440.724		0.013375	119.29		yes
213	AEFAEVSK	8	P02768	Albumin OS=Homo sapiens OX=9606 GN=ALB PE=1 SV=2	2	440.724		0.032401	114.28		yes
214	AEFAEVSK	8	P02768	Albumin OS=Homo sapiens OX=9606 GN=ALB PE=1 SV=2	2	440.724	-0.68948	0.016107	119.29	2368800000	yes
215	AEFAEVSK	8	P02768	Albumin OS=Homo sapiens OX=9606 GN=ALB PE=1 SV=2	2	440.724	0.0066545	0.016107	119.29	10597000	yes
216	AEFAEVSK	8	P02768	Albumin OS=Homo sapiens OX=9606 GN=ALB PE=1 SV=2	2	440.724	0.23552	0.039345	106.04	1884200	yes
217	AEFAEVSK	8	P02768	Albumin OS=Homo sapiens OX=9606 GN=ALB PE=1 SV=2	2	440.724	0.042087	0.015732	120.46	16457000	yes
218	AEFAEVSK	8	P02768	Albumin OS=Homo sapiens OX=9606 GN=ALB PE=1 SV=2	2	440.724		0.010233	127.02		yes
219	AEFAEVSK	8	P02768	Albumin OS=Homo sapiens OX=9606 GN=ALB PE=1 SV=2	2	440.724	-1.6716	0.014998	122.74	211860000	yes
220	AEFAEVSK	8	P02768	Albumin OS=Homo sapiens OX=9606 GN=ALB PE=1 SV=2	2	440.724	-0.32658	0.012067	132.08	360610000	yes
221	AEFAEVSK	8	P02768	Albumin OS=Homo sapiens OX=9606 GN=ALB PE=1 SV=2	2	440.724		0.020561	117.4		yes
222	AEFAEVSKLVTDLTK	15	P02768	Albumin OS=Homo sapiens OX=9606 GN=ALB PE=1 SV=2	3	550.97	0.45868	7.6778e-08	143.38	214020000	yes
223	AEFAEVSKLVTDLTK	15	P02768	Albumin OS=Homo sapiens OX=9606 GN=ALB PE=1 SV=2	3	550.97	-0.67163	4.2342e-10	152.89	37116000	yes
224	AEFAEVSKLVTDLTK	15	P02768	Albumin OS=Homo sapiens OX=9606 GN=ALB PE=1 SV=2	3	550.97	-1.4951	1.5699e-07	113.59	104310000	yes
225	AEFAEVSKLVTDLTK	15	P02768	Albumin OS=Homo sapiens OX=9606 GN=ALB PE=1 SV=2	3	550.97	-0.83263	4.4853e-07	128.9	33652000	yes
226	AEFAEVSKLVTDLTK	15	P02768	Albumin OS=Homo sapiens OX=9606 GN=ALB PE=1 SV=2	3	550.97		5.156e-15	140.74		yes
227	AEIEYLEK	8	P14151	L-selectin OS=Homo sapiens OX=9606 GN=SELL PE=1 SV=2	2	497.758	-0.28608	0.029192	116.73	7093200	yes
228	AELQEGAR	8	P02647	Apolipoprotein A-I OS=Homo sapiens OX=9606 GN=APOA1 PE=1 SV=1	2	437.225	-1.0236	0.014192	125.25	10567000	yes
229	AEMADQAAAWLTR	13	P0C0L5	Complement C4-B OS=Homo sapiens OX=9606 GN=C4B_2 PE=1 SV=2	3	478.566	-0.8289	0.0077545	84.297	6083900	yes
230	AESPEVCFNEESPK	14	P43652	Afamin OS=Homo sapiens OX=9606 GN=AFM PE=1 SV=1	2	811.854	0.4091	0.00016738	109.6	34588000	yes
231	AESPEVCFNEESPK	14	P43652	Afamin OS=Homo sapiens OX=9606 GN=AFM PE=1 SV=1	3	541.572	-0.18725	2.2975e-05	124.07	44259000	yes
232	AESPEVCFNEESPK	14	P43652	Afamin OS=Homo sapiens OX=9606 GN=AFM PE=1 SV=1	2	811.854	0.16737			828390	yes
233	AFKAWAVAR	9	P02768	Albumin OS=Homo sapiens OX=9606 GN=ALB PE=1 SV=2	2	510.293	-0.52906	0.0062782	150.17	20466000	yes
234	AFLSSHLQDLSTIVR	15	P39059	Collagen alpha-1(XV) chain OS=Homo sapiens OX=9606 GN=COL15A1 PE=1 SV=2	3	562.977		0.0067973	75.383		yes
235	AGAGKIGRMIAEEIMEIHR	19	O00327	Basic helix-loop-helix ARNT-like protein 1 OS=Homo sapiens OX=9606 GN=BMAL1 PE=1 SV=2	3	700.035	-1.1468	0.037088	41.412	9253800	yes
236	AGALQLLLVGDK	12	P55058	Phospholipid transfer protein OS=Homo sapiens OX=9606 GN=PLTP PE=1 SV=1	2	599.364	0.40261	9.4948e-09	166.55	27998000	yes
237	AGELTPEEEAQYK	13	Q9NZT1	Calmodulin-like protein 5 OS=Homo sapiens OX=9606 GN=CALML5 PE=1 SV=2	2	753.852	0.36731	0.010186	72.79	5184300	yes
238	AGELTPEEEAQYKK	14	Q9NZT1	Calmodulin-like protein 5 OS=Homo sapiens OX=9606 GN=CALML5 PE=1 SV=2	2	817.899	0.3017	0.021006	46.606	3801900	yes
239	AGEVQEPELR	10	P25311	Zinc-alpha-2-glycoprotein OS=Homo sapiens OX=9606 GN=AZGP1 PE=1 SV=2	2	564.288	0.28262	3.7906e-18	208.25	347070000	yes
240	AGEVQEPELR	10	P25311	Zinc-alpha-2-glycoprotein OS=Homo sapiens OX=9606 GN=AZGP1 PE=1 SV=2	2	564.288	-1.0698			7020800	yes
241	AGLLRPDYALLGHR	14	Q96PD5	N-acetylmuramoyl-L-alanine amidase OS=Homo sapiens OX=9606 GN=PGLYRP2 PE=1 SV=1	3	517.963	1.3382	4.6769e-11	160.84	625890000	yes
242	AGLLRPDYALLGHR	14	Q96PD5	N-acetylmuramoyl-L-alanine amidase OS=Homo sapiens OX=9606 GN=PGLYRP2 PE=1 SV=1	3	517.963	-0.3237	0.016544	85.42	5446700	yes
243	AGLLRPDYALLGHR	14	Q96PD5	N-acetylmuramoyl-L-alanine amidase OS=Homo sapiens OX=9606 GN=PGLYRP2 PE=1 SV=1	3	517.963	1.3635	4.2283e-05	141.46	33854000	yes
244	AGLLRPDYALLGHR	14	Q96PD5	N-acetylmuramoyl-L-alanine amidase OS=Homo sapiens OX=9606 GN=PGLYRP2 PE=1 SV=1	3	517.963	-0.45394			256710	yes
245	AGVETTKPSK	10	P0CG04	Immunoglobulin lambda constant 1 OS=Homo sapiens OX=9606 GN=IGLC1 PE=1 SV=1	2	509.282	-0.42543	0.0034426	145.9	24977000	yes
246	AGVETTTPSK	10	P0DOY3	Immunoglobulin lambda constant 3 OS=Homo sapiens OX=9606 GN=IGLC3 PE=1 SV=1	2	495.759	-0.70021	0.0012348	145.17	232830000	yes
247	AHEHIFGMVLMNDWSAR	17	P16930	Fumarylacetoacetase OS=Homo sapiens OX=9606 GN=FAH PE=1 SV=2	3	671.986	-1.017	7.2834e-07	107.34	3521800	yes
248	AIFYMNNPSR	10	Q9UGM5	Fetuin-B OS=Homo sapiens OX=9606 GN=FETUB PE=1 SV=2	2	606.795	1.2487	0.0020018	131.06	13342000	yes
249	AIFYMNNPSR	10	Q9UGM5	Fetuin-B OS=Homo sapiens OX=9606 GN=FETUB PE=1 SV=2	2	606.795	-0.33003	1.5248e-08	131.06	59571000	yes
250	AIGGGLSSVGGGSSTIK	17	P48668	Keratin, type II cytoskeletal 6C OS=Homo sapiens OX=9606 GN=KRT6C PE=1 SV=3	2	724.391	-0.68376	0.0075908	78.903	3449600	no
251	AIGGGLSSVGGGSSTIKYTTTSSSSR	26	P48668	Keratin, type II cytoskeletal 6C OS=Homo sapiens OX=9606 GN=KRT6C PE=1 SV=3	3	806.742	0.73562	1.0559e-10	83.039	7934200	no
252	AIPVTQYLK	9	P43652	Afamin OS=Homo sapiens OX=9606 GN=AFM PE=1 SV=1	2	516.808	-1.0438	0.0011399	120.49	2141400000	yes
253	ALANSLACQGK	11	P04075	Fructose-bisphosphate aldolase A OS=Homo sapiens OX=9606 GN=ALDOA PE=1 SV=2	2	566.793	-1.4901	0.030926	93.143	10532000	yes
254	ALEEANADLEVK	12	P02533	Keratin, type I cytoskeletal 14 OS=Homo sapiens OX=9606 GN=KRT14 PE=1 SV=4	2	651.333	0.6268	0.0087975	98.943	17497000	no
255	ALEEANADLEVK	12	P02533	Keratin, type I cytoskeletal 14 OS=Homo sapiens OX=9606 GN=KRT14 PE=1 SV=4	2	651.333	-0.17579	1.816e-12	187.64	17746000	no
256	ALEEANADLEVKIRDWYQR	19	P02533	Keratin, type I cytoskeletal 14 OS=Homo sapiens OX=9606 GN=KRT14 PE=1 SV=4	4	580.549	1.1426	0.0031688	69.737	1575400	no
257	ALEEANADLEVKIRDWYQR	19	P02533	Keratin, type I cytoskeletal 14 OS=Homo sapiens OX=9606 GN=KRT14 PE=1 SV=4	3	773.729	0.71254	3.8759e-05	89.982	12373000	no
258	ALEEANADLEVKIRDWYQR	19	P02533	Keratin, type I cytoskeletal 14 OS=Homo sapiens OX=9606 GN=KRT14 PE=1 SV=4	4	580.549	0.42343	1.293e-11	111.33	16517000	no
259	ALEEANTELEVK	12	Q04695	Keratin, type I cytoskeletal 17 OS=Homo sapiens OX=9606 GN=KRT17 PE=1 SV=2	2	673.346		0.0019858	120.45		yes
260	ALEEANTELEVKIRDWYQR	19	Q04695	Keratin, type I cytoskeletal 17 OS=Homo sapiens OX=9606 GN=KRT17 PE=1 SV=2	4	591.555	1.117	0.038711	39.523	1747200	yes
261	ALEEANTELEVKIRDWYQR	19	Q04695	Keratin, type I cytoskeletal 17 OS=Homo sapiens OX=9606 GN=KRT17 PE=1 SV=2	4	591.555	0.45797	1.293e-11	111.33	6015500	yes
262	ALEESNYELEGK	12	P13645	Keratin, type I cytoskeletal 10 OS=Homo sapiens OX=9606 GN=KRT10 PE=1 SV=6	2	691.328	-0.04932	0.00086659	120.68	144310000	yes
263	ALEESNYELEGK	12	P13645	Keratin, type I cytoskeletal 10 OS=Homo sapiens OX=9606 GN=KRT10 PE=1 SV=6	2	691.328	-0.53108	0.0025892	140.16	118650000	yes
264	ALEESNYELEGKIKEWYEK	19	P13645	Keratin, type I cytoskeletal 10 OS=Homo sapiens OX=9606 GN=KRT10 PE=1 SV=6	3	786.722	1.7623	0.0044687	69.188	2618700	yes
265	ALEESNYELEGKIKEWYEK	19	P13645	Keratin, type I cytoskeletal 10 OS=Homo sapiens OX=9606 GN=KRT10 PE=1 SV=6	3	786.722	0.80823			1164200	yes
266	ALEESNYELEGKIKEWYEK	19	P13645	Keratin, type I cytoskeletal 10 OS=Homo sapiens OX=9606 GN=KRT10 PE=1 SV=6	3	786.722	0.58639			13170000	yes
267	ALEQDLPVNIK	11	Q96KN2	Beta-Ala-His dipeptidase OS=Homo sapiens OX=9606 GN=CNDP1 PE=1 SV=5	2	620.351	-1.9046	0.0042368	136.21	43505000	yes
268	ALESPERPFLAILGGAK	17	P00558	Phosphoglycerate kinase 1 OS=Homo sapiens OX=9606 GN=PGK1 PE=1 SV=3	3	590.337	-0.60492	2.0944e-21	174.62	11575000	yes
269	ALFLETEQLK	10	Q13740	CD166 antigen OS=Homo sapiens OX=9606 GN=ALCAM PE=1 SV=2	2	596.335	-1.8104	0.017796	103.56	12514000	yes
270	ALGHLDLSGNR	11	P02750	Leucine-rich alpha-2-glycoprotein OS=Homo sapiens OX=9606 GN=LRG1 PE=1 SV=2	2	576.81	0.22161	0.0019324	121.8	152340000	yes
271	ALGHLDLSGNR	11	P02750	Leucine-rich alpha-2-glycoprotein OS=Homo sapiens OX=9606 GN=LRG1 PE=1 SV=2	2	576.81	0.053452			2243000	yes
272	ALGISPFHEHAEVVFTANDSGPR	23	P02766	Transthyretin OS=Homo sapiens OX=9606 GN=TTR PE=1 SV=1	4	613.557	1.0029	4.6532e-31	153.95	127530000	yes
273	ALGISPFHEHAEVVFTANDSGPR	23	P02766	Transthyretin OS=Homo sapiens OX=9606 GN=TTR PE=1 SV=1	3	817.74	1.1755	4.956e-51	181.26	41681000	yes
274	ALGISPFHEHAEVVFTANDSGPR	23	P02766	Transthyretin OS=Homo sapiens OX=9606 GN=TTR PE=1 SV=1	4	613.557	0.75607	7.3961e-28	145.21	2825400000	yes
275	ALGISPFHEHAEVVFTANDSGPR	23	P02766	Transthyretin OS=Homo sapiens OX=9606 GN=TTR PE=1 SV=1	3	817.74	0.62976	1.09e-46	144.88	21247000	yes
276	ALGISPFHEHAEVVFTANDSGPR	23	P02766	Transthyretin OS=Homo sapiens OX=9606 GN=TTR PE=1 SV=1	3	817.74	0.45538	0.029299	40.012	834290	yes
277	ALGISPFHEHAEVVFTANDSGPR	23	P02766	Transthyretin OS=Homo sapiens OX=9606 GN=TTR PE=1 SV=1	4	613.557	-0.16657	9.1555e-28	144.33	2044000000	yes
278	ALGISPFHEHAEVVFTANDSGPR	23	P02766	Transthyretin OS=Homo sapiens OX=9606 GN=TTR PE=1 SV=1	3	817.74	-1.1111	5.8041e-62	196.55	1613800000	yes
279	ALGISPFHEHAEVVFTANDSGPR	23	P02766	Transthyretin OS=Homo sapiens OX=9606 GN=TTR PE=1 SV=1	3	817.74	0.49052			1023700	yes
280	ALGISPFHEHAEVVFTANDSGPRR	24	P02766	Transthyretin OS=Homo sapiens OX=9606 GN=TTR PE=1 SV=1	3	869.774	0.86089	9.1741e-26	121.21	91086000	yes
281	ALGISPFHEHAEVVFTANDSGPRR	24	P02766	Transthyretin OS=Homo sapiens OX=9606 GN=TTR PE=1 SV=1	5	522.267	1.3154	2.3635e-22	110.44	95868000	yes
282	ALGISPFHEHAEVVFTANDSGPRR	24	P02766	Transthyretin OS=Homo sapiens OX=9606 GN=TTR PE=1 SV=1	3	869.774	0.48086	0.0012185	62.684	200210000	yes
283	ALMGSPQLVAAVVR	14	P14923	Junction plakoglobin OS=Homo sapiens OX=9606 GN=JUP PE=1 SV=3	2	714.406	1.4268	0.0003599	142.83	3501400	yes
284	ALNSMGQDLERPLELR	16	Q02413	Desmoglein-1 OS=Homo sapiens OX=9606 GN=DSG1 PE=1 SV=2	3	614.656	0.5472	0.012073	79.022	3900200	yes
285	ALPELTKLLNDEDPVVVTK	19	P14923	Junction plakoglobin OS=Homo sapiens OX=9606 GN=JUP PE=1 SV=3	3	698.728	-1.1703	3.308e-12	130.11	6777900	yes
286	ALPQPQNVTSLLGCTH	16	P02790	Hemopexin OS=Homo sapiens OX=9606 GN=HPX PE=1 SV=2	3	579.298	0.0047546	4.9392e-08	111.12	16596000	yes
287	ALPQPQNVTSLLGCTH	16	P02790	Hemopexin OS=Homo sapiens OX=9606 GN=HPX PE=1 SV=2	3	579.298	0.27164			535520	yes
288	ALQASALK	8	P04075	Fructose-bisphosphate aldolase A OS=Homo sapiens OX=9606 GN=ALDOA PE=1 SV=2	2	401.245	-0.79347	0.030149	110.81	2159800	yes
289	ALQDQLVLVAAK	12	P01019	Angiotensinogen OS=Homo sapiens OX=9606 GN=AGT PE=1 SV=3	2	634.882	-1.3612	2.7942e-10	178.08	51095000	yes
290	ALSIGFETCR	10	P16070	CD44 antigen OS=Homo sapiens OX=9606 GN=CD44 PE=1 SV=3	2	577.287	-0.22717	0.0062512	110.41	6507300	yes
291	APDLMQIMEAVLGR	14	O15195	Villin-like protein OS=Homo sapiens OX=9606 GN=VILL PE=1 SV=3	2	780.4	-3.3355	0.023103	65.347	29420000	yes
292	APDLMQIMEAVLGR	14	O15195	Villin-like protein OS=Homo sapiens OX=9606 GN=VILL PE=1 SV=3	2	780.4	-0.97084			99185	yes
293	APNHAVVTR	9	P02787	Serotransferrin OS=Homo sapiens OX=9606 GN=TF PE=1 SV=4	2	482.77	-1.4299	0.0035019	141.48	23272000	yes
294	APNHAVVTR	9	P02787	Serotransferrin OS=Homo sapiens OX=9606 GN=TF PE=1 SV=4	2	482.77	-0.24081	0.0042944	133.57	8995200	yes
295	APNHAVVTR	9	P02787	Serotransferrin OS=Homo sapiens OX=9606 GN=TF PE=1 SV=4	2	482.77	-0.26628	0.0016693	149.57	5064400	yes
296	APNHAVVTR	9	P02787	Serotransferrin OS=Homo sapiens OX=9606 GN=TF PE=1 SV=4	2	482.77	-0.54184	0.011052	115.71	1690700	yes
297	APNHAVVTR	9	P02787	Serotransferrin OS=Homo sapiens OX=9606 GN=TF PE=1 SV=4	2	482.77	-0.22477	8.5499e-08	142.04	7767500	yes
298	APNHAVVTR	9	P02787	Serotransferrin OS=Homo sapiens OX=9606 GN=TF PE=1 SV=4	2	482.77	-1.5473			1507000	yes
299	APNHAVVTR	9	P02787	Serotransferrin OS=Homo sapiens OX=9606 GN=TF PE=1 SV=4	2	482.77	-1.4454			3748100	yes
300	APNHAVVTR	9	P02787	Serotransferrin OS=Homo sapiens OX=9606 GN=TF PE=1 SV=4	2	482.77	-1.4477			2744700	yes
301	APNHAVVTR	9	P02787	Serotransferrin OS=Homo sapiens OX=9606 GN=TF PE=1 SV=4	2	482.77	-0.99466			64845	yes
302	APNHAVVTR	9	P02787	Serotransferrin OS=Homo sapiens OX=9606 GN=TF PE=1 SV=4	2	482.77	-1.9406			500060	yes
303	APNHAVVTR	9	P02787	Serotransferrin OS=Homo sapiens OX=9606 GN=TF PE=1 SV=4	2	482.77	-0.87124			353800	yes
304	APNHAVVTR	9	P02787	Serotransferrin OS=Homo sapiens OX=9606 GN=TF PE=1 SV=4	2	482.77	-0.98145			1561200	yes
305	APSTYGGGLSVSSR	14	P08779	Keratin, type I cytoskeletal 16 OS=Homo sapiens OX=9606 GN=KRT16 PE=1 SV=4	2	669.836		0.031001	80.245		yes
306	APSTYGGGLSVSSR	14	P08779	Keratin, type I cytoskeletal 16 OS=Homo sapiens OX=9606 GN=KRT16 PE=1 SV=4	2	669.836	-0.58573	0.00061351	99.522	6893200	yes
307	APSTYGGGLSVSSSR	15	P02533	Keratin, type I cytoskeletal 14 OS=Homo sapiens OX=9606 GN=KRT14 PE=1 SV=4	2	713.352	-0.035795	0.026063	80.69	12827000	yes
308	APSTYGGGLSVSSSR	15	P02533	Keratin, type I cytoskeletal 14 OS=Homo sapiens OX=9606 GN=KRT14 PE=1 SV=4	2	713.352		0.0375	78.903		yes
309	APSTYGGGLSVSSSR	15	P02533	Keratin, type I cytoskeletal 14 OS=Homo sapiens OX=9606 GN=KRT14 PE=1 SV=4	2	713.352	-0.11585	4.7818e-80	246.26	23954000	yes
310	AQEREQIKTLNNK	13	P35908	Keratin, type II cytoskeletal 2 epidermal OS=Homo sapiens OX=9606 GN=KRT2 PE=1 SV=2	3	524.622	-0.868	1.9954e-10	160.48	5392200	no
311	AQIINDAFNLASAHK	15	P15144	Aminopeptidase N OS=Homo sapiens OX=9606 GN=ANPEP PE=1 SV=4	3	538.286	0.70966	1.674e-20	174.17	31238000	yes
312	AQWANPFDPSK	11	P05543	Thyroxine-binding globulin OS=Homo sapiens OX=9606 GN=SERPINA7 PE=1 SV=2	2	630.804	-0.7659	0.001959	117.7	253610000	yes
313	AQYEDIAQKSKAEAESLYQSK	21	P04264	Keratin, type II cytoskeletal 1 OS=Homo sapiens OX=9606 GN=KRT1 PE=1 SV=6	3	796.396	2.1483	1.8416e-22	149.93	17097000	yes
314	AQYEDIAQKSKAEAESLYQSK	21	P04264	Keratin, type II cytoskeletal 1 OS=Homo sapiens OX=9606 GN=KRT1 PE=1 SV=6	4	597.549	-0.26735	6.5508e-20	144.92	52316000	yes
315	AQYEEIAQR	9	P35908	Keratin, type II cytoskeletal 2 epidermal OS=Homo sapiens OX=9606 GN=KRT2 PE=1 SV=2	2	554.275	-0.72019	0.0068313	124.08	8026500	no
316	AQYVLISPEASSR	13	P80108	Phosphatidylinositol-glycan-specific phospholipase D OS=Homo sapiens OX=9606 GN=GPLD1 PE=1 SV=3	2	710.875	-2.4653	0.014999	93.058	33468000	yes
317	AREDIFMETLK	11	P25311	Zinc-alpha-2-glycoprotein OS=Homo sapiens OX=9606 GN=AZGP1 PE=1 SV=2	3	456.899	-2.289	0.030129	67.456	38120000	yes
318	ASHQQLDTVWENAK	14	Q13508	Ecto-ADP-ribosyltransferase 3 OS=Homo sapiens OX=9606 GN=ART3 PE=1 SV=2	3	542.934	-1.1725	0.0075702	84.759	4688400	yes
319	ASLENSLEETK	11	P02533	Keratin, type I cytoskeletal 14 OS=Homo sapiens OX=9606 GN=KRT14 PE=1 SV=4	2	610.804	-0.043665	0.0043435	138.66	15933000	no
320	ASTSTTIRSHSSSR	14	P48668	Keratin, type II cytoskeletal 6C OS=Homo sapiens OX=9606 GN=KRT6C PE=1 SV=3	3	507.253		0.028995	47.774		no
321	ASTSTTIRSHSSSR	14	P48668	Keratin, type II cytoskeletal 6C OS=Homo sapiens OX=9606 GN=KRT6C PE=1 SV=3	3	507.253	-1.1719	0.0060118	64.675	18678000	no
322	ATEHLSTLSEK	11	P02647	Apolipoprotein A-I OS=Homo sapiens OX=9606 GN=APOA1 PE=1 SV=1	2	608.314		7.3189e-47	205.18		yes
323	ATEKELK	7	Q9BZF9	Uveal autoantigen with coiled-coil domains and ankyrin repeats OS=Homo sapiens OX=9606 GN=UACA PE=1 SV=2	2	409.735	-1.025	2.4735e-08	155.51	8758300	yes
324	ATFGCHDGYSLDGPEEIECTK	21	P02749	Beta-2-glycoprotein 1 OS=Homo sapiens OX=9606 GN=APOH PE=1 SV=3	3	796.004	-1.9318	9.7177e-51	193.54	2093600000	yes
325	ATFGCHDGYSLDGPEEIECTK	21	P02749	Beta-2-glycoprotein 1 OS=Homo sapiens OX=9606 GN=APOH PE=1 SV=3	3	796.004	-1.9919	1.6224e-11	106.49	5997900	yes
326	ATFGCHDGYSLDGPEEIECTK	21	P02749	Beta-2-glycoprotein 1 OS=Homo sapiens OX=9606 GN=APOH PE=1 SV=3	3	796.004	-1.9464	4.021e-23	156.67	22094000	yes
327	ATFGCHDGYSLDGPEEIECTK	21	P02749	Beta-2-glycoprotein 1 OS=Homo sapiens OX=9606 GN=APOH PE=1 SV=3	3	796.004	-1.8812	2.772e-20	147.49	22457000	yes
328	ATFGCHDGYSLDGPEEIECTK	21	P02749	Beta-2-glycoprotein 1 OS=Homo sapiens OX=9606 GN=APOH PE=1 SV=3	3	796.004	-1.8367	1.3199e-138	264.92	39213000	yes
329	ATFMVGSYGPRPEEYEFLTPVEEAPK	26	P52566	Rho GDP-dissociation inhibitor 2 OS=Homo sapiens OX=9606 GN=ARHGDIB PE=1 SV=3	3	982.141	-1.1111	0.0065	49.593	9147400	yes
330	ATISHVSPDSLYLFR	15	P23470	Receptor-type tyrosine-protein phosphatase gamma OS=Homo sapiens OX=9606 GN=PTPRG PE=1 SV=4	3	569.302	0.59941	4.1708e-25	184.21	4230200	yes
331	ATKEQLK	7	P02768	Albumin OS=Homo sapiens OX=9606 GN=ALB PE=1 SV=2	2	409.243		6.143e-05	159.2		yes
332	ATKEQLK	7	P02768	Albumin OS=Homo sapiens OX=9606 GN=ALB PE=1 SV=2	2	409.243		2.0811e-19	183.9		yes
333	ATKEQLK	7	P02768	Albumin OS=Homo sapiens OX=9606 GN=ALB PE=1 SV=2	2	409.243	-0.44177	2.0972e-41	195.6	10284000	yes
334	ATKEQLKAVMDDFAAFVEK	19	P02768	Albumin OS=Homo sapiens OX=9606 GN=ALB PE=1 SV=2	3	714.37	0.19446	1.6741e-26	172.84	4509200	yes
335	ATKEQLKAVMDDFAAFVEK	19	P02768	Albumin OS=Homo sapiens OX=9606 GN=ALB PE=1 SV=2	3	714.37	-1.2479	7.9229e-06	97.271	2405600	yes
336	ATMQNLNDRLASYLDKVR	18	Q04695	Keratin, type I cytoskeletal 17 OS=Homo sapiens OX=9606 GN=KRT17 PE=1 SV=2	4	531.777	0.32562	0.00063912	79.97	2526200	yes
337	ATMQNLNDRLASYLDKVR	18	Q04695	Keratin, type I cytoskeletal 17 OS=Homo sapiens OX=9606 GN=KRT17 PE=1 SV=2	4	531.777	0.069395	2.2712e-11	114.91	2905500	yes
338	ATMQNLNDRLASYLDKVR	18	Q04695	Keratin, type I cytoskeletal 17 OS=Homo sapiens OX=9606 GN=KRT17 PE=1 SV=2	4	527.778	0.62373	0.002091	76.151	883330	yes
339	ATMQNLNDRLASYLDKVR	18	Q04695	Keratin, type I cytoskeletal 17 OS=Homo sapiens OX=9606 GN=KRT17 PE=1 SV=2	4	527.778	-0.20725	0.0065144	64.454	4841600	yes
340	ATNYNAGDR	9	P61626	Lysozyme C OS=Homo sapiens OX=9606 GN=LYZ PE=1 SV=1	2	491.223	-0.17403	0.01295	111.95	2764100	yes
341	ATVNPSAPR	9	P08571	Monocyte differentiation antigen CD14 OS=Homo sapiens OX=9606 GN=CD14 PE=1 SV=2	2	456.749	-0.79574	0.019163	106.42	21789000	yes
342	ATVNPSAPR	9	P08571	Monocyte differentiation antigen CD14 OS=Homo sapiens OX=9606 GN=CD14 PE=1 SV=2	2	456.749	-1.0772	0.016862	107.69	8545700	yes
343	ATVQQLEGR	9	Q01469	Fatty acid-binding protein 5 OS=Homo sapiens OX=9606 GN=FABP5 PE=1 SV=3	2	522.278	0.60849	0.0087255	91.853	2796500	yes
344	ATVVYQGER	9	P02749	Beta-2-glycoprotein 1 OS=Homo sapiens OX=9606 GN=APOH PE=1 SV=3	2	511.767	-0.68508	0.0021314	151.04	441520000	yes
345	ATVVYQGER	9	P02749	Beta-2-glycoprotein 1 OS=Homo sapiens OX=9606 GN=APOH PE=1 SV=3	2	511.767	-1.7045	0.0021314	151.04	2201800000	yes
346	ATVVYQGER	9	P02749	Beta-2-glycoprotein 1 OS=Homo sapiens OX=9606 GN=APOH PE=1 SV=3	2	511.767	-1.5736	0.0042997	133.23	93343000	yes
347	ATVVYQGER	9	P02749	Beta-2-glycoprotein 1 OS=Homo sapiens OX=9606 GN=APOH PE=1 SV=3	2	511.767	-1.362	0.0043585	129.42	100370000	yes
348	ATVVYQGER	9	P02749	Beta-2-glycoprotein 1 OS=Homo sapiens OX=9606 GN=APOH PE=1 SV=3	2	511.767	-1.1955	0.01295	111.95	20779000	yes
349	ATVVYQGER	9	P02749	Beta-2-glycoprotein 1 OS=Homo sapiens OX=9606 GN=APOH PE=1 SV=3	2	511.767	-1.6924	0.020712	105.57	7630500	yes
350	ATWSGAVLAGR	11	P04217	Alpha-1B-glycoprotein OS=Homo sapiens OX=9606 GN=A1BG PE=1 SV=4	2	544.796	0.85971	0.0014766	120.15	43194000	yes
351	AVARRNEMIQR	11	Q7Z3H4	Sterile alpha motif domain-containing protein 7 OS=Homo sapiens OX=9606 GN=SAMD7 PE=1 SV=1	3	453.914	-0.69351	0.034274	59.908	41383000	yes
352	AVARRNEMIQR	11	Q7Z3H4	Sterile alpha motif domain-containing protein 7 OS=Homo sapiens OX=9606 GN=SAMD7 PE=1 SV=1	3	453.914	-0.82262	0.03531	58.699	60195000	yes
353	AVEPQLQEEER	11	P55058	Phospholipid transfer protein OS=Homo sapiens OX=9606 GN=PLTP PE=1 SV=1	2	664.328	-2.0401	0.01504	101.65	7763500	yes
354	AVGDKLPECEADDGCPKPPEIAHGYVEHSVR	31	P00738	Haptoglobin OS=Homo sapiens OX=9606 GN=HP PE=1 SV=1	4	858.904	-1.4447	2.5158e-53	153.02	181030000	yes
355	AVGDKLPECEAVCGK	15	P00738	Haptoglobin OS=Homo sapiens OX=9606 GN=HP PE=1 SV=1	2	816.89	-1.2974	6.3591e-29	196.11	54796000	no
356	AVGDKLPECEAVCGK	15	P00738	Haptoglobin OS=Homo sapiens OX=9606 GN=HP PE=1 SV=1	3	544.929	0.052929	1.9569e-05	107.5	54249000	no
357	AVGDKLPECEAVCGK	15	P00738	Haptoglobin OS=Homo sapiens OX=9606 GN=HP PE=1 SV=1	3	544.929	-0.017961	2.0727e-07	111.43	14359000	no
358	AVGDKLPECEAVCGK	15	P00738	Haptoglobin OS=Homo sapiens OX=9606 GN=HP PE=1 SV=1	2	816.89	-2.09	2.4759e-06	131.69	24758000	no
359	AVGDKLPECEAVCGK	15	P00738	Haptoglobin OS=Homo sapiens OX=9606 GN=HP PE=1 SV=1	3	544.929	-1.024	0.0048398	95.428	15234000	no
360	AVGDKLPECEAVCGKPK	17	P00738	Haptoglobin OS=Homo sapiens OX=9606 GN=HP PE=1 SV=1	4	465.235	-0.91665	0.0044164	74.257	10702000	no
361	AVGDKLPECEAVCGKPK	17	P00738	Haptoglobin OS=Homo sapiens OX=9606 GN=HP PE=1 SV=1	4	465.235	-0.87509	0.034148	44.196	7121200	no
362	AVGDKLPECEAVCGKPK	17	P00738	Haptoglobin OS=Homo sapiens OX=9606 GN=HP PE=1 SV=1	4	465.235	-0.83521	0.031346	45.14	3574800	no
363	AVGDKLPECEAVCGKPK	17	P00738	Haptoglobin OS=Homo sapiens OX=9606 GN=HP PE=1 SV=1	4	465.235	-0.95885	0.0090139	74.257	18622000	no
364	AVGDKLPECEAVCGKPK	17	P00738	Haptoglobin OS=Homo sapiens OX=9606 GN=HP PE=1 SV=1	4	465.235	-1.9173			1840100	no
365	AVGGLGKLGKDAVEDLESVGK	21	P81605	Dermcidin OS=Homo sapiens OX=9606 GN=DCD PE=1 SV=2	3	681.376	-0.05239	1.9754e-19	139.95	11589000	yes
366	AVLDVFEEGTEASAATAVK	19	P01011	Alpha-1-antichymotrypsin OS=Homo sapiens OX=9606 GN=SERPINA3 PE=1 SV=2	2	954.483	-2.3156	3.3313e-12	135.58	5970200	yes
367	AVMDDFAAFVEK	12	P02768	Albumin OS=Homo sapiens OX=9606 GN=ALB PE=1 SV=2	2	679.818	0.51442	7.8089e-08	164.33	121560000	yes
368	AVMDDFAAFVEK	12	P02768	Albumin OS=Homo sapiens OX=9606 GN=ALB PE=1 SV=2	2	679.818	-0.26864	0.012767	81.865	2909800	yes
369	AVMDDFAAFVEK	12	P02768	Albumin OS=Homo sapiens OX=9606 GN=ALB PE=1 SV=2	2	679.818	0.36975	7.8089e-08	164.33	180860000	yes
370	AVMDDFAAFVEK	12	P02768	Albumin OS=Homo sapiens OX=9606 GN=ALB PE=1 SV=2	2	679.818	-1.7499	1.3145e-08	172.27	3045300000	yes
371	AVMDDFAAFVEK	12	P02768	Albumin OS=Homo sapiens OX=9606 GN=ALB PE=1 SV=2	2	679.818	-1.7512	1.8205e-21	206.49	534720000	yes
372	AVMDDFAAFVEK	12	P02768	Albumin OS=Homo sapiens OX=9606 GN=ALB PE=1 SV=2	2	679.818	-1.2516	0.00011045	154.24	333530000	yes
373	AVMDDFAAFVEK	12	P02768	Albumin OS=Homo sapiens OX=9606 GN=ALB PE=1 SV=2	2	679.818	-1.2373	0.01585	84.17	9087300	yes
374	AVMDDFAAFVEK	12	P02768	Albumin OS=Homo sapiens OX=9606 GN=ALB PE=1 SV=2	2	679.818	-2.494	0.019452	111.06	29815000000	yes
375	AVMDDFAAFVEK	12	P02768	Albumin OS=Homo sapiens OX=9606 GN=ALB PE=1 SV=2	2	679.818	-2.3567	1.2705e-06	158.79	28250000000	yes
376	AVMDDFAAFVEK	12	P02768	Albumin OS=Homo sapiens OX=9606 GN=ALB PE=1 SV=2	2	679.818	-2.2987	0.00011045	154.24	20083000000	yes
377	AVMDDFAAFVEK	12	P02768	Albumin OS=Homo sapiens OX=9606 GN=ALB PE=1 SV=2	2	679.818	-2.7167	3.5152e-05	157.38	3918500000	yes
378	AVMDDFAAFVEK	12	P02768	Albumin OS=Homo sapiens OX=9606 GN=ALB PE=1 SV=2	2	679.818		0.00099054	125.75		yes
379	AVMDDFAAFVEK	12	P02768	Albumin OS=Homo sapiens OX=9606 GN=ALB PE=1 SV=2	2	679.818	-2.6282	2.8047e-38	177.57	545060000	yes
380	AVMDDFAAFVEK	12	P02768	Albumin OS=Homo sapiens OX=9606 GN=ALB PE=1 SV=2	2	679.818	-3.1717	0.013505	82.417	108490000	yes
381	AVMDDFAAFVEK	12	P02768	Albumin OS=Homo sapiens OX=9606 GN=ALB PE=1 SV=2	2	679.818	-0.95719			298060	yes
382	AVMDDFAAFVEK	12	P02768	Albumin OS=Homo sapiens OX=9606 GN=ALB PE=1 SV=2	2	671.821		0.0087753	117.67		yes
383	AVMDDFAAFVEK	12	P02768	Albumin OS=Homo sapiens OX=9606 GN=ALB PE=1 SV=2	2	671.821	-0.064874	0.00071792	120.09	5127800000	yes
384	AVMDDFAAFVEK	12	P02768	Albumin OS=Homo sapiens OX=9606 GN=ALB PE=1 SV=2	2	671.821		1.8878e-09	141.95		yes
385	AVMDDFAAFVEK	12	P02768	Albumin OS=Homo sapiens OX=9606 GN=ALB PE=1 SV=2	2	671.821		0.010597	93.058		yes
386	AVMDDFAAFVEK	12	P02768	Albumin OS=Homo sapiens OX=9606 GN=ALB PE=1 SV=2	2	671.821		0.013411	98.943		yes
387	AVMDDFAAFVEK	12	P02768	Albumin OS=Homo sapiens OX=9606 GN=ALB PE=1 SV=2	2	671.821	-2.5237	0.029901	90.685	7825900	yes
388	AVMDDFAAFVEK	12	P02768	Albumin OS=Homo sapiens OX=9606 GN=ALB PE=1 SV=2	2	671.821	-3.0366	2.3946e-08	160.77	132910000000	yes
389	AVMDDFAAFVEK	12	P02768	Albumin OS=Homo sapiens OX=9606 GN=ALB PE=1 SV=2	2	671.821	-0.88377			3070600	yes
390	AVMDDFAAFVEK	12	P02768	Albumin OS=Homo sapiens OX=9606 GN=ALB PE=1 SV=2	2	671.821	-1.5243			2781900	yes
391	AVMDDFAAFVEK	12	P02768	Albumin OS=Homo sapiens OX=9606 GN=ALB PE=1 SV=2	2	671.821	-2.157			560290	yes
392	AVVFLEPQWYR	11	P08637	Low affinity immunoglobulin gamma Fc region receptor III-A OS=Homo sapiens OX=9606 GN=FCGR3A PE=1 SV=2	2	704.375	0.59305	0.0019766	121.96	15872000	yes
393	AVYEAVLR	8	P12955	Xaa-Pro dipeptidase OS=Homo sapiens OX=9606 GN=PEPD PE=1 SV=3	2	460.764	-1.5087	0.011458	134.12	14728000	yes
394	AWQDCGMR	8	Q9UGM5	Fetuin-B OS=Homo sapiens OX=9606 GN=FETUB PE=1 SV=2	2	512.21	-0.61675	0.01802	117.93	49871000	yes
395	AYLEEECPATLR	12	P25311	Zinc-alpha-2-glycoprotein OS=Homo sapiens OX=9606 GN=AZGP1 PE=1 SV=2	2	726.345	-0.06979	1.7e-09	174.41	1603500000	yes
396	AYLEEECPATLR	12	P25311	Zinc-alpha-2-glycoprotein OS=Homo sapiens OX=9606 GN=AZGP1 PE=1 SV=2	2	726.345	-0.35413	0.033577	89.247	399590	yes
397	AYWDIMISNHQNSNR	15	P35542	Serum amyloid A-4 protein OS=Homo sapiens OX=9606 GN=SAA4 PE=1 SV=2	3	616.953	0.37367	4.7787e-05	100.45	11197000	yes
398	CCAAADPHECYAK	13	P02768	Albumin OS=Homo sapiens OX=9606 GN=ALB PE=1 SV=2	2	776.803	-1.4571	1.7353e-31	215.87	6884000000	yes
399	CCAAADPHECYAK	13	P02768	Albumin OS=Homo sapiens OX=9606 GN=ALB PE=1 SV=2	2	776.803	-1.2191	2.8616e-23	201.48	407010000	yes
400	CCAAADPHECYAK	13	P02768	Albumin OS=Homo sapiens OX=9606 GN=ALB PE=1 SV=2	2	776.803		0.011718	94.616		yes
401	CCAAADPHECYAK	13	P02768	Albumin OS=Homo sapiens OX=9606 GN=ALB PE=1 SV=2	2	776.803		0.017031	90.685		yes
402	CCAAADPHECYAK	13	P02768	Albumin OS=Homo sapiens OX=9606 GN=ALB PE=1 SV=2	2	776.803	-1.671	2.1402e-75	202.56	24039000000	yes
403	CCAAADPHECYAK	13	P02768	Albumin OS=Homo sapiens OX=9606 GN=ALB PE=1 SV=2	3	518.204	-1.2104	0.0089058	79.466	9202400	yes
404	CCAAADPHECYAK	13	P02768	Albumin OS=Homo sapiens OX=9606 GN=ALB PE=1 SV=2	3	518.204	-1.4393	5.9327e-05	124.38	47503000000	yes
405	CCAAADPHECYAK	13	P02768	Albumin OS=Homo sapiens OX=9606 GN=ALB PE=1 SV=2	2	776.803	-0.76531	1.1343e-51	228.98	33249000	yes
406	CCAAADPHECYAK	13	P02768	Albumin OS=Homo sapiens OX=9606 GN=ALB PE=1 SV=2	2	776.803	-0.81211	0.0042023	98.048	6690500	yes
407	CCAAADPHECYAK	13	P02768	Albumin OS=Homo sapiens OX=9606 GN=ALB PE=1 SV=2	3	518.204	-1.6742	4.1026e-05	122.42	572410000	yes
408	CCAAADPHECYAK	13	P02768	Albumin OS=Homo sapiens OX=9606 GN=ALB PE=1 SV=2	3	518.204	-1.3632	7.1897e-05	112.51	10578000	yes
409	CCAAADPHECYAK	13	P02768	Albumin OS=Homo sapiens OX=9606 GN=ALB PE=1 SV=2	3	518.204	-1.6226	0.00023147	101.6	4463700	yes
410	CCAAADPHECYAK	13	P02768	Albumin OS=Homo sapiens OX=9606 GN=ALB PE=1 SV=2	3	518.204	-1.6954	0.012896	71.241	6892100	yes
411	CCAAADPHECYAK	13	P02768	Albumin OS=Homo sapiens OX=9606 GN=ALB PE=1 SV=2	3	518.204	-0.95109	0.0013066	97.463	7110300	yes
412	CCAAADPHECYAK	13	P02768	Albumin OS=Homo sapiens OX=9606 GN=ALB PE=1 SV=2	3	518.204	-0.49009	0.0042344	92.856	4569900	yes
413	CCAAADPHECYAK	13	P02768	Albumin OS=Homo sapiens OX=9606 GN=ALB PE=1 SV=2	3	518.204	-0.5432	0.015763	67.252	5090200	yes
414	CCAAADPHECYAK	13	P02768	Albumin OS=Homo sapiens OX=9606 GN=ALB PE=1 SV=2	3	518.204	-0.77823	0.00013721	107.17	13140000	yes
415	CCAAADPHECYAK	13	P02768	Albumin OS=Homo sapiens OX=9606 GN=ALB PE=1 SV=2	3	518.204	-1.2246	0.0002553	100.19	2757200	yes
416	CCAAADPHECYAK	13	P02768	Albumin OS=Homo sapiens OX=9606 GN=ALB PE=1 SV=2	3	518.204	-1.1675	0.0064944	89.301	3260600	yes
417	CCAAADPHECYAK	13	P02768	Albumin OS=Homo sapiens OX=9606 GN=ALB PE=1 SV=2	3	518.204	-1.1108	0.00023147	101.6	3311900	yes
418	CCAAADPHECYAK	13	P02768	Albumin OS=Homo sapiens OX=9606 GN=ALB PE=1 SV=2	3	518.204	-0.98179	5.5314e-05	136.38	4794800	yes
419	CCAAADPHECYAK	13	P02768	Albumin OS=Homo sapiens OX=9606 GN=ALB PE=1 SV=2	3	518.204	-0.80865	0.00013721	107.17	3307800	yes
420	CCAAADPHECYAK	13	P02768	Albumin OS=Homo sapiens OX=9606 GN=ALB PE=1 SV=2	3	518.204	-0.58347	5.6956e-05	124.12	1707500	yes
421	CCAAADPHECYAK	13	P02768	Albumin OS=Homo sapiens OX=9606 GN=ALB PE=1 SV=2	3	518.204	-0.58758	0.0099582	77.185	1565800	yes
422	CCAAADPHECYAK	13	P02768	Albumin OS=Homo sapiens OX=9606 GN=ALB PE=1 SV=2	3	518.204	-0.68271	0.0071102	87.001	966430	yes
423	CCAAADPHECYAK	13	P02768	Albumin OS=Homo sapiens OX=9606 GN=ALB PE=1 SV=2	3	518.204	-0.62386	0.011157	74.76	2104200	yes
424	CCAAADPHECYAK	13	P02768	Albumin OS=Homo sapiens OX=9606 GN=ALB PE=1 SV=2	3	518.204	0.038042	0.036325	53.967	1384800	yes
425	CCAAADPHECYAK	13	P02768	Albumin OS=Homo sapiens OX=9606 GN=ALB PE=1 SV=2	3	518.204		7.2109e-11	142.12		yes
426	CCAAADPHECYAK	13	P02768	Albumin OS=Homo sapiens OX=9606 GN=ALB PE=1 SV=2	3	518.204		0.0029265	88.338		yes
427	CCAAADPHECYAK	13	P02768	Albumin OS=Homo sapiens OX=9606 GN=ALB PE=1 SV=2	3	518.204		4.8478e-05	124.38		yes
428	CCAAADPHECYAK	13	P02768	Albumin OS=Homo sapiens OX=9606 GN=ALB PE=1 SV=2	3	518.204		0.0010156	112.51		yes
429	CCAAADPHECYAK	13	P02768	Albumin OS=Homo sapiens OX=9606 GN=ALB PE=1 SV=2	3	518.204		0.001879	94.122		yes
430	CCAAADPHECYAK	13	P02768	Albumin OS=Homo sapiens OX=9606 GN=ALB PE=1 SV=2	3	518.204		0.038959	50.222		yes
431	CCAAADPHECYAK	13	P02768	Albumin OS=Homo sapiens OX=9606 GN=ALB PE=1 SV=2	3	518.204		0.024149	60.628		yes
432	CCAAADPHECYAK	13	P02768	Albumin OS=Homo sapiens OX=9606 GN=ALB PE=1 SV=2	3	518.204		0.036356	52.132		yes
433	CCAAADPHECYAK	13	P02768	Albumin OS=Homo sapiens OX=9606 GN=ALB PE=1 SV=2	3	518.204	-0.59571	0.0082785	84.169	5455200	yes
434	CCAAADPHECYAK	13	P02768	Albumin OS=Homo sapiens OX=9606 GN=ALB PE=1 SV=2	3	518.204	0.039011	0.0084108	84.718	1709600	yes
435	CCAAADPHECYAK	13	P02768	Albumin OS=Homo sapiens OX=9606 GN=ALB PE=1 SV=2	2	776.803	-0.87354	2.4412e-108	226.71	7280600	yes
436	CCAAADPHECYAK	13	P02768	Albumin OS=Homo sapiens OX=9606 GN=ALB PE=1 SV=2	2	776.803	0.90498	1.2955e-79	248.88	603010000	yes
437	CCAAADPHECYAK	13	P02768	Albumin OS=Homo sapiens OX=9606 GN=ALB PE=1 SV=2	2	776.803	0.50834	1.7353e-31	215.87	16850000	yes
438	CCAAADPHECYAK	13	P02768	Albumin OS=Homo sapiens OX=9606 GN=ALB PE=1 SV=2	2	776.803		1.2596e-42	199.08		yes
439	CCAAADPHECYAK	13	P02768	Albumin OS=Homo sapiens OX=9606 GN=ALB PE=1 SV=2	3	518.204	-1.7265	3.4864e-07	153.38	1732100000	yes
440	CCAAADPHECYAK	13	P02768	Albumin OS=Homo sapiens OX=9606 GN=ALB PE=1 SV=2	3	518.204	-1.8119	8.5288e-05	111.12	29358000	yes
441	CCAAADPHECYAK	13	P02768	Albumin OS=Homo sapiens OX=9606 GN=ALB PE=1 SV=2	3	518.204	-2.1267	6.3823e-05	124.86	9569800	yes
442	CCAAADPHECYAK	13	P02768	Albumin OS=Homo sapiens OX=9606 GN=ALB PE=1 SV=2	3	518.204	-2.3969	8.148e-05	134.98	9925800	yes
443	CCAAADPHECYAK	13	P02768	Albumin OS=Homo sapiens OX=9606 GN=ALB PE=1 SV=2	3	518.204	-2.4868	0.0048692	91.858	2385100	yes
444	CCAAADPHECYAK	13	P02768	Albumin OS=Homo sapiens OX=9606 GN=ALB PE=1 SV=2	3	518.204	-2.3687	9.2838e-05	131.69	6991700	yes
445	CCAAADPHECYAK	13	P02768	Albumin OS=Homo sapiens OX=9606 GN=ALB PE=1 SV=2	3	518.204	-2.1716	0.0086669	80.469	3728400	yes
446	CCAAADPHECYAK	13	P02768	Albumin OS=Homo sapiens OX=9606 GN=ALB PE=1 SV=2	3	518.204	-2.0476	0.0060759	89.959	2824400	yes
447	CCAAADPHECYAK	13	P02768	Albumin OS=Homo sapiens OX=9606 GN=ALB PE=1 SV=2	3	518.204	-1.1469	0.011305	74.46	2040100	yes
448	CCAAADPHECYAK	13	P02768	Albumin OS=Homo sapiens OX=9606 GN=ALB PE=1 SV=2	3	518.204		0.00064092	100.22		yes
449	CCAAADPHECYAK	13	P02768	Albumin OS=Homo sapiens OX=9606 GN=ALB PE=1 SV=2	3	518.204		0.0043661	79.633		yes
450	CCAAADPHECYAK	13	P02768	Albumin OS=Homo sapiens OX=9606 GN=ALB PE=1 SV=2	3	518.204	-1.8605	8.6688e-10	122.34	51225000	yes
451	CCAAADPHECYAK	13	P02768	Albumin OS=Homo sapiens OX=9606 GN=ALB PE=1 SV=2	3	518.204	-0.93369	0.038002	59.57	965430	yes
452	CCAAADPHECYAK	13	P02768	Albumin OS=Homo sapiens OX=9606 GN=ALB PE=1 SV=2	2	776.803	-1.5492	1.1442e-13	185.96	25354000	yes
453	CCAAADPHECYAK	13	P02768	Albumin OS=Homo sapiens OX=9606 GN=ALB PE=1 SV=2	2	776.803	-0.61356	2.3624e-13	183.03	72957000	yes
454	CCAAADPHECYAK	13	P02768	Albumin OS=Homo sapiens OX=9606 GN=ALB PE=1 SV=2	3	518.204	-1.276	9.0034e-05	132.5	356710000	yes
455	CCAAADPHECYAK	13	P02768	Albumin OS=Homo sapiens OX=9606 GN=ALB PE=1 SV=2	3	518.204	-1.2996	0.010285	76.522	1622400	yes
456	CCAAADPHECYAK	13	P02768	Albumin OS=Homo sapiens OX=9606 GN=ALB PE=1 SV=2	3	518.204	-1.3175	0.040651	57.175	1833700	yes
457	CCAAADPHECYAK	13	P02768	Albumin OS=Homo sapiens OX=9606 GN=ALB PE=1 SV=2	3	518.204	-0.78753			15781000	yes
458	CCAAADPHECYAK	13	P02768	Albumin OS=Homo sapiens OX=9606 GN=ALB PE=1 SV=2	3	518.204	0.20278			644620	yes
459	CCAAADPHECYAK	13	P02768	Albumin OS=Homo sapiens OX=9606 GN=ALB PE=1 SV=2	2	776.803	-0.92097			14129000	yes
460	CCAAADPHECYAK	13	P02768	Albumin OS=Homo sapiens OX=9606 GN=ALB PE=1 SV=2	3	518.204	0.67141			120870	yes
461	CCAAADPHECYAK	13	P02768	Albumin OS=Homo sapiens OX=9606 GN=ALB PE=1 SV=2	3	518.204	0.3498			1063800	yes
462	CCAAADPHECYAK	13	P02768	Albumin OS=Homo sapiens OX=9606 GN=ALB PE=1 SV=2	3	518.204	-1.6414			417090	yes
463	CCAAADPHECYAK	13	P02768	Albumin OS=Homo sapiens OX=9606 GN=ALB PE=1 SV=2	2	776.803	-2.1247			105030	yes
464	CCAAADPHECYAK	13	P02768	Albumin OS=Homo sapiens OX=9606 GN=ALB PE=1 SV=2	2	776.803	-1.4212			323840	yes
465	CCESASEDCMAK	12	P02774	Vitamin D-binding protein OS=Homo sapiens OX=9606 GN=GC PE=1 SV=2	2	724.251	-1.5337	1.7412e-08	163.38	17290000	yes
466	CCKADDKETCFAEEGK	16	P02768	Albumin OS=Homo sapiens OX=9606 GN=ALB PE=1 SV=2	3	649.934	-1.9519	0.010217	68.173	5964300	yes
467	CCTESLVNR	9	P02768	Albumin OS=Homo sapiens OX=9606 GN=ALB PE=1 SV=2	2	569.753	-0.67197	0.0045951	117.72	60168000	yes
468	CCTESLVNR	9	P02768	Albumin OS=Homo sapiens OX=9606 GN=ALB PE=1 SV=2	2	569.753	-1.705	0.00364	171.38	1083100000	yes
469	CCTESLVNR	9	P02768	Albumin OS=Homo sapiens OX=9606 GN=ALB PE=1 SV=2	2	569.753	-0.74142	3.1045e-53	240.53	1688300000	yes
470	CCTESLVNR	9	P02768	Albumin OS=Homo sapiens OX=9606 GN=ALB PE=1 SV=2	2	569.753	-1.3623	7.1379e-14	199.07	27843000	yes
471	CCTESLVNR	9	P02768	Albumin OS=Homo sapiens OX=9606 GN=ALB PE=1 SV=2	2	569.753	-1.7323	0.0024309	145.34	111160000	yes
472	CCTESLVNR	9	P02768	Albumin OS=Homo sapiens OX=9606 GN=ALB PE=1 SV=2	2	569.753	-2.0795	6.2607e-06	187.55	66116000	yes
473	CCTESLVNR	9	P02768	Albumin OS=Homo sapiens OX=9606 GN=ALB PE=1 SV=2	2	569.753		0.025581	107.66		yes
474	CCTESLVNR	9	P02768	Albumin OS=Homo sapiens OX=9606 GN=ALB PE=1 SV=2	2	569.753	-0.4083	0.014001	109.86	1421900	yes
475	CCTESLVNR	9	P02768	Albumin OS=Homo sapiens OX=9606 GN=ALB PE=1 SV=2	2	569.753	-1.6452	1.3849e-05	186.13	56581000	yes
476	CCTESLVNR	9	P02768	Albumin OS=Homo sapiens OX=9606 GN=ALB PE=1 SV=2	2	569.753	-1.3935	2.9698e-14	204.65	5287400000	yes
477	CCTESLVNR	9	P02768	Albumin OS=Homo sapiens OX=9606 GN=ALB PE=1 SV=2	2	569.753	-1.0872	1.4065e-53	244.87	235200000	yes
478	CCTESLVNR	9	P02768	Albumin OS=Homo sapiens OX=9606 GN=ALB PE=1 SV=2	2	569.753	-0.80956	7.1379e-14	199.07	2053800000	yes
479	CCTESLVNR	9	P02768	Albumin OS=Homo sapiens OX=9606 GN=ALB PE=1 SV=2	2	569.753	-0.64911	1.3849e-05	186.13	1853600000	yes
480	CCTESLVNR	9	P02768	Albumin OS=Homo sapiens OX=9606 GN=ALB PE=1 SV=2	2	569.753	-0.56673	2.9249e-05	183.26	1115400000	yes
481	CCTESLVNR	9	P02768	Albumin OS=Homo sapiens OX=9606 GN=ALB PE=1 SV=2	2	569.753	-0.53397	1.9393e-21	215.09	636720000	yes
482	CCTESLVNR	9	P02768	Albumin OS=Homo sapiens OX=9606 GN=ALB PE=1 SV=2	2	569.753	-0.50882	0.0011934	176.41	271520000	yes
483	CCTESLVNR	9	P02768	Albumin OS=Homo sapiens OX=9606 GN=ALB PE=1 SV=2	2	569.753	-0.48296	0.002699	144.38	297970000	yes
484	CCTESLVNR	9	P02768	Albumin OS=Homo sapiens OX=9606 GN=ALB PE=1 SV=2	2	569.753	-0.44937	0.0022348	174.27	239410000	yes
485	CCTESLVNR	9	P02768	Albumin OS=Homo sapiens OX=9606 GN=ALB PE=1 SV=2	2	569.753	-0.41422	4.8256e-14	202.17	236550000	yes
486	CCTESLVNR	9	P02768	Albumin OS=Homo sapiens OX=9606 GN=ALB PE=1 SV=2	2	569.753	-0.3835	4.8256e-14	202.17	150690000	yes
487	CCTESLVNR	9	P02768	Albumin OS=Homo sapiens OX=9606 GN=ALB PE=1 SV=2	2	569.753	-0.3349	1.9393e-21	215.09	107330000	yes
488	CCTESLVNR	9	P02768	Albumin OS=Homo sapiens OX=9606 GN=ALB PE=1 SV=2	2	569.753	-0.29158	1.1173e-40	231.87	83647000	yes
489	CCTESLVNR	9	P02768	Albumin OS=Homo sapiens OX=9606 GN=ALB PE=1 SV=2	2	569.753	-0.20738	1.9393e-21	215.09	46454000	yes
490	CCTESLVNR	9	P02768	Albumin OS=Homo sapiens OX=9606 GN=ALB PE=1 SV=2	2	569.753	-0.13516	0.0022348	174.27	40849000	yes
491	CCTESLVNR	9	P02768	Albumin OS=Homo sapiens OX=9606 GN=ALB PE=1 SV=2	2	569.753	-0.066068	1.9393e-21	215.09	33315000	yes
492	CCTESLVNR	9	P02768	Albumin OS=Homo sapiens OX=9606 GN=ALB PE=1 SV=2	2	569.753	-0.15151	0.0042606	159.04	25068000	yes
493	CCTESLVNR	9	P02768	Albumin OS=Homo sapiens OX=9606 GN=ALB PE=1 SV=2	2	569.753	-0.29903	2.9698e-14	204.65	22559000	yes
494	CCTESLVNR	9	P02768	Albumin OS=Homo sapiens OX=9606 GN=ALB PE=1 SV=2	2	569.753	-0.0014049	0.0043462	130.22	11049000	yes
495	CCTESLVNR	9	P02768	Albumin OS=Homo sapiens OX=9606 GN=ALB PE=1 SV=2	2	569.753	0.11865	0.0015876	148.38	5918300	yes
496	CCTESLVNR	9	P02768	Albumin OS=Homo sapiens OX=9606 GN=ALB PE=1 SV=2	2	569.753	-0.34237	0.0086603	120.46	3878900	yes
497	CCTESLVNR	9	P02768	Albumin OS=Homo sapiens OX=9606 GN=ALB PE=1 SV=2	2	569.753	-0.22787	0.0092491	119.29	3825500	yes
498	CCTESLVNR	9	P02768	Albumin OS=Homo sapiens OX=9606 GN=ALB PE=1 SV=2	2	569.753	0.26617	0.0042948	133.55	2804200	yes
499	CCTESLVNR	9	P02768	Albumin OS=Homo sapiens OX=9606 GN=ALB PE=1 SV=2	2	569.753	0.11329	0.0080736	121.62	2782600	yes
500	CCTESLVNR	9	P02768	Albumin OS=Homo sapiens OX=9606 GN=ALB PE=1 SV=2	2	569.753	0.19881	0.003047	143.12	2069100	yes
501	CCTESLVNR	9	P02768	Albumin OS=Homo sapiens OX=9606 GN=ALB PE=1 SV=2	2	569.753	-0.72749	0.0080736	121.62	1128800	yes
502	CCTESLVNR	9	P02768	Albumin OS=Homo sapiens OX=9606 GN=ALB PE=1 SV=2	2	569.753	-0.73423	0.0042948	133.55	1077700	yes
503	CCTESLVNR	9	P02768	Albumin OS=Homo sapiens OX=9606 GN=ALB PE=1 SV=2	2	569.753	-0.74424	0.00431	132.57	2582500	yes
504	CCTESLVNR	9	P02768	Albumin OS=Homo sapiens OX=9606 GN=ALB PE=1 SV=2	2	569.753		1.5403e-05	155.75		yes
505	CCTESLVNR	9	P02768	Albumin OS=Homo sapiens OX=9606 GN=ALB PE=1 SV=2	2	569.753		0.025882	105.57		yes
506	CCTESLVNR	9	P02768	Albumin OS=Homo sapiens OX=9606 GN=ALB PE=1 SV=2	2	569.753		0.025581	107.66		yes
507	CCTESLVNR	9	P02768	Albumin OS=Homo sapiens OX=9606 GN=ALB PE=1 SV=2	2	569.753		0.0043179	121.62		yes
508	CCTESLVNR	9	P02768	Albumin OS=Homo sapiens OX=9606 GN=ALB PE=1 SV=2	2	569.753	0.13456	0.027933	93.374	2830600	yes
509	CCTESLVNR	9	P02768	Albumin OS=Homo sapiens OX=9606 GN=ALB PE=1 SV=2	2	569.753	-0.081466	0.019962	106.36	2257900	yes
510	CCTESLVNR	9	P02768	Albumin OS=Homo sapiens OX=9606 GN=ALB PE=1 SV=2	2	569.753	-1.6909	0.016914	107.66	532150	yes
511	CCTESLVNR	9	P02768	Albumin OS=Homo sapiens OX=9606 GN=ALB PE=1 SV=2	2	569.753		2.3135e-09	163.77		yes
512	CCTESLVNR	9	P02768	Albumin OS=Homo sapiens OX=9606 GN=ALB PE=1 SV=2	2	569.753	-0.43119	0.019284	106.36	4649300	yes
513	CCTESLVNR	9	P02768	Albumin OS=Homo sapiens OX=9606 GN=ALB PE=1 SV=2	2	569.753	-1.0811	4.0645e-41	236.09	110920000	yes
514	CCTESLVNR	9	P02768	Albumin OS=Homo sapiens OX=9606 GN=ALB PE=1 SV=2	2	569.753	-0.82029	1.3849e-05	186.13	3008900	yes
515	CCTESLVNR	9	P02768	Albumin OS=Homo sapiens OX=9606 GN=ALB PE=1 SV=2	2	569.753	-0.86197	0.0086603	120.46	2577700	yes
516	CCTESLVNR	9	P02768	Albumin OS=Homo sapiens OX=9606 GN=ALB PE=1 SV=2	2	569.753	-1.0947	0.016914	107.66	2243700	yes
517	CCTESLVNR	9	P02768	Albumin OS=Homo sapiens OX=9606 GN=ALB PE=1 SV=2	2	569.753	-2.3048	0.0042948	133.55	3541400	yes
518	CCTESLVNR	9	P02768	Albumin OS=Homo sapiens OX=9606 GN=ALB PE=1 SV=2	2	569.753	-1.4219	0.019854	106.04	1410000	yes
519	CCTESLVNR	9	P02768	Albumin OS=Homo sapiens OX=9606 GN=ALB PE=1 SV=2	2	569.753	-0.91509	0.028841	91.853	2594600	yes
520	CCTESLVNR	9	P02768	Albumin OS=Homo sapiens OX=9606 GN=ALB PE=1 SV=2	2	569.753	-0.58964			546930000	yes
521	CCTESLVNR	9	P02768	Albumin OS=Homo sapiens OX=9606 GN=ALB PE=1 SV=2	2	569.753	-0.83317			260620	yes
522	CCTESLVNR	9	P02768	Albumin OS=Homo sapiens OX=9606 GN=ALB PE=1 SV=2	2	569.753	-0.17235			1028900	yes
523	CCTESLVNR	9	P02768	Albumin OS=Homo sapiens OX=9606 GN=ALB PE=1 SV=2	2	569.753	-0.97908			34343	yes
524	CCTESLVNR	9	P02768	Albumin OS=Homo sapiens OX=9606 GN=ALB PE=1 SV=2	2	569.753	-0.64381			182080	yes
525	CCTESLVNR	9	P02768	Albumin OS=Homo sapiens OX=9606 GN=ALB PE=1 SV=2	2	569.753	-0.73771			5031000	yes
526	CCTESLVNR	9	P02768	Albumin OS=Homo sapiens OX=9606 GN=ALB PE=1 SV=2	2	569.753	0.021369			98328	yes
527	CCTESLVNR	9	P02768	Albumin OS=Homo sapiens OX=9606 GN=ALB PE=1 SV=2	2	569.753	-1.5347			208940	yes
528	CCTESLVNR	9	P02768	Albumin OS=Homo sapiens OX=9606 GN=ALB PE=1 SV=2	2	569.753	-1.5433			84914	yes
529	CCTESLVNR	9	P02768	Albumin OS=Homo sapiens OX=9606 GN=ALB PE=1 SV=2	2	569.753	-1.5302			168440	yes
530	CCTESLVNR	9	P02768	Albumin OS=Homo sapiens OX=9606 GN=ALB PE=1 SV=2	2	569.753	-0.63604			81083	yes
531	CCTESLVNR	9	P02768	Albumin OS=Homo sapiens OX=9606 GN=ALB PE=1 SV=2	2	569.753	0.143			1115500	yes
532	CCTESLVNR	9	P02768	Albumin OS=Homo sapiens OX=9606 GN=ALB PE=1 SV=2	2	569.753	-1.2058			637890	yes
533	CCTESLVNRR	10	P02768	Albumin OS=Homo sapiens OX=9606 GN=ALB PE=1 SV=2	2	647.803	-0.51276	0.003105	117.04	15606000	yes
534	CCTESLVNRRPCFSALEVDETYVPK	25	P02768	Albumin OS=Homo sapiens OX=9606 GN=ALB PE=1 SV=2	4	758.358	-1.0697	1.314e-28	145.58	9166300	yes
535	CCVECPPCPAPPVAGPSVFLFPPKPK	26	P01859	Immunoglobulin heavy constant gamma 2 OS=Homo sapiens OX=9606 GN=IGHG2 PE=1 SV=2	3	970.139	-0.32441	1.2494e-10	81.922	18514000	yes
536	CDSSPDSAEDVR	12	P02765	Alpha-2-HS-glycoprotein OS=Homo sapiens OX=9606 GN=AHSG PE=1 SV=2	2	669.267	-1.6574	0.00085502	146.11	54629000	yes
537	CDSSPDSAEDVRK	13	P02765	Alpha-2-HS-glycoprotein OS=Homo sapiens OX=9606 GN=AHSG PE=1 SV=2	2	733.315	-1.2732	0.00090633	102.52	4701200	yes
538	CELPKLEK	8	O60282	Kinesin heavy chain isoform 5C OS=Homo sapiens OX=9606 GN=KIF5C PE=1 SV=1	2	508.776	-0.73155	0.02782	151.56	2586300000	yes
539	CELPKLEK	8	O60282	Kinesin heavy chain isoform 5C OS=Homo sapiens OX=9606 GN=KIF5C PE=1 SV=1	2	508.776	-0.83304	1.6998e-15	161.9	331850000	yes
540	CELPKLEK	8	O60282	Kinesin heavy chain isoform 5C OS=Homo sapiens OX=9606 GN=KIF5C PE=1 SV=1	2	508.776	-1.75	9.0593e-06	144.38	224490000	yes
541	CLAPLEGAR	9	P04217	Alpha-1B-glycoprotein OS=Homo sapiens OX=9606 GN=A1BG PE=1 SV=4	2	493.758	-1.0317	0.0078867	121.99	360820000	yes
542	CNLLAEK	7	P02765	Alpha-2-HS-glycoprotein OS=Homo sapiens OX=9606 GN=AHSG PE=1 SV=2	2	424.221	-0.42205	0.00039869	181.81	965840000	yes
543	CNLLAEK	7	P02765	Alpha-2-HS-glycoprotein OS=Homo sapiens OX=9606 GN=AHSG PE=1 SV=2	2	424.221	-0.38528	0.026124	143	45829000	yes
544	CNLLAEK	7	P02765	Alpha-2-HS-glycoprotein OS=Homo sapiens OX=9606 GN=AHSG PE=1 SV=2	2	424.221	-0.31245	0.04057	154.01	30283000	yes
545	CNLLAEK	7	P02765	Alpha-2-HS-glycoprotein OS=Homo sapiens OX=9606 GN=AHSG PE=1 SV=2	2	424.221	-0.23761	0.024484	128.57	14373000	yes
546	CPNPPVQENFDVNK	14	P05090	Apolipoprotein D OS=Homo sapiens OX=9606 GN=APOD PE=1 SV=1	2	829.386	-0.36372	0.035265	83.862	21460000	yes
547	CPNPPVQENFDVNK	14	P05090	Apolipoprotein D OS=Homo sapiens OX=9606 GN=APOD PE=1 SV=1	3	553.259	0.43743	0.0015827	96.734	4050800	yes
548	CSPHLVLSALTSDNHGATYAFSGTHYWR	28	P02790	Hemopexin OS=Homo sapiens OX=9606 GN=HPX PE=1 SV=2	4	787.873	1.017	1.4978e-211	282.9	129110000	yes
549	CSTSSLLEACTFR	13	P02787	Serotransferrin OS=Homo sapiens OX=9606 GN=TF PE=1 SV=4	2	766.348	-1.0359	0.036256	83	2261300	yes
550	CSTSSLLEACTFR	13	P02787	Serotransferrin OS=Homo sapiens OX=9606 GN=TF PE=1 SV=4	2	766.348	-1.1255	2.407e-06	150.46	218730000	yes
551	CSTSSLLEACTFR	13	P02787	Serotransferrin OS=Homo sapiens OX=9606 GN=TF PE=1 SV=4	3	511.234	-0.44033	0.0062853	89.629	15030000	yes
552	CSTSSLLEACTFR	13	P02787	Serotransferrin OS=Homo sapiens OX=9606 GN=TF PE=1 SV=4	2	766.348	-2.2186	0.00068348	106.29	157550000	yes
553	CSTSSLLEACTFR	13	P02787	Serotransferrin OS=Homo sapiens OX=9606 GN=TF PE=1 SV=4	3	511.234	-1.8593	8.6697e-05	110.98	18832000	yes
554	CSYTEDAQCIDGTIEVPK	18	P02749	Beta-2-glycoprotein 1 OS=Homo sapiens OX=9606 GN=APOH PE=1 SV=3	3	695.975	0.75766	1.8833e-05	97.214	6221200	yes
555	CSYTEDAQCIDGTIEVPK	18	P02749	Beta-2-glycoprotein 1 OS=Homo sapiens OX=9606 GN=APOH PE=1 SV=3	3	695.975	-0.55218	0.0016772	77.505	2871400	yes
556	DADPDTFFAK	10	P43652	Afamin OS=Homo sapiens OX=9606 GN=AFM PE=1 SV=1	2	563.756	-0.23579	0.0020083	124.98	2529900000	yes
557	DADPDTFFAK	10	P43652	Afamin OS=Homo sapiens OX=9606 GN=AFM PE=1 SV=1	2	563.756	0.18763	0.017494	104.2	6210100	yes
558	DADPDTFFAK	10	P43652	Afamin OS=Homo sapiens OX=9606 GN=AFM PE=1 SV=1	2	563.756	-1.6417	0.02311	101.64	8685500	yes
559	DAEAWFNEK	9	P13645	Keratin, type I cytoskeletal 10 OS=Homo sapiens OX=9606 GN=KRT10 PE=1 SV=6	2	555.249	1.3052	0.0045049	128.69	19694000	yes
560	DAEAWFNEK	9	P13645	Keratin, type I cytoskeletal 10 OS=Homo sapiens OX=9606 GN=KRT10 PE=1 SV=6	2	555.249	0.92148	0.0016972	175.38	140800000	yes
561	DAEAWFNEK	9	P13645	Keratin, type I cytoskeletal 10 OS=Homo sapiens OX=9606 GN=KRT10 PE=1 SV=6	2	555.249	-1.1949	0.0037734	140.5	5813900	yes
562	DAEDWFFSKTEELNR	15	Q04695	Keratin, type I cytoskeletal 17 OS=Homo sapiens OX=9606 GN=KRT17 PE=1 SV=2	3	629.623	-0.75178	1.1814e-07	115.25	688680	yes
563	DAEEWFFTKTEELNR	15	P02533	Keratin, type I cytoskeletal 14 OS=Homo sapiens OX=9606 GN=KRT14 PE=1 SV=4	3	638.967	-0.63772	9.603e-05	101.36	1511700	yes
564	DAEEWFFTKTEELNR	15	P02533	Keratin, type I cytoskeletal 14 OS=Homo sapiens OX=9606 GN=KRT14 PE=1 SV=4	3	638.967	-0.82459	7.8427e-20	169.19	4094500	yes
565	DAETWFLSKTEELNKEVASNSELVQSSR	28	P08779	Keratin, type I cytoskeletal 16 OS=Homo sapiens OX=9606 GN=KRT16 PE=1 SV=4	4	800.145	0.52688	0.012249	43.895	18706000	yes
566	DAHKSEVAHR	10	P02768	Albumin OS=Homo sapiens OX=9606 GN=ALB PE=1 SV=2	2	575.292	-0.21677	0.0090115	135.86	14928000	yes
567	DAHKSEVAHR	10	P02768	Albumin OS=Homo sapiens OX=9606 GN=ALB PE=1 SV=2	2	575.292		5.4012e-15	174.41		yes
568	DAHKSEVAHR	10	P02768	Albumin OS=Homo sapiens OX=9606 GN=ALB PE=1 SV=2	2	575.292		1.8384e-09	161.17		yes
569	DALSSVQESQVAQQAR	16	P02656	Apolipoprotein C-III OS=Homo sapiens OX=9606 GN=APOC3 PE=1 SV=1	3	572.955	-1.0345	3.8679e-06	107.74	31570000	yes
570	DAQEVHCDEATK	12	P43251	Biotinidase OS=Homo sapiens OX=9606 GN=BTD PE=1 SV=2	2	701.799	-0.22619	0.0078598	100.55	3529200	yes
571	DASGATFTWTPSSGK	15	P01877	Immunoglobulin heavy constant alpha 2 OS=Homo sapiens OX=9606 GN=IGHA2 PE=1 SV=4	2	756.852	-2.6441	1.8793e-225	308.55	24691000	yes
572	DASGVTFTWTPSSGK	15	P01876	Immunoglobulin heavy constant alpha 1 OS=Homo sapiens OX=9606 GN=IGHA1 PE=1 SV=2	2	770.868	-1.508	4.399e-29	192.68	49454000	yes
573	DCHLAQVPSHTVVAR	15	P02787	Serotransferrin OS=Homo sapiens OX=9606 GN=TF PE=1 SV=4	3	563.955	-0.14336	0.0050612	90.367	4700300	yes
574	DCHLAQVPSHTVVAR	15	P02787	Serotransferrin OS=Homo sapiens OX=9606 GN=TF PE=1 SV=4	3	563.955	-1.8931	0.0067178	86.548	22356000	yes
575	DCHLAQVPSHTVVAR	15	P02787	Serotransferrin OS=Homo sapiens OX=9606 GN=TF PE=1 SV=4	3	563.955	-1.0316	9.1724e-45	213.51	1150600000	yes
576	DCHLAQVPSHTVVAR	15	P02787	Serotransferrin OS=Homo sapiens OX=9606 GN=TF PE=1 SV=4	3	563.955	-2.1294	1.519e-66	228.73	18481000	yes
577	DCHLAQVPSHTVVAR	15	P02787	Serotransferrin OS=Homo sapiens OX=9606 GN=TF PE=1 SV=4	3	563.955	-2.3285	7.1102e-08	113.47	7874900	yes
578	DCHLAQVPSHTVVAR	15	P02787	Serotransferrin OS=Homo sapiens OX=9606 GN=TF PE=1 SV=4	3	563.955	-1.2118	0.0032571	93.51	2098300	yes
579	DCHLAQVPSHTVVAR	15	P02787	Serotransferrin OS=Homo sapiens OX=9606 GN=TF PE=1 SV=4	3	563.955	-0.043757			138750	yes
580	DCTFITK	7	P27487	Dipeptidyl peptidase 4 OS=Homo sapiens OX=9606 GN=DPP4 PE=1 SV=2	2	442.713	0.4643	0.029443	120.49	15243000	yes
581	DDNPNLPR	8	P02768	Albumin OS=Homo sapiens OX=9606 GN=ALB PE=1 SV=2	2	470.728	-1.543	3.4692e-12	199.07	879970000	yes
582	DDNPNLPR	8	P02768	Albumin OS=Homo sapiens OX=9606 GN=ALB PE=1 SV=2	1	940.448	-2.1509	0.017598	81.297	1555700000	yes
583	DDNPNLPR	8	P02768	Albumin OS=Homo sapiens OX=9606 GN=ALB PE=1 SV=2	1	940.448	0.41066			367570	yes
584	DDNPNLPRLVRPEVDVMCTAFHDNEETFLK	30	P02768	Albumin OS=Homo sapiens OX=9606 GN=ALB PE=1 SV=2	5	715.145	-0.64992	0.00045039	51.568	49136000	yes
585	DDNPNLPRLVRPEVDVMCTAFHDNEETFLK	30	P02768	Albumin OS=Homo sapiens OX=9606 GN=ALB PE=1 SV=2	4	893.679	-1.218	1.2351e-53	156.72	107960000	yes
586	DDNPNLPRLVRPEVDVMCTAFHDNEETFLK	30	P02768	Albumin OS=Homo sapiens OX=9606 GN=ALB PE=1 SV=2	4	893.679	-1.2399	6.5925e-06	42.355	56485000	yes
587	DDTVCLAK	8	P02787	Serotransferrin OS=Homo sapiens OX=9606 GN=TF PE=1 SV=4	2	461.221	-1.3457	0.012381	131.04	799950000	yes
588	DEELSCTVVELK	12	P01011	Alpha-1-antichymotrypsin OS=Homo sapiens OX=9606 GN=SERPINA3 PE=1 SV=2	2	711.345	0.41517	7.1383e-39	222	8927100	yes
589	DEGMEISSEGNSLIK	15	A5PLL1	Ankyrin repeat domain-containing protein 34B OS=Homo sapiens OX=9606 GN=ANKRD34B PE=2 SV=3	3	542.251		0.033656	42.317		yes
590	DFDFVPPVVR	10	P01024	Complement C3 OS=Homo sapiens OX=9606 GN=C3 PE=1 SV=2	2	595.814	-0.39431	0.01345	106.04	15956000	yes
591	DFTCVHQALK	10	P05155	Plasma protease C1 inhibitor OS=Homo sapiens OX=9606 GN=SERPING1 PE=1 SV=2	2	609.8	0.60426	0.005176	112.84	4324000	yes
592	DFTCVHQALK	10	P05155	Plasma protease C1 inhibitor OS=Homo sapiens OX=9606 GN=SERPING1 PE=1 SV=2	2	609.8	-0.81563	0.005176	112.84	23369000	yes
593	DGAGDVAFVK	10	P02787	Serotransferrin OS=Homo sapiens OX=9606 GN=TF PE=1 SV=4	2	489.748	-0.19231	0.0022207	122.13	6490900000	yes
594	DGAGDVAFVK	10	P02787	Serotransferrin OS=Homo sapiens OX=9606 GN=TF PE=1 SV=4	2	489.748	0.49211	0.00013097	158.76	68325000	yes
595	DGAGDVAFVK	10	P02787	Serotransferrin OS=Homo sapiens OX=9606 GN=TF PE=1 SV=4	2	489.748	-2.0114			7878500	yes
596	DGSPDVTTADIGANTPDATK	20	Q96PD5	N-acetylmuramoyl-L-alanine amidase OS=Homo sapiens OX=9606 GN=PGLYRP2 PE=1 SV=1	3	649.304	0.04332	8.6031e-51	195.97	81335000	yes
597	DGSPDVTTADIGANTPDATK	20	Q96PD5	N-acetylmuramoyl-L-alanine amidase OS=Homo sapiens OX=9606 GN=PGLYRP2 PE=1 SV=1	3	649.304	-0.090378	2.4199e-05	86.453	26651000	yes
598	DGSTIPIAK	9	Q96KN2	Beta-Ala-His dipeptidase OS=Homo sapiens OX=9606 GN=CNDP1 PE=1 SV=5	2	451.253	0.27113	0.027172	102	18083000	yes
599	DGWHSWPIAHQWPQGPSAVDAAFSWEEK	28	P02790	Hemopexin OS=Homo sapiens OX=9606 GN=HPX PE=1 SV=2	4	805.623	0.1273	8.9349e-06	59.282	7312300	yes
600	DGWHSWPIAHQWPQGPSAVDAAFSWEEK	28	P02790	Hemopexin OS=Homo sapiens OX=9606 GN=HPX PE=1 SV=2	4	805.623	0.23547	8.5854e-38	144.18	163700000	yes
601	DGWHSWPIAHQWPQGPSAVDAAFSWEEK	28	P02790	Hemopexin OS=Homo sapiens OX=9606 GN=HPX PE=1 SV=2	4	805.623	0.20782	3.9303e-62	179.47	282830000	yes
602	DHAVDLIQK	9	P0C0L5	Complement C4-B OS=Homo sapiens OX=9606 GN=C4B_2 PE=1 SV=2	2	519.783	-0.77582	8.1556e-68	256.36	37821000	no
603	DHEELSLVASEAVR	14	Q96IY4	Carboxypeptidase B2 OS=Homo sapiens OX=9606 GN=CPB2 PE=1 SV=2	3	518.93	-0.56209	0.027864	53.754	750510	yes
604	DHPCISISEK	10	Q14916	Sodium-dependent phosphate transport protein 1 OS=Homo sapiens OX=9606 GN=SLC17A1 PE=1 SV=2	2	593.282	-0.82875	0.0093796	107.9	1368500000	yes
605	DHSAIPVINR	10	P15144	Aminopeptidase N OS=Homo sapiens OX=9606 GN=ANPEP PE=1 SV=4	2	561.307	-0.93879	0.0021431	132.08	2730100	yes
606	DIAPTLTLYVGK	12	P00738	Haptoglobin OS=Homo sapiens OX=9606 GN=HP PE=1 SV=1	2	645.869	0.53798	0.0072774	102.06	43595000	no
607	DIAPTLTLYVGK	12	P00738	Haptoglobin OS=Homo sapiens OX=9606 GN=HP PE=1 SV=1	2	645.869	0.12854	0.0025523	127.4	413560000	no
608	DIAPTLTLYVGK	12	P00738	Haptoglobin OS=Homo sapiens OX=9606 GN=HP PE=1 SV=1	2	645.869	-1.4157	0.0066443	103.7	11483000	no
609	DIAPTLTLYVGK	12	P00738	Haptoglobin OS=Homo sapiens OX=9606 GN=HP PE=1 SV=1	2	645.869	-1.2301	0.014044	96.89	12613000	no
610	DIAPTLTLYVGK	12	P00738	Haptoglobin OS=Homo sapiens OX=9606 GN=HP PE=1 SV=1	2	645.869	-1.0563	0.014044	96.89	13742000000	no
611	DIAPTLTLYVGKK	13	P00738	Haptoglobin OS=Homo sapiens OX=9606 GN=HP PE=1 SV=1	3	473.613	0.62762	0.034818	89.959	22878000	no
612	DIENQYETQITQIEHEVSSSGQEVQSSAK	29	P35527	Keratin, type I cytoskeletal 9 OS=Homo sapiens OX=9606 GN=KRT9 PE=1 SV=3	3	1088.84	0.55304	0.026004	38.537	185750000	yes
613	DIENQYETQITQIEHEVSSSGQEVQSSAK	29	P35527	Keratin, type I cytoskeletal 9 OS=Homo sapiens OX=9606 GN=KRT9 PE=1 SV=3	3	1088.84	-2.9263	1.727e-212	286.37	281810000	yes
614	DIPTNSPELEETLTHTITK	19	P01042	Kininogen-1 OS=Homo sapiens OX=9606 GN=KNG1 PE=1 SV=2	3	713.699	-2.0549	2.8685e-13	139.17	1610300000	yes
615	DKCEPLEK	8	P02763	Alpha-1-acid glycoprotein 1 OS=Homo sapiens OX=9606 GN=ORM1 PE=1 SV=2	2	509.747	-0.89086	0.019015	147.29	22842000	no
616	DKCEPLEK	8	P02763	Alpha-1-acid glycoprotein 1 OS=Homo sapiens OX=9606 GN=ORM1 PE=1 SV=2	2	509.747	-1.0569	2.7041e-27	221.94	1585100000	no
617	DKCEPLEK	8	P02763	Alpha-1-acid glycoprotein 1 OS=Homo sapiens OX=9606 GN=ORM1 PE=1 SV=2	2	509.747	-0.51756	0.0075876	177.91	2278900	no
618	DLATVYVDVLK	11	P02647	Apolipoprotein A-I OS=Homo sapiens OX=9606 GN=APOA1 PE=1 SV=1	2	618.348	-0.25763	0.0019147	121.73	72606000	yes
619	DLDMFINASK	10	O75882	Attractin OS=Homo sapiens OX=9606 GN=ATRN PE=1 SV=2	2	577.282	-0.98339	0.00024181	148.52	45400000	yes
620	DLEEPINFR	9	Q9NPH3	Interleukin-1 receptor accessory protein OS=Homo sapiens OX=9606 GN=IL1RAP PE=1 SV=2	2	566.785	0.2372	0.0068313	124.08	3599000	yes
621	DLGEENFK	8	P02768	Albumin OS=Homo sapiens OX=9606 GN=ALB PE=1 SV=2	2	476.225	-0.72607	0.029761	111.04	393290000	yes
622	DLGEENFK	8	P02768	Albumin OS=Homo sapiens OX=9606 GN=ALB PE=1 SV=2	2	476.225	-0.047653	0.0058034	146.94	446930000	yes
623	DLGEENFK	8	P02768	Albumin OS=Homo sapiens OX=9606 GN=ALB PE=1 SV=2	2	476.225	0.43204	0.009835	139.28	653210000	yes
624	DLGEENFK	8	P02768	Albumin OS=Homo sapiens OX=9606 GN=ALB PE=1 SV=2	2	476.225	0.9581	0.012065	132.09	14196000	yes
625	DLGEENFK	8	P02768	Albumin OS=Homo sapiens OX=9606 GN=ALB PE=1 SV=2	2	476.225		0.010221	127.84		yes
626	DLGEENFK	8	P02768	Albumin OS=Homo sapiens OX=9606 GN=ALB PE=1 SV=2	2	476.225		0.010325	120.62		yes
627	DLGEENFK	8	P02768	Albumin OS=Homo sapiens OX=9606 GN=ALB PE=1 SV=2	2	476.225		0.033118	94.662		yes
628	DLGEENFK	8	P02768	Albumin OS=Homo sapiens OX=9606 GN=ALB PE=1 SV=2	2	476.225		0.010271	124.34		yes
629	DLGEENFK	8	P02768	Albumin OS=Homo sapiens OX=9606 GN=ALB PE=1 SV=2	2	476.225	-3.1962	0.01802	117.93	1404000000	yes
630	DLGEENFK	8	P02768	Albumin OS=Homo sapiens OX=9606 GN=ALB PE=1 SV=2	2	476.225	0.098731	0.024904	113.89	72089000	yes
631	DLGEENFK	8	P02768	Albumin OS=Homo sapiens OX=9606 GN=ALB PE=1 SV=2	2	476.225	-2.147	0.0098173	139.31	87265000	yes
632	DLGEENFK	8	P02768	Albumin OS=Homo sapiens OX=9606 GN=ALB PE=1 SV=2	2	476.225	0.30984			515490	yes
633	DLHPNTDPFK	10	P55290	Cadherin-13 OS=Homo sapiens OX=9606 GN=CDH13 PE=1 SV=1	2	592.291	-1.9511	0.0012124	145.25	5326300	yes
634	DLLLPQPDLR	10	P02750	Leucine-rich alpha-2-glycoprotein OS=Homo sapiens OX=9606 GN=LRG1 PE=1 SV=2	2	590.34	-2.1814	0.005176	112.84	1168000000	yes
635	DLTALSNMLPK	11	P15144	Aminopeptidase N OS=Homo sapiens OX=9606 GN=ANPEP PE=1 SV=4	2	601.826	0.44264	0.010795	105.52	11156000	yes
636	DMGFQYSCINDYRPVK	16	Q10588	ADP-ribosyl cyclase/cyclic ADP-ribose hydrolase 2 OS=Homo sapiens OX=9606 GN=BST1 PE=1 SV=2	3	664.97	-0.74765	3.9633e-08	143.38	6587700	yes
637	DMQPSMESDMALVK	14	P27816	Microtubule-associated protein 4 OS=Homo sapiens OX=9606 GN=MAP4 PE=1 SV=3	2	807.346	0.84125	0.035132	47.187	4798200	yes
638	DMQPSMESDMALVK	14	P27816	Microtubule-associated protein 4 OS=Homo sapiens OX=9606 GN=MAP4 PE=1 SV=3	2	807.346	0.22661			141370	yes
639	DNPMYYCNK	9	O75882	Attractin OS=Homo sapiens OX=9606 GN=ATRN PE=1 SV=2	2	602.742	-1.9064	0.026438	102.41	88035000	yes
640	DPAGHFHQVWYDNPQSISLK	20	Q01459	Di-N-acetylchitobiase OS=Homo sapiens OX=9606 GN=CTBS PE=1 SV=1	4	585.536	-0.44539	7.2527e-15	109.66	21126000	yes
641	DPTFIPAPIQAK	12	P01019	Angiotensinogen OS=Homo sapiens OX=9606 GN=AGT PE=1 SV=3	2	649.361	-1.7964	0.0021733	114.84	69915000	yes
642	DPTFIPAPIQAK	12	P01019	Angiotensinogen OS=Homo sapiens OX=9606 GN=AGT PE=1 SV=3	2	649.361	-1.8083	0.0075899	101.25	22431000	yes
643	DQYELLCLDNTR	12	P02787	Serotransferrin OS=Homo sapiens OX=9606 GN=TF PE=1 SV=4	2	770.359	-1.8745	3.2105e-09	170.52	80542000	yes
644	DQYELLCLDNTR	12	P02787	Serotransferrin OS=Homo sapiens OX=9606 GN=TF PE=1 SV=4	3	513.908	-2.3111	0.00025689	145.08	35338000	yes
645	DRQDGEEVLQCMPVCGR	17	Q9NZP8	Complement C1r subcomponent-like protein OS=Homo sapiens OX=9606 GN=C1RL PE=1 SV=2	3	683.636	-1.8623	2.1797e-08	126.63	17833000	yes
646	DSGFQMNQLR	10	P02787	Serotransferrin OS=Homo sapiens OX=9606 GN=TF PE=1 SV=4	2	598.28	-1.643	4.9076e-11	188.98	316440000	yes
647	DTEEEDFHVDQVTTVK	16	P01009	Alpha-1-antitrypsin OS=Homo sapiens OX=9606 GN=SERPINA1 PE=1 SV=3	2	946.431	0.3856	2.6128e-66	231.26	3565400	yes
648	DTEEEDFHVDQVTTVK	16	P01009	Alpha-1-antitrypsin OS=Homo sapiens OX=9606 GN=SERPINA1 PE=1 SV=3	3	631.29	-0.5947	4.1971e-08	137.52	321940000	yes
649	DTEEEDFHVDQVTTVK	16	P01009	Alpha-1-antitrypsin OS=Homo sapiens OX=9606 GN=SERPINA1 PE=1 SV=3	3	631.29	-0.10585	0.0051896	79.771	6541000	yes
650	DTEEEDFHVDQVTTVK	16	P01009	Alpha-1-antitrypsin OS=Homo sapiens OX=9606 GN=SERPINA1 PE=1 SV=3	2	946.431	1.5853			787390	yes
651	DVCDPGNTK	9	P02774	Vitamin D-binding protein OS=Homo sapiens OX=9606 GN=GC PE=1 SV=2	2	503.219	-0.84855	0.0088129	120.15	130930000	yes
652	DVCDPGNTK	9	P02774	Vitamin D-binding protein OS=Homo sapiens OX=9606 GN=GC PE=1 SV=2	2	503.219	-0.8965			1829100	yes
653	DVDAAYMNKVELEAK	15	P13647	Keratin, type II cytoskeletal 5 OS=Homo sapiens OX=9606 GN=KRT5 PE=1 SV=3	3	565.947	-0.38832	0.016834	56.599	1267100	no
654	DVDAAYMNKVELEAK	15	P13647	Keratin, type II cytoskeletal 5 OS=Homo sapiens OX=9606 GN=KRT5 PE=1 SV=3	3	565.947	-1.6831	0.01899	71.354	3410900	no
655	DVDAAYMNKVELQAK	15	P48668	Keratin, type II cytoskeletal 6C OS=Homo sapiens OX=9606 GN=KRT6C PE=1 SV=3	3	570.95	-0.21872	0.0069828	80.387	1579400	no
656	DVDAAYMNKVELQAKADTLTDEINFLR	27	P48668	Keratin, type II cytoskeletal 6C OS=Homo sapiens OX=9606 GN=KRT6C PE=1 SV=3	4	775.638	0.79063	1.0898e-08	70.091	7643800	no
657	DVDAAYMNKVELQAKADTLTDEINFLR	27	P48668	Keratin, type II cytoskeletal 6C OS=Homo sapiens OX=9606 GN=KRT6C PE=1 SV=3	4	771.639	0.3542	6.7683e-12	87.659	9053500	no
658	DVDGAYMTKVDLQAK	15	P04264	Keratin, type II cytoskeletal 1 OS=Homo sapiens OX=9606 GN=KRT1 PE=1 SV=6	3	557.275	-0.33642	0.00021911	98.694	33735000	yes
659	DVDGAYMTKVDLQAK	15	P04264	Keratin, type II cytoskeletal 1 OS=Homo sapiens OX=9606 GN=KRT1 PE=1 SV=6	3	551.943	-0.27797	0.011405	90.334	17011000	yes
660	DVDGAYMTKVDLQAK	15	P04264	Keratin, type II cytoskeletal 1 OS=Homo sapiens OX=9606 GN=KRT1 PE=1 SV=6	3	551.943	0.19664			160220	yes
661	DVDGAYMTKVDLQAK	15	P04264	Keratin, type II cytoskeletal 1 OS=Homo sapiens OX=9606 GN=KRT1 PE=1 SV=6	3	551.943	0.91941			1666800	yes
662	DVDNAYMIKVELQSK	15	P35908	Keratin, type II cytoskeletal 2 epidermal OS=Homo sapiens OX=9606 GN=KRT2 PE=1 SV=2	3	590.298	0.88284	3.7173e-05	100.45	14227000	yes
663	DVDNAYMIKVELQSK	15	P35908	Keratin, type II cytoskeletal 2 epidermal OS=Homo sapiens OX=9606 GN=KRT2 PE=1 SV=2	3	584.966	0.28066	0.0091766	92.063	4613600	yes
664	DVMKDVMSDLQQTNSEK	17	P46939	Utrophin OS=Homo sapiens OX=9606 GN=UTRN PE=1 SV=2	2	992.454	2.066	0.023051	77.674	3292200	yes
665	DYAEVGR	7	P00738	Haptoglobin OS=Homo sapiens OX=9606 GN=HP PE=1 SV=1	2	405.193	-1.1991	0.036142	138.48	12178000000	yes
666	DYAEVGR	7	P00738	Haptoglobin OS=Homo sapiens OX=9606 GN=HP PE=1 SV=1	2	405.193	-1.0152	0.02495	128.48	11081000	yes
667	DYAEVGR	7	P00738	Haptoglobin OS=Homo sapiens OX=9606 GN=HP PE=1 SV=1	2	405.193	-1.2077	0.031645	118.01	6998100	yes
668	DYELLCLDGTR	11	P02787	Serotransferrin OS=Homo sapiens OX=9606 GN=TF PE=1 SV=4	2	677.819	-2.3232	6.1389e-12	193.82	5196700000	yes
669	DYFMPCPGR	9	P02790	Hemopexin OS=Homo sapiens OX=9606 GN=HPX PE=1 SV=2	2	571.742	-0.82097	0.040198	81.784	87644000	yes
670	DYFMPCPGR	9	P02790	Hemopexin OS=Homo sapiens OX=9606 GN=HPX PE=1 SV=2	2	579.739	-0.97502	0.011699	104.45	2858900000	yes
671	DYFMPCPGR	9	P02790	Hemopexin OS=Homo sapiens OX=9606 GN=HPX PE=1 SV=2	2	579.739	-1.3014	0.011699	104.45	37749000	yes
672	DYFMPCPGR	9	P02790	Hemopexin OS=Homo sapiens OX=9606 GN=HPX PE=1 SV=2	2	579.739	-1.3807	0.011699	104.45	23528000	yes
673	DYQELMNTK	9	P04264	Keratin, type II cytoskeletal 1 OS=Homo sapiens OX=9606 GN=KRT1 PE=1 SV=6	2	571.263	-0.91867	0.0027693	163.15	69070000	yes
674	DYVSQFEGSALGK	13	P02647	Apolipoprotein A-I OS=Homo sapiens OX=9606 GN=APOA1 PE=1 SV=1	2	700.838	-2.4599	0.00065854	106.62	27320000	yes
675	EALQGVGDMGR	11	P35542	Serum amyloid A-4 protein OS=Homo sapiens OX=9606 GN=SAA4 PE=1 SV=2	2	566.774	-0.80231	2.4192e-05	163.94	52591000	yes
676	ECCEKPLLEK	10	P02768	Albumin OS=Homo sapiens OX=9606 GN=ALB PE=1 SV=2	2	653.313	-1.6369	6.2619e-44	229.17	68633000	yes
677	ECCEKPLLEK	10	P02768	Albumin OS=Homo sapiens OX=9606 GN=ALB PE=1 SV=2	2	653.313	-1.6816	4.1052e-11	196.27	87918000	yes
678	ECCEKPLLEK	10	P02768	Albumin OS=Homo sapiens OX=9606 GN=ALB PE=1 SV=2	2	653.313	-1.5744	1.1376e-24	217.45	33850000	yes
679	ECCEKPLLEK	10	P02768	Albumin OS=Homo sapiens OX=9606 GN=ALB PE=1 SV=2	2	653.313	-1.5007	4.3935e-33	222.3	17954000	yes
680	ECCEKPLLEK	10	P02768	Albumin OS=Homo sapiens OX=9606 GN=ALB PE=1 SV=2	2	653.313	-1.1923	1.1968e-16	205.09	10889000	yes
681	ECCEKPLLEK	10	P02768	Albumin OS=Homo sapiens OX=9606 GN=ALB PE=1 SV=2	2	653.313	-1.1368	0.0021441	147.2	17112000	yes
682	ECCEKPLLEK	10	P02768	Albumin OS=Homo sapiens OX=9606 GN=ALB PE=1 SV=2	2	653.313	-1.0026	1.4528e-16	204.34	18109000	yes
683	ECCEKPLLEK	10	P02768	Albumin OS=Homo sapiens OX=9606 GN=ALB PE=1 SV=2	2	653.313	-0.69177	1.6775e-10	188.87	23771000	yes
684	ECCEKPLLEK	10	P02768	Albumin OS=Homo sapiens OX=9606 GN=ALB PE=1 SV=2	2	653.313	-0.45891	0.0021441	147.2	18780000	yes
685	ECCEKPLLEK	10	P02768	Albumin OS=Homo sapiens OX=9606 GN=ALB PE=1 SV=2	2	653.313	-0.19843	0.00045695	151.22	12738000	yes
686	ECCEKPLLEK	10	P02768	Albumin OS=Homo sapiens OX=9606 GN=ALB PE=1 SV=2	2	653.313	0.06766	5.6611e-44	230.06	14265000	yes
687	ECCEKPLLEK	10	P02768	Albumin OS=Homo sapiens OX=9606 GN=ALB PE=1 SV=2	2	653.313	0.50747	0.00045018	154.85	9679800	yes
688	ECCEKPLLEK	10	P02768	Albumin OS=Homo sapiens OX=9606 GN=ALB PE=1 SV=2	2	653.313	0.67753	0.0082583	134.25	3684100	yes
689	ECCEKPLLEK	10	P02768	Albumin OS=Homo sapiens OX=9606 GN=ALB PE=1 SV=2	2	653.313	0.82064	0.00032666	163.94	11173000	yes
690	ECCEKPLLEK	10	P02768	Albumin OS=Homo sapiens OX=9606 GN=ALB PE=1 SV=2	2	653.313	1.0072	0.019349	111.61	3662800	yes
691	ECCEKPLLEK	10	P02768	Albumin OS=Homo sapiens OX=9606 GN=ALB PE=1 SV=2	2	653.313	1.1052	2.6939e-17	207.83	3157500	yes
692	ECCEKPLLEK	10	P02768	Albumin OS=Homo sapiens OX=9606 GN=ALB PE=1 SV=2	2	653.313	0.089136	0.0093422	136.57	10550000	yes
693	ECCEKPLLEK	10	P02768	Albumin OS=Homo sapiens OX=9606 GN=ALB PE=1 SV=2	2	653.313		0.0014432	143.39		yes
694	ECCEKPLLEK	10	P02768	Albumin OS=Homo sapiens OX=9606 GN=ALB PE=1 SV=2	2	653.313		5.5007e-55	217.45		yes
695	ECCEKPLLEK	10	P02768	Albumin OS=Homo sapiens OX=9606 GN=ALB PE=1 SV=2	2	653.313		6.4398e-15	173.37		yes
696	ECCEKPLLEK	10	P02768	Albumin OS=Homo sapiens OX=9606 GN=ALB PE=1 SV=2	2	653.313		0.0045545	132.22		yes
697	ECCEKPLLEK	10	P02768	Albumin OS=Homo sapiens OX=9606 GN=ALB PE=1 SV=2	2	653.313		3.5406e-17	179.8		yes
698	ECCEKPLLEK	10	P02768	Albumin OS=Homo sapiens OX=9606 GN=ALB PE=1 SV=2	2	653.313		5.7003e-105	246.86		yes
699	ECCEKPLLEK	10	P02768	Albumin OS=Homo sapiens OX=9606 GN=ALB PE=1 SV=2	2	653.313		5.8557e-87	239.39		yes
700	ECCEKPLLEK	10	P02768	Albumin OS=Homo sapiens OX=9606 GN=ALB PE=1 SV=2	2	653.313	-1.4971	0.0086048	140.75	1058400	yes
701	ECCEKPLLEK	10	P02768	Albumin OS=Homo sapiens OX=9606 GN=ALB PE=1 SV=2	2	653.313	-1.9146	4.4052e-106	271.62	3088700000	yes
702	ECCEKPLLEK	10	P02768	Albumin OS=Homo sapiens OX=9606 GN=ALB PE=1 SV=2	2	653.313	-1.6431	5.5615e-126	280.83	305920000	yes
703	ECCEKPLLEK	10	P02768	Albumin OS=Homo sapiens OX=9606 GN=ALB PE=1 SV=2	2	653.313	-0.37896	9.2757e-25	217.66	62256000	yes
704	ECCEKPLLEK	10	P02768	Albumin OS=Homo sapiens OX=9606 GN=ALB PE=1 SV=2	2	653.313	-0.72681	9.8695e-11	192.91	76972000	yes
705	ECCEKPLLEK	10	P02768	Albumin OS=Homo sapiens OX=9606 GN=ALB PE=1 SV=2	2	653.313	-1.4471	9.518e-05	174.41	46408000	yes
706	ECCEKPLLEK	10	P02768	Albumin OS=Homo sapiens OX=9606 GN=ALB PE=1 SV=2	2	653.313	-1.9192	0.00027829	166.07	25573000	yes
707	ECCEKPLLEK	10	P02768	Albumin OS=Homo sapiens OX=9606 GN=ALB PE=1 SV=2	2	653.313	-2.1227	0.0081288	119.68	11613000	yes
708	ECCEKPLLEK	10	P02768	Albumin OS=Homo sapiens OX=9606 GN=ALB PE=1 SV=2	2	653.313	-1.9591	0.019349	111.61	10995000	yes
709	ECCEKPLLEK	10	P02768	Albumin OS=Homo sapiens OX=9606 GN=ALB PE=1 SV=2	2	653.313	-1.7869	0.00040294	160.59	8792200	yes
710	ECCEKPLLEK	10	P02768	Albumin OS=Homo sapiens OX=9606 GN=ALB PE=1 SV=2	2	653.313	-1.0878	3.1671e-41	185.6	18239000	yes
711	ECCEKPLLEK	10	P02768	Albumin OS=Homo sapiens OX=9606 GN=ALB PE=1 SV=2	2	653.313	-1.0779	8.5159e-88	262.61	735340000	yes
712	ECCEKPLLEK	10	P02768	Albumin OS=Homo sapiens OX=9606 GN=ALB PE=1 SV=2	2	653.313	-1.4025	1.1968e-16	205.09	7400800	yes
713	ECCEKPLLEK	10	P02768	Albumin OS=Homo sapiens OX=9606 GN=ALB PE=1 SV=2	2	653.313	-2.6319	9.8633e-09	134.68	5417100	yes
714	EDIFMETLK	9	P25311	Zinc-alpha-2-glycoprotein OS=Homo sapiens OX=9606 GN=AZGP1 PE=1 SV=2	2	563.278	-2.2816	0.0042177	138.54	479060000	yes
715	EDPQTFYYAVAVVK	14	P02787	Serotransferrin OS=Homo sapiens OX=9606 GN=TF PE=1 SV=4	2	815.412	-0.010798	5.3439e-07	152.54	25276000	yes
716	EDPQTFYYAVAVVK	14	P02787	Serotransferrin OS=Homo sapiens OX=9606 GN=TF PE=1 SV=4	2	815.412	0.2173	3.8433e-05	145.55	53018000	yes
717	EDPQTFYYAVAVVK	14	P02787	Serotransferrin OS=Homo sapiens OX=9606 GN=TF PE=1 SV=4	2	815.412	-1.3626	1.6727e-17	183.03	3804000000	yes
718	EENFYVDETTVVK	13	P08185	Corticosteroid-binding globulin OS=Homo sapiens OX=9606 GN=SERPINA6 PE=1 SV=1	2	786.875	2.0183	0.00014745	116.55	20659000	yes
719	EFLEDTCVQYVQK	13	Q9UNN8	Endothelial protein C receptor OS=Homo sapiens OX=9606 GN=PROCR PE=1 SV=1	2	829.89	-2.019	0.00031273	112.75	7184200	yes
720	EFNAETFTFHADICTLSEK	19	P02768	Albumin OS=Homo sapiens OX=9606 GN=ALB PE=1 SV=2	3	754.012	-0.13718	0.013545	50.387	587310	yes
721	EFNAETFTFHADICTLSEK	19	P02768	Albumin OS=Homo sapiens OX=9606 GN=ALB PE=1 SV=2	3	754.012	-0.16862	6.1113e-68	228.49	6903200000	yes
722	EFNAETFTFHADICTLSEK	19	P02768	Albumin OS=Homo sapiens OX=9606 GN=ALB PE=1 SV=2	3	754.012	-1.4	3.5451e-47	206.62	30300000	yes
723	EFNAETFTFHADICTLSEK	19	P02768	Albumin OS=Homo sapiens OX=9606 GN=ALB PE=1 SV=2	2	1130.51	-1.2607	0	502.84	39116000	yes
724	EFNAETFTFHADICTLSEK	19	P02768	Albumin OS=Homo sapiens OX=9606 GN=ALB PE=1 SV=2	3	754.012	-1.0998	1.3739e-17	120.31	19335000	yes
725	EFNAETFTFHADICTLSEK	19	P02768	Albumin OS=Homo sapiens OX=9606 GN=ALB PE=1 SV=2	3	754.012	-1.0661	5.8878e-16	149.47	7639500	yes
726	EFNAETFTFHADICTLSEK	19	P02768	Albumin OS=Homo sapiens OX=9606 GN=ALB PE=1 SV=2	3	754.012	-1.0519	5.4178e-14	147.06	6365000	yes
727	EFNAETFTFHADICTLSEK	19	P02768	Albumin OS=Homo sapiens OX=9606 GN=ALB PE=1 SV=2	4	565.761	-0.48252	2.5987e-07	99.092	33895000	yes
728	EFNAETFTFHADICTLSEK	19	P02768	Albumin OS=Homo sapiens OX=9606 GN=ALB PE=1 SV=2	3	754.012	-0.75505	9.2878e-05	87.16	911870	yes
729	EFNAETFTFHADICTLSEK	19	P02768	Albumin OS=Homo sapiens OX=9606 GN=ALB PE=1 SV=2	3	754.012	-0.9515	1.6814e-07	101.13	2149900	yes
730	EFNAETFTFHADICTLSEK	19	P02768	Albumin OS=Homo sapiens OX=9606 GN=ALB PE=1 SV=2	3	754.012	-1.0117	0.0067199	60.528	1252100	yes
731	EFNAETFTFHADICTLSEK	19	P02768	Albumin OS=Homo sapiens OX=9606 GN=ALB PE=1 SV=2	3	754.012	-1.0705	0.00013536	85.636	1356500	yes
732	EFNAETFTFHADICTLSEK	19	P02768	Albumin OS=Homo sapiens OX=9606 GN=ALB PE=1 SV=2	3	754.012	-1.1583	0.0012044	76.768	795060	yes
733	EFNAETFTFHADICTLSEK	19	P02768	Albumin OS=Homo sapiens OX=9606 GN=ALB PE=1 SV=2	3	754.012	-1.2365	0.0017699	75.239	1511700	yes
734	EFNAETFTFHADICTLSEK	19	P02768	Albumin OS=Homo sapiens OX=9606 GN=ALB PE=1 SV=2	3	754.012	-1.2889	0.013255	50.787	475590	yes
735	EFNAETFTFHADICTLSEK	19	P02768	Albumin OS=Homo sapiens OX=9606 GN=ALB PE=1 SV=2	3	754.012	-1.3489	0.00074103	78.021	343790	yes
736	EFNAETFTFHADICTLSEK	19	P02768	Albumin OS=Homo sapiens OX=9606 GN=ALB PE=1 SV=2	3	754.012	-1.3887	0.0040187	69.148	2626800	yes
737	EFNAETFTFHADICTLSEK	19	P02768	Albumin OS=Homo sapiens OX=9606 GN=ALB PE=1 SV=2	3	754.012	-1.5404	0.015814	48.848	1228800	yes
738	EFNAETFTFHADICTLSEK	19	P02768	Albumin OS=Homo sapiens OX=9606 GN=ALB PE=1 SV=2	3	754.012	-1.5401	2.9086e-05	91.475	2087800	yes
739	EFNAETFTFHADICTLSEK	19	P02768	Albumin OS=Homo sapiens OX=9606 GN=ALB PE=1 SV=2	3	754.012	-2.7829	0.002812	72.421	2087100	yes
740	EFNAETFTFHADICTLSEK	19	P02768	Albumin OS=Homo sapiens OX=9606 GN=ALB PE=1 SV=2	3	754.012	-2.7139	0.0061952	62.203	3173300	yes
741	EFNAETFTFHADICTLSEK	19	P02768	Albumin OS=Homo sapiens OX=9606 GN=ALB PE=1 SV=2	3	754.012	-2.5631	5.6111e-12	116.29	2892500	yes
742	EFNAETFTFHADICTLSEK	19	P02768	Albumin OS=Homo sapiens OX=9606 GN=ALB PE=1 SV=2	3	754.012		2.4796e-111	223.5		yes
743	EFNAETFTFHADICTLSEK	19	P02768	Albumin OS=Homo sapiens OX=9606 GN=ALB PE=1 SV=2	3	754.012		2.5648e-08	105.79		yes
744	EFNAETFTFHADICTLSEK	19	P02768	Albumin OS=Homo sapiens OX=9606 GN=ALB PE=1 SV=2	3	754.012		1.2858e-12	114.55		yes
745	EFNAETFTFHADICTLSEK	19	P02768	Albumin OS=Homo sapiens OX=9606 GN=ALB PE=1 SV=2	3	754.012	0.35501			375390	yes
746	EFNAETFTFHADICTLSEK	19	P02768	Albumin OS=Homo sapiens OX=9606 GN=ALB PE=1 SV=2	2	1130.51	-1.3188			34851000	yes
747	EFNAETFTFHADICTLSEKER	21	P02768	Albumin OS=Homo sapiens OX=9606 GN=ALB PE=1 SV=2	3	849.06	0.69946	1.3227e-50	195.56	10364000	yes
748	EFNAETFTFHADICTLSEKER	21	P02768	Albumin OS=Homo sapiens OX=9606 GN=ALB PE=1 SV=2	4	637.047	0.28999	2.4405e-51	197.86	22826000	yes
749	EFNAETFTFHADICTLSEKER	21	P02768	Albumin OS=Homo sapiens OX=9606 GN=ALB PE=1 SV=2	3	849.06	-0.46391	1.9534e-50	194.08	15171000	yes
750	EFNAETFTFHADICTLSEKER	21	P02768	Albumin OS=Homo sapiens OX=9606 GN=ALB PE=1 SV=2	4	637.047	-0.41965	1.0406e-33	174.74	30411000	yes
751	EFNAETFTFHADICTLSEKER	21	P02768	Albumin OS=Homo sapiens OX=9606 GN=ALB PE=1 SV=2	3	849.06	-1.8929	0.018083	50.938	8262500	yes
752	EFNAETFTFHADICTLSEKER	21	P02768	Albumin OS=Homo sapiens OX=9606 GN=ALB PE=1 SV=2	4	637.047	-0.91311	2.5631e-15	114.72	4892900000	yes
753	EFNAETFTFHADICTLSEKER	21	P02768	Albumin OS=Homo sapiens OX=9606 GN=ALB PE=1 SV=2	4	637.047	-0.89733	1.0406e-33	174.74	15899000	yes
754	EFNAETFTFHADICTLSEKER	21	P02768	Albumin OS=Homo sapiens OX=9606 GN=ALB PE=1 SV=2	4	637.047	-0.90614	0.019332	58.997	2924300	yes
755	EFNAETFTFHADICTLSEKER	21	P02768	Albumin OS=Homo sapiens OX=9606 GN=ALB PE=1 SV=2	3	849.06	-1.4648	5.6772e-58	205.68	167000000	yes
756	EFNAETFTFHADICTLSEKER	21	P02768	Albumin OS=Homo sapiens OX=9606 GN=ALB PE=1 SV=2	4	637.047	-2.8354	0.0010595	73.758	9717700	yes
757	EFNAETFTFHADICTLSEKER	21	P02768	Albumin OS=Homo sapiens OX=9606 GN=ALB PE=1 SV=2	3	849.06	-1.905			1553600000	yes
758	EFNAETFTFHADICTLSEKER	21	P02768	Albumin OS=Homo sapiens OX=9606 GN=ALB PE=1 SV=2	3	849.06	-1.1552			16101000	yes
759	EFNAETFTFHADICTLSEKER	21	P02768	Albumin OS=Homo sapiens OX=9606 GN=ALB PE=1 SV=2	3	849.06	-2.3875			1895000	yes
760	EFQLFSSPHGK	11	P02787	Serotransferrin OS=Homo sapiens OX=9606 GN=TF PE=1 SV=4	2	638.82	0.019033	0.0026411	142.92	5912500	yes
761	EFQLFSSPHGK	11	P02787	Serotransferrin OS=Homo sapiens OX=9606 GN=TF PE=1 SV=4	2	638.82	-1.1739	2.8045e-06	177.06	69382000	yes
762	EFTEAFLGCPAIHPR	15	Q96PD5	N-acetylmuramoyl-L-alanine amidase OS=Homo sapiens OX=9606 GN=PGLYRP2 PE=1 SV=1	3	582.287	0.7422	0.018194	55.724	6913600	yes
763	EFTEAFLGCPAIHPR	15	Q96PD5	N-acetylmuramoyl-L-alanine amidase OS=Homo sapiens OX=9606 GN=PGLYRP2 PE=1 SV=1	3	582.287	-0.31911	0.019993	53.754	3738500	yes
764	EFTEAFLGCPAIHPR	15	Q96PD5	N-acetylmuramoyl-L-alanine amidase OS=Homo sapiens OX=9606 GN=PGLYRP2 PE=1 SV=1	3	582.287	-0.87111	5.272e-08	124.3	1455000000	yes
765	EFTPPVQAAYQK	12	P68871	Hemoglobin subunit beta OS=Homo sapiens OX=9606 GN=HBB PE=1 SV=2	2	689.854	-2.1938	1.4453e-08	164.57	143220000	yes
766	EGDCPVQSGK	10	P01042	Kininogen-1 OS=Homo sapiens OX=9606 GN=KNG1 PE=1 SV=2	2	538.737	-0.34943	0.0022098	122.28	89075000	yes
767	EGQMESVEAAMSSK	14	P05543	Thyroxine-binding globulin OS=Homo sapiens OX=9606 GN=SERPINA7 PE=1 SV=2	2	750.321	-2.0858	5.8259e-05	147.96	13121000	yes
768	EGQMESVEAAMSSK	14	P05543	Thyroxine-binding globulin OS=Homo sapiens OX=9606 GN=SERPINA7 PE=1 SV=2	2	742.324	-0.69007	0.037579	82.171	2850700	yes
769	EGQMESVEAAMSSK	14	P05543	Thyroxine-binding globulin OS=Homo sapiens OX=9606 GN=SERPINA7 PE=1 SV=2	2	742.324	-0.66826	0.00012937	111.94	314460000	yes
770	EGQMESVEAAMSSK	14	P05543	Thyroxine-binding globulin OS=Homo sapiens OX=9606 GN=SERPINA7 PE=1 SV=2	3	495.218	0.64168	0.017094	61.409	5428000	yes
771	EGSEEDLDALEHMFR	15	P31944	Caspase-14 OS=Homo sapiens OX=9606 GN=CASP14 PE=1 SV=2	3	598.593	0.52608	0.016475	55.841	907980	yes
772	EGSEEDLDALEHMFR	15	P31944	Caspase-14 OS=Homo sapiens OX=9606 GN=CASP14 PE=1 SV=2	3	593.261	-0.54862	4.2775e-05	101.36	2667700	yes
773	EGTCPEAPTDECK	13	P02787	Serotransferrin OS=Homo sapiens OX=9606 GN=TF PE=1 SV=4	2	747.298	-1.4108	3.8628e-13	179.42	132440000	yes
774	EGTCPEAPTDECKPVK	16	P02787	Serotransferrin OS=Homo sapiens OX=9606 GN=TF PE=1 SV=4	3	606.606	-1.0481	2.2453e-14	159.22	306110000	yes
775	EGTCPEAPTDECKPVK	16	P02787	Serotransferrin OS=Homo sapiens OX=9606 GN=TF PE=1 SV=4	3	606.606	-1.3908	0.013761	76.82	4382300	yes
776	EHAVEGDCDFQLLK	14	P02765	Alpha-2-HS-glycoprotein OS=Homo sapiens OX=9606 GN=AHSG PE=1 SV=2	3	554.259	-0.36842	1.5811e-22	191.53	5826100	yes
777	EHAVEGDCDFQLLK	14	P02765	Alpha-2-HS-glycoprotein OS=Homo sapiens OX=9606 GN=AHSG PE=1 SV=2	3	554.259	-0.25509	1.5399e-05	142.83	6252000	yes
778	EHAVEGDCDFQLLK	14	P02765	Alpha-2-HS-glycoprotein OS=Homo sapiens OX=9606 GN=AHSG PE=1 SV=2	3	554.259	-0.12332	0.031555	51.875	2295000	yes
779	EHAVEGDCDFQLLK	14	P02765	Alpha-2-HS-glycoprotein OS=Homo sapiens OX=9606 GN=AHSG PE=1 SV=2	2	830.885	-1.6909	0	374.06	1932800000	yes
780	EHAVEGDCDFQLLK	14	P02765	Alpha-2-HS-glycoprotein OS=Homo sapiens OX=9606 GN=AHSG PE=1 SV=2	3	554.259	-1.7105	1.4076e-46	222.79	7126600000	yes
781	EHAVEGDCDFQLLK	14	P02765	Alpha-2-HS-glycoprotein OS=Homo sapiens OX=9606 GN=AHSG PE=1 SV=2	3	554.259	-1.7003	7.2568e-38	217.88	21499000	yes
782	EHAVEGDCDFQLLK	14	P02765	Alpha-2-HS-glycoprotein OS=Homo sapiens OX=9606 GN=AHSG PE=1 SV=2	3	554.259	-1.6427	1.0126e-28	200.44	10170000	yes
783	EHAVEGDCDFQLLK	14	P02765	Alpha-2-HS-glycoprotein OS=Homo sapiens OX=9606 GN=AHSG PE=1 SV=2	2	830.885	-1.9684			11155000	yes
784	EHSSLAFWK	9	P02749	Beta-2-glycoprotein 1 OS=Homo sapiens OX=9606 GN=APOH PE=1 SV=3	2	552.777	0.097716	0.0042275	137.9	15591000	yes
785	EHSSLAFWK	9	P02749	Beta-2-glycoprotein 1 OS=Homo sapiens OX=9606 GN=APOH PE=1 SV=3	2	552.777	-0.43172	3.5537e-05	182.09	1118800000	yes
786	EHVAHLLFLR	10	P19652	Alpha-1-acid glycoprotein 2 OS=Homo sapiens OX=9606 GN=ORM2 PE=1 SV=2	2	617.856	1.4691	6.2175e-127	285.47	78310000	yes
787	EHVAHLLFLR	10	P19652	Alpha-1-acid glycoprotein 2 OS=Homo sapiens OX=9606 GN=ORM2 PE=1 SV=2	2	617.856	1.4418	0.0093796	107.9	2734100	yes
788	EIETYHNLLEGGQEDFESSGAGK	23	P35527	Keratin, type I cytoskeletal 9 OS=Homo sapiens OX=9606 GN=KRT9 PE=1 SV=3	3	837.382	0.2648	4.5601e-16	105.32	3839800	yes
789	EIETYHNLLEGGQEDFESSGAGK	23	P35527	Keratin, type I cytoskeletal 9 OS=Homo sapiens OX=9606 GN=KRT9 PE=1 SV=3	3	837.382	-1.8505	5.9951e-173	271.54	27690000	yes
790	EIPVLVTQISSTNHPVK	17	Q6UX71	Plexin domain-containing protein 2 OS=Homo sapiens OX=9606 GN=PLXDC2 PE=1 SV=1	3	621.351	-0.79502	0.0013375	80.609	14800000	yes
791	ELISLVEDVSSNYDGCCEGDVVQCIR	26	P43652	Afamin OS=Homo sapiens OX=9606 GN=AFM PE=1 SV=1	3	1006.12	-3.4637	2.5968e-62	185.41	1803000000	yes
792	ELPEHTVK	8	P02774	Vitamin D-binding protein OS=Homo sapiens OX=9606 GN=GC PE=1 SV=2	2	476.759	-1.4151	0.010863	136.11	270120000	yes
793	ELTTEIDNNIEQISSYK	17	P13645	Keratin, type I cytoskeletal 10 OS=Homo sapiens OX=9606 GN=KRT10 PE=1 SV=6	3	666.329	-0.95358	1.3525e-09	119.45	2435900	yes
794	ELTTEIDNNIEQISSYK	17	P13645	Keratin, type I cytoskeletal 10 OS=Homo sapiens OX=9606 GN=KRT10 PE=1 SV=6	3	666.329	-2.1802	5.9409e-97	250.19	20132000	yes
795	ELTTEIDNNIEQISSYKSEITELRR	25	P13645	Keratin, type I cytoskeletal 10 OS=Homo sapiens OX=9606 GN=KRT10 PE=1 SV=6	4	746.132	-0.24401	2.1729e-11	92.812	7305800	yes
796	ELTTEIDNNIEQISSYKSEITELRR	25	P13645	Keratin, type I cytoskeletal 10 OS=Homo sapiens OX=9606 GN=KRT10 PE=1 SV=6	4	746.132	-0.39697	0.018591	41.76	3873000	yes
797	ELTTEIDNNIEQISSYKSEITELRR	25	P13645	Keratin, type I cytoskeletal 10 OS=Homo sapiens OX=9606 GN=KRT10 PE=1 SV=6	4	746.132	-0.0093995	2.6037e-104	232.79	60468000	yes
798	ENAGEDPGLAR	11	P81605	Dermcidin OS=Homo sapiens OX=9606 GN=DCD PE=1 SV=2	2	564.768	-0.80758	1.0947e-11	190.03	23847000	yes
799	ENFLFLTPDCK	11	P01042	Kininogen-1 OS=Homo sapiens OX=9606 GN=KNG1 PE=1 SV=2	2	692.334	-0.81764	6.7613e-08	182.46	202860000	yes
800	EPCHSSDPR	9	P43251	Biotinidase OS=Homo sapiens OX=9606 GN=BTD PE=1 SV=2	2	542.727	-0.19198	0.0043337	131.03	16937000	yes
801	EQLGEFYEALDCLR	14	P02763	Alpha-1-acid glycoprotein 1 OS=Homo sapiens OX=9606 GN=ORM1 PE=1 SV=2	2	871.906	-3.113	1.7982e-165	296.96	200150000	yes
802	EQLKAVMDDFAAFVEK	16	P02768	Albumin OS=Homo sapiens OX=9606 GN=ALB PE=1 SV=2	2	920.961	-1.0028	0.00039066	100.22	4632800	yes
803	EQLKAVMDDFAAFVEK	16	P02768	Albumin OS=Homo sapiens OX=9606 GN=ALB PE=1 SV=2	3	614.31	-0.71811	2.272e-07	129.32	14187000	yes
804	EQLKAVMDDFAAFVEK	16	P02768	Albumin OS=Homo sapiens OX=9606 GN=ALB PE=1 SV=2	3	614.31	-0.70993	0.012128	78.95	5935800	yes
805	EQLKAVMDDFAAFVEK	16	P02768	Albumin OS=Homo sapiens OX=9606 GN=ALB PE=1 SV=2	3	614.31	-1.8507	1.0276e-24	179.14	22793000	yes
806	EQLKAVMDDFAAFVEK	16	P02768	Albumin OS=Homo sapiens OX=9606 GN=ALB PE=1 SV=2	3	619.641	-2.8239	8.5617e-15	122.14	34254000	yes
807	EQLSLLDR	8	P01011	Alpha-1-antichymotrypsin OS=Homo sapiens OX=9606 GN=SERPINA3 PE=1 SV=2	2	487.269	-1.9333	0.0019101	133.6	19221000	yes
808	EQLSLLDRFTEDAKR	15	P01011	Alpha-1-antichymotrypsin OS=Homo sapiens OX=9606 GN=SERPINA3 PE=1 SV=2	4	455.993	-0.77477	0.0074319	80.534	8124300	yes
809	EREQIKSLNNQFASFIDK	18	P04264	Keratin, type II cytoskeletal 1 OS=Homo sapiens OX=9606 GN=KRT1 PE=1 SV=6	4	542.534	0.33662	0.00035382	83.253	3003100	yes
810	ESHVTLASPEETR	13	Q6EMK4	Vasorin OS=Homo sapiens OX=9606 GN=VASN PE=1 SV=1	3	485.907	-0.95723	0.023997	58.996	11936000	yes
811	ESILFHYTDWVDDQRPENYR	20	P06276	Cholinesterase OS=Homo sapiens OX=9606 GN=BCHE PE=1 SV=1	4	646.553	-0.92094	7.9174e-27	161.65	38829000	yes
812	ESLLNHFLYEVAR	13	P43652	Afamin OS=Homo sapiens OX=9606 GN=AFM PE=1 SV=1	3	530.947	0.48215	0.0024586	95.651	22276000	yes
813	ESLLNHFLYEVAR	13	P43652	Afamin OS=Homo sapiens OX=9606 GN=AFM PE=1 SV=1	3	530.947	0.33507			531170	yes
814	ESLSSYWESAK	11	P02655	Apolipoprotein C-II OS=Homo sapiens OX=9606 GN=APOC2 PE=1 SV=1	2	643.799	-1.9127	8.2372e-05	150.35	74282000	yes
815	ESTLHLVLR	9	P62987	Ubiquitin-60S ribosomal protein L40 OS=Homo sapiens OX=9606 GN=UBA52 PE=1 SV=2	2	534.314	-0.21771	1.3849e-05	186.13	11071000	yes
816	ETCFAEEGK	9	P02768	Albumin OS=Homo sapiens OX=9606 GN=ALB PE=1 SV=2	2	535.727	-1.2513	0.024343	103.56	25913000	yes
817	ETCFAEEGK	9	P02768	Albumin OS=Homo sapiens OX=9606 GN=ALB PE=1 SV=2	2	535.727	-1.2247	0.0034165	155.1	25256000	yes
818	ETCFAEEGK	9	P02768	Albumin OS=Homo sapiens OX=9606 GN=ALB PE=1 SV=2	2	535.727		0.0067147	127.56		yes
819	ETCFAEEGKK	10	P02768	Albumin OS=Homo sapiens OX=9606 GN=ALB PE=1 SV=2	2	599.774	-0.93732	8.6917e-06	177.36	22072000000	yes
820	ETCFAEEGKK	10	P02768	Albumin OS=Homo sapiens OX=9606 GN=ALB PE=1 SV=2	2	599.774	0.57069	0.0054342	111.39	61242000	yes
821	ETCFAEEGKK	10	P02768	Albumin OS=Homo sapiens OX=9606 GN=ALB PE=1 SV=2	2	599.774	-0.49024	0.0033792	116.37	2193800	yes
822	ETCFAEEGKK	10	P02768	Albumin OS=Homo sapiens OX=9606 GN=ALB PE=1 SV=2	2	599.774	-1.3436	0.0022547	141.2	2920100	yes
823	ETDDLEQWISEK	12	P11277	Spectrin beta chain, erythrocytic OS=Homo sapiens OX=9606 GN=SPTB PE=1 SV=5	2	746.844	-2.264	0.0026794	113.62	28589000	yes
824	ETLLQDFR	8	P02760	Protein AMBP OS=Homo sapiens OX=9606 GN=AMBP PE=1 SV=1	2	511.269	-1.9188	0.010032	138.9	102750000	yes
825	ETYGEMADCCAK	12	P02768	Albumin OS=Homo sapiens OX=9606 GN=ALB PE=1 SV=2	2	725.768	-1.5972	8.7136e-08	163.64	632240000	yes
826	ETYGEMADCCAK	12	P02768	Albumin OS=Homo sapiens OX=9606 GN=ALB PE=1 SV=2	2	725.768	-1.4439	0.0059984	121.83	41001000	yes
827	ETYGEMADCCAK	12	P02768	Albumin OS=Homo sapiens OX=9606 GN=ALB PE=1 SV=2	2	725.768	-1.0038	0.013259	127.4	4535900000	yes
828	ETYGEMADCCAK	12	P02768	Albumin OS=Homo sapiens OX=9606 GN=ALB PE=1 SV=2	2	725.768	-0.87274	0.014397	128.27	1978500000	yes
829	ETYGEMADCCAK	12	P02768	Albumin OS=Homo sapiens OX=9606 GN=ALB PE=1 SV=2	2	725.768	-1.1485	7.046e-11	180.74	427030000	yes
830	ETYGEMADCCAK	12	P02768	Albumin OS=Homo sapiens OX=9606 GN=ALB PE=1 SV=2	2	725.768	-1.461	0.00020382	150.35	491130000	yes
831	ETYGEMADCCAK	12	P02768	Albumin OS=Homo sapiens OX=9606 GN=ALB PE=1 SV=2	2	725.768	-1.7188	0.022456	109.66	653040000	yes
832	ETYGEMADCCAK	12	P02768	Albumin OS=Homo sapiens OX=9606 GN=ALB PE=1 SV=2	2	725.768	-1.7807	0.00019764	150.61	1628400000	yes
833	ETYGEMADCCAK	12	P02768	Albumin OS=Homo sapiens OX=9606 GN=ALB PE=1 SV=2	2	725.768	-1.8197	0.0085007	123.75	767830000	yes
834	ETYGEMADCCAK	12	P02768	Albumin OS=Homo sapiens OX=9606 GN=ALB PE=1 SV=2	2	725.768	-1.8752	0.010759	133.23	400110000	yes
835	ETYGEMADCCAK	12	P02768	Albumin OS=Homo sapiens OX=9606 GN=ALB PE=1 SV=2	2	725.768	-0.075854	0.015319	133.99	6875800	yes
836	ETYGEMADCCAK	12	P02768	Albumin OS=Homo sapiens OX=9606 GN=ALB PE=1 SV=2	2	725.768		0.022326	104.05		yes
837	ETYGEMADCCAK	12	P02768	Albumin OS=Homo sapiens OX=9606 GN=ALB PE=1 SV=2	3	484.181	-0.83311	8.3204e-05	147.63	125560000	yes
838	ETYGEMADCCAK	12	P02768	Albumin OS=Homo sapiens OX=9606 GN=ALB PE=1 SV=2	3	484.181	-0.88084	0.00059804	138.63	16366000	yes
839	ETYGEMADCCAK	12	P02768	Albumin OS=Homo sapiens OX=9606 GN=ALB PE=1 SV=2	3	484.181	-0.73799	0.029275	63.727	3838700	yes
840	ETYGEMADCCAK	12	P02768	Albumin OS=Homo sapiens OX=9606 GN=ALB PE=1 SV=2	2	725.768	-0.53594	1.0934e-08	173.37	203680000	yes
841	ETYGEMADCCAK	12	P02768	Albumin OS=Homo sapiens OX=9606 GN=ALB PE=1 SV=2	2	725.768	-0.92258	8.2143e-05	155.42	17004000	yes
842	ETYGEMADCCAK	12	P02768	Albumin OS=Homo sapiens OX=9606 GN=ALB PE=1 SV=2	2	725.768	-0.72737	0.015334	137.95	32718000	yes
843	ETYGEMADCCAK	12	P02768	Albumin OS=Homo sapiens OX=9606 GN=ALB PE=1 SV=2	2	717.77	-1.6203	5.8111e-12	185.29	1483700000	yes
844	ETYGEMADCCAK	12	P02768	Albumin OS=Homo sapiens OX=9606 GN=ALB PE=1 SV=2	2	717.77	-1.5045	0.0029516	137.95	56119000	yes
845	ETYGEMADCCAK	12	P02768	Albumin OS=Homo sapiens OX=9606 GN=ALB PE=1 SV=2	2	717.77	-1.0961	0.001598	142.98	48351000	yes
846	ETYGEMADCCAK	12	P02768	Albumin OS=Homo sapiens OX=9606 GN=ALB PE=1 SV=2	2	717.77	-0.58451	0.00020871	148.32	55691000	yes
847	ETYGEMADCCAK	12	P02768	Albumin OS=Homo sapiens OX=9606 GN=ALB PE=1 SV=2	2	717.77	0.94267	0.0050651	107.79	8222800	yes
848	ETYGEMADCCAK	12	P02768	Albumin OS=Homo sapiens OX=9606 GN=ALB PE=1 SV=2	2	717.77	0.99278	0.0052752	107.24	9148200	yes
849	ETYGEMADCCAK	12	P02768	Albumin OS=Homo sapiens OX=9606 GN=ALB PE=1 SV=2	2	717.77	0.90645	0.0030421	112.75	4949000	yes
850	ETYGEMADCCAK	12	P02768	Albumin OS=Homo sapiens OX=9606 GN=ALB PE=1 SV=2	2	717.77		0.025147	107.24		yes
851	ETYGEMADCCAK	12	P02768	Albumin OS=Homo sapiens OX=9606 GN=ALB PE=1 SV=2	2	717.77		4.7755e-10	147.95		yes
852	ETYGEMADCCAK	12	P02768	Albumin OS=Homo sapiens OX=9606 GN=ALB PE=1 SV=2	2	717.77		1.7765e-09	142.43		yes
853	ETYGEMADCCAK	12	P02768	Albumin OS=Homo sapiens OX=9606 GN=ALB PE=1 SV=2	2	717.77		1.9772e-23	176.38		yes
854	ETYGEMADCCAK	12	P02768	Albumin OS=Homo sapiens OX=9606 GN=ALB PE=1 SV=2	2	717.77		0.026004	107.79		yes
855	ETYGEMADCCAK	12	P02768	Albumin OS=Homo sapiens OX=9606 GN=ALB PE=1 SV=2	2	717.77		0.017858	114.4		yes
856	ETYGEMADCCAK	12	P02768	Albumin OS=Homo sapiens OX=9606 GN=ALB PE=1 SV=2	2	717.77		0.016283	114.97		yes
857	ETYGEMADCCAK	12	P02768	Albumin OS=Homo sapiens OX=9606 GN=ALB PE=1 SV=2	2	717.77	-1.2551	9.45e-05	112.71	22467000	yes
858	ETYGEMADCCAK	12	P02768	Albumin OS=Homo sapiens OX=9606 GN=ALB PE=1 SV=2	3	478.849	-0.8725	0.0039265	95.477	233950000	yes
859	ETYGEMADCCAK	12	P02768	Albumin OS=Homo sapiens OX=9606 GN=ALB PE=1 SV=2	3	478.849	-0.16903	0.024591	69.451	2020700	yes
860	ETYGEMADCCAK	12	P02768	Albumin OS=Homo sapiens OX=9606 GN=ALB PE=1 SV=2	3	478.849		0.0021076	85.924		yes
861	ETYGEMADCCAK	12	P02768	Albumin OS=Homo sapiens OX=9606 GN=ALB PE=1 SV=2	2	717.77		0.01612	83.869		yes
862	ETYGEMADCCAK	12	P02768	Albumin OS=Homo sapiens OX=9606 GN=ALB PE=1 SV=2	2	717.77	-2.0204	0.00098741	122.96	2179600000	yes
863	ETYGEMADCCAK	12	P02768	Albumin OS=Homo sapiens OX=9606 GN=ALB PE=1 SV=2	2	717.77	-2.2733	0.020639	94.309	64039000	yes
864	ETYGEMADCCAK	12	P02768	Albumin OS=Homo sapiens OX=9606 GN=ALB PE=1 SV=2	2	717.77	-2.1379	0.00098741	117.7	28639000	yes
865	ETYGEMADCCAK	12	P02768	Albumin OS=Homo sapiens OX=9606 GN=ALB PE=1 SV=2	2	717.77	-1.9671	0.011083	98.048	19342000	yes
866	ETYGEMADCCAK	12	P02768	Albumin OS=Homo sapiens OX=9606 GN=ALB PE=1 SV=2	2	717.77	-1.7713	0.0016651	123.86	9540800	yes
867	ETYGEMADCCAK	12	P02768	Albumin OS=Homo sapiens OX=9606 GN=ALB PE=1 SV=2	2	717.77	-0.45431	0.0021937	125.97	181150000	yes
868	EVFTSSSSSSSR	12	P08779	Keratin, type I cytoskeletal 16 OS=Homo sapiens OX=9606 GN=KRT16 PE=1 SV=4	2	630.789	-1.0537	0.0029473	132.01	4277400	yes
869	EVGPTNADPVCLAK	14	P00450	Ceruloplasmin OS=Homo sapiens OX=9606 GN=CP PE=1 SV=1	2	735.866	0.50682	5.9497e-05	116.23	13220000	yes
870	EVGTPHGIILDSVDAAFICPGSSR	24	P02790	Hemopexin OS=Homo sapiens OX=9606 GN=HPX PE=1 SV=2	3	833.416	0.025171	2.8161e-05	69.922	5829000	yes
871	EVGTPHGIILDSVDAAFICPGSSR	24	P02790	Hemopexin OS=Homo sapiens OX=9606 GN=HPX PE=1 SV=2	3	833.416	-0.5438	2.4903e-21	115.54	34354000	yes
872	EVGTPHGIILDSVDAAFICPGSSR	24	P02790	Hemopexin OS=Homo sapiens OX=9606 GN=HPX PE=1 SV=2	3	833.416	-1.3045	6.4717e-52	187.19	1224800000	yes
873	EVGTPHGIILDSVDAAFICPGSSR	24	P02790	Hemopexin OS=Homo sapiens OX=9606 GN=HPX PE=1 SV=2	3	833.416	-1.0795	2.9402e-80	211.93	205590000	yes
874	EVGTPHGIILDSVDAAFICPGSSR	24	P02790	Hemopexin OS=Homo sapiens OX=9606 GN=HPX PE=1 SV=2	3	833.416	-1.0584	7.0837e-37	167.45	13901000	yes
875	EVGTPHGIILDSVDAAFICPGSSR	24	P02790	Hemopexin OS=Homo sapiens OX=9606 GN=HPX PE=1 SV=2	3	833.416	-1.0515	6.159e-28	142.99	9203800	yes
876	EVGTPHGIILDSVDAAFICPGSSR	24	P02790	Hemopexin OS=Homo sapiens OX=9606 GN=HPX PE=1 SV=2	3	833.416	0.17622			1040000	yes
877	EVGTPHGIILDSVDAAFICPGSSR	24	P02790	Hemopexin OS=Homo sapiens OX=9606 GN=HPX PE=1 SV=2	3	833.416	0.1961			433940	yes
878	EVGTPHGIILDSVDAAFICPGSSR	24	P02790	Hemopexin OS=Homo sapiens OX=9606 GN=HPX PE=1 SV=2	3	833.416	-1.2826			5848800	yes
879	EVPLNTIIFMGR	12	P01008	Antithrombin-III OS=Homo sapiens OX=9606 GN=SERPINC1 PE=1 SV=1	2	703.379	0.52359	0.018266	111.61	13610000	yes
880	EVTQLRHGVQELEIELQSQLSK	22	P35527	Keratin, type I cytoskeletal 9 OS=Homo sapiens OX=9606 GN=KRT9 PE=1 SV=3	4	641.847	0.47194	7.2352e-23	151.82	11121000	yes
881	EVTVPVFYPTEK	12	P43121	Cell surface glycoprotein MUC18 OS=Homo sapiens OX=9606 GN=MCAM PE=1 SV=2	2	704.872	-2.3062	0.0066443	103.7	9591800	yes
882	EWEKMKSLEK	10	Q7RTT5	Protein SSX7 OS=Homo sapiens OX=9606 GN=SSX7 PE=1 SV=1	2	662.334	0.22331	0.014208	94.302	43919000	yes
883	EWFSETFQK	9	P02654	Apolipoprotein C-I OS=Homo sapiens OX=9606 GN=APOC1 PE=1 SV=1	2	601.28	-1.9729	0.003622	155.75	83358000	yes
884	FATTFYQHLADSK	13	P01008	Antithrombin-III OS=Homo sapiens OX=9606 GN=SERPINC1 PE=1 SV=1	2	764.875	0.43296	1.0354e-40	224.66	7111800	yes
885	FATTFYQHLADSK	13	P01008	Antithrombin-III OS=Homo sapiens OX=9606 GN=SERPINC1 PE=1 SV=1	3	510.253	-0.40038	0.028629	57.106	3773100	yes
886	FATTFYQHLADSK	13	P01008	Antithrombin-III OS=Homo sapiens OX=9606 GN=SERPINC1 PE=1 SV=1	3	510.253	-0.47584	0.0085499	80.96	370690000	yes
887	FATTFYQHLADSK	13	P01008	Antithrombin-III OS=Homo sapiens OX=9606 GN=SERPINC1 PE=1 SV=1	3	510.253	-0.44686	0.0072374	86.467	9697700	yes
888	FDEFFSEGCAPGSK	14	P02787	Serotransferrin OS=Homo sapiens OX=9606 GN=TF PE=1 SV=4	2	789.332	-1.1942	0.023773	90.685	5043400	yes
889	FDEFFSEGCAPGSK	14	P02787	Serotransferrin OS=Homo sapiens OX=9606 GN=TF PE=1 SV=4	2	789.332	-2.1019	1.0183e-10	160.15	5008100000	yes
890	FDEFFSEGCAPGSK	14	P02787	Serotransferrin OS=Homo sapiens OX=9606 GN=TF PE=1 SV=4	3	526.557	-1.8322	7.8579e-05	105.19	57416000	yes
891	FDTISEK	7	P01008	Antithrombin-III OS=Homo sapiens OX=9606 GN=SERPINC1 PE=1 SV=1	2	420.211	-1.3175	0.032011	117.93	46999000	yes
892	FDTISEK	7	P01008	Antithrombin-III OS=Homo sapiens OX=9606 GN=SERPINC1 PE=1 SV=1	2	420.211		0.0078253	134.66		yes
893	FEDCCQEK	8	P02774	Vitamin D-binding protein OS=Homo sapiens OX=9606 GN=GC PE=1 SV=2	2	558.21	-0.67545	0.011759	133.12	2410700	yes
894	FEMEQNLR	8	P35527	Keratin, type I cytoskeletal 9 OS=Homo sapiens OX=9606 GN=KRT9 PE=1 SV=3	2	533.753	-0.26349	0.006914	144.83	76712000	yes
895	FEMEQNLRQGVDADINGLR	19	P35527	Keratin, type I cytoskeletal 9 OS=Homo sapiens OX=9606 GN=KRT9 PE=1 SV=3	3	741.027	-0.50606	8.0885e-09	108.56	463480	yes
896	FEVNNTILHPEIVECR	16	P12955	Xaa-Pro dipeptidase OS=Homo sapiens OX=9606 GN=PEPD PE=1 SV=3	3	657.332	-2.3967	7.1354e-08	133.45	20809000	yes
897	FEVNNTILHPEIVECR	16	P12955	Xaa-Pro dipeptidase OS=Homo sapiens OX=9606 GN=PEPD PE=1 SV=3	3	657.332	-1.8062			21467000	yes
898	FFESFGDLSTPDAVMGNPK	19	P68871	Hemoglobin subunit beta OS=Homo sapiens OX=9606 GN=HBB PE=1 SV=2	3	686.987	0.068805	0.0067892	60.307	10549000	yes
899	FFNVLTTNTDGK	12	Q92820	Gamma-glutamyl hydrolase OS=Homo sapiens OX=9606 GN=GGH PE=1 SV=2	2	678.843	-0.4282	0.0011056	145.25	39522000	yes
900	FFNVLTTNTDGK	12	Q92820	Gamma-glutamyl hydrolase OS=Homo sapiens OX=9606 GN=GGH PE=1 SV=2	2	678.843	0.28404	0.0015018	143.89	11592000	yes
901	FKDLGEENFK	10	P02768	Albumin OS=Homo sapiens OX=9606 GN=ALB PE=1 SV=2	2	613.806	0.22101	0.00045368	152.97	50736000	yes
902	FKDLGEENFK	10	P02768	Albumin OS=Homo sapiens OX=9606 GN=ALB PE=1 SV=2	2	613.806	-0.58784	1.0815e-07	187.97	722190000	yes
903	FKDLGEENFK	10	P02768	Albumin OS=Homo sapiens OX=9606 GN=ALB PE=1 SV=2	2	613.806	0.63693	4.3935e-33	222.3	142830000	yes
904	FKDLGEENFK	10	P02768	Albumin OS=Homo sapiens OX=9606 GN=ALB PE=1 SV=2	2	613.806	-0.8211	6.2243e-05	175.93	270990000	yes
905	FKDLGEENFK	10	P02768	Albumin OS=Homo sapiens OX=9606 GN=ALB PE=1 SV=2	2	613.806	-0.91683	0.0071032	135.55	122520000	yes
906	FKDLGEENFK	10	P02768	Albumin OS=Homo sapiens OX=9606 GN=ALB PE=1 SV=2	2	613.806	-1.0472	0.00036265	162.36	70046000	yes
907	FKDLGEENFK	10	P02768	Albumin OS=Homo sapiens OX=9606 GN=ALB PE=1 SV=2	2	613.806	-1.1638	2.8168e-07	186.78	82434000	yes
908	FKDLGEENFK	10	P02768	Albumin OS=Homo sapiens OX=9606 GN=ALB PE=1 SV=2	2	613.806	-1.2696	0.0091955	140.16	8073300	yes
909	FKDLGEENFK	10	P02768	Albumin OS=Homo sapiens OX=9606 GN=ALB PE=1 SV=2	2	613.806	-1.331	0.037227	107.15	9888600	yes
910	FKDLGEENFK	10	P02768	Albumin OS=Homo sapiens OX=9606 GN=ALB PE=1 SV=2	2	613.806	-1.4933	0.0099282	139.43	15455000	yes
911	FKDLGEENFK	10	P02768	Albumin OS=Homo sapiens OX=9606 GN=ALB PE=1 SV=2	2	613.806	-2.2868	0.032519	107.79	9996300	yes
912	FKDLGEENFK	10	P02768	Albumin OS=Homo sapiens OX=9606 GN=ALB PE=1 SV=2	2	613.806		0.010973	123.79		yes
913	FKVEESYDLKDTLR	14	P29508	Serpin B3 OS=Homo sapiens OX=9606 GN=SERPINB3 PE=1 SV=2	3	581.637	0.0047106	0.025789	56.648	997260	yes
914	FKVEESYDLKDTLR	14	P29508	Serpin B3 OS=Homo sapiens OX=9606 GN=SERPINB3 PE=1 SV=2	3	581.637	-0.53801	0.00012084	102.28	1801500	yes
915	FLASVSTVLTSK	12	P69905	Hemoglobin subunit alpha OS=Homo sapiens OX=9606 GN=HBA2 PE=1 SV=2	2	626.861	0.80442	0.0018122	142.83	166830000	yes
916	FLENEDRR	8	P01009	Alpha-1-antitrypsin OS=Homo sapiens OX=9606 GN=SERPINA1 PE=1 SV=3	2	539.767	-0.63098	0.005253	147.29	105850000	yes
917	FLEQQNKVLDTK	12	P48668	Keratin, type II cytoskeletal 6C OS=Homo sapiens OX=9606 GN=KRT6C PE=1 SV=3	3	488.268	0.18654	0.010456	94.191	5032900	no
918	FLEQQNKVLDTKWTLLQEQGTK	22	P48668	Keratin, type II cytoskeletal 6C OS=Homo sapiens OX=9606 GN=KRT6C PE=1 SV=3	4	662.608	0.31136	5.9995e-16	113.5	9352400	no
919	FLEQQNKVLDTKWTLLQEQGTK	22	P48668	Keratin, type II cytoskeletal 6C OS=Homo sapiens OX=9606 GN=KRT6C PE=1 SV=3	3	883.141	-0.26841	5.7479e-07	88.872	5575900	no
920	FLEQQNKVLDTKWTLLQEQGTK	22	P48668	Keratin, type II cytoskeletal 6C OS=Homo sapiens OX=9606 GN=KRT6C PE=1 SV=3	4	662.608	0.13411	2.1793e-58	199.89	21369000	no
921	FLEQQNKVLETKWTLLQEQGTK	22	P02538	Keratin, type II cytoskeletal 6A OS=Homo sapiens OX=9606 GN=KRT6A PE=1 SV=3	4	666.112	0.33435	2.4069e-19	121.26	5168600	yes
922	FLEQQNQVLQTKWELLQQMNVGTR	24	P35908	Keratin, type II cytoskeletal 2 epidermal OS=Homo sapiens OX=9606 GN=KRT2 PE=1 SV=2	3	977.843	0.030412	8.8113e-06	76.744	1689400000	yes
923	FLEQQNQVLQTKWELLQQVDTSTR	24	P04264	Keratin, type II cytoskeletal 1 OS=Homo sapiens OX=9606 GN=KRT1 PE=1 SV=6	3	978.177	-0.5214	1.0639e-31	157.88	20890000	yes
924	FLEQQNQVLQTKWELLQQVDTSTR	24	P04264	Keratin, type II cytoskeletal 1 OS=Homo sapiens OX=9606 GN=KRT1 PE=1 SV=6	4	733.885	-0.16312	1.4901e-07	85.932	2603600	yes
925	FLEQQNQVLQTKWELLQQVDTSTR	24	P04264	Keratin, type II cytoskeletal 1 OS=Homo sapiens OX=9606 GN=KRT1 PE=1 SV=6	3	978.177	0.21671	4.0988e-104	236.98	32822000	yes
926	FLEQQNQVLQTKWELLQQVDTSTR	24	P04264	Keratin, type II cytoskeletal 1 OS=Homo sapiens OX=9606 GN=KRT1 PE=1 SV=6	4	733.885	-0.9888	3.3147e-43	176.57	6010500	yes
927	FLEQQNQVLQTKWELLQQVDTSTR	24	P04264	Keratin, type II cytoskeletal 1 OS=Homo sapiens OX=9606 GN=KRT1 PE=1 SV=6	4	733.885	-0.9904	1.9487e-07	84.947	210900000	yes
928	FLNEQKNLHSEISGKR	16	P15924	Desmoplakin OS=Homo sapiens OX=9606 GN=DSP PE=1 SV=3	4	475.756	-0.77815	0.014914	54.501	3274700	yes
929	FLVNLVK	7	P43652	Afamin OS=Homo sapiens OX=9606 GN=AFM PE=1 SV=1	2	416.768	0.40869	0.031476	121.68	54673000	yes
930	FNALQYLR	8	P51884	Lumican OS=Homo sapiens OX=9606 GN=LUM PE=1 SV=2	2	512.782	0.8519	0.00039979	180.49	151090000	yes
931	FNKPFVFLMIEQNTK	15	P01009	Alpha-1-antitrypsin OS=Homo sapiens OX=9606 GN=SERPINA1 PE=1 SV=3	3	624.662	-0.68983	0.020806	48.405	2301400	yes
932	FPKAEFAEVSK	11	P02768	Albumin OS=Homo sapiens OX=9606 GN=ALB PE=1 SV=2	2	626.832		0.010263	121.9		yes
933	FPKAEFAEVSK	11	P02768	Albumin OS=Homo sapiens OX=9606 GN=ALB PE=1 SV=2	2	626.832	-1.9623	1.4047e-17	206.97	13839000	yes
934	FPSGTFEQVSQLVK	14	P02774	Vitamin D-binding protein OS=Homo sapiens OX=9606 GN=GC PE=1 SV=2	2	783.912	-0.098761	1.5716e-142	281.25	62885000	yes
935	FPSGTFEQVSQLVK	14	P02774	Vitamin D-binding protein OS=Homo sapiens OX=9606 GN=GC PE=1 SV=2	3	522.944	-0.51632	0.013362	66.004	3128900	yes
936	FQNALLVR	8	P02768	Albumin OS=Homo sapiens OX=9606 GN=ALB PE=1 SV=2	2	480.785	0.87545	0.030445	110.63	14401000	yes
937	FQNALLVR	8	P02768	Albumin OS=Homo sapiens OX=9606 GN=ALB PE=1 SV=2	2	480.785	0.81917	0.012302	131.3	15434000	yes
938	FQNALLVR	8	P02768	Albumin OS=Homo sapiens OX=9606 GN=ALB PE=1 SV=2	2	480.785	0.53067	0.034814	108.24	4838100	yes
939	FQNALLVR	8	P02768	Albumin OS=Homo sapiens OX=9606 GN=ALB PE=1 SV=2	2	480.785	-0.16437	0.011091	135.35	8117600	yes
940	FQNALLVR	8	P02768	Albumin OS=Homo sapiens OX=9606 GN=ALB PE=1 SV=2	2	480.785	0.36136	0.011091	135.35	7049000	yes
941	FQNALLVR	8	P02768	Albumin OS=Homo sapiens OX=9606 GN=ALB PE=1 SV=2	2	480.785	0.80928	0.011654	170.44	17027000	yes
942	FQNALLVR	8	P02768	Albumin OS=Homo sapiens OX=9606 GN=ALB PE=1 SV=2	2	480.785	1.2806	0.0118	154.35	15811000	yes
943	FQNALLVR	8	P02768	Albumin OS=Homo sapiens OX=9606 GN=ALB PE=1 SV=2	2	480.785	0.75932	0.011364	134.44	7683800	yes
944	FQNALLVR	8	P02768	Albumin OS=Homo sapiens OX=9606 GN=ALB PE=1 SV=2	2	480.785		0.030568	95.62		yes
945	FQNALLVR	8	P02768	Albumin OS=Homo sapiens OX=9606 GN=ALB PE=1 SV=2	2	480.785		0.033798	94.407		yes
946	FQNALLVR	8	P02768	Albumin OS=Homo sapiens OX=9606 GN=ALB PE=1 SV=2	2	480.785		0.0092349	135.35		yes
947	FQNALLVR	8	P02768	Albumin OS=Homo sapiens OX=9606 GN=ALB PE=1 SV=2	2	480.785		0.010212	128.48		yes
948	FQNALLVR	8	P02768	Albumin OS=Homo sapiens OX=9606 GN=ALB PE=1 SV=2	2	480.785		1.1684e-05	159.19		yes
949	FQNALLVR	8	P02768	Albumin OS=Homo sapiens OX=9606 GN=ALB PE=1 SV=2	2	480.785		0.00013396	151.51		yes
950	FQNALLVR	8	P02768	Albumin OS=Homo sapiens OX=9606 GN=ALB PE=1 SV=2	2	480.785		0.010261	125.08		yes
951	FQNALLVR	8	P02768	Albumin OS=Homo sapiens OX=9606 GN=ALB PE=1 SV=2	2	480.785		0.003537	145.88		yes
952	FQNALLVR	8	P02768	Albumin OS=Homo sapiens OX=9606 GN=ALB PE=1 SV=2	2	480.785		0.0085296	139.27		yes
953	FQNALLVR	8	P02768	Albumin OS=Homo sapiens OX=9606 GN=ALB PE=1 SV=2	2	480.785		3.3527e-08	161.47		yes
954	FQNALLVR	8	P02768	Albumin OS=Homo sapiens OX=9606 GN=ALB PE=1 SV=2	2	480.785		0.0087133	138.25		yes
955	FQNALLVR	8	P02768	Albumin OS=Homo sapiens OX=9606 GN=ALB PE=1 SV=2	2	480.785		0.0099641	131.3		yes
956	FQNALLVR	8	P02768	Albumin OS=Homo sapiens OX=9606 GN=ALB PE=1 SV=2	2	480.785		1.153e-13	178.24		yes
957	FQNALLVR	8	P02768	Albumin OS=Homo sapiens OX=9606 GN=ALB PE=1 SV=2	2	480.785		0.0087133	138.25		yes
958	FQNALLVR	8	P02768	Albumin OS=Homo sapiens OX=9606 GN=ALB PE=1 SV=2	2	480.785		2.7076e-29	190.71		yes
959	FQNALLVR	8	P02768	Albumin OS=Homo sapiens OX=9606 GN=ALB PE=1 SV=2	2	480.785		0.0085296	139.27		yes
960	FQNALLVR	8	P02768	Albumin OS=Homo sapiens OX=9606 GN=ALB PE=1 SV=2	2	480.785		0.0016146	148.21		yes
961	FQNALLVR	8	P02768	Albumin OS=Homo sapiens OX=9606 GN=ALB PE=1 SV=2	2	480.785		0.0086049	138.85		yes
962	FQNALLVR	8	P02768	Albumin OS=Homo sapiens OX=9606 GN=ALB PE=1 SV=2	2	480.785		0.0095737	133.47		yes
963	FQNALLVR	8	P02768	Albumin OS=Homo sapiens OX=9606 GN=ALB PE=1 SV=2	2	480.785		0.0016146	148.21		yes
964	FQNALLVR	8	P02768	Albumin OS=Homo sapiens OX=9606 GN=ALB PE=1 SV=2	2	480.785		0.010315	121.29		yes
965	FQNALLVR	8	P02768	Albumin OS=Homo sapiens OX=9606 GN=ALB PE=1 SV=2	2	480.785	-0.91608	0.014309	124.89	1302600	yes
966	FQNALLVR	8	P02768	Albumin OS=Homo sapiens OX=9606 GN=ALB PE=1 SV=2	2	480.785	-0.36607	0.014474	124.37	1437100	yes
967	FQNALLVR	8	P02768	Albumin OS=Homo sapiens OX=9606 GN=ALB PE=1 SV=2	2	480.785	-0.048195	0.00039979	180.49	7881500	yes
968	FQNALLVR	8	P02768	Albumin OS=Homo sapiens OX=9606 GN=ALB PE=1 SV=2	2	480.785	-0.1988	0.0077278	170.44	5090300	yes
969	FQNALLVR	8	P02768	Albumin OS=Homo sapiens OX=9606 GN=ALB PE=1 SV=2	2	480.785	-0.90925	0.011473	154.09	2760200	yes
970	FQNALLVR	8	P02768	Albumin OS=Homo sapiens OX=9606 GN=ALB PE=1 SV=2	2	480.785		0.0091422	135.87		yes
971	FQNALLVR	8	P02768	Albumin OS=Homo sapiens OX=9606 GN=ALB PE=1 SV=2	2	480.785		0.0085296	139.27		yes
972	FQNALLVR	8	P02768	Albumin OS=Homo sapiens OX=9606 GN=ALB PE=1 SV=2	2	480.785		0.0016146	148.21		yes
973	FQNALLVR	8	P02768	Albumin OS=Homo sapiens OX=9606 GN=ALB PE=1 SV=2	2	480.785		0.00015769	150.02		yes
974	FQNALLVR	8	P02768	Albumin OS=Homo sapiens OX=9606 GN=ALB PE=1 SV=2	2	480.785		8.8772e-05	154.35		yes
975	FQNALLVR	8	P02768	Albumin OS=Homo sapiens OX=9606 GN=ALB PE=1 SV=2	2	480.785	0.35511	0.014555	124.12	1348400000	yes
976	FQNALLVR	8	P02768	Albumin OS=Homo sapiens OX=9606 GN=ALB PE=1 SV=2	2	480.785	-0.3142	0.0098419	139.27	289280000	yes
977	FQNALLVR	8	P02768	Albumin OS=Homo sapiens OX=9606 GN=ALB PE=1 SV=2	2	480.785	-0.75906	0.016021	119.56	8883800	yes
978	FQNALLVR	8	P02768	Albumin OS=Homo sapiens OX=9606 GN=ALB PE=1 SV=2	2	480.785	-0.696	0.013154	128.48	21864000	yes
979	FQNALLVR	8	P02768	Albumin OS=Homo sapiens OX=9606 GN=ALB PE=1 SV=2	2	480.785		0.026705	97.071		yes
980	FQNALLVR	8	P02768	Albumin OS=Homo sapiens OX=9606 GN=ALB PE=1 SV=2	2	480.785		0.026714	97.068		yes
981	FQNALLVR	8	P02768	Albumin OS=Homo sapiens OX=9606 GN=ALB PE=1 SV=2	2	480.785		0.010264	124.89		yes
982	FQNALLVR	8	P02768	Albumin OS=Homo sapiens OX=9606 GN=ALB PE=1 SV=2	2	480.785	-1.2977	0.018591	117.6	4276000	yes
983	FQNALLVR	8	P02768	Albumin OS=Homo sapiens OX=9606 GN=ALB PE=1 SV=2	2	480.785		0.025291	97.602		yes
984	FQNALLVR	8	P02768	Albumin OS=Homo sapiens OX=9606 GN=ALB PE=1 SV=2	2	480.785		0.019718	117.62		yes
985	FQNALLVR	8	P02768	Albumin OS=Homo sapiens OX=9606 GN=ALB PE=1 SV=2	2	480.785	-0.51561	0.0051401	148.21	3106700	yes
986	FQNALLVR	8	P02768	Albumin OS=Homo sapiens OX=9606 GN=ALB PE=1 SV=2	2	480.785	-0.55352	0.010046	138.85	5989200	yes
987	FQNALLVR	8	P02768	Albumin OS=Homo sapiens OX=9606 GN=ALB PE=1 SV=2	2	480.785	-0.57264	0.014988	122.78	1762200	yes
988	FQNALLVR	8	P02768	Albumin OS=Homo sapiens OX=9606 GN=ALB PE=1 SV=2	2	480.785	-0.67699	0.029347	111.28	541540	yes
989	FQNALLVR	8	P02768	Albumin OS=Homo sapiens OX=9606 GN=ALB PE=1 SV=2	2	480.785	-1.1401	0.030482	110.61	2380200	yes
990	FQNALLVR	8	P02768	Albumin OS=Homo sapiens OX=9606 GN=ALB PE=1 SV=2	2	480.785	-1.689	0.028584	111.73	6171600	yes
991	FQNALLVR	8	P02768	Albumin OS=Homo sapiens OX=9606 GN=ALB PE=1 SV=2	2	480.785	-1.9103	0.0058429	146.87	433110000	yes
992	FQNALLVR	8	P02768	Albumin OS=Homo sapiens OX=9606 GN=ALB PE=1 SV=2	2	480.785		0.0085296	139.27		yes
993	FQNALLVR	8	P02768	Albumin OS=Homo sapiens OX=9606 GN=ALB PE=1 SV=2	2	480.785		0.040765	107.66		yes
994	FQNALLVR	8	P02768	Albumin OS=Homo sapiens OX=9606 GN=ALB PE=1 SV=2	2	480.785		0.026705	97.071		yes
995	FQNALLVR	8	P02768	Albumin OS=Homo sapiens OX=9606 GN=ALB PE=1 SV=2	2	480.785		0.021197	99.139		yes
996	FQNALLVR	8	P02768	Albumin OS=Homo sapiens OX=9606 GN=ALB PE=1 SV=2	2	480.785		0.0087133	138.25		yes
997	FQNALLVR	8	P02768	Albumin OS=Homo sapiens OX=9606 GN=ALB PE=1 SV=2	2	480.785		0.0086049	138.85		yes
998	FQNALLVR	8	P02768	Albumin OS=Homo sapiens OX=9606 GN=ALB PE=1 SV=2	2	480.785		0.00013396	151.51		yes
999	FQNALLVR	8	P02768	Albumin OS=Homo sapiens OX=9606 GN=ALB PE=1 SV=2	2	480.785		0.033999	105.39		yes
1000	FQNALLVR	8	P02768	Albumin OS=Homo sapiens OX=9606 GN=ALB PE=1 SV=2	2	480.785		0.031244	114.59		yes
1001	FQNALLVR	8	P02768	Albumin OS=Homo sapiens OX=9606 GN=ALB PE=1 SV=2	2	480.785		0.010207	128.82		yes
1002	FQNALLVR	8	P02768	Albumin OS=Homo sapiens OX=9606 GN=ALB PE=1 SV=2	2	480.785		0.026705	97.071		yes
1003	FQNALLVR	8	P02768	Albumin OS=Homo sapiens OX=9606 GN=ALB PE=1 SV=2	2	480.785	-1.0693	0.036594	114.72	3149000	yes
1004	FQNALLVR	8	P02768	Albumin OS=Homo sapiens OX=9606 GN=ALB PE=1 SV=2	2	480.785	1.1515			566500	yes
1005	FQNALLVR	8	P02768	Albumin OS=Homo sapiens OX=9606 GN=ALB PE=1 SV=2	2	480.785	1.0942			127370	yes
1006	FQNALLVR	8	P02768	Albumin OS=Homo sapiens OX=9606 GN=ALB PE=1 SV=2	2	480.785	-0.20024			1082400	yes
1007	FQNALLVR	8	P02768	Albumin OS=Homo sapiens OX=9606 GN=ALB PE=1 SV=2	2	480.785	-0.68492			8250800	yes
1008	FQNALLVR	8	P02768	Albumin OS=Homo sapiens OX=9606 GN=ALB PE=1 SV=2	2	480.785	-1.0883			6275100	yes
1009	FQNALLVR	8	P02768	Albumin OS=Homo sapiens OX=9606 GN=ALB PE=1 SV=2	2	480.785	-1.004			22776000	yes
1010	FRDPGRAVDLEK	12	Q0P6H9	Transmembrane protein 62 OS=Homo sapiens OX=9606 GN=TMEM62 PE=1 SV=1	2	701.876	-1.4619	0.0091756	99.802	18125000	yes
1011	FSGSGSGTDFTLK	13	A2NJV5	Immunoglobulin kappa variable 2-29 OS=Homo sapiens OX=9606 GN=IGKV2-29 PE=3 SV=2	2	652.312	-1.8293	2.3817e-10	167.12	38596000	yes
1012	FSGSGSGTDFTLTISR	16	A0A0C4DH25	Immunoglobulin kappa variable 3D-20 OS=Homo sapiens OX=9606 GN=IGKV3D-20 PE=3 SV=1	2	816.897	-1.8899	4.3656e-14	159.5	31461000	yes
1013	FSGTWYAMAK	10	P02753	Retinol-binding protein 4 OS=Homo sapiens OX=9606 GN=RBP4 PE=1 SV=3	2	581.274	1.4533	0.018894	103.56	6239900	yes
1014	FSHEEIAMATVTALR	15	P04075	Fructose-bisphosphate aldolase A OS=Homo sapiens OX=9606 GN=ALDOA PE=1 SV=2	3	559.287	0.085249	0.01866	55.213	7324800	yes
1015	FSPENTR	7	P01008	Antithrombin-III OS=Homo sapiens OX=9606 GN=SERPINC1 PE=1 SV=1	2	425.706	-1.5019	0.03081	121.29	126540000	yes
1016	FSSCGGGGGSFGAGGGFGSR	20	P04264	Keratin, type II cytoskeletal 1 OS=Homo sapiens OX=9606 GN=KRT1 PE=1 SV=6	2	883.371	-0.47172	1.0066e-17	124.62	33053000	yes
1017	FSSCGGGGGSFGAGGGFGSR	20	P04264	Keratin, type II cytoskeletal 1 OS=Homo sapiens OX=9606 GN=KRT1 PE=1 SV=6	3	589.25	-1.1437	0.0032109	65.47	2600000	yes
1018	FSSSGGGGGGGR	12	P35527	Keratin, type I cytoskeletal 9 OS=Homo sapiens OX=9606 GN=KRT9 PE=1 SV=3	2	491.72	0.19623	0.0012312	122.13	5480800	yes
1019	FSSSGGGGGGGR	12	P35527	Keratin, type I cytoskeletal 9 OS=Homo sapiens OX=9606 GN=KRT9 PE=1 SV=3	2	491.72	0.12327	0.0027942	128.36	5336000	yes
1020	FSSSGGGGGGGR	12	P35527	Keratin, type I cytoskeletal 9 OS=Homo sapiens OX=9606 GN=KRT9 PE=1 SV=3	2	491.72	0.068334	0.0029464	130.75	12806000	yes
1021	FSSSGGGGGGGR	12	P35527	Keratin, type I cytoskeletal 9 OS=Homo sapiens OX=9606 GN=KRT9 PE=1 SV=3	2	491.72	-0.14267	0.0011276	145.17	26859000	yes
1022	FSSSGGGGGGGR	12	P35527	Keratin, type I cytoskeletal 9 OS=Homo sapiens OX=9606 GN=KRT9 PE=1 SV=3	2	491.72	-0.099082	0.015695	98.033	2714700	yes
1023	FSSSGGGGGGGR	12	P35527	Keratin, type I cytoskeletal 9 OS=Homo sapiens OX=9606 GN=KRT9 PE=1 SV=3	2	491.72	-1.9486	0.0029484	133.57	84617000	yes
1024	FSSSGGGGGGGR	12	P35527	Keratin, type I cytoskeletal 9 OS=Homo sapiens OX=9606 GN=KRT9 PE=1 SV=3	2	491.72	-1.9395	0.0029454	136.57	41468000	yes
1025	FSSSGGGGGGGR	12	P35527	Keratin, type I cytoskeletal 9 OS=Homo sapiens OX=9606 GN=KRT9 PE=1 SV=3	2	491.72	-0.57614			141360	yes
1026	FSSSGGGGGGGR	12	P35527	Keratin, type I cytoskeletal 9 OS=Homo sapiens OX=9606 GN=KRT9 PE=1 SV=3	2	491.72	-0.59059			4114400	yes
1027	FSSSGGGGGGGR	12	P35527	Keratin, type I cytoskeletal 9 OS=Homo sapiens OX=9606 GN=KRT9 PE=1 SV=3	2	491.72	-0.5581			270950	yes
1028	FSSSGGGGGGGRFSSSSGYGGGSSR	25	P35527	Keratin, type I cytoskeletal 9 OS=Homo sapiens OX=9606 GN=KRT9 PE=1 SV=3	3	733.653	-2.0322	2.6102e-16	105.79	99236000	yes
1029	FSSSGGGGGGGRFSSSSGYGGGSSR	25	P35527	Keratin, type I cytoskeletal 9 OS=Homo sapiens OX=9606 GN=KRT9 PE=1 SV=3	3	733.653	-1.5512	1.352e-05	70.569	7547700	yes
1030	FSSSSGYGGGSSR	13	P35527	Keratin, type I cytoskeletal 9 OS=Homo sapiens OX=9606 GN=KRT9 PE=1 SV=3	2	618.268	0.49045	0.00033888	112.15	9497400	yes
1031	FSSSSGYGGGSSR	13	P35527	Keratin, type I cytoskeletal 9 OS=Homo sapiens OX=9606 GN=KRT9 PE=1 SV=3	2	618.268	0.1381	0.038652	80.763	8422700	yes
1032	FSSSSGYGGGSSR	13	P35527	Keratin, type I cytoskeletal 9 OS=Homo sapiens OX=9606 GN=KRT9 PE=1 SV=3	2	618.268	-0.24548	0.00074665	105.46	5005000	yes
1033	FSSSSGYGGGSSR	13	P35527	Keratin, type I cytoskeletal 9 OS=Homo sapiens OX=9606 GN=KRT9 PE=1 SV=3	2	618.268	-0.53429	0.00044544	129.89	164810000	yes
1034	FSSSSGYGGGSSR	13	P35527	Keratin, type I cytoskeletal 9 OS=Homo sapiens OX=9606 GN=KRT9 PE=1 SV=3	2	618.268	-0.53864	0.00027439	113.63	18174000	yes
1035	FTDSENVCQER	11	P43652	Afamin OS=Homo sapiens OX=9606 GN=AFM PE=1 SV=1	2	692.794	-1.0849	2.1521e-107	273.9	143200000	yes
1036	FTDSENVCQER	11	P43652	Afamin OS=Homo sapiens OX=9606 GN=AFM PE=1 SV=1	2	692.794	-1.2412	3.9655e-05	157.66	372630000	yes
1037	FTVETPDK	8	P05543	Thyroxine-binding globulin OS=Homo sapiens OX=9606 GN=SERPINA7 PE=1 SV=2	2	468.737	-0.19212	0.010863	136.11	186040000	yes
1038	FVYTPAMESVCGYFHR	16	P01033	Metalloproteinase inhibitor 1 OS=Homo sapiens OX=9606 GN=TIMP1 PE=1 SV=1	3	655.299	0.2778	0.0001487	98.694	11018000	yes
1039	FYTIEILKVE	10	P12273	Prolactin-inducible protein OS=Homo sapiens OX=9606 GN=PIP PE=1 SV=1	2	627.853	0.35217	0.00035084	162.88	26186000	yes
1040	GAVHDVKDVLDSVL	14	P81605	Dermcidin OS=Homo sapiens OX=9606 GN=DCD PE=1 SV=2	2	733.896	-0.91551	7.5197e-05	119.45	33685000	yes
1041	GAYPLSIEPIGVR	13	P00450	Ceruloplasmin OS=Homo sapiens OX=9606 GN=CP PE=1 SV=1	2	686.385	-1.44	0.0001487	116.52	10181000	yes
1042	GCPDVQASLPDAK	13	Q96PD5	N-acetylmuramoyl-L-alanine amidase OS=Homo sapiens OX=9606 GN=PGLYRP2 PE=1 SV=1	2	679.324	0.074538	0.035332	83.862	27738000	yes
1043	GCPDVQASLPDAK	13	Q96PD5	N-acetylmuramoyl-L-alanine amidase OS=Homo sapiens OX=9606 GN=PGLYRP2 PE=1 SV=1	2	679.324	0.088952	4.1152e-13	178.81	437590000	yes
1044	GDDITMVLILPKPEK	15	P01008	Antithrombin-III OS=Homo sapiens OX=9606 GN=SERPINC1 PE=1 SV=1	3	556.98	-0.57597	0.021112	79.022	94873000	yes
1045	GDECQLCEVENR	12	O75882	Attractin OS=Homo sapiens OX=9606 GN=ATRN PE=1 SV=2	2	754.809	-1.7958	5.3142e-64	247.22	49937000	yes
1046	GDECQLCEVENR	12	O75882	Attractin OS=Homo sapiens OX=9606 GN=ATRN PE=1 SV=2	2	754.809		0.02549	111.65		yes
1047	GDIVTVVSPALLDR	14	P55290	Cadherin-13 OS=Homo sapiens OX=9606 GN=CDH13 PE=1 SV=1	2	727.914	-0.40329	8.2255e-05	114.83	10842000	yes
1048	GDKVWVYPPEK	11	P02790	Hemopexin OS=Homo sapiens OX=9606 GN=HPX PE=1 SV=2	2	659.346	-1.5576	0.010334	141.95	9423200	yes
1049	GDMFLVANLGTK	12	P43251	Biotinidase OS=Homo sapiens OX=9606 GN=BTD PE=1 SV=2	2	633.332	-0.95589	1.421e-08	164.66	14336000	yes
1050	GDSFTHTPPLDPQELDILK	19	P00533	Epidermal growth factor receptor OS=Homo sapiens OX=9606 GN=EGFR PE=1 SV=2	3	708.36	-1.465	0.026151	45.704	2232400	yes
1051	GDTFSCMVGHEALPLAFTQK	20	P01876	Immunoglobulin heavy constant alpha 1 OS=Homo sapiens OX=9606 GN=IGHA1 PE=1 SV=2	3	737.019	-0.40582	7.9248e-11	101.64	10289000	yes
1052	GEACDIPHCTDNCGFPHR	18	O75882	Attractin OS=Homo sapiens OX=9606 GN=ATRN PE=1 SV=2	3	714.956	-1.8024	0.015574	52.522	17682000	yes
1053	GEACDIPHCTDNCGFPHR	18	O75882	Attractin OS=Homo sapiens OX=9606 GN=ATRN PE=1 SV=2	3	714.956	-0.8193			31836000	yes
1054	GECQAEGVLFFQGDR	15	P02790	Hemopexin OS=Homo sapiens OX=9606 GN=HPX PE=1 SV=2	2	856.888	0.9054	4.2476e-10	155.86	18683000	yes
1055	GECQAEGVLFFQGDR	15	P02790	Hemopexin OS=Homo sapiens OX=9606 GN=HPX PE=1 SV=2	2	856.888	-0.31393	0.0001608	102.62	18069000	yes
1056	GECQAEGVLFFQGDR	15	P02790	Hemopexin OS=Homo sapiens OX=9606 GN=HPX PE=1 SV=2	3	571.595	-0.29483	0.0090795	76.391	5020700	yes
1057	GECQAEGVLFFQGDR	15	P02790	Hemopexin OS=Homo sapiens OX=9606 GN=HPX PE=1 SV=2	3	571.595	-1.4159	0.037215	44.925	529320000	yes
1058	GECQAEGVLFFQGDR	15	P02790	Hemopexin OS=Homo sapiens OX=9606 GN=HPX PE=1 SV=2	2	856.888	-1.6116	4.8426e-54	220.53	496460000	yes
1059	GECQAEGVLFFQGDR	15	P02790	Hemopexin OS=Homo sapiens OX=9606 GN=HPX PE=1 SV=2	2	856.888	-1.4721	5.9577e-37	208.28	60203000	yes
1060	GECQAEGVLFFQGDR	15	P02790	Hemopexin OS=Homo sapiens OX=9606 GN=HPX PE=1 SV=2	3	571.595	-0.2534			287390	yes
1061	GEESAVMLEPR	11	Q9Y646	Carboxypeptidase Q OS=Homo sapiens OX=9606 GN=CPQ PE=1 SV=1	2	609.295	0.95728	0.012615	103.7	4317900	yes
1062	GENALKDAK	9	P04264	Keratin, type II cytoskeletal 1 OS=Homo sapiens OX=9606 GN=KRT1 PE=1 SV=6	2	473.254	-0.49252	0.014294	137.95	7573900	yes
1063	GEQHGSSSGSSSSYGQHGSGSR	22	Q86YZ3	Hornerin OS=Homo sapiens OX=9606 GN=HRNR PE=1 SV=2	4	531.475	-1.0928	0.00014664	76.733	8668100	yes
1064	GEQHGSSSGSSSSYGQHGSGSR	22	Q86YZ3	Hornerin OS=Homo sapiens OX=9606 GN=HRNR PE=1 SV=2	4	531.475	-1.6389	0.0074807	58.914	3359300	yes
1065	GERHGSSSGSSSSYGQHGSGSR	22	Q86YZ3	Hornerin OS=Homo sapiens OX=9606 GN=HRNR PE=1 SV=2	4	538.485	-1.6671	3.254e-08	90.193	3215200	yes
1066	GFSANSARLPGVSR	14	P48668	Keratin, type II cytoskeletal 6C OS=Homo sapiens OX=9606 GN=KRT6C PE=1 SV=3	3	473.588	-1.1325	0.00012644	107.37	5746300	no
1067	GFSSGSAVVSGGSR	14	P35908	Keratin, type II cytoskeletal 2 epidermal OS=Homo sapiens OX=9606 GN=KRT2 PE=1 SV=2	2	627.807	-1.2196	5.2742e-07	152.62	25035000	yes
1068	GFSSGSAVVSGGSR	14	P35908	Keratin, type II cytoskeletal 2 epidermal OS=Homo sapiens OX=9606 GN=KRT2 PE=1 SV=2	2	627.807	-0.10049	1.0434e-10	159.94	25966000	yes
1069	GFSSGSAVVSGGSR	14	P35908	Keratin, type II cytoskeletal 2 epidermal OS=Homo sapiens OX=9606 GN=KRT2 PE=1 SV=2	2	627.807	-1.7349	5.808e-18	186.74	28268000	yes
1070	GFSSGSAVVSGGSRR	15	P35908	Keratin, type II cytoskeletal 2 epidermal OS=Homo sapiens OX=9606 GN=KRT2 PE=1 SV=2	3	470.908	-0.79907	5.4797e-07	111.12	16753000	yes
1071	GFSSGSAVVSGGSRR	15	P35908	Keratin, type II cytoskeletal 2 epidermal OS=Homo sapiens OX=9606 GN=KRT2 PE=1 SV=2	3	470.908	-1.8106			103330	yes
1072	GFYPSDIAVEWESNGQPENNYK	22	P01861	Immunoglobulin heavy constant gamma 4 OS=Homo sapiens OX=9606 GN=IGHG4 PE=1 SV=1	3	848.715		9.3223e-07	65.855		no
1073	GGGFGGGSSFGGGSGFSGGGFGGGGFGGGR	30	P35908	Keratin, type II cytoskeletal 2 epidermal OS=Homo sapiens OX=9606 GN=KRT2 PE=1 SV=2	3	800.344	1.1506	4.1375e-49	140.93	96731000	yes
1074	GGGFGGGSSFGGGSGFSGGGFGGGGFGGGR	30	P35908	Keratin, type II cytoskeletal 2 epidermal OS=Homo sapiens OX=9606 GN=KRT2 PE=1 SV=2	3	800.344	0.61793	1.4814e-49	146.04	67095000	yes
1075	GGGGGGFRGFSSGSAVVSGGSR	22	P35908	Keratin, type II cytoskeletal 2 epidermal OS=Homo sapiens OX=9606 GN=KRT2 PE=1 SV=2	3	633.973	-0.835	0.0069225	56.529	9277200	yes
1076	GGGGGGFRGFSSGSAVVSGGSR	22	P35908	Keratin, type II cytoskeletal 2 epidermal OS=Homo sapiens OX=9606 GN=KRT2 PE=1 SV=2	3	633.973	-0.20604	5.6025e-16	112.54	4932700	yes
1077	GGGGGGFRGFSSGSAVVSGGSR	22	P35908	Keratin, type II cytoskeletal 2 epidermal OS=Homo sapiens OX=9606 GN=KRT2 PE=1 SV=2	3	633.973	-0.96253	4.1138e-19	137.09	6722400	yes
1078	GGGGGGFRGFSSGSAVVSGGSR	22	P35908	Keratin, type II cytoskeletal 2 epidermal OS=Homo sapiens OX=9606 GN=KRT2 PE=1 SV=2	3	633.973	1.3194			514750	yes
1079	GGGGGGYGSGGSSYGSGGGSYGSGGGGGGGR	31	P04264	Keratin, type II cytoskeletal 1 OS=Homo sapiens OX=9606 GN=KRT1 PE=1 SV=6	3	795.322	-1.8682	3.7873e-47	129.62	154560000	yes
1080	GGGGGGYGSGGSSYGSGGGSYGSGGGGGGGR	31	P04264	Keratin, type II cytoskeletal 1 OS=Homo sapiens OX=9606 GN=KRT1 PE=1 SV=6	3	795.322	-2.1116	1.4196e-26	103.33	4717800	yes
1081	GGGGGGYGSGGSSYGSGGGSYGSGGGGGGGR	31	P04264	Keratin, type II cytoskeletal 1 OS=Homo sapiens OX=9606 GN=KRT1 PE=1 SV=6	3	795.322	-0.29939	5.2164e-60	168.45	32423000	yes
1082	GGGGGGYGSGGSSYGSGGGSYGSGGGGGGGR	31	P04264	Keratin, type II cytoskeletal 1 OS=Homo sapiens OX=9606 GN=KRT1 PE=1 SV=6	3	795.322	-0.62678			802090	yes
1083	GGSGGGGGGSSGGR	14	P04264	Keratin, type II cytoskeletal 1 OS=Homo sapiens OX=9606 GN=KRT1 PE=1 SV=6	2	503.718		0.00067923	103.34		yes
1084	GGSGGGGGGSSGGRGSGGGSSGGSIGGR	28	P04264	Keratin, type II cytoskeletal 1 OS=Homo sapiens OX=9606 GN=KRT1 PE=1 SV=6	3	693.976	-0.5321	2.882e-35	128.17	6155100	yes
1085	GGSGGGGGGSSGGRGSGGGSSGGSIGGR	28	P04264	Keratin, type II cytoskeletal 1 OS=Homo sapiens OX=9606 GN=KRT1 PE=1 SV=6	3	693.976	-2.1013	0.001584	45.957	21248000	yes
1086	GGSGGGGGGSSGGRGSGGGSSGGSIGGR	28	P04264	Keratin, type II cytoskeletal 1 OS=Homo sapiens OX=9606 GN=KRT1 PE=1 SV=6	3	693.976	-1.0069	1.4157e-06	68.361	6674100	yes
1087	GGSGGGGGGSSGGRGSGGGSSGGSIGGR	28	P04264	Keratin, type II cytoskeletal 1 OS=Homo sapiens OX=9606 GN=KRT1 PE=1 SV=6	3	693.976	-0.83749			49960	yes
1088	GGSGGGGGGSSGGRGSGGGSSGGSIGGR	28	P04264	Keratin, type II cytoskeletal 1 OS=Homo sapiens OX=9606 GN=KRT1 PE=1 SV=6	3	693.976	-1.3835			150510	yes
1089	GGSGGGGGGSSGGRGSGGGSSGGSIGGRGSSSGGVK	36	P04264	Keratin, type II cytoskeletal 1 OS=Homo sapiens OX=9606 GN=KRT1 PE=1 SV=6	4	685.565	-1.4919	2.535e-34	101.86	9291800	yes
1090	GGSGGGGSISGGGYGSGGGSGGR	23	P35908	Keratin, type II cytoskeletal 2 epidermal OS=Homo sapiens OX=9606 GN=KRT2 PE=1 SV=2	2	871.378	-1.1416	4.2331e-61	195.23	19255000	yes
1091	GGSGGGGSISGGGYGSGGGSGGR	23	P35908	Keratin, type II cytoskeletal 2 epidermal OS=Homo sapiens OX=9606 GN=KRT2 PE=1 SV=2	2	871.378	-0.52109	1.8689e-61	197.15	51412000	yes
1092	GGSGGGGSISGGGYGSGGGSGGR	23	P35908	Keratin, type II cytoskeletal 2 epidermal OS=Homo sapiens OX=9606 GN=KRT2 PE=1 SV=2	3	581.254	-1.3079	0.034993	37.896	3850800	yes
1093	GGSGGGGSISGGGYGSGGGSGGR	23	P35908	Keratin, type II cytoskeletal 2 epidermal OS=Homo sapiens OX=9606 GN=KRT2 PE=1 SV=2	2	871.378	-1.7141	3.0375e-118	246.34	31867000	yes
1094	GGSGGGGSISGGGYGSGGGSGGR	23	P35908	Keratin, type II cytoskeletal 2 epidermal OS=Homo sapiens OX=9606 GN=KRT2 PE=1 SV=2	2	871.378	-0.14226	4.3136e-90	220.6	5337400	yes
1095	GGSGGSHGGGSGFGGESGGSYGGGEEASGSGGGYGGGSGK	40	P35527	Keratin, type I cytoskeletal 9 OS=Homo sapiens OX=9606 GN=KRT9 PE=1 SV=3	3	1075.1	-0.59023	3.071e-41	102.26	81468000	yes
1096	GGSGGSHGGGSGFGGESGGSYGGGEEASGSGGGYGGGSGK	40	P35527	Keratin, type I cytoskeletal 9 OS=Homo sapiens OX=9606 GN=KRT9 PE=1 SV=3	3	1075.1	-1.1034	4.2698e-96	174.58	64264000	yes
1097	GGSGGSHGGGSGFGGESGGSYGGGEEASGSGGGYGGGSGK	40	P35527	Keratin, type I cytoskeletal 9 OS=Homo sapiens OX=9606 GN=KRT9 PE=1 SV=3	3	1075.1	-1.0549	0.023967	22.152	4116900	yes
1098	GGSGGSHGGGSGFGGESGGSYGGGEEASGSGGGYGGGSGKSSHS	44	P35527	Keratin, type I cytoskeletal 9 OS=Homo sapiens OX=9606 GN=KRT9 PE=1 SV=3	4	906.115	-1.7372	6.1621e-31	95.111	58274000	yes
1099	GGSGGSYGGGGSGGGYGGGSGSR	23	P35527	Keratin, type I cytoskeletal 9 OS=Homo sapiens OX=9606 GN=KRT9 PE=1 SV=3	2	896.367	-1.4186	0	439.02	153540000	yes
1100	GGSGGSYGGGGSGGGYGGGSGSR	23	P35527	Keratin, type I cytoskeletal 9 OS=Homo sapiens OX=9606 GN=KRT9 PE=1 SV=3	2	896.367	0.52178	0	414.61	76230000	yes
1101	GGSGGSYGGGGSGGGYGGGSGSR	23	P35527	Keratin, type I cytoskeletal 9 OS=Homo sapiens OX=9606 GN=KRT9 PE=1 SV=3	3	597.914	-0.30663	0.0031454	54.223	2862500	yes
1102	GGSGGSYGGGGSGGGYGGGSGSR	23	P35527	Keratin, type I cytoskeletal 9 OS=Homo sapiens OX=9606 GN=KRT9 PE=1 SV=3	2	896.367	-1.6434	2.7035e-79	209.89	104890000	yes
1103	GGSGGSYGGGGSGGGYGGGSGSR	23	P35527	Keratin, type I cytoskeletal 9 OS=Homo sapiens OX=9606 GN=KRT9 PE=1 SV=3	2	896.367	-1.3855	0	361.38	36699000	yes
1104	GGSGGSYGGGGSGGGYGGGSGSR	23	P35527	Keratin, type I cytoskeletal 9 OS=Homo sapiens OX=9606 GN=KRT9 PE=1 SV=3	2	896.367	-2.2832			68553	yes
1105	GGSGGSYGGGGSGGGYGGGSGSR	23	P35527	Keratin, type I cytoskeletal 9 OS=Homo sapiens OX=9606 GN=KRT9 PE=1 SV=3	2	896.367	-1.382			38196	yes
1106	GGSISGGGYGSGGGK	15	P35908	Keratin, type II cytoskeletal 2 epidermal OS=Homo sapiens OX=9606 GN=KRT2 PE=1 SV=2	2	599.278	0.25909	4.0589e-07	111.63	20039000	yes
1107	GGSISGGGYGSGGGK	15	P35908	Keratin, type II cytoskeletal 2 epidermal OS=Homo sapiens OX=9606 GN=KRT2 PE=1 SV=2	2	599.278	-0.50649	2.5471e-07	114.86	13425000	yes
1108	GGSISGGGYGSGGGK	15	P35908	Keratin, type II cytoskeletal 2 epidermal OS=Homo sapiens OX=9606 GN=KRT2 PE=1 SV=2	2	599.278	-0.89101	0.015069	93.345	2118700	yes
1109	GGSSSGGGYGSGGGGSSSVK	20	P35908	Keratin, type II cytoskeletal 2 epidermal OS=Homo sapiens OX=9606 GN=KRT2 PE=1 SV=2	2	794.845	-0.68096	9.1774e-121	258.09	9506000	yes
1110	GGSSSGGGYGSGGGGSSSVK	20	P35908	Keratin, type II cytoskeletal 2 epidermal OS=Homo sapiens OX=9606 GN=KRT2 PE=1 SV=2	2	794.845	-1.7464	0.025697	58.487	3892000	yes
1111	GGYTLVSGYPK	11	P02790	Hemopexin OS=Homo sapiens OX=9606 GN=HPX PE=1 SV=2	2	571.298	-1.3819	0.0014667	120.12	53856000	yes
1112	GHILELLTEVTR	12	P31944	Caspase-14 OS=Homo sapiens OX=9606 GN=CASP14 PE=1 SV=2	3	460.933	-0.55618	0.028764	66.262	1130700	yes
1113	GIVAAFYSGPSLSDK	15	P80108	Phosphatidylinositol-glycan-specific phospholipase D OS=Homo sapiens OX=9606 GN=GPLD1 PE=1 SV=3	2	756.391	-0.051456	1.4237e-07	143.79	26176000	yes
1114	GLGVGFGSGGGSSSSVK	17	P13647	Keratin, type II cytoskeletal 5 OS=Homo sapiens OX=9606 GN=KRT5 PE=1 SV=3	2	720.36	0.35205	0.0032245	86.911	1913700	yes
1115	GLSTESILIPR	11	P31025	Lipocalin-1 OS=Homo sapiens OX=9606 GN=LCN1 PE=1 SV=1	2	593.346	-0.23656	0.019656	98.033	2936100	yes
1116	GLVGIEFKEKLLSAER	16	P15924	Desmoplakin OS=Homo sapiens OX=9606 GN=DSP PE=1 SV=3	3	597.012	0.81056	9.3325e-06	106.19	1625000	yes
1117	GNDDHWIVDTDYDTYAVQYSCR	22	P02753	Retinol-binding protein 4 OS=Homo sapiens OX=9606 GN=RBP4 PE=1 SV=3	3	898.378	-1.6822	6.2686e-52	197.72	95737000	yes
1118	GNYDAAQR	8	P35542	Serum amyloid A-4 protein OS=Homo sapiens OX=9606 GN=SAA4 PE=1 SV=2	2	447.707		0.037056	106.42		yes
1119	GPTSQESQLNAMKR	14	Q96CB8	Integrator complex subunit 12 OS=Homo sapiens OX=9606 GN=INTS12 PE=1 SV=1	3	521.591	-0.51937	0.015888	49.929	3509000	yes
1120	GPYESGSGHSSGLGHQESR	19	Q86YZ3	Hornerin OS=Homo sapiens OX=9606 GN=HRNR PE=1 SV=2	3	643.621	1.3132	4.7849e-16	151.23	3458900	yes
1121	GPYESGSGHSSGLGHR	16	Q86YZ3	Hornerin OS=Homo sapiens OX=9606 GN=HRNR PE=1 SV=2	3	528.91	-0.48224	7.7958e-11	154.07	14210000	yes
1122	GPYESGSGHSSGLGHR	16	Q86YZ3	Hornerin OS=Homo sapiens OX=9606 GN=HRNR PE=1 SV=2	3	528.91	1.1106	3.6137e-15	165.33	40997000	yes
1123	GPYESGSGHSSGLGHR	16	Q86YZ3	Hornerin OS=Homo sapiens OX=9606 GN=HRNR PE=1 SV=2	3	528.91	-1.549	9.7357e-11	152.89	19042000	yes
1124	GPYESGSGHSSGLGHR	16	Q86YZ3	Hornerin OS=Homo sapiens OX=9606 GN=HRNR PE=1 SV=2	3	528.91	-1.2323	0.017151	55.213	4591400	yes
1125	GPYESGSGHSSGLGHR	16	Q86YZ3	Hornerin OS=Homo sapiens OX=9606 GN=HRNR PE=1 SV=2	3	528.91	1.1016			834790	yes
1126	GPYESGSGHSSGLGHR	16	Q86YZ3	Hornerin OS=Homo sapiens OX=9606 GN=HRNR PE=1 SV=2	3	528.91	-0.5628			39926	yes
1127	GPYESGSGHSSGLGHR	16	Q86YZ3	Hornerin OS=Homo sapiens OX=9606 GN=HRNR PE=1 SV=2	3	528.91	-1.5632			121660	yes
1128	GPYESGSGHSSGLGHRESR	19	Q86YZ3	Hornerin OS=Homo sapiens OX=9606 GN=HRNR PE=1 SV=2	3	652.968	-0.55428	0.037724	48.547	2978900	yes
1129	GPYESGSGHSSGLGHRESR	19	Q86YZ3	Hornerin OS=Homo sapiens OX=9606 GN=HRNR PE=1 SV=2	3	652.968	0.9204	4.5189e-07	99.569	3169900	yes
1130	GPYESGSGHSSGLGHRESR	19	Q86YZ3	Hornerin OS=Homo sapiens OX=9606 GN=HRNR PE=1 SV=2	3	652.968	-1.5576	1.4337e-12	136.35	11432000	yes
1131	GPYESGSGHSSGLGHRESR	19	Q86YZ3	Hornerin OS=Homo sapiens OX=9606 GN=HRNR PE=1 SV=2	3	652.968	-2.028			22795	yes
1132	GPYESGSGHSSGLGHRESR	19	Q86YZ3	Hornerin OS=Homo sapiens OX=9606 GN=HRNR PE=1 SV=2	3	652.968	-1.3185			64156	yes
1133	GQCIINSNK	9	P43652	Afamin OS=Homo sapiens OX=9606 GN=AFM PE=1 SV=1	2	517.258	-1.5889	0.020712	105.57	1509800	yes
1134	GQCIINSNKDDRPK	14	P43652	Afamin OS=Homo sapiens OX=9606 GN=AFM PE=1 SV=1	4	411.959	-0.68912	1.8585e-05	140.08	70857000	yes
1135	GQFPILSITWEHAGR	15	Q8N6C8	Leukocyte immunoglobulin-like receptor subfamily A member 3 OS=Homo sapiens OX=9606 GN=LILRA3 PE=1 SV=3	3	571.302	-0.74859	0.026747	48.405	1840700	yes
1136	GQTLLAVAK	9	P02750	Leucine-rich alpha-2-glycoprotein OS=Homo sapiens OX=9606 GN=LRG1 PE=1 SV=2	2	450.779	-1.2323	0.03263	98.997	370120000	yes
1137	GQTLLAVAK	9	P02750	Leucine-rich alpha-2-glycoprotein OS=Homo sapiens OX=9606 GN=LRG1 PE=1 SV=2	2	450.779	-0.76611			1587000	yes
1138	GQVGGDVNVEMDAAPGVDLSR	21	P02533	Keratin, type I cytoskeletal 14 OS=Homo sapiens OX=9606 GN=KRT14 PE=1 SV=4	3	701.332	-0.68671	0.021813	44.105	3186700	yes
1139	GRGGGGGGFRGFSSGSAVVSGGSR	24	P35908	Keratin, type II cytoskeletal 2 epidermal OS=Homo sapiens OX=9606 GN=KRT2 PE=1 SV=2	4	529.013	-0.90792	0.020205	41.482	3263900	yes
1140	GRGGGGGGFRGFSSGSAVVSGGSR	24	P35908	Keratin, type II cytoskeletal 2 epidermal OS=Homo sapiens OX=9606 GN=KRT2 PE=1 SV=2	4	529.013	-0.52439	0.00024939	59.814	3930100	yes
1141	GSEAINAPGDNPAK	14	Q9NZP8	Complement C1r subcomponent-like protein OS=Homo sapiens OX=9606 GN=C1RL PE=1 SV=2	2	670.826	-2.3936	1.7478e-36	214.82	66734000	yes
1142	GSGSGQSPSYGR	12	Q86YZ3	Hornerin OS=Homo sapiens OX=9606 GN=HRNR PE=1 SV=2	2	570.257	-0.83441	2.6937e-09	171.85	4300500	yes
1143	GSGSSQSSGYGR	12	Q86YZ3	Hornerin OS=Homo sapiens OX=9606 GN=HRNR PE=1 SV=2	2	565.247	0.70582	0.0012449	144.77	1697600	yes
1144	GSLGGGFSSGGFSGGSFSR	19	P13645	Keratin, type I cytoskeletal 10 OS=Homo sapiens OX=9606 GN=KRT10 PE=1 SV=6	2	854.39	1.0305	0.00012074	92.063	10358000	yes
1145	GSLGGGFSSGGFSGGSFSR	19	P13645	Keratin, type I cytoskeletal 10 OS=Homo sapiens OX=9606 GN=KRT10 PE=1 SV=6	3	569.929	0.51728	4.636e-07	99.021	7368700	yes
1146	GSLGGGFSSGGFSGGSFSR	19	P13645	Keratin, type I cytoskeletal 10 OS=Homo sapiens OX=9606 GN=KRT10 PE=1 SV=6	2	854.39	0.32601	0.010206	73.887	3662200	yes
1147	GSLGGGFSSGGFSGGSFSR	19	P13645	Keratin, type I cytoskeletal 10 OS=Homo sapiens OX=9606 GN=KRT10 PE=1 SV=6	3	569.929		0.00084531	56.9		yes
1148	GSLGGGFSSGGFSGGSFSR	19	P13645	Keratin, type I cytoskeletal 10 OS=Homo sapiens OX=9606 GN=KRT10 PE=1 SV=6	2	854.39	-1.3314	7.8308e-05	94.551	5768000	yes
1149	GSPAINVAVHVFR	13	P02766	Transthyretin OS=Homo sapiens OX=9606 GN=TTR PE=1 SV=1	3	456.258	0.77868	0.0080203	83.182	1623800	yes
1150	GSPAINVAVHVFR	13	P02766	Transthyretin OS=Homo sapiens OX=9606 GN=TTR PE=1 SV=1	3	456.258	0.69172	0.0021711	96.103	840840	yes
1151	GSPAINVAVHVFR	13	P02766	Transthyretin OS=Homo sapiens OX=9606 GN=TTR PE=1 SV=1	3	456.258	1.142			1726700	yes
1152	GSPAINVAVHVFR	13	P02766	Transthyretin OS=Homo sapiens OX=9606 GN=TTR PE=1 SV=1	3	456.258	0.47647			1945200	yes
1153	GSPAINVAVHVFRKAADDTWEPFASGK	27	P02766	Transthyretin OS=Homo sapiens OX=9606 GN=TTR PE=1 SV=1	4	718.37	-1.1742	9.4401e-21	106.51	22690000	yes
1154	GSQTQSHPDLGTEGCWDQLSAPR	23	Q96PD5	N-acetylmuramoyl-L-alanine amidase OS=Homo sapiens OX=9606 GN=PGLYRP2 PE=1 SV=1	3	843.047	-1.7064	1.186e-15	99.366	6864500	yes
1155	GSQTQSHPDLGTEGCWDQLSAPR	23	Q96PD5	N-acetylmuramoyl-L-alanine amidase OS=Homo sapiens OX=9606 GN=PGLYRP2 PE=1 SV=1	3	843.047	-1.9522	8.7487e-11	92.95	2584900	yes
1156	GSQTQSHPDLGTEGCWDQLSAPR	23	Q96PD5	N-acetylmuramoyl-L-alanine amidase OS=Homo sapiens OX=9606 GN=PGLYRP2 PE=1 SV=1	3	843.047	-1.9035	0	347.46	45245000	yes
1157	GSRGGSGGSYGGGGSGGGYGGGSGSR	26	P35527	Keratin, type I cytoskeletal 9 OS=Homo sapiens OX=9606 GN=KRT9 PE=1 SV=3	3	697.966	-1.1294	6.746e-09	77.322	2100400	yes
1158	GSRGGSGGSYGGGGSGGGYGGGSGSR	26	P35527	Keratin, type I cytoskeletal 9 OS=Homo sapiens OX=9606 GN=KRT9 PE=1 SV=3	2	1046.44	-1.4006	0.00014077	62.165	8651600	yes
1159	GSRGGSGGSYGGGGSGGGYGGGSGSR	26	P35527	Keratin, type I cytoskeletal 9 OS=Homo sapiens OX=9606 GN=KRT9 PE=1 SV=3	3	697.966	-2.0747	6.6893e-47	168.03	10648000	yes
1160	GSRGGSGGSYGGGGSGGGYGGGSGSR	26	P35527	Keratin, type I cytoskeletal 9 OS=Homo sapiens OX=9606 GN=KRT9 PE=1 SV=3	3	697.966	-1.7126			227710	yes
1161	GSRGGSGGSYGGGGSGGGYGGGSGSR	26	P35527	Keratin, type I cytoskeletal 9 OS=Homo sapiens OX=9606 GN=KRT9 PE=1 SV=3	3	697.966	-1.2242			2655900	yes
1162	GSSSGGGYSSGSSSYGSGGR	20	P35908	Keratin, type II cytoskeletal 2 epidermal OS=Homo sapiens OX=9606 GN=KRT2 PE=1 SV=2	2	870.856	-1.4958	0.010593	68.034	11416000	yes
1163	GSSSGGGYSSGSSSYGSGGR	20	P35908	Keratin, type II cytoskeletal 2 epidermal OS=Homo sapiens OX=9606 GN=KRT2 PE=1 SV=2	2	870.856	0.28789	6.4318e-08	97.797	7621700	yes
1164	GSSSGGGYSSGSSSYGSGGR	20	P35908	Keratin, type II cytoskeletal 2 epidermal OS=Homo sapiens OX=9606 GN=KRT2 PE=1 SV=2	2	870.856	-1.6913	3.8901e-27	167.55	14367000	yes
1165	GSSSGGGYSSGSSSYGSGGR	20	P35908	Keratin, type II cytoskeletal 2 epidermal OS=Homo sapiens OX=9606 GN=KRT2 PE=1 SV=2	2	870.856	-1.1699	1.0555e-18	141.85	2270700	yes
1166	GSVQYLPDLDDK	12	Q9UGM5	Fetuin-B OS=Homo sapiens OX=9606 GN=FETUB PE=1 SV=2	2	675.333	-2.6226	0.0029521	138.76	123290000	yes
1167	GSVQYLPDLDDKNSQEK	17	Q9UGM5	Fetuin-B OS=Homo sapiens OX=9606 GN=FETUB PE=1 SV=2	3	645.981	-2.6435	8.0949e-06	100.53	10335000	yes
1168	GSYGSGGSSYGSGGGSYGSGGGGGGHGSYGSGSSSGGYR	39	P04264	Keratin, type II cytoskeletal 1 OS=Homo sapiens OX=9606 GN=KRT1 PE=1 SV=6	3	1104.77	-0.5056	1.7291e-81	171.76	25285000	yes
1169	GSYGSGGSSYGSGGGSYGSGGGGGGHGSYGSGSSSGGYR	39	P04264	Keratin, type II cytoskeletal 1 OS=Homo sapiens OX=9606 GN=KRT1 PE=1 SV=6	3	1104.77	-1.0814	7.0458e-116	208.28	82135000	yes
1170	GSYGSGGSSYGSGGGSYGSGGGGGGHGSYGSGSSSGGYR	39	P04264	Keratin, type II cytoskeletal 1 OS=Homo sapiens OX=9606 GN=KRT1 PE=1 SV=6	3	1104.77	-1.1268	3.1447e-68	152.85	10007000	yes
1171	GSYGSGGSSYGSGGGSYGSGGGGGGHGSYGSGSSSGGYRGGSGGGGGGSSGGR	53	P04264	Keratin, type II cytoskeletal 1 OS=Homo sapiens OX=9606 GN=KRT1 PE=1 SV=6	4	1075.69	-1.5575	5.5652e-133	172.92	28914000	yes
1172	GSYGSGGSSYGSGGGSYGSGGGGGGHGSYGSGSSSGGYRGGSGGGGGGSSGGR	53	P04264	Keratin, type II cytoskeletal 1 OS=Homo sapiens OX=9606 GN=KRT1 PE=1 SV=6	4	1075.69	-1.4679	2.7566e-202	224.62	281090000	yes
1173	GSYGSGGSSYGSGGGSYGSGGGGGGHGSYGSGSSSGGYRGGSGGGGGGSSGGR	53	P04264	Keratin, type II cytoskeletal 1 OS=Homo sapiens OX=9606 GN=KRT1 PE=1 SV=6	4	1075.69	-0.85568	2.1172e-258	256.84	13349000	yes
1174	GTFATLSELHCDK	13	P68871	Hemoglobin subunit beta OS=Homo sapiens OX=9606 GN=HBB PE=1 SV=2	3	493.57	-2.2516	2.7704e-05	117.07	1183500000	yes
1175	GTNYLADVFEK	11	P31151	Protein S100-A7 OS=Homo sapiens OX=9606 GN=S100A7 PE=1 SV=4	2	628.812	-1.4202	0.038054	90.05	12358000	yes
1176	GTVCFYGHLDVQPADR	16	Q96KN2	Beta-Ala-His dipeptidase OS=Homo sapiens OX=9606 GN=CNDP1 PE=1 SV=5	3	612.29	-0.32216	0.0066198	75.383	11764000	yes
1177	GVCEETSGAYEK	12	P02760	Protein AMBP OS=Homo sapiens OX=9606 GN=AMBP PE=1 SV=1	2	665.285	-1.365	0.0070988	102.52	351510000	yes
1178	GVNTDSGSVCR	11	P12955	Xaa-Pro dipeptidase OS=Homo sapiens OX=9606 GN=PEPD PE=1 SV=3	2	576.259	-0.87828	0.0042081	135.55	22927000	yes
1179	GVTFLLR	7	P04217	Alpha-1B-glycoprotein OS=Homo sapiens OX=9606 GN=A1BG PE=1 SV=4	2	403.25	0.55753	0.033782	117.56	13887000	yes
1180	GVTSVSQIFHSPDLAIR	17	P05155	Plasma protease C1 inhibitor OS=Homo sapiens OX=9606 GN=SERPING1 PE=1 SV=2	3	609.663	-0.43425	9.0682e-17	168.07	470530000	yes
1181	GVTSVSQIFHSPDLAIR	17	P05155	Plasma protease C1 inhibitor OS=Homo sapiens OX=9606 GN=SERPING1 PE=1 SV=2	3	609.663	-0.1994	0.021029	50.787	1506600	yes
1182	GVTSVSQIFHSPDLAIR	17	P05155	Plasma protease C1 inhibitor OS=Homo sapiens OX=9606 GN=SERPING1 PE=1 SV=2	3	609.663	-0.58442	1.3137e-12	158.17	22820000	yes
1183	GVTSVSQIFHSPDLAIR	17	P05155	Plasma protease C1 inhibitor OS=Homo sapiens OX=9606 GN=SERPING1 PE=1 SV=2	3	609.663	0.28896			496490	yes
1184	GWVTDGFSSLK	11	P02656	Apolipoprotein C-III OS=Homo sapiens OX=9606 GN=APOC3 PE=1 SV=1	2	598.801	-0.65944	0.0016648	118.18	98171000	yes
1185	HEISEMNR	8	P13647	Keratin, type II cytoskeletal 5 OS=Homo sapiens OX=9606 GN=KRT5 PE=1 SV=3	2	508.235	-1.0271	0.010944	135.84	6790700	yes
1186	HEISEMNR	8	P13647	Keratin, type II cytoskeletal 5 OS=Homo sapiens OX=9606 GN=KRT5 PE=1 SV=3	2	516.232	-1.7192	0.02997	79.116	873130	yes
1187	HEVININLK	9	P78417	Glutathione S-transferase omega-1 OS=Homo sapiens OX=9606 GN=GSTO1 PE=1 SV=2	2	540.314	-1.5828	0.0047535	163.99	12497000	yes
1188	HFSIHPDTGVITTTTPFLDR	20	Q08554	Desmocollin-1 OS=Homo sapiens OX=9606 GN=DSC1 PE=1 SV=2	3	752.387	0.81223	8.4559e-16	117.67	1501500	yes
1189	HGDDLRNTKHEISEMNR	17	P13647	Keratin, type II cytoskeletal 5 OS=Homo sapiens OX=9606 GN=KRT5 PE=1 SV=3	4	517.746	-0.88141	0.0016856	79.013	6104800	yes
1190	HGDSLKEIKIEISELNR	17	P35908	Keratin, type II cytoskeletal 2 epidermal OS=Homo sapiens OX=9606 GN=KRT2 PE=1 SV=2	4	496.023	0.64751	0.03046	45.438	4174100	yes
1191	HGDSVRNSKIEISELNR	17	P04264	Keratin, type II cytoskeletal 1 OS=Homo sapiens OX=9606 GN=KRT1 PE=1 SV=6	4	489.258	-0.92201	0.0080861	66.335	2894900	yes
1192	HGESGSMAVFHQTQGPSYSESK	22	P15151	Poliovirus receptor OS=Homo sapiens OX=9606 GN=PVR PE=1 SV=2	3	784.35	-1.031	7.7665e-105	241.65	9863600	yes
1193	HGGGGGGFGGGGFGSR	16	P35908	Keratin, type II cytoskeletal 2 epidermal OS=Homo sapiens OX=9606 GN=KRT2 PE=1 SV=2	2	660.795	-1.4069	9.6962e-05	101.64	19829000	yes
1194	HGGGGGGFGGGGFGSR	16	P35908	Keratin, type II cytoskeletal 2 epidermal OS=Homo sapiens OX=9606 GN=KRT2 PE=1 SV=2	3	440.866	-1.0409	0.00025239	98.352	41528000	yes
1195	HGGGGGGFGGGGFGSR	16	P35908	Keratin, type II cytoskeletal 2 epidermal OS=Homo sapiens OX=9606 GN=KRT2 PE=1 SV=2	2	660.795	-1.4666	1.9218e-176	297.83	44157000	yes
1196	HGGGGGGFGGGGFGSR	16	P35908	Keratin, type II cytoskeletal 2 epidermal OS=Homo sapiens OX=9606 GN=KRT2 PE=1 SV=2	3	440.866	-0.9403	5.5032e-08	123.95	55630000	yes
1197	HGGGGGGFGGGGFGSR	16	P35908	Keratin, type II cytoskeletal 2 epidermal OS=Homo sapiens OX=9606 GN=KRT2 PE=1 SV=2	2	660.795	-1.2471	3.9479e-07	131.17	26919000	yes
1198	HGGGGGGFGGGGFGSR	16	P35908	Keratin, type II cytoskeletal 2 epidermal OS=Homo sapiens OX=9606 GN=KRT2 PE=1 SV=2	2	660.795	-1.2675	1.2864e-54	224.42	12291000	yes
1199	HGGGGGGFGGGGFGSR	16	P35908	Keratin, type II cytoskeletal 2 epidermal OS=Homo sapiens OX=9606 GN=KRT2 PE=1 SV=2	3	440.866	-0.77999	0.0029828	89.359	35122000	yes
1200	HGGGGGGFGGGGFGSR	16	P35908	Keratin, type II cytoskeletal 2 epidermal OS=Homo sapiens OX=9606 GN=KRT2 PE=1 SV=2	2	660.795	-1.9315			322670	yes
1201	HGNSHQGEPRDYSK	14	P13645	Keratin, type I cytoskeletal 10 OS=Homo sapiens OX=9606 GN=KRT10 PE=1 SV=6	3	537.913	-0.44846	6.2829e-05	112.15	3892600	yes
1202	HGSGSGHSSSHGQHGSGSSYSYSR	24	Q86YZ3	Hornerin OS=Homo sapiens OX=9606 GN=HRNR PE=1 SV=2	3	797.334	0.17271	0.027927	40.012	1469000	yes
1203	HGSGSGHSSSYGQHGSGSGWSSSSGR	26	Q86YZ3	Hornerin OS=Homo sapiens OX=9606 GN=HRNR PE=1 SV=2	4	620.011	-0.96994	4.8371e-151	255.41	17614000	yes
1204	HGSGSGHSSSYGQHGSGSGWSSSSGR	26	Q86YZ3	Hornerin OS=Homo sapiens OX=9606 GN=HRNR PE=1 SV=2	4	620.011	-0.11562	9.1103e-41	149.18	4364000	yes
1205	HGSGSGHSSSYGQHGSGSGWSSSSGR	26	Q86YZ3	Hornerin OS=Homo sapiens OX=9606 GN=HRNR PE=1 SV=2	4	620.011	-1.9129	0	322.88	53953000	yes
1206	HGSGSGHSSSYGQHGSGSGWSSSSGR	26	Q86YZ3	Hornerin OS=Homo sapiens OX=9606 GN=HRNR PE=1 SV=2	3	826.345	-2.2249	1.8338e-06	67.827	6616000	yes
1207	HGSGSGHSSSYGQHGSGSGWSSSSGR	26	Q86YZ3	Hornerin OS=Homo sapiens OX=9606 GN=HRNR PE=1 SV=2	4	620.011	-1.9469	1.3608e-08	72.227	28798000	yes
1208	HGSGSGQSPGHGQR	14	Q86YZ3	Hornerin OS=Homo sapiens OX=9606 GN=HRNR PE=1 SV=2	3	450.208	-0.17097	0.0091813	79.466	1219100	yes
1209	HGSGSGQSSSYGPYR	15	Q86YZ3	Hornerin OS=Homo sapiens OX=9606 GN=HRNR PE=1 SV=2	3	509.559	-1.1855	1.0462e-07	110.25	4207500	yes
1210	HGSGSGQSSSYGPYR	15	Q86YZ3	Hornerin OS=Homo sapiens OX=9606 GN=HRNR PE=1 SV=2	2	763.835	-1.3712	7.8621e-14	160.15	2588500	yes
1211	HGSGSGQSSSYGPYR	15	Q86YZ3	Hornerin OS=Homo sapiens OX=9606 GN=HRNR PE=1 SV=2	3	509.559	-1.7118	6.3163e-19	134.06	6738900	yes
1212	HGSGSGQSSSYGPYR	15	Q86YZ3	Hornerin OS=Homo sapiens OX=9606 GN=HRNR PE=1 SV=2	3	509.559	-1.2103	0.0082818	69.92	1738600	yes
1213	HGSGSGQSSSYSPYGSGSGWSSSR	24	Q86YZ3	Hornerin OS=Homo sapiens OX=9606 GN=HRNR PE=1 SV=2	3	783.664	-1.144	5.6505e-28	143.47	5720900	yes
1214	HGSGSGQSSSYSPYGSGSGWSSSR	24	Q86YZ3	Hornerin OS=Homo sapiens OX=9606 GN=HRNR PE=1 SV=2	3	783.664	-1.0928	0.019978	43.198	950110	yes
1215	HGSSSGSSSHYGQHGSGSR	19	Q86YZ3	Hornerin OS=Homo sapiens OX=9606 GN=HRNR PE=1 SV=2	4	465.451	-0.35348	0.011771	55.864	14806000	yes
1216	HGSSSGSSSSYGQHGSGSR	19	Q86YZ3	Hornerin OS=Homo sapiens OX=9606 GN=HRNR PE=1 SV=2	4	452.944	-0.63616	0.0066031	64.83	4904200	yes
1217	HGSSSGSSSSYGQHGSGSR	19	Q86YZ3	Hornerin OS=Homo sapiens OX=9606 GN=HRNR PE=1 SV=2	4	452.944	-1.926	1.6235e-08	104.88	16199000	yes
1218	HGSSSGSSSSYGQHGSGSR	19	Q86YZ3	Hornerin OS=Homo sapiens OX=9606 GN=HRNR PE=1 SV=2	4	452.944	-0.30395	0.010923	56.817	2864300	yes
1219	HGSSSGSSSSYGQHGSGSR	19	Q86YZ3	Hornerin OS=Homo sapiens OX=9606 GN=HRNR PE=1 SV=2	4	452.944	-0.22148			172590	yes
1220	HGVQELEIELQSQLSK	16	P35527	Keratin, type I cytoskeletal 9 OS=Homo sapiens OX=9606 GN=KRT9 PE=1 SV=3	3	613.327	1.3161	4.4315e-08	137.19	13618000	yes
1221	HGVQELEIELQSQLSK	16	P35527	Keratin, type I cytoskeletal 9 OS=Homo sapiens OX=9606 GN=KRT9 PE=1 SV=3	3	613.327	0.43229	2.0624e-11	157.58	390980000	yes
1222	HGVQELEIELQSQLSK	16	P35527	Keratin, type I cytoskeletal 9 OS=Homo sapiens OX=9606 GN=KRT9 PE=1 SV=3	3	613.327	-1.6247	1.3748e-20	171.46	333840000	yes
1223	HGVQELEIELQSQLSKK	17	P35527	Keratin, type I cytoskeletal 9 OS=Homo sapiens OX=9606 GN=KRT9 PE=1 SV=3	3	656.025	-0.24007	0.027908	74.812	31406000	yes
1224	HGVQELEIELQSQLSKK	17	P35527	Keratin, type I cytoskeletal 9 OS=Homo sapiens OX=9606 GN=KRT9 PE=1 SV=3	3	656.025	-0.14209	1.815e-25	183.17	382930000	yes
1225	HGVQELEIELQSQLSKK	17	P35527	Keratin, type I cytoskeletal 9 OS=Homo sapiens OX=9606 GN=KRT9 PE=1 SV=3	3	656.025	-1.6614	3.7166e-30	192.24	49913000	yes
1226	HGVQELEIELQSQLSKK	17	P35527	Keratin, type I cytoskeletal 9 OS=Homo sapiens OX=9606 GN=KRT9 PE=1 SV=3	3	656.025	0.067238			732090	yes
1227	HGVQELEIELQSQLSKKAALEK	22	P35527	Keratin, type I cytoskeletal 9 OS=Homo sapiens OX=9606 GN=KRT9 PE=1 SV=3	4	620.345	0.74546	0.017998	43.888	18978000	yes
1228	HGVQELEIELQSQLSKKAALEK	22	P35527	Keratin, type I cytoskeletal 9 OS=Homo sapiens OX=9606 GN=KRT9 PE=1 SV=3	4	620.345	0.49862	5.2399e-19	123.12	22550000	yes
1229	HGVQELEIELQSQLSKKAALEK	22	P35527	Keratin, type I cytoskeletal 9 OS=Homo sapiens OX=9606 GN=KRT9 PE=1 SV=3	4	620.345	-0.76426	0.0027911	56.055	6195700	yes
1230	HHGPTITAK	9	P02760	Protein AMBP OS=Homo sapiens OX=9606 GN=AMBP PE=1 SV=1	2	481.264	-1.274	0.004602	159.04	1817300	yes
1231	HHGPTITAK	9	P02760	Protein AMBP OS=Homo sapiens OX=9606 GN=AMBP PE=1 SV=1	2	481.264	-0.52459	5.0951e-05	179.21	155430000	yes
1232	HHGPTITAK	9	P02760	Protein AMBP OS=Homo sapiens OX=9606 GN=AMBP PE=1 SV=1	2	481.264	-0.85999	0.005135	117.4	6873900	yes
1233	HHGPTITAK	9	P02760	Protein AMBP OS=Homo sapiens OX=9606 GN=AMBP PE=1 SV=1	2	481.264	0.12003			833780	yes
1234	HHGPTITAK	9	P02760	Protein AMBP OS=Homo sapiens OX=9606 GN=AMBP PE=1 SV=1	2	481.264	-0.5865			151380	yes
1235	HHGPTITAK	9	P02760	Protein AMBP OS=Homo sapiens OX=9606 GN=AMBP PE=1 SV=1	2	481.264	-1.9522			1129600	yes
1236	HHGPTITAK	9	P02760	Protein AMBP OS=Homo sapiens OX=9606 GN=AMBP PE=1 SV=1	2	481.264	-0.66571			59362	yes
1237	HHSDLYSHYFGGLAETVLVVR	21	Q16853	Membrane primary amine oxidase OS=Homo sapiens OX=9606 GN=AOC3 PE=1 SV=3	4	600.808	0.078211	7.5033e-09	98.165	16403000	yes
1238	HICYFQIDK	9	P27487	Dipeptidyl peptidase 4 OS=Homo sapiens OX=9606 GN=DPP4 PE=1 SV=2	2	612.298	-1.3964	0.0043032	157.91	14822000	yes
1239	HIQPGAFDTLDR	12	Q6EMK4	Vasorin OS=Homo sapiens OX=9606 GN=VASN PE=1 SV=1	3	457.233	-1.7502	0.0001118	118.87	9516000	yes
1240	HLEDVFSK	8	Q96KN2	Beta-Ala-His dipeptidase OS=Homo sapiens OX=9606 GN=CNDP1 PE=1 SV=5	2	487.751	-0.84082	1.4434e-12	204.65	44881000	yes
1241	HLFTGPVLSK	10	P16930	Fumarylacetoacetase OS=Homo sapiens OX=9606 GN=FAH PE=1 SV=2	2	549.819	0.22861	0.027154	99.802	3017600	yes
1242	HLSLLTTLSNR	11	P02774	Vitamin D-binding protein OS=Homo sapiens OX=9606 GN=GC PE=1 SV=2	2	627.862	1.9492	0.0039274	129.1	65126000	yes
1243	HLSLLTTLSNR	11	P02774	Vitamin D-binding protein OS=Homo sapiens OX=9606 GN=GC PE=1 SV=2	3	418.91	-0.14807	0.014856	84.658	4188800	yes
1244	HLSLLTTLSNR	11	P02774	Vitamin D-binding protein OS=Homo sapiens OX=9606 GN=GC PE=1 SV=2	2	627.862	1.4632	0.001345	119.68	38198000	yes
1245	HLSLLTTLSNR	11	P02774	Vitamin D-binding protein OS=Homo sapiens OX=9606 GN=GC PE=1 SV=2	3	418.91	0.32245	0.022081	79.201	2229900	yes
1246	HLVALSPK	8	P08185	Corticosteroid-binding globulin OS=Homo sapiens OX=9606 GN=SERPINA6 PE=1 SV=1	2	432.769	-0.95729	1.0914e-09	154.35	22832000	yes
1247	HNLYFEAAFDVPLK	14	P43251	Biotinidase OS=Homo sapiens OX=9606 GN=BTD PE=1 SV=2	3	555.287	-0.58242	0.030305	52.265	3129800	yes
1248	HPDYSVVLLLR	11	P02768	Albumin OS=Homo sapiens OX=9606 GN=ALB PE=1 SV=2	2	656.375	-0.15129	7.0153e-26	217.64	86477000	yes
1249	HPDYSVVLLLR	11	P02768	Albumin OS=Homo sapiens OX=9606 GN=ALB PE=1 SV=2	2	656.375	-0.59113	1.2334e-171	301.92	187490000	yes
1250	HPDYSVVLLLR	11	P02768	Albumin OS=Homo sapiens OX=9606 GN=ALB PE=1 SV=2	2	656.375		2.4849e-35	193.38		yes
1251	HPDYSVVLLLR	11	P02768	Albumin OS=Homo sapiens OX=9606 GN=ALB PE=1 SV=2	2	656.375		3.8048e-08	152.34		yes
1252	HPDYSVVLLLR	11	P02768	Albumin OS=Homo sapiens OX=9606 GN=ALB PE=1 SV=2	2	656.375	0.15678	0.023579	96.331	16502000	yes
1253	HPDYSVVLLLR	11	P02768	Albumin OS=Homo sapiens OX=9606 GN=ALB PE=1 SV=2	2	656.375	-0.92152	7.9416e-59	247.75	5831200000	yes
1254	HPDYSVVLLLR	11	P02768	Albumin OS=Homo sapiens OX=9606 GN=ALB PE=1 SV=2	2	656.375		0.037732	93.551		yes
1255	HPDYSVVLLLR	11	P02768	Albumin OS=Homo sapiens OX=9606 GN=ALB PE=1 SV=2	2	656.375	-0.90998	5.0795e-253	329.8	217100000	yes
1256	HPDYSVVLLLR	11	P02768	Albumin OS=Homo sapiens OX=9606 GN=ALB PE=1 SV=2	2	656.375		3.2814e-47	207.68		yes
1257	HPDYSVVLLLR	11	P02768	Albumin OS=Homo sapiens OX=9606 GN=ALB PE=1 SV=2	2	656.375	0.2629			4515600	yes
1258	HPDYSVVLLLR	11	P02768	Albumin OS=Homo sapiens OX=9606 GN=ALB PE=1 SV=2	2	656.375	-0.97964			30448000000	yes
1259	HPDYSVVLLLRLAK	14	P02768	Albumin OS=Homo sapiens OX=9606 GN=ALB PE=1 SV=2	3	541.991	-0.55902	2.2734e-28	200.44	25953000	yes
1260	HPYFYAPELLFFAK	14	P02768	Albumin OS=Homo sapiens OX=9606 GN=ALB PE=1 SV=2	3	581.636	-0.7179	0.0099732	74.46	3314200	yes
1261	HPYFYAPELLFFAK	14	P02768	Albumin OS=Homo sapiens OX=9606 GN=ALB PE=1 SV=2	3	581.636	-0.70973	0.014462	64.65	5086500	yes
1262	HPYFYAPELLFFAK	14	P02768	Albumin OS=Homo sapiens OX=9606 GN=ALB PE=1 SV=2	3	581.636	-0.70635	0.0093973	78.324	25083000	yes
1263	HPYFYAPELLFFAK	14	P02768	Albumin OS=Homo sapiens OX=9606 GN=ALB PE=1 SV=2	3	581.636	-0.70104	0.0065776	88.021	2884800	yes
1264	HPYFYAPELLFFAK	14	P02768	Albumin OS=Homo sapiens OX=9606 GN=ALB PE=1 SV=2	3	581.636	-0.56522	0.0015761	96.745	70712000	yes
1265	HPYFYAPELLFFAK	14	P02768	Albumin OS=Homo sapiens OX=9606 GN=ALB PE=1 SV=2	3	581.636	-0.42775	0.0031398	94.191	57841000	yes
1266	HPYFYAPELLFFAK	14	P02768	Albumin OS=Homo sapiens OX=9606 GN=ALB PE=1 SV=2	3	581.636	-0.3328	0.0015761	96.745	95038000	yes
1267	HPYFYAPELLFFAK	14	P02768	Albumin OS=Homo sapiens OX=9606 GN=ALB PE=1 SV=2	3	581.636	-0.020481	2.8729e-05	125.54	13603000	yes
1268	HPYFYAPELLFFAK	14	P02768	Albumin OS=Homo sapiens OX=9606 GN=ALB PE=1 SV=2	3	581.636	0.0047781	1.8703e-05	114.72	12345000	yes
1269	HPYFYAPELLFFAK	14	P02768	Albumin OS=Homo sapiens OX=9606 GN=ALB PE=1 SV=2	3	581.636	0.023424	0.010327	72.089	4197200	yes
1270	HPYFYAPELLFFAK	14	P02768	Albumin OS=Homo sapiens OX=9606 GN=ALB PE=1 SV=2	3	581.636	0.36279	0.0079178	83.617	3206500	yes
1271	HPYFYAPELLFFAK	14	P02768	Albumin OS=Homo sapiens OX=9606 GN=ALB PE=1 SV=2	3	581.636	0.39264	0.0031398	94.191	4243800	yes
1272	HPYFYAPELLFFAK	14	P02768	Albumin OS=Homo sapiens OX=9606 GN=ALB PE=1 SV=2	3	581.636	0.36355	0.0093973	78.324	3365200	yes
1273	HPYFYAPELLFFAK	14	P02768	Albumin OS=Homo sapiens OX=9606 GN=ALB PE=1 SV=2	3	581.636	-0.00021951	0.0093973	78.324	336130000	yes
1274	HPYFYAPELLFFAK	14	P02768	Albumin OS=Homo sapiens OX=9606 GN=ALB PE=1 SV=2	3	581.636	0.52291	0.0031398	94.191	3142100	yes
1275	HPYFYAPELLFFAK	14	P02768	Albumin OS=Homo sapiens OX=9606 GN=ALB PE=1 SV=2	3	581.636	0.57977	3.3503e-05	126.76	5205400	yes
1276	HPYFYAPELLFFAK	14	P02768	Albumin OS=Homo sapiens OX=9606 GN=ALB PE=1 SV=2	3	581.636	0.1399	0.0079178	83.617	3806200	yes
1277	HPYFYAPELLFFAK	14	P02768	Albumin OS=Homo sapiens OX=9606 GN=ALB PE=1 SV=2	3	581.636	-0.095708	0.0099732	74.46	9002300	yes
1278	HPYFYAPELLFFAK	14	P02768	Albumin OS=Homo sapiens OX=9606 GN=ALB PE=1 SV=2	3	581.636	-0.36629	0.0038629	93.011	17057000	yes
1279	HPYFYAPELLFFAK	14	P02768	Albumin OS=Homo sapiens OX=9606 GN=ALB PE=1 SV=2	3	581.636	-0.47913	2.8729e-05	125.54	17730000	yes
1280	HPYFYAPELLFFAK	14	P02768	Albumin OS=Homo sapiens OX=9606 GN=ALB PE=1 SV=2	3	581.636	-0.19757	0.010453	71.241	35154000	yes
1281	HPYFYAPELLFFAK	14	P02768	Albumin OS=Homo sapiens OX=9606 GN=ALB PE=1 SV=2	3	581.636	0.050061	0.0099732	74.46	20880000	yes
1282	HPYFYAPELLFFAK	14	P02768	Albumin OS=Homo sapiens OX=9606 GN=ALB PE=1 SV=2	3	581.636	0.0269	0.0085831	81.431	8638700	yes
1283	HPYFYAPELLFFAK	14	P02768	Albumin OS=Homo sapiens OX=9606 GN=ALB PE=1 SV=2	3	581.636	-1.0874	0.0039154	92.925	8186700	yes
1284	HPYFYAPELLFFAK	14	P02768	Albumin OS=Homo sapiens OX=9606 GN=ALB PE=1 SV=2	3	581.636	-1.6839	0.017122	61.375	13811000	yes
1285	HPYFYAPELLFFAK	14	P02768	Albumin OS=Homo sapiens OX=9606 GN=ALB PE=1 SV=2	3	581.636	-2.0924	0.026601	54.524	6200000	yes
1286	HPYFYAPELLFFAK	14	P02768	Albumin OS=Homo sapiens OX=9606 GN=ALB PE=1 SV=2	3	581.636	-2.1258	0.0099732	74.46	3444600	yes
1287	HPYFYAPELLFFAK	14	P02768	Albumin OS=Homo sapiens OX=9606 GN=ALB PE=1 SV=2	3	581.636	-2.1578	0.0031398	94.191	9502900	yes
1288	HPYFYAPELLFFAKR	15	P02768	Albumin OS=Homo sapiens OX=9606 GN=ALB PE=1 SV=2	3	633.67		1.1405e-24	161.21		yes
1289	HPYFYAPELLFFAKR	15	P02768	Albumin OS=Homo sapiens OX=9606 GN=ALB PE=1 SV=2	4	475.504	-0.94546	0.0034462	80.96	3153300	yes
1290	HQFLLTGDTQGR	12	P04217	Alpha-1B-glycoprotein OS=Homo sapiens OX=9606 GN=A1BG PE=1 SV=4	3	458.237	-0.038454	0.037678	59.57	1005600	yes
1291	HQFLLTGDTQGR	12	P04217	Alpha-1B-glycoprotein OS=Homo sapiens OX=9606 GN=A1BG PE=1 SV=4	3	458.237	0.051768	0.03946	58.674	1159400	yes
1292	HQFLLTGDTQGR	12	P04217	Alpha-1B-glycoprotein OS=Homo sapiens OX=9606 GN=A1BG PE=1 SV=4	2	686.852	-0.45988	0.012596	97.456	1489900	yes
1293	HQFLLTGDTQGR	12	P04217	Alpha-1B-glycoprotein OS=Homo sapiens OX=9606 GN=A1BG PE=1 SV=4	2	686.852	-0.44079	1.4265e-08	164.64	6807500	yes
1294	HQFLLTGDTQGR	12	P04217	Alpha-1B-glycoprotein OS=Homo sapiens OX=9606 GN=A1BG PE=1 SV=4	2	686.852		0.0012315	124.1		yes
1295	HQFLLTGDTQGR	12	P04217	Alpha-1B-glycoprotein OS=Homo sapiens OX=9606 GN=A1BG PE=1 SV=4	3	458.237	-0.11905	0.0046574	94.191	5254500	yes
1296	HQFLLTGDTQGR	12	P04217	Alpha-1B-glycoprotein OS=Homo sapiens OX=9606 GN=A1BG PE=1 SV=4	2	686.852	-1.7726	8.0797e-09	167.12	1204700000	yes
1297	HQFLLTGDTQGR	12	P04217	Alpha-1B-glycoprotein OS=Homo sapiens OX=9606 GN=A1BG PE=1 SV=4	3	458.237	-0.9194	0.031189	64.441	873370000	yes
1298	HQFLLTGDTQGR	12	P04217	Alpha-1B-glycoprotein OS=Homo sapiens OX=9606 GN=A1BG PE=1 SV=4	2	686.852	-1.1001			1666200	yes
1299	HQPQEFPTYVEPTNDEICEAFR	22	P02774	Vitamin D-binding protein OS=Homo sapiens OX=9606 GN=GC PE=1 SV=2	3	903.075	-1.5898	0.0013078	61.361	821360000	yes
1300	HQTVPQNTGGK	11	P02787	Serotransferrin OS=Homo sapiens OX=9606 GN=TF PE=1 SV=4	2	583.799		2.4418e-08	155.06		yes
1301	HQTVPQNTGGK	11	P02787	Serotransferrin OS=Homo sapiens OX=9606 GN=TF PE=1 SV=4	2	583.799	0.76757	6.5691e-08	182.64	1855400	yes
1302	HRLEDMEQALSPSVFK	16	P05155	Plasma protease C1 inhibitor OS=Homo sapiens OX=9606 GN=SERPING1 PE=1 SV=2	3	629.652	-0.79672	0.017123	72.433	4061200	yes
1303	HSSWSEGEEHGYSSGHSR	18	Q5D862	Filaggrin-2 OS=Homo sapiens OX=9606 GN=FLG2 PE=1 SV=1	4	504.711	-0.19714	0.032285	37.85	1491700	yes
1304	HSSYTCICGSGENSAVLHYGHAGAPNDR	28	P12955	Xaa-Pro dipeptidase OS=Homo sapiens OX=9606 GN=PEPD PE=1 SV=3	4	755.081	-2.2044	1.2764e-106	225.3	6379000	yes
1305	HSTIFENLANK	11	P02787	Serotransferrin OS=Homo sapiens OX=9606 GN=TF PE=1 SV=4	2	637.33	1.5467	0.012615	103.7	6590100	yes
1306	HSTIFENLANK	11	P02787	Serotransferrin OS=Homo sapiens OX=9606 GN=TF PE=1 SV=4	3	425.223	-0.76418	0.0061232	94.616	3896600	yes
1307	HSTIFENLANK	11	P02787	Serotransferrin OS=Homo sapiens OX=9606 GN=TF PE=1 SV=4	3	425.223	-1.2066	1.8642e-05	150.1	1313700000	yes
1308	HSTIFENLANK	11	P02787	Serotransferrin OS=Homo sapiens OX=9606 GN=TF PE=1 SV=4	3	425.223	-0.59204	1.7197e-05	151.22	17615000	yes
1309	HSTIFENLANK	11	P02787	Serotransferrin OS=Homo sapiens OX=9606 GN=TF PE=1 SV=4	3	425.223	-1.0804	0.015372	95.483	3415500	yes
1310	HSTIFENLANK	11	P02787	Serotransferrin OS=Homo sapiens OX=9606 GN=TF PE=1 SV=4	2	637.33	-1.5308	5.1291e-270	296.25	12967000	yes
1311	HSTIFENLANK	11	P02787	Serotransferrin OS=Homo sapiens OX=9606 GN=TF PE=1 SV=4	2	637.33	-0.070475			627750	yes
1312	HTASAWLMSAPNSGPHNR	18	Q96PD5	N-acetylmuramoyl-L-alanine amidase OS=Homo sapiens OX=9606 GN=PGLYRP2 PE=1 SV=1	3	645.308	0.84857	4.0551e-11	111.22	46939000	yes
1313	HTASAWLMSAPNSGPHNR	18	Q96PD5	N-acetylmuramoyl-L-alanine amidase OS=Homo sapiens OX=9606 GN=PGLYRP2 PE=1 SV=1	4	484.233	0.21491	0.00010167	83.106	30979000	yes
1314	HTASAWLMSAPNSGPHNR	18	Q96PD5	N-acetylmuramoyl-L-alanine amidase OS=Homo sapiens OX=9606 GN=PGLYRP2 PE=1 SV=1	3	645.308	0.062142	0.017278	50.787	5713400	yes
1315	HTASAWLMSAPNSGPHNR	18	Q96PD5	N-acetylmuramoyl-L-alanine amidase OS=Homo sapiens OX=9606 GN=PGLYRP2 PE=1 SV=1	3	645.308	-0.50059	6.3661e-20	159.18	38209000	yes
1316	HTFMGVVSLGSPSGEVSHPR	20	P02765	Alpha-2-HS-glycoprotein OS=Homo sapiens OX=9606 GN=AHSG PE=1 SV=2	3	699.678	1.1327	6.2901e-11	102.59	24334000	yes
1317	HTFMGVVSLGSPSGEVSHPR	20	P02765	Alpha-2-HS-glycoprotein OS=Homo sapiens OX=9606 GN=AHSG PE=1 SV=2	3	699.678	1.2662	0.0076183	53.773	2741800	yes
1318	HTFMGVVSLGSPSGEVSHPR	20	P02765	Alpha-2-HS-glycoprotein OS=Homo sapiens OX=9606 GN=AHSG PE=1 SV=2	4	525.01	0.72712	0.0016837	67.418	7634100	yes
1319	HTFMGVVSLGSPSGEVSHPR	20	P02765	Alpha-2-HS-glycoprotein OS=Homo sapiens OX=9606 GN=AHSG PE=1 SV=2	3	699.678	0.39272	0.000326	76.118	9312900	yes
1320	HTFMGVVSLGSPSGEVSHPR	20	P02765	Alpha-2-HS-glycoprotein OS=Homo sapiens OX=9606 GN=AHSG PE=1 SV=2	3	699.678	0.15468	8.3995e-19	119.38	72229000	yes
1321	HTFMGVVSLGSPSGEVSHPR	20	P02765	Alpha-2-HS-glycoprotein OS=Homo sapiens OX=9606 GN=AHSG PE=1 SV=2	3	694.346	1.0162	1.0177e-07	89.846	6072600	yes
1322	HTFMGVVSLGSPSGEVSHPR	20	P02765	Alpha-2-HS-glycoprotein OS=Homo sapiens OX=9606 GN=AHSG PE=1 SV=2	4	521.011	1.175	7.7257e-11	103.17	464450000	yes
1323	HTFMGVVSLGSPSGEVSHPR	20	P02765	Alpha-2-HS-glycoprotein OS=Homo sapiens OX=9606 GN=AHSG PE=1 SV=2	4	521.011	1.4022	0.0038085	65.808	102890000	yes
1324	HTFMGVVSLGSPSGEVSHPR	20	P02765	Alpha-2-HS-glycoprotein OS=Homo sapiens OX=9606 GN=AHSG PE=1 SV=2	3	694.346	0.98862	1.1177e-79	178.06	90981000	yes
1325	HTLNQIDEVK	10	P02765	Alpha-2-HS-glycoprotein OS=Homo sapiens OX=9606 GN=AHSG PE=1 SV=2	2	598.817	-0.76046	1.6731e-126	280.71	2349600000	yes
1326	HTLNQIDEVK	10	P02765	Alpha-2-HS-glycoprotein OS=Homo sapiens OX=9606 GN=AHSG PE=1 SV=2	2	598.817	-0.81354	2.7775e-07	182.28	42301000	yes
1327	HTLNQIDEVK	10	P02765	Alpha-2-HS-glycoprotein OS=Homo sapiens OX=9606 GN=AHSG PE=1 SV=2	2	598.817	-1.9528	2.4482e-05	174.98	14627000	yes
1328	HTLNQIDEVK	10	P02765	Alpha-2-HS-glycoprotein OS=Homo sapiens OX=9606 GN=AHSG PE=1 SV=2	2	598.817		0.010671	117.52		yes
1329	HTLNQIDEVK	10	P02765	Alpha-2-HS-glycoprotein OS=Homo sapiens OX=9606 GN=AHSG PE=1 SV=2	2	598.817		0.0003861	142.43		yes
1330	HTLNQIDEVK	10	P02765	Alpha-2-HS-glycoprotein OS=Homo sapiens OX=9606 GN=AHSG PE=1 SV=2	2	598.817	-1.819	0.0011848	113.93	74597000	yes
1331	HTLNQIDEVK	10	P02765	Alpha-2-HS-glycoprotein OS=Homo sapiens OX=9606 GN=AHSG PE=1 SV=2	2	598.817	-0.47695	0.0019514	125.75	5900800	yes
1332	HTQTSSGGQAASSHEQAR	18	P20930	Filaggrin OS=Homo sapiens OX=9606 GN=FLG PE=1 SV=3	3	613.949	-0.65182	0.0016424	77.562	635400	yes
1333	HVCGALLK	8	P43652	Afamin OS=Homo sapiens OX=9606 GN=AFM PE=1 SV=1	2	449.252	-1.7309	0.015138	121.68	54126000	yes
1334	HVCGALLK	8	P43652	Afamin OS=Homo sapiens OX=9606 GN=AFM PE=1 SV=1	2	449.252	-1.0523	0.011811	132.94	3352500000	yes
1335	HVCGALLK	8	P43652	Afamin OS=Homo sapiens OX=9606 GN=AFM PE=1 SV=1	2	449.252	-0.75624	0.011498	133.99	12361000	yes
1336	HYEGSTVPEK	10	P00738	Haptoglobin OS=Homo sapiens OX=9606 GN=HP PE=1 SV=1	2	573.775	-0.66147	0.00011021	161.92	38963000	yes
1337	HYEGSTVPEK	10	P00738	Haptoglobin OS=Homo sapiens OX=9606 GN=HP PE=1 SV=1	2	573.775	-0.61365	1.2733e-33	222.42	25559000000	yes
1338	HYEGSTVPEK	10	P00738	Haptoglobin OS=Homo sapiens OX=9606 GN=HP PE=1 SV=1	2	573.775	-0.72989	0.00013332	154.49	5858400	yes
1339	HYEGSTVPEK	10	P00738	Haptoglobin OS=Homo sapiens OX=9606 GN=HP PE=1 SV=1	2	573.775	-0.82787	0.0017838	128	4642600	yes
1340	HYEGSTVPEK	10	P00738	Haptoglobin OS=Homo sapiens OX=9606 GN=HP PE=1 SV=1	2	573.775	-0.94263	9.0491e-12	196.88	15280000	yes
1341	HYEGSTVPEK	10	P00738	Haptoglobin OS=Homo sapiens OX=9606 GN=HP PE=1 SV=1	2	573.775	-0.88492	0.0022984	121.09	2409200	yes
1342	HYEGSTVPEK	10	P00738	Haptoglobin OS=Homo sapiens OX=9606 GN=HP PE=1 SV=1	2	573.775		0.018135	114.89		yes
1343	HYEGSTVPEK	10	P00738	Haptoglobin OS=Homo sapiens OX=9606 GN=HP PE=1 SV=1	2	573.775	-0.68844	2.3084e-99	222.42	25275000	yes
1344	HYEGSTVPEK	10	P00738	Haptoglobin OS=Homo sapiens OX=9606 GN=HP PE=1 SV=1	2	573.775	-1.0832	0.032658	97.635	764530	yes
1345	HYEGSTVPEK	10	P00738	Haptoglobin OS=Homo sapiens OX=9606 GN=HP PE=1 SV=1	2	573.775	-0.41941	2.6625e-11	193.41	151430000	yes
1346	HYEGSTVPEK	10	P00738	Haptoglobin OS=Homo sapiens OX=9606 GN=HP PE=1 SV=1	2	573.775	-0.50359	4.213e-05	172.21	3000000	yes
1347	HYEGSTVPEK	10	P00738	Haptoglobin OS=Homo sapiens OX=9606 GN=HP PE=1 SV=1	2	573.775	-1.3299	0.034891	96.253	26660000	yes
1348	HYEGSTVPEK	10	P00738	Haptoglobin OS=Homo sapiens OX=9606 GN=HP PE=1 SV=1	2	573.775	0.59216			212570	yes
1349	HYEGSTVPEK	10	P00738	Haptoglobin OS=Homo sapiens OX=9606 GN=HP PE=1 SV=1	2	573.775	-0.31756			181890	yes
1350	IAFKIIRQEPSDSPMFIINR	20	Q02413	Desmoglein-1 OS=Homo sapiens OX=9606 GN=DSG1 PE=1 SV=2	3	792.435	-0.3231	0.0042854	63.578	851400	yes
1351	IAPQLSTEELVSLGEK	16	P43652	Afamin OS=Homo sapiens OX=9606 GN=AFM PE=1 SV=1	2	857.467	-1.6834	3.7782e-05	106.17	4034000	yes
1352	IAPQLSTEELVSLGEK	16	P43652	Afamin OS=Homo sapiens OX=9606 GN=AFM PE=1 SV=1	2	857.467	-1.9804	3.0754e-37	208.28	1195600000	yes
1353	IAPQLSTEELVSLGEK	16	P43652	Afamin OS=Homo sapiens OX=9606 GN=AFM PE=1 SV=1	3	571.98	-1.7964	5.104e-15	163.91	56207000	yes
1354	IASFSQNCDIYPGK	14	P01042	Kininogen-1 OS=Homo sapiens OX=9606 GN=KNG1 PE=1 SV=2	2	800.377	-1.0902	0.030563	87.298	365050000	yes
1355	IASFSQNCDIYPGK	14	P01042	Kininogen-1 OS=Homo sapiens OX=9606 GN=KNG1 PE=1 SV=2	2	800.377	-1.5821	5.6259e-31	155.97	18079000	yes
1356	ICAMEGLPQK	10	P43652	Afamin OS=Homo sapiens OX=9606 GN=AFM PE=1 SV=1	2	573.786	-1.4942	0.0027212	136.27	118820000	yes
1357	ICAMEGLPQK	10	P43652	Afamin OS=Homo sapiens OX=9606 GN=AFM PE=1 SV=1	2	573.786	-0.97869			51672000	yes
1358	ICVGCPR	7	P01042	Kininogen-1 OS=Homo sapiens OX=9606 GN=KNG1 PE=1 SV=2	2	431.207	-0.44979	0.029898	120.76	85904000	yes
1359	ICVGCPR	7	P01042	Kininogen-1 OS=Homo sapiens OX=9606 GN=KNG1 PE=1 SV=2	2	431.207	-0.57023	0.0045453	137.2	140840000	yes
1360	IDVHWTR	7	P25311	Zinc-alpha-2-glycoprotein OS=Homo sapiens OX=9606 GN=AZGP1 PE=1 SV=2	2	463.746	-1.5825	0.034935	139.28	51827000	yes
1361	IECVSAETTEDCIAK	15	P02787	Serotransferrin OS=Homo sapiens OX=9606 GN=TF PE=1 SV=4	2	863.387	-0.17421	8.7952e-07	128.67	12985000	yes
1362	IECVSAETTEDCIAK	15	P02787	Serotransferrin OS=Homo sapiens OX=9606 GN=TF PE=1 SV=4	2	863.387	0.070854	7.992e-44	208.74	724150000	yes
1363	IECVSAETTEDCIAK	15	P02787	Serotransferrin OS=Homo sapiens OX=9606 GN=TF PE=1 SV=4	3	575.927	0.56275	4.0424e-05	102.5	94948000	yes
1364	IECVSAETTEDCIAK	15	P02787	Serotransferrin OS=Homo sapiens OX=9606 GN=TF PE=1 SV=4	3	575.927	-0.2381			944490	yes
1365	IEISELNR	8	P04264	Keratin, type II cytoskeletal 1 OS=Homo sapiens OX=9606 GN=KRT1 PE=1 SV=6	2	487.269	-0.29911	0.010032	138.9	13297000	no
1366	IEISELNR	8	P04264	Keratin, type II cytoskeletal 1 OS=Homo sapiens OX=9606 GN=KRT1 PE=1 SV=6	2	487.269	-1.2678	0.0096249	139.68	36998000	no
1367	IEISELNRVIQR	12	P04264	Keratin, type II cytoskeletal 1 OS=Homo sapiens OX=9606 GN=KRT1 PE=1 SV=6	3	490.619	0.83761	0.01976	87.363	3463200	no
1368	IEISELNRVIQR	12	P04264	Keratin, type II cytoskeletal 1 OS=Homo sapiens OX=9606 GN=KRT1 PE=1 SV=6	3	490.619	0.5627	0.0016481	112.13	21358000	no
1369	IEISELNRVIQR	12	P04264	Keratin, type II cytoskeletal 1 OS=Homo sapiens OX=9606 GN=KRT1 PE=1 SV=6	3	490.619	-0.71149	0.018024	88.441	4674600	no
1370	IFFESVYGQCK	11	Q9UGM5	Fetuin-B OS=Homo sapiens OX=9606 GN=FETUB PE=1 SV=2	2	689.329	-0.33055	5.3879e-06	175.44	142650000	yes
1371	IFFESVYGQCK	11	Q9UGM5	Fetuin-B OS=Homo sapiens OX=9606 GN=FETUB PE=1 SV=2	2	689.329	0.15716	5.3879e-06	175.44	5764400	yes
1372	IFFHLNAVALGDGGHYTCR	19	P04217	Alpha-1B-glycoprotein OS=Homo sapiens OX=9606 GN=A1BG PE=1 SV=4	4	537.767	-0.28387	1.3671e-11	113.53	1093300000	yes
1373	IFFHLNAVALGDGGHYTCR	19	P04217	Alpha-1B-glycoprotein OS=Homo sapiens OX=9606 GN=A1BG PE=1 SV=4	3	716.686	-0.47079	3.9557e-66	224.89	511310000	yes
1374	IFFPGVSEFGK	11	P06276	Cholinesterase OS=Homo sapiens OX=9606 GN=BCHE PE=1 SV=1	2	614.324	0.035507	0.0016648	118.18	172020000	yes
1375	IGLGGRGGSGGSYGR	15	P35527	Keratin, type I cytoskeletal 9 OS=Homo sapiens OX=9606 GN=KRT9 PE=1 SV=3	3	450.901	-0.78896	0.02021	75.764	11531000	yes
1376	IGLGGRGGSGGSYGR	15	P35527	Keratin, type I cytoskeletal 9 OS=Homo sapiens OX=9606 GN=KRT9 PE=1 SV=3	3	450.901	-1.7404	0.018078	82.908	33643000	yes
1377	IIAATIENAQPILQIDNAR	19	P08779	Keratin, type I cytoskeletal 16 OS=Homo sapiens OX=9606 GN=KRT16 PE=1 SV=4	3	688.72	0.012832	0.00015784	84.829	11898000	yes
1378	IKEWYEKHGNSHQGEPR	17	P13645	Keratin, type I cytoskeletal 10 OS=Homo sapiens OX=9606 GN=KRT10 PE=1 SV=6	3	699.008	0.87741	0.001584	79.771	3912100	yes
1379	IKFEMEQNLR	10	P35527	Keratin, type I cytoskeletal 9 OS=Homo sapiens OX=9606 GN=KRT9 PE=1 SV=3	2	654.342	0.54615	0.034915	107.47	35204000	yes
1380	IKFEMEQNLR	10	P35527	Keratin, type I cytoskeletal 9 OS=Homo sapiens OX=9606 GN=KRT9 PE=1 SV=3	2	654.342	-0.0064254	0.0093422	136.57	13134000	yes
1381	IKFEMEQNLR	10	P35527	Keratin, type I cytoskeletal 9 OS=Homo sapiens OX=9606 GN=KRT9 PE=1 SV=3	3	441.896	0.45141	0.035291	69.672	148170000	yes
1382	IKFEMEQNLR	10	P35527	Keratin, type I cytoskeletal 9 OS=Homo sapiens OX=9606 GN=KRT9 PE=1 SV=3	3	441.896	0.4748	2.3236e-05	152.69	103330000	yes
1383	IKFEMEQNLR	10	P35527	Keratin, type I cytoskeletal 9 OS=Homo sapiens OX=9606 GN=KRT9 PE=1 SV=3	3	441.896	0.38466	0.0078072	91.549	8395200	yes
1384	IKFEMEQNLR	10	P35527	Keratin, type I cytoskeletal 9 OS=Homo sapiens OX=9606 GN=KRT9 PE=1 SV=3	3	441.896	0.31617	0.034844	70.1	3963000	yes
1385	IKFEMEQNLR	10	P35527	Keratin, type I cytoskeletal 9 OS=Homo sapiens OX=9606 GN=KRT9 PE=1 SV=3	3	441.896	-0.41949	0.00029809	128.81	9844900	yes
1386	IKFEMEQNLRQGVDADINGLR	21	P35527	Keratin, type I cytoskeletal 9 OS=Homo sapiens OX=9606 GN=KRT9 PE=1 SV=3	4	616.317	-0.063685	0.00019291	78.021	6137300	yes
1387	ILEDGSIYTTHDLILSSER	19	Q08554	Desmocollin-1 OS=Homo sapiens OX=9606 GN=DSC1 PE=1 SV=2	3	721.371	-0.69354	0.013255	50.787	485260	yes
1388	ILGGHLDAK	9	P00738	Haptoglobin OS=Homo sapiens OX=9606 GN=HP PE=1 SV=1	2	462.269	0.076844	0.011774	114.28	16203000	no
1389	ILGGHLDAK	9	P00738	Haptoglobin OS=Homo sapiens OX=9606 GN=HP PE=1 SV=1	2	462.269	-0.27332	0.0095254	118.74	1842200000	no
1390	ILGGHLDAK	9	P00738	Haptoglobin OS=Homo sapiens OX=9606 GN=HP PE=1 SV=1	2	462.269	-0.017687	0.028005	101.54	83740000	no
1391	ILGGHLDAK	9	P00738	Haptoglobin OS=Homo sapiens OX=9606 GN=HP PE=1 SV=1	2	462.269	0.28927	0.011774	114.28	29410000	no
1392	ILGGHLDAK	9	P00738	Haptoglobin OS=Homo sapiens OX=9606 GN=HP PE=1 SV=1	2	462.269	-0.89232	0.026244	102.51	13486000	no
1393	ILGGHLDAK	9	P00738	Haptoglobin OS=Homo sapiens OX=9606 GN=HP PE=1 SV=1	2	462.269	-1.5063	0.036784	84.498	11157000	no
1394	ILGGHLDAK	9	P00738	Haptoglobin OS=Homo sapiens OX=9606 GN=HP PE=1 SV=1	2	462.269	-0.9106			286510	no
1395	ILLDEQAQWK	10	P13598	Intercellular adhesion molecule 2 OS=Homo sapiens OX=9606 GN=ICAM2 PE=1 SV=2	2	622.338	-1.933	0.0020879	123.92	26560000	yes
1396	ILLQGTPVAQMTEDAVDAER	20	P01024	Complement C3 OS=Homo sapiens OX=9606 GN=C3 PE=1 SV=2	3	719.7	-1.3305	1.3321e-50	194.49	8392000	yes
1397	ILNEMRDQYEQMAEK	15	P08779	Keratin, type I cytoskeletal 16 OS=Homo sapiens OX=9606 GN=KRT16 PE=1 SV=4	3	633.298	0.094993	0.037559	57.328	3001100	yes
1398	ILTATVDNANVLLQIDNAR	19	P02533	Keratin, type I cytoskeletal 14 OS=Homo sapiens OX=9606 GN=KRT14 PE=1 SV=4	3	685.38	-0.072081	1.1289e-14	148.52	21509000	yes
1399	IMNGEADAMSLDGGFVYIAGK	21	P02787	Serotransferrin OS=Homo sapiens OX=9606 GN=TF PE=1 SV=4	3	720.343	-0.84269	6.0348e-09	98.175	13961000	yes
1400	IMQSSQSMSK	10	O75882	Attractin OS=Homo sapiens OX=9606 GN=ATRN PE=1 SV=2	2	571.763	0.66282	0.020298	115.71	7825800	yes
1401	IMQSSQSMSK	10	O75882	Attractin OS=Homo sapiens OX=9606 GN=ATRN PE=1 SV=2	2	571.763	-0.85822	0.015306	117.89	1652800	yes
1402	IMQSSQSMSK	10	O75882	Attractin OS=Homo sapiens OX=9606 GN=ATRN PE=1 SV=2	2	571.763	-1.2179	0.029724	111.61	2001800	yes
1403	IMQSSQSMSK	10	O75882	Attractin OS=Homo sapiens OX=9606 GN=ATRN PE=1 SV=2	2	571.763	-1.1875			2706400	yes
1404	IMQSSQSMSK	10	O75882	Attractin OS=Homo sapiens OX=9606 GN=ATRN PE=1 SV=2	2	563.765	-0.69708	0.0039072	115.71	2070700	yes
1405	IMQSSQSMSK	10	O75882	Attractin OS=Homo sapiens OX=9606 GN=ATRN PE=1 SV=2	2	563.765	-0.54958	0.0017698	129.38	104570000	yes
1406	IPACIAGER	9	P59666	Neutrophil defensin 3 OS=Homo sapiens OX=9606 GN=DEFA3 PE=1 SV=1	2	493.758	-0.84808	0.030244	89.698	14141000	yes
1407	IPEATNR	7	P01008	Antithrombin-III OS=Homo sapiens OX=9606 GN=SERPINC1 PE=1 SV=1	2	400.717	-0.91821	0.033428	139.92	359100000	yes
1408	IPLENLQIIR	10	P00533	Epidermal growth factor receptor OS=Homo sapiens OX=9606 GN=EGFR PE=1 SV=2	2	604.872	-0.10715	4.8288e-11	189.13	8706000	yes
1409	IQDWYDKKGPAAIQK	15	P35527	Keratin, type I cytoskeletal 9 OS=Homo sapiens OX=9606 GN=KRT9 PE=1 SV=3	3	587.649	-0.24418	3.9235e-05	102.73	4268500	yes
1410	IQTQLQR	7	P15144	Aminopeptidase N OS=Homo sapiens OX=9606 GN=ANPEP PE=1 SV=4	2	443.759	-0.99484	0.002982	138.07	3369000	yes
1411	IRLENEIQTYR	11	P13645	Keratin, type I cytoskeletal 10 OS=Homo sapiens OX=9606 GN=KRT10 PE=1 SV=6	3	478.928	-0.18373	0.029921	85.813	47674000	yes
1412	IRLENEIQTYR	11	P13645	Keratin, type I cytoskeletal 10 OS=Homo sapiens OX=9606 GN=KRT10 PE=1 SV=6	2	717.889	-1.6449	0.013448	103.34	7940600	yes
1413	IRLENEIQTYR	11	P13645	Keratin, type I cytoskeletal 10 OS=Homo sapiens OX=9606 GN=KRT10 PE=1 SV=6	3	478.928		0.040254	36.679		yes
1414	ISETSLPPDMYECLR	15	P51884	Lumican OS=Homo sapiens OX=9606 GN=LUM PE=1 SV=2	3	604.283	-3.4258	0.020313	53.403	2304800	yes
1415	ISIGGGSCAISGGYGSR	17	P48668	Keratin, type II cytoskeletal 6C OS=Homo sapiens OX=9606 GN=KRT6C PE=1 SV=3	2	799.883	-0.19185	1.2157e-05	102.66	2128300	no
1416	ISNIPDEYFK	10	P51884	Lumican OS=Homo sapiens OX=9606 GN=LUM PE=1 SV=2	2	613.309	-2.0416	0.0017698	129.38	81413000	yes
1417	ISSSKGSLGGGFSSGGFSGGSFSR	24	P13645	Keratin, type I cytoskeletal 10 OS=Homo sapiens OX=9606 GN=KRT10 PE=1 SV=6	3	737.354	-0.28955	1.3919e-10	92.275	48880000	yes
1418	ISSVLAGGSCR	11	P02533	Keratin, type I cytoskeletal 14 OS=Homo sapiens OX=9606 GN=KRT14 PE=1 SV=4	2	553.785	-0.34278	0.013059	103.26	2944600	no
1419	ITQDAQLK	8	P08185	Corticosteroid-binding globulin OS=Homo sapiens OX=9606 GN=SERPINA6 PE=1 SV=1	2	458.759	-1.1974	0.0080653	142.64	26267000	yes
1420	ITTTSPWMFPSR	12	P04180	Phosphatidylcholine-sterol acyltransferase OS=Homo sapiens OX=9606 GN=LCAT PE=1 SV=1	2	712.356	0.14305	0.0011546	121.83	88438000	yes
1421	ITTTSPWMFPSR	12	P04180	Phosphatidylcholine-sterol acyltransferase OS=Homo sapiens OX=9606 GN=LCAT PE=1 SV=1	2	712.356	0.19709	0.020671	94.297	4575600	yes
1422	IVFPHGITLDLVSR	14	Q07954	Prolow-density lipoprotein receptor-related protein 1 OS=Homo sapiens OX=9606 GN=LRP1 PE=1 SV=2	3	522.972	-1.1199	0.0049677	91.207	1479200	yes
1423	IYMTCPDCPSSIPTDSSNHQVLEAATESLAK	31	Q9UGM5	Fetuin-B OS=Homo sapiens OX=9606 GN=FETUB PE=1 SV=2	3	1141.52	-1.4614	6.6864e-152	241.94	87548000	yes
1424	KAADDTWEPFASGK	14	P02766	Transthyretin OS=Homo sapiens OX=9606 GN=TTR PE=1 SV=1	2	761.862	0.81157	1.7086e-57	228.8	22043000	yes
1425	KAADDTWEPFASGK	14	P02766	Transthyretin OS=Homo sapiens OX=9606 GN=TTR PE=1 SV=1	2	761.862	-1.9111	4.1027e-303	346.02	615870000	yes
1426	KAEEEHLGILGPQLHADVGDK	21	P00450	Ceruloplasmin OS=Homo sapiens OX=9606 GN=CP PE=1 SV=1	3	752.725	-1.8682	0.00029768	79.467	3999400	yes
1427	KAEEEHLGILGPQLHADVGDK	21	P00450	Ceruloplasmin OS=Homo sapiens OX=9606 GN=CP PE=1 SV=1	4	564.796	-1.3645	0.00039688	70.699	53641000	yes
1428	KATVVYQGER	10	P02749	Beta-2-glycoprotein 1 OS=Homo sapiens OX=9606 GN=APOH PE=1 SV=3	2	575.814	-0.20526	0.0089839	107.79	10680000	yes
1429	KCSTSSLLEACTFR	14	P02787	Serotransferrin OS=Homo sapiens OX=9606 GN=TF PE=1 SV=4	2	830.395	-0.41906	0.036633	80.979	4245600	yes
1430	KCSYTEDAQCIDGTIEVPK	19	P02749	Beta-2-glycoprotein 1 OS=Homo sapiens OX=9606 GN=APOH PE=1 SV=3	3	738.673	-1.6581	0.0011626	83.213	1355700	yes
1431	KDGLRMDAAIK	11	Q02763	Angiopoietin-1 receptor OS=Homo sapiens OX=9606 GN=TEK PE=1 SV=2	2	617.335	0.38359	0.039332	77.732	24309000	yes
1432	KDIENQYETQITQIEHEVSSSGQEVQSSAK	30	P35527	Keratin, type I cytoskeletal 9 OS=Homo sapiens OX=9606 GN=KRT9 PE=1 SV=3	3	1131.54	0.46981	0.00075944	58.498	6248900	yes
1433	KDPEGLFLQDNIVAEFSVDETGQMSATAK	29	P02753	Retinol-binding protein 4 OS=Homo sapiens OX=9606 GN=RBP4 PE=1 SV=3	3	1052.84	-3.6801	2.4427e-47	161.11	48486000	yes
1434	KDSGFQMNQLR	11	P02787	Serotransferrin OS=Homo sapiens OX=9606 GN=TF PE=1 SV=4	3	447.219	-1.3534	0.030452	53.569	1516000	yes
1435	KDSSLCK	7	P02787	Serotransferrin OS=Homo sapiens OX=9606 GN=TF PE=1 SV=4	2	419.21	-1.5687	0.022457	143.89	206840000	yes
1436	KELSSFIDK	9	P02774	Vitamin D-binding protein OS=Homo sapiens OX=9606 GN=GC PE=1 SV=2	2	533.793		0.0025024	118.91		yes
1437	KETMTMILK	9	P51812	Ribosomal protein S6 kinase alpha-3 OS=Homo sapiens OX=9606 GN=RPS6KA3 PE=1 SV=1	2	563.796	0.1456	0.022832	51.854	11780000	yes
1438	KETMTMILK	9	P51812	Ribosomal protein S6 kinase alpha-3 OS=Homo sapiens OX=9606 GN=RPS6KA3 PE=1 SV=1	2	563.796	-1.879	0.0081455	77.058	972670000	yes
1439	KFPSGTFEQVSQLVK	15	P02774	Vitamin D-binding protein OS=Homo sapiens OX=9606 GN=GC PE=1 SV=2	3	565.642	1.1968	0.00028471	100.11	4068200	yes
1440	KFPSGTFEQVSQLVK	15	P02774	Vitamin D-binding protein OS=Homo sapiens OX=9606 GN=GC PE=1 SV=2	3	565.642	1.1131	0.001662	94.532	7323600	yes
1441	KGDTFSCMVGHEALPLAFTQK	21	P01876	Immunoglobulin heavy constant alpha 1 OS=Homo sapiens OX=9606 GN=IGHA1 PE=1 SV=2	4	585.04	1.3466	0.0013058	59.469	19407000	yes
1442	KGDTFSCMVGHEALPLAFTQK	21	P01876	Immunoglobulin heavy constant alpha 1 OS=Homo sapiens OX=9606 GN=IGHA1 PE=1 SV=2	3	779.717	0.79224	1.3055e-179	288	40586000	yes
1443	KGDTFSCMVGHEALPLAFTQK	21	P01876	Immunoglobulin heavy constant alpha 1 OS=Homo sapiens OX=9606 GN=IGHA1 PE=1 SV=2	3	785.049	0.97369	0.0087168	45.916	886950	yes
1444	KGDTFSCMVGHEALPLAFTQK	21	P01876	Immunoglobulin heavy constant alpha 1 OS=Homo sapiens OX=9606 GN=IGHA1 PE=1 SV=2	3	785.049	-1.1097	0.0015924	59.163	2443400	yes
1445	KGETFSCMVGHEALPLAFTQK	21	P01877	Immunoglobulin heavy constant alpha 2 OS=Homo sapiens OX=9606 GN=IGHA2 PE=1 SV=4	4	588.544	1.4249	0.01166	42.123	7022200	yes
1446	KGETFSCMVGHEALPLAFTQK	21	P01877	Immunoglobulin heavy constant alpha 2 OS=Homo sapiens OX=9606 GN=IGHA2 PE=1 SV=4	3	784.389	1.0466	4.6332e-105	248.21	18415000	yes
1447	KGHILELLTEVTR	13	P31944	Caspase-14 OS=Homo sapiens OX=9606 GN=CASP14 PE=1 SV=2	3	503.631	-0.26604	0.035403	41.644	360900	yes
1448	KGPAAIQK	8	P35527	Keratin, type I cytoskeletal 9 OS=Homo sapiens OX=9606 GN=KRT9 PE=1 SV=3	2	406.753	-0.90484	0.012103	121.29	3146500	yes
1449	KGPAAIQK	8	P35527	Keratin, type I cytoskeletal 9 OS=Homo sapiens OX=9606 GN=KRT9 PE=1 SV=3	2	406.753	-0.15103	0.00044858	178.84	15341000	yes
1450	KGPAAIQK	8	P35527	Keratin, type I cytoskeletal 9 OS=Homo sapiens OX=9606 GN=KRT9 PE=1 SV=3	2	406.753	-0.085425	0.028445	110.63	1726000	yes
1451	KGPAAIQK	8	P35527	Keratin, type I cytoskeletal 9 OS=Homo sapiens OX=9606 GN=KRT9 PE=1 SV=3	2	406.753	0.3313	0.007351	143.02	1230300	yes
1452	KGPAAIQK	8	P35527	Keratin, type I cytoskeletal 9 OS=Homo sapiens OX=9606 GN=KRT9 PE=1 SV=3	2	406.753	-0.17751	1.7893e-32	181.2	144930000	yes
1453	KGPAAIQK	8	P35527	Keratin, type I cytoskeletal 9 OS=Homo sapiens OX=9606 GN=KRT9 PE=1 SV=3	2	406.753	-0.10858	0.0012144	134.66	10465000	yes
1454	KGVCEETSGAYEK	13	P02760	Protein AMBP OS=Homo sapiens OX=9606 GN=AMBP PE=1 SV=1	2	729.332	-1.4239	4.6051e-10	164.13	21380000	yes
1455	KGVCEETSGAYEK	13	P02760	Protein AMBP OS=Homo sapiens OX=9606 GN=AMBP PE=1 SV=1	3	486.557	-0.55861	0.0017023	96.464	53955000	yes
1456	KGVCEETSGAYEK	13	P02760	Protein AMBP OS=Homo sapiens OX=9606 GN=AMBP PE=1 SV=1	3	486.557	-1.571			2640200	yes
1457	KHNLYFEAAFDVPLK	15	P43251	Biotinidase OS=Homo sapiens OX=9606 GN=BTD PE=1 SV=2	3	597.986	-0.53201	0.00020404	102.65	2394600	yes
1458	KLCMAALK	8	P02774	Vitamin D-binding protein OS=Homo sapiens OX=9606 GN=GC PE=1 SV=2	2	467.764	-0.56609	6.0249e-33	186.67	27220000	yes
1459	KLVAASQAALGL	12	P02768	Albumin OS=Homo sapiens OX=9606 GN=ALB PE=1 SV=2	2	571.351	0.2116	3.7017e-05	150.27	1363300000	yes
1460	KLVAASQAALGL	12	P02768	Albumin OS=Homo sapiens OX=9606 GN=ALB PE=1 SV=2	2	571.351	-0.13985	0.0014208	123.29	14485000	yes
1461	KLVAASQAALGL	12	P02768	Albumin OS=Homo sapiens OX=9606 GN=ALB PE=1 SV=2	2	571.351	-0.74898	0.029213	90.15	14851000	yes
1462	KLVAASQAALGL	12	P02768	Albumin OS=Homo sapiens OX=9606 GN=ALB PE=1 SV=2	2	571.351	-0.87427	0.031214	89.08	17881000	yes
1463	KLYHSEAFTVNFGDTEEAKK	20	P01009	Alpha-1-antitrypsin OS=Homo sapiens OX=9606 GN=SERPINA1 PE=1 SV=3	4	579.289	0.56053	0.0058865	56.081	7789500	yes
1464	KMNALFEGR	9	Q9H307	Pinin OS=Homo sapiens OX=9606 GN=PNN PE=1 SV=5	2	541.277	-1.6062	0.029443	60.91	19374000	yes
1465	KNHEEEMKDLR	11	P13645	Keratin, type I cytoskeletal 10 OS=Homo sapiens OX=9606 GN=KRT10 PE=1 SV=6	3	476.902	-0.69334	0.039318	69.602	4352100	yes
1466	KNPAVQAGSIVVLQGGEETQR	21	P12955	Xaa-Pro dipeptidase OS=Homo sapiens OX=9606 GN=PEPD PE=1 SV=3	3	727.726	-2.2035	0.0054958	71.148	13506000	yes
1467	KPDDITIDVTINESISHSR	19	Q9NPH3	Interleukin-1 receptor accessory protein OS=Homo sapiens OX=9606 GN=IL1RAP PE=1 SV=2	3	714.034	-2.4358	0.037478	61.102	9056300	yes
1468	KPSLSVQPGPVVAPGEK	17	Q8N6C8	Leukocyte immunoglobulin-like receptor subfamily A member 3 OS=Homo sapiens OX=9606 GN=LILRA3 PE=1 SV=3	3	563.989	-1.3938	0.019345	41.86	4713300	yes
1469	KPVDEYK	7	P02787	Serotransferrin OS=Homo sapiens OX=9606 GN=TF PE=1 SV=4	2	439.735	-0.53947	6.8183e-05	143.11	67545000	yes
1470	KPVDEYKDCHLAQVPSHTVVAR	22	P02787	Serotransferrin OS=Homo sapiens OX=9606 GN=TF PE=1 SV=4	3	850.436	-1.6587	8.4621e-59	206.09	61270000	yes
1471	KPVDEYKDCHLAQVPSHTVVAR	22	P02787	Serotransferrin OS=Homo sapiens OX=9606 GN=TF PE=1 SV=4	5	510.664	-1.7121	1.0057e-16	115.39	470370000	yes
1472	KPVDEYKDCHLAQVPSHTVVAR	22	P02787	Serotransferrin OS=Homo sapiens OX=9606 GN=TF PE=1 SV=4	4	638.079	-2.0122	9.1146e-121	250.05	190500000	yes
1473	KPVEEYANCHLAR	13	P02787	Serotransferrin OS=Homo sapiens OX=9606 GN=TF PE=1 SV=4	2	793.891	-0.82852	3.2411e-96	260.33	85150000	yes
1474	KPVEEYANCHLAR	13	P02787	Serotransferrin OS=Homo sapiens OX=9606 GN=TF PE=1 SV=4	3	529.596	-1.462	3.5742e-10	166.62	19682000	yes
1475	KPVEEYANCHLAR	13	P02787	Serotransferrin OS=Homo sapiens OX=9606 GN=TF PE=1 SV=4	3	529.596	-1.4788	8.4749e-14	187.11	2647200000	yes
1476	KPVEEYANCHLAR	13	P02787	Serotransferrin OS=Homo sapiens OX=9606 GN=TF PE=1 SV=4	3	529.596	-1.2866	1.0475e-06	155.98	11071000	yes
1477	KPVEEYANCHLAR	13	P02787	Serotransferrin OS=Homo sapiens OX=9606 GN=TF PE=1 SV=4	3	529.596	-1.0774	3.2716e-14	188.09	5683300	yes
1478	KPVEEYANCHLAR	13	P02787	Serotransferrin OS=Homo sapiens OX=9606 GN=TF PE=1 SV=4	3	529.596	-0.85503	0.0013237	101.62	2871900	yes
1479	KPVEEYANCHLAR	13	P02787	Serotransferrin OS=Homo sapiens OX=9606 GN=TF PE=1 SV=4	3	529.596	-1.4786	4.9088e-62	196.75	11265000	yes
1480	KPVEEYANCHLAR	13	P02787	Serotransferrin OS=Homo sapiens OX=9606 GN=TF PE=1 SV=4	3	529.596	-0.78983			6052300	yes
1481	KQLVEIEK	8	P00738	Haptoglobin OS=Homo sapiens OX=9606 GN=HP PE=1 SV=1	2	493.798	-0.80196	0.01309	125.82	84027000	no
1482	KQTALVELVK	10	P02768	Albumin OS=Homo sapiens OX=9606 GN=ALB PE=1 SV=2	2	564.853	0.064824	2.1814e-19	208.6	185220000	yes
1483	KQTALVELVK	10	P02768	Albumin OS=Homo sapiens OX=9606 GN=ALB PE=1 SV=2	2	564.853	0.097171	9.7758e-25	215.06	10361000	yes
1484	KQTALVELVK	10	P02768	Albumin OS=Homo sapiens OX=9606 GN=ALB PE=1 SV=2	2	564.853	0.0062869	1.6093e-11	195.27	89119000	yes
1485	KQTALVELVK	10	P02768	Albumin OS=Homo sapiens OX=9606 GN=ALB PE=1 SV=2	2	564.853	0.16977	2.1814e-19	208.6	7020100	yes
1486	KQTALVELVK	10	P02768	Albumin OS=Homo sapiens OX=9606 GN=ALB PE=1 SV=2	2	564.853	0.34889	0.0089839	107.79	241330000	yes
1487	KQTALVELVK	10	P02768	Albumin OS=Homo sapiens OX=9606 GN=ALB PE=1 SV=2	2	564.853	0.4012	2.5237e-07	182.46	337720000	yes
1488	KQTALVELVK	10	P02768	Albumin OS=Homo sapiens OX=9606 GN=ALB PE=1 SV=2	2	564.853	-0.89898	1.0165e-33	223.31	31845000	yes
1489	KQTALVELVK	10	P02768	Albumin OS=Homo sapiens OX=9606 GN=ALB PE=1 SV=2	2	564.853	-0.71528	1.8277e-44	228.64	30306000	yes
1490	KQTALVELVK	10	P02768	Albumin OS=Homo sapiens OX=9606 GN=ALB PE=1 SV=2	2	564.853	-0.47422	0.0024152	135.28	20025000	yes
1491	KQTALVELVK	10	P02768	Albumin OS=Homo sapiens OX=9606 GN=ALB PE=1 SV=2	2	564.853		0.033272	78.098		yes
1492	KQTALVELVK	10	P02768	Albumin OS=Homo sapiens OX=9606 GN=ALB PE=1 SV=2	2	564.853	-0.8503	0.034647	92.611	814210	yes
1493	KQTALVELVK	10	P02768	Albumin OS=Homo sapiens OX=9606 GN=ALB PE=1 SV=2	2	564.853	-1.686	0.0019593	123.79	9923800	yes
1494	KQTALVELVK	10	P02768	Albumin OS=Homo sapiens OX=9606 GN=ALB PE=1 SV=2	2	564.853	-1.0604	4.6157e-11	188.91	560530000	yes
1495	KQTALVELVK	10	P02768	Albumin OS=Homo sapiens OX=9606 GN=ALB PE=1 SV=2	2	564.853	-1.9675	0.0016826	127.76	5340500	yes
1496	KQTALVELVK	10	P02768	Albumin OS=Homo sapiens OX=9606 GN=ALB PE=1 SV=2	2	564.853	-1.9217	2.1814e-19	208.6	21720000	yes
1497	KQTALVELVK	10	P02768	Albumin OS=Homo sapiens OX=9606 GN=ALB PE=1 SV=2	2	564.853	-2.2475	6.347e-17	201.84	90085000	yes
1498	KQTALVELVK	10	P02768	Albumin OS=Homo sapiens OX=9606 GN=ALB PE=1 SV=2	2	564.853	-1.6914	3.7343e-17	204.64	4349000	yes
1499	KQTALVELVK	10	P02768	Albumin OS=Homo sapiens OX=9606 GN=ALB PE=1 SV=2	2	564.853	-1.3727	0.0015087	143.89	2799900	yes
1500	KQTALVELVK	10	P02768	Albumin OS=Homo sapiens OX=9606 GN=ALB PE=1 SV=2	2	564.853	-1.6344	0.010179	107.21	2711300	yes
1501	KQTALVELVK	10	P02768	Albumin OS=Homo sapiens OX=9606 GN=ALB PE=1 SV=2	2	564.853	-1.8095	2.1536e-11	194.12	3710100	yes
1502	KQTALVELVK	10	P02768	Albumin OS=Homo sapiens OX=9606 GN=ALB PE=1 SV=2	2	564.853	-1.9287	0.023985	100.48	1972000	yes
1503	KQTALVELVK	10	P02768	Albumin OS=Homo sapiens OX=9606 GN=ALB PE=1 SV=2	2	564.853		0.0062405	115.78		yes
1504	KQTALVELVK	10	P02768	Albumin OS=Homo sapiens OX=9606 GN=ALB PE=1 SV=2	2	564.853	1.0257			5396200	yes
1505	KQTALVELVK	10	P02768	Albumin OS=Homo sapiens OX=9606 GN=ALB PE=1 SV=2	2	564.853	-0.033752			187920	yes
1506	KQTALVELVK	10	P02768	Albumin OS=Homo sapiens OX=9606 GN=ALB PE=1 SV=2	2	564.853	-0.57225			1818500	yes
1507	KQTALVELVK	10	P02768	Albumin OS=Homo sapiens OX=9606 GN=ALB PE=1 SV=2	2	564.853	0.28417			233240	yes
1508	KQTALVELVK	10	P02768	Albumin OS=Homo sapiens OX=9606 GN=ALB PE=1 SV=2	2	564.853	-0.30855			57823	yes
1509	KQTALVELVK	10	P02768	Albumin OS=Homo sapiens OX=9606 GN=ALB PE=1 SV=2	2	564.853	0.4815			7701000	yes
1510	KQTALVELVK	10	P02768	Albumin OS=Homo sapiens OX=9606 GN=ALB PE=1 SV=2	2	564.853	0.46444			11087000	yes
1511	KQTALVELVK	10	P02768	Albumin OS=Homo sapiens OX=9606 GN=ALB PE=1 SV=2	2	564.853	0.12168			433640	yes
1512	KQTALVELVK	10	P02768	Albumin OS=Homo sapiens OX=9606 GN=ALB PE=1 SV=2	2	564.853	-1.1583			13583000000	yes
1513	KQTALVELVK	10	P02768	Albumin OS=Homo sapiens OX=9606 GN=ALB PE=1 SV=2	2	564.853	-1.4152			2427900	yes
1514	KQTALVELVK	10	P02768	Albumin OS=Homo sapiens OX=9606 GN=ALB PE=1 SV=2	2	564.853	-1.3825			41606000000	yes
1515	KQTALVELVK	10	P02768	Albumin OS=Homo sapiens OX=9606 GN=ALB PE=1 SV=2	2	564.853	-1.68			1159300	yes
1516	KSDVGFLPPFPTLDPEEK	18	P43652	Afamin OS=Homo sapiens OX=9606 GN=AFM PE=1 SV=1	3	672.682	0.028732	0.0176	75.239	1643500	yes
1517	KSDVGFLPPFPTLDPEEK	18	P43652	Afamin OS=Homo sapiens OX=9606 GN=AFM PE=1 SV=1	3	672.682	-0.8521	0.00022026	95.205	929530000	yes
1518	KVADALTNAVAHVDDMPNALSALSDLHAHK	30	P69905	Hemoglobin subunit alpha OS=Homo sapiens OX=9606 GN=HBA2 PE=1 SV=2	4	781.902	-0.13272	6.263e-27	104.29	26072000	yes
1519	KVEFVLK	7	O75882	Attractin OS=Homo sapiens OX=9606 GN=ATRN PE=1 SV=2	2	431.773	0.010208	0.00037249	181.81	66248000	yes
1520	KVLGAFSDGLAHLDNLK	17	P68871	Hemoglobin subunit beta OS=Homo sapiens OX=9606 GN=HBB PE=1 SV=2	4	450.252	0.55531	0.00038914	84.14	16017000	no
1521	KVLGAFSDGLAHLDNLK	17	P68871	Hemoglobin subunit beta OS=Homo sapiens OX=9606 GN=HBB PE=1 SV=2	3	600	1.0033	5.7758e-37	204.29	75897000	no
1522	KVLGAFSDGLAHLDNLK	17	P68871	Hemoglobin subunit beta OS=Homo sapiens OX=9606 GN=HBB PE=1 SV=2	4	450.252	1.0525			501610	no
1523	KVLGAFSDGLAHLDNLK	17	P68871	Hemoglobin subunit beta OS=Homo sapiens OX=9606 GN=HBB PE=1 SV=2	3	600	0.016003			6713600	no
1524	KVLGAFSDGLAHLDNLK	17	P68871	Hemoglobin subunit beta OS=Homo sapiens OX=9606 GN=HBB PE=1 SV=2	3	600	0.55996			3098700	no
1525	KVPQVSTPTLVEVSR	15	P02768	Albumin OS=Homo sapiens OX=9606 GN=ALB PE=1 SV=2	3	547.317	1.1684	0.00014792	104.41	4157200	yes
1526	KVPQVSTPTLVEVSR	15	P02768	Albumin OS=Homo sapiens OX=9606 GN=ALB PE=1 SV=2	3	547.317	1.5393	0.02761	37.092	2278400	yes
1527	KVPQVSTPTLVEVSR	15	P02768	Albumin OS=Homo sapiens OX=9606 GN=ALB PE=1 SV=2	2	820.473	-0.032676	0.02575	54.143	3705300	yes
1528	KVPQVSTPTLVEVSR	15	P02768	Albumin OS=Homo sapiens OX=9606 GN=ALB PE=1 SV=2	3	547.317	0.1567	0.0088648	96.489	9062800	yes
1529	KVPQVSTPTLVEVSR	15	P02768	Albumin OS=Homo sapiens OX=9606 GN=ALB PE=1 SV=2	3	547.317	0.12877	0.022379	92.38	1057500	yes
1530	KVPQVSTPTLVEVSR	15	P02768	Albumin OS=Homo sapiens OX=9606 GN=ALB PE=1 SV=2	3	547.317	0.052072	0.0082605	96.673	281960000	yes
1531	KVPQVSTPTLVEVSR	15	P02768	Albumin OS=Homo sapiens OX=9606 GN=ALB PE=1 SV=2	3	547.317	0.036215	9.3069e-05	106.14	8822800	yes
1532	KVPQVSTPTLVEVSR	15	P02768	Albumin OS=Homo sapiens OX=9606 GN=ALB PE=1 SV=2	3	547.317	0.72054	2.6121e-07	120.7	2285600	yes
1533	KVPQVSTPTLVEVSR	15	P02768	Albumin OS=Homo sapiens OX=9606 GN=ALB PE=1 SV=2	2	820.473	1.2633	3.2273e-07	137.84	2602300	yes
1534	KVPQVSTPTLVEVSR	15	P02768	Albumin OS=Homo sapiens OX=9606 GN=ALB PE=1 SV=2	2	820.473	0.55223	0.0347	82.34	992980	yes
1535	KVPQVSTPTLVEVSR	15	P02768	Albumin OS=Homo sapiens OX=9606 GN=ALB PE=1 SV=2	3	547.317	-0.22332	0.0070157	52.823	5334700	yes
1536	KVPQVSTPTLVEVSR	15	P02768	Albumin OS=Homo sapiens OX=9606 GN=ALB PE=1 SV=2	2	820.473	1.2165	0.0058826	96.745	2113800	yes
1537	KVPQVSTPTLVEVSR	15	P02768	Albumin OS=Homo sapiens OX=9606 GN=ALB PE=1 SV=2	2	820.473	0.88489	0.012206	94.122	16265000	yes
1538	KVPQVSTPTLVEVSR	15	P02768	Albumin OS=Homo sapiens OX=9606 GN=ALB PE=1 SV=2	2	820.473	0.77466	1.6595e-07	139.78	29626000	yes
1539	KVPQVSTPTLVEVSR	15	P02768	Albumin OS=Homo sapiens OX=9606 GN=ALB PE=1 SV=2	2	820.473	0.18681	0.0085669	95.631	26243000	yes
1540	KVPQVSTPTLVEVSR	15	P02768	Albumin OS=Homo sapiens OX=9606 GN=ALB PE=1 SV=2	3	547.317	-0.32347	6.3039e-07	135.47	10441000	yes
1541	KVPQVSTPTLVEVSR	15	P02768	Albumin OS=Homo sapiens OX=9606 GN=ALB PE=1 SV=2	3	547.317	-0.0068813	5.5654e-07	110.97	966270000	yes
1542	KVPQVSTPTLVEVSR	15	P02768	Albumin OS=Homo sapiens OX=9606 GN=ALB PE=1 SV=2	3	547.317	0.30524	4.1221e-07	138.19	9716200	yes
1543	KVPQVSTPTLVEVSR	15	P02768	Albumin OS=Homo sapiens OX=9606 GN=ALB PE=1 SV=2	3	547.317	0.48946	4.1339e-07	122.12	6967300	yes
1544	KVPQVSTPTLVEVSR	15	P02768	Albumin OS=Homo sapiens OX=9606 GN=ALB PE=1 SV=2	3	547.317	0.56294	4.8382e-10	156.17	8181600	yes
1545	KVPQVSTPTLVEVSR	15	P02768	Albumin OS=Homo sapiens OX=9606 GN=ALB PE=1 SV=2	3	547.317		0.0062979	70.98		yes
1546	KVPQVSTPTLVEVSR	15	P02768	Albumin OS=Homo sapiens OX=9606 GN=ALB PE=1 SV=2	3	547.317		0.00044332	98.507		yes
1547	KVPQVSTPTLVEVSR	15	P02768	Albumin OS=Homo sapiens OX=9606 GN=ALB PE=1 SV=2	2	820.473	-1.188	3.3023e-07	122.46	2572800000	yes
1548	KVPQVSTPTLVEVSR	15	P02768	Albumin OS=Homo sapiens OX=9606 GN=ALB PE=1 SV=2	2	820.473	-1.4976	3.9476e-07	123.28	195300000	yes
1549	KVPQVSTPTLVEVSR	15	P02768	Albumin OS=Homo sapiens OX=9606 GN=ALB PE=1 SV=2	3	547.317	-1.4881	1.3691e-14	167.61	44546000	yes
1550	KVPQVSTPTLVEVSR	15	P02768	Albumin OS=Homo sapiens OX=9606 GN=ALB PE=1 SV=2	3	547.317	-1.2648	4.4788e-24	180.27	120250000	yes
1551	KVPQVSTPTLVEVSR	15	P02768	Albumin OS=Homo sapiens OX=9606 GN=ALB PE=1 SV=2	2	820.473	-1.1672	7.6706e-08	119.25	257310000	yes
1552	KVPQVSTPTLVEVSR	15	P02768	Albumin OS=Homo sapiens OX=9606 GN=ALB PE=1 SV=2	2	820.473	-1.3678	1.7028e-10	157.56	72295000	yes
1553	KVPQVSTPTLVEVSR	15	P02768	Albumin OS=Homo sapiens OX=9606 GN=ALB PE=1 SV=2	2	820.473	-1.7499	0.012206	94.122	28991000	yes
1554	KVPQVSTPTLVEVSR	15	P02768	Albumin OS=Homo sapiens OX=9606 GN=ALB PE=1 SV=2	2	820.473	-1.9472	3.9514e-05	107.37	33039000	yes
1555	KVPQVSTPTLVEVSR	15	P02768	Albumin OS=Homo sapiens OX=9606 GN=ALB PE=1 SV=2	2	820.473		1.0208e-10	139.48		yes
1556	KVPQVSTPTLVEVSR	15	P02768	Albumin OS=Homo sapiens OX=9606 GN=ALB PE=1 SV=2	2	820.473		0.010382	86.803		yes
1557	KVPQVSTPTLVEVSR	15	P02768	Albumin OS=Homo sapiens OX=9606 GN=ALB PE=1 SV=2	2	820.473		8.6693e-05	108.59		yes
1558	KVPQVSTPTLVEVSR	15	P02768	Albumin OS=Homo sapiens OX=9606 GN=ALB PE=1 SV=2	2	820.473		2.0414e-06	122.39		yes
1559	KVPQVSTPTLVEVSR	15	P02768	Albumin OS=Homo sapiens OX=9606 GN=ALB PE=1 SV=2	2	820.473		4.3888e-06	119.88		yes
1560	KVPQVSTPTLVEVSR	15	P02768	Albumin OS=Homo sapiens OX=9606 GN=ALB PE=1 SV=2	3	547.317	-1.3024	0.014693	45.207	49518000	yes
1561	KVPQVSTPTLVEVSR	15	P02768	Albumin OS=Homo sapiens OX=9606 GN=ALB PE=1 SV=2	3	547.317	-0.98966	1.3252e-05	104.41	134790000	yes
1562	KVPQVSTPTLVEVSR	15	P02768	Albumin OS=Homo sapiens OX=9606 GN=ALB PE=1 SV=2	3	547.317	-0.93802	4.4766e-19	130.72	491410000	yes
1563	KVPQVSTPTLVEVSR	15	P02768	Albumin OS=Homo sapiens OX=9606 GN=ALB PE=1 SV=2	3	547.317	-0.50089	0.0060092	58.357	9955600	yes
1564	KVPQVSTPTLVEVSR	15	P02768	Albumin OS=Homo sapiens OX=9606 GN=ALB PE=1 SV=2	3	547.317	-1.3958	0.0039023	86.497	129510000	yes
1565	KVPQVSTPTLVEVSR	15	P02768	Albumin OS=Homo sapiens OX=9606 GN=ALB PE=1 SV=2	3	547.317	-0.95129	0.031408	34.954	16719000	yes
1566	KVPQVSTPTLVEVSR	15	P02768	Albumin OS=Homo sapiens OX=9606 GN=ALB PE=1 SV=2	3	547.317	-1.0839	1.8263e-05	102.38	32051000	yes
1567	KVPQVSTPTLVEVSR	15	P02768	Albumin OS=Homo sapiens OX=9606 GN=ALB PE=1 SV=2	3	547.317	-0.67125	3.8727e-14	165.45	108290000	yes
1568	KVPQVSTPTLVEVSR	15	P02768	Albumin OS=Homo sapiens OX=9606 GN=ALB PE=1 SV=2	3	547.317	-0.92469	1.0112e-06	130.72	1583400000	yes
1569	KVPQVSTPTLVEVSR	15	P02768	Albumin OS=Homo sapiens OX=9606 GN=ALB PE=1 SV=2	2	820.473	-1.6089	0.00020612	100.22	4337800	yes
1570	KVPQVSTPTLVEVSR	15	P02768	Albumin OS=Homo sapiens OX=9606 GN=ALB PE=1 SV=2	3	547.317	-1.0512	9.6952e-07	131.24	804320000	yes
1571	KVPQVSTPTLVEVSR	15	P02768	Albumin OS=Homo sapiens OX=9606 GN=ALB PE=1 SV=2	3	547.317	-1.0921	9.6952e-07	131.24	1846500000	yes
1572	KVPQVSTPTLVEVSR	15	P02768	Albumin OS=Homo sapiens OX=9606 GN=ALB PE=1 SV=2	3	547.317	-0.9491	1.0146e-13	160.04	1715000000	yes
1573	KVPQVSTPTLVEVSR	15	P02768	Albumin OS=Homo sapiens OX=9606 GN=ALB PE=1 SV=2	3	547.317	-0.82799	3.6469e-29	194.77	2016000000	yes
1574	KVPQVSTPTLVEVSR	15	P02768	Albumin OS=Homo sapiens OX=9606 GN=ALB PE=1 SV=2	3	547.317	-0.18432	2.9088e-24	183.23	673020000	yes
1575	KVPQVSTPTLVEVSR	15	P02768	Albumin OS=Homo sapiens OX=9606 GN=ALB PE=1 SV=2	3	547.317	-0.048002	5.5456e-08	147.36	60338000	yes
1576	KVPQVSTPTLVEVSR	15	P02768	Albumin OS=Homo sapiens OX=9606 GN=ALB PE=1 SV=2	2	820.473	-0.79938	2.3671e-07	139.78	4696200	yes
1577	KVPQVSTPTLVEVSR	15	P02768	Albumin OS=Homo sapiens OX=9606 GN=ALB PE=1 SV=2	3	547.317	-0.3093	0.002451	98.439	7795000	yes
1578	KVPQVSTPTLVEVSR	15	P02768	Albumin OS=Homo sapiens OX=9606 GN=ALB PE=1 SV=2	3	547.317		5.4287e-10	130.32		yes
1579	KVPQVSTPTLVEVSR	15	P02768	Albumin OS=Homo sapiens OX=9606 GN=ALB PE=1 SV=2	3	547.317		0.0085634	68.944		yes
1580	KVPQVSTPTLVEVSR	15	P02768	Albumin OS=Homo sapiens OX=9606 GN=ALB PE=1 SV=2	3	547.317		1.0844e-19	150.76		yes
1581	KVPQVSTPTLVEVSR	15	P02768	Albumin OS=Homo sapiens OX=9606 GN=ALB PE=1 SV=2	3	547.317	-0.90946	0.00065288	97.797	45834000	yes
1582	KVPQVSTPTLVEVSR	15	P02768	Albumin OS=Homo sapiens OX=9606 GN=ALB PE=1 SV=2	3	547.317	-0.99458	4.4695e-27	147.56	1158800000	yes
1583	KVPQVSTPTLVEVSR	15	P02768	Albumin OS=Homo sapiens OX=9606 GN=ALB PE=1 SV=2	3	547.317	-0.51669	3.5877e-14	129.15	6188500	yes
1584	KVPQVSTPTLVEVSR	15	P02768	Albumin OS=Homo sapiens OX=9606 GN=ALB PE=1 SV=2	3	547.317	-0.51488	0.0064824	55.755	3743100	yes
1585	KVPQVSTPTLVEVSR	15	P02768	Albumin OS=Homo sapiens OX=9606 GN=ALB PE=1 SV=2	2	820.473	-1.4236	0.011921	67.519	3545300	yes
1586	KVPQVSTPTLVEVSR	15	P02768	Albumin OS=Homo sapiens OX=9606 GN=ALB PE=1 SV=2	2	820.473	-1.4214	0.03561	71.506	406960000	yes
1587	KVPQVSTPTLVEVSR	15	P02768	Albumin OS=Homo sapiens OX=9606 GN=ALB PE=1 SV=2	2	820.473	-1.8058	7.6706e-08	119.25	74999000	yes
1588	KVPQVSTPTLVEVSR	15	P02768	Albumin OS=Homo sapiens OX=9606 GN=ALB PE=1 SV=2	2	820.473	-2.2107	4.416e-07	135.81	302520000	yes
1589	KVPQVSTPTLVEVSR	15	P02768	Albumin OS=Homo sapiens OX=9606 GN=ALB PE=1 SV=2	3	547.317	-2.3944	9.1587e-10	153.79	8299200	yes
1590	KVPQVSTPTLVEVSR	15	P02768	Albumin OS=Homo sapiens OX=9606 GN=ALB PE=1 SV=2	3	547.317	-1.442	4.3561e-08	147.7	197030000	yes
1591	KVPQVSTPTLVEVSR	15	P02768	Albumin OS=Homo sapiens OX=9606 GN=ALB PE=1 SV=2	3	547.317	-1.8257	1.1102e-13	159.22	17987000	yes
1592	KVPQVSTPTLVEVSR	15	P02768	Albumin OS=Homo sapiens OX=9606 GN=ALB PE=1 SV=2	3	547.317		2.4629e-10	135.61		yes
1593	KVPQVSTPTLVEVSR	15	P02768	Albumin OS=Homo sapiens OX=9606 GN=ALB PE=1 SV=2	2	820.473	1.0925			4302100	yes
1594	KVPQVSTPTLVEVSR	15	P02768	Albumin OS=Homo sapiens OX=9606 GN=ALB PE=1 SV=2	2	820.473	1.1596			4583600	yes
1595	KVPQVSTPTLVEVSR	15	P02768	Albumin OS=Homo sapiens OX=9606 GN=ALB PE=1 SV=2	2	820.473	1.1304			2759000	yes
1596	KVPQVSTPTLVEVSR	15	P02768	Albumin OS=Homo sapiens OX=9606 GN=ALB PE=1 SV=2	3	547.317	1.2229			5282800	yes
1597	KVPQVSTPTLVEVSR	15	P02768	Albumin OS=Homo sapiens OX=9606 GN=ALB PE=1 SV=2	2	820.473	0.53941			937400	yes
1598	KVPQVSTPTLVEVSR	15	P02768	Albumin OS=Homo sapiens OX=9606 GN=ALB PE=1 SV=2	2	820.473	0.8326			65489	yes
1599	KVPQVSTPTLVEVSR	15	P02768	Albumin OS=Homo sapiens OX=9606 GN=ALB PE=1 SV=2	2	820.473	0.7831			2717600	yes
1600	KVPQVSTPTLVEVSR	15	P02768	Albumin OS=Homo sapiens OX=9606 GN=ALB PE=1 SV=2	3	547.317	1.0366			388460	yes
1601	KVPQVSTPTLVEVSR	15	P02768	Albumin OS=Homo sapiens OX=9606 GN=ALB PE=1 SV=2	3	547.317	0.64646			398300	yes
1602	KVPQVSTPTLVEVSR	15	P02768	Albumin OS=Homo sapiens OX=9606 GN=ALB PE=1 SV=2	2	820.473	0.32486			547660	yes
1603	KVPQVSTPTLVEVSR	15	P02768	Albumin OS=Homo sapiens OX=9606 GN=ALB PE=1 SV=2	2	820.473	0.064048			11040000	yes
1604	KVPQVSTPTLVEVSR	15	P02768	Albumin OS=Homo sapiens OX=9606 GN=ALB PE=1 SV=2	3	547.317	0.63331			3066300	yes
1605	KVPQVSTPTLVEVSR	15	P02768	Albumin OS=Homo sapiens OX=9606 GN=ALB PE=1 SV=2	3	547.317	0.51026			272590	yes
1606	KVPQVSTPTLVEVSR	15	P02768	Albumin OS=Homo sapiens OX=9606 GN=ALB PE=1 SV=2	3	547.317	-0.16232			760540	yes
1607	KVPQVSTPTLVEVSR	15	P02768	Albumin OS=Homo sapiens OX=9606 GN=ALB PE=1 SV=2	3	547.317	0.27011			2060800	yes
1608	KVPQVSTPTLVEVSR	15	P02768	Albumin OS=Homo sapiens OX=9606 GN=ALB PE=1 SV=2	2	820.473	0.46604			85947	yes
1609	KVPQVSTPTLVEVSR	15	P02768	Albumin OS=Homo sapiens OX=9606 GN=ALB PE=1 SV=2	2	820.473	0.85935			286980	yes
1610	KVPQVSTPTLVEVSR	15	P02768	Albumin OS=Homo sapiens OX=9606 GN=ALB PE=1 SV=2	3	547.317	-0.094405			618430	yes
1611	KVPQVSTPTLVEVSR	15	P02768	Albumin OS=Homo sapiens OX=9606 GN=ALB PE=1 SV=2	3	547.317	-0.20876			1520800	yes
1612	KVPQVSTPTLVEVSR	15	P02768	Albumin OS=Homo sapiens OX=9606 GN=ALB PE=1 SV=2	3	547.317	-0.49304			5042500	yes
1613	KVPQVSTPTLVEVSR	15	P02768	Albumin OS=Homo sapiens OX=9606 GN=ALB PE=1 SV=2	3	547.317	-1.5684			2697900	yes
1614	KVPQVSTPTLVEVSR	15	P02768	Albumin OS=Homo sapiens OX=9606 GN=ALB PE=1 SV=2	3	547.317	-1.2048			524940000	yes
1615	KVPQVSTPTLVEVSR	15	P02768	Albumin OS=Homo sapiens OX=9606 GN=ALB PE=1 SV=2	2	820.473	-1.0814			669360	yes
1616	KVPQVSTPTLVEVSR	15	P02768	Albumin OS=Homo sapiens OX=9606 GN=ALB PE=1 SV=2	2	820.473	-1.5815			3465300	yes
1617	KVPQVSTPTLVEVSR	15	P02768	Albumin OS=Homo sapiens OX=9606 GN=ALB PE=1 SV=2	2	820.473	-0.62256			893220	yes
1618	KVPQVSTPTLVEVSR	15	P02768	Albumin OS=Homo sapiens OX=9606 GN=ALB PE=1 SV=2	2	820.473	-0.57472			2086700	yes
1619	KVPQVSTPTLVEVSR	15	P02768	Albumin OS=Homo sapiens OX=9606 GN=ALB PE=1 SV=2	3	547.317	-0.70341			56858000	yes
1620	KVPQVSTPTLVEVSRNLGK	19	P02768	Albumin OS=Homo sapiens OX=9606 GN=ALB PE=1 SV=2	4	513.801	1.1821	1.2362e-12	127.97	27682000	yes
1621	KVPQVSTPTLVEVSRNLGK	19	P02768	Albumin OS=Homo sapiens OX=9606 GN=ALB PE=1 SV=2	4	513.801	1.228	4.7674e-16	149.73	33186000	yes
1622	KVPQVSTPTLVEVSRNLGK	19	P02768	Albumin OS=Homo sapiens OX=9606 GN=ALB PE=1 SV=2	4	513.801	1.2308	0.026435	44.005	8064400	yes
1623	KVPQVSTPTLVEVSRNLGK	19	P02768	Albumin OS=Homo sapiens OX=9606 GN=ALB PE=1 SV=2	4	513.801	-0.7826	0.040313	38.824	4428200	yes
1624	KVPQVSTPTLVEVSRNLGK	19	P02768	Albumin OS=Homo sapiens OX=9606 GN=ALB PE=1 SV=2	4	513.801	-0.87044	1.3105e-12	128.59	10193000	yes
1625	KWQEEMELYR	10	P02647	Apolipoprotein A-I OS=Homo sapiens OX=9606 GN=APOA1 PE=1 SV=1	3	471.227	-2.2928	0.0054418	114.89	6934300	yes
1626	LAADDFRLKYENEVALR	17	P13645	Keratin, type I cytoskeletal 10 OS=Homo sapiens OX=9606 GN=KRT10 PE=1 SV=6	3	675.025	-0.28018	1.8088e-22	178.03	9630800	yes
1627	LAADDFRLKYENEVALR	17	P13645	Keratin, type I cytoskeletal 10 OS=Homo sapiens OX=9606 GN=KRT10 PE=1 SV=6	3	675.025	-0.16666	8.763e-12	154.82	7483800	yes
1628	LAADDFRTKYETELNLR	17	P02533	Keratin, type I cytoskeletal 14 OS=Homo sapiens OX=9606 GN=KRT14 PE=1 SV=4	3	685.688	-0.34	0.0048684	75.463	944700	yes
1629	LADDLYR	7	O75882	Attractin OS=Homo sapiens OX=9606 GN=ATRN PE=1 SV=2	2	433.224	0.11995	0.03647	138.07	177720000	yes
1630	LADDLYR	7	O75882	Attractin OS=Homo sapiens OX=9606 GN=ATRN PE=1 SV=2	2	433.224	0.031334	0.017363	130.05	11885000	yes
1631	LAIPQQSDFHNNR	13	P07333	Macrophage colony-stimulating factor 1 receptor OS=Homo sapiens OX=9606 GN=CSF1R PE=1 SV=2	3	513.927	-1.1643	5.9692e-05	113.77	12557000	yes
1632	LAKTYETTLEK	11	P02768	Albumin OS=Homo sapiens OX=9606 GN=ALB PE=1 SV=2	2	648.856	-0.84509	6.3706e-05	167.11	189050000	yes
1633	LAKTYETTLEK	11	P02768	Albumin OS=Homo sapiens OX=9606 GN=ALB PE=1 SV=2	2	648.856	-0.89119	0.00010324	160.18	8130100	yes
1634	LAKTYETTLEK	11	P02768	Albumin OS=Homo sapiens OX=9606 GN=ALB PE=1 SV=2	2	648.856	-0.22892	0.0065663	121.83	18835000	yes
1635	LAKTYETTLEK	11	P02768	Albumin OS=Homo sapiens OX=9606 GN=ALB PE=1 SV=2	2	648.856	-0.13152	7.6648e-12	196.88	27244000	yes
1636	LAKTYETTLEK	11	P02768	Albumin OS=Homo sapiens OX=9606 GN=ALB PE=1 SV=2	3	432.906	-0.15167	0.0053259	105.65	7187500	yes
1637	LALDLEIATYR	11	P04264	Keratin, type II cytoskeletal 1 OS=Homo sapiens OX=9606 GN=KRT1 PE=1 SV=6	2	639.359	0.35973	3.8933e-06	176.38	163040000	yes
1638	LALDLEIATYR	11	P04264	Keratin, type II cytoskeletal 1 OS=Homo sapiens OX=9606 GN=KRT1 PE=1 SV=6	2	639.359	-0.73267	2.0169e-05	166.33	36503000	yes
1639	LALDVEIATYR	11	P35908	Keratin, type II cytoskeletal 2 epidermal OS=Homo sapiens OX=9606 GN=KRT2 PE=1 SV=2	2	632.351	1.3121	0.0049977	112.75	5748600	no
1640	LASYLDK	7	P35527	Keratin, type I cytoskeletal 9 OS=Homo sapiens OX=9606 GN=KRT9 PE=1 SV=3	2	405.224	-0.8973	0.027036	119.07	143490000	no
1641	LASYLDKVQALEEANNDLENK	21	P35527	Keratin, type I cytoskeletal 9 OS=Homo sapiens OX=9606 GN=KRT9 PE=1 SV=3	3	793.068	0.88979	8.1155e-105	247.35	21576000	yes
1642	LASYLDKVQALEEANNDLENK	21	P35527	Keratin, type I cytoskeletal 9 OS=Homo sapiens OX=9606 GN=KRT9 PE=1 SV=3	3	793.068	-1.7017	4.3472e-18	129.2	31081000	yes
1643	LASYLDKVQALEEANNDLENKIQDWYDK	28	P35527	Keratin, type I cytoskeletal 9 OS=Homo sapiens OX=9606 GN=KRT9 PE=1 SV=3	4	832.161	-1.4274	1.6036e-20	102.05	18041000	yes
1644	LASYLDKVR	9	P13645	Keratin, type I cytoskeletal 10 OS=Homo sapiens OX=9606 GN=KRT10 PE=1 SV=6	2	532.809	-0.64144	0.022806	105.57	98104000	no
1645	LASYLDKVR	9	P13645	Keratin, type I cytoskeletal 10 OS=Homo sapiens OX=9606 GN=KRT10 PE=1 SV=6	2	532.809	-0.60481	0.0057397	175.38	35927000	no
1646	LAYVWNNDIYVK	12	P27487	Dipeptidyl peptidase 4 OS=Homo sapiens OX=9606 GN=DPP4 PE=1 SV=2	2	749.39	-0.51152	0.0050651	107.79	13970000	yes
1647	LCDNLSTK	8	P02774	Vitamin D-binding protein OS=Homo sapiens OX=9606 GN=GC PE=1 SV=2	2	475.734	-1.6592	0.039345	106.04	4488800	yes
1648	LCDNLSTK	8	P02774	Vitamin D-binding protein OS=Homo sapiens OX=9606 GN=GC PE=1 SV=2	2	475.734	-1.9768	0.028564	111.74	129170000	yes
1649	LCMGSGLNLCEPNNK	15	P02787	Serotransferrin OS=Homo sapiens OX=9606 GN=TF PE=1 SV=4	2	861.884	-0.55148	6.8705e-35	200.82	19455000	yes
1650	LCMGSGLNLCEPNNK	15	P02787	Serotransferrin OS=Homo sapiens OX=9606 GN=TF PE=1 SV=4	2	861.884	-0.13929	0.0010815	100.72	2666500	yes
1651	LCMGSGLNLCEPNNK	15	P02787	Serotransferrin OS=Homo sapiens OX=9606 GN=TF PE=1 SV=4	2	861.884	-1.1086	3.4526e-06	132.76	1838700	yes
1652	LCMGSGLNLCEPNNK	15	P02787	Serotransferrin OS=Homo sapiens OX=9606 GN=TF PE=1 SV=4	2	861.884	-0.3474	3.0968e-39	163.78	3409300	yes
1653	LCMGSGLNLCEPNNK	15	P02787	Serotransferrin OS=Homo sapiens OX=9606 GN=TF PE=1 SV=4	2	861.884	-0.89487	0.036998	45.973	2249200	yes
1654	LCMGSGLNLCEPNNK	15	P02787	Serotransferrin OS=Homo sapiens OX=9606 GN=TF PE=1 SV=4	3	574.925	-0.9387	0.0083474	79.875	2519100	yes
1655	LCMGSGLNLCEPNNK	15	P02787	Serotransferrin OS=Homo sapiens OX=9606 GN=TF PE=1 SV=4	2	861.884	-1.2046	2.344e-06	110.66	5747000	yes
1656	LCMGSGLNLCEPNNK	15	P02787	Serotransferrin OS=Homo sapiens OX=9606 GN=TF PE=1 SV=4	2	853.887	-1.0538	0.015295	93.258	9037500	yes
1657	LCMGSGLNLCEPNNK	15	P02787	Serotransferrin OS=Homo sapiens OX=9606 GN=TF PE=1 SV=4	3	569.593	0.059329	1.423e-07	133.16	40410000	yes
1658	LCTVATLR	8	P02768	Albumin OS=Homo sapiens OX=9606 GN=ALB PE=1 SV=2	2	467.263	-0.053314	0.0054097	147.69	432860000	yes
1659	LCTVATLR	8	P02768	Albumin OS=Homo sapiens OX=9606 GN=ALB PE=1 SV=2	2	467.263	-0.21471	0.0011246	136.11	50325000	yes
1660	LCTVATLR	8	P02768	Albumin OS=Homo sapiens OX=9606 GN=ALB PE=1 SV=2	2	467.263	0.089495	0.014192	125.25	130930000	yes
1661	LCTVATLR	8	P02768	Albumin OS=Homo sapiens OX=9606 GN=ALB PE=1 SV=2	2	467.263	-0.023707	0.0098173	154.35	887530000	yes
1662	LCTVATLR	8	P02768	Albumin OS=Homo sapiens OX=9606 GN=ALB PE=1 SV=2	2	467.263	-0.20908	0.030768	116.3	567430	yes
1663	LCTVATLR	8	P02768	Albumin OS=Homo sapiens OX=9606 GN=ALB PE=1 SV=2	2	467.263	-0.80101	0.0089386	140.98	12017000	yes
1664	LCTVATLR	8	P02768	Albumin OS=Homo sapiens OX=9606 GN=ALB PE=1 SV=2	2	467.263	-0.15416	0.0098173	139.31	670200000	yes
1665	LCTVATLR	8	P02768	Albumin OS=Homo sapiens OX=9606 GN=ALB PE=1 SV=2	2	467.263	-0.058391	0.0054097	147.69	347340000	yes
1666	LCTVATLR	8	P02768	Albumin OS=Homo sapiens OX=9606 GN=ALB PE=1 SV=2	2	467.263	0.080258	0.012607	172.97	440610000	yes
1667	LCTVATLR	8	P02768	Albumin OS=Homo sapiens OX=9606 GN=ALB PE=1 SV=2	2	467.263	0.16536	0.0102	138.33	262220000	yes
1668	LCTVATLR	8	P02768	Albumin OS=Homo sapiens OX=9606 GN=ALB PE=1 SV=2	2	467.263	-0.45694	0.014111	125.5	10087000	yes
1669	LCTVATLR	8	P02768	Albumin OS=Homo sapiens OX=9606 GN=ALB PE=1 SV=2	2	467.263	-0.89376	0.0091908	152.31	16652000	yes
1670	LCTVATLR	8	P02768	Albumin OS=Homo sapiens OX=9606 GN=ALB PE=1 SV=2	2	467.263	-1.024	0.0074295	143.85	9675200	yes
1671	LCTVATLR	8	P02768	Albumin OS=Homo sapiens OX=9606 GN=ALB PE=1 SV=2	2	467.263		0.021404	117.18		yes
1672	LCTVATLR	8	P02768	Albumin OS=Homo sapiens OX=9606 GN=ALB PE=1 SV=2	2	467.263	-1.5351	0.0054097	147.69	241000000	yes
1673	LCTVATLR	8	P02768	Albumin OS=Homo sapiens OX=9606 GN=ALB PE=1 SV=2	2	467.263	-0.97194	0.009835	139.28	104900000	yes
1674	LCTVATLR	8	P02768	Albumin OS=Homo sapiens OX=9606 GN=ALB PE=1 SV=2	2	467.263	-1.2531	0.014326	124.83	19880000	yes
1675	LCTVATLR	8	P02768	Albumin OS=Homo sapiens OX=9606 GN=ALB PE=1 SV=2	2	467.263	-1.8911	0.029808	111.01	7685000	yes
1676	LCTVATLR	8	P02768	Albumin OS=Homo sapiens OX=9606 GN=ALB PE=1 SV=2	2	467.263		0.01019	130.04		yes
1677	LCTVATLR	8	P02768	Albumin OS=Homo sapiens OX=9606 GN=ALB PE=1 SV=2	2	467.263		0.010258	125.25		yes
1678	LCTVATLR	8	P02768	Albumin OS=Homo sapiens OX=9606 GN=ALB PE=1 SV=2	2	467.263	-1.3311	0.014326	124.83	11062000	yes
1679	LCTVATLR	8	P02768	Albumin OS=Homo sapiens OX=9606 GN=ALB PE=1 SV=2	2	467.263	-0.94447	0.023383	114.78	4749800	yes
1680	LCTVATLR	8	P02768	Albumin OS=Homo sapiens OX=9606 GN=ALB PE=1 SV=2	2	467.263	-1.4765	0.0064358	150.17	24776000000	yes
1681	LCTVATLR	8	P02768	Albumin OS=Homo sapiens OX=9606 GN=ALB PE=1 SV=2	2	467.263	-2.0761	0.0098173	154.35	13049000000	yes
1682	LCTVATLR	8	P02768	Albumin OS=Homo sapiens OX=9606 GN=ALB PE=1 SV=2	2	467.263	-2.5222	0.014192	125.25	9095900000	yes
1683	LCTVATLR	8	P02768	Albumin OS=Homo sapiens OX=9606 GN=ALB PE=1 SV=2	2	467.263	-2.3905	0.0074295	143.85	9085800000	yes
1684	LCTVATLR	8	P02768	Albumin OS=Homo sapiens OX=9606 GN=ALB PE=1 SV=2	2	467.263	-1.1738	0.011369	154.01	255840000	yes
1685	LCTVATLR	8	P02768	Albumin OS=Homo sapiens OX=9606 GN=ALB PE=1 SV=2	2	467.263	-1.719	0.013593	127.12	19885000	yes
1686	LCTVATLR	8	P02768	Albumin OS=Homo sapiens OX=9606 GN=ALB PE=1 SV=2	2	467.263	-1.8655	0.019337	117.16	9065600	yes
1687	LCTVATLR	8	P02768	Albumin OS=Homo sapiens OX=9606 GN=ALB PE=1 SV=2	2	467.263	-2.1337	0.0089386	155.51	27098000	yes
1688	LCTVATLR	8	P02768	Albumin OS=Homo sapiens OX=9606 GN=ALB PE=1 SV=2	2	467.263	-1.7901	0.0098173	139.31	14243000	yes
1689	LCTVATLR	8	P02768	Albumin OS=Homo sapiens OX=9606 GN=ALB PE=1 SV=2	2	467.263	-1.3745	0.0089386	140.98	9305900	yes
1690	LCTVATLR	8	P02768	Albumin OS=Homo sapiens OX=9606 GN=ALB PE=1 SV=2	2	467.263	-1.4193	0.0054097	147.69	14413000	yes
1691	LCTVATLR	8	P02768	Albumin OS=Homo sapiens OX=9606 GN=ALB PE=1 SV=2	2	467.263	-1.7258	0.014326	124.83	14338000	yes
1692	LCTVATLR	8	P02768	Albumin OS=Homo sapiens OX=9606 GN=ALB PE=1 SV=2	2	467.263	-1.6657	0.0074295	143.85	6905300	yes
1693	LCTVATLR	8	P02768	Albumin OS=Homo sapiens OX=9606 GN=ALB PE=1 SV=2	2	467.263	-1.9058	0.011801	154.35	10808000	yes
1694	LCTVATLR	8	P02768	Albumin OS=Homo sapiens OX=9606 GN=ALB PE=1 SV=2	2	467.263	-2.565	0.011369	154.01	11179000	yes
1695	LCTVATLR	8	P02768	Albumin OS=Homo sapiens OX=9606 GN=ALB PE=1 SV=2	2	467.263	-2.1229	0.0075858	143.56	31123000	yes
1696	LCTVATLR	8	P02768	Albumin OS=Homo sapiens OX=9606 GN=ALB PE=1 SV=2	2	467.263	-1.2387	0.014192	125.25	75457000	yes
1697	LCTVATLR	8	P02768	Albumin OS=Homo sapiens OX=9606 GN=ALB PE=1 SV=2	2	467.263		0.010258	125.25		yes
1698	LCTVATLR	8	P02768	Albumin OS=Homo sapiens OX=9606 GN=ALB PE=1 SV=2	2	467.263		0.021577	98.997		yes
1699	LCTVATLR	8	P02768	Albumin OS=Homo sapiens OX=9606 GN=ALB PE=1 SV=2	2	467.263		0.01019	130.04		yes
1700	LCTVATLR	8	P02768	Albumin OS=Homo sapiens OX=9606 GN=ALB PE=1 SV=2	2	467.263		2.4986e-05	158.36		yes
1701	LCTVATLR	8	P02768	Albumin OS=Homo sapiens OX=9606 GN=ALB PE=1 SV=2	2	467.263		0.031281	95.352		yes
1702	LCTVATLR	8	P02768	Albumin OS=Homo sapiens OX=9606 GN=ALB PE=1 SV=2	2	467.263		0.01019	130.04		yes
1703	LCTVATLR	8	P02768	Albumin OS=Homo sapiens OX=9606 GN=ALB PE=1 SV=2	2	467.263	-1.0534	0.027588	117.16	4513800	yes
1704	LCTVATLR	8	P02768	Albumin OS=Homo sapiens OX=9606 GN=ALB PE=1 SV=2	2	467.263	-1.8323	0.0001351	139.28	16439000000	yes
1705	LCTVATLR	8	P02768	Albumin OS=Homo sapiens OX=9606 GN=ALB PE=1 SV=2	2	467.263	-2.3273	3.5053e-10	157.9	7291600000	yes
1706	LCTVATLR	8	P02768	Albumin OS=Homo sapiens OX=9606 GN=ALB PE=1 SV=2	2	467.263	-2.0919	0.010162	125.01	9149600000	yes
1707	LCTVATLR	8	P02768	Albumin OS=Homo sapiens OX=9606 GN=ALB PE=1 SV=2	2	467.263	0.11723			2799300	yes
1708	LCTVATLR	8	P02768	Albumin OS=Homo sapiens OX=9606 GN=ALB PE=1 SV=2	2	467.263	-1.5559			1461900	yes
1709	LCTVATLR	8	P02768	Albumin OS=Homo sapiens OX=9606 GN=ALB PE=1 SV=2	2	467.263	-0.75131			180330	yes
1710	LCTVATLR	8	P02768	Albumin OS=Homo sapiens OX=9606 GN=ALB PE=1 SV=2	2	467.263	-0.06448			333420	yes
1711	LCTVATLR	8	P02768	Albumin OS=Homo sapiens OX=9606 GN=ALB PE=1 SV=2	2	467.263	-1.689			743620	yes
1712	LCTVATLR	8	P02768	Albumin OS=Homo sapiens OX=9606 GN=ALB PE=1 SV=2	2	467.263	-1.5328			7450400	yes
1713	LCTVATLRETYGEMADCCAK	20	P02768	Albumin OS=Homo sapiens OX=9606 GN=ALB PE=1 SV=2	3	783.683	-1.1052	5.1777e-19	141.97	4044000	yes
1714	LCTVATLRETYGEMADCCAK	20	P02768	Albumin OS=Homo sapiens OX=9606 GN=ALB PE=1 SV=2	3	783.683	-1.8273	3.073e-57	199.16	18834000	yes
1715	LCTVATLRETYGEMADCCAK	20	P02768	Albumin OS=Homo sapiens OX=9606 GN=ALB PE=1 SV=2	3	783.683	-1.9888	2.6737e-57	200.39	209960000	yes
1716	LCTVATLRETYGEMADCCAK	20	P02768	Albumin OS=Homo sapiens OX=9606 GN=ALB PE=1 SV=2	3	783.683	-1.9206	0.020025	52.784	937890	yes
1717	LCTVATLRETYGEMADCCAK	20	P02768	Albumin OS=Homo sapiens OX=9606 GN=ALB PE=1 SV=2	3	789.015	-2.254	4.177e-11	104.03	35925000	yes
1718	LCTVATLRETYGEMADCCAK	20	P02768	Albumin OS=Homo sapiens OX=9606 GN=ALB PE=1 SV=2	3	789.015	-2.4459	0.0069385	52.784	1402200	yes
1719	LCTVATLRETYGEMADCCAK	20	P02768	Albumin OS=Homo sapiens OX=9606 GN=ALB PE=1 SV=2	3	789.015	-2.5762	1.6521e-27	165.74	7328000	yes
1720	LCTVATLRETYGEMADCCAK	20	P02768	Albumin OS=Homo sapiens OX=9606 GN=ALB PE=1 SV=2	3	789.015		0.00012086	60.768		yes
1721	LDELRDEGK	9	P02768	Albumin OS=Homo sapiens OX=9606 GN=ALB PE=1 SV=2	2	537.775	-0.61428	0.00016689	179.51	3964500000	yes
1722	LDELRDEGK	9	P02768	Albumin OS=Homo sapiens OX=9606 GN=ALB PE=1 SV=2	2	537.775	-0.42647	4.8785e-08	190.02	132890000	yes
1723	LDELRDEGK	9	P02768	Albumin OS=Homo sapiens OX=9606 GN=ALB PE=1 SV=2	2	537.775	-0.758	0.014652	131.11	28344000	yes
1724	LDELRDEGK	9	P02768	Albumin OS=Homo sapiens OX=9606 GN=ALB PE=1 SV=2	2	537.775	-1.308	0.030614	119.68	25876000	yes
1725	LDELRDEGK	9	P02768	Albumin OS=Homo sapiens OX=9606 GN=ALB PE=1 SV=2	2	537.775	-1.3624	0.014271	138.4	24251000	yes
1726	LDELRDEGK	9	P02768	Albumin OS=Homo sapiens OX=9606 GN=ALB PE=1 SV=2	2	537.775	-0.72089	0.028585	120.87	30308000	yes
1727	LDELRDEGK	9	P02768	Albumin OS=Homo sapiens OX=9606 GN=ALB PE=1 SV=2	2	537.775	-0.2843	0.014288	138.08	18323000	yes
1728	LDELRDEGK	9	P02768	Albumin OS=Homo sapiens OX=9606 GN=ALB PE=1 SV=2	2	537.775	0.061627	0.014288	138.08	6693100	yes
1729	LDELRDEGK	9	P02768	Albumin OS=Homo sapiens OX=9606 GN=ALB PE=1 SV=2	2	537.775	0.55116	0.02838	120.99	455250000	yes
1730	LDELRDEGK	9	P02768	Albumin OS=Homo sapiens OX=9606 GN=ALB PE=1 SV=2	2	537.775	1.112	0.014308	137.69	1486700	yes
1731	LDELRDEGK	9	P02768	Albumin OS=Homo sapiens OX=9606 GN=ALB PE=1 SV=2	2	537.775	1.1449	0.015947	128.27	2374700	yes
1732	LDELRDEGK	9	P02768	Albumin OS=Homo sapiens OX=9606 GN=ALB PE=1 SV=2	2	537.775	-1.427	0.024876	102.62	11164000	yes
1733	LDELRDEGK	9	P02768	Albumin OS=Homo sapiens OX=9606 GN=ALB PE=1 SV=2	2	537.775	-1.1783	0.032017	92.051	7833500	yes
1734	LDELRDEGK	9	P02768	Albumin OS=Homo sapiens OX=9606 GN=ALB PE=1 SV=2	2	537.775	1.2659	2.9582e-26	170.24	1321600	yes
1735	LDELRDEGK	9	P02768	Albumin OS=Homo sapiens OX=9606 GN=ALB PE=1 SV=2	1	1074.54	-2.2146	0.035854	30.254	181950000	yes
1736	LDELRDEGK	9	P02768	Albumin OS=Homo sapiens OX=9606 GN=ALB PE=1 SV=2	1	1074.54	-2.091	0.025702	48.283	82699000	yes
1737	LDELRDEGK	9	P02768	Albumin OS=Homo sapiens OX=9606 GN=ALB PE=1 SV=2	1	1074.54	-1.957	0.025702	48.283	145960000	yes
1738	LDELRDEGK	9	P02768	Albumin OS=Homo sapiens OX=9606 GN=ALB PE=1 SV=2	2	537.775		1.8485e-05	158.76		yes
1739	LDELRDEGK	9	P02768	Albumin OS=Homo sapiens OX=9606 GN=ALB PE=1 SV=2	2	537.775		0.00015263	150.27		yes
1740	LDELRDEGK	9	P02768	Albumin OS=Homo sapiens OX=9606 GN=ALB PE=1 SV=2	2	537.775	-0.312	0.014546	133.13	1722400000	yes
1741	LDELRDEGK	9	P02768	Albumin OS=Homo sapiens OX=9606 GN=ALB PE=1 SV=2	2	537.775	-1.6261	1.6023e-26	174.48	75116000	yes
1742	LDELRDEGK	9	P02768	Albumin OS=Homo sapiens OX=9606 GN=ALB PE=1 SV=2	2	537.775	-0.29476	0.00016689	179.51	160280000	yes
1743	LDELRDEGK	9	P02768	Albumin OS=Homo sapiens OX=9606 GN=ALB PE=1 SV=2	2	537.775	-1.0461			231840	yes
1744	LDELRDEGK	9	P02768	Albumin OS=Homo sapiens OX=9606 GN=ALB PE=1 SV=2	2	537.775	-1.022			314050	yes
1745	LDELRDEGK	9	P02768	Albumin OS=Homo sapiens OX=9606 GN=ALB PE=1 SV=2	2	537.775	-1.2579			4658200	yes
1746	LDELRDEGK	9	P02768	Albumin OS=Homo sapiens OX=9606 GN=ALB PE=1 SV=2	2	537.775	-1.5298			19791	yes
1747	LDELRDEGK	9	P02768	Albumin OS=Homo sapiens OX=9606 GN=ALB PE=1 SV=2	2	537.775	-1.3008			45998	yes
1748	LDELRDEGKASSAK	14	P02768	Albumin OS=Homo sapiens OX=9606 GN=ALB PE=1 SV=2	2	759.892	-1.9266	0.00017091	133.88	66349000	yes
1749	LDELRDEGKASSAK	14	P02768	Albumin OS=Homo sapiens OX=9606 GN=ALB PE=1 SV=2	3	506.93	-1.0923	2.3394e-11	160.79	49090000	yes
1750	LDELRDEGKASSAK	14	P02768	Albumin OS=Homo sapiens OX=9606 GN=ALB PE=1 SV=2	2	759.892	-1.0504	0.00052849	102.66	4011700	yes
1751	LDELRDEGKASSAK	14	P02768	Albumin OS=Homo sapiens OX=9606 GN=ALB PE=1 SV=2	3	506.93	-1.3546			4181500	yes
1752	LDKPDVVNWMCYR	13	P04180	Phosphatidylcholine-sterol acyltransferase OS=Homo sapiens OX=9606 GN=LCAT PE=1 SV=1	2	848.403	-1.855	0.00075069	114.83	8350900	yes
1753	LDKPDVVNWMCYR	13	P04180	Phosphatidylcholine-sterol acyltransferase OS=Homo sapiens OX=9606 GN=LCAT PE=1 SV=1	3	565.938	-0.53399	2.4938e-05	147.33	77333000	yes
1754	LDSELKNMQDMVEDYR	16	P04264	Keratin, type II cytoskeletal 1 OS=Homo sapiens OX=9606 GN=KRT1 PE=1 SV=6	3	673.3	-0.64422	2.8411e-08	136.48	7989000	yes
1755	LDSELKNMQDMVEDYR	16	P04264	Keratin, type II cytoskeletal 1 OS=Homo sapiens OX=9606 GN=KRT1 PE=1 SV=6	3	667.968	-0.10324	1.5917e-06	108.36	2707300	yes
1756	LDSELKNMQDMVEDYR	16	P04264	Keratin, type II cytoskeletal 1 OS=Homo sapiens OX=9606 GN=KRT1 PE=1 SV=6	3	667.968	-0.63351	0.00484	76.548	1646600	yes
1757	LDSELKNMQDMVEDYR	16	P04264	Keratin, type II cytoskeletal 1 OS=Homo sapiens OX=9606 GN=KRT1 PE=1 SV=6	3	662.636	0.21949	2.4656e-11	158.17	2723500	yes
1758	LDSELKNMQDMVEDYR	16	P04264	Keratin, type II cytoskeletal 1 OS=Homo sapiens OX=9606 GN=KRT1 PE=1 SV=6	3	662.636	-2.5803	1.3419e-07	124.43	3950100	yes
1759	LEKEIETYHNLLEGGQEDFESSGAGK	26	P35527	Keratin, type I cytoskeletal 9 OS=Homo sapiens OX=9606 GN=KRT9 PE=1 SV=3	3	960.789	-2.2948	0.0028447	55.051	4541300	yes
1760	LELHVDGPPPRPQLR	15	P04217	Alpha-1B-glycoprotein OS=Homo sapiens OX=9606 GN=A1BG PE=1 SV=4	3	575.325	-2.249	0.01991	74.678	2018100	yes
1761	LENEIQTYR	9	P13645	Keratin, type I cytoskeletal 10 OS=Homo sapiens OX=9606 GN=KRT10 PE=1 SV=6	2	583.296	-1.6954	0.010882	116.05	101320000	yes
1762	LENEIQTYR	9	P13645	Keratin, type I cytoskeletal 10 OS=Homo sapiens OX=9606 GN=KRT10 PE=1 SV=6	2	583.296	0.22907	9.1858e-06	187	2301900	yes
1763	LEPGQQEEYYR	11	P04180	Phosphatidylcholine-sterol acyltransferase OS=Homo sapiens OX=9606 GN=LCAT PE=1 SV=1	2	706.328	-0.77557	0.0041221	133.57	29792000	yes
1764	LGEPIPISK	9	P16930	Fumarylacetoacetase OS=Homo sapiens OX=9606 GN=FAH PE=1 SV=2	2	477.287	-2.2044	0.0050135	127.68	10256000	yes
1765	LGKDAVEDLESVGK	14	P81605	Dermcidin OS=Homo sapiens OX=9606 GN=DCD PE=1 SV=2	3	487.259	-0.098981	0.0078335	91.207	12120000	yes
1766	LGMFNIQHCK	10	P01009	Alpha-1-antitrypsin OS=Homo sapiens OX=9606 GN=SERPINA1 PE=1 SV=3	3	416.539	-0.52489	0.010959	101.11	99641000	yes
1767	LGMMVDLSHVSDAVAR	16	Q9H4A9	Dipeptidase 2 OS=Homo sapiens OX=9606 GN=DPEP2 PE=1 SV=3	3	567.62	0.34795	7.5932e-09	109.83	1700900	yes
1768	LGNFPWQAFTSIHGR	15	Q9NZP8	Complement C1r subcomponent-like protein OS=Homo sapiens OX=9606 GN=C1RL PE=1 SV=2	3	577.63	-0.54747	0.013717	61.097	9227300	yes
1769	LGNHPVHR	8	Q9NZP8	Complement C1r subcomponent-like protein OS=Homo sapiens OX=9606 GN=C1RL PE=1 SV=2	2	465.257	0.46159	0.0078761	155.53	27520000	yes
1770	LGNQEPGGQTALK	13	P08697	Alpha-2-antiplasmin OS=Homo sapiens OX=9606 GN=SERPINF2 PE=1 SV=3	2	656.846	-1.1904	0.00021936	114.89	62658000	yes
1771	LGPGLVDAAQAR	12	Q16853	Membrane primary amine oxidase OS=Homo sapiens OX=9606 GN=AOC3 PE=1 SV=3	2	584.328	-1.5093	0.031376	90.108	39916000	yes
1772	LGQSLDCNAEVYVVPWEK	18	P01042	Kininogen-1 OS=Homo sapiens OX=9606 GN=KNG1 PE=1 SV=2	3	703.01	-0.67369	3.3951e-12	126.8	34650000	yes
1773	LHELQEK	7	P02647	Apolipoprotein A-I OS=Homo sapiens OX=9606 GN=APOA1 PE=1 SV=1	2	448.745	-0.59946	0.015878	147.34	39816000	yes
1774	LHVDPENFR	9	P68871	Hemoglobin subunit beta OS=Homo sapiens OX=9606 GN=HBB PE=1 SV=2	2	563.786	-0.94152	0.014001	109.86	296580000	no
1775	LIVHNGYCDGR	11	P02753	Retinol-binding protein 4 OS=Homo sapiens OX=9606 GN=RBP4 PE=1 SV=3	3	435.212	-0.59831	0.0087951	89.403	2547400	yes
1776	LKCASLQK	8	P02768	Albumin OS=Homo sapiens OX=9606 GN=ALB PE=1 SV=2	2	474.271	1.2237	0.019546	149.65	1546200	yes
1777	LKCASLQK	8	P02768	Albumin OS=Homo sapiens OX=9606 GN=ALB PE=1 SV=2	2	474.271	-0.59852	2.1359e-09	150.4	5622700	yes
1778	LKCASLQK	8	P02768	Albumin OS=Homo sapiens OX=9606 GN=ALB PE=1 SV=2	2	474.271	-0.75533	0.018606	147.52	106620000	yes
1779	LKCASLQK	8	P02768	Albumin OS=Homo sapiens OX=9606 GN=ALB PE=1 SV=2	2	474.271	-0.79456	0.019546	149.65	1536000	yes
1780	LKCASLQK	8	P02768	Albumin OS=Homo sapiens OX=9606 GN=ALB PE=1 SV=2	2	474.271	-0.35818	0.039767	133.12	1658800	yes
1781	LKCASLQK	8	P02768	Albumin OS=Homo sapiens OX=9606 GN=ALB PE=1 SV=2	2	474.271	-0.8888	0.032453	152.63	115960000	yes
1782	LKCASLQK	8	P02768	Albumin OS=Homo sapiens OX=9606 GN=ALB PE=1 SV=2	2	474.271	-0.9675	0.037432	153.78	142310000	yes
1783	LKCASLQK	8	P02768	Albumin OS=Homo sapiens OX=9606 GN=ALB PE=1 SV=2	2	474.271	-1.3166	1.2353e-15	163.99	14259000	yes
1784	LKCASLQK	8	P02768	Albumin OS=Homo sapiens OX=9606 GN=ALB PE=1 SV=2	2	474.271	0.75035			196850	yes
1785	LKCASLQK	8	P02768	Albumin OS=Homo sapiens OX=9606 GN=ALB PE=1 SV=2	2	474.271	-1.6114			440160	yes
1786	LKCASLQK	8	P02768	Albumin OS=Homo sapiens OX=9606 GN=ALB PE=1 SV=2	2	474.271	0.016474			2001000	yes
1787	LKCASLQK	8	P02768	Albumin OS=Homo sapiens OX=9606 GN=ALB PE=1 SV=2	2	474.271	-0.23012			1490100	yes
1788	LKCASLQK	8	P02768	Albumin OS=Homo sapiens OX=9606 GN=ALB PE=1 SV=2	2	474.271	-1.028			113400	yes
1789	LKECCEKPLLEK	12	P02768	Albumin OS=Homo sapiens OX=9606 GN=ALB PE=1 SV=2	3	516.27	-1.2058	1.811e-10	176.91	6096400000	yes
1790	LKECCEKPLLEK	12	P02768	Albumin OS=Homo sapiens OX=9606 GN=ALB PE=1 SV=2	2	773.902	-0.98244	1.4302e-29	213.73	9382600000	yes
1791	LKECCEKPLLEK	12	P02768	Albumin OS=Homo sapiens OX=9606 GN=ALB PE=1 SV=2	3	516.27	-0.94122	7.2272e-10	171.29	10997000000	yes
1792	LKECCEKPLLEK	12	P02768	Albumin OS=Homo sapiens OX=9606 GN=ALB PE=1 SV=2	3	516.27	0.034037	0.00041145	123.84	39738000	yes
1793	LKECCEKPLLEK	12	P02768	Albumin OS=Homo sapiens OX=9606 GN=ALB PE=1 SV=2	2	773.902	0.38633	3.6604e-50	231.83	592190000	yes
1794	LKECCEKPLLEK	12	P02768	Albumin OS=Homo sapiens OX=9606 GN=ALB PE=1 SV=2	3	516.27	-0.064989	6.261e-06	153.38	967490000	yes
1795	LKECCEKPLLEK	12	P02768	Albumin OS=Homo sapiens OX=9606 GN=ALB PE=1 SV=2	3	516.27	-0.42876	2.4492e-10	176.25	305370000	yes
1796	LKECCEKPLLEK	12	P02768	Albumin OS=Homo sapiens OX=9606 GN=ALB PE=1 SV=2	3	516.27	-0.78796	3.5132e-09	164.68	789630000	yes
1797	LKECCEKPLLEK	12	P02768	Albumin OS=Homo sapiens OX=9606 GN=ALB PE=1 SV=2	2	773.902	-0.69137	3.5715e-05	151.98	571670000	yes
1798	LKECCEKPLLEK	12	P02768	Albumin OS=Homo sapiens OX=9606 GN=ALB PE=1 SV=2	2	773.902	-1.1553	1.2693e-11	182.08	258860000	yes
1799	LKECCEKPLLEK	12	P02768	Albumin OS=Homo sapiens OX=9606 GN=ALB PE=1 SV=2	3	516.27	-1.4694	0.0003454	144.27	185670000	yes
1800	LKECCEKPLLEK	12	P02768	Albumin OS=Homo sapiens OX=9606 GN=ALB PE=1 SV=2	3	516.27	-1.3094	3.5132e-09	164.68	220000000	yes
1801	LKECCEKPLLEK	12	P02768	Albumin OS=Homo sapiens OX=9606 GN=ALB PE=1 SV=2	3	516.27	-1.136	0.0005088	115.14	127310000	yes
1802	LKECCEKPLLEK	12	P02768	Albumin OS=Homo sapiens OX=9606 GN=ALB PE=1 SV=2	3	516.27	-0.96261	6.2478e-06	153.39	90425000	yes
1803	LKECCEKPLLEK	12	P02768	Albumin OS=Homo sapiens OX=9606 GN=ALB PE=1 SV=2	3	516.27	-0.72772	5.7702e-06	153.81	54493000	yes
1804	LKECCEKPLLEK	12	P02768	Albumin OS=Homo sapiens OX=9606 GN=ALB PE=1 SV=2	3	516.27	-0.74139	0.00073087	130.1	41688000	yes
1805	LKECCEKPLLEK	12	P02768	Albumin OS=Homo sapiens OX=9606 GN=ALB PE=1 SV=2	2	773.902	-0.68048	0.0026946	126.76	19406000	yes
1806	LKECCEKPLLEK	12	P02768	Albumin OS=Homo sapiens OX=9606 GN=ALB PE=1 SV=2	3	516.27	-0.78114	0.033125	65.563	22476000	yes
1807	LKECCEKPLLEK	12	P02768	Albumin OS=Homo sapiens OX=9606 GN=ALB PE=1 SV=2	3	516.27	-0.85413	0.036797	63.091	24150000	yes
1808	LKECCEKPLLEK	12	P02768	Albumin OS=Homo sapiens OX=9606 GN=ALB PE=1 SV=2	3	516.27	-0.89175	0.011935	84.718	22533000	yes
1809	LKECCEKPLLEK	12	P02768	Albumin OS=Homo sapiens OX=9606 GN=ALB PE=1 SV=2	3	516.27	-0.75692	0.030312	67.456	16387000	yes
1810	LKECCEKPLLEK	12	P02768	Albumin OS=Homo sapiens OX=9606 GN=ALB PE=1 SV=2	3	516.27	1.7252	0.019386	76.522	1753600	yes
1811	LKECCEKPLLEK	12	P02768	Albumin OS=Homo sapiens OX=9606 GN=ALB PE=1 SV=2	3	516.27	-0.56054	0.026871	72.29	12554000	yes
1812	LKECCEKPLLEK	12	P02768	Albumin OS=Homo sapiens OX=9606 GN=ALB PE=1 SV=2	3	516.27	-0.10499	0.037861	56.951	9413700	yes
1813	LKECCEKPLLEK	12	P02768	Albumin OS=Homo sapiens OX=9606 GN=ALB PE=1 SV=2	3	516.27	0.27824	1.7986e-14	138.42	857550000	yes
1814	LKECCEKPLLEK	12	P02768	Albumin OS=Homo sapiens OX=9606 GN=ALB PE=1 SV=2	2	773.902	0.015858	4.5457e-09	125.54	38110000	yes
1815	LKECCEKPLLEK	12	P02768	Albumin OS=Homo sapiens OX=9606 GN=ALB PE=1 SV=2	2	773.902	-0.85891	1.3356e-05	117.98	36897000	yes
1816	LKECCEKPLLEK	12	P02768	Albumin OS=Homo sapiens OX=9606 GN=ALB PE=1 SV=2	2	773.902	-0.62102	0.012704	81.676	23106000	yes
1817	LKECCEKPLLEK	12	P02768	Albumin OS=Homo sapiens OX=9606 GN=ALB PE=1 SV=2	2	773.902	-0.74338	1.4735e-05	117.79	7971100	yes
1818	LKECCEKPLLEK	12	P02768	Albumin OS=Homo sapiens OX=9606 GN=ALB PE=1 SV=2	3	516.27	-2.0884	0.011291	84.753	1461100	yes
1819	LKECCEKPLLEK	12	P02768	Albumin OS=Homo sapiens OX=9606 GN=ALB PE=1 SV=2	3	516.27	-1.5446	0.0013808	106.49	175640000	yes
1820	LKECCEKPLLEK	12	P02768	Albumin OS=Homo sapiens OX=9606 GN=ALB PE=1 SV=2	3	516.27	-1.3993	9.3911e-10	169.04	13535000	yes
1821	LKECCEKPLLEK	12	P02768	Albumin OS=Homo sapiens OX=9606 GN=ALB PE=1 SV=2	3	516.27	-0.83642	6.261e-06	153.38	793080000	yes
1822	LKECCEKPLLEK	12	P02768	Albumin OS=Homo sapiens OX=9606 GN=ALB PE=1 SV=2	2	773.902	-1.0516	1.1642e-74	200.82	407350000	yes
1823	LKECCEKPLLEK	12	P02768	Albumin OS=Homo sapiens OX=9606 GN=ALB PE=1 SV=2	2	773.902	-0.89018	0.037134	73.067	2499700	yes
1824	LKECCEKPLLEK	12	P02768	Albumin OS=Homo sapiens OX=9606 GN=ALB PE=1 SV=2	3	516.27	-1.0688	4.8043e-06	154.65	19368000	yes
1825	LKECCEKPLLEK	12	P02768	Albumin OS=Homo sapiens OX=9606 GN=ALB PE=1 SV=2	3	516.27	-0.79226			3913100	yes
1826	LKECCEKPLLEK	12	P02768	Albumin OS=Homo sapiens OX=9606 GN=ALB PE=1 SV=2	3	516.27	-1.9041			1478300	yes
1827	LKEDAVSAAFK	11	P51884	Lumican OS=Homo sapiens OX=9606 GN=LUM PE=1 SV=2	2	589.824	-0.75858	0.01329	129.16	12236000	yes
1828	LKMKMQEK	8	Q8IYR2	SET and MYND domain-containing protein 4 OS=Homo sapiens OX=9606 GN=SMYD4 PE=1 SV=3	2	534.283	-1.3562	0.037837	42.869	23028000	yes
1829	LKMKMQEK	8	Q8IYR2	SET and MYND domain-containing protein 4 OS=Homo sapiens OX=9606 GN=SMYD4 PE=1 SV=3	2	534.283	0.078111	0.0093083	90.986	18665000	yes
1830	LKMKMQEK	8	Q8IYR2	SET and MYND domain-containing protein 4 OS=Homo sapiens OX=9606 GN=SMYD4 PE=1 SV=3	2	534.283	-1.3669			34808	yes
1831	LKPEDITQIQPQQLVLR	17	P05556	Integrin beta-1 OS=Homo sapiens OX=9606 GN=ITGB1 PE=1 SV=2	3	673.725	-0.66134	0.024088	60.246	5008700	yes
1832	LKYENEVALRQSVEADINGLR	21	P13645	Keratin, type I cytoskeletal 10 OS=Homo sapiens OX=9606 GN=KRT10 PE=1 SV=6	4	605.075	0.45894	4.064e-08	91.64	10480000	yes
1833	LLDIACWIHHK	11	P07339	Cathepsin D OS=Homo sapiens OX=9606 GN=CTSD PE=1 SV=1	3	469.252	-1.1045	0.0069026	93.096	6924800	yes
1834	LLDNWDSVTSTFSK	14	P02647	Apolipoprotein A-I OS=Homo sapiens OX=9606 GN=APOA1 PE=1 SV=1	2	806.896	-0.012794	1.1926e-14	169.23	37059000	yes
1835	LLDSLPSDTR	10	P05155	Plasma protease C1 inhibitor OS=Homo sapiens OX=9606 GN=SERPING1 PE=1 SV=2	2	558.798	-1.4813	0.0020921	123.86	126690000	yes
1836	LLGEVGTLQFAELHR	15	P09619	Platelet-derived growth factor receptor beta OS=Homo sapiens OX=9606 GN=PDGFRB PE=1 SV=1	3	561.646	0.16077	6.8497e-08	113.72	3801500	yes
1837	LLNNWDVCADMVGTFTDTEDPAK	23	P02753	Retinol-binding protein 4 OS=Homo sapiens OX=9606 GN=RBP4 PE=1 SV=3	3	876.725	-2.158	3.9882e-11	96.016	13050000	yes
1838	LLQDEFPGIPSPLDAAVECHR	21	P02790	Hemopexin OS=Homo sapiens OX=9606 GN=HPX PE=1 SV=2	3	788.727	0.20393	5.4751e-08	90.729	201100000	yes
1839	LLQDEFPGIPSPLDAAVECHR	21	P02790	Hemopexin OS=Homo sapiens OX=9606 GN=HPX PE=1 SV=2	3	788.727	0.72194	5.6348e-35	178.41	434500000	yes
1840	LLQDEFPGIPSPLDAAVECHR	21	P02790	Hemopexin OS=Homo sapiens OX=9606 GN=HPX PE=1 SV=2	3	788.727	-1.0828	2.8197e-15	111.49	32462000	yes
1841	LLQDEFPGIPSPLDAAVECHR	21	P02790	Hemopexin OS=Homo sapiens OX=9606 GN=HPX PE=1 SV=2	3	788.727	-1.567	1.4511e-33	169.84	37755000000	yes
1842	LLQDEFPGIPSPLDAAVECHR	21	P02790	Hemopexin OS=Homo sapiens OX=9606 GN=HPX PE=1 SV=2	2	1182.59	-1.0934	6.6868e-51	197.88	10995000	yes
1843	LLQDEFPGIPSPLDAAVECHR	21	P02790	Hemopexin OS=Homo sapiens OX=9606 GN=HPX PE=1 SV=2	3	788.727	-3.1514	4.3084e-23	156.51	23662000	yes
1844	LLRDYQELMNTKLALDLEIATYR	23	P04264	Keratin, type II cytoskeletal 1 OS=Homo sapiens OX=9606 GN=KRT1 PE=1 SV=6	4	696.376	-0.35145	4.6777e-91	223.89	19923000	yes
1845	LLRDYQELMNVK	12	P35908	Keratin, type II cytoskeletal 2 epidermal OS=Homo sapiens OX=9606 GN=KRT2 PE=1 SV=2	3	513.273	-0.14113	0.002494	96.745	9311800	no
1846	LLREYQELMNTK	12	P13647	Keratin, type II cytoskeletal 5 OS=Homo sapiens OX=9606 GN=KRT5 PE=1 SV=3	3	518.605	-0.27555	0.0002066	117.2	1424500	yes
1847	LLVFSTDAGFHFAGDGK	17	P05556	Integrin beta-1 OS=Homo sapiens OX=9606 GN=ITGB1 PE=1 SV=2	3	594.633	-0.52985	0.0022081	78.234	2978600	yes
1848	LLVVYPWTQR	10	P68871	Hemoglobin subunit beta OS=Homo sapiens OX=9606 GN=HBB PE=1 SV=2	2	637.866	0.4159	0.0060463	110.87	2174300000	no
1849	LMVELHNLYR	10	Q6UXB8	Peptidase inhibitor 16 OS=Homo sapiens OX=9606 GN=PI16 PE=1 SV=1	2	644.348	1.7811	0.034891	96.253	2616800	yes
1850	LNDLEDALQQAKEDLAR	17	P04264	Keratin, type II cytoskeletal 1 OS=Homo sapiens OX=9606 GN=KRT1 PE=1 SV=6	3	648.001	-1.7321	3.953e-06	104.89	17307000	yes
1851	LNDLEEALQQAKEDLAR	17	P35908	Keratin, type II cytoskeletal 2 epidermal OS=Homo sapiens OX=9606 GN=KRT2 PE=1 SV=2	3	652.673	-0.90522	0.016617	71.558	1578400	yes
1852	LNDLEEALQQAKEDLAR	17	P35908	Keratin, type II cytoskeletal 2 epidermal OS=Homo sapiens OX=9606 GN=KRT2 PE=1 SV=2	3	652.673	-1.336	0.027591	58.09	2755000	yes
1853	LPASHATWMGK	11	P12955	Xaa-Pro dipeptidase OS=Homo sapiens OX=9606 GN=PEPD PE=1 SV=3	2	599.806	0.46248	8.6976e-06	173.37	3766300	yes
1854	LPECEADDGCPKPPEIAHGYVEHSVR	26	P00738	Haptoglobin OS=Homo sapiens OX=9606 GN=HP PE=1 SV=1	4	741.342	-1.717	3.1649e-53	172.32	1189000000	yes
1855	LPECEADDGCPKPPEIAHGYVEHSVR	26	P00738	Haptoglobin OS=Homo sapiens OX=9606 GN=HP PE=1 SV=1	5	593.275	-2.9061	1.5186e-30	126.68	80819000	yes
1856	LPECEADDGCPKPPEIAHGYVEHSVR	26	P00738	Haptoglobin OS=Homo sapiens OX=9606 GN=HP PE=1 SV=1	5	593.275	-1.3671			61756000	yes
1857	LPECEAVCGK	10	P00738	Haptoglobin OS=Homo sapiens OX=9606 GN=HP PE=1 SV=1	2	581.765	-1.4705	0.0037587	116.05	18091000	no
1858	LPECEAVCGK	10	P00738	Haptoglobin OS=Homo sapiens OX=9606 GN=HP PE=1 SV=1	2	581.765	-0.50478	0.0017549	128.38	6178300000	no
1859	LPECEAVCGK	10	P00738	Haptoglobin OS=Homo sapiens OX=9606 GN=HP PE=1 SV=1	2	581.765	-0.46702	0.002713	136.21	324430000	no
1860	LPECEAVCGK	10	P00738	Haptoglobin OS=Homo sapiens OX=9606 GN=HP PE=1 SV=1	2	581.765	-0.43334	0.00011106	161.79	249560000	no
1861	LPECEAVCGK	10	P00738	Haptoglobin OS=Homo sapiens OX=9606 GN=HP PE=1 SV=1	2	581.765	-0.36936	9.2376e-05	164.57	147600000	no
1862	LPECEAVCGK	10	P00738	Haptoglobin OS=Homo sapiens OX=9606 GN=HP PE=1 SV=1	2	581.765	-0.31969	0.0020645	124.23	112490000	no
1863	LPECEAVCGK	10	P00738	Haptoglobin OS=Homo sapiens OX=9606 GN=HP PE=1 SV=1	2	581.765	-0.27861	0.033379	96.948	78140000	no
1864	LPECEAVCGK	10	P00738	Haptoglobin OS=Homo sapiens OX=9606 GN=HP PE=1 SV=1	2	581.765	-0.19204	0.00013409	153.08	40939000	no
1865	LPECEAVCGK	10	P00738	Haptoglobin OS=Homo sapiens OX=9606 GN=HP PE=1 SV=1	2	581.765	-0.12092	0.005176	112.84	36324000	no
1866	LPECEAVCGK	10	P00738	Haptoglobin OS=Homo sapiens OX=9606 GN=HP PE=1 SV=1	2	581.765	-0.048791	0.0019018	126.41	24445000	no
1867	LPECEAVCGK	10	P00738	Haptoglobin OS=Homo sapiens OX=9606 GN=HP PE=1 SV=1	2	581.765	-0.13845	0.00011106	161.79	17890000	no
1868	LPECEAVCGK	10	P00738	Haptoglobin OS=Homo sapiens OX=9606 GN=HP PE=1 SV=1	2	581.765	-0.21084	0.00013143	157.91	11164000	no
1869	LPECEAVCGK	10	P00738	Haptoglobin OS=Homo sapiens OX=9606 GN=HP PE=1 SV=1	2	581.765	-0.27884	2.1083e-05	175.51	9580700	no
1870	LPECEAVCGK	10	P00738	Haptoglobin OS=Homo sapiens OX=9606 GN=HP PE=1 SV=1	2	581.765	-0.34365	6.7537e-05	168.26	5821900	no
1871	LPECEAVCGK	10	P00738	Haptoglobin OS=Homo sapiens OX=9606 GN=HP PE=1 SV=1	2	581.765	-0.067993	0.00011106	161.79	4301000	no
1872	LPECEAVCGK	10	P00738	Haptoglobin OS=Homo sapiens OX=9606 GN=HP PE=1 SV=1	2	581.765	-0.48183	1.597e-05	120.87	38815000	no
1873	LPECEAVCGK	10	P00738	Haptoglobin OS=Homo sapiens OX=9606 GN=HP PE=1 SV=1	2	581.765		0.0003004	144.12		no
1874	LPECEAVCGKPK	12	P00738	Haptoglobin OS=Homo sapiens OX=9606 GN=HP PE=1 SV=1	3	463.228	-1.3561	0.001472	133.05	155440000	no
1875	LPGIVAEGRDDLYVSDAFHK	20	P01008	Antithrombin-III OS=Homo sapiens OX=9606 GN=SERPINC1 PE=1 SV=1	4	551.285	1.2569	6.0604e-05	84.919	2463400	yes
1876	LPGIVAEGRDDLYVSDAFHK	20	P01008	Antithrombin-III OS=Homo sapiens OX=9606 GN=SERPINC1 PE=1 SV=1	3	734.711	-1.0559	5.3391e-18	125.18	18801000	yes
1877	LPGIVAEGRDDLYVSDAFHK	20	P01008	Antithrombin-III OS=Homo sapiens OX=9606 GN=SERPINC1 PE=1 SV=1	4	551.285	-0.51537	1.6978e-10	99.092	125890000	yes
1878	LPLVPALDGCLR	12	P04278	Sex hormone-binding globulin OS=Homo sapiens OX=9606 GN=SHBG PE=1 SV=2	2	662.376	-0.29112	0.0021733	114.84	9733000	yes
1879	LPLVPALDGCLR	12	P04278	Sex hormone-binding globulin OS=Homo sapiens OX=9606 GN=SHBG PE=1 SV=2	2	662.376	-0.24652	0.035922	88.496	91306000	yes
1880	LPNNVLQEK	9	P43652	Afamin OS=Homo sapiens OX=9606 GN=AFM PE=1 SV=1	2	527.798		0.0051651	123.72		yes
1881	LQAILGVPWK	10	P01019	Angiotensinogen OS=Homo sapiens OX=9606 GN=AGT PE=1 SV=3	2	562.845	-0.63683	0.0063783	110.12	27819000	yes
1882	LQETSNWLLSQQQADGSFQDLSPVIHR	27	P0C0L5	Complement C4-B OS=Homo sapiens OX=9606 GN=C4B_2 PE=1 SV=2	3	1033.18	-0.60961	0.025678	39.506	26935000	yes
1883	LQHLENELTHDIITK	15	P01009	Alpha-1-antitrypsin OS=Homo sapiens OX=9606 GN=SERPINA1 PE=1 SV=3	4	451.745	-1.4558	6.0344e-08	140.96	339920000	yes
1884	LQPLDFKENAEQSR	14	P01008	Antithrombin-III OS=Homo sapiens OX=9606 GN=SERPINC1 PE=1 SV=1	3	558.953	0.078086	0.02768	67.275	4871500	yes
1885	LQPLDFKENAEQSR	14	P01008	Antithrombin-III OS=Homo sapiens OX=9606 GN=SERPINC1 PE=1 SV=1	3	558.953	0.38432	0.018811	82.102	8814500	yes
1886	LQPLDFKENAEQSR	14	P01008	Antithrombin-III OS=Homo sapiens OX=9606 GN=SERPINC1 PE=1 SV=1	3	558.953	-1.8599	7.2323e-05	110.98	43284000	yes
1887	LQQVLHAGSGPCLPHLLSR	19	P08697	Alpha-2-antiplasmin OS=Homo sapiens OX=9606 GN=SERPINF2 PE=1 SV=3	3	695.046	0.94538	5.4461e-13	137.05	10230000	yes
1888	LQQVLHAGSGPCLPHLLSR	19	P08697	Alpha-2-antiplasmin OS=Homo sapiens OX=9606 GN=SERPINF2 PE=1 SV=3	3	695.046	0.59748	1.2086e-05	95.957	8206300	yes
1889	LQSIGTENTEENRR	14	P04075	Fructose-bisphosphate aldolase A OS=Homo sapiens OX=9606 GN=ALDOA PE=1 SV=2	3	549.608	-0.73617	0.0027625	98.531	15337000	yes
1890	LRPVAAEVYGTER	13	P02788	Lactotransferrin OS=Homo sapiens OX=9606 GN=LTF PE=1 SV=6	3	487.6		0.0033962	84.365		yes
1891	LRSEIDNVKK	10	P04264	Keratin, type II cytoskeletal 1 OS=Homo sapiens OX=9606 GN=KRT1 PE=1 SV=6	2	601.349	0.45554	0.0068643	110.76	6658300	yes
1892	LRSEIDNVKK	10	P04264	Keratin, type II cytoskeletal 1 OS=Homo sapiens OX=9606 GN=KRT1 PE=1 SV=6	3	401.235	-0.076986	0.00045644	129.89	44621000	yes
1893	LRSEIDNVKK	10	P04264	Keratin, type II cytoskeletal 1 OS=Homo sapiens OX=9606 GN=KRT1 PE=1 SV=6	3	401.235	-0.28752	0.008669	96.229	1918100	yes
1894	LRSEIDNVKK	10	P04264	Keratin, type II cytoskeletal 1 OS=Homo sapiens OX=9606 GN=KRT1 PE=1 SV=6	2	601.349	-0.59762			39829	yes
1895	LRTEGDGVYTLNNEK	15	P00738	Haptoglobin OS=Homo sapiens OX=9606 GN=HP PE=1 SV=1	3	570.288	-0.89003	0.002235	97.45	25091000	yes
1896	LRTEGDGVYTLNNEK	15	P00738	Haptoglobin OS=Homo sapiens OX=9606 GN=HP PE=1 SV=1	3	570.288	-0.90863	0.031857	47.037	1336100	yes
1897	LSATESIVEIVK	12	O43432	Eukaryotic translation initiation factor 4 gamma 3 OS=Homo sapiens OX=9606 GN=EIF4G3 PE=1 SV=2	2	644.872	-2.8222	0.0027942	128.36	26505000	yes
1898	LSATESIVEIVK	12	O43432	Eukaryotic translation initiation factor 4 gamma 3 OS=Homo sapiens OX=9606 GN=EIF4G3 PE=1 SV=2	2	644.872		0.0093123	90.15		yes
1899	LSCLGASLQK	10	Q9HC84	Mucin-5B OS=Homo sapiens OX=9606 GN=MUC5B PE=1 SV=3	2	538.792	-0.19477	0.0034605	116.73	29685000	yes
1900	LSDQFHDILIR	11	O75340	Programmed cell death protein 6 OS=Homo sapiens OX=9606 GN=PDCD6 PE=1 SV=1	2	678.867	-0.80222	0.0056173	111.74	17157000	yes
1901	LSGALHVYSLGSD	13	P80108	Phosphatidylinositol-glycan-specific phospholipase D OS=Homo sapiens OX=9606 GN=GPLD1 PE=1 SV=3	2	659.836		0.0050852	114.5		yes
1902	LSSGLVTAALYGR	13	P43251	Biotinidase OS=Homo sapiens OX=9606 GN=BTD PE=1 SV=2	2	654.37	0.8795	3.6195e-11	174.98	68174000	yes
1903	LSSGLVTAALYGR	13	P43251	Biotinidase OS=Homo sapiens OX=9606 GN=BTD PE=1 SV=2	2	654.37	0.022922	0.0001521	143.96	11915000	yes
1904	LSSWVLLMK	9	P01009	Alpha-1-antitrypsin OS=Homo sapiens OX=9606 GN=SERPINA1 PE=1 SV=3	2	546.81	0.78332	0.036605	75.692	17309000	yes
1905	LSSWVLLMK	9	P01009	Alpha-1-antitrypsin OS=Homo sapiens OX=9606 GN=SERPINA1 PE=1 SV=3	2	538.812	-0.72125	0.0022051	151.27	29414000	yes
1906	LTGSSGFVTDGPGNYK	16	O75882	Attractin OS=Homo sapiens OX=9606 GN=ATRN PE=1 SV=2	2	800.386	-1.5829	3.0957e-54	218.62	184220000	yes
1907	LTPTLYVGK	9	O75460	Serine/threonine-protein kinase/endoribonuclease IRE1 OS=Homo sapiens OX=9606 GN=ERN1 PE=1 SV=2	2	496.295	-1.3303	0.015472	108.46	4229400	yes
1908	LTPTLYVGK	9	O75460	Serine/threonine-protein kinase/endoribonuclease IRE1 OS=Homo sapiens OX=9606 GN=ERN1 PE=1 SV=2	2	496.295	-0.87551	0.0086603	120.46	203670000	yes
1909	LTQLGTFEDHFLSLQR	16	P00533	Epidermal growth factor receptor OS=Homo sapiens OX=9606 GN=EGFR PE=1 SV=2	3	635.667	-0.60181	3.5237e-30	194.49	13976000	yes
1910	LTVSIEAR	8	P22792	Carboxypeptidase N subunit 2 OS=Homo sapiens OX=9606 GN=CPN2 PE=1 SV=3	2	444.761	-0.995	0.0055969	147.34	36747000	yes
1911	LVAASQAALGL	11	P02768	Albumin OS=Homo sapiens OX=9606 GN=ALB PE=1 SV=2	2	507.303	0.064939	0.0073041	109.01	2375200000	yes
1912	LVAASQAALGL	11	P02768	Albumin OS=Homo sapiens OX=9606 GN=ALB PE=1 SV=2	2	507.303	0.30467	0.040146	89.142	24000000	yes
1913	LVAASQAALGL	11	P02768	Albumin OS=Homo sapiens OX=9606 GN=ALB PE=1 SV=2	2	507.303	-0.37034	0.03313	92.187	205470000	yes
1914	LVAASQAALGL	11	P02768	Albumin OS=Homo sapiens OX=9606 GN=ALB PE=1 SV=2	2	507.303	0.090967	0.0036779	140.5	3619000000	yes
1915	LVAASQAALGL	11	P02768	Albumin OS=Homo sapiens OX=9606 GN=ALB PE=1 SV=2	2	507.303	-0.70061	0.013801	102.51	230780000	yes
1916	LVAASQAALGL	11	P02768	Albumin OS=Homo sapiens OX=9606 GN=ALB PE=1 SV=2	2	507.303	-1.4908	0.003244	126.52	9738500000	yes
1917	LVAASQAALGL	11	P02768	Albumin OS=Homo sapiens OX=9606 GN=ALB PE=1 SV=2	2	507.303	-1.1445	0.0087224	107.59	38512000	yes
1918	LVAASQAALGL	11	P02768	Albumin OS=Homo sapiens OX=9606 GN=ALB PE=1 SV=2	2	507.303	-0.64666	0.0035335	127.56	296200000	yes
1919	LVAASQAALGL	11	P02768	Albumin OS=Homo sapiens OX=9606 GN=ALB PE=1 SV=2	2	507.303	-0.63819	0.004349	138.78	14624000	yes
1920	LVAASQAALGL	11	P02768	Albumin OS=Homo sapiens OX=9606 GN=ALB PE=1 SV=2	2	507.303	-0.62565	0.020198	97.798	6532100	yes
1921	LVAASQAALGL	11	P02768	Albumin OS=Homo sapiens OX=9606 GN=ALB PE=1 SV=2	2	507.303	-1.8979	0.0039449	139.88	82495000	yes
1922	LVAASQAALGL	11	P02768	Albumin OS=Homo sapiens OX=9606 GN=ALB PE=1 SV=2	2	507.303		0.03541	91.9		yes
1923	LVAASQAALGL	11	P02768	Albumin OS=Homo sapiens OX=9606 GN=ALB PE=1 SV=2	2	507.303	0.32554			824840	yes
1924	LVAASQAALGL	11	P02768	Albumin OS=Homo sapiens OX=9606 GN=ALB PE=1 SV=2	2	507.303	-0.4558			4010600	yes
1925	LVAASQAALGL	11	P02768	Albumin OS=Homo sapiens OX=9606 GN=ALB PE=1 SV=2	2	507.303	-0.70891			85515	yes
1926	LVAASQAALGL	11	P02768	Albumin OS=Homo sapiens OX=9606 GN=ALB PE=1 SV=2	2	507.303	-0.70384			188340	yes
1927	LVAASQAALGL	11	P02768	Albumin OS=Homo sapiens OX=9606 GN=ALB PE=1 SV=2	2	507.303	-0.58136			1000600	yes
1928	LVAASQAALGL	11	P02768	Albumin OS=Homo sapiens OX=9606 GN=ALB PE=1 SV=2	2	507.303	-1.4856			6906700	yes
1929	LVAASQAALGL	11	P02768	Albumin OS=Homo sapiens OX=9606 GN=ALB PE=1 SV=2	2	507.303	-1.7			5269000	yes
1930	LVDKFLEDVKK	11	P01009	Alpha-1-antitrypsin OS=Homo sapiens OX=9606 GN=SERPINA1 PE=1 SV=3	3	445.262	-0.11356	0.011361	88.187	116390000	yes
1931	LVDKFLEDVKK	11	P01009	Alpha-1-antitrypsin OS=Homo sapiens OX=9606 GN=SERPINA1 PE=1 SV=3	3	445.262	0.77951	0.014128	86.313	4044800	yes
1932	LVDSKGFDEYMKELGVGIALR	21	Q01469	Fatty acid-binding protein 5 OS=Homo sapiens OX=9606 GN=FABP5 PE=1 SV=3	4	585.812	-0.67671	0.00021204	77.39	2113700	yes
1933	LVGGPMDASVEEEGVR	16	P01034	Cystatin-C OS=Homo sapiens OX=9606 GN=CST3 PE=1 SV=1	2	822.899	1.2825	1.3266e-07	114.82	14535000	yes
1934	LVNEVTEFAK	10	P02768	Albumin OS=Homo sapiens OX=9606 GN=ALB PE=1 SV=2	2	575.311	1.1598	0.0023489	133.57	2506600	yes
1935	LVNEVTEFAK	10	P02768	Albumin OS=Homo sapiens OX=9606 GN=ALB PE=1 SV=2	2	575.311	1.2285	0.038288	94.692	100920000	yes
1936	LVNEVTEFAK	10	P02768	Albumin OS=Homo sapiens OX=9606 GN=ALB PE=1 SV=2	2	575.311	1.3909	0.038288	94.692	3756600	yes
1937	LVNEVTEFAK	10	P02768	Albumin OS=Homo sapiens OX=9606 GN=ALB PE=1 SV=2	2	575.311	0.51517	0.0023291	141.48	5053200	yes
1938	LVNEVTEFAK	10	P02768	Albumin OS=Homo sapiens OX=9606 GN=ALB PE=1 SV=2	2	575.311	0.97436	0.00054255	147.51	222140000	yes
1939	LVNEVTEFAK	10	P02768	Albumin OS=Homo sapiens OX=9606 GN=ALB PE=1 SV=2	2	575.311	0.84874	0.0023291	141.48	18448000	yes
1940	LVNEVTEFAK	10	P02768	Albumin OS=Homo sapiens OX=9606 GN=ALB PE=1 SV=2	2	575.311	-0.61528	0.0023489	133.57	397040000	yes
1941	LVNEVTEFAK	10	P02768	Albumin OS=Homo sapiens OX=9606 GN=ALB PE=1 SV=2	2	575.311	-0.70921	0.037944	94.85	11199000	yes
1942	LVNEVTEFAK	10	P02768	Albumin OS=Homo sapiens OX=9606 GN=ALB PE=1 SV=2	2	575.311	-0.95909	0.0030152	138.4	266230000	yes
1943	LVNEVTEFAK	10	P02768	Albumin OS=Homo sapiens OX=9606 GN=ALB PE=1 SV=2	2	575.311	-1.1199	0.00054255	147.51	40098000	yes
1944	LVNEVTEFAK	10	P02768	Albumin OS=Homo sapiens OX=9606 GN=ALB PE=1 SV=2	2	575.311	-1.3813	0.0023489	133.57	854330000	yes
1945	LVNEVTEFAK	10	P02768	Albumin OS=Homo sapiens OX=9606 GN=ALB PE=1 SV=2	2	575.311	-1.4052	0.0030152	138.4	196460000	yes
1946	LVNEVTEFAK	10	P02768	Albumin OS=Homo sapiens OX=9606 GN=ALB PE=1 SV=2	2	575.311		0.0033536	120.12		yes
1947	LVNEVTEFAK	10	P02768	Albumin OS=Homo sapiens OX=9606 GN=ALB PE=1 SV=2	2	575.311		0.001582	128.36		yes
1948	LVNEVTEFAK	10	P02768	Albumin OS=Homo sapiens OX=9606 GN=ALB PE=1 SV=2	2	575.311		2.3572e-06	155.07		yes
1949	LVNEVTEFAK	10	P02768	Albumin OS=Homo sapiens OX=9606 GN=ALB PE=1 SV=2	2	575.311		0.0033536	120.12		yes
1950	LVNEVTEFAK	10	P02768	Albumin OS=Homo sapiens OX=9606 GN=ALB PE=1 SV=2	2	575.311		0.00062349	138.4		yes
1951	LVNEVTEFAK	10	P02768	Albumin OS=Homo sapiens OX=9606 GN=ALB PE=1 SV=2	2	575.311		3.93e-10	161.92		yes
1952	LVNEVTEFAK	10	P02768	Albumin OS=Homo sapiens OX=9606 GN=ALB PE=1 SV=2	2	575.311		0.021512	113.71		yes
1953	LVNEVTEFAK	10	P02768	Albumin OS=Homo sapiens OX=9606 GN=ALB PE=1 SV=2	2	575.311		0.040557	108.3		yes
1954	LVNEVTEFAK	10	P02768	Albumin OS=Homo sapiens OX=9606 GN=ALB PE=1 SV=2	2	575.311	-1.426	1.0801e-08	133.57	6697600000	yes
1955	LVNEVTEFAK	10	P02768	Albumin OS=Homo sapiens OX=9606 GN=ALB PE=1 SV=2	2	575.311	-1.5869	0.035036	96.668	87066000	yes
1956	LVNEVTEFAK	10	P02768	Albumin OS=Homo sapiens OX=9606 GN=ALB PE=1 SV=2	2	575.311	-2.8092			2452400	yes
1957	LVNEVTEFAKTCVADESAENCDK	23	P02768	Albumin OS=Homo sapiens OX=9606 GN=ALB PE=1 SV=2	3	877.063	-1.1581	2.0561e-06	78.975	5493100	yes
1958	LVNEVTEFAKTCVADESAENCDK	23	P02768	Albumin OS=Homo sapiens OX=9606 GN=ALB PE=1 SV=2	3	877.063	-2.0541	5.0471e-26	133.1	49322000	yes
1959	LVRPEVDVMCTAFHDNEETFLK	22	P02768	Albumin OS=Homo sapiens OX=9606 GN=ALB PE=1 SV=2	4	667.32	0.46662	0.01738	46.702	4733400	yes
1960	LVRPEVDVMCTAFHDNEETFLK	22	P02768	Albumin OS=Homo sapiens OX=9606 GN=ALB PE=1 SV=2	4	667.32	0.33248	4.2074e-20	143.95	49552000	yes
1961	LVRPEVDVMCTAFHDNEETFLK	22	P02768	Albumin OS=Homo sapiens OX=9606 GN=ALB PE=1 SV=2	4	667.32	-0.077839	1.2419e-27	161.8	595700000	yes
1962	LVRPEVDVMCTAFHDNEETFLK	22	P02768	Albumin OS=Homo sapiens OX=9606 GN=ALB PE=1 SV=2	4	667.32	-0.5021	3.9962e-23	153.82	42296000	yes
1963	LVRPEVDVMCTAFHDNEETFLK	22	P02768	Albumin OS=Homo sapiens OX=9606 GN=ALB PE=1 SV=2	4	667.32	0.56716	5.1404e-20	142.85	1684500000	yes
1964	LVRPEVDVMCTAFHDNEETFLK	22	P02768	Albumin OS=Homo sapiens OX=9606 GN=ALB PE=1 SV=2	4	667.32	0.17612	6.7867e-34	169.06	97433000	yes
1965	LVRPEVDVMCTAFHDNEETFLK	22	P02768	Albumin OS=Homo sapiens OX=9606 GN=ALB PE=1 SV=2	3	889.424	0.87533	1.41e-05	79.635	31186000	yes
1966	LVRPEVDVMCTAFHDNEETFLK	22	P02768	Albumin OS=Homo sapiens OX=9606 GN=ALB PE=1 SV=2	4	667.32	-1.4764	6.7867e-34	169.06	16328000000	yes
1967	LVRPEVDVMCTAFHDNEETFLK	22	P02768	Albumin OS=Homo sapiens OX=9606 GN=ALB PE=1 SV=2	4	667.32	-1.7818	7.0395e-19	130.87	66767000	yes
1968	LVRPEVDVMCTAFHDNEETFLK	22	P02768	Albumin OS=Homo sapiens OX=9606 GN=ALB PE=1 SV=2	4	667.32	-1.2929	2.235e-05	79.635	47321000	yes
1969	LVRPEVDVMCTAFHDNEETFLK	22	P02768	Albumin OS=Homo sapiens OX=9606 GN=ALB PE=1 SV=2	4	667.32	-1.4282	0.00062837	68.49	12678000	yes
1970	LVRPEVDVMCTAFHDNEETFLK	22	P02768	Albumin OS=Homo sapiens OX=9606 GN=ALB PE=1 SV=2	3	889.424	-1.8417	6.4259e-23	125.31	369410000	yes
1971	LVRPEVDVMCTAFHDNEETFLK	22	P02768	Albumin OS=Homo sapiens OX=9606 GN=ALB PE=1 SV=2	3	889.424	-1.8106	4.5699e-12	99.86	10492000	yes
1972	LVRPEVDVMCTAFHDNEETFLK	22	P02768	Albumin OS=Homo sapiens OX=9606 GN=ALB PE=1 SV=2	3	889.424	-1.1942	3.084e-121	255.39	139830000	yes
1973	LVRPEVDVMCTAFHDNEETFLK	22	P02768	Albumin OS=Homo sapiens OX=9606 GN=ALB PE=1 SV=2	3	889.424	-1.1992	1.3455e-58	202.85	2708600000	yes
1974	LVRPEVDVMCTAFHDNEETFLK	22	P02768	Albumin OS=Homo sapiens OX=9606 GN=ALB PE=1 SV=2	4	667.32	-2.4453	8.0401e-16	114.02	61866000	yes
1975	LVRPEVDVMCTAFHDNEETFLK	22	P02768	Albumin OS=Homo sapiens OX=9606 GN=ALB PE=1 SV=2	3	889.424	-1.9477	4.0533e-43	187.62	307700000	yes
1976	LVRPEVDVMCTAFHDNEETFLK	22	P02768	Albumin OS=Homo sapiens OX=9606 GN=ALB PE=1 SV=2	4	667.32	-2.6438	0.0011485	64.723	9841500	yes
1977	LVRPEVDVMCTAFHDNEETFLK	22	P02768	Albumin OS=Homo sapiens OX=9606 GN=ALB PE=1 SV=2	4	667.32	-2.4183	4.2816e-08	87.156	13560000	yes
1978	LVRPEVDVMCTAFHDNEETFLK	22	P02768	Albumin OS=Homo sapiens OX=9606 GN=ALB PE=1 SV=2	3	889.424	-1.5702	0.010818	58.366	47356000	yes
1979	LVRPEVDVMCTAFHDNEETFLK	22	P02768	Albumin OS=Homo sapiens OX=9606 GN=ALB PE=1 SV=2	3	889.424	-2.8846	1.9124e-67	212.36	172670000	yes
1980	LVRPEVDVMCTAFHDNEETFLK	22	P02768	Albumin OS=Homo sapiens OX=9606 GN=ALB PE=1 SV=2	3	889.424	-2.8276	1.2478e-08	92.098	71340000	yes
1981	LVRPEVDVMCTAFHDNEETFLK	22	P02768	Albumin OS=Homo sapiens OX=9606 GN=ALB PE=1 SV=2	3	889.424	-2.3326	0.0019739	57.496	16172000	yes
1982	LVRPEVDVMCTAFHDNEETFLK	22	P02768	Albumin OS=Homo sapiens OX=9606 GN=ALB PE=1 SV=2	3	889.424	0.39063			8195900	yes
1983	LVRPEVDVMCTAFHDNEETFLK	22	P02768	Albumin OS=Homo sapiens OX=9606 GN=ALB PE=1 SV=2	3	889.424	1.7311			5406700	yes
1984	LVRPEVDVMCTAFHDNEETFLK	22	P02768	Albumin OS=Homo sapiens OX=9606 GN=ALB PE=1 SV=2	4	667.32	-0.23347			478500	yes
1985	LVRPEVDVMCTAFHDNEETFLK	22	P02768	Albumin OS=Homo sapiens OX=9606 GN=ALB PE=1 SV=2	3	889.424	0.25375			18460000	yes
1986	LVRPEVDVMCTAFHDNEETFLK	22	P02768	Albumin OS=Homo sapiens OX=9606 GN=ALB PE=1 SV=2	3	889.424	0.82682			671110	yes
1987	LVRPEVDVMCTAFHDNEETFLK	22	P02768	Albumin OS=Homo sapiens OX=9606 GN=ALB PE=1 SV=2	3	889.424	1.7196			379610	yes
1988	LVRPEVDVMCTAFHDNEETFLK	22	P02768	Albumin OS=Homo sapiens OX=9606 GN=ALB PE=1 SV=2	3	889.424	1.8813			9811900	yes
1989	LVRPEVDVMCTAFHDNEETFLK	22	P02768	Albumin OS=Homo sapiens OX=9606 GN=ALB PE=1 SV=2	3	889.424	-1.8853			35631000	yes
1990	LVRPEVDVMCTAFHDNEETFLK	22	P02768	Albumin OS=Homo sapiens OX=9606 GN=ALB PE=1 SV=2	3	889.424	-1.4761			275770000	yes
1991	LVRPEVDVMCTAFHDNEETFLK	22	P02768	Albumin OS=Homo sapiens OX=9606 GN=ALB PE=1 SV=2	4	667.32	-0.98772			2120200	yes
1992	LVRPEVDVMCTAFHDNEETFLK	22	P02768	Albumin OS=Homo sapiens OX=9606 GN=ALB PE=1 SV=2	4	667.32	-0.25082			544870	yes
1993	LVRPEVDVMCTAFHDNEETFLK	22	P02768	Albumin OS=Homo sapiens OX=9606 GN=ALB PE=1 SV=2	4	663.321	-0.5196	0.00049962	72.015	7790300	yes
1994	LVRPEVDVMCTAFHDNEETFLK	22	P02768	Albumin OS=Homo sapiens OX=9606 GN=ALB PE=1 SV=2	4	663.321	0.3353	9.4091e-40	142.04	1734700000	yes
1995	LVRPEVDVMCTAFHDNEETFLK	22	P02768	Albumin OS=Homo sapiens OX=9606 GN=ALB PE=1 SV=2	4	663.321	-1.2491	3.0285e-09	98.269	8912800	yes
1996	LVRPEVDVMCTAFHDNEETFLK	22	P02768	Albumin OS=Homo sapiens OX=9606 GN=ALB PE=1 SV=2	4	663.321	-1.7777	7.2352e-23	151.82	8983800000	yes
1997	LVRPEVDVMCTAFHDNEETFLK	22	P02768	Albumin OS=Homo sapiens OX=9606 GN=ALB PE=1 SV=2	3	884.093	-1.3434	8.2255e-91	237.45	254210000	yes
1998	LVRPEVDVMCTAFHDNEETFLK	22	P02768	Albumin OS=Homo sapiens OX=9606 GN=ALB PE=1 SV=2	5	530.859	-1.3269	0.032371	33.37	20065000	yes
[truncated: 1,698 more rows]
