# Supplementary material for: Protein composition analysis of human plasma-derived and recombinant human serum albumin preparations based on 4D label-free proteomics
Source: PeerJ. 2025 Jun 30;13:e19624. doi: 10.7717/peerj.19624 (PMC12225626; doi:10.7717/peerj.19624)
Supplement: Supplemental Information 2 — Supplemental Figures: Figure S1A: Peptide length, peptides per protein, distribution of coverage (%) and MW (kDa) of the LC-MS/MS analysis of rHSA from company A. Figure S2B: Peptide length, peptides per protein, distribution of coverage (%) and MW(kDa) of the LC-MS/MS analysis of rHSA from company B. Figure S3C: Peptide length, peptides per protein, distribution of coverage (%) and MW(kDa) of the LC-MS/MS analysis of pHSA from company C. Figure S4D: Peptide length, peptides per protein, distribution of coverage (%) and MW(kDa) of the LC-MS/MS analysis of pHSA from company D. Figure S5E: Peptide length, peptides per protein, distribution of coverage (%) and MW(kDa) of the LC-MS/MS analysis of pHSA from company E. Figure S6F: Peptide length, peptides per protein, distribution of coverage (%) and MW(kDa) of the LC-MS/MS analysis of pHSA from company F. Figure S7G: Peptide length, peptides per protein, distribution of coverage (%) and MW(kDa) of the LC-MS/MS analysis of pHSA from company G. Figure S8H: Peptide length, peptides per protein, distribution of coverage (%) and MW(kDa) of the LC-MS/MS analysis of pHSA from company H. Figure S9: GO enrichment analysis of the APs in pHSA. Figure S10: Subcellular localization prediction of the APs in pHSA. Figure S11: COG/KOG enrichment analysis of the APs in pHSA. Figure S12: KEGG pathway enrichment analysis of the APs in pHSA. Supplemental Tables: Table S1A: The protein and peptide identified in rHSA from company A. Table S2B: The protein and peptide identified in rHSA from company B. Table S3C: The protein and peptide identified in pHSA from company C. Table S4D: The protein and peptide identified in pHSA from company D. Table S5E: The protein and peptide identified in pHSA from company E. Table S6F: The protein and peptide identified in pHSA from company F. Table S7G: The protein and peptide identified in pHSA from company G. Table S8H: The protein and peptide identified in pHSA from company H. Table S9: The relative abunda [file peerj-13-19624-s002.zip › Supplementary/Supplementary Table/Supplementary Table S9.xlsx]

## Sheet: A
Protein accession	Protein description	Gene name	MW [kDa]	Coverage [%]	Relative abundance	Score	Species
G2WBE1	K7_Dit1p OS=Saccharomyces cerevisiae (strain Kyokai no. 7 / NBRC 101557) OX=721032 GN=K7_DIT1 PE=4 SV=1	K7_DIT1	61.346	1.9	0.84577	0.99909	Yeast
B5VMA5	DASH complex subunit ASK1 OS=Saccharomyces cerevisiae (strain AWRI1631) OX=545124 GN=AWRI1631_111740 PE=3 SV=1	AWRI1631_111740	22.701	5.7	0.086621	1.6973	Yeast
P47077	Nucleolar protein 9 OS=Saccharomyces cerevisiae (strain ATCC 204508 / S288c) OX=559292 GN=NOP9 PE=1 SV=1	NOP9	77.721	1.5	0.0513084	0.064097	Yeast
B5VNW7	YLR430Wp-like protein (Fragment) OS=Saccharomyces cerevisiae (strain AWRI1631) OX=545124 GN=AWRI1631_124570 PE=4 SV=1	AWRI1631_124570	108.13	0.7	0.0043921	1.0349	Yeast
B5VJC8	YGR186Wp-like protein OS=Saccharomyces cerevisiae (strain AWRI1631) OX=545124 GN=AWRI1631_74050 PE=4 SV=1	AWRI1631_74050	26.568	4.2	0.0031028	1.5786	Yeast
B5VL67	YJL107Cp-like protein OS=Saccharomyces cerevisiae (strain AWRI1631) OX=545124 GN=AWRI1631_100910 PE=3 SV=1	AWRI1631_100910	56.754	2.5	0.00179661	0.99003	Yeast
G2WB82	K7_Hxt6p (Fragment) OS=Saccharomyces cerevisiae (strain Kyokai no. 7 / NBRC 101557) OX=721032 GN=K7_HXT6 PE=3 SV=1	K7_HXT6	22.553	3.4	0.00162883	0.3703	Yeast
P36133	Putative uncharacterized protein YKR040C OS=Saccharomyces cerevisiae (strain ATCC 204508 / S288c) OX=559292 GN=YKR040C PE=5 SV=1	YKR040C	19.222	4.8	0.00100738	6.1089	Yeast
Q03330	Histone acetyltransferase GCN5 OS=Saccharomyces cerevisiae (strain ATCC 204508 / S288c) OX=559292 GN=GCN5 PE=1 SV=1	GCN5	51.069	2.3	0.000952098	0.018266	Yeast
B5VFY6	YDR089Wp-like protein OS=Saccharomyces cerevisiae (strain AWRI1631) OX=545124 GN=AWRI1631_43090 PE=4 SV=1	AWRI1631_43090	78.144	1.6	0.000860719	3.7605	Yeast
C7GX73	Peroxidase OS=Saccharomyces cerevisiae (strain JAY291) OX=574961 GN=CCP1 PE=3 SV=1	CCP1	40.303	1.9	0.000462649	0.65258	Yeast
N1NZR6	Ubi4p OS=Saccharomyces cerevisiae (strain CEN.PK113-7D) OX=889517 GN=CENPK1137D_551 PE=4 SV=1	CENPK1137D_551	17.209	27.5	0.000405068	212.94	Yeast
A0A0H3WH70	Uncharacterized protein OS=Saccharomyces cerevisiae OX=4932 GN=orf107 PE=4 SV=1	orf107	13.164	11.2	0.000287414	0.070165	Yeast
B5VKH9	YIL129Cp-like protein (Fragment) OS=Saccharomyces cerevisiae (strain AWRI1631) OX=545124 GN=AWRI1631_90370 PE=4 SV=1	AWRI1631_90370	218.76	0.4	0.000279284	0.055254	Yeast
B5VE58	non-specific serine/threonine protein kinase (Fragment) OS=Saccharomyces cerevisiae (strain AWRI1631) OX=545124 GN=AWRI1631_21810 PE=4 SV=1	AWRI1631_21810	127.32	2.4	0.000191429	1.3895	Yeast
A6ZKY6	Chromosome stability-related protein OS=Saccharomyces cerevisiae (strain YJM789) OX=307796 GN=SCY_0256 PE=3 SV=1	SCY_0256	45.606	7.3	0.000132681	0.27524	Yeast
B5VI35	YFR009Wp-like protein (Fragment) OS=Saccharomyces cerevisiae (strain AWRI1631) OX=545124 GN=AWRI1631_60710 PE=4 SV=1	AWRI1631_60710	68.172	2.7	0.000117429	0.1668	Yeast
B5VJW2	YHR031Cp-like protein (Fragment) OS=Saccharomyces cerevisiae (strain AWRI1631) OX=545124 GN=AWRI1631_80830 PE=3 SV=1	AWRI1631_80830	64.508	1.8	0.000104341	0.0047292	Yeast
G2WER4	Tyrosine--tRNA ligase OS=Saccharomyces cerevisiae (strain Kyokai no. 7 / NBRC 101557) OX=721032 GN=K7_TYS1 PE=3 SV=1	K7_TYS1	44.005	3.8	8.42672e-05	0.15107	Yeast
P61830	Histone H3 OS=Saccharomyces cerevisiae (strain ATCC 204508 / S288c) OX=559292 GN=HHT1 PE=1 SV=2	HHT1	15.356	5.1	6.78452e-05	0.64273	Yeast
C8ZAZ9	VPS10 homolog 2 OS=Saccharomyces cerevisiae (strain Lalvin EC1118 / Prise de mousse) OX=643680 GN=VTH2 PE=3 SV=2	VTH2	168.53	0.7	5.99153e-05	1.2888	Yeast
I6QI29	Zinc cluster transcriptional activator (Fragment) OS=Saccharomyces cerevisiae OX=4932 GN=CAT8 PE=4 SV=1	CAT8	25.749	3.7	5.27229e-05	0.63401	Yeast
B3LLY2	Chromatin structure remodeling complex protein RSC7 OS=Saccharomyces cerevisiae (strain RM11-1a) OX=285006 GN=SCRG_01981 PE=4 SV=1	SCRG_01981	44.856	2.3	4.68222e-05	0.19043	Yeast
N1NWU0	aminodeoxychorismate synthase OS=Saccharomyces cerevisiae (strain CEN.PK113-7D) OX=889517 GN=CENPK1137D_2711 PE=3 SV=1	CENPK1137D_2711	88.598	1.1	4.53405e-05	0.63401	Yeast
A6ZL83	GTPase-activating protein OS=Saccharomyces cerevisiae (strain YJM789) OX=307796 GN=IRA1 PE=4 SV=1	IRA1	350.76	0.3	4.45013e-05	0.63401	Yeast
G2WCC0	K7_Nat1p OS=Saccharomyces cerevisiae (strain Kyokai no. 7 / NBRC 101557) OX=721032 GN=K7_NAT1 PE=4 SV=1	K7_NAT1	98.92	1.9	4.38407e-05	0.1668	Yeast
B5VE62	YBR098Wp-like protein (Fragment) OS=Saccharomyces cerevisiae (strain AWRI1631) OX=545124 GN=AWRI1631_21840 PE=3 SV=1	AWRI1631_21840	42.813	5.2	3.29867e-05	0.72852	Yeast
A7A266	Peptide transport-related protein OS=Saccharomyces cerevisiae (strain YJM789) OX=307796 GN=PTR3 PE=4 SV=1	PTR3	76.166	1.9	2.72564e-05	-0.0011455	Yeast
B5VG36	YDR141Cp-like protein OS=Saccharomyces cerevisiae (strain AWRI1631) OX=545124 GN=AWRI1631_43600 PE=3 SV=1	AWRI1631_43600	167.69	0.7	2.41962e-05	1.2888	Yeast
B5VRP9	YOL004Wp-like protein (Fragment) OS=Saccharomyces cerevisiae (strain AWRI1631) OX=545124 GN=AWRI1631_151570 PE=4 SV=1	AWRI1631_151570	156.37	0.7	1.59431e-05	1.2888	Yeast
A7A2D1	Uncharacterized protein (Fragment) OS=Saccharomyces cerevisiae (strain YJM789) OX=307796 GN=SCY_1426 PE=4 SV=1	SCY_1426	92.324	1.4	4.61109e-06	1.161	Yeast
C7GVQ2	Golgi apparatus membrane protein TVP23 OS=Saccharomyces cerevisiae (strain JAY291) OX=574961 GN=TVP23 PE=3 SV=1	TVP23	23.135	14.1	4.27114e-06	1.2537	Yeast
A6ZU31	Alpha aminoadipate reductase phosphopantetheinyl transferase OS=Saccharomyces cerevisiae (strain YJM789) OX=307796 GN=LYS5 PE=4 SV=1	LYS5	30.653	7.4	3.78826e-06	0.24779	Yeast
C8ZDP8	EC1118_1L7_1398p OS=Saccharomyces cerevisiae (strain Lalvin EC1118 / Prise de mousse) OX=643680 GN=EC1118_1L7_1398g PE=4 SV=1	EC1118_1L7_1398g	8.5512	29	3.63402e-06	-0.0011455	Yeast
G2W9P5	5'-deoxynucleotidase OS=Saccharomyces cerevisiae (strain Kyokai no. 7 / NBRC 101557) OX=721032 GN=K7_YBR242W PE=3 SV=1	K7_YBR242W	27.546	5	2.76465e-06	-0.0011455	Yeast
G2WEE8	phosphoribosylformylglycinamidine synthase OS=Saccharomyces cerevisiae (strain Kyokai no. 7 / NBRC 101557) OX=721032 GN=K7_ADE6 PE=3 SV=1	K7_ADE6	148.9	1.8	2.73482e-06	2.7309	Yeast
G2WAF0	coproporphyrinogen oxidase (Fragment) OS=Saccharomyces cerevisiae (strain Kyokai no. 7 / NBRC 101557) OX=721032 GN=K7_HEM13b PE=3 SV=1	K7_HEM13b	25.595	5.6	1.95183e-06	0.070165	Yeast
G2WIG1	Polynucleotide 5'-hydroxyl-kinase GRC3 OS=Saccharomyces cerevisiae (strain Kyokai no. 7 / NBRC 101557) OX=721032 GN=K7_GRC3 PE=3 SV=1	K7_GRC3	72.136	3.2	1.93527e-06	0.24779	Yeast
B3LMV2	Iron transporter FTH1 OS=Saccharomyces cerevisiae (strain RM11-1a) OX=285006 GN=SCRG_02761 PE=3 SV=1	SCRG_02761	51.418	3.9	1.79677e-06	1.0834	Yeast
G2WDH9	K7_Irc5p OS=Saccharomyces cerevisiae (strain Kyokai no. 7 / NBRC 101557) OX=721032 GN=K7_IRC5 PE=4 SV=1	K7_IRC5	96.928	2	1.7712e-06	0.53147	Yeast
C8Z8K1	EC1118_1G1_2487p OS=Saccharomyces cerevisiae (strain Lalvin EC1118 / Prise de mousse) OX=643680 GN=EC1118_1G1_2487g PE=4 SV=1	EC1118_1G1_2487g	12.108	12.9	1.4315e-06	-0.0011455	Yeast
B3LQE8	Basic helix-loop-helix protein OS=Saccharomyces cerevisiae (strain RM11-1a) OX=285006 GN=SCRG_03712 PE=4 SV=1	SCRG_03712	39.509	3.7	1.31545e-06	-0.0011455	Yeast
G2WHB5	Kinetochore-associated protein OS=Saccharomyces cerevisiae (strain Kyokai no. 7 / NBRC 101557) OX=721032 GN=K7_NNF1 PE=4 SV=1	K7_NNF1	23.667	6	1.16031e-06	-0.0011455	Yeast
C8Z3Y7	non-specific serine/threonine protein kinase OS=Saccharomyces cerevisiae (strain Lalvin EC1118 / Prise de mousse) OX=643680 GN=EC1118_1B15_1178g PE=4 SV=1	EC1118_1B15_1178g	76.412	1.9	6.72699e-07	-0.0011455	Yeast
G2WE95	SWR1-complex protein 4 OS=Saccharomyces cerevisiae (strain Kyokai no. 7 / NBRC 101557) OX=721032 GN=K7_SWC4 PE=3 SV=1	K7_SWC4	55.159	2.5	2.67385e-07	-0.0011455	Yeast
C8ZHK9	Wsc3p OS=Saccharomyces cerevisiae (strain Lalvin EC1118 / Prise de mousse) OX=643680 GN=EC1118_1O4_0628g PE=4 SV=1	EC1118_1O4_0628g	57.627	3.8	0	0.11208	Yeast
B5VHQ4	YER127Wp-like protein OS=Saccharomyces cerevisiae (strain AWRI1631) OX=545124 GN=AWRI1631_51940 PE=4 SV=1	AWRI1631_51940	26.193	8.4	0	0.35482	Yeast
G2WG85	K7_Yrb2p OS=Saccharomyces cerevisiae (strain Kyokai no. 7 / NBRC 101557) OX=721032 GN=K7_YRB2 PE=4 SV=1	K7_YRB2	36.113	6.1	0	0.40693	Yeast
B3LPF8	Palmitoyltransferase OS=Saccharomyces cerevisiae (strain RM11-1a) OX=285006 GN=SCRG_03448 PE=3 SV=1	SCRG_03448	39.045	9.8	0	0.11998	Yeast
N1P7Q8	Hsl1p OS=Saccharomyces cerevisiae (strain CEN.PK113-7D) OX=889517 GN=CENPK1137D_900 PE=4 SV=1	CENPK1137D_900	169.58	2.2	0	0.11998	Yeast
P40366	Protein DLS1 OS=Saccharomyces cerevisiae (strain ATCC 204508 / S288c) OX=559292 GN=DLS1 PE=1 SV=1	DLS1	18.792	11.4	0	0.35482	Yeast
P43547	Putative aryl-alcohol dehydrogenase AAD6 OS=Saccharomyces cerevisiae (strain ATCC 204508 / S288c) OX=559292 GN=AAD6 PE=5 SV=1	AAD6	23.918	6.6	0	0.62273	Yeast

## Sheet: B
Protein accession	Protein description	Gene name	MW [kDa]	Coverage [%]	Relative abundance	Score	Species
Q9SXX7	Cytochrome c oxidase subunit 5C OS=Oryza sativa subsp. japonica OX=39947 GN=COX5C PE=3 SV=3	COX5C	6.9781	15.9	0.633447	5.8113	Oryza sativa
Q7XCN0	Expressed protein OS=Oryza sativa subsp. japonica OX=39947 GN=LOC_Os10g39430 PE=1 SV=1	LOC_Os10g39430	87.593	1.6	0.117357	5.8779	Oryza sativa
Q0J778	Terpene cyclase/mutase family member OS=Oryza sativa subsp. japonica OX=39947 GN=Os08g0223900 PE=1 SV=2	Os08g0223900	88.803	2.9	0.0804452	6.2753	Oryza sativa
Q0IT64	Os11g0303200 protein OS=Oryza sativa subsp. japonica OX=39947 GN=Os11g0303200 PE=4 SV=1	Os11g0303200	14.404	18.3	0.0233073	7.5273	Oryza sativa
P93407	Superoxide dismutase [Cu-Zn], chloroplastic OS=Oryza sativa subsp. japonica OX=39947 GN=SODCP PE=1 SV=1	SODCP	21.301	35.5	0.0192932	323.31	Oryza sativa
Q0DRV6	Superoxide dismutase [Cu-Zn] 1 OS=Oryza sativa subsp. japonica OX=39947 GN=SODCC1 PE=1 SV=1	SODCC1	15.251	59.9	0.0157979	323.31	Oryza sativa
Q948T6	Lactoylglutathione lyase OS=Oryza sativa subsp. japonica OX=39947 GN=GLYI-11 PE=1 SV=2	GLYI-11	32.553	42.3	0.0113152	162.09	Oryza sativa
Q5JNJ5	Early nodulin-like protein 1 OS=Oryza sativa subsp. japonica OX=39947 GN=ENODL1 PE=1 SV=1	ENODL1	24.922	5.5	0.0100892	6.7302	Oryza sativa
Q0E2C9	Os02g0250600 protein OS=Oryza sativa subsp. japonica OX=39947 GN=Os02g0250600 PE=1 SV=1	Os02g0250600	47.315	36.7	0.00645992	323.31	Oryza sativa
A0A0P0VW37	Os03g0277500 protein OS=Oryza sativa subsp. japonica OX=39947 GN=Os03g0277500 PE=1 SV=1	Os03g0277500	17.67	20.4	0.00616157	89.823	Oryza sativa
Q337E2	Expressed protein OS=Oryza sativa subsp. japonica OX=39947 GN=LOC_Os10g36180 PE=1 SV=1	LOC_Os10g36180	45.581	37	0.00598228	323.31	Oryza sativa
A0A0P0YD55	Os12g0626500 protein OS=Oryza sativa subsp. japonica OX=39947 GN=Os12g0626500 PE=1 SV=1	Os12g0626500	21.892	35.9	0.00443688	323.31	Oryza sativa
Q5Z9Y8	Os06g0341300 protein OS=Oryza sativa subsp. japonica OX=39947 GN=Os06g0341300 PE=1 SV=1	Os06g0341300	27.921	32.9	0.00432901	140.22	Oryza sativa
Q65XA0	Probable glutathione S-transferase DHAR1, cytosolic OS=Oryza sativa subsp. japonica OX=39947 GN=DHAR1 PE=1 SV=1	DHAR1	23.57	28.2	0.00407172	323.31	Oryza sativa
Q2QV45	70 kDa heat shock protein OS=Oryza sativa subsp. japonica OX=39947 GN=LOC_Os12g14070 PE=1 SV=1	LOC_Os12g14070	74.086	14.9	0.00406327	323.31	Oryza sativa
Q9AY67	Os03g0781200 protein OS=Oryza sativa subsp. japonica OX=39947 GN=Os03g0781200 PE=4 SV=1	Os03g0781200	8.2885	13.2	0.00396101	5.858	Oryza sativa
A0A0P0VRB1	Os02g0816900 protein OS=Oryza sativa subsp. japonica OX=39947 GN=Os02g0816900 PE=1 SV=1	Os02g0816900	144.87	0.8	0.00343032	5.8498	Oryza sativa
A0A0P0XZ99	Os11g0175300 protein OS=Oryza sativa subsp. japonica OX=39947 GN=Os11g0175300 PE=4 SV=1	Os11g0175300	45.473	5	0.00314405	6.1335	Oryza sativa
Q6Z7B0	Heat shock 70 kDa protein BIP1 OS=Oryza sativa subsp. japonica OX=39947 GN=BIP1 PE=1 SV=1	BIP1	73.389	10.5	0.00302115	323.31	Oryza sativa
A0A0P0VG25	Os02g0202250 protein OS=Oryza sativa subsp. japonica OX=39947 GN=Os02g0202250 PE=1 SV=1	Os02g0202250	138.06	1.7	0.00297989	5.8124	Oryza sativa
Q8H8U5	Protein IN2-1 homolog B OS=Oryza sativa subsp. japonica OX=39947 GN=GSTZ5 PE=2 SV=1	GSTZ5	27.361	27.9	0.00250834	73.765	Oryza sativa
A0A0N7KGP4	Os03g0177400 protein OS=Oryza sativa subsp. japonica OX=39947 GN=Os03g0177400 PE=1 SV=1	Os03g0177400	42.235	5.5	0.00207973	5.9686	Oryza sativa
Q10NA1	Heat shock cognate 70 kDa protein, putative, expressed OS=Oryza sativa subsp. japonica OX=39947 GN=LOC_Os03g16920 PE=1 SV=1	LOC_Os03g16920	71.633	10.3	0.00206705	118.2	Oryza sativa
Q0J0Q5	Os09g0502100 protein OS=Oryza sativa subsp. japonica OX=39947 GN=Os09g0502100 PE=1 SV=2	Os09g0502100	43.704	14.2	0.00179208	173.1	Oryza sativa
A0A0P0VKB4	Os02g0558400 protein OS=Oryza sativa subsp. japonica OX=39947 GN=Os02g0558400 PE=3 SV=1	Os02g0558400	107.62	0.8	0.00172567	6.5738	Oryza sativa
A0A0P0XZP3	Protein disulfide-isomerase OS=Oryza sativa subsp. japonica OX=39947 GN=Os11g0199200 PE=1 SV=1	Os11g0199200	46.654	9.4	0.00163617	45.347	Oryza sativa
A0A0P0XN98	Os09g0482300 protein OS=Oryza sativa subsp. japonica OX=39947 GN=Os09g0482300 PE=1 SV=1	Os09g0482300	13.853	51.5	0.00160965	275.21	Oryza sativa
Q2QNM1	DNA replication licensing factor MCM7 OS=Oryza sativa subsp. japonica OX=39947 GN=MCM7 PE=2 SV=1	MCM7	81.348	1.2	0.00142584	5.9883	Oryza sativa
Q0DJE6	Lactoylglutathione lyase OS=Oryza sativa subsp. japonica OX=39947 GN=Os05g0295800 PE=1 SV=1	Os05g0295800	21.329	25.4	0.00138783	323.31	Oryza sativa
P0C5A4	Late embryogenesis abundant protein 19 OS=Oryza sativa subsp. japonica OX=39947 GN=LEA19 PE=2 SV=1	LEA19	20.514	25	0.00119616	105.95	Oryza sativa
Q6Z0R3	Serine/threonine-protein phosphatase OS=Oryza sativa subsp. japonica OX=39947 GN=Os08g0455600 PE=1 SV=1	Os08g0455600	34.613	3.9	0.00118703	5.853	Oryza sativa
Q2R181	Expressed protein OS=Oryza sativa subsp. japonica OX=39947 GN=LOC_Os11g40070 PE=4 SV=2	LOC_Os11g40070	26.48	3	0.00107032	5.9719	Oryza sativa
A0A0P0VBW6	Fructose-bisphosphate aldolase OS=Oryza sativa subsp. japonica OX=39947 GN=Os01g0905800 PE=1 SV=1	Os01g0905800	21.973	18.2	0.00102709	34.275	Oryza sativa
A0A0P0W000	Os03g0596900 protein OS=Oryza sativa subsp. japonica OX=39947 GN=Os03g0596900 PE=1 SV=1	Os03g0596900	40.562	15.4	0.00100587	323.31	Oryza sativa
Q8H8B0	Os03g0159600 protein OS=Oryza sativa subsp. japonica OX=39947 GN=LOC_Os03g06360 PE=1 SV=1	LOC_Os03g06360	27.19	17.4	0.000775373	323.31	Oryza sativa
Q10FQ7	Glyoxalase family protein, expressed OS=Oryza sativa subsp. japonica OX=39947 GN=LOC_Os03g45720 PE=1 SV=1	LOC_Os03g45720	15.174	9.9	0.000729279	14.493	Oryza sativa
Q8H4M5	Os07g0213600 protein OS=Oryza sativa subsp. japonica OX=39947 GN=Os07g0213600 PE=1 SV=1	Os07g0213600	15.891	24.7	0.000693628	94.773	Oryza sativa
Q8H4B9	Os07g0516200 protein OS=Oryza sativa subsp. japonica OX=39947 GN=Os07g0516200 PE=1 SV=1	Os07g0516200	18.818	12.8	0.000623004	111.08	Oryza sativa
A0A0P0VJT6	Os02g0530100 protein OS=Oryza sativa subsp. japonica OX=39947 GN=Os02g0530100 PE=1 SV=1	Os02g0530100	13.094	22	0.000593011	193.53	Oryza sativa
Q6Z0F9	Os08g0340900 protein OS=Oryza sativa subsp. japonica OX=39947 GN=Os08g0340900 PE=2 SV=1	Os08g0340900	90.389	2.9	0.00053729	6.2081	Oryza sativa
Q5NBN5	Os01g0276300 protein OS=Oryza sativa subsp. japonica OX=39947 GN=Os01g0276300 PE=1 SV=1	Os01g0276300	24.485	22.8	0.000500784	323.31	Oryza sativa
Q53RJ5	Heat shock 70 kDa protein BIP2 OS=Oryza sativa subsp. japonica OX=39947 GN=BIP2 PE=2 SV=1	BIP2	73.373	1.6	0.000495853	11.142	Oryza sativa
Q109B0	Class II metallothionein-like protein 1A OS=Oryza sativa subsp. japonica OX=39947 GN=MT21A PE=2 SV=1	MT21A	8.4933	24.1	0.00042905	323.31	Oryza sativa
Q10DV7	Actin-1 OS=Oryza sativa subsp. japonica OX=39947 GN=ACT1 PE=2 SV=1	ACT1	41.812	14.1	0.0004062	18.067	Oryza sativa
Q69TW5	bZIP transcription factor 46 OS=Oryza sativa subsp. japonica OX=39947 GN=BZIP46 PE=1 SV=1	BZIP46	34.687	2.5	0.000388546	6.0861	Oryza sativa
P0CH35	Ubiquitin-60S ribosomal protein L40-2 OS=Oryza sativa subsp. japonica OX=39947 GN=Ub-CEP52-2 PE=3 SV=1	Ub-CEP52-2	14.784	7	0.000371168	323.31	Oryza sativa
A3AHG5	Late embryogenesis abundant protein 17 OS=Oryza sativa subsp. japonica OX=39947 GN=LEA17 PE=2 SV=1	LEA17	36.791	15.7	0.000342767	64.612	Oryza sativa
Q5VML4	Os06g0150400 protein OS=Oryza sativa subsp. japonica OX=39947 GN=Os06g0150400 PE=1 SV=1	Os06g0150400	33.661	14.7	0.000333719	104.4	Oryza sativa
Q0DG35	Glutamate synthase 2 [NADH], chloroplastic OS=Oryza sativa subsp. japonica OX=39947 GN=Os05g0555600 PE=2 SV=2	Os05g0555600	239.45	0.5	0.000327304	5.8628	Oryza sativa
Q67UF5	Protein disulfide isomerase-like 2-3 OS=Oryza sativa subsp. japonica OX=39947 GN=PDIL2-3 PE=2 SV=1	PDIL2-3	47.334	7.3	0.000324779	50.242	Oryza sativa
A0A0N7KRA5	Os09g0567366 protein OS=Oryza sativa subsp. japonica OX=39947 GN=Os09g0567366 PE=1 SV=1	Os09g0567366	23.827	11.2	0.000323286	5.9786	Oryza sativa
Q7G065	Glucose-1-phosphate adenylyltransferase large subunit 2, cytosolic OS=Oryza sativa subsp. japonica OX=39947 GN=AGPL2 PE=1 SV=1	AGPL2	57.574	1.9	0.00030909	21.511	Oryza sativa
Q53ME4	Leucine Rich Repeat family protein, expressed OS=Oryza sativa subsp. japonica OX=39947 GN=LOC_Os11g12620 PE=3 SV=1	LOC_Os11g12620	110.93	0.8	0.000292085	9.4815	Oryza sativa
A0A0P0VHW2	Os02g0297550 protein OS=Oryza sativa subsp. japonica OX=39947 GN=Os02g0297550 PE=4 SV=1	Os02g0297550	9.6283	20.5	0.000290631	5.8611	Oryza sativa
Q8S7R5	Os10g0122300 protein OS=Oryza sativa subsp. japonica OX=39947 GN=LOC_Os10g03360 PE=3 SV=1	LOC_Os10g03360	45.293	1.7	0.000288548	5.8345	Oryza sativa
Q8H7M6	Os03g0190800 protein OS=Oryza sativa subsp. japonica OX=39947 GN=LOC_Os03g09080 PE=1 SV=1	LOC_Os03g09080	42.027	2.7	0.000283214	5.8765	Oryza sativa
P55142	Glutaredoxin-C6 OS=Oryza sativa subsp. japonica OX=39947 GN=GRXC6 PE=1 SV=2	GRXC6	11.774	8.9	0.000263055	81.629	Oryza sativa
Q6ZFJ0	Os08g0502400 protein OS=Oryza sativa subsp. japonica OX=39947 GN=Os08g0502400 PE=1 SV=1	Os08g0502400	28.353	3.3	0.000253123	6.181	Oryza sativa
Q0DGH0	Os05g0533100 protein OS=Oryza sativa subsp. japonica OX=39947 GN=Os05g0533100 PE=1 SV=1	Os05g0533100	32.413	18.9	0.00024101	22.419	Oryza sativa
Q8W0D1	Os01g0721900 protein OS=Oryza sativa subsp. japonica OX=39947 GN=Os01g0721900 PE=1 SV=1	Os01g0721900	40.425	14.5	0.000232159	34.266	Oryza sativa
Q5ZA49	Os06g0299200 protein OS=Oryza sativa subsp. japonica OX=39947 GN=Os06g0299200 PE=3 SV=1	Os06g0299200	32.334	3	0.000228907	5.8524	Oryza sativa
Q2QLS7	Os12g0630200 protein OS=Oryza sativa subsp. japonica OX=39947 GN=LOC_Os12g43450 PE=1 SV=1	LOC_Os12g43450	25.008	13.4	0.000211804	23.881	Oryza sativa
Q6H7J8	Os02g0633100 protein OS=Oryza sativa subsp. japonica OX=39947 GN=Os02g0633100 PE=1 SV=1	Os02g0633100	205.21	1	0.000207177	11.623	Oryza sativa
Q7XBA6	Non-specific lipid-transfer protein OS=Oryza sativa subsp. japonica OX=39947 GN=Os11g0115400 PE=1 SV=1	Os11g0115400	11.317	11.2	0.000201548	5.9244	Oryza sativa
A0A0P0X7E2	Os07g0555200 protein (Fragment) OS=Oryza sativa subsp. japonica OX=39947 GN=Os07g0555200 PE=1 SV=1	Os07g0555200	138.35	2.2	0.000196007	13.011	Oryza sativa
A0A0P0WIN7	Os05g0181000 protein OS=Oryza sativa subsp. japonica OX=39947 GN=Os05g0181000 PE=1 SV=1	Os05g0181000	94.123	3	0.000188482	6.1728	Oryza sativa
Q5N8V9	Os01g0899700 protein OS=Oryza sativa subsp. japonica OX=39947 GN=Os01g0899700 PE=2 SV=1	Os01g0899700	45.096	1.9	0.000179355	7.5025	Oryza sativa
Q65WW3	Os05g0474600 protein OS=Oryza sativa subsp. japonica OX=39947 GN=Os05g0474600 PE=1 SV=1	Os05g0474600	35.589	9.1	0.000178108	72.504	Oryza sativa
Q6ZGV3	Os02g0717900 protein OS=Oryza sativa subsp. japonica OX=39947 GN=Os02g0717900 PE=1 SV=1	Os02g0717900	21.986	4.1	0.000166034	5.8113	Oryza sativa
Q94GQ6	Os03g0747500 protein OS=Oryza sativa subsp. japonica OX=39947 GN=LOC_Os03g53620 PE=1 SV=1	LOC_Os03g53620	21.273	17.8	0.000148174	55.974	Oryza sativa
Q6F3A5	Beta-Ig-H3 domain-containing protein, putative, expressed OS=Oryza sativa subsp. japonica OX=39947 GN=LOC_Os03g57460 PE=1 SV=1	LOC_Os03g57460	50.688	4.2	0.00013449	30.857	Oryza sativa
Q6K670	Os02g0794600 protein OS=Oryza sativa subsp. japonica OX=39947 GN=Os02g0794600 PE=1 SV=1	Os02g0794600	8.4065	43	0.000133075	38.392	Oryza sativa
A0A0P0VTY6	Flavin-containing monooxygenase OS=Oryza sativa subsp. japonica OX=39947 GN=Os03g0182000 PE=3 SV=1	Os03g0182000	61.089	3.8	0.000119793	5.8198	Oryza sativa
A0A0P0XB22	Os08g0110800 protein OS=Oryza sativa subsp. japonica OX=39947 GN=Os08g0110800 PE=1 SV=1	Os08g0110800	32.852	17.1	0.000118447	33.894	Oryza sativa
Q5VRM0	Acyl-CoA-binding domain-containing protein 2 OS=Oryza sativa subsp. japonica OX=39947 GN=ACBP2 PE=1 SV=1	ACBP2	10.248	14.3	0.000105912	5.8713	Oryza sativa
A3C0C6	Peptidylprolyl isomerase OS=Oryza sativa subsp. japonica OX=39947 GN=Os09g0501850 PE=1 SV=1	Os09g0501850	16.29	7.8	0.000103358	33.164	Oryza sativa
A0A0P0WE64	Os04g0592400 protein OS=Oryza sativa subsp. japonica OX=39947 GN=Os04g0592400 PE=1 SV=1	Os04g0592400	46.758	2.9	0.000101226	16.679	Oryza sativa
Q6K793	Os02g0510600 protein OS=Oryza sativa subsp. japonica OX=39947 GN=Os02g0510600 PE=3 SV=1	Os02g0510600	35.456	2.2	0.000100342	5.8744	Oryza sativa
A0A0P0XGK1	Os08g0434566 protein OS=Oryza sativa subsp. japonica OX=39947 GN=Os08g0434566 PE=4 SV=1	Os08g0434566	14.007	17.9	9.7639e-05	6.488	Oryza sativa
Q6ZBK6	Os08g0519400 protein OS=Oryza sativa subsp. japonica OX=39947 GN=Os08g0519400 PE=1 SV=1	Os08g0519400	50.857	3.1	9.23695e-05	129.35	Oryza sativa
A0A0P0VYG1	Os03g0356700 protein OS=Oryza sativa subsp. japonica OX=39947 GN=Os03g0356700 PE=1 SV=1	Os03g0356700	46.012	2.4	8.67502e-05	14.78	Oryza sativa
Q0DAE4	Glutaredoxin-C8 OS=Oryza sativa subsp. japonica OX=39947 GN=GRXC8 PE=2 SV=2	GRXC8	14.761	6.6	8.32823e-05	131.91	Oryza sativa
B7EXZ6	Os04g0479500 protein OS=Oryza sativa subsp. japonica OX=39947 GN=Os04g0479500 PE=2 SV=1	Os04g0479500	26.165	4.4	7.93842e-05	5.8219	Oryza sativa
Q6Z0I0	Os08g0327700 protein OS=Oryza sativa subsp. japonica OX=39947 GN=Os08g0327700 PE=1 SV=1	Os08g0327700	15.163	6.7	7.8557e-05	53.517	Oryza sativa
Q0D840	Thioredoxin H1 OS=Oryza sativa subsp. japonica OX=39947 GN=TRXH PE=1 SV=1	TRXH	13.156	8.2	7.59812e-05	30.381	Oryza sativa
Q8S7U3	Late embryogenesis abundant protein, expressed OS=Oryza sativa subsp. japonica OX=39947 GN=LOC_Os03g07180 PE=1 SV=1	LOC_Os03g07180	41.859	5.8	7.0745e-05	16.351	Oryza sativa
A0A0P0WET4	Os04g0616500 protein OS=Oryza sativa subsp. japonica OX=39947 GN=Os04g0616500 PE=4 SV=1	Os04g0616500	111.78	2.2	6.89738e-05	5.862	Oryza sativa
Q2QXB0	Os12g0163600 protein OS=Oryza sativa subsp. japonica OX=39947 GN=LOC_Os12g06650 PE=2 SV=1	LOC_Os12g06650	64.535	1.7	6.77026e-05	7.4428	Oryza sativa
Q657B3	Zinc finger CCCH domain-containing protein 7 OS=Oryza sativa subsp. japonica OX=39947 GN=Os01g0572100 PE=2 SV=1	Os01g0572100	74.437	1.1	6.2325e-05	7.5025	Oryza sativa
Q6Z744	Dihydropyrimidine dehydrogenase (NADP(+)) OS=Oryza sativa subsp. japonica OX=39947 GN=Os02g0736400 PE=1 SV=1	Os02g0736400	45.308	5.3	5.55013e-05	6.299	Oryza sativa
Q337E1	Os10g0506800 protein OS=Oryza sativa subsp. japonica OX=39947 GN=LOC_Os10g36250 PE=1 SV=2	LOC_Os10g36250	87.543	2.6	5.1501e-05	5.8248	Oryza sativa
Q6ZIG6	Os02g0186400 protein OS=Oryza sativa subsp. japonica OX=39947 GN=Os02g0186400 PE=1 SV=1	Os02g0186400	86.146	2.5	4.9602e-05	5.9183	Oryza sativa
Q0J4T9	Os08g0490600 protein OS=Oryza sativa subsp. japonica OX=39947 GN=Os08g0490600 PE=1 SV=1	Os08g0490600	18.918	5	4.68356e-05	5.8974	Oryza sativa
Q7XVM2	Dihydrolipoyllysine-residue succinyltransferase OS=Oryza sativa subsp. japonica OX=39947 GN=Os04g0394200 PE=1 SV=1	Os04g0394200	48.283	3.2	4.64023e-05	6.028	Oryza sativa
Q10MT7	Gamma interferon inducible lysosomal thiol reductase family protein, expressed OS=Oryza sativa subsp. japonica OX=39947 GN=LOC_Os03g18454 PE=1 SV=1	LOC_Os03g18454	28.591	5.1	3.93291e-05	6.7368	Oryza sativa
Q10SR3	70 kDa heat shock protein OS=Oryza sativa subsp. japonica OX=39947 GN=LOC_Os03g02260 PE=1 SV=1	LOC_Os03g02260	72.564	1.3	3.79813e-05	6.7121	Oryza sativa
Q2QMT7	B3 domain-containing protein Os12g0591400 OS=Oryza sativa subsp. japonica OX=39947 GN=Os12g0591300 PE=2 SV=1	Os12g0591300	75.285	3	3.71207e-05	5.8169	Oryza sativa
Q0DZS7	Os02g0601100 protein OS=Oryza sativa subsp. japonica OX=39947 GN=Os02g0601100 PE=1 SV=1	Os02g0601100	12.837	16.9	3.44938e-05	5.8565	Oryza sativa
Q655Y7	Os06g0664400 protein OS=Oryza sativa subsp. japonica OX=39947 GN=Os06g0664400 PE=1 SV=1	Os06g0664400	46.795	1.6	3.09572e-05	5.9102	Oryza sativa
A0A0P0WJL0	Os05g0233100 protein OS=Oryza sativa subsp. japonica OX=39947 GN=Os05g0233100 PE=4 SV=1	Os05g0233100	34.549	2.6	3.07017e-05	7.5025	Oryza sativa
Q7X8Y3	Os04g0638800 protein OS=Oryza sativa subsp. japonica OX=39947 GN=Os04g0638800 PE=2 SV=1	Os04g0638800	32.014	6.6	3.00229e-05	5.82	Oryza sativa
A0A0P0VIA4	Os02g0321900 protein (Fragment) OS=Oryza sativa subsp. japonica OX=39947 GN=Os02g0321900 PE=1 SV=1	Os02g0321900	10.186	16.9	2.97744e-05	13.306	Oryza sativa
A0A0N7KQ92	Os08g0548800 protein OS=Oryza sativa subsp. japonica OX=39947 GN=Os08g0548800 PE=4 SV=1	Os08g0548800	38.46	3.8	2.96142e-05	6.959	Oryza sativa
Q5N6V0	B3 domain-containing protein Os01g0905400 OS=Oryza sativa subsp. japonica OX=39947 GN=Os01g0905400 PE=2 SV=1	Os01g0905400	75.402	1.3	2.95504e-05	5.8671	Oryza sativa
Q75M67	Co-chaperone protein p23 OS=Oryza sativa subsp. japonica OX=39947 GN=LOC_Os03g26460 PE=1 SV=1	LOC_Os03g26460	19.325	8.1	2.67132e-05	6.8594	Oryza sativa
A0A0P0WFK3	Os04g0636600 protein OS=Oryza sativa subsp. japonica OX=39947 GN=Os04g0636600 PE=1 SV=1	Os04g0636600	40.501	5.1	2.52249e-05	5.9346	Oryza sativa
Q7XUC9	Histone H4 OS=Oryza sativa subsp. japonica OX=39947 GN=LOC_Os03g02780 PE=1 SV=2	LOC_Os03g02780	11.409	13.6	2.42346e-05	10.119	Oryza sativa
A0A0N7KQ58	Os08g0520850 protein OS=Oryza sativa subsp. japonica OX=39947 GN=Os08g0520850 PE=4 SV=1	Os08g0520850	12.707	18.4	2.24182e-05	5.8368	Oryza sativa
Q0DSY0	Os03g0281600 protein (Fragment) OS=Oryza sativa subsp. japonica OX=39947 GN=Os03g0281600 PE=1 SV=1	Os03g0281600	91.214	2.5	2.10173e-05	5.8301	Oryza sativa
A0A0N7KMN9	Os06g0701100 protein OS=Oryza sativa subsp. japonica OX=39947 GN=Os06g0701100 PE=1 SV=1	Os06g0701100	45.666	4	2.06352e-05	6.7027	Oryza sativa
A0A0P0WG85	Os04g0663100 protein OS=Oryza sativa subsp. japonica OX=39947 GN=Os04g0663100 PE=1 SV=1	Os04g0663100	98.48	2.7	1.99396e-05	5.8837	Oryza sativa
A0A0P0VUB4	Os03g0197300 protein OS=Oryza sativa subsp. japonica OX=39947 GN=Os03g0197300 PE=1 SV=1	Os03g0197300	70.839	1.4	1.98787e-05	5.9402	Oryza sativa
B9FUY6	Os07g0685850 protein OS=Oryza sativa subsp. japonica OX=39947 GN=Os07g0685850 PE=1 SV=1	Os07g0685850	14.521	9.5	1.73343e-05	6.1115	Oryza sativa
A0A0P0XR38	Os09g0549500 protein OS=Oryza sativa subsp. japonica OX=39947 GN=Os09g0549500 PE=4 SV=1	Os09g0549500	29.5	2.9	1.52379e-05	7.5025	Oryza sativa
Q6ZFH9	Glycerophosphodiester phosphodiesterase OS=Oryza sativa subsp. japonica OX=39947 GN=Os08g0503200 PE=1 SV=1	Os08g0503200	83.578	3.3	1.19017e-05	5.8434	Oryza sativa
Q6Z730	Eukaryotic translation initiation factor 3 subunit J OS=Oryza sativa subsp. japonica OX=39947 GN=Os02g0122300 PE=1 SV=1	Os02g0122300	25.789	9.5	1.07179e-05	6.1608	Oryza sativa
Q7Y0E6	Ubiquinone biosynthesis protein OS=Oryza sativa subsp. japonica OX=39947 GN=LOC_Os03g29180 PE=1 SV=1	LOC_Os03g29180	34.403	7.1	9.55171e-06	5.857	Oryza sativa
A0A0P0WV14	Os06g0245050 protein OS=Oryza sativa subsp. japonica OX=39947 GN=Os06g0245050 PE=4 SV=1	Os06g0245050	10.098	9.3	8.82906e-06	7.5025	Oryza sativa
Q5NAQ1	Os01g0224300 protein OS=Oryza sativa subsp. japonica OX=39947 GN=Os01g0224300 PE=1 SV=1	Os01g0224300	7.3383	30	6.1988e-06	5.8245	Oryza sativa
A0A0P0XB68	Os08g0122800 protein OS=Oryza sativa subsp. japonica OX=39947 GN=Os08g0122800 PE=4 SV=1	Os08g0122800	12.495	7.9	3.63033e-06	11.636	Oryza sativa
Q6YVM4	Probable cellulose synthase A catalytic subunit 6 [UDP-forming] OS=Oryza sativa subsp. japonica OX=39947 GN=CESA6 PE=2 SV=1	CESA6	122.41	1.8	2.60668e-06	5.9249	Oryza sativa
Q0DTS5	Os03g0227900 protein OS=Oryza sativa subsp. japonica OX=39947 GN=Os03g0227900 PE=1 SV=2	Os03g0227900	51.394	4.2	2.37641e-06	5.8117	Oryza sativa
A0A0P0XGI2	Os08g0442900 protein OS=Oryza sativa subsp. japonica OX=39947 GN=Os08g0442900 PE=4 SV=1	Os08g0442900	13.939	8.6	2.01027e-06	6.0663	Oryza sativa
A0A0N7KRS2	Os10g0411100 protein OS=Oryza sativa subsp. japonica OX=39947 GN=Os10g0411100 PE=4 SV=1	Os10g0411100	46.275	2.2	1.95476e-06	5.8257	Oryza sativa
Q75GI7	Expressed protein OS=Oryza sativa subsp. japonica OX=39947 GN=LOC_Os03g51640 PE=2 SV=1	LOC_Os03g51640	45.501	6.1	1.55631e-06	5.8391	Oryza sativa
A0A0P0XUW7	Os10g0422583 protein OS=Oryza sativa subsp. japonica OX=39947 GN=Os10g0422583 PE=4 SV=1	Os10g0422583	13.418	13	1.08584e-06	5.9491	Oryza sativa
A0A0P0VLE4	Os02g0597300 protein OS=Oryza sativa subsp. japonica OX=39947 GN=Os02g0597300 PE=4 SV=1	Os02g0597300	86.193	3.3	4.53119e-07	6.1018	Oryza sativa
A0A0P0V0Q5	Os01g0226200 protein OS=Oryza sativa subsp. japonica OX=39947 GN=Os01g0226200 PE=4 SV=1	Os01g0226200	43.032	1.9	0	5.9744	Oryza sativa
A0A0P0VAD7	Os01g0846000 protein OS=Oryza sativa subsp. japonica OX=39947 GN=Os01g0846000 PE=4 SV=1	Os01g0846000	20.694	4.3	0	5.9152	Oryza sativa
A0A0P0VR14	Os02g0798700 protein OS=Oryza sativa subsp. japonica OX=39947 GN=Os02g0798700 PE=1 SV=1	Os02g0798700	74.193	1.2	0	5.9268	Oryza sativa
A0A0P0VZ55	Os03g0402800 protein OS=Oryza sativa subsp. japonica OX=39947 GN=Os03g0402800 PE=3 SV=1	Os03g0402800	12.501	6.8	0	5.8387	Oryza sativa
A0A0P0WFK4	Os04g0643550 protein OS=Oryza sativa subsp. japonica OX=39947 GN=Os04g0643550 PE=4 SV=1	Os04g0643550	16.848	5.2	0	5.8124	Oryza sativa
A0A0P0WHK5	Os05g0119400 protein OS=Oryza sativa subsp. japonica OX=39947 GN=Os05g0119400 PE=4 SV=1	Os05g0119400	95.383	1	0	5.8256	Oryza sativa
A0A0P0XA75	Os07g0644400 protein (Fragment) OS=Oryza sativa subsp. japonica OX=39947 GN=Os07g0644400 PE=4 SV=1	Os07g0644400	45.191	1.9	0	5.8387	Oryza sativa
A0A0P0XT55	WAT1-related protein OS=Oryza sativa subsp. japonica OX=39947 GN=Os10g0199500 PE=3 SV=1	Os10g0199500	25.554	3.5	0	5.8265	Oryza sativa
A0A0P0XVT4	Os10g0453851 protein OS=Oryza sativa subsp. japonica OX=39947 GN=Os10g0453851 PE=4 SV=1	Os10g0453851	36.061	2.4	0	6.2376	Oryza sativa
A0A0P0YCW8	Os12g0626150 protein OS=Oryza sativa subsp. japonica OX=39947 GN=Os12g0626150 PE=4 SV=1	Os12g0626150	16.485	5.2	0	5.946	Oryza sativa
Q0DC52	Os06g0483900 protein OS=Oryza sativa subsp. japonica OX=39947 GN=Os06g0483900 PE=4 SV=1	Os06g0483900	36.713	2.7	0	5.8114	Oryza sativa
Q0E0J8	Os02g0543900 protein OS=Oryza sativa subsp. japonica OX=39947 GN=Os02g0543900 PE=2 SV=2	Os02g0543900	41.437	2.2	0	5.8387	Oryza sativa
Q2QUP1	DnaJ protein ERDJ7 OS=Oryza sativa subsp. japonica OX=39947 GN=ERDJ7 PE=3 SV=1	ERDJ7	36.162	2.6	0	6.2376	Oryza sativa
Q2QX63	DnaJ C terminal region family protein, expressed OS=Oryza sativa subsp. japonica OX=39947 GN=LOC_Os12g07060 PE=1 SV=1	LOC_Os12g07060	45.697	1.9	0	5.8387	Oryza sativa
Q2QZ79	Os11g0697050 protein OS=Oryza sativa subsp. japonica OX=39947 GN=LOC_Os11g47400 PE=4 SV=1	LOC_Os11g47400	34.152	3.4	0	5.9423	Oryza sativa
Q2R2Z4	GDT1-like protein 2, chloroplastic OS=Oryza sativa subsp. japonica OX=39947 GN=Os11g0544500 PE=2 SV=1	Os11g0544500	36.727	3.5	0	9.0472	Oryza sativa
Q336Q3	Expressed protein OS=Oryza sativa subsp. japonica OX=39947 GN=LOC_Os10g41950 PE=2 SV=1	LOC_Os10g41950	11.868	7.3	0	6.0123	Oryza sativa
Q69Q02	4-alpha-glucanotransferase DPE2 OS=Oryza sativa subsp. japonica OX=39947 GN=DPE2 PE=2 SV=1	DPE2	108.29	1	0	5.8115	Oryza sativa
Q6EUH6	Os02g0663900 protein OS=Oryza sativa subsp. japonica OX=39947 GN=Os02g0663900 PE=4 SV=1	Os02g0663900	72.46	1.2	0	5.8887	Oryza sativa
Q6K4S7	Os02g0285300 protein OS=Oryza sativa subsp. japonica OX=39947 GN=Os02g0285300 PE=1 SV=1	Os02g0285300	24.048	6.5	0	18.964	Oryza sativa
Q6K8Z2	Os02g0795200 protein OS=Oryza sativa subsp. japonica OX=39947 GN=Os02g0795200 PE=2 SV=1	Os02g0795200	37.48	2.3	0	6.2475	Oryza sativa
Q6ZE15	Os07g0137600 protein OS=Oryza sativa subsp. japonica OX=39947 GN=Os07g0137600 PE=2 SV=1	Os07g0137600	12.465	7.1	0	5.8311	Oryza sativa
Q75HZ0	LEA5 OS=Oryza sativa subsp. japonica OX=39947 GN=Os05g0584200 PE=1 SV=1	Os05g0584200	16.546	5.3	0	5.8882	Oryza sativa
Q8H5Q4	Os07g0244400 protein OS=Oryza sativa subsp. japonica OX=39947 GN=Os07g0244400 PE=4 SV=1	Os07g0244400	46.663	1.8	0	5.9032	Oryza sativa
Q8H625	Os06g0104100 protein OS=Oryza sativa subsp. japonica OX=39947 GN=Os06g0104100 PE=1 SV=1	Os06g0104100	33.591	2.6	0	5.8124	Oryza sativa

## Sheet: C
Protein accession	Protein description	Gene name	MW [kDa]	Coverage [%]	Relative abundance	Score	Species
P00738	Haptoglobin OS=Homo sapiens OX=9606 GN=HP PE=1 SV=1	HP	45.205	60.3	0.369613	323.31	Human
P02790	Hemopexin OS=Homo sapiens OX=9606 GN=HPX PE=1 SV=2	HPX	51.676	55.6	0.212075	323.31	Human
P02766	Transthyretin OS=Homo sapiens OX=9606 GN=TTR PE=1 SV=1	TTR	15.887	76.2	0.0707932	323.31	Human
P04217	Alpha-1B-glycoprotein OS=Homo sapiens OX=9606 GN=A1BG PE=1 SV=4	A1BG	54.253	32.3	0.0402102	230.53	Human
P02765	Alpha-2-HS-glycoprotein OS=Homo sapiens OX=9606 GN=AHSG PE=1 SV=2	AHSG	39.34	20.4	0.0286815	323.31	Human
P04264	Keratin, type II cytoskeletal 1 OS=Homo sapiens OX=9606 GN=KRT1 PE=1 SV=6	KRT1	66.038	72	0.0266421	323.31	Human
P02787	Serotransferrin OS=Homo sapiens OX=9606 GN=TF PE=1 SV=4	TF	77.049	50.9	0.0235193	323.31	Human
P43652	Afamin OS=Homo sapiens OX=9606 GN=AFM PE=1 SV=1	AFM	69.068	44.2	0.0230994	323.31	Human
P02652	Apolipoprotein A-II OS=Homo sapiens OX=9606 GN=APOA2 PE=1 SV=1	APOA2	11.175	19	0.0201704	49.363	Human
P35527	Keratin, type I cytoskeletal 9 OS=Homo sapiens OX=9606 GN=KRT9 PE=1 SV=3	KRT9	62.064	57.8	0.0161036	323.31	Human
P25311	Zinc-alpha-2-glycoprotein OS=Homo sapiens OX=9606 GN=AZGP1 PE=1 SV=2	AZGP1	34.258	36.2	0.0151427	171.88	Human
P02749	Beta-2-glycoprotein 1 OS=Homo sapiens OX=9606 GN=APOH PE=1 SV=3	APOH	38.298	30.1	0.0142489	126.12	Human
Q96PD5	N-acetylmuramoyl-L-alanine amidase OS=Homo sapiens OX=9606 GN=PGLYRP2 PE=1 SV=1	PGLYRP2	62.216	28.5	0.0132076	168.62	Human
Q66K66	Transmembrane protein 198 OS=Homo sapiens OX=9606 GN=TMEM198 PE=1 SV=1	TMEM198	39.474	2.5	0.0109656	11.904	Human
P01042	Kininogen-1 OS=Homo sapiens OX=9606 GN=KNG1 PE=1 SV=2	KNG1	71.957	21.3	0.0102617	115.62	Human
P19652	Alpha-1-acid glycoprotein 2 OS=Homo sapiens OX=9606 GN=ORM2 PE=1 SV=2	ORM2	23.602	34.8	0.00910908	76.07	Human
P05155	Plasma protease C1 inhibitor OS=Homo sapiens OX=9606 GN=SERPING1 PE=1 SV=2	SERPING1	55.154	20.8	0.0088487	150.73	Human
P13645	Keratin, type I cytoskeletal 10 OS=Homo sapiens OX=9606 GN=KRT10 PE=1 SV=6	KRT10	58.826	40.4	0.0075694	323.31	Human
P69905	Hemoglobin subunit alpha OS=Homo sapiens OX=9606 GN=HBA2 PE=1 SV=2	HBA2	15.257	61.3	0.0075335	160.01	Human
P68871	Hemoglobin subunit beta OS=Homo sapiens OX=9606 GN=HBB PE=1 SV=2	HBB	15.998	70.1	0.00739564	109.69	Human
P00450	Ceruloplasmin OS=Homo sapiens OX=9606 GN=CP PE=1 SV=1	CP	122.2	30	0.00575216	323.31	Human
P02763	Alpha-1-acid glycoprotein 1 OS=Homo sapiens OX=9606 GN=ORM1 PE=1 SV=2	ORM1	23.539	42.3	0.00473247	95.668	Human
P02753	Retinol-binding protein 4 OS=Homo sapiens OX=9606 GN=RBP4 PE=1 SV=3	RBP4	23.01	56.2	0.00346904	99.176	Human
P35908	Keratin, type II cytoskeletal 2 epidermal OS=Homo sapiens OX=9606 GN=KRT2 PE=1 SV=2	KRT2	65.432	63.2	0.00332025	323.31	Human
O75882	Attractin OS=Homo sapiens OX=9606 GN=ATRN PE=1 SV=2	ATRN	158.54	12.3	0.00326588	289.82	Human
P02750	Leucine-rich alpha-2-glycoprotein OS=Homo sapiens OX=9606 GN=LRG1 PE=1 SV=2	LRG1	38.177	10.7	0.00320215	25.713	Human
P01009	Alpha-1-antitrypsin OS=Homo sapiens OX=9606 GN=SERPINA1 PE=1 SV=3	SERPINA1	46.736	38.5	0.00311136	142.39	Human
P05543	Thyroxine-binding globulin OS=Homo sapiens OX=9606 GN=SERPINA7 PE=1 SV=2	SERPINA7	46.324	17.1	0.00258992	97.783	Human
P01008	Antithrombin-III OS=Homo sapiens OX=9606 GN=SERPINC1 PE=1 SV=1	SERPINC1	52.602	24.4	0.00220553	126.76	Human
Q3SY00	Testis-specific protein 10-interacting protein OS=Homo sapiens OX=9606 GN=TSGA10IP PE=1 SV=2	TSGA10IP	62.381	1.8	0.00206792	6.2629	Human
P51884	Lumican OS=Homo sapiens OX=9606 GN=LUM PE=1 SV=2	LUM	38.429	21.9	0.00155711	48.37	Human
Q86YZ3	Hornerin OS=Homo sapiens OX=9606 GN=HRNR PE=1 SV=2	HRNR	282.39	28.8	0.00152124	323.31	Human
O60282	Kinesin heavy chain isoform 5C OS=Homo sapiens OX=9606 GN=KIF5C PE=1 SV=1	KIF5C	109.49	0.8	0.00135708	6.2512	Human
P01019	Angiotensinogen OS=Homo sapiens OX=9606 GN=AGT PE=1 SV=3	AGT	53.154	11.5	0.00122857	45.245	Human
P02774	Vitamin D-binding protein OS=Homo sapiens OX=9606 GN=GC PE=1 SV=2	GC	52.917	34	0.00120613	230.34	Human
P05090	Apolipoprotein D OS=Homo sapiens OX=9606 GN=APOD PE=1 SV=1	APOD	21.275	25.9	0.00116646	36.618	Human
P04180	Phosphatidylcholine-sterol acyltransferase OS=Homo sapiens OX=9606 GN=LCAT PE=1 SV=1	LCAT	49.577	22.7	0.00114879	84.945	Human
P13647	Keratin, type II cytoskeletal 5 OS=Homo sapiens OX=9606 GN=KRT5 PE=1 SV=3	KRT5	62.378	33.9	0.00106745	274.36	Human
P08185	Corticosteroid-binding globulin OS=Homo sapiens OX=9606 GN=SERPINA6 PE=1 SV=1	SERPINA6	45.14	14.6	0.000919597	41.066	Human
P02760	Protein AMBP OS=Homo sapiens OX=9606 GN=AMBP PE=1 SV=1	AMBP	38.999	32.7	0.000916735	91.68	Human
Q6UXB8	Peptidase inhibitor 16 OS=Homo sapiens OX=9606 GN=PI16 PE=1 SV=1	PI16	49.471	16.6	0.000871187	81.904	Human
P01011	Alpha-1-antichymotrypsin OS=Homo sapiens OX=9606 GN=SERPINA3 PE=1 SV=2	SERPINA3	47.65	24.3	0.000750489	96.749	Human
P02533	Keratin, type I cytoskeletal 14 OS=Homo sapiens OX=9606 GN=KRT14 PE=1 SV=4	KRT14	51.561	45.6	0.00059522	175.7	Human
P02656	Apolipoprotein C-III OS=Homo sapiens OX=9606 GN=APOC3 PE=1 SV=1	APOC3	10.852	27.3	0.000587858	13.568	Human
P00739	Haptoglobin-related protein OS=Homo sapiens OX=9606 GN=HPR PE=2 SV=2	HPR	39.029	38.5	0.000587468	68.117	Human
Q9UGM5	Fetuin-B OS=Homo sapiens OX=9606 GN=FETUB PE=1 SV=2	FETUB	42.054	18.1	0.000545562	70.738	Human
O60318	Germinal-center associated nuclear protein OS=Homo sapiens OX=9606 GN=MCM3AP PE=1 SV=2	MCM3AP	218.4	0.7	0.000491846	-2	Human
O75460	Serine/threonine-protein kinase/endoribonuclease IRE1 OS=Homo sapiens OX=9606 GN=ERN1 PE=1 SV=2	ERN1	109.73	0.9	0.000482507	6.1463	Human
P01877	Immunoglobulin heavy constant alpha 2 OS=Homo sapiens OX=9606 GN=IGHA2 PE=1 SV=4	IGHA2	36.591	15	0.00047127	67.458	Human
P0DOY3	Immunoglobulin lambda constant 3 OS=Homo sapiens OX=9606 GN=IGLC3 PE=1 SV=1	IGLC3	11.265	37.7	0.000460527	7.0322	Human
P80108	Phosphatidylinositol-glycan-specific phospholipase D OS=Homo sapiens OX=9606 GN=GPLD1 PE=1 SV=3	GPLD1	92.335	11.3	0.00045907	100.62	Human
Q6EMK4	Vasorin OS=Homo sapiens OX=9606 GN=VASN PE=1 SV=1	VASN	71.712	8	0.000451942	44.04	Human
P0CG04	Immunoglobulin lambda constant 1 OS=Homo sapiens OX=9606 GN=IGLC1 PE=1 SV=1	IGLC1	11.348	37.7	0.000445465	31.034	Human
Q96KN2	Beta-Ala-His dipeptidase OS=Homo sapiens OX=9606 GN=CNDP1 PE=1 SV=5	CNDP1	56.691	16	0.000409984	49.149	Human
Q9UIF9	Bromodomain adjacent to zinc finger domain protein 2A OS=Homo sapiens OX=9606 GN=BAZ2A PE=1 SV=4	BAZ2A	211.2	0.7	0.000407721	6.1904	Human
P00751	Complement factor B OS=Homo sapiens OX=9606 GN=CFB PE=1 SV=2	CFB	85.532	14.4	0.000360586	75.719	Human
P04278	Sex hormone-binding globulin OS=Homo sapiens OX=9606 GN=SHBG PE=1 SV=2	SHBG	43.779	12.4	0.000359468	23.329	Human
Q04756	Hepatocyte growth factor activator OS=Homo sapiens OX=9606 GN=HGFAC PE=1 SV=1	HGFAC	70.681	11.3	0.000342794	67.792	Human
P02647	Apolipoprotein A-I OS=Homo sapiens OX=9606 GN=APOA1 PE=1 SV=1	APOA1	30.777	25.8	0.000341493	89.827	Human
P43251	Biotinidase OS=Homo sapiens OX=9606 GN=BTD PE=1 SV=2	BTD	61.132	9.2	0.00033871	40.157	Human
P81605	Dermcidin OS=Homo sapiens OX=9606 GN=DCD PE=1 SV=2	DCD	11.284	52.7	0.000335302	55.074	Human
Q7Z745	Maestro heat-like repeat-containing protein family member 2B OS=Homo sapiens OX=9606 GN=MROH2B PE=2 SV=3	MROH2B	180.78	0.6	0.000322738	6.0529	Human
P0C0L5	Complement C4-B OS=Homo sapiens OX=9606 GN=C4B_2 PE=1 SV=2	C4B_2	192.75	3.5	0.000306688	98.29	Human
P54108	Cysteine-rich secretory protein 3 OS=Homo sapiens OX=9606 GN=CRISP3 PE=1 SV=1	CRISP3	27.63	13.5	0.000280259	17.261	Human
P08697	Alpha-2-antiplasmin OS=Homo sapiens OX=9606 GN=SERPINF2 PE=1 SV=3	SERPINF2	54.565	10.8	0.000278335	63.108	Human
O75691	Small subunit processome component 20 homolog OS=Homo sapiens OX=9606 GN=UTP20 PE=1 SV=3	UTP20	318.38	0.8	0.00027719	6.2141	Human
P22792	Carboxypeptidase N subunit 2 OS=Homo sapiens OX=9606 GN=CPN2 PE=1 SV=3	CPN2	60.556	5.3	0.000266915	19.573	Human
Q96IY4	Carboxypeptidase B2 OS=Homo sapiens OX=9606 GN=CPB2 PE=1 SV=2	CPB2	48.424	17.5	0.000264938	63.969	Human
Q86YA3	Protein ZGRF1 OS=Homo sapiens OX=9606 GN=ZGRF1 PE=1 SV=3	ZGRF1	236.6	0.3	0.000260178	6.0876	Human
P27487	Dipeptidyl peptidase 4 OS=Homo sapiens OX=9606 GN=DPP4 PE=1 SV=2	DPP4	88.278	13.3	0.000258718	83.073	Human
P15144	Aminopeptidase N OS=Homo sapiens OX=9606 GN=ANPEP PE=1 SV=4	ANPEP	109.54	10	0.000248654	74.938	Human
Q9NZP8	Complement C1r subcomponent-like protein OS=Homo sapiens OX=9606 GN=C1RL PE=1 SV=2	C1RL	53.498	12.9	0.000235611	42.762	Human
P16070	CD44 antigen OS=Homo sapiens OX=9606 GN=CD44 PE=1 SV=3	CD44	81.537	3	0.000208933	12.182	Human
P12955	Xaa-Pro dipeptidase OS=Homo sapiens OX=9606 GN=PEPD PE=1 SV=3	PEPD	54.548	18.7	0.000199511	55.96	Human
P48668	Keratin, type II cytoskeletal 6C OS=Homo sapiens OX=9606 GN=KRT6C PE=1 SV=3	KRT6C	60.024	28.2	0.000196403	82.41	Human
P14151	L-selectin OS=Homo sapiens OX=9606 GN=SELL PE=1 SV=2	SELL	42.187	12.1	0.0001953	24.623	Human
P03952	Plasma kallikrein OS=Homo sapiens OX=9606 GN=KLKB1 PE=1 SV=1	KLKB1	71.369	8.6	0.000168096	30.925	Human
P01876	Immunoglobulin heavy constant alpha 1 OS=Homo sapiens OX=9606 GN=IGHA1 PE=1 SV=2	IGHA1	37.654	15.6	0.000154171	109.08	Human
O75553	Disabled homolog 1 OS=Homo sapiens OX=9606 GN=DAB1 PE=1 SV=3	DAB1	63.774	2.7	0.000147489	-2	Human
P08571	Monocyte differentiation antigen CD14 OS=Homo sapiens OX=9606 GN=CD14 PE=1 SV=2	CD14	40.076	6.9	0.000123573	18.41	Human
P01040	Cystatin-A OS=Homo sapiens OX=9606 GN=CSTA PE=1 SV=1	CSTA	11.006	76.5	0.000118594	42.233	Human
Q16853	Membrane primary amine oxidase OS=Homo sapiens OX=9606 GN=AOC3 PE=1 SV=3	AOC3	84.621	6.8	0.000117012	30.956	Human
P31025	Lipocalin-1 OS=Homo sapiens OX=9606 GN=LCN1 PE=1 SV=1	LCN1	19.25	19.3	0.000113456	27.815	Human
P02654	Apolipoprotein C-I OS=Homo sapiens OX=9606 GN=APOC1 PE=1 SV=1	APOC1	9.3318	13.3	0.000112918	11.986	Human
P35542	Serum amyloid A-4 protein OS=Homo sapiens OX=9606 GN=SAA4 PE=1 SV=2	SAA4	14.746	20	0.000111799	18.339	Human
Q10588	ADP-ribosyl cyclase/cyclic ADP-ribose hydrolase 2 OS=Homo sapiens OX=9606 GN=BST1 PE=1 SV=2	BST1	35.724	13.8	0.000108582	27.612	Human
P15151	Poliovirus receptor OS=Homo sapiens OX=9606 GN=PVR PE=1 SV=2	PVR	45.302	10.6	0.000105809	56.282	Human
Q09666	Neuroblast differentiation-associated protein AHNAK OS=Homo sapiens OX=9606 GN=AHNAK PE=1 SV=2	AHNAK	629.09	0.5	0.000105369	11.026	Human
Q8IWV7	E3 ubiquitin-protein ligase UBR1 OS=Homo sapiens OX=9606 GN=UBR1 PE=1 SV=1	UBR1	200.21	0.6	0.000102318	7.0391	Human
P08637	Low affinity immunoglobulin gamma Fc region receptor III-A OS=Homo sapiens OX=9606 GN=FCGR3A PE=1 SV=2	FCGR3A	29.089	4.3	9.91079e-05	7.5634	Human
P20020	Plasma membrane calcium-transporting ATPase 1 OS=Homo sapiens OX=9606 GN=ATP2B1 PE=1 SV=4	ATP2B1	134.68	1.2	9.85252e-05	6.0145	Human
P28676	Grancalcin OS=Homo sapiens OX=9606 GN=GCA PE=1 SV=2	GCA	24.01	5.1	9.76772e-05	6.0123	Human
P49662	Caspase-4 OS=Homo sapiens OX=9606 GN=CASP4 PE=1 SV=1	CASP4	43.262	4	9.6439e-05	6.5096	Human
O95445	Apolipoprotein M OS=Homo sapiens OX=9606 GN=APOM PE=1 SV=2	APOM	21.253	6.9	9.47664e-05	7.8056	Human
Q96KB5	Lymphokine-activated killer T-cell-originated protein kinase OS=Homo sapiens OX=9606 GN=PBK PE=1 SV=3	PBK	36.085	2.2	9.29273e-05	6.0272	Human
Q13740	CD166 antigen OS=Homo sapiens OX=9606 GN=ALCAM PE=1 SV=2	ALCAM	65.102	9.3	9.18192e-05	29.119	Human
Q02413	Desmoglein-1 OS=Homo sapiens OX=9606 GN=DSG1 PE=1 SV=2	DSG1	113.75	7.4	9.03521e-05	80.392	Human
P06276	Cholinesterase OS=Homo sapiens OX=9606 GN=BCHE PE=1 SV=1	BCHE	68.417	5	9.02844e-05	23.312	Human
P62987	Ubiquitin-60S ribosomal protein L40 OS=Homo sapiens OX=9606 GN=UBA52 PE=1 SV=2	UBA52	14.728	37.5	8.99463e-05	36.049	Human
P04075	Fructose-bisphosphate aldolase A OS=Homo sapiens OX=9606 GN=ALDOA PE=1 SV=2	ALDOA	39.42	20.3	8.8141e-05	34.656	Human
P59666	Neutrophil defensin 3 OS=Homo sapiens OX=9606 GN=DEFA3 PE=1 SV=1	DEFA3	10.245	19.1	8.76312e-05	13.019	Human
Q92820	Gamma-glutamyl hydrolase OS=Homo sapiens OX=9606 GN=GGH PE=1 SV=2	GGH	35.964	7.9	8.63409e-05	27.381	Human
Q01459	Di-N-acetylchitobiase OS=Homo sapiens OX=9606 GN=CTBS PE=1 SV=1	CTBS	43.759	5.2	7.78843e-05	18.167	Human
P15169	Carboxypeptidase N catalytic chain OS=Homo sapiens OX=9606 GN=CPN1 PE=1 SV=1	CPN1	52.286	11.1	7.40604e-05	17.86	Human
P02788	Lactotransferrin OS=Homo sapiens OX=9606 GN=LTF PE=1 SV=6	LTF	78.181	9.3	7.17245e-05	52.591	Human
Q14624	Inter-alpha-trypsin inhibitor heavy chain H4 OS=Homo sapiens OX=9606 GN=ITIH4 PE=1 SV=4	ITIH4	103.36	5.8	7.12823e-05	20.67	Human
P12273	Prolactin-inducible protein OS=Homo sapiens OX=9606 GN=PIP PE=1 SV=1	PIP	16.572	6.8	7.08374e-05	6.5846	Human
P08779	Keratin, type I cytoskeletal 16 OS=Homo sapiens OX=9606 GN=KRT16 PE=1 SV=4	KRT16	51.267	30.9	7.00805e-05	40.382	Human
P55058	Phospholipid transfer protein OS=Homo sapiens OX=9606 GN=PLTP PE=1 SV=1	PLTP	54.739	2.4	6.66884e-05	6.7269	Human
P23470	Receptor-type tyrosine-protein phosphatase gamma OS=Homo sapiens OX=9606 GN=PTPRG PE=1 SV=4	PTPRG	162	3	6.64933e-05	37.309	Human
P43121	Cell surface glycoprotein MUC18 OS=Homo sapiens OX=9606 GN=MCAM PE=1 SV=2	MCAM	71.607	5.3	6.24952e-05	20.931	Human
Q9UNN8	Endothelial protein C receptor OS=Homo sapiens OX=9606 GN=PROCR PE=1 SV=1	PROCR	26.671	10.9	6.01619e-05	17.222	Human
Q5D862	Filaggrin-2 OS=Homo sapiens OX=9606 GN=FLG2 PE=1 SV=1	FLG2	248.07	4	5.91916e-05	49.549	Human
P02042	Hemoglobin subunit delta OS=Homo sapiens OX=9606 GN=HBD PE=1 SV=2	HBD	16.055	41.5	5.73031e-05	6.5533	Human
P31151	Protein S100-A7 OS=Homo sapiens OX=9606 GN=S100A7 PE=1 SV=4	S100A7	11.471	14.9	5.26911e-05	18.074	Human
Q01449	Myosin regulatory light chain 2, atrial isoform OS=Homo sapiens OX=9606 GN=MYL7 PE=1 SV=1	MYL7	19.448	5.1	4.99988e-05	6.5269	Human
P02538	Keratin, type II cytoskeletal 6A OS=Homo sapiens OX=9606 GN=KRT6A PE=1 SV=3	KRT6A	60.044	28.2	4.96138e-05	20.63	Human
P07333	Macrophage colony-stimulating factor 1 receptor OS=Homo sapiens OX=9606 GN=CSF1R PE=1 SV=2	CSF1R	107.98	1.3	4.78735e-05	7.474	Human
O43432	Eukaryotic translation initiation factor 4 gamma 3 OS=Homo sapiens OX=9606 GN=EIF4G3 PE=1 SV=2	EIF4G3	176.65	0.8	4.74391e-05	11.172	Human
Q96CN5	Leucine-rich repeat-containing protein 45 OS=Homo sapiens OX=9606 GN=LRRC45 PE=1 SV=1	LRRC45	75.95	2.1	4.55376e-05	-2	Human
Q9BY67	Cell adhesion molecule 1 OS=Homo sapiens OX=9606 GN=CADM1 PE=1 SV=2	CADM1	48.509	8.4	4.41668e-05	31.246	Human
A0A1B0GX56	T cell receptor delta variable 1 OS=Homo sapiens OX=9606 GN=TRDV1 PE=1 SV=1	TRDV1	12.955	19.1	4.15785e-05	6.2057	Human
Q9Y646	Carboxypeptidase Q OS=Homo sapiens OX=9606 GN=CPQ PE=1 SV=1	CPQ	51.887	6.6	4.13938e-05	16.658	Human
Q04695	Keratin, type I cytoskeletal 17 OS=Homo sapiens OX=9606 GN=KRT17 PE=1 SV=2	KRT17	48.105	28	4.11363e-05	27.63	Human
P05089	Arginase-1 OS=Homo sapiens OX=9606 GN=ARG1 PE=1 SV=2	ARG1	34.735	8.4	4.07747e-05	17.812	Human
P01857	Immunoglobulin heavy constant gamma 1 OS=Homo sapiens OX=9606 GN=IGHG1 PE=1 SV=1	IGHG1	36.105	7.9	4.06212e-05	7.4186	Human
Q8IYR2	SET and MYND domain-containing protein 4 OS=Homo sapiens OX=9606 GN=SMYD4 PE=1 SV=3	SMYD4	89.224	1	3.92218e-05	6.0682	Human
P55290	Cadherin-13 OS=Homo sapiens OX=9606 GN=CDH13 PE=1 SV=1	CDH13	78.286	5.6	3.72162e-05	23.409	Human
P04406	Glyceraldehyde-3-phosphate dehydrogenase OS=Homo sapiens OX=9606 GN=GAPDH PE=1 SV=3	GAPDH	36.053	23.3	3.64462e-05	29.681	Human
P00533	Epidermal growth factor receptor OS=Homo sapiens OX=9606 GN=EGFR PE=1 SV=2	EGFR	134.28	1.3	3.56294e-05	18.639	Human
P61626	Lysozyme C OS=Homo sapiens OX=9606 GN=LYZ PE=1 SV=1	LYZ	16.537	14.2	3.55618e-05	19.247	Human
P31944	Caspase-14 OS=Homo sapiens OX=9606 GN=CASP14 PE=1 SV=2	CASP14	27.679	21.5	3.26692e-05	25.529	Human
P07359	Platelet glycoprotein Ib alpha chain OS=Homo sapiens OX=9606 GN=GP1BA PE=1 SV=2	GP1BA	71.539	3.5	3.02396e-05	14.861	Human
Q01469	Fatty acid-binding protein 5 OS=Homo sapiens OX=9606 GN=FABP5 PE=1 SV=3	FABP5	15.164	23	3.012e-05	31.222	Human
Q12913	Receptor-type tyrosine-protein phosphatase eta OS=Homo sapiens OX=9606 GN=PTPRJ PE=1 SV=3	PTPRJ	145.94	2.7	2.64158e-05	26.438	Human
Q9NPH3	Interleukin-1 receptor accessory protein OS=Homo sapiens OX=9606 GN=IL1RAP PE=1 SV=2	IL1RAP	65.418	5.3	2.57642e-05	15.611	Human
P06702	Protein S100-A9 OS=Homo sapiens OX=9606 GN=S100A9 PE=1 SV=1	S100A9	13.242	24.6	2.57569e-05	19.566	Human
Q13103	Secreted phosphoprotein 24 OS=Homo sapiens OX=9606 GN=SPP2 PE=1 SV=1	SPP2	24.337	16.1	2.57462e-05	18.382	Human
P15291	Beta-1,4-galactosyltransferase 1 OS=Homo sapiens OX=9606 GN=B4GALT1 PE=1 SV=5	B4GALT1	43.92	2.8	2.53558e-05	6.7318	Human
Q99650	Oncostatin-M-specific receptor subunit beta OS=Homo sapiens OX=9606 GN=OSMR PE=1 SV=1	OSMR	110.51	2.8	2.47468e-05	11.93	Human
P09619	Platelet-derived growth factor receptor beta OS=Homo sapiens OX=9606 GN=PDGFRB PE=1 SV=1	PDGFRB	123.97	2.9	2.45613e-05	19.134	Human
Q08554	Desmocollin-1 OS=Homo sapiens OX=9606 GN=DSC1 PE=1 SV=2	DSC1	99.986	3.9	2.39745e-05	15.492	Human
Q8N6C8	Leukocyte immunoglobulin-like receptor subfamily A member 3 OS=Homo sapiens OX=9606 GN=LILRA3 PE=1 SV=3	LILRA3	47.471	8.2	2.28528e-05	15.426	Human
P15924	Desmoplakin OS=Homo sapiens OX=9606 GN=DSP PE=1 SV=3	DSP	331.77	2.2	2.19419e-05	38.682	Human
P14923	Junction plakoglobin OS=Homo sapiens OX=9606 GN=JUP PE=1 SV=3	JUP	81.744	7.2	2.17135e-05	51.337	Human
O00391	Sulfhydryl oxidase 1 OS=Homo sapiens OX=9606 GN=QSOX1 PE=1 SV=3	QSOX1	82.577	3.5	2.14999e-05	13.232	Human
P29508	Serpin B3 OS=Homo sapiens OX=9606 GN=SERPINB3 PE=1 SV=2	SERPINB3	44.564	3.6	2.13566e-05	7.977	Human
P01024	Complement C3 OS=Homo sapiens OX=9606 GN=C3 PE=1 SV=2	C3	187.15	3.4	2.02544e-05	29.556	Human
P05556	Integrin beta-1 OS=Homo sapiens OX=9606 GN=ITGB1 PE=1 SV=2	ITGB1	88.414	6.6	1.93791e-05	17.886	Human
P19022	Cadherin-2 OS=Homo sapiens OX=9606 GN=CDH2 PE=1 SV=4	CDH2	99.808	2.9	1.93669e-05	9.2358	Human
P05109	Protein S100-A8 OS=Homo sapiens OX=9606 GN=S100A8 PE=1 SV=1	S100A8	10.834	11.8	1.76084e-05	9.5324	Human
Q2KHT4	Germ cell-specific gene 1 protein OS=Homo sapiens OX=9606 GN=GSG1 PE=1 SV=2	GSG1	39.248	2.3	1.74261e-05	-2	Human
O75223	Gamma-glutamylcyclotransferase OS=Homo sapiens OX=9606 GN=GGCT PE=1 SV=1	GGCT	21.007	7.4	1.68171e-05	6.1904	Human
P07911	Uromodulin OS=Homo sapiens OX=9606 GN=UMOD PE=1 SV=1	UMOD	69.76	1.4	1.32022e-05	6.0161	Human
P16930	Fumarylacetoacetase OS=Homo sapiens OX=9606 GN=FAH PE=1 SV=2	FAH	46.374	6.4	1.28585e-05	11.519	Human
P07339	Cathepsin D OS=Homo sapiens OX=9606 GN=CTSD PE=1 SV=1	CTSD	44.552	2.7	1.23898e-05	6.5521	Human
P00742	Coagulation factor X OS=Homo sapiens OX=9606 GN=F10 PE=1 SV=2	F10	54.731	3.9	1.23653e-05	6.167	Human
Q9H4G4	Golgi-associated plant pathogenesis-related protein 1 OS=Homo sapiens OX=9606 GN=GLIPR2 PE=1 SV=3	GLIPR2	17.218	8.4	1.18383e-05	6.6743	Human
P54802	Alpha-N-acetylglucosaminidase OS=Homo sapiens OX=9606 GN=NAGLU PE=1 SV=2	NAGLU	82.265	2	1.17395e-05	8.9581	Human
Q9NZT1	Calmodulin-like protein 5 OS=Homo sapiens OX=9606 GN=CALML5 PE=1 SV=2	CALML5	15.892	21.2	1.16755e-05	11.721	Human
Q07075	Glutamyl aminopeptidase OS=Homo sapiens OX=9606 GN=ENPEP PE=1 SV=3	ENPEP	109.24	1.4	1.1663e-05	6.6366	Human
P11597	Cholesteryl ester transfer protein OS=Homo sapiens OX=9606 GN=CETP PE=1 SV=2	CETP	54.756	3	1.04227e-05	8.6648	Human
Q8N1N4	Keratin, type II cytoskeletal 78 OS=Homo sapiens OX=9606 GN=KRT78 PE=1 SV=2	KRT78	56.865	2.3	9.59318e-06	6.2247	Human
Q9NZH8	Interleukin-36 gamma OS=Homo sapiens OX=9606 GN=IL36G PE=1 SV=1	IL36G	18.721	10.7	9.18608e-06	7.2181	Human
Q13508	Ecto-ADP-ribosyltransferase 3 OS=Homo sapiens OX=9606 GN=ART3 PE=1 SV=2	ART3	43.923	3.6	8.84688e-06	6.7275	Human
P00918	Carbonic anhydrase 2 OS=Homo sapiens OX=9606 GN=CA2 PE=1 SV=2	CA2	29.246	7.3	8.81358e-06	7.1334	Human
P63261	Actin, cytoplasmic 2 OS=Homo sapiens OX=9606 GN=ACTG1 PE=1 SV=1	ACTG1	41.792	8	8.65048e-06	11.735	Human
Q8TEC5	E3 ubiquitin-protein ligase SH3RF2 OS=Homo sapiens OX=9606 GN=SH3RF2 PE=1 SV=3	SH3RF2	79.319	3.4	8.53395e-06	-2	Human
P06733	Alpha-enolase OS=Homo sapiens OX=9606 GN=ENO1 PE=1 SV=2	ENO1	47.168	4.4	8.18746e-06	7.1782	Human
P04040	Catalase OS=Homo sapiens OX=9606 GN=CAT PE=1 SV=3	CAT	59.755	5.3	8.11436e-06	7.7842	Human
O75529	TAF5-like RNA polymerase II p300/CBP-associated factor-associated factor 65 kDa subunit 5L OS=Homo sapiens OX=9606 GN=TAF5L PE=1 SV=1	TAF5L	66.155	2.2	7.74628e-06	6.2771	Human
P07738	Bisphosphoglycerate mutase OS=Homo sapiens OX=9606 GN=BPGM PE=1 SV=2	BPGM	30.005	7.3	7.7377e-06	6.6525	Human
Q9H4A9	Dipeptidase 2 OS=Homo sapiens OX=9606 GN=DPEP2 PE=1 SV=3	DPEP2	53.364	3.3	7.57278e-06	6.9332	Human
P20930	Filaggrin OS=Homo sapiens OX=9606 GN=FLG PE=1 SV=3	FLG	435.16	3.4	7.26895e-06	17.989	Human
Q8IWB9	Testis-expressed protein 2 OS=Homo sapiens OX=9606 GN=TEX2 PE=1 SV=2	TEX2	125.3	0.9	7.25595e-06	7.2412	Human
P05546	Heparin cofactor 2 OS=Homo sapiens OX=9606 GN=SERPIND1 PE=1 SV=3	SERPIND1	57.07	2.2	7.16022e-06	7.3051	Human
Q06830	Peroxiredoxin-1 OS=Homo sapiens OX=9606 GN=PRDX1 PE=1 SV=1	PRDX1	22.11	17.6	6.77133e-06	12.029	Human
P04259	Keratin, type II cytoskeletal 6B OS=Homo sapiens OX=9606 GN=KRT6B PE=1 SV=5	KRT6B	60.066	25.2	6.05443e-06	12.287	Human
P05164	Myeloperoxidase OS=Homo sapiens OX=9606 GN=MPO PE=1 SV=1	MPO	83.868	2.7	5.05528e-06	17.459	Human
P17174	Aspartate aminotransferase, cytoplasmic OS=Homo sapiens OX=9606 GN=GOT1 PE=1 SV=3	GOT1	46.247	3.6	4.56495e-06	6.0696	Human
Q99878	Histone H2A type 1-J OS=Homo sapiens OX=9606 GN=H2AC14 PE=1 SV=3	H2AC14	13.936	14.1	4.52489e-06	6.6431	Human
Q07954	Prolow-density lipoprotein receptor-related protein 1 OS=Homo sapiens OX=9606 GN=LRP1 PE=1 SV=2	LRP1	504.6	0.3	3.78327e-06	7.5623	Human
P30530	Tyrosine-protein kinase receptor UFO OS=Homo sapiens OX=9606 GN=AXL PE=1 SV=4	AXL	98.336	1.2	3.6813e-06	7.0261	Human
P22735	Protein-glutamine gamma-glutamyltransferase K OS=Homo sapiens OX=9606 GN=TGM1 PE=1 SV=4	TGM1	89.786	3.3	3.48542e-06	7.3421	Human
P49862	Kallikrein-7 OS=Homo sapiens OX=9606 GN=KLK7 PE=1 SV=1	KLK7	27.524	6.7	2.20896e-06	6.095	Human
Q6UX71	Plexin domain-containing protein 2 OS=Homo sapiens OX=9606 GN=PLXDC2 PE=1 SV=1	PLXDC2	59.582	3.2	0	6.9429	Human

## Sheet: D
	Protein description	Gene name	MW [kDa]	Coverage [%]	Relative abundance	Score	Species
P00738	Haptoglobin OS=Homo sapiens OX=9606 GN=HP PE=1 SV=1	HP	45.205	53.7	0.24991	323.31	Human
P02790	Hemopexin OS=Homo sapiens OX=9606 GN=HPX PE=1 SV=2	HPX	51.676	63	0.211223	323.31	Human
P02787	Serotransferrin OS=Homo sapiens OX=9606 GN=TF PE=1 SV=4	TF	77.049	60.5	0.129824	323.31	Human
P04264	Keratin, type II cytoskeletal 1 OS=Homo sapiens OX=9606 GN=KRT1 PE=1 SV=6	KRT1	66.038	73.1	0.0540727	323.31	Human
P02766	Transthyretin OS=Homo sapiens OX=9606 GN=TTR PE=1 SV=1	TTR	15.887	72.8	0.0443381	323.31	Human
P05155	Plasma protease C1 inhibitor OS=Homo sapiens OX=9606 GN=SERPING1 PE=1 SV=2	SERPING1	55.154	27.4	0.0380969	323.31	Human
P43652	Afamin OS=Homo sapiens OX=9606 GN=AFM PE=1 SV=1	AFM	69.068	36.7	0.0300171	323.31	Human
P35527	Keratin, type I cytoskeletal 9 OS=Homo sapiens OX=9606 GN=KRT9 PE=1 SV=3	KRT9	62.064	63.6	0.0233725	323.31	Human
P02652	Apolipoprotein A-II OS=Homo sapiens OX=9606 GN=APOA2 PE=1 SV=1	APOA2	11.175	19	0.0194538	67.606	Human
P13645	Keratin, type I cytoskeletal 10 OS=Homo sapiens OX=9606 GN=KRT10 PE=1 SV=6	KRT10	58.826	45.7	0.0139558	323.31	Human
P04217	Alpha-1B-glycoprotein OS=Homo sapiens OX=9606 GN=A1BG PE=1 SV=4	A1BG	54.253	29.3	0.0138771	323.31	Human
P02749	Beta-2-glycoprotein 1 OS=Homo sapiens OX=9606 GN=APOH PE=1 SV=3	APOH	38.298	30.4	0.0138062	258.5	Human
P19652	Alpha-1-acid glycoprotein 2 OS=Homo sapiens OX=9606 GN=ORM2 PE=1 SV=2	ORM2	23.602	34.8	0.0127224	254.18	Human
P02765	Alpha-2-HS-glycoprotein OS=Homo sapiens OX=9606 GN=AHSG PE=1 SV=2	AHSG	39.34	23.2	0.0116847	323.31	Human
Q14966	Zinc finger protein 638 OS=Homo sapiens OX=9606 GN=ZNF638 PE=1 SV=2	ZNF638	220.62	0.6	0.0105872	-2	Human
P35908	Keratin, type II cytoskeletal 2 epidermal OS=Homo sapiens OX=9606 GN=KRT2 PE=1 SV=2	KRT2	65.432	76.8	0.0103722	323.31	Human
Q96PD5	N-acetylmuramoyl-L-alanine amidase OS=Homo sapiens OX=9606 GN=PGLYRP2 PE=1 SV=1	PGLYRP2	62.216	30.6	0.00986905	256.24	Human
P02763	Alpha-1-acid glycoprotein 1 OS=Homo sapiens OX=9606 GN=ORM1 PE=1 SV=2	ORM1	23.539	41.8	0.0096914	81.396	Human
Q66K66	Transmembrane protein 198 OS=Homo sapiens OX=9606 GN=TMEM198 PE=1 SV=1	TMEM198	39.474	2.5	0.00939514	13.073	Human
P25311	Zinc-alpha-2-glycoprotein OS=Homo sapiens OX=9606 GN=AZGP1 PE=1 SV=2	AZGP1	34.258	36.2	0.00893521	323.31	Human
P68871	Hemoglobin subunit beta OS=Homo sapiens OX=9606 GN=HBB PE=1 SV=2	HBB	15.998	71.4	0.00813992	135.02	Human
O60282	Kinesin heavy chain isoform 5C OS=Homo sapiens OX=9606 GN=KIF5C PE=1 SV=1	KIF5C	109.49	0.8	0.00567142	7.9123	Human
Q86YZ3	Hornerin OS=Homo sapiens OX=9606 GN=HRNR PE=1 SV=2	HRNR	282.39	32.3	0.00511852	323.31	Human
P69905	Hemoglobin subunit alpha OS=Homo sapiens OX=9606 GN=HBA2 PE=1 SV=2	HBA2	15.257	57.7	0.00491653	198.59	Human
P01042	Kininogen-1 OS=Homo sapiens OX=9606 GN=KNG1 PE=1 SV=2	KNG1	71.957	16.8	0.00466999	103.48	Human
O75882	Attractin OS=Homo sapiens OX=9606 GN=ATRN PE=1 SV=2	ATRN	158.54	17.3	0.0033565	323.31	Human
P01009	Alpha-1-antitrypsin OS=Homo sapiens OX=9606 GN=SERPINA1 PE=1 SV=3	SERPINA1	46.736	38.3	0.00280101	279.24	Human
P01008	Antithrombin-III OS=Homo sapiens OX=9606 GN=SERPINC1 PE=1 SV=1	SERPINC1	52.602	30.6	0.00257837	173.62	Human
P00450	Ceruloplasmin OS=Homo sapiens OX=9606 GN=CP PE=1 SV=1	CP	122.2	22.9	0.00231047	323.31	Human
P02760	Protein AMBP OS=Homo sapiens OX=9606 GN=AMBP PE=1 SV=1	AMBP	38.999	31	0.00205671	153.56	Human
P02774	Vitamin D-binding protein OS=Homo sapiens OX=9606 GN=GC PE=1 SV=2	GC	52.917	29.3	0.00205173	224.55	Human
P05543	Thyroxine-binding globulin OS=Homo sapiens OX=9606 GN=SERPINA7 PE=1 SV=2	SERPINA7	46.324	13.7	0.00198896	208.76	Human
P02753	Retinol-binding protein 4 OS=Homo sapiens OX=9606 GN=RBP4 PE=1 SV=3	RBP4	23.01	47.3	0.00188721	91.731	Human
O43432	Eukaryotic translation initiation factor 4 gamma 3 OS=Homo sapiens OX=9606 GN=EIF4G3 PE=1 SV=2	EIF4G3	176.65	0.8	0.00177793	6.573	Human
P13647	Keratin, type II cytoskeletal 5 OS=Homo sapiens OX=9606 GN=KRT5 PE=1 SV=3	KRT5	62.378	41.4	0.0017164	317.53	Human
P0DOY3	Immunoglobulin lambda constant 3 OS=Homo sapiens OX=9606 GN=IGLC3 PE=1 SV=1	IGLC3	11.265	37.7	0.00137357	54.265	Human
Q9NZP8	Complement C1r subcomponent-like protein OS=Homo sapiens OX=9606 GN=C1RL PE=1 SV=2	C1RL	53.498	13.1	0.00129179	115.67	Human
P05090	Apolipoprotein D OS=Homo sapiens OX=9606 GN=APOD PE=1 SV=1	APOD	21.275	25.9	0.00119918	108.62	Human
P00751	Complement factor B OS=Homo sapiens OX=9606 GN=CFB PE=1 SV=2	CFB	85.532	22.3	0.00107788	116.77	Human
Q9UGM5	Fetuin-B OS=Homo sapiens OX=9606 GN=FETUB PE=1 SV=2	FETUB	42.054	23.3	0.00104862	78.656	Human
P02533	Keratin, type I cytoskeletal 14 OS=Homo sapiens OX=9606 GN=KRT14 PE=1 SV=4	KRT14	51.561	43	0.00100278	248.45	Human
P01859	Immunoglobulin heavy constant gamma 2 OS=Homo sapiens OX=9606 GN=IGHG2 PE=1 SV=2	IGHG2	35.9	24.5	0.000787292	103.98	Human
P02750	Leucine-rich alpha-2-glycoprotein OS=Homo sapiens OX=9606 GN=LRG1 PE=1 SV=2	LRG1	38.177	13	0.000767222	32.948	Human
P08697	Alpha-2-antiplasmin OS=Homo sapiens OX=9606 GN=SERPINF2 PE=1 SV=3	SERPINF2	54.565	17.9	0.000734825	172.5	Human
P04180	Phosphatidylcholine-sterol acyltransferase OS=Homo sapiens OX=9606 GN=LCAT PE=1 SV=1	LCAT	49.577	23.9	0.00072993	123.56	Human
Q96KN2	Beta-Ala-His dipeptidase OS=Homo sapiens OX=9606 GN=CNDP1 PE=1 SV=5	CNDP1	56.691	17.9	0.000582965	88.034	Human
P81605	Dermcidin OS=Homo sapiens OX=9606 GN=DCD PE=1 SV=2	DCD	11.284	52.7	0.000568515	85.068	Human
P01876	Immunoglobulin heavy constant alpha 1 OS=Homo sapiens OX=9606 GN=IGHA1 PE=1 SV=2	IGHA1	37.654	20.4	0.000522574	276.9	Human
P00739	Haptoglobin-related protein OS=Homo sapiens OX=9606 GN=HPR PE=2 SV=2	HPR	39.029	34.2	0.000439186	66.684	Human
P02654	Apolipoprotein C-I OS=Homo sapiens OX=9606 GN=APOC1 PE=1 SV=1	APOC1	9.3318	34.9	0.000425745	23.48	Human
P48668	Keratin, type II cytoskeletal 6C OS=Homo sapiens OX=9606 GN=KRT6C PE=1 SV=3	KRT6C	60.024	42.4	0.000406711	239.55	Human
P02788	Lactotransferrin OS=Homo sapiens OX=9606 GN=LTF PE=1 SV=6	LTF	78.181	16.3	0.000346941	141.07	Human
P16070	CD44 antigen OS=Homo sapiens OX=9606 GN=CD44 PE=1 SV=3	CD44	81.537	3	0.000307008	13.679	Human
O75460	Serine/threonine-protein kinase/endoribonuclease IRE1 OS=Homo sapiens OX=9606 GN=ERN1 PE=1 SV=2	ERN1	109.73	0.9	0.000306516	6.3451	Human
P01040	Cystatin-A OS=Homo sapiens OX=9606 GN=CSTA PE=1 SV=1	CSTA	11.006	75.5	0.000306283	71.427	Human
Q8NCU4	Coiled-coil domain-containing protein 191 OS=Homo sapiens OX=9606 GN=CCDC191 PE=2 SV=1	CCDC191	110.57	1.6	0.000301155	-2	Human
P54108	Cysteine-rich secretory protein 3 OS=Homo sapiens OX=9606 GN=CRISP3 PE=1 SV=1	CRISP3	27.63	13.5	0.000295043	27.372	Human
P02655	Apolipoprotein C-II OS=Homo sapiens OX=9606 GN=APOC2 PE=1 SV=1	APOC2	11.284	19.8	0.000289657	13.026	Human
P80108	Phosphatidylinositol-glycan-specific phospholipase D OS=Homo sapiens OX=9606 GN=GPLD1 PE=1 SV=3	GPLD1	92.335	7.7	0.000284037	44.973	Human
Q9NZQ9	Tropomodulin-4 OS=Homo sapiens OX=9606 GN=TMOD4 PE=1 SV=1	TMOD4	39.335	2.9	0.000273834	7.3362	Human
P01019	Angiotensinogen OS=Homo sapiens OX=9606 GN=AGT PE=1 SV=3	AGT	53.154	7.6	0.000237081	36.301	Human
P62987	Ubiquitin-60S ribosomal protein L40 OS=Homo sapiens OX=9606 GN=UBA52 PE=1 SV=2	UBA52	14.728	39.1	0.000234774	67.884	Human
Q8N434	Putative transporter SVOPL OS=Homo sapiens OX=9606 GN=SVOPL PE=1 SV=2	SVOPL	53.991	2.4	0.000234318	-2	Human
P12273	Prolactin-inducible protein OS=Homo sapiens OX=9606 GN=PIP PE=1 SV=1	PIP	16.572	6.8	0.000234284	20.689	Human
P06276	Cholinesterase OS=Homo sapiens OX=9606 GN=BCHE PE=1 SV=1	BCHE	68.417	5.1	0.000234142	14.938	Human
Q02413	Desmoglein-1 OS=Homo sapiens OX=9606 GN=DSG1 PE=1 SV=2	DSG1	113.75	7.6	0.000232616	205.65	Human
P12955	Xaa-Pro dipeptidase OS=Homo sapiens OX=9606 GN=PEPD PE=1 SV=3	PEPD	54.548	22.7	0.000219841	123.34	Human
Q5D862	Filaggrin-2 OS=Homo sapiens OX=9606 GN=FLG2 PE=1 SV=1	FLG2	248.07	7.8	0.000214201	162.13	Human
P27487	Dipeptidyl peptidase 4 OS=Homo sapiens OX=9606 GN=DPP4 PE=1 SV=2	DPP4	88.278	15	0.000205756	85.926	Human
P02647	Apolipoprotein A-I OS=Homo sapiens OX=9606 GN=APOA1 PE=1 SV=1	APOA1	30.777	20.6	0.00019758	34.475	Human
P01011	Alpha-1-antichymotrypsin OS=Homo sapiens OX=9606 GN=SERPINA3 PE=1 SV=2	SERPINA3	47.65	16.8	0.000197417	36.506	Human
Q13360	Zinc finger protein 177 OS=Homo sapiens OX=9606 GN=ZNF177 PE=1 SV=4	ZNF177	54.781	2.1	0.000196216	-2	Human
P04278	Sex hormone-binding globulin OS=Homo sapiens OX=9606 GN=SHBG PE=1 SV=2	SHBG	43.779	20.6	0.00018507	36.954	Human
P08779	Keratin, type I cytoskeletal 16 OS=Homo sapiens OX=9606 GN=KRT16 PE=1 SV=4	KRT16	51.267	33	0.000170521	157.33	Human
Q6UXB8	Peptidase inhibitor 16 OS=Homo sapiens OX=9606 GN=PI16 PE=1 SV=1	PI16	49.471	16.8	0.00016848	65.07	Human
P02538	Keratin, type II cytoskeletal 6A OS=Homo sapiens OX=9606 GN=KRT6A PE=1 SV=3	KRT6A	60.044	42.4	0.000159427	134.72	Human
P14151	L-selectin OS=Homo sapiens OX=9606 GN=SELL PE=1 SV=2	SELL	42.187	3	0.000155016	15.312	Human
P43251	Biotinidase OS=Homo sapiens OX=9606 GN=BTD PE=1 SV=2	BTD	61.132	9.2	0.000150192	57.436	Human
P0C0L5	Complement C4-B OS=Homo sapiens OX=9606 GN=C4B_2 PE=1 SV=2	C4B_2	192.75	2.9	0.000131973	42.824	Human
Q01459	Di-N-acetylchitobiase OS=Homo sapiens OX=9606 GN=CTBS PE=1 SV=1	CTBS	43.759	11.2	0.000125074	29.603	Human
Q6EMK4	Vasorin OS=Homo sapiens OX=9606 GN=VASN PE=1 SV=1	VASN	71.712	9.5	0.000112721	61.436	Human
Q96IY4	Carboxypeptidase B2 OS=Homo sapiens OX=9606 GN=CPB2 PE=1 SV=2	CPB2	48.424	16.3	0.000112084	38.605	Human
P03952	Plasma kallikrein OS=Homo sapiens OX=9606 GN=KLKB1 PE=1 SV=1	KLKB1	71.369	3.6	0.000111315	14.273	Human
Q7RTT5	Protein SSX7 OS=Homo sapiens OX=9606 GN=SSX7 PE=1 SV=1	SSX7	21.591	5.3	0.000108156	-2	Human
P08571	Monocyte differentiation antigen CD14 OS=Homo sapiens OX=9606 GN=CD14 PE=1 SV=2	CD14	40.076	6.9	0.000108039	38.088	Human
Q92820	Gamma-glutamyl hydrolase OS=Homo sapiens OX=9606 GN=GGH PE=1 SV=2	GGH	35.964	9.4	9.95037e-05	39.364	Human
P22792	Carboxypeptidase N subunit 2 OS=Homo sapiens OX=9606 GN=CPN2 PE=1 SV=3	CPN2	60.556	5.3	9.63572e-05	65.861	Human
P15924	Desmoplakin OS=Homo sapiens OX=9606 GN=DSP PE=1 SV=3	DSP	331.77	4.1	9.39928e-05	86.948	Human
P15151	Poliovirus receptor OS=Homo sapiens OX=9606 GN=PVR PE=1 SV=2	PVR	45.302	10.6	9.05123e-05	62.053	Human
Q13740	CD166 antigen OS=Homo sapiens OX=9606 GN=ALCAM PE=1 SV=2	ALCAM	65.102	11.1	8.94868e-05	31.337	Human
Q9Y4C1	Lysine-specific demethylase 3A OS=Homo sapiens OX=9606 GN=KDM3A PE=1 SV=4	KDM3A	147.34	1	8.65915e-05	6.4939	Human
P05089	Arginase-1 OS=Homo sapiens OX=9606 GN=ARG1 PE=1 SV=2	ARG1	34.735	8.4	8.5452e-05	17.606	Human
P31944	Caspase-14 OS=Homo sapiens OX=9606 GN=CASP14 PE=1 SV=2	CASP14	27.679	20.7	8.54209e-05	43.634	Human
P15144	Aminopeptidase N OS=Homo sapiens OX=9606 GN=ANPEP PE=1 SV=4	ANPEP	109.54	2.8	8.08087e-05	20.863	Human
P01857	Immunoglobulin heavy constant gamma 1 OS=Homo sapiens OX=9606 GN=IGHG1 PE=1 SV=1	IGHG1	36.105	20.3	8.05109e-05	13.94	Human
P06702	Protein S100-A9 OS=Homo sapiens OX=9606 GN=S100A9 PE=1 SV=1	S100A9	13.242	43	8.03348e-05	22.241	Human
P08185	Corticosteroid-binding globulin OS=Homo sapiens OX=9606 GN=SERPINA6 PE=1 SV=1	SERPINA6	45.14	7.7	7.75276e-05	18.55	Human
P49662	Caspase-4 OS=Homo sapiens OX=9606 GN=CASP4 PE=1 SV=1	CASP4	43.262	4	7.72815e-05	6.4187	Human
Q16853	Membrane primary amine oxidase OS=Homo sapiens OX=9606 GN=AOC3 PE=1 SV=3	AOC3	84.621	6.3	7.68025e-05	58.807	Human
P07339	Cathepsin D OS=Homo sapiens OX=9606 GN=CTSD PE=1 SV=1	CTSD	44.552	9.7	7.65202e-05	18.326	Human
Q2KHT4	Germ cell-specific gene 1 protein OS=Homo sapiens OX=9606 GN=GSG1 PE=1 SV=2	GSG1	39.248	2.3	7.50777e-05	6.4087	Human
A2NJV5	Immunoglobulin kappa variable 2-29 OS=Homo sapiens OX=9606 GN=IGKV2-29 PE=3 SV=2	IGKV2-29	13.085	10.8	7.50725e-05	17.368	Human
P04406	Glyceraldehyde-3-phosphate dehydrogenase OS=Homo sapiens OX=9606 GN=GAPDH PE=1 SV=3	GAPDH	36.053	28.7	7.3353e-05	50.942	Human
Q04695	Keratin, type I cytoskeletal 17 OS=Homo sapiens OX=9606 GN=KRT17 PE=1 SV=2	KRT17	48.105	32.6	7.2545e-05	49.559	Human
O94967	WD repeat-containing protein 47 OS=Homo sapiens OX=9606 GN=WDR47 PE=1 SV=1	WDR47	101.95	2.1	7.12191e-05	-2	Human
P01861	Immunoglobulin heavy constant gamma 4 OS=Homo sapiens OX=9606 GN=IGHG4 PE=1 SV=1	IGHG4	35.94	17.4	7.07918e-05	14.317	Human
Q10588	ADP-ribosyl cyclase/cyclic ADP-ribose hydrolase 2 OS=Homo sapiens OX=9606 GN=BST1 PE=1 SV=2	BST1	35.724	7.9	6.9326e-05	16.513	Human
Q01449	Myosin regulatory light chain 2, atrial isoform OS=Homo sapiens OX=9606 GN=MYL7 PE=1 SV=1	MYL7	19.448	5.1	6.88107e-05	6.3555	Human
P02042	Hemoglobin subunit delta OS=Homo sapiens OX=9606 GN=HBD PE=1 SV=2	HBD	16.055	41.5	6.82565e-05	12.054	Human
Q12913	Receptor-type tyrosine-protein phosphatase eta OS=Homo sapiens OX=9606 GN=PTPRJ PE=1 SV=3	PTPRJ	145.94	2.7	6.78473e-05	37.946	Human
Q08554	Desmocollin-1 OS=Homo sapiens OX=9606 GN=DSC1 PE=1 SV=2	DSC1	99.986	6.2	6.56668e-05	51.078	Human
P07333	Macrophage colony-stimulating factor 1 receptor OS=Homo sapiens OX=9606 GN=CSF1R PE=1 SV=2	CSF1R	107.98	2.2	6.36779e-05	24.328	Human
Q9UNN8	Endothelial protein C receptor OS=Homo sapiens OX=9606 GN=PROCR PE=1 SV=1	PROCR	26.671	19.7	6.31651e-05	33.753	Human
P61626	Lysozyme C OS=Homo sapiens OX=9606 GN=LYZ PE=1 SV=1	LYZ	16.537	8.1	5.75196e-05	7.4504	Human
Q15517	Corneodesmosin OS=Homo sapiens OX=9606 GN=CDSN PE=1 SV=3	CDSN	51.522	6.4	5.6911e-05	14.464	Human
O00391	Sulfhydryl oxidase 1 OS=Homo sapiens OX=9606 GN=QSOX1 PE=1 SV=3	QSOX1	82.577	3.2	5.20088e-05	11.223	Human
P35542	Serum amyloid A-4 protein OS=Homo sapiens OX=9606 GN=SAA4 PE=1 SV=2	SAA4	14.746	20	4.96003e-05	17.289	Human
P31025	Lipocalin-1 OS=Homo sapiens OX=9606 GN=LCN1 PE=1 SV=1	LCN1	19.25	15.3	4.80206e-05	28.134	Human
P31151	Protein S100-A7 OS=Homo sapiens OX=9606 GN=S100A7 PE=1 SV=4	S100A7	11.471	14.9	4.70262e-05	19.189	Human
Q9P2D7	Dynein axonemal heavy chain 1 OS=Homo sapiens OX=9606 GN=DNAH1 PE=1 SV=6	DNAH1	487.49	0.3	4.65834e-05	-2	Human
P01860	Immunoglobulin heavy constant gamma 3 OS=Homo sapiens OX=9606 GN=IGHG3 PE=1 SV=2	IGHG3	41.287	7.4	4.5879e-05	39.739	Human
Q99878	Histone H2A type 1-J OS=Homo sapiens OX=9606 GN=H2AC14 PE=1 SV=3	H2AC14	13.936	14.1	4.562e-05	21.24	Human
O15195	Villin-like protein OS=Homo sapiens OX=9606 GN=VILL PE=1 SV=3	VILL	95.906	3.4	4.47654e-05	11.072	Human
P01033	Metalloproteinase inhibitor 1 OS=Homo sapiens OX=9606 GN=TIMP1 PE=1 SV=1	TIMP1	23.171	12.1	4.43847e-05	14.652	Human
Q7Z794	Keratin, type II cytoskeletal 1b OS=Homo sapiens OX=9606 GN=KRT77 PE=1 SV=3	KRT77	61.901	17.1	4.41231e-05	29.433	Human
Q14624	Inter-alpha-trypsin inhibitor heavy chain H4 OS=Homo sapiens OX=9606 GN=ITIH4 PE=1 SV=4	ITIH4	103.36	3	4.26159e-05	13.135	Human
P55058	Phospholipid transfer protein OS=Homo sapiens OX=9606 GN=PLTP PE=1 SV=1	PLTP	54.739	2.4	3.6885e-05	8.2899	Human
P01034	Cystatin-C OS=Homo sapiens OX=9606 GN=CST3 PE=1 SV=1	CST3	15.799	23.3	3.63334e-05	24.04	Human
Q8IYR2	SET and MYND domain-containing protein 4 OS=Homo sapiens OX=9606 GN=SMYD4 PE=1 SV=3	SMYD4	89.224	1	3.61624e-05	-2	Human
P61769	Beta-2-microglobulin OS=Homo sapiens OX=9606 GN=B2M PE=1 SV=1	B2M	13.714	8.4	3.53881e-05	21.169	Human
P04075	Fructose-bisphosphate aldolase A OS=Homo sapiens OX=9606 GN=ALDOA PE=1 SV=2	ALDOA	39.42	4.9	3.36453e-05	6.5734	Human
Q9NZT1	Calmodulin-like protein 5 OS=Homo sapiens OX=9606 GN=CALML5 PE=1 SV=2	CALML5	15.892	21.2	3.27596e-05	20.515	Human
P0CG04	Immunoglobulin lambda constant 1 OS=Homo sapiens OX=9606 GN=IGLC1 PE=1 SV=1	IGLC1	11.348	37.7	3.06645e-05	6.9914	Human
Q04756	Hepatocyte growth factor activator OS=Homo sapiens OX=9606 GN=HGFAC PE=1 SV=1	HGFAC	70.681	4.7	3.00818e-05	11.763	Human
P14923	Junction plakoglobin OS=Homo sapiens OX=9606 GN=JUP PE=1 SV=3	JUP	81.744	7.2	2.95432e-05	36.382	Human
P22735	Protein-glutamine gamma-glutamyltransferase K OS=Homo sapiens OX=9606 GN=TGM1 PE=1 SV=4	TGM1	89.786	3.3	2.92842e-05	17.821	Human
Q9H159	Cadherin-19 OS=Homo sapiens OX=9606 GN=CDH19 PE=2 SV=1	CDH19	87.001	2.7	2.81888e-05	-2	Human
P43121	Cell surface glycoprotein MUC18 OS=Homo sapiens OX=9606 GN=MCAM PE=1 SV=2	MCAM	71.607	3.4	2.81137e-05	15.483	Human
Q6UX71	Plexin domain-containing protein 2 OS=Homo sapiens OX=9606 GN=PLXDC2 PE=1 SV=1	PLXDC2	59.582	5.5	2.80515e-05	13.37	Human
Q9NPH3	Interleukin-1 receptor accessory protein OS=Homo sapiens OX=9606 GN=IL1RAP PE=1 SV=2	IL1RAP	65.418	5.3	2.75414e-05	15.002	Human
P04259	Keratin, type II cytoskeletal 6B OS=Homo sapiens OX=9606 GN=KRT6B PE=1 SV=5	KRT6B	60.066	36.3	2.6376e-05	20.528	Human
Q9Y5Y7	Lymphatic vessel endothelial hyaluronic acid receptor 1 OS=Homo sapiens OX=9606 GN=LYVE1 PE=1 SV=2	LYVE1	35.213	3.4	2.61326e-05	6.6427	Human
Q9Y646	Carboxypeptidase Q OS=Homo sapiens OX=9606 GN=CPQ PE=1 SV=1	CPQ	51.887	4.7	2.24135e-05	10.955	Human
P07355	Annexin A2 OS=Homo sapiens OX=9606 GN=ANXA2 PE=1 SV=2	ANXA2	38.604	15.3	2.16242e-05	26.748	Human
Q96CB8	Integrator complex subunit 12 OS=Homo sapiens OX=9606 GN=INTS12 PE=1 SV=1	INTS12	48.807	3	2.16143e-05	-2	Human
P16930	Fumarylacetoacetase OS=Homo sapiens OX=9606 GN=FAH PE=1 SV=2	FAH	46.374	9.3	2.15664e-05	16.803	Human
P12830	Cadherin-1 OS=Homo sapiens OX=9606 GN=CDH1 PE=1 SV=3	CDH1	97.455	1.8	2.06502e-05	11.103	Human
P04040	Catalase OS=Homo sapiens OX=9606 GN=CAT PE=1 SV=3	CAT	59.755	8.7	1.9806e-05	17.913	Human
A5PLL1	Ankyrin repeat domain-containing protein 34B OS=Homo sapiens OX=9606 GN=ANKRD34B PE=2 SV=3	ANKRD34B	56.414	2.9	1.77803e-05	-2	Human
E7ETH6	Zinc finger protein 587B OS=Homo sapiens OX=9606 GN=ZNF587B PE=1 SV=1	ZNF587B	45.541	2	1.75957e-05	-2	Human
P23470	Receptor-type tyrosine-protein phosphatase gamma OS=Homo sapiens OX=9606 GN=PTPRG PE=1 SV=4	PTPRG	162	1	1.52556e-05	15.155	Human
P29536	Leiomodin-1 OS=Homo sapiens OX=9606 GN=LMOD1 PE=1 SV=3	LMOD1	67.029	1.7	1.34894e-05	6.3635	Human
P63261	Actin, cytoplasmic 2 OS=Homo sapiens OX=9606 GN=ACTG1 PE=1 SV=1	ACTG1	41.792	9.3	1.23241e-05	16.317	Human
P05154	Plasma serine protease inhibitor OS=Homo sapiens OX=9606 GN=SERPINA5 PE=1 SV=3	SERPINA5	45.674	6.2	1.18243e-05	11.572	Human
P26992	Ciliary neurotrophic factor receptor subunit alpha OS=Homo sapiens OX=9606 GN=CNTFR PE=1 SV=2	CNTFR	40.633	3.5	1.0922e-05	6.3034	Human
P09619	Platelet-derived growth factor receptor beta OS=Homo sapiens OX=9606 GN=PDGFRB PE=1 SV=1	PDGFRB	123.97	2.9	1.08311e-05	11.779	Human
P20930	Filaggrin OS=Homo sapiens OX=9606 GN=FLG PE=1 SV=3	FLG	435.16	5.3	1.02249e-05	28.51	Human
Q96P63	Serpin B12 OS=Homo sapiens OX=9606 GN=SERPINB12 PE=1 SV=1	SERPINB12	46.276	3	9.93612e-06	6.2568	Human
P01877	Immunoglobulin heavy constant alpha 2 OS=Homo sapiens OX=9606 GN=IGHA2 PE=1 SV=4	IGHA2	36.591	16.2	9.2799e-06	143.62	Human
P04080	Cystatin-B OS=Homo sapiens OX=9606 GN=CSTB PE=1 SV=2	CSTB	11.139	21.4	9.26928e-06	13.938	Human
P51172	Amiloride-sensitive sodium channel subunit delta OS=Homo sapiens OX=9606 GN=SCNN1D PE=1 SV=3	SCNN1D	87.849	1	8.82385e-06	-2	Human
P06733	Alpha-enolase OS=Homo sapiens OX=9606 GN=ENO1 PE=1 SV=2	ENO1	47.168	4.4	8.66407e-06	8.8612	Human
P17174	Aspartate aminotransferase, cytoplasmic OS=Homo sapiens OX=9606 GN=GOT1 PE=1 SV=3	GOT1	46.247	3.6	7.95242e-06	6.3467	Human
Q5T5P2	Sickle tail protein homolog OS=Homo sapiens OX=9606 GN=KIAA1217 PE=1 SV=2	KIAA1217	214.11	0.6	7.67662e-06	-2	Human
P35579	Myosin-9 OS=Homo sapiens OX=9606 GN=MYH9 PE=1 SV=4	MYH9	226.53	1.8	7.6124e-06	12.525	Human
Q06830	Peroxiredoxin-1 OS=Homo sapiens OX=9606 GN=PRDX1 PE=1 SV=1	PRDX1	22.11	9	4.81786e-06	6.7485	Human
P04792	Heat shock protein beta-1 OS=Homo sapiens OX=9606 GN=HSPB1 PE=1 SV=2	HSPB1	22.782	7.8	4.48068e-06	6.5179	Human
P05164	Myeloperoxidase OS=Homo sapiens OX=9606 GN=MPO PE=1 SV=1	MPO	83.868	2.7	4.31209e-06	43.452	Human
P06312	Immunoglobulin kappa variable 4-1 OS=Homo sapiens OX=9606 GN=IGKV4-1 PE=1 SV=1	IGKV4-1	13.38	12.4	4.20928e-06	8.7929	Human
P00748	Coagulation factor XII OS=Homo sapiens OX=9606 GN=F12 PE=1 SV=3	F12	67.791	2.9	3.51007e-06	7.2749	Human
B7Z6K7	Zinc finger protein 814 OS=Homo sapiens OX=9606 GN=ZNF814 PE=1 SV=2	ZNF814	97.336	0.9	2.38003e-06	-2	Human
P13646	Keratin, type I cytoskeletal 13 OS=Homo sapiens OX=9606 GN=KRT13 PE=1 SV=4	KRT13	49.588	6.6	1.76371e-06	-2	Human
P49862	Kallikrein-7 OS=Homo sapiens OX=9606 GN=KLK7 PE=1 SV=1	KLK7	27.524	6.7	1.58204e-06	7.8558	Human
P01833	Polymeric immunoglobulin receptor OS=Homo sapiens OX=9606 GN=PIGR PE=1 SV=4	PIGR	83.283	2.7	1.5497e-06	6.731	Human
Q8NEF3	Coiled-coil domain-containing protein 112 OS=Homo sapiens OX=9606 GN=CCDC112 PE=1 SV=2	CCDC112	53.564	2.9	3.98139e-07	-2	Human
O15409	Forkhead box protein P2 OS=Homo sapiens OX=9606 GN=FOXP2 PE=1 SV=2	FOXP2	79.918	1.5	0	-2	Human
Q8N6C8	Leukocyte immunoglobulin-like receptor subfamily A member 3 OS=Homo sapiens OX=9606 GN=LILRA3 PE=1 SV=3	LILRA3	47.471	4.3	0	8.2658	Human
P46939	Utrophin OS=Homo sapiens OX=9606 GN=UTRN PE=1 SV=2	UTRN	394.46	0.5	0	-2	Human
P51812	Ribosomal protein S6 kinase alpha-3 OS=Homo sapiens OX=9606 GN=RPS6KA3 PE=1 SV=1	RPS6KA3	83.735	1.2	0	-2	Human
Q13275	Semaphorin-3F OS=Homo sapiens OX=9606 GN=SEMA3F PE=2 SV=2	SEMA3F	88.38	2.7	0	8.4273	Human
Q5QJE6	Deoxynucleotidyltransferase terminal-interacting protein 2 OS=Homo sapiens OX=9606 GN=DNTTIP2 PE=1 SV=2	DNTTIP2	84.468	1.5	0	-2	Human
Q5VUY2	Arylacetamide deacetylase-like 4 OS=Homo sapiens OX=9606 GN=AADACL4 PE=3 SV=1	AADACL4	46.081	5.7	0	-2	Human
Q6IQ55	Tau-tubulin kinase 2 OS=Homo sapiens OX=9606 GN=TTBK2 PE=1 SV=2	TTBK2	137.41	1.1	0	6.2561	Human
Q7Z5D8	NANOG neighbor homeobox OS=Homo sapiens OX=9606 GN=NANOGNB PE=2 SV=1	NANOGNB	22.75	4.3	0	-2	Human
Q86YA3	Protein ZGRF1 OS=Homo sapiens OX=9606 GN=ZGRF1 PE=1 SV=3	ZGRF1	236.6	0.3	0	-2	Human
Q8IUB2	WAP four-disulfide core domain protein 3 OS=Homo sapiens OX=9606 GN=WFDC3 PE=1 SV=1	WFDC3	24.687	3.9	0	-2	Human
Q8IXT5	RNA-binding protein 12B OS=Homo sapiens OX=9606 GN=RBM12B PE=1 SV=2	RBM12B	118.1	0.9	0	-2	Human
Q8N1I0	Dedicator of cytokinesis protein 4 OS=Homo sapiens OX=9606 GN=DOCK4 PE=1 SV=3	DOCK4	225.2	0.5	0	-2	Human
Q9H1E1	Ribonuclease 7 OS=Homo sapiens OX=9606 GN=RNASE7 PE=1 SV=2	RNASE7	17.419	10.3	0	6.4026	Human
Q9NZH8	Interleukin-36 gamma OS=Homo sapiens OX=9606 GN=IL36G PE=1 SV=1	IL36G	18.721	10.7	0	-2	Human

## Sheet: E
Protein accession	Protein description	Gene name	MW [kDa]	Coverage [%]	Relative abundance	Score	Species
P00738	Haptoglobin OS=Homo sapiens OX=9606 GN=HP PE=1 SV=1	HP	45.205	50.5	0.190386	323.31	Human
P02787	Serotransferrin OS=Homo sapiens OX=9606 GN=TF PE=1 SV=4	TF	77.049	64.2	0.187657	323.31	Human
P02790	Hemopexin OS=Homo sapiens OX=9606 GN=HPX PE=1 SV=2	HPX	51.676	56.7	0.173382	323.31	Human
P02766	Transthyretin OS=Homo sapiens OX=9606 GN=TTR PE=1 SV=1	TTR	15.887	73.5	0.0530977	323.31	Human
P04264	Keratin, type II cytoskeletal 1 OS=Homo sapiens OX=9606 GN=KRT1 PE=1 SV=6	KRT1	66.038	69.3	0.0522148	323.31	Human
P02763	Alpha-1-acid glycoprotein 1 OS=Homo sapiens OX=9606 GN=ORM1 PE=1 SV=2	ORM1	23.539	40.8	0.0499102	272.4	Human
P02652	Apolipoprotein A-II OS=Homo sapiens OX=9606 GN=APOA2 PE=1 SV=1	APOA2	11.175	19	0.0355322	106.84	Human
P04217	Alpha-1B-glycoprotein OS=Homo sapiens OX=9606 GN=A1BG PE=1 SV=4	A1BG	54.253	32.3	0.029288	323.31	Human
P35527	Keratin, type I cytoskeletal 9 OS=Homo sapiens OX=9606 GN=KRT9 PE=1 SV=3	KRT9	62.064	62.3	0.0276209	323.31	Human
P43652	Afamin OS=Homo sapiens OX=9606 GN=AFM PE=1 SV=1	AFM	69.068	45.7	0.0272494	323.31	Human
P02765	Alpha-2-HS-glycoprotein OS=Homo sapiens OX=9606 GN=AHSG PE=1 SV=2	AHSG	39.34	22.1	0.0228335	323.31	Human
Q8IV31	Transmembrane protein 139 OS=Homo sapiens OX=9606 GN=TMEM139 PE=1 SV=1	TMEM139	23.729	5.6	0.0170078	-2	Human
P02749	Beta-2-glycoprotein 1 OS=Homo sapiens OX=9606 GN=APOH PE=1 SV=3	APOH	38.298	30.1	0.0122084	220.37	Human
Q66K66	Transmembrane protein 198 OS=Homo sapiens OX=9606 GN=TMEM198 PE=1 SV=1	TMEM198	39.474	2.5	0.0104891	15.169	Human
Q96PD5	N-acetylmuramoyl-L-alanine amidase OS=Homo sapiens OX=9606 GN=PGLYRP2 PE=1 SV=1	PGLYRP2	62.216	29	0.0104835	323.31	Human
P13645	Keratin, type I cytoskeletal 10 OS=Homo sapiens OX=9606 GN=KRT10 PE=1 SV=6	KRT10	58.826	45.7	0.0100575	323.31	Human
P25311	Zinc-alpha-2-glycoprotein OS=Homo sapiens OX=9606 GN=AZGP1 PE=1 SV=2	AZGP1	34.258	36.2	0.00942435	302.33	Human
P51812	Ribosomal protein S6 kinase alpha-3 OS=Homo sapiens OX=9606 GN=RPS6KA3 PE=1 SV=1	RPS6KA3	83.735	1.2	0.00682507	-2	Human
O60282	Kinesin heavy chain isoform 5C OS=Homo sapiens OX=9606 GN=KIF5C PE=1 SV=1	KIF5C	109.49	2.1	0.00652857	23.708	Human
P00450	Ceruloplasmin OS=Homo sapiens OX=9606 GN=CP PE=1 SV=1	CP	122.2	34.3	0.00652582	323.31	Human
P05155	Plasma protease C1 inhibitor OS=Homo sapiens OX=9606 GN=SERPING1 PE=1 SV=2	SERPING1	55.154	22.4	0.00580187	159.13	Human
P35908	Keratin, type II cytoskeletal 2 epidermal OS=Homo sapiens OX=9606 GN=KRT2 PE=1 SV=2	KRT2	65.432	76.4	0.00531871	323.31	Human
P19652	Alpha-1-acid glycoprotein 2 OS=Homo sapiens OX=9606 GN=ORM2 PE=1 SV=2	ORM2	23.602	34.8	0.00431087	102.94	Human
P68871	Hemoglobin subunit beta OS=Homo sapiens OX=9606 GN=HBB PE=1 SV=2	HBB	15.998	49.7	0.00388022	154.54	Human
P01042	Kininogen-1 OS=Homo sapiens OX=9606 GN=KNG1 PE=1 SV=2	KNG1	71.957	12.6	0.0033606	82.252	Human
P02753	Retinol-binding protein 4 OS=Homo sapiens OX=9606 GN=RBP4 PE=1 SV=3	RBP4	23.01	56.2	0.00317462	193.96	Human
P69905	Hemoglobin subunit alpha OS=Homo sapiens OX=9606 GN=HBA2 PE=1 SV=2	HBA2	15.257	57.7	0.00283111	72.932	Human
P02760	Protein AMBP OS=Homo sapiens OX=9606 GN=AMBP PE=1 SV=1	AMBP	38.999	25.3	0.00277585	159.66	Human
P01009	Alpha-1-antitrypsin OS=Homo sapiens OX=9606 GN=SERPINA1 PE=1 SV=3	SERPINA1	46.736	38	0.00189966	187.12	Human
P05090	Apolipoprotein D OS=Homo sapiens OX=9606 GN=APOD PE=1 SV=1	APOD	21.275	25.9	0.00172524	49.981	Human
Q86YZ3	Hornerin OS=Homo sapiens OX=9606 GN=HRNR PE=1 SV=2	HRNR	282.39	32.5	0.00163714	323.31	Human
P02774	Vitamin D-binding protein OS=Homo sapiens OX=9606 GN=GC PE=1 SV=2	GC	52.917	32.1	0.00159914	201.2	Human
P13647	Keratin, type II cytoskeletal 5 OS=Homo sapiens OX=9606 GN=KRT5 PE=1 SV=3	KRT5	62.378	43.2	0.00155308	323.31	Human
P05543	Thyroxine-binding globulin OS=Homo sapiens OX=9606 GN=SERPINA7 PE=1 SV=2	SERPINA7	46.324	14	0.00146605	32.696	Human
P04180	Phosphatidylcholine-sterol acyltransferase OS=Homo sapiens OX=9606 GN=LCAT PE=1 SV=1	LCAT	49.577	26.4	0.00136174	98.036	Human
P0DOY3	Immunoglobulin lambda constant 3 OS=Homo sapiens OX=9606 GN=IGLC3 PE=1 SV=1	IGLC3	11.265	37.7	0.00109206	22.412	Human
Q96KN2	Beta-Ala-His dipeptidase OS=Homo sapiens OX=9606 GN=CNDP1 PE=1 SV=5	CNDP1	56.691	25.4	0.00103645	99.28	Human
Q9UGM5	Fetuin-B OS=Homo sapiens OX=9606 GN=FETUB PE=1 SV=2	FETUB	42.054	18.1	0.000992173	100.31	Human
P81605	Dermcidin OS=Homo sapiens OX=9606 GN=DCD PE=1 SV=2	DCD	11.284	53.6	0.000915055	116.75	Human
Q01101	Insulinoma-associated protein 1 OS=Homo sapiens OX=9606 GN=INSM1 PE=1 SV=1	INSM1	52.923	1.6	0.000895288	-2	Human
Q99996	A-kinase anchor protein 9 OS=Homo sapiens OX=9606 GN=AKAP9 PE=1 SV=4	AKAP9	452.98	0.4	0.000890541	-2	Human
P02533	Keratin, type I cytoskeletal 14 OS=Homo sapiens OX=9606 GN=KRT14 PE=1 SV=4	KRT14	51.561	48.1	0.000843325	312.4	Human
O75882	Attractin OS=Homo sapiens OX=9606 GN=ATRN PE=1 SV=2	ATRN	158.54	11	0.000841674	193.01	Human
P01008	Antithrombin-III OS=Homo sapiens OX=9606 GN=SERPINC1 PE=1 SV=1	SERPINC1	52.602	19	0.000732658	163.41	Human
P02750	Leucine-rich alpha-2-glycoprotein OS=Homo sapiens OX=9606 GN=LRG1 PE=1 SV=2	LRG1	38.177	8.6	0.000488966	47.521	Human
P48668	Keratin, type II cytoskeletal 6C OS=Homo sapiens OX=9606 GN=KRT6C PE=1 SV=3	KRT6C	60.024	37.1	0.00041022	323.31	Human
P80108	Phosphatidylinositol-glycan-specific phospholipase D OS=Homo sapiens OX=9606 GN=GPLD1 PE=1 SV=3	GPLD1	92.335	12	0.000369815	62.338	Human
Q9NZP8	Complement C1r subcomponent-like protein OS=Homo sapiens OX=9606 GN=C1RL PE=1 SV=2	C1RL	53.498	9.7	0.000368897	49.03	Human
P08697	Alpha-2-antiplasmin OS=Homo sapiens OX=9606 GN=SERPINF2 PE=1 SV=3	SERPINF2	54.565	20.2	0.000355804	227.29	Human
Q70JA7	Chondroitin sulfate synthase 3 OS=Homo sapiens OX=9606 GN=CHSY3 PE=2 SV=3	CHSY3	100.28	1.6	0.000351263	-2	Human
P01019	Angiotensinogen OS=Homo sapiens OX=9606 GN=AGT PE=1 SV=3	AGT	53.154	9.7	0.000280543	35.489	Human
O75460	Serine/threonine-protein kinase/endoribonuclease IRE1 OS=Homo sapiens OX=9606 GN=ERN1 PE=1 SV=2	ERN1	109.73	0.9	0.000266532	6.2951	Human
P43251	Biotinidase OS=Homo sapiens OX=9606 GN=BTD PE=1 SV=2	BTD	61.132	9.2	0.000261074	101.64	Human
P01011	Alpha-1-antichymotrypsin OS=Homo sapiens OX=9606 GN=SERPINA3 PE=1 SV=2	SERPINA3	47.65	19.4	0.000253071	57.229	Human
P01859	Immunoglobulin heavy constant gamma 2 OS=Homo sapiens OX=9606 GN=IGHG2 PE=1 SV=2	IGHG2	35.9	16.6	0.000247384	51.77	Human
P12955	Xaa-Pro dipeptidase OS=Homo sapiens OX=9606 GN=PEPD PE=1 SV=3	PEPD	54.548	26.6	0.000239702	105.37	Human
P08571	Monocyte differentiation antigen CD14 OS=Homo sapiens OX=9606 GN=CD14 PE=1 SV=2	CD14	40.076	9.3	0.000221962	55.037	Human
P08779	Keratin, type I cytoskeletal 16 OS=Homo sapiens OX=9606 GN=KRT16 PE=1 SV=4	KRT16	51.267	33.6	0.000208213	138.97	Human
Q01459	Di-N-acetylchitobiase OS=Homo sapiens OX=9606 GN=CTBS PE=1 SV=1	CTBS	43.759	13.2	0.000207701	30.328	Human
P51884	Lumican OS=Homo sapiens OX=9606 GN=LUM PE=1 SV=2	LUM	38.429	8.6	0.000190668	31.981	Human
Q6EMK4	Vasorin OS=Homo sapiens OX=9606 GN=VASN PE=1 SV=1	VASN	71.712	7.6	0.000181452	63.719	Human
P59666	Neutrophil defensin 3 OS=Homo sapiens OX=9606 GN=DEFA3 PE=1 SV=1	DEFA3	10.245	19.1	0.000179184	17.532	Human
P49662	Caspase-4 OS=Homo sapiens OX=9606 GN=CASP4 PE=1 SV=1	CASP4	43.262	4	0.000178691	6.4662	Human
P01040	Cystatin-A OS=Homo sapiens OX=9606 GN=CSTA PE=1 SV=1	CSTA	11.006	88.8	0.000169906	37.911	Human
P00739	Haptoglobin-related protein OS=Homo sapiens OX=9606 GN=HPR PE=2 SV=2	HPR	39.029	33.6	0.000161435	106.23	Human
P14151	L-selectin OS=Homo sapiens OX=9606 GN=SELL PE=1 SV=2	SELL	42.187	7.8	0.000153835	49.284	Human
Q02413	Desmoglein-1 OS=Homo sapiens OX=9606 GN=DSG1 PE=1 SV=2	DSG1	113.75	10.5	0.000152416	123.61	Human
P35542	Serum amyloid A-4 protein OS=Homo sapiens OX=9606 GN=SAA4 PE=1 SV=2	SAA4	14.746	20	0.000150116	34.885	Human
P02647	Apolipoprotein A-I OS=Homo sapiens OX=9606 GN=APOA1 PE=1 SV=1	APOA1	30.777	22.1	0.000141175	30.505	Human
Q9H159	Cadherin-19 OS=Homo sapiens OX=9606 GN=CDH19 PE=2 SV=1	CDH19	87.001	2.7	0.000137969	6.7236	Human
P27487	Dipeptidyl peptidase 4 OS=Homo sapiens OX=9606 GN=DPP4 PE=1 SV=2	DPP4	88.278	8.6	0.000137166	58.138	Human
P02655	Apolipoprotein C-II OS=Homo sapiens OX=9606 GN=APOC2 PE=1 SV=1	APOC2	11.284	19.8	0.000133947	11.448	Human
P0C0L5	Complement C4-B OS=Homo sapiens OX=9606 GN=C4B_2 PE=1 SV=2	C4B_2	192.75	1.4	0.000121234	42.107	Human
A6NLP5	Tetratricopeptide repeat protein 36 OS=Homo sapiens OX=9606 GN=TTC36 PE=1 SV=1	TTC36	20.896	5.3	0.000120498	-2	Human
Q5D862	Filaggrin-2 OS=Homo sapiens OX=9606 GN=FLG2 PE=1 SV=1	FLG2	248.07	4.1	0.000118961	130.25	Human
Q16853	Membrane primary amine oxidase OS=Homo sapiens OX=9606 GN=AOC3 PE=1 SV=3	AOC3	84.621	6.3	0.000117533	38.525	Human
P31025	Lipocalin-1 OS=Homo sapiens OX=9606 GN=LCN1 PE=1 SV=1	LCN1	19.25	23.3	0.000113144	26.168	Human
P04278	Sex hormone-binding globulin OS=Homo sapiens OX=9606 GN=SHBG PE=1 SV=2	SHBG	43.779	12.7	0.000109591	26.558	Human
P54108	Cysteine-rich secretory protein 3 OS=Homo sapiens OX=9606 GN=CRISP3 PE=1 SV=1	CRISP3	27.63	10.2	0.000107677	15.237	Human
Q04756	Hepatocyte growth factor activator OS=Homo sapiens OX=9606 GN=HGFAC PE=1 SV=1	HGFAC	70.681	8.2	0.000106755	39.172	Human
P62987	Ubiquitin-60S ribosomal protein L40 OS=Homo sapiens OX=9606 GN=UBA52 PE=1 SV=2	UBA52	14.728	37.5	0.000105957	43.317	Human
P02538	Keratin, type II cytoskeletal 6A OS=Homo sapiens OX=9606 GN=KRT6A PE=1 SV=3	KRT6A	60.044	37.1	0.000104769	105.83	Human
P22792	Carboxypeptidase N subunit 2 OS=Homo sapiens OX=9606 GN=CPN2 PE=1 SV=3	CPN2	60.556	3.7	0.00010432	20.594	Human
O43432	Eukaryotic translation initiation factor 4 gamma 3 OS=Homo sapiens OX=9606 GN=EIF4G3 PE=1 SV=2	EIF4G3	176.65	0.8	0.000101925	6.8333	Human
P06702	Protein S100-A9 OS=Homo sapiens OX=9606 GN=S100A9 PE=1 SV=1	S100A9	13.242	28.1	9.97699e-05	23.122	Human
Q04695	Keratin, type I cytoskeletal 17 OS=Homo sapiens OX=9606 GN=KRT17 PE=1 SV=2	KRT17	48.105	32.9	9.50231e-05	51.39	Human
P15151	Poliovirus receptor OS=Homo sapiens OX=9606 GN=PVR PE=1 SV=2	PVR	45.302	13.4	9.13243e-05	217.22	Human
P08185	Corticosteroid-binding globulin OS=Homo sapiens OX=9606 GN=SERPINA6 PE=1 SV=1	SERPINA6	45.14	7.7	8.58919e-05	24.156	Human
Q96IY4	Carboxypeptidase B2 OS=Homo sapiens OX=9606 GN=CPB2 PE=1 SV=2	CPB2	48.424	17.5	8.58896e-05	29.071	Human
P15144	Aminopeptidase N OS=Homo sapiens OX=9606 GN=ANPEP PE=1 SV=4	ANPEP	109.54	3.6	8.46765e-05	46.248	Human
Q96CN5	Leucine-rich repeat-containing protein 45 OS=Homo sapiens OX=9606 GN=LRRC45 PE=1 SV=1	LRRC45	75.95	2.1	7.45523e-05	-2	Human
Q13740	CD166 antigen OS=Homo sapiens OX=9606 GN=ALCAM PE=1 SV=2	ALCAM	65.102	8.7	6.67671e-05	18.077	Human
Q8N9W4	Golgin subfamily A member 6-like protein 2 OS=Homo sapiens OX=9606 GN=GOLGA6L2 PE=1 SV=3	GOLGA6L2	100.61	1.7	6.0931e-05	6.2091	Human
P31944	Caspase-14 OS=Homo sapiens OX=9606 GN=CASP14 PE=1 SV=2	CASP14	27.679	21.9	6.00757e-05	33.649	Human
Q6IQ55	Tau-tubulin kinase 2 OS=Homo sapiens OX=9606 GN=TTBK2 PE=1 SV=2	TTBK2	137.41	1.1	5.90048e-05	6.8351	Human
Q92820	Gamma-glutamyl hydrolase OS=Homo sapiens OX=9606 GN=GGH PE=1 SV=2	GGH	35.964	9.4	5.71382e-05	14.203	Human
P31151	Protein S100-A7 OS=Homo sapiens OX=9606 GN=S100A7 PE=1 SV=4	S100A7	11.471	32.7	5.53243e-05	29.127	Human
A6PVY3	Protein FAM177B OS=Homo sapiens OX=9606 GN=FAM177B PE=2 SV=1	FAM177B	18.145	8.2	5.36595e-05	6.208	Human
P16930	Fumarylacetoacetase OS=Homo sapiens OX=9606 GN=FAH PE=1 SV=2	FAH	46.374	11.5	5.34187e-05	25.812	Human
P55058	Phospholipid transfer protein OS=Homo sapiens OX=9606 GN=PLTP PE=1 SV=1	PLTP	54.739	7.5	5.27537e-05	25.744	Human
P15924	Desmoplakin OS=Homo sapiens OX=9606 GN=DSP PE=1 SV=3	DSP	331.77	4.3	5.22056e-05	85.459	Human
P10155	RNA-binding protein RO60 OS=Homo sapiens OX=9606 GN=RO60 PE=1 SV=2	RO60	60.67	2.4	5.21689e-05	6.2117	Human
A0A0C4DH25	Immunoglobulin kappa variable 3D-20 OS=Homo sapiens OX=9606 GN=IGKV3D-20 PE=3 SV=1	IGKV3D-20	12.515	13.8	5.09398e-05	49.046	Human
Q10588	ADP-ribosyl cyclase/cyclic ADP-ribose hydrolase 2 OS=Homo sapiens OX=9606 GN=BST1 PE=1 SV=2	BST1	35.724	11	5.02312e-05	17.672	Human
P13598	Intercellular adhesion molecule 2 OS=Homo sapiens OX=9606 GN=ICAM2 PE=1 SV=2	ICAM2	30.654	3.6	4.98873e-05	6.2368	Human
Q12913	Receptor-type tyrosine-protein phosphatase eta OS=Homo sapiens OX=9606 GN=PTPRJ PE=1 SV=3	PTPRJ	145.94	2.7	4.85756e-05	27.701	Human
Q6UXB8	Peptidase inhibitor 16 OS=Homo sapiens OX=9606 GN=PI16 PE=1 SV=1	PI16	49.471	7.1	4.79175e-05	16.323	Human
P07333	Macrophage colony-stimulating factor 1 receptor OS=Homo sapiens OX=9606 GN=CSF1R PE=1 SV=2	CSF1R	107.98	1.3	4.32142e-05	12.067	Human
Q9UNN8	Endothelial protein C receptor OS=Homo sapiens OX=9606 GN=PROCR PE=1 SV=1	PROCR	26.671	16	4.19507e-05	25.117	Human
P15169	Carboxypeptidase N catalytic chain OS=Homo sapiens OX=9606 GN=CPN1 PE=1 SV=1	CPN1	52.286	3.7	4.1421e-05	11.534	Human
P14923	Junction plakoglobin OS=Homo sapiens OX=9606 GN=JUP PE=1 SV=3	JUP	81.744	7.2	4.07468e-05	25.212	Human
Q08554	Desmocollin-1 OS=Homo sapiens OX=9606 GN=DSC1 PE=1 SV=2	DSC1	99.986	5.5	4.02102e-05	33.238	Human
P01876	Immunoglobulin heavy constant alpha 1 OS=Homo sapiens OX=9606 GN=IGHA1 PE=1 SV=2	IGHA1	37.654	13	4.01345e-05	135.13	Human
P02042	Hemoglobin subunit delta OS=Homo sapiens OX=9606 GN=HBD PE=1 SV=2	HBD	16.055	41.5	3.85981e-05	6.6128	Human
Q6UX71	Plexin domain-containing protein 2 OS=Homo sapiens OX=9606 GN=PLXDC2 PE=1 SV=1	PLXDC2	59.582	3.2	3.6743e-05	7.5063	Human
P03952	Plasma kallikrein OS=Homo sapiens OX=9606 GN=KLKB1 PE=1 SV=1	KLKB1	71.369	1.9	3.57661e-05	6.3173	Human
P16885	1-phosphatidylinositol 4,5-bisphosphate phosphodiesterase gamma-2 OS=Homo sapiens OX=9606 GN=PLCG2 PE=1 SV=4	PLCG2	147.87	0.6	3.16751e-05	-2	Human
P04075	Fructose-bisphosphate aldolase A OS=Homo sapiens OX=9606 GN=ALDOA PE=1 SV=2	ALDOA	39.42	7.1	2.85588e-05	12.383	Human
P04406	Glyceraldehyde-3-phosphate dehydrogenase OS=Homo sapiens OX=9606 GN=GAPDH PE=1 SV=3	GAPDH	36.053	14.9	2.71668e-05	20.076	Human
P12273	Prolactin-inducible protein OS=Homo sapiens OX=9606 GN=PIP PE=1 SV=1	PIP	16.572	6.8	2.59492e-05	8.5588	Human
P22735	Protein-glutamine gamma-glutamyltransferase K OS=Homo sapiens OX=9606 GN=TGM1 PE=1 SV=4	TGM1	89.786	3.3	2.38418e-05	11.992	Human
E7ETH6	Zinc finger protein 587B OS=Homo sapiens OX=9606 GN=ZNF587B PE=1 SV=1	ZNF587B	45.541	2	2.20132e-05	-2	Human
O75223	Gamma-glutamylcyclotransferase OS=Homo sapiens OX=9606 GN=GGCT PE=1 SV=1	GGCT	21.007	7.4	2.173e-05	18.396	Human
P02788	Lactotransferrin OS=Homo sapiens OX=9606 GN=LTF PE=1 SV=6	LTF	78.181	5.2	2.13913e-05	51.793	Human
Q9NPH3	Interleukin-1 receptor accessory protein OS=Homo sapiens OX=9606 GN=IL1RAP PE=1 SV=2	IL1RAP	65.418	5.3	2.00686e-05	16.494	Human
Q15517	Corneodesmosin OS=Homo sapiens OX=9606 GN=CDSN PE=1 SV=3	CDSN	51.522	4.3	1.7457e-05	7.8165	Human
Q15648	Mediator of RNA polymerase II transcription subunit 1 OS=Homo sapiens OX=9606 GN=MED1 PE=1 SV=4	MED1	168.48	0.8	1.70788e-05	-2	Human
P00533	Epidermal growth factor receptor OS=Homo sapiens OX=9606 GN=EGFR PE=1 SV=2	EGFR	134.28	2.1	1.63976e-05	34.284	Human
P29508	Serpin B3 OS=Homo sapiens OX=9606 GN=SERPINB3 PE=1 SV=2	SERPINB3	44.564	3.6	1.59103e-05	7.8298	Human
P43121	Cell surface glycoprotein MUC18 OS=Homo sapiens OX=9606 GN=MCAM PE=1 SV=2	MCAM	71.607	1.9	1.52207e-05	6.3568	Human
Q3ZCX4	Zinc finger protein 568 OS=Homo sapiens OX=9606 GN=ZNF568 PE=2 SV=2	ZNF568	74.368	1.2	1.41301e-05	-2	Human
P04259	Keratin, type II cytoskeletal 6B OS=Homo sapiens OX=9606 GN=KRT6B PE=1 SV=5	KRT6B	60.066	29.4	1.33513e-05	37.335	Human
P01033	Metalloproteinase inhibitor 1 OS=Homo sapiens OX=9606 GN=TIMP1 PE=1 SV=1	TIMP1	23.171	7.7	1.31271e-05	6.6725	Human
P61626	Lysozyme C OS=Homo sapiens OX=9606 GN=LYZ PE=1 SV=1	LYZ	16.537	8.1	1.27716e-05	6.2911	Human
Q9BX10	GTP-binding protein 2 OS=Homo sapiens OX=9606 GN=GTPBP2 PE=1 SV=1	GTPBP2	65.768	2.8	1.27086e-05	-2	Human
Q2KHT4	Germ cell-specific gene 1 protein OS=Homo sapiens OX=9606 GN=GSG1 PE=1 SV=2	GSG1	39.248	2.3	1.26219e-05	-2	Human
Q9NZT1	Calmodulin-like protein 5 OS=Homo sapiens OX=9606 GN=CALML5 PE=1 SV=2	CALML5	15.892	9.6	1.20748e-05	11.093	Human
Q6TGC4	Protein-arginine deiminase type-6 OS=Homo sapiens OX=9606 GN=PADI6 PE=1 SV=3	PADI6	77.727	1	1.19975e-05	-2	Human
P23470	Receptor-type tyrosine-protein phosphatase gamma OS=Homo sapiens OX=9606 GN=PTPRG PE=1 SV=4	PTPRG	162	1	1.13244e-05	35.346	Human
P07355	Annexin A2 OS=Homo sapiens OX=9606 GN=ANXA2 PE=1 SV=2	ANXA2	38.604	15	1.03448e-05	18.044	Human
P01877	Immunoglobulin heavy constant alpha 2 OS=Homo sapiens OX=9606 GN=IGHA2 PE=1 SV=4	IGHA2	36.591	12.4	1.00974e-05	42.723	Human
Q7Z794	Keratin, type II cytoskeletal 1b OS=Homo sapiens OX=9606 GN=KRT77 PE=1 SV=3	KRT77	61.901	7.1	9.89352e-06	6.6197	Human
Q99878	Histone H2A type 1-J OS=Homo sapiens OX=9606 GN=H2AC14 PE=1 SV=3	H2AC14	13.936	14.1	9.7236e-06	7.946	Human
Q13508	Ecto-ADP-ribosyltransferase 3 OS=Homo sapiens OX=9606 GN=ART3 PE=1 SV=2	ART3	43.923	3.6	8.5392e-06	6.1348	Human
Q8N1N4	Keratin, type II cytoskeletal 78 OS=Homo sapiens OX=9606 GN=KRT78 PE=1 SV=2	KRT78	56.865	2.7	8.28236e-06	7.159	Human
P67936	Tropomyosin alpha-4 chain OS=Homo sapiens OX=9606 GN=TPM4 PE=1 SV=3	TPM4	28.521	6	7.74485e-06	12.42	Human
P09619	Platelet-derived growth factor receptor beta OS=Homo sapiens OX=9606 GN=PDGFRB PE=1 SV=1	PDGFRB	123.97	2.9	7.59557e-06	11.975	Human
P20930	Filaggrin OS=Homo sapiens OX=9606 GN=FLG PE=1 SV=3	FLG	435.16	4.8	7.57401e-06	24.282	Human
O75362	Zinc finger protein 217 OS=Homo sapiens OX=9606 GN=ZNF217 PE=1 SV=1	ZNF217	115.27	1.5	7.54122e-06	-2	Human
Q96QA5	Gasdermin-A OS=Homo sapiens OX=9606 GN=GSDMA PE=1 SV=4	GSDMA	49.364	4.9	7.44239e-06	11.933	Human
P04040	Catalase OS=Homo sapiens OX=9606 GN=CAT PE=1 SV=3	CAT	59.755	8.7	6.6673e-06	15.769	Human
Q01469	Fatty acid-binding protein 5 OS=Homo sapiens OX=9606 GN=FABP5 PE=1 SV=3	FABP5	15.164	6.7	6.15433e-06	6.5503	Human
Q9NZH8	Interleukin-36 gamma OS=Homo sapiens OX=9606 GN=IL36G PE=1 SV=1	IL36G	18.721	10.7	5.81816e-06	7.8585	Human
Q14CN4	Keratin, type II cytoskeletal 72 OS=Homo sapiens OX=9606 GN=KRT72 PE=1 SV=2	KRT72	55.877	7	5.60398e-06	-2	Human
P17174	Aspartate aminotransferase, cytoplasmic OS=Homo sapiens OX=9606 GN=GOT1 PE=1 SV=3	GOT1	46.247	3.6	5.59962e-06	6.2013	Human
A0A0A6YYK7	T cell receptor alpha variable 19 OS=Homo sapiens OX=9606 GN=TRAV19 PE=2 SV=5	TRAV19	13.195	6.9	4.33197e-06	-2	Human
Q86UQ4	ATP-binding cassette sub-family A member 13 OS=Homo sapiens OX=9606 GN=ABCA13 PE=2 SV=3	ABCA13	576.15	0.2	4.31179e-06	-2	Human
Q07954	Prolow-density lipoprotein receptor-related protein 1 OS=Homo sapiens OX=9606 GN=LRP1 PE=1 SV=2	LRP1	504.6	0.3	3.52387e-06	6.4927	Human
Q06830	Peroxiredoxin-1 OS=Homo sapiens OX=9606 GN=PRDX1 PE=1 SV=1	PRDX1	22.11	17.6	3.32482e-06	15.197	Human
P01024	Complement C3 OS=Homo sapiens OX=9606 GN=C3 PE=1 SV=2	C3	187.15	1.2	2.94898e-06	8.5201	Human
P06312	Immunoglobulin kappa variable 4-1 OS=Homo sapiens OX=9606 GN=IGKV4-1 PE=1 SV=1	IGKV4-1	13.38	12.4	2.23923e-06	6.092	Human
B7ZBB8	Protein phosphatase 1 regulatory subunit 3G OS=Homo sapiens OX=9606 GN=PPP1R3G PE=1 SV=1	PPP1R3G	38.018	2	1.40008e-06	-2	Human
P16070	CD44 antigen OS=Homo sapiens OX=9606 GN=CD44 PE=1 SV=3	CD44	81.537	1.6	0	6.668	Human
P78417	Glutathione S-transferase omega-1 OS=Homo sapiens OX=9606 GN=GSTO1 PE=1 SV=2	GSTO1	27.566	3.7	0	24.605	Human
Q14966	Zinc finger protein 638 OS=Homo sapiens OX=9606 GN=ZNF638 PE=1 SV=2	ZNF638	220.62	0.6	0	-2	Human
Q8IWB9	Testis-expressed protein 2 OS=Homo sapiens OX=9606 GN=TEX2 PE=1 SV=2	TEX2	125.3	0.9	0	-2	Human

## Sheet: F
Protein accession	Protein description	Gene name	MW [kDa]	Coverage [%]	Relative abundance	Score	Species
P00738	Haptoglobin OS=Homo sapiens OX=9606 GN=HP PE=1 SV=1	HP	45.205	56.2	0.285956	323.31	Human
Q96RW7	Hemicentin-1 OS=Homo sapiens OX=9606 GN=HMCN1 PE=1 SV=2	HMCN1	613.38	0.2	0.211664	6.0097	Human
P02790	Hemopexin OS=Homo sapiens OX=9606 GN=HPX PE=1 SV=2	HPX	51.676	58	0.191285	323.31	Human
P02766	Transthyretin OS=Homo sapiens OX=9606 GN=TTR PE=1 SV=1	TTR	15.887	73.5	0.0644094	323.31	Human
P02765	Alpha-2-HS-glycoprotein OS=Homo sapiens OX=9606 GN=AHSG PE=1 SV=2	AHSG	39.34	24.8	0.0347436	323.31	Human
P43652	Afamin OS=Homo sapiens OX=9606 GN=AFM PE=1 SV=1	AFM	69.068	47.7	0.0233714	323.31	Human
P02787	Serotransferrin OS=Homo sapiens OX=9606 GN=TF PE=1 SV=4	TF	77.049	47.9	0.0230179	323.31	Human
P02749	Beta-2-glycoprotein 1 OS=Homo sapiens OX=9606 GN=APOH PE=1 SV=3	APOH	38.298	30.1	0.0222113	128.6	Human
P04217	Alpha-1B-glycoprotein OS=Homo sapiens OX=9606 GN=A1BG PE=1 SV=4	A1BG	54.253	33.7	0.0182084	323.31	Human
P04264	Keratin, type II cytoskeletal 1 OS=Homo sapiens OX=9606 GN=KRT1 PE=1 SV=6	KRT1	66.038	66.8	0.0142556	323.31	Human
P02763	Alpha-1-acid glycoprotein 1 OS=Homo sapiens OX=9606 GN=ORM1 PE=1 SV=2	ORM1	23.539	40.3	0.0123718	109.4	Human
Q66K66	Transmembrane protein 198 OS=Homo sapiens OX=9606 GN=TMEM198 PE=1 SV=1	TMEM198	39.474	2.5	0.0107752	13.117	Human
P25311	Zinc-alpha-2-glycoprotein OS=Homo sapiens OX=9606 GN=AZGP1 PE=1 SV=2	AZGP1	34.258	36.2	0.00736509	323.31	Human
Q96PD5	N-acetylmuramoyl-L-alanine amidase OS=Homo sapiens OX=9606 GN=PGLYRP2 PE=1 SV=1	PGLYRP2	62.216	27.6	0.00657843	323.31	Human
P68871	Hemoglobin subunit beta OS=Homo sapiens OX=9606 GN=HBB PE=1 SV=2	HBB	15.998	70.7	0.00549687	158.53	Human
P01042	Kininogen-1 OS=Homo sapiens OX=9606 GN=KNG1 PE=1 SV=2	KNG1	71.957	18.9	0.00486527	96.599	Human
P98174	FYVE, RhoGEF and PH domain-containing protein 1 OS=Homo sapiens OX=9606 GN=FGD1 PE=1 SV=2	FGD1	106.56	1.7	0.00483012	6.3505	Human
P02652	Apolipoprotein A-II OS=Homo sapiens OX=9606 GN=APOA2 PE=1 SV=1	APOA2	11.175	19	0.00467368	98.226	Human
P35527	Keratin, type I cytoskeletal 9 OS=Homo sapiens OX=9606 GN=KRT9 PE=1 SV=3	KRT9	62.064	54.1	0.00457975	323.31	Human
P69905	Hemoglobin subunit alpha OS=Homo sapiens OX=9606 GN=HBA2 PE=1 SV=2	HBA2	15.257	57.7	0.00405244	147.48	Human
P13645	Keratin, type I cytoskeletal 10 OS=Homo sapiens OX=9606 GN=KRT10 PE=1 SV=6	KRT10	58.826	45.7	0.00389796	323.31	Human
P19652	Alpha-1-acid glycoprotein 2 OS=Homo sapiens OX=9606 GN=ORM2 PE=1 SV=2	ORM2	23.602	30.8	0.00343998	92.764	Human
O75882	Attractin OS=Homo sapiens OX=9606 GN=ATRN PE=1 SV=2	ATRN	158.54	15.8	0.00308142	323.31	Human
P35908	Keratin, type II cytoskeletal 2 epidermal OS=Homo sapiens OX=9606 GN=KRT2 PE=1 SV=2	KRT2	65.432	68.1	0.0026793	323.31	Human
P01008	Antithrombin-III OS=Homo sapiens OX=9606 GN=SERPINC1 PE=1 SV=1	SERPINC1	52.602	31.7	0.00242521	189.86	Human
P01009	Alpha-1-antitrypsin OS=Homo sapiens OX=9606 GN=SERPINA1 PE=1 SV=3	SERPINA1	46.736	29.7	0.00227366	228.45	Human
P02774	Vitamin D-binding protein OS=Homo sapiens OX=9606 GN=GC PE=1 SV=2	GC	52.917	37.6	0.00183563	287.46	Human
P02750	Leucine-rich alpha-2-glycoprotein OS=Homo sapiens OX=9606 GN=LRG1 PE=1 SV=2	LRG1	38.177	11.5	0.00156977	25.296	Human
O60282	Kinesin heavy chain isoform 5C OS=Homo sapiens OX=9606 GN=KIF5C PE=1 SV=1	KIF5C	109.49	0.8	0.00148987	16.705	Human
P05155	Plasma protease C1 inhibitor OS=Homo sapiens OX=9606 GN=SERPING1 PE=1 SV=2	SERPING1	55.154	16.6	0.00142076	97.948	Human
Q14916	Sodium-dependent phosphate transport protein 1 OS=Homo sapiens OX=9606 GN=SLC17A1 PE=1 SV=2	SLC17A1	51.131	2.1	0.00138797	5.9242	Human
P02753	Retinol-binding protein 4 OS=Homo sapiens OX=9606 GN=RBP4 PE=1 SV=3	RBP4	23.01	56.2	0.00113144	154.28	Human
P05543	Thyroxine-binding globulin OS=Homo sapiens OX=9606 GN=SERPINA7 PE=1 SV=2	SERPINA7	46.324	16.9	0.00109361	323.31	Human
Q9H159	Cadherin-19 OS=Homo sapiens OX=9606 GN=CDH19 PE=2 SV=1	CDH19	87.001	2.7	0.00108744	-2	Human
P00450	Ceruloplasmin OS=Homo sapiens OX=9606 GN=CP PE=1 SV=1	CP	122.2	28.3	0.00106172	265.13	Human
P02760	Protein AMBP OS=Homo sapiens OX=9606 GN=AMBP PE=1 SV=1	AMBP	38.999	27.8	0.00098528	127.44	Human
Q9UGM5	Fetuin-B OS=Homo sapiens OX=9606 GN=FETUB PE=1 SV=2	FETUB	42.054	25.4	0.000868765	136.81	Human
Q01101	Insulinoma-associated protein 1 OS=Homo sapiens OX=9606 GN=INSM1 PE=1 SV=1	INSM1	52.923	1.6	0.000746274	-2	Human
P04180	Phosphatidylcholine-sterol acyltransferase OS=Homo sapiens OX=9606 GN=LCAT PE=1 SV=1	LCAT	49.577	20.2	0.000711648	93.539	Human
P05090	Apolipoprotein D OS=Homo sapiens OX=9606 GN=APOD PE=1 SV=1	APOD	21.275	25.9	0.000667452	52.663	Human
Q86YZ3	Hornerin OS=Homo sapiens OX=9606 GN=HRNR PE=1 SV=2	HRNR	282.39	22.2	0.000659933	323.31	Human
P01859	Immunoglobulin heavy constant gamma 2 OS=Homo sapiens OX=9606 GN=IGHG2 PE=1 SV=2	IGHG2	35.9	31.3	0.000647043	162.01	Human
Q9NZP8	Complement C1r subcomponent-like protein OS=Homo sapiens OX=9606 GN=C1RL PE=1 SV=2	C1RL	53.498	14.6	0.000551874	81.38	Human
Q7Z745	Maestro heat-like repeat-containing protein family member 2B OS=Homo sapiens OX=9606 GN=MROH2B PE=2 SV=3	MROH2B	180.78	0.6	0.000428485	6.2838	Human
P0DOY3	Immunoglobulin lambda constant 3 OS=Homo sapiens OX=9606 GN=IGLC3 PE=1 SV=1	IGLC3	11.265	23.6	0.000424696	32.369	Human
P13647	Keratin, type II cytoskeletal 5 OS=Homo sapiens OX=9606 GN=KRT5 PE=1 SV=3	KRT5	62.378	34.7	0.000372825	204.03	Human
P06276	Cholinesterase OS=Homo sapiens OX=9606 GN=BCHE PE=1 SV=1	BCHE	68.417	8.8	0.000328004	49.783	Human
P80108	Phosphatidylinositol-glycan-specific phospholipase D OS=Homo sapiens OX=9606 GN=GPLD1 PE=1 SV=3	GPLD1	92.335	11.3	0.000323063	89.649	Human
O75460	Serine/threonine-protein kinase/endoribonuclease IRE1 OS=Homo sapiens OX=9606 GN=ERN1 PE=1 SV=2	ERN1	109.73	0.9	0.000305837	6.3045	Human
Q96KN2	Beta-Ala-His dipeptidase OS=Homo sapiens OX=9606 GN=CNDP1 PE=1 SV=5	CNDP1	56.691	10.3	0.000287479	67.216	Human
O75691	Small subunit processome component 20 homolog OS=Homo sapiens OX=9606 GN=UTP20 PE=1 SV=3	UTP20	318.38	0.8	0.000273828	6.2872	Human
P01876	Immunoglobulin heavy constant alpha 1 OS=Homo sapiens OX=9606 GN=IGHA1 PE=1 SV=2	IGHA1	37.654	15.6	0.000260079	262.69	Human
P01011	Alpha-1-antichymotrypsin OS=Homo sapiens OX=9606 GN=SERPINA3 PE=1 SV=2	SERPINA3	47.65	14.9	0.000252228	43.886	Human
P00739	Haptoglobin-related protein OS=Homo sapiens OX=9606 GN=HPR PE=2 SV=2	HPR	39.029	33.9	0.000251486	116.53	Human
P01019	Angiotensinogen OS=Homo sapiens OX=9606 GN=AGT PE=1 SV=3	AGT	53.154	9.5	0.000247658	40.779	Human
P08571	Monocyte differentiation antigen CD14 OS=Homo sapiens OX=9606 GN=CD14 PE=1 SV=2	CD14	40.076	9.3	0.000237073	17.905	Human
P12955	Xaa-Pro dipeptidase OS=Homo sapiens OX=9606 GN=PEPD PE=1 SV=3	PEPD	54.548	20.9	0.000232503	72.421	Human
P51884	Lumican OS=Homo sapiens OX=9606 GN=LUM PE=1 SV=2	LUM	38.429	11.5	0.000205766	25.082	Human
P04278	Sex hormone-binding globulin OS=Homo sapiens OX=9606 GN=SHBG PE=1 SV=2	SHBG	43.779	19.2	0.000203774	36.639	Human
P02533	Keratin, type I cytoskeletal 14 OS=Homo sapiens OX=9606 GN=KRT14 PE=1 SV=4	KRT14	51.561	31.4	0.000203638	141.23	Human
Q6EMK4	Vasorin OS=Homo sapiens OX=9606 GN=VASN PE=1 SV=1	VASN	71.712	9.5	0.000198404	59.963	Human
Q01628	Interferon-induced transmembrane protein 3 OS=Homo sapiens OX=9606 GN=IFITM3 PE=1 SV=2	IFITM3	14.632	17.3	0.000176595	7.0604	Human
P16070	CD44 antigen OS=Homo sapiens OX=9606 GN=CD44 PE=1 SV=3	CD44	81.537	1.6	0.000165584	6.2738	Human
P59666	Neutrophil defensin 3 OS=Homo sapiens OX=9606 GN=DEFA3 PE=1 SV=1	DEFA3	10.245	19.1	0.000162959	12.928	Human
Q16853	Membrane primary amine oxidase OS=Homo sapiens OX=9606 GN=AOC3 PE=1 SV=3	AOC3	84.621	7.9	0.000158074	32.968	Human
P08185	Corticosteroid-binding globulin OS=Homo sapiens OX=9606 GN=SERPINA6 PE=1 SV=1	SERPINA6	45.14	9.6	0.000157824	25.853	Human
P08697	Alpha-2-antiplasmin OS=Homo sapiens OX=9606 GN=SERPINF2 PE=1 SV=3	SERPINF2	54.565	10.8	0.000155961	128.25	Human
P15151	Poliovirus receptor OS=Homo sapiens OX=9606 GN=PVR PE=1 SV=2	PVR	45.302	12.2	0.000151507	168.7	Human
P03952	Plasma kallikrein OS=Homo sapiens OX=9606 GN=KLKB1 PE=1 SV=1	KLKB1	71.369	8.8	0.000148599	33.581	Human
P43251	Biotinidase OS=Homo sapiens OX=9606 GN=BTD PE=1 SV=2	BTD	61.132	9.6	0.000147603	35.766	Human
P15144	Aminopeptidase N OS=Homo sapiens OX=9606 GN=ANPEP PE=1 SV=4	ANPEP	109.54	8.7	0.000135299	44.257	Human
P02656	Apolipoprotein C-III OS=Homo sapiens OX=9606 GN=APOC3 PE=1 SV=1	APOC3	10.852	27.3	0.000127928	10.809	Human
P27487	Dipeptidyl peptidase 4 OS=Homo sapiens OX=9606 GN=DPP4 PE=1 SV=2	DPP4	88.278	14.1	0.000124768	98.117	Human
P54108	Cysteine-rich secretory protein 3 OS=Homo sapiens OX=9606 GN=CRISP3 PE=1 SV=1	CRISP3	27.63	13.5	0.000123009	20.216	Human
Q92820	Gamma-glutamyl hydrolase OS=Homo sapiens OX=9606 GN=GGH PE=1 SV=2	GGH	35.964	13.2	0.000114449	43.53	Human
P0C0L5	Complement C4-B OS=Homo sapiens OX=9606 GN=C4B_2 PE=1 SV=2	C4B_2	192.75	3.6	0.000114072	77.96	Human
P01877	Immunoglobulin heavy constant alpha 2 OS=Homo sapiens OX=9606 GN=IGHA2 PE=1 SV=4	IGHA2	36.591	25.6	0.000107978	103.5	Human
P48668	Keratin, type II cytoskeletal 6C OS=Homo sapiens OX=9606 GN=KRT6C PE=1 SV=3	KRT6C	60.024	25.7	0.000106067	70.921	Human
Q8NEV4	Myosin-IIIa OS=Homo sapiens OX=9606 GN=MYO3A PE=1 SV=2	MYO3A	186.21	0.7	0.000102414	5.9947	Human
Q8IUB2	WAP four-disulfide core domain protein 3 OS=Homo sapiens OX=9606 GN=WFDC3 PE=1 SV=1	WFDC3	24.687	3.9	9.45791e-05	-2	Human
Q13740	CD166 antigen OS=Homo sapiens OX=9606 GN=ALCAM PE=1 SV=2	ALCAM	65.102	11	9.19777e-05	28.21	Human
Q12913	Receptor-type tyrosine-protein phosphatase eta OS=Homo sapiens OX=9606 GN=PTPRJ PE=1 SV=3	PTPRJ	145.94	3.7	8.24725e-05	39.892	Human
P35542	Serum amyloid A-4 protein OS=Homo sapiens OX=9606 GN=SAA4 PE=1 SV=2	SAA4	14.746	20	7.69612e-05	26.048	Human
P06702	Protein S100-A9 OS=Homo sapiens OX=9606 GN=S100A9 PE=1 SV=1	S100A9	13.242	43	7.47622e-05	19.493	Human
Q6UXB8	Peptidase inhibitor 16 OS=Homo sapiens OX=9606 GN=PI16 PE=1 SV=1	PI16	49.471	11.9	7.33853e-05	40.489	Human
P81605	Dermcidin OS=Homo sapiens OX=9606 GN=DCD PE=1 SV=2	DCD	11.284	31.8	7.32056e-05	22.726	Human
Q01459	Di-N-acetylchitobiase OS=Homo sapiens OX=9606 GN=CTBS PE=1 SV=1	CTBS	43.759	9.1	6.8331e-05	27.026	Human
P14151	L-selectin OS=Homo sapiens OX=9606 GN=SELL PE=1 SV=2	SELL	42.187	7	6.74717e-05	11.447	Human
P02042	Hemoglobin subunit delta OS=Homo sapiens OX=9606 GN=HBD PE=1 SV=2	HBD	16.055	42.9	6.19877e-05	10.479	Human
P49662	Caspase-4 OS=Homo sapiens OX=9606 GN=CASP4 PE=1 SV=1	CASP4	43.262	4	6.06362e-05	6.4512	Human
P55058	Phospholipid transfer protein OS=Homo sapiens OX=9606 GN=PLTP PE=1 SV=1	PLTP	54.739	4.7	5.58417e-05	17.725	Human
P12273	Prolactin-inducible protein OS=Homo sapiens OX=9606 GN=PIP PE=1 SV=1	PIP	16.572	6.8	5.43066e-05	7.4892	Human
Q02413	Desmoglein-1 OS=Homo sapiens OX=9606 GN=DSG1 PE=1 SV=2	DSG1	113.75	5.5	5.30137e-05	51.555	Human
Q6UX71	Plexin domain-containing protein 2 OS=Homo sapiens OX=9606 GN=PLXDC2 PE=1 SV=1	PLXDC2	59.582	6.8	5.25235e-05	18.949	Human
P02654	Apolipoprotein C-I OS=Homo sapiens OX=9606 GN=APOC1 PE=1 SV=1	APOC1	9.3318	10.8	5.24864e-05	6.2062	Human
P16930	Fumarylacetoacetase OS=Homo sapiens OX=9606 GN=FAH PE=1 SV=2	FAH	46.374	11.5	4.79965e-05	23.5	Human
P02647	Apolipoprotein A-I OS=Homo sapiens OX=9606 GN=APOA1 PE=1 SV=1	APOA1	30.777	12	4.72388e-05	22.759	Human
A2NJV5	Immunoglobulin kappa variable 2-29 OS=Homo sapiens OX=9606 GN=IGKV2-29 PE=3 SV=2	IGKV2-29	13.085	10.8	4.72114e-05	6.3876	Human
P01857	Immunoglobulin heavy constant gamma 1 OS=Homo sapiens OX=9606 GN=IGHG1 PE=1 SV=1	IGHG1	36.105	23.3	4.56002e-05	12.744	Human
P13473	Lysosome-associated membrane glycoprotein 2 OS=Homo sapiens OX=9606 GN=LAMP2 PE=1 SV=2	LAMP2	44.96	2	4.53405e-05	5.9553	Human
Q86YA3	Protein ZGRF1 OS=Homo sapiens OX=9606 GN=ZGRF1 PE=1 SV=3	ZGRF1	236.6	0.8	4.53053e-05	10.796	Human
Q9NPH3	Interleukin-1 receptor accessory protein OS=Homo sapiens OX=9606 GN=IL1RAP PE=1 SV=2	IL1RAP	65.418	5.1	4.23348e-05	17.121	Human
P08779	Keratin, type I cytoskeletal 16 OS=Homo sapiens OX=9606 GN=KRT16 PE=1 SV=4	KRT16	51.267	25.8	4.22958e-05	29.109	Human
P07333	Macrophage colony-stimulating factor 1 receptor OS=Homo sapiens OX=9606 GN=CSF1R PE=1 SV=2	CSF1R	107.98	2.2	4.01475e-05	13.396	Human
O00391	Sulfhydryl oxidase 1 OS=Homo sapiens OX=9606 GN=QSOX1 PE=1 SV=3	QSOX1	82.577	2.8	3.80734e-05	12.503	Human
P00746	Complement factor D OS=Homo sapiens OX=9606 GN=CFD PE=1 SV=5	CFD	27.033	22.1	3.52103e-05	33.743	Human
P55290	Cadherin-13 OS=Homo sapiens OX=9606 GN=CDH13 PE=1 SV=1	CDH13	78.286	2	3.36851e-05	10.344	Human
P00533	Epidermal growth factor receptor OS=Homo sapiens OX=9606 GN=EGFR PE=1 SV=2	EGFR	134.28	1.3	3.11774e-05	26.692	Human
Q9UNN8	Endothelial protein C receptor OS=Homo sapiens OX=9606 GN=PROCR PE=1 SV=1	PROCR	26.671	9.2	2.90663e-05	13.24	Human
P22792	Carboxypeptidase N subunit 2 OS=Homo sapiens OX=9606 GN=CPN2 PE=1 SV=3	CPN2	60.556	2.2	2.65899e-05	11.428	Human
P04075	Fructose-bisphosphate aldolase A OS=Homo sapiens OX=9606 GN=ALDOA PE=1 SV=2	ALDOA	39.42	7.4	2.58106e-05	14.612	Human
P08637	Low affinity immunoglobulin gamma Fc region receptor III-A OS=Homo sapiens OX=9606 GN=FCGR3A PE=1 SV=2	FCGR3A	29.089	4.3	2.57559e-05	6.4433	Human
P01040	Cystatin-A OS=Homo sapiens OX=9606 GN=CSTA PE=1 SV=1	CSTA	11.006	26.5	2.42678e-05	11.405	Human
P20933	N(4)-(beta-N-acetylglucosaminyl)-L-asparaginase OS=Homo sapiens OX=9606 GN=AGA PE=1 SV=2	AGA	37.208	7.5	1.92433e-05	11.634	Human
Q5D862	Filaggrin-2 OS=Homo sapiens OX=9606 GN=FLG2 PE=1 SV=1	FLG2	248.07	3.4	1.8453e-05	39.3	Human
P15169	Carboxypeptidase N catalytic chain OS=Homo sapiens OX=9606 GN=CPN1 PE=1 SV=1	CPN1	52.286	2	1.8159e-05	6.0769	Human
P0C0L4	Complement C4-A OS=Homo sapiens OX=9606 GN=C4A PE=1 SV=2	C4A	192.78	3.6	1.71558e-05	6.1638	Human
Q96IY4	Carboxypeptidase B2 OS=Homo sapiens OX=9606 GN=CPB2 PE=1 SV=2	CPB2	48.424	6.4	1.62668e-05	6.1495	Human
E7ETH6	Zinc finger protein 587B OS=Homo sapiens OX=9606 GN=ZNF587B PE=1 SV=1	ZNF587B	45.541	2	1.56703e-05	6.0188	Human
Q10588	ADP-ribosyl cyclase/cyclic ADP-ribose hydrolase 2 OS=Homo sapiens OX=9606 GN=BST1 PE=1 SV=2	BST1	35.724	5	1.45657e-05	8.1376	Human
P23470	Receptor-type tyrosine-protein phosphatase gamma OS=Homo sapiens OX=9606 GN=PTPRG PE=1 SV=4	PTPRG	162	1	1.25575e-05	30.773	Human
P01861	Immunoglobulin heavy constant gamma 4 OS=Homo sapiens OX=9606 GN=IGHG4 PE=1 SV=1	IGHG4	35.94	19.9	1.23587e-05	12.479	Human
A0A0C4DH42	Immunoglobulin heavy variable 3-66 OS=Homo sapiens OX=9606 GN=IGHV3-66 PE=3 SV=1	IGHV3-66	12.698	9.5	1.05395e-05	5.875	Human
P02538	Keratin, type II cytoskeletal 6A OS=Homo sapiens OX=9606 GN=KRT6A PE=1 SV=3	KRT6A	60.044	25.7	1.0295e-05	50.108	Human
P00558	Phosphoglycerate kinase 1 OS=Homo sapiens OX=9606 GN=PGK1 PE=1 SV=3	PGK1	44.614	8.6	9.92252e-06	20.2	Human
P01033	Metalloproteinase inhibitor 1 OS=Homo sapiens OX=9606 GN=TIMP1 PE=1 SV=1	TIMP1	23.171	7.7	9.41201e-06	5.9412	Human
Q08554	Desmocollin-1 OS=Homo sapiens OX=9606 GN=DSC1 PE=1 SV=2	DSC1	99.986	1.7	9.16281e-06	7.0121	Human
P31151	Protein S100-A7 OS=Homo sapiens OX=9606 GN=S100A7 PE=1 SV=4	S100A7	11.471	20.8	8.81264e-06	11.494	Human
P19022	Cadherin-2 OS=Homo sapiens OX=9606 GN=CDH2 PE=1 SV=4	CDH2	99.808	2.9	8.7271e-06	7.018	Human
Q7Z7G0	Target of Nesh-SH3 OS=Homo sapiens OX=9606 GN=ABI3BP PE=1 SV=2	ABI3BP	117.89	0.9	8.09062e-06	6.5326	Human
P62987	Ubiquitin-60S ribosomal protein L40 OS=Homo sapiens OX=9606 GN=UBA52 PE=1 SV=2	UBA52	14.728	9.4	6.65713e-06	5.975	Human
P17174	Aspartate aminotransferase, cytoplasmic OS=Homo sapiens OX=9606 GN=GOT1 PE=1 SV=3	GOT1	46.247	3.6	6.45656e-06	6.9374	Human
P04259	Keratin, type II cytoskeletal 6B OS=Homo sapiens OX=9606 GN=KRT6B PE=1 SV=5	KRT6B	60.066	21.1	6.35149e-06	7.3255	Human
P30530	Tyrosine-protein kinase receptor UFO OS=Homo sapiens OX=9606 GN=AXL PE=1 SV=4	AXL	98.336	1.2	5.31192e-06	8.0437	Human
P01034	Cystatin-C OS=Homo sapiens OX=9606 GN=CST3 PE=1 SV=1	CST3	15.799	11.6	4.96956e-06	7.5622	Human
Q7Z794	Keratin, type II cytoskeletal 1b OS=Homo sapiens OX=9606 GN=KRT77 PE=1 SV=3	KRT77	61.901	7.1	4.74809e-06	6.0069	Human
P01024	Complement C3 OS=Homo sapiens OX=9606 GN=C3 PE=1 SV=2	C3	187.15	1.2	4.74634e-06	12.364	Human
P15924	Desmoplakin OS=Homo sapiens OX=9606 GN=DSP PE=1 SV=3	DSP	331.77	1.3	4.65044e-06	18.457	Human
Q13508	Ecto-ADP-ribosyltransferase 3 OS=Homo sapiens OX=9606 GN=ART3 PE=1 SV=2	ART3	43.923	3.6	4.48093e-06	5.9689	Human
Q2KHT4	Germ cell-specific gene 1 protein OS=Homo sapiens OX=9606 GN=GSG1 PE=1 SV=2	GSG1	39.248	2.3	3.88507e-06	5.98	Human
Q6IQ55	Tau-tubulin kinase 2 OS=Homo sapiens OX=9606 GN=TTBK2 PE=1 SV=2	TTBK2	137.41	1.1	3.76027e-06	6.5222	Human
P29508	Serpin B3 OS=Homo sapiens OX=9606 GN=SERPINB3 PE=1 SV=2	SERPINB3	44.564	3.6	3.52943e-06	8.45	Human
O94759	Transient receptor potential cation channel subfamily M member 2 OS=Homo sapiens OX=9606 GN=TRPM2 PE=1 SV=2	TRPM2	171.2	0.5	3.5226e-06	5.8627	Human
Q15223	Nectin-1 OS=Homo sapiens OX=9606 GN=NECTIN1 PE=1 SV=3	NECTIN1	57.157	1.5	3.25699e-06	6.2888	Human
P31944	Caspase-14 OS=Homo sapiens OX=9606 GN=CASP14 PE=1 SV=2	CASP14	27.679	16.5	2.43732e-06	16.303	Human
Q06830	Peroxiredoxin-1 OS=Homo sapiens OX=9606 GN=PRDX1 PE=1 SV=1	PRDX1	22.11	9	2.04731e-06	8.1749	Human
Q04756	Hepatocyte growth factor activator OS=Homo sapiens OX=9606 GN=HGFAC PE=1 SV=1	HGFAC	70.681	3.2	0	6.999	Human
Q8NEP9	Zinc finger protein 555 OS=Homo sapiens OX=9606 GN=ZNF555 PE=1 SV=4	ZNF555	73.084	1.4	0	5.871	Human

## Sheet: G
Protein accession	Protein description	Gene name	MW [kDa]	Coverage [%]	Relative abundance	Score	Species
P00738	Haptoglobin OS=Homo sapiens OX=9606 GN=HP PE=1 SV=1	HP	45.205	57.9	0.358835	323.31	Human
P02790	Hemopexin OS=Homo sapiens OX=9606 GN=HPX PE=1 SV=2	HPX	51.676	59.3	0.116142	323.31	Human
P05155	Plasma protease C1 inhibitor OS=Homo sapiens OX=9606 GN=SERPING1 PE=1 SV=2	SERPING1	55.154	29.2	0.0799969	323.31	Human
P02766	Transthyretin OS=Homo sapiens OX=9606 GN=TTR PE=1 SV=1	TTR	15.887	73.5	0.0419838	323.31	Human
P02652	Apolipoprotein A-II OS=Homo sapiens OX=9606 GN=APOA2 PE=1 SV=1	APOA2	11.175	19	0.0343439	61.898	Human
P02765	Alpha-2-HS-glycoprotein OS=Homo sapiens OX=9606 GN=AHSG PE=1 SV=2	AHSG	39.34	25.6	0.0324917	323.31	Human
P02763	Alpha-1-acid glycoprotein 1 OS=Homo sapiens OX=9606 GN=ORM1 PE=1 SV=2	ORM1	23.539	42.3	0.0306394	209.83	Human
P04217	Alpha-1B-glycoprotein OS=Homo sapiens OX=9606 GN=A1BG PE=1 SV=4	A1BG	54.253	33.7	0.0296256	323.31	Human
P02787	Serotransferrin OS=Homo sapiens OX=9606 GN=TF PE=1 SV=4	TF	77.049	49.4	0.0249494	323.31	Human
P43652	Afamin OS=Homo sapiens OX=9606 GN=AFM PE=1 SV=1	AFM	69.068	36.9	0.0221716	190.44	Human
P04264	Keratin, type II cytoskeletal 1 OS=Homo sapiens OX=9606 GN=KRT1 PE=1 SV=6	KRT1	66.038	64.9	0.0210103	323.31	Human
P02749	Beta-2-glycoprotein 1 OS=Homo sapiens OX=9606 GN=APOH PE=1 SV=3	APOH	38.298	30.4	0.0202687	149.73	Human
Q8IV31	Transmembrane protein 139 OS=Homo sapiens OX=9606 GN=TMEM139 PE=1 SV=1	TMEM139	23.729	5.6	0.0164572	-2	Human
P25311	Zinc-alpha-2-glycoprotein OS=Homo sapiens OX=9606 GN=AZGP1 PE=1 SV=2	AZGP1	34.258	39.3	0.0138565	236.51	Human
Q96PD5	N-acetylmuramoyl-L-alanine amidase OS=Homo sapiens OX=9606 GN=PGLYRP2 PE=1 SV=1	PGLYRP2	62.216	29.2	0.0107775	219.93	Human
P13645	Keratin, type I cytoskeletal 10 OS=Homo sapiens OX=9606 GN=KRT10 PE=1 SV=6	KRT10	58.826	47.4	0.00915654	323.31	Human
P02538	Keratin, type II cytoskeletal 6A OS=Homo sapiens OX=9606 GN=KRT6A PE=1 SV=3	KRT6A	60.044	53.4	0.00712123	323.31	Human
P68871	Hemoglobin subunit beta OS=Homo sapiens OX=9606 GN=HBB PE=1 SV=2	HBB	15.998	59.9	0.00602272	78.581	Human
P01042	Kininogen-1 OS=Homo sapiens OX=9606 GN=KNG1 PE=1 SV=2	KNG1	71.957	15.5	0.00574477	48.186	Human
P00450	Ceruloplasmin OS=Homo sapiens OX=9606 GN=CP PE=1 SV=1	CP	122.2	26.7	0.00530909	323.31	Human
P35527	Keratin, type I cytoskeletal 9 OS=Homo sapiens OX=9606 GN=KRT9 PE=1 SV=3	KRT9	62.064	51.2	0.00525497	323.31	Human
P31151	Protein S100-A7 OS=Homo sapiens OX=9606 GN=S100A7 PE=1 SV=4	S100A7	11.471	36.6	0.00508904	88.663	Human
P19652	Alpha-1-acid glycoprotein 2 OS=Homo sapiens OX=9606 GN=ORM2 PE=1 SV=2	ORM2	23.602	30.8	0.00480487	127.3	Human
P29508	Serpin B3 OS=Homo sapiens OX=9606 GN=SERPINB3 PE=1 SV=2	SERPINB3	44.564	47.4	0.00388715	323.31	Human
P69905	Hemoglobin subunit alpha OS=Homo sapiens OX=9606 GN=HBA2 PE=1 SV=2	HBA2	15.257	49.3	0.0034477	80.363	Human
P02753	Retinol-binding protein 4 OS=Homo sapiens OX=9606 GN=RBP4 PE=1 SV=3	RBP4	23.01	51.2	0.00330906	119.11	Human
Q01469	Fatty acid-binding protein 5 OS=Homo sapiens OX=9606 GN=FABP5 PE=1 SV=3	FABP5	15.164	40	0.00328044	209.91	Human
P02760	Protein AMBP OS=Homo sapiens OX=9606 GN=AMBP PE=1 SV=1	AMBP	38.999	35.5	0.00321966	119.44	Human
Q66K66	Transmembrane protein 198 OS=Homo sapiens OX=9606 GN=TMEM198 PE=1 SV=1	TMEM198	39.474	2.5	0.00319016	2.8908	Human
O75882	Attractin OS=Homo sapiens OX=9606 GN=ATRN PE=1 SV=2	ATRN	158.54	14.7	0.00304486	323.31	Human
P05543	Thyroxine-binding globulin OS=Homo sapiens OX=9606 GN=SERPINA7 PE=1 SV=2	SERPINA7	46.324	17.1	0.00282325	136.48	Human
P08779	Keratin, type I cytoskeletal 16 OS=Homo sapiens OX=9606 GN=KRT16 PE=1 SV=4	KRT16	51.267	50.7	0.00274339	323.31	Human
P02750	Leucine-rich alpha-2-glycoprotein OS=Homo sapiens OX=9606 GN=LRG1 PE=1 SV=2	LRG1	38.177	8.9	0.00267019	44.792	Human
P01040	Cystatin-A OS=Homo sapiens OX=9606 GN=CSTA PE=1 SV=1	CSTA	11.006	89.8	0.00263003	323.31	Human
P62987	Ubiquitin-60S ribosomal protein L40 OS=Homo sapiens OX=9606 GN=UBA52 PE=1 SV=2	UBA52	14.728	56.2	0.00258611	155.78	Human
P01009	Alpha-1-antitrypsin OS=Homo sapiens OX=9606 GN=SERPINA1 PE=1 SV=3	SERPINA1	46.736	38.5	0.00251468	152.74	Human
P35908	Keratin, type II cytoskeletal 2 epidermal OS=Homo sapiens OX=9606 GN=KRT2 PE=1 SV=2	KRT2	65.432	67.1	0.0022822	323.31	Human
P13647	Keratin, type II cytoskeletal 5 OS=Homo sapiens OX=9606 GN=KRT5 PE=1 SV=3	KRT5	62.378	45.6	0.00201268	209.68	Human
P01008	Antithrombin-III OS=Homo sapiens OX=9606 GN=SERPINC1 PE=1 SV=1	SERPINC1	52.602	30	0.00180349	58.45	Human
P02774	Vitamin D-binding protein OS=Homo sapiens OX=9606 GN=GC PE=1 SV=2	GC	52.917	34.2	0.00167898	134.69	Human
P04792	Heat shock protein beta-1 OS=Homo sapiens OX=9606 GN=HSPB1 PE=1 SV=2	HSPB1	22.782	63.4	0.00147653	168.82	Human
P02533	Keratin, type I cytoskeletal 14 OS=Homo sapiens OX=9606 GN=KRT14 PE=1 SV=4	KRT14	51.561	50.8	0.00137957	219.98	Human
P0DOY3	Immunoglobulin lambda constant 3 OS=Homo sapiens OX=9606 GN=IGLC3 PE=1 SV=1	IGLC3	11.265	37.7	0.0013744	22.921	Human
P47929	Galectin-7 OS=Homo sapiens OX=9606 GN=LGALS7B PE=1 SV=2	LGALS7B	15.075	49.3	0.0013439	156.9	Human
P04406	Glyceraldehyde-3-phosphate dehydrogenase OS=Homo sapiens OX=9606 GN=GAPDH PE=1 SV=3	GAPDH	36.053	51.3	0.00129243	198.07	Human
P51812	Ribosomal protein S6 kinase alpha-3 OS=Homo sapiens OX=9606 GN=RPS6KA3 PE=1 SV=1	RPS6KA3	83.735	1.2	0.00129042	-2	Human
Q15648	Mediator of RNA polymerase II transcription subunit 1 OS=Homo sapiens OX=9606 GN=MED1 PE=1 SV=4	MED1	168.48	1.5	0.00125359	1.8143	Human
Q9H944	Mediator of RNA polymerase II transcription subunit 20 OS=Homo sapiens OX=9606 GN=MED20 PE=1 SV=1	MED20	23.222	6.6	0.00119177	-2	Human
Q9NZT1	Calmodulin-like protein 5 OS=Homo sapiens OX=9606 GN=CALML5 PE=1 SV=2	CALML5	15.892	94.5	0.00111608	323.31	Human
P16070	CD44 antigen OS=Homo sapiens OX=9606 GN=CD44 PE=1 SV=3	CD44	81.537	1.6	0.00107433	1.4083	Human
Q6UXB8	Peptidase inhibitor 16 OS=Homo sapiens OX=9606 GN=PI16 PE=1 SV=1	PI16	49.471	14.3	0.00103196	156.64	Human
P05090	Apolipoprotein D OS=Homo sapiens OX=9606 GN=APOD PE=1 SV=1	APOD	21.275	25.9	0.00101444	52.293	Human
P08697	Alpha-2-antiplasmin OS=Homo sapiens OX=9606 GN=SERPINF2 PE=1 SV=3	SERPINF2	54.565	19.6	0.000988858	109.12	Human
P04180	Phosphatidylcholine-sterol acyltransferase OS=Homo sapiens OX=9606 GN=LCAT PE=1 SV=1	LCAT	49.577	22.7	0.000934199	94.119	Human
P01019	Angiotensinogen OS=Homo sapiens OX=9606 GN=AGT PE=1 SV=3	AGT	53.154	13.2	0.000924815	23.041	Human
P63261	Actin, cytoplasmic 2 OS=Homo sapiens OX=9606 GN=ACTG1 PE=1 SV=1	ACTG1	41.792	42.9	0.000862192	188.56	Human
Q9Y261	Hepatocyte nuclear factor 3-beta OS=Homo sapiens OX=9606 GN=FOXA2 PE=1 SV=1	FOXA2	48.306	4.8	0.00081461	1.3617	Human
Q9UGM5	Fetuin-B OS=Homo sapiens OX=9606 GN=FETUB PE=1 SV=2	FETUB	42.054	20.7	0.000798416	62.188	Human
P51884	Lumican OS=Homo sapiens OX=9606 GN=LUM PE=1 SV=2	LUM	38.429	18.9	0.000709106	100.39	Human
P06733	Alpha-enolase OS=Homo sapiens OX=9606 GN=ENO1 PE=1 SV=2	ENO1	47.168	47	0.000648702	131.88	Human
P05109	Protein S100-A8 OS=Homo sapiens OX=9606 GN=S100A8 PE=1 SV=1	S100A8	10.834	46.2	0.000640516	12.801	Human
P03952	Plasma kallikrein OS=Homo sapiens OX=9606 GN=KLKB1 PE=1 SV=1	KLKB1	71.369	5.8	0.000628981	4.3581	Human
P48668	Keratin, type II cytoskeletal 6C OS=Homo sapiens OX=9606 GN=KRT6C PE=1 SV=3	KRT6C	60.024	51.6	0.00062257	63.793	Human
P02656	Apolipoprotein C-III OS=Homo sapiens OX=9606 GN=APOC3 PE=1 SV=1	APOC3	10.852	27.3	0.000616714	5.8172	Human
P15924	Desmoplakin OS=Homo sapiens OX=9606 GN=DSP PE=1 SV=3	DSP	331.77	13.9	0.000615116	198.82	Human
P06702	Protein S100-A9 OS=Homo sapiens OX=9606 GN=S100A9 PE=1 SV=1	S100A9	13.242	71.9	0.000584082	66.174	Human
P48594	Serpin B4 OS=Homo sapiens OX=9606 GN=SERPINB4 PE=1 SV=2	SERPINB4	44.853	40.5	0.000576917	203.78	Human
Q86YZ3	Hornerin OS=Homo sapiens OX=9606 GN=HRNR PE=1 SV=2	HRNR	282.39	20.8	0.000569042	323.31	Human
P05089	Arginase-1 OS=Homo sapiens OX=9606 GN=ARG1 PE=1 SV=2	ARG1	34.735	20.8	0.000568687	7.9997	Human
P11142	Heat shock cognate 71 kDa protein OS=Homo sapiens OX=9606 GN=HSPA8 PE=1 SV=1	HSPA8	70.897	28.8	0.000557928	97.926	Human
P14923	Junction plakoglobin OS=Homo sapiens OX=9606 GN=JUP PE=1 SV=3	JUP	81.744	13.4	0.000542777	75.71	Human
P04278	Sex hormone-binding globulin OS=Homo sapiens OX=9606 GN=SHBG PE=1 SV=2	SHBG	43.779	17.7	0.000526251	15.41	Human
P14618	Pyruvate kinase PKM OS=Homo sapiens OX=9606 GN=PKM PE=1 SV=4	PKM	57.936	36.5	0.000511432	186.98	Human
Q9NZH8	Interleukin-36 gamma OS=Homo sapiens OX=9606 GN=IL36G PE=1 SV=1	IL36G	18.721	32.5	0.000473765	40.047	Human
O00327	Basic helix-loop-helix ARNT-like protein 1 OS=Homo sapiens OX=9606 GN=BMAL1 PE=1 SV=2	BMAL1	68.761	3	0.000470527	0.85958	Human
P31944	Caspase-14 OS=Homo sapiens OX=9606 GN=CASP14 PE=1 SV=2	CASP14	27.679	27.3	0.000461631	36.978	Human
P43251	Biotinidase OS=Homo sapiens OX=9606 GN=BTD PE=1 SV=2	BTD	61.132	9.2	0.000460034	26.242	Human
P01011	Alpha-1-antichymotrypsin OS=Homo sapiens OX=9606 GN=SERPINA3 PE=1 SV=2	SERPINA3	47.65	18.9	0.000456219	50.228	Human
Q06830	Peroxiredoxin-1 OS=Homo sapiens OX=9606 GN=PRDX1 PE=1 SV=1	PRDX1	22.11	38.7	0.000433015	27.23	Human
P02647	Apolipoprotein A-I OS=Homo sapiens OX=9606 GN=APOA1 PE=1 SV=1	APOA1	30.777	28.5	0.000431196	91.955	Human
P08571	Monocyte differentiation antigen CD14 OS=Homo sapiens OX=9606 GN=CD14 PE=1 SV=2	CD14	40.076	9.3	0.000423388	4.61	Human
Q7Z745	Maestro heat-like repeat-containing protein family member 2B OS=Homo sapiens OX=9606 GN=MROH2B PE=2 SV=3	MROH2B	180.78	0.6	0.000410788	0.866	Human
Q6EMK4	Vasorin OS=Homo sapiens OX=9606 GN=VASN PE=1 SV=1	VASN	71.712	8	0.000408769	37.169	Human
O75460	Serine/threonine-protein kinase/endoribonuclease IRE1 OS=Homo sapiens OX=9606 GN=ERN1 PE=1 SV=2	ERN1	109.73	0.9	0.000391399	1.2513	Human
Q96KN2	Beta-Ala-His dipeptidase OS=Homo sapiens OX=9606 GN=CNDP1 PE=1 SV=5	CNDP1	56.691	17.8	0.000381528	47.948	Human
Q04695	Keratin, type I cytoskeletal 17 OS=Homo sapiens OX=9606 GN=KRT17 PE=1 SV=2	KRT17	48.105	40.3	0.000355662	62.165	Human
P08185	Corticosteroid-binding globulin OS=Homo sapiens OX=9606 GN=SERPINA6 PE=1 SV=1	SERPINA6	45.14	9.6	0.000354598	19.136	Human
P02655	Apolipoprotein C-II OS=Homo sapiens OX=9606 GN=APOC2 PE=1 SV=1	APOC2	11.284	28.7	0.000346656	4.5122	Human
P28676	Grancalcin OS=Homo sapiens OX=9606 GN=GCA PE=1 SV=2	GCA	24.01	5.1	0.000335454	0.84703	Human
Q9NZP8	Complement C1r subcomponent-like protein OS=Homo sapiens OX=9606 GN=C1RL PE=1 SV=2	C1RL	53.498	12.5	0.000325294	39.027	Human
P00739	Haptoglobin-related protein OS=Homo sapiens OX=9606 GN=HPR PE=2 SV=2	HPR	39.029	38.5	0.000314025	69.778	Human
P14151	L-selectin OS=Homo sapiens OX=9606 GN=SELL PE=1 SV=2	SELL	42.187	9.9	0.000295857	8.131	Human
P11021	Endoplasmic reticulum chaperone BiP OS=Homo sapiens OX=9606 GN=HSPA5 PE=1 SV=2	HSPA5	72.332	30	0.000292529	33.259	Human
P01877	Immunoglobulin heavy constant alpha 2 OS=Homo sapiens OX=9606 GN=IGHA2 PE=1 SV=4	IGHA2	36.591	21.5	0.000292041	267.33	Human
P12955	Xaa-Pro dipeptidase OS=Homo sapiens OX=9606 GN=PEPD PE=1 SV=3	PEPD	54.548	18.9	0.000280772	16.396	Human
Q86SG5	Protein S100-A7A OS=Homo sapiens OX=9606 GN=S100A7A PE=1 SV=3	S100A7A	11.305	17.8	0.000270279	6.1078	Human
Q14624	Inter-alpha-trypsin inhibitor heavy chain H4 OS=Homo sapiens OX=9606 GN=ITIH4 PE=1 SV=4	ITIH4	103.36	6	0.000268216	32.676	Human
P04259	Keratin, type II cytoskeletal 6B OS=Homo sapiens OX=9606 GN=KRT6B PE=1 SV=5	KRT6B	60.066	48.6	0.000265688	125.71	Human
P04083	Annexin A1 OS=Homo sapiens OX=9606 GN=ANXA1 PE=1 SV=2	ANXA1	38.714	40.8	0.000263203	96.276	Human
P15144	Aminopeptidase N OS=Homo sapiens OX=9606 GN=ANPEP PE=1 SV=4	ANPEP	109.54	8.5	0.000261916	27.92	Human
P80108	Phosphatidylinositol-glycan-specific phospholipase D OS=Homo sapiens OX=9606 GN=GPLD1 PE=1 SV=3	GPLD1	92.335	8	0.000255572	23.66	Human
P07355	Annexin A2 OS=Homo sapiens OX=9606 GN=ANXA2 PE=1 SV=2	ANXA2	38.604	41.6	0.000254263	56.001	Human
P06276	Cholinesterase OS=Homo sapiens OX=9606 GN=BCHE PE=1 SV=1	BCHE	68.417	8.3	0.000246255	11.712	Human
P22792	Carboxypeptidase N subunit 2 OS=Homo sapiens OX=9606 GN=CPN2 PE=1 SV=3	CPN2	60.556	7	0.000244414	9.4696	Human
Q8WVV4	Protein POF1B OS=Homo sapiens OX=9606 GN=POF1B PE=1 SV=3	POF1B	68.064	15.3	0.000240887	44.495	Human
Q96IY4	Carboxypeptidase B2 OS=Homo sapiens OX=9606 GN=CPB2 PE=1 SV=2	CPB2	48.424	19.1	0.0002396	47.423	Human
P04075	Fructose-bisphosphate aldolase A OS=Homo sapiens OX=9606 GN=ALDOA PE=1 SV=2	ALDOA	39.42	28	0.000231925	38.523	Human
Q86YA3	Protein ZGRF1 OS=Homo sapiens OX=9606 GN=ZGRF1 PE=1 SV=3	ZGRF1	236.6	0.3	0.000228974	-2	Human
Q16853	Membrane primary amine oxidase OS=Homo sapiens OX=9606 GN=AOC3 PE=1 SV=3	AOC3	84.621	7.9	0.000223784	40.68	Human
P31947	14-3-3 protein sigma OS=Homo sapiens OX=9606 GN=SFN PE=1 SV=1	SFN	27.774	24.6	0.000213657	118.48	Human
P01861	Immunoglobulin heavy constant gamma 4 OS=Homo sapiens OX=9606 GN=IGHG4 PE=1 SV=1	IGHG4	35.94	19.9	0.000213497	16.136	Human
P46939	Utrophin OS=Homo sapiens OX=9606 GN=UTRN PE=1 SV=2	UTRN	394.46	0.3	0.000211013	-2	Human
Q02413	Desmoglein-1 OS=Homo sapiens OX=9606 GN=DSG1 PE=1 SV=2	DSG1	113.75	15.1	0.000197173	166.05	Human
P19971	Thymidine phosphorylase OS=Homo sapiens OX=9606 GN=TYMP PE=1 SV=2	TYMP	49.955	16.6	0.000187854	11.992	Human
P35542	Serum amyloid A-4 protein OS=Homo sapiens OX=9606 GN=SAA4 PE=1 SV=2	SAA4	14.746	26.2	0.000183093	12.61	Human
P54108	Cysteine-rich secretory protein 3 OS=Homo sapiens OX=9606 GN=CRISP3 PE=1 SV=1	CRISP3	27.63	10.2	0.000181369	2.9118	Human
P27487	Dipeptidyl peptidase 4 OS=Homo sapiens OX=9606 GN=DPP4 PE=1 SV=2	DPP4	88.278	17.5	0.000171371	33.097	Human
P68104	Elongation factor 1-alpha 1 OS=Homo sapiens OX=9606 GN=EEF1A1 PE=1 SV=1	EEF1A1	50.14	13	0.000169129	17.625	Human
P81605	Dermcidin OS=Homo sapiens OX=9606 GN=DCD PE=1 SV=2	DCD	11.284	40	0.000162281	22.878	Human
P68133	Actin, alpha skeletal muscle OS=Homo sapiens OX=9606 GN=ACTA1 PE=1 SV=1	ACTA1	42.051	27.1	0.000162048	96.511	Human
P59666	Neutrophil defensin 3 OS=Homo sapiens OX=9606 GN=DEFA3 PE=1 SV=1	DEFA3	10.245	19.1	0.000161972	2.1857	Human
Q6UX71	Plexin domain-containing protein 2 OS=Homo sapiens OX=9606 GN=PLXDC2 PE=1 SV=1	PLXDC2	59.582	5.5	0.000144627	5.2095	Human
Q13740	CD166 antigen OS=Homo sapiens OX=9606 GN=ALCAM PE=1 SV=2	ALCAM	65.102	14.9	0.000143603	17.412	Human
P07333	Macrophage colony-stimulating factor 1 receptor OS=Homo sapiens OX=9606 GN=CSF1R PE=1 SV=2	CSF1R	107.98	2.2	0.000134026	6.3373	Human
P01876	Immunoglobulin heavy constant alpha 1 OS=Homo sapiens OX=9606 GN=IGHA1 PE=1 SV=2	IGHA1	37.654	17.6	0.000133212	117.47	Human
Q9C075	Keratin, type I cytoskeletal 23 OS=Homo sapiens OX=9606 GN=KRT23 PE=1 SV=2	KRT23	48.131	27.7	0.000133137	104.77	Human
Q12913	Receptor-type tyrosine-protein phosphatase eta OS=Homo sapiens OX=9606 GN=PTPRJ PE=1 SV=3	PTPRJ	145.94	3.7	0.000132964	20.73	Human
P49662	Caspase-4 OS=Homo sapiens OX=9606 GN=CASP4 PE=1 SV=1	CASP4	43.262	4	0.000131564	1.531	Human
P0DPH8	Tubulin alpha-3D chain OS=Homo sapiens OX=9606 GN=TUBA3D PE=1 SV=1	TUBA3D	49.959	6.7	0.000128241	5.2201	Human
P02545	Prelamin-A/C OS=Homo sapiens OX=9606 GN=LMNA PE=1 SV=1	LMNA	74.139	22.4	0.000116679	60.906	Human
P02654	Apolipoprotein C-I OS=Homo sapiens OX=9606 GN=APOC1 PE=1 SV=1	APOC1	9.3318	10.8	0.000113979	1.3135	Human
P15169	Carboxypeptidase N catalytic chain OS=Homo sapiens OX=9606 GN=CPN1 PE=1 SV=1	CPN1	52.286	14.8	0.000113234	3.7808	Human
Q2KHT4	Germ cell-specific gene 1 protein OS=Homo sapiens OX=9606 GN=GSG1 PE=1 SV=2	GSG1	39.248	2.3	0.000110696	1.5754	Human
P00558	Phosphoglycerate kinase 1 OS=Homo sapiens OX=9606 GN=PGK1 PE=1 SV=3	PGK1	44.614	12.7	0.000109159	24.16	Human
Q9H1E1	Ribonuclease 7 OS=Homo sapiens OX=9606 GN=RNASE7 PE=1 SV=2	RNASE7	17.419	10.3	0.00010901	28.461	Human
P15104	Glutamine synthetase OS=Homo sapiens OX=9606 GN=GLUL PE=1 SV=4	GLUL	42.064	13.7	0.000105658	51.016	Human
P63104	14-3-3 protein zeta/delta OS=Homo sapiens OX=9606 GN=YWHAZ PE=1 SV=1	YWHAZ	27.745	29.8	0.000104347	55.176	Human
Q8NEV4	Myosin-IIIa OS=Homo sapiens OX=9606 GN=MYO3A PE=1 SV=2	MYO3A	186.21	0.7	0.000101237	0.93759	Human
P10599	Thioredoxin OS=Homo sapiens OX=9606 GN=TXN PE=1 SV=3	TXN	11.737	19	0.000100161	31.654	Human
P23470	Receptor-type tyrosine-protein phosphatase gamma OS=Homo sapiens OX=9606 GN=PTPRG PE=1 SV=4	PTPRG	162	1.9	9.93827e-05	34.9	Human
A8K2U0	Alpha-2-macroglobulin-like protein 1 OS=Homo sapiens OX=9606 GN=A2ML1 PE=1 SV=3	A2ML1	161.1	6.6	9.91032e-05	21.85	Human
P14635	G2/mitotic-specific cyclin-B1 OS=Homo sapiens OX=9606 GN=CCNB1 PE=1 SV=1	CCNB1	48.337	2.5	9.85264e-05	1.1094	Human
C9JC47	Putative protein FAM157A OS=Homo sapiens OX=9606 GN=FAM157A PE=3 SV=1	FAM157A	42.896	4.4	9.55916e-05	1.1722	Human
P0DMV9	Heat shock 70 kDa protein 1B OS=Homo sapiens OX=9606 GN=HSPA1B PE=1 SV=1	HSPA1B	70.051	22.8	9.19026e-05	12.548	Human
P61626	Lysozyme C OS=Homo sapiens OX=9606 GN=LYZ PE=1 SV=1	LYZ	16.537	14.2	9.11816e-05	8.1083	Human
P07339	Cathepsin D OS=Homo sapiens OX=9606 GN=CTSD PE=1 SV=1	CTSD	44.552	25.2	9.0891e-05	37.111	Human
Q9BXM0	Periaxin OS=Homo sapiens OX=9606 GN=PRX PE=1 SV=2	PRX	154.9	0.9	8.98994e-05	-2	Human
P80188	Neutrophil gelatinase-associated lipocalin OS=Homo sapiens OX=9606 GN=LCN2 PE=1 SV=2	LCN2	22.588	32.8	8.8198e-05	43.04	Human
Q92820	Gamma-glutamyl hydrolase OS=Homo sapiens OX=9606 GN=GGH PE=1 SV=2	GGH	35.964	9.4	8.35284e-05	15.643	Human
P15151	Poliovirus receptor OS=Homo sapiens OX=9606 GN=PVR PE=1 SV=2	PVR	45.302	10.1	8.30448e-05	66.537	Human
Q9BY31	Zinc finger protein 717 OS=Homo sapiens OX=9606 GN=ZNF717 PE=2 SV=3	ZNF717	106.53	1.1	8.05958e-05	-2	Human
O75223	Gamma-glutamylcyclotransferase OS=Homo sapiens OX=9606 GN=GGCT PE=1 SV=1	GGCT	21.007	7.4	8.00035e-05	0.84991	Human
P52907	F-actin-capping protein subunit alpha-1 OS=Homo sapiens OX=9606 GN=CAPZA1 PE=1 SV=3	CAPZA1	32.922	14	7.9602e-05	34.632	Human
P42357	Histidine ammonia-lyase OS=Homo sapiens OX=9606 GN=HAL PE=1 SV=1	HAL	72.697	8.8	7.93913e-05	7.8494	Human
P01857	Immunoglobulin heavy constant gamma 1 OS=Homo sapiens OX=9606 GN=IGHG1 PE=1 SV=1	IGHG1	36.105	23.3	7.88944e-05	4.197	Human
O00391	Sulfhydryl oxidase 1 OS=Homo sapiens OX=9606 GN=QSOX1 PE=1 SV=3	QSOX1	82.577	7.8	7.75301e-05	3.7349	Human
P67936	Tropomyosin alpha-4 chain OS=Homo sapiens OX=9606 GN=TPM4 PE=1 SV=3	TPM4	28.521	14.1	7.67847e-05	60.087	Human
P07359	Platelet glycoprotein Ib alpha chain OS=Homo sapiens OX=9606 GN=GP1BA PE=1 SV=2	GP1BA	71.539	5.4	7.65718e-05	5.5148	Human
Q5D862	Filaggrin-2 OS=Homo sapiens OX=9606 GN=FLG2 PE=1 SV=1	FLG2	248.07	6.5	7.49857e-05	121.47	Human
P31025	Lipocalin-1 OS=Homo sapiens OX=9606 GN=LCN1 PE=1 SV=1	LCN1	19.25	22.7	7.43269e-05	2.127	Human
P31949	Protein S100-A11 OS=Homo sapiens OX=9606 GN=S100A11 PE=1 SV=2	S100A11	11.74	21.9	7.37146e-05	2.0696	Human
P60174	Triosephosphate isomerase OS=Homo sapiens OX=9606 GN=TPI1 PE=1 SV=4	TPI1	26.669	17.7	7.36991e-05	5.3676	Human
P80511	Protein S100-A12 OS=Homo sapiens OX=9606 GN=S100A12 PE=1 SV=2	S100A12	10.575	21.7	7.25899e-05	26.9	Human
Q53RT3	Retroviral-like aspartic protease 1 OS=Homo sapiens OX=9606 GN=ASPRV1 PE=1 SV=1	ASPRV1	36.991	3.8	7.24147e-05	2.0238	Human
P22735	Protein-glutamine gamma-glutamyltransferase K OS=Homo sapiens OX=9606 GN=TGM1 PE=1 SV=4	TGM1	89.786	3.3	7.18667e-05	23.769	Human
P20020	Plasma membrane calcium-transporting ATPase 1 OS=Homo sapiens OX=9606 GN=ATP2B1 PE=1 SV=4	ATP2B1	134.68	1.2	7.13033e-05	1.029	Human
P32119	Peroxiredoxin-2 OS=Homo sapiens OX=9606 GN=PRDX2 PE=1 SV=5	PRDX2	21.892	29.8	6.93933e-05	44.131	Human
Q9NPH3	Interleukin-1 receptor accessory protein OS=Homo sapiens OX=9606 GN=IL1RAP PE=1 SV=2	IL1RAP	65.418	8.6	6.84505e-05	2.0848	Human
Q7RTT5	Protein SSX7 OS=Homo sapiens OX=9606 GN=SSX7 PE=1 SV=1	SSX7	21.591	5.3	6.7266e-05	-2	Human
P13639	Elongation factor 2 OS=Homo sapiens OX=9606 GN=EEF2 PE=1 SV=4	EEF2	95.337	5.8	6.54203e-05	6.5079	Human
Q8NCQ7	Protein PROCA1 OS=Homo sapiens OX=9606 GN=PROCA1 PE=1 SV=3	PROCA1	40.506	2.7	6.4025e-05	1.8176	Human
P14735	Insulin-degrading enzyme OS=Homo sapiens OX=9606 GN=IDE PE=1 SV=4	IDE	117.97	8.2	6.39074e-05	15.639	Human
P0C0L5	Complement C4-B OS=Homo sapiens OX=9606 GN=C4B_2 PE=1 SV=2	C4B_2	192.75	1.2	6.308e-05	66.255	Human
P02788	Lactotransferrin OS=Homo sapiens OX=9606 GN=LTF PE=1 SV=6	LTF	78.181	10.7	6.24056e-05	17.241	Human
P02042	Hemoglobin subunit delta OS=Homo sapiens OX=9606 GN=HBD PE=1 SV=2	HBD	16.055	42.9	6.22548e-05	4.2919	Human
P05362	Intercellular adhesion molecule 1 OS=Homo sapiens OX=9606 GN=ICAM1 PE=1 SV=2	ICAM1	57.825	5.3	5.79402e-05	3.9351	Human
P12830	Cadherin-1 OS=Homo sapiens OX=9606 GN=CDH1 PE=1 SV=3	CDH1	97.455	1.8	5.54113e-05	1.5793	Human
P16930	Fumarylacetoacetase OS=Homo sapiens OX=9606 GN=FAH PE=1 SV=2	FAH	46.374	8.6	5.3e-05	3.7053	Human
P20930	Filaggrin OS=Homo sapiens OX=9606 GN=FLG PE=1 SV=3	FLG	435.16	1.1	5.24254e-05	15.334	Human
Q01459	Di-N-acetylchitobiase OS=Homo sapiens OX=9606 GN=CTBS PE=1 SV=1	CTBS	43.759	5.2	5.17111e-05	8.424	Human
P35579	Myosin-9 OS=Homo sapiens OX=9606 GN=MYH9 PE=1 SV=4	MYH9	226.53	6	5.03358e-05	97.043	Human
A6PVY3	Protein FAM177B OS=Homo sapiens OX=9606 GN=FAM177B PE=2 SV=1	FAM177B	18.145	8.2	4.96991e-05	-2	Human
O43707	Alpha-actinin-4 OS=Homo sapiens OX=9606 GN=ACTN4 PE=1 SV=2	ACTN4	104.85	7.5	4.85545e-05	14.622	Human
P06576	ATP synthase subunit beta, mitochondrial OS=Homo sapiens OX=9606 GN=ATP5F1B PE=1 SV=3	ATP5F1B	56.559	6.4	4.607e-05	21.97	Human
P01024	Complement C3 OS=Homo sapiens OX=9606 GN=C3 PE=1 SV=2	C3	187.15	2.8	4.49475e-05	7.0543	Human
O15195	Villin-like protein OS=Homo sapiens OX=9606 GN=VILL PE=1 SV=3	VILL	95.906	1.6	4.30065e-05	1.3071	Human
P30740	Leukocyte elastase inhibitor OS=Homo sapiens OX=9606 GN=SERPINB1 PE=1 SV=1	SERPINB1	42.741	10	4.28534e-05	2.134	Human
P14174	Macrophage migration inhibitory factor OS=Homo sapiens OX=9606 GN=MIF PE=1 SV=4	MIF	12.476	9.6	4.12274e-05	1.8014	Human
P09211	Glutathione S-transferase P OS=Homo sapiens OX=9606 GN=GSTP1 PE=1 SV=2	GSTP1	23.356	10	4.08103e-05	1.6784	Human
P62258	14-3-3 protein epsilon OS=Homo sapiens OX=9606 GN=YWHAE PE=1 SV=1	YWHAE	29.174	16.9	4.03157e-05	4.492	Human
P27482	Calmodulin-like protein 3 OS=Homo sapiens OX=9606 GN=CALML3 PE=1 SV=2	CALML3	16.891	42.3	3.88449e-05	4.3926	Human
Q9UI42	Carboxypeptidase A4 OS=Homo sapiens OX=9606 GN=CPA4 PE=1 SV=2	CPA4	47.351	16.6	3.84567e-05	7.0712	Human
A0A0C4DH25	Immunoglobulin kappa variable 3D-20 OS=Homo sapiens OX=9606 GN=IGKV3D-20 PE=3 SV=1	IGKV3D-20	12.515	13.8	3.7982e-05	13.052	Human
P16885	1-phosphatidylinositol 4,5-bisphosphate phosphodiesterase gamma-2 OS=Homo sapiens OX=9606 GN=PLCG2 PE=1 SV=4	PLCG2	147.87	0.6	3.70924e-05	1.3244	Human
Q08554	Desmocollin-1 OS=Homo sapiens OX=9606 GN=DSC1 PE=1 SV=2	DSC1	99.986	5.4	3.64536e-05	9.905	Human
P00742	Coagulation factor X OS=Homo sapiens OX=9606 GN=F10 PE=1 SV=2	F10	54.731	5.7	3.61497e-05	29.936	Human
Q13835	Plakophilin-1 OS=Homo sapiens OX=9606 GN=PKP1 PE=1 SV=2	PKP1	82.86	5.9	3.58302e-05	4.9473	Human
P12532	Creatine kinase U-type, mitochondrial OS=Homo sapiens OX=9606 GN=CKMT1B PE=1 SV=1	CKMT1B	47.036	7	3.57016e-05	2.4006	Human
P00533	Epidermal growth factor receptor OS=Homo sapiens OX=9606 GN=EGFR PE=1 SV=2	EGFR	134.28	2.3	3.52202e-05	21.131	Human
Q9UIV8	Serpin B13 OS=Homo sapiens OX=9606 GN=SERPINB13 PE=1 SV=2	SERPINB13	44.276	7.7	3.45103e-05	1.5863	Human
O95922	Polyglutamylase complex subunit TTLL1 OS=Homo sapiens OX=9606 GN=TTLL1 PE=1 SV=1	TTLL1	48.987	2.1	3.44504e-05	-2	Human
Q9UNN8	Endothelial protein C receptor OS=Homo sapiens OX=9606 GN=PROCR PE=1 SV=1	PROCR	26.671	12.6	3.42752e-05	13.182	Human
Q15181	Inorganic pyrophosphatase OS=Homo sapiens OX=9606 GN=PPA1 PE=1 SV=2	PPA1	32.66	5.2	3.1835e-05	1.3763	Human
P17174	Aspartate aminotransferase, cytoplasmic OS=Homo sapiens OX=9606 GN=GOT1 PE=1 SV=3	GOT1	46.247	4.1	3.10941e-05	2.0392	Human
P21281	V-type proton ATPase subunit B, brain isoform OS=Homo sapiens OX=9606 GN=ATP6V1B2 PE=1 SV=3	ATP6V1B2	56.5	3.7	3.06837e-05	2.8306	Human
P55058	Phospholipid transfer protein OS=Homo sapiens OX=9606 GN=PLTP PE=1 SV=1	PLTP	54.739	2.4	3.0351e-05	1.5371	Human
P17813	Endoglin OS=Homo sapiens OX=9606 GN=ENG PE=1 SV=2	ENG	70.577	2	2.9792e-05	6.6087	Human
P43121	Cell surface glycoprotein MUC18 OS=Homo sapiens OX=9606 GN=MCAM PE=1 SV=2	MCAM	71.607	6.3	2.8421e-05	3.248	Human
Q15084	Protein disulfide-isomerase A6 OS=Homo sapiens OX=9606 GN=PDIA6 PE=1 SV=1	PDIA6	48.121	11.4	2.79108e-05	4.5778	Human
Q9Y646	Carboxypeptidase Q OS=Homo sapiens OX=9606 GN=CPQ PE=1 SV=1	CPQ	51.887	4.2	2.7567e-05	2.1648	Human
Q8IUG5	Unconventional myosin-XVIIIb OS=Homo sapiens OX=9606 GN=MYO18B PE=1 SV=2	MYO18B	285.21	0.3	2.67662e-05	-2	Human
P55072	Transitional endoplasmic reticulum ATPase OS=Homo sapiens OX=9606 GN=VCP PE=1 SV=4	VCP	89.321	5.2	2.64246e-05	13.231	Human
P18206	Vinculin OS=Homo sapiens OX=9606 GN=VCL PE=1 SV=4	VCL	123.8	9.4	2.6358e-05	18.334	Human
O43240	Kallikrein-10 OS=Homo sapiens OX=9606 GN=KLK10 PE=1 SV=3	KLK10	30.17	12	2.59343e-05	3.5993	Human
P53634	Dipeptidyl peptidase 1 OS=Homo sapiens OX=9606 GN=CTSC PE=1 SV=2	CTSC	51.853	3	2.58855e-05	8.0671	Human
P30101	Protein disulfide-isomerase A3 OS=Homo sapiens OX=9606 GN=PDIA3 PE=1 SV=4	PDIA3	56.782	5.7	2.41863e-05	4.9825	Human
O60437	Periplakin OS=Homo sapiens OX=9606 GN=PPL PE=1 SV=4	PPL	204.74	3	2.2984e-05	38.471	Human
P15291	Beta-1,4-galactosyltransferase 1 OS=Homo sapiens OX=9606 GN=B4GALT1 PE=1 SV=5	B4GALT1	43.92	2.8	2.28531e-05	0.90499	Human
P07108	Acyl-CoA-binding protein OS=Homo sapiens OX=9606 GN=DBI PE=1 SV=2	DBI	10.044	41.4	2.18894e-05	5.4302	Human
O43432	Eukaryotic translation initiation factor 4 gamma 3 OS=Homo sapiens OX=9606 GN=EIF4G3 PE=1 SV=2	EIF4G3	176.65	0.8	2.15747e-05	0.95412	Human
Q10588	ADP-ribosyl cyclase/cyclic ADP-ribose hydrolase 2 OS=Homo sapiens OX=9606 GN=BST1 PE=1 SV=2	BST1	35.724	5	2.13766e-05	4.838	Human
P26992	Ciliary neurotrophic factor receptor subunit alpha OS=Homo sapiens OX=9606 GN=CNTFR PE=1 SV=2	CNTFR	40.633	11.3	2.09475e-05	2.0907	Human
P62826	GTP-binding nuclear protein Ran OS=Homo sapiens OX=9606 GN=RAN PE=1 SV=3	RAN	24.423	6.5	2.09471e-05	1.6461	Human
P09619	Platelet-derived growth factor receptor beta OS=Homo sapiens OX=9606 GN=PDGFRB PE=1 SV=1	PDGFRB	123.97	2.9	2.05735e-05	2.7235	Human
P04080	Cystatin-B OS=Homo sapiens OX=9606 GN=CSTB PE=1 SV=2	CSTB	11.139	45.9	2.05341e-05	7.0877	Human
Q9BY67	Cell adhesion molecule 1 OS=Homo sapiens OX=9606 GN=CADM1 PE=1 SV=2	CADM1	48.509	8.4	2.05105e-05	18.229	Human
Q9Y3M8	StAR-related lipid transfer protein 13 OS=Homo sapiens OX=9606 GN=STARD13 PE=1 SV=2	STARD13	124.97	0.6	1.9749e-05	-2	Human
Q96P63	Serpin B12 OS=Homo sapiens OX=9606 GN=SERPINB12 PE=1 SV=1	SERPINB12	46.276	8.4	1.95207e-05	6.9043	Human
P78417	Glutathione S-transferase omega-1 OS=Homo sapiens OX=9606 GN=GSTO1 PE=1 SV=2	GSTO1	27.566	3.7	1.8686e-05	1.3221	Human
Q5VT79	Annexin A8-like protein 1 OS=Homo sapiens OX=9606 GN=ANXA8L1 PE=2 SV=2	ANXA8L1	36.879	4.9	1.80946e-05	2.1247	Human
P09525	Annexin A4 OS=Homo sapiens OX=9606 GN=ANXA4 PE=1 SV=4	ANXA4	35.882	9.4	1.79672e-05	2.2616	Human
P05120	Plasminogen activator inhibitor 2 OS=Homo sapiens OX=9606 GN=SERPINB2 PE=1 SV=2	SERPINB2	46.596	5.1	1.79304e-05	2.4348	Human
P51659	Peroxisomal multifunctional enzyme type 2 OS=Homo sapiens OX=9606 GN=HSD17B4 PE=1 SV=3	HSD17B4	79.685	6.7	1.77066e-05	4.9453	Human
P06396	Gelsolin OS=Homo sapiens OX=9606 GN=GSN PE=1 SV=1	GSN	85.696	3.5	1.7634e-05	1.8271	Human
P61981	14-3-3 protein gamma OS=Homo sapiens OX=9606 GN=YWHAG PE=1 SV=2	YWHAG	28.302	16.6	1.73401e-05	1.5397	Human
Q9HCD5	Nuclear receptor coactivator 5 OS=Homo sapiens OX=9606 GN=NCOA5 PE=1 SV=2	NCOA5	65.536	3.5	1.73266e-05	-2	Human
P08238	Heat shock protein HSP 90-beta OS=Homo sapiens OX=9606 GN=HSP90AB1 PE=1 SV=4	HSP90AB1	83.263	4.8	1.72419e-05	3.5596	Human
Q12805	EGF-containing fibulin-like extracellular matrix protein 1 OS=Homo sapiens OX=9606 GN=EFEMP1 PE=1 SV=2	EFEMP1	54.64	8.5	1.70677e-05	1.4024	Human
Q8TCJ0	F-box only protein 25 OS=Homo sapiens OX=9606 GN=FBXO25 PE=1 SV=3	FBXO25	43.312	2.2	1.7008e-05	-2	Human
O95833	Chloride intracellular channel protein 3 OS=Homo sapiens OX=9606 GN=CLIC3 PE=1 SV=2	CLIC3	26.648	8.5	1.69876e-05	6.1673	Human
P05154	Plasma serine protease inhibitor OS=Homo sapiens OX=9606 GN=SERPINA5 PE=1 SV=3	SERPINA5	45.674	6.2	1.64994e-05	10.316	Human
P11388	DNA topoisomerase 2-alpha OS=Homo sapiens OX=9606 GN=TOP2A PE=1 SV=3	TOP2A	174.38	1.2	1.6274e-05	-2	Human
P62937	Peptidyl-prolyl cis-trans isomerase A OS=Homo sapiens OX=9606 GN=PPIA PE=1 SV=2	PPIA	18.012	10.3	1.6085e-05	3.3103	Human
P05556	Integrin beta-1 OS=Homo sapiens OX=9606 GN=ITGB1 PE=1 SV=2	ITGB1	88.414	4.5	1.59858e-05	9.0641	Human
Q04756	Hepatocyte growth factor activator OS=Homo sapiens OX=9606 GN=HGFAC PE=1 SV=1	HGFAC	70.681	1.5	1.57886e-05	0.97607	Human
P29401	Transketolase OS=Homo sapiens OX=9606 GN=TKT PE=1 SV=3	TKT	67.877	4.3	1.56744e-05	3.9579	Human
P68371	Tubulin beta-4B chain OS=Homo sapiens OX=9606 GN=TUBB4B PE=1 SV=1	TUBB4B	49.83	10.6	1.51688e-05	2.0828	Human
P04843	Dolichyl-diphosphooligosaccharide--protein glycosyltransferase subunit 1 OS=Homo sapiens OX=9606 GN=RPN1 PE=1 SV=1	RPN1	68.569	8.4	1.50502e-05	12.797	Human
Q96DZ9	CKLF-like MARVEL transmembrane domain-containing protein 5 OS=Homo sapiens OX=9606 GN=CMTM5 PE=1 SV=2	CMTM5	24.652	3.6	1.45167e-05	-2	Human
P38646	Stress-70 protein, mitochondrial OS=Homo sapiens OX=9606 GN=HSPA9 PE=1 SV=2	HSPA9	73.68	5.4	1.39483e-05	2.4499	Human
P60842	Eukaryotic initiation factor 4A-I OS=Homo sapiens OX=9606 GN=EIF4A1 PE=1 SV=1	EIF4A1	46.153	12.8	1.375e-05	2.9659	Human
Q5VTR2	E3 ubiquitin-protein ligase BRE1A OS=Homo sapiens OX=9606 GN=RNF20 PE=1 SV=2	RNF20	113.66	1.7	1.35388e-05	-2	Human
P00441	Superoxide dismutase [Cu-Zn] OS=Homo sapiens OX=9606 GN=SOD1 PE=1 SV=2	SOD1	15.936	13.6	1.32354e-05	3.9857	Human
P40121	Macrophage-capping protein OS=Homo sapiens OX=9606 GN=CAPG PE=1 SV=2	CAPG	38.498	3.7	1.24927e-05	1.3504	Human
P00748	Coagulation factor XII OS=Homo sapiens OX=9606 GN=F12 PE=1 SV=3	F12	67.791	2.9	1.18742e-05	44.262	Human
P00918	Carbonic anhydrase 2 OS=Homo sapiens OX=9606 GN=CA2 PE=1 SV=2	CA2	29.246	7.3	1.15363e-05	3.8947	Human
O00204	Sulfotransferase 2B1 OS=Homo sapiens OX=9606 GN=SULT2B1 PE=1 SV=2	SULT2B1	41.307	3.6	1.1218e-05	1.8028	Human
P50395	Rab GDP dissociation inhibitor beta OS=Homo sapiens OX=9606 GN=GDI2 PE=1 SV=2	GDI2	50.663	6.1	1.11328e-05	1.6148	Human
P01871	Immunoglobulin heavy constant mu OS=Homo sapiens OX=9606 GN=IGHM PE=1 SV=4	IGHM	49.439	2.6	1.11251e-05	2.7157	Human
Q96K17	Transcription factor BTF3 homolog 4 OS=Homo sapiens OX=9606 GN=BTF3L4 PE=1 SV=1	BTF3L4	17.27	17.7	1.02657e-05	1.1712	Human
P42224	Signal transducer and activator of transcription 1-alpha/beta OS=Homo sapiens OX=9606 GN=STAT1 PE=1 SV=2	STAT1	87.334	3.9	1.01461e-05	2.2611	Human
P37837	Transaldolase OS=Homo sapiens OX=9606 GN=TALDO1 PE=1 SV=2	TALDO1	37.54	8	9.97598e-06	1.0177	Human
Q7Z794	Keratin, type II cytoskeletal 1b OS=Homo sapiens OX=9606 GN=KRT77 PE=1 SV=3	KRT77	61.901	5	9.72576e-06	7.4794	Human
P30530	Tyrosine-protein kinase receptor UFO OS=Homo sapiens OX=9606 GN=AXL PE=1 SV=4	AXL	98.336	1.2	9.46067e-06	3.572	Human
Q8N6C8	Leukocyte immunoglobulin-like receptor subfamily A member 3 OS=Homo sapiens OX=9606 GN=LILRA3 PE=1 SV=3	LILRA3	47.471	3.9	8.94713e-06	1.0633	Human
P43490	Nicotinamide phosphoribosyltransferase OS=Homo sapiens OX=9606 GN=NAMPT PE=1 SV=1	NAMPT	55.52	4.5	8.92827e-06	32.742	Human
Q96KP4	Cytosolic non-specific dipeptidase OS=Homo sapiens OX=9606 GN=CNDP2 PE=1 SV=2	CNDP2	52.878	4.4	8.85374e-06	8.5438	Human
Q08188	Protein-glutamine gamma-glutamyltransferase E OS=Homo sapiens OX=9606 GN=TGM3 PE=1 SV=4	TGM3	76.631	2	8.84819e-06	0.91464	Human
O14818	Proteasome subunit alpha type-7 OS=Homo sapiens OX=9606 GN=PSMA7 PE=1 SV=1	PSMA7	27.887	8.9	8.84265e-06	2.1805	Human
O75369	Filamin-B OS=Homo sapiens OX=9606 GN=FLNB PE=1 SV=2	FLNB	278.16	2.3	8.50435e-06	4.1953	Human
Q13508	Ecto-ADP-ribosyltransferase 3 OS=Homo sapiens OX=9606 GN=ART3 PE=1 SV=2	ART3	43.923	3.6	8.47463e-06	1.0978	Human
A0A0C4DH42	Immunoglobulin heavy variable 3-66 OS=Homo sapiens OX=9606 GN=IGHV3-66 PE=3 SV=1	IGHV3-66	12.698	9.5	8.40386e-06	0.85629	Human
Q8N9W4	Golgin subfamily A member 6-like protein 2 OS=Homo sapiens OX=9606 GN=GOLGA6L2 PE=1 SV=3	GOLGA6L2	100.61	1.7	8.34486e-06	1.3005	Human
O75608	Acyl-protein thioesterase 1 OS=Homo sapiens OX=9606 GN=LYPLA1 PE=1 SV=1	LYPLA1	24.669	11.7	8.25169e-06	26.213	Human
P15259	Phosphoglycerate mutase 2 OS=Homo sapiens OX=9606 GN=PGAM2 PE=1 SV=3	PGAM2	28.766	7.9	8.24259e-06	9.1476	Human
P55786	Puromycin-sensitive aminopeptidase OS=Homo sapiens OX=9606 GN=NPEPPS PE=1 SV=2	NPEPPS	103.28	2.8	8.11082e-06	1.475	Human
Q8NCI6	Beta-galactosidase-1-like protein 3 OS=Homo sapiens OX=9606 GN=GLB1L3 PE=2 SV=3	GLB1L3	74.822	1.2	7.53872e-06	-2	Human
P26641	Elongation factor 1-gamma OS=Homo sapiens OX=9606 GN=EEF1G PE=1 SV=3	EEF1G	50.118	3	7.52208e-06	2.0771	Human
P19012	Keratin, type I cytoskeletal 15 OS=Homo sapiens OX=9606 GN=KRT15 PE=1 SV=3	KRT15	49.211	9.9	7.1392e-06	12.172	Human
P00505	Aspartate aminotransferase, mitochondrial OS=Homo sapiens OX=9606 GN=GOT2 PE=1 SV=3	GOT2	47.517	5.3	6.89408e-06	13.951	Human
P18510	Interleukin-1 receptor antagonist protein OS=Homo sapiens OX=9606 GN=IL1RN PE=1 SV=1	IL1RN	20.055	6.8	6.87167e-06	1.3253	Human
P30086	Phosphatidylethanolamine-binding protein 1 OS=Homo sapiens OX=9606 GN=PEBP1 PE=1 SV=3	PEBP1	21.057	17.1	6.87123e-06	38.798	Human
P23526	Adenosylhomocysteinase OS=Homo sapiens OX=9606 GN=AHCY PE=1 SV=4	AHCY	47.716	8.1	6.7226e-06	3.7399	Human
Q6UWP8	Suprabasin OS=Homo sapiens OX=9606 GN=SBSN PE=1 SV=2	SBSN	60.54	2.4	6.32885e-06	0.94824	Human
P0C869	Cytosolic phospholipase A2 beta OS=Homo sapiens OX=9606 GN=PLA2G4B PE=1 SV=2	PLA2G4B	87.977	5.2	6.12055e-06	2.9837	Human
P08670	Vimentin OS=Homo sapiens OX=9606 GN=VIM PE=1 SV=4	VIM	53.651	7.5	6.11501e-06	9.9634	Human
O94919	Endonuclease domain-containing 1 protein OS=Homo sapiens OX=9606 GN=ENDOD1 PE=1 SV=2	ENDOD1	55.016	3	5.70307e-06	6.4914	Human
P07384	Calpain-1 catalytic subunit OS=Homo sapiens OX=9606 GN=CAPN1 PE=1 SV=1	CAPN1	81.889	4.5	5.66935e-06	1.113	Human
Q96FW1	Ubiquitin thioesterase OTUB1 OS=Homo sapiens OX=9606 GN=OTUB1 PE=1 SV=2	OTUB1	31.284	7	5.57285e-06	1.23	Human
Q05193	Dynamin-1 OS=Homo sapiens OX=9606 GN=DNM1 PE=1 SV=2	DNM1	97.407	1.7	5.56198e-06	1.1985	Human
Q07065	Cytoskeleton-associated protein 4 OS=Homo sapiens OX=9606 GN=CKAP4 PE=1 SV=2	CKAP4	66.022	3.3	5.40537e-06	7.4461	Human
Q92817	Envoplakin OS=Homo sapiens OX=9606 GN=EVPL PE=1 SV=3	EVPL	231.6	0.8	5.39538e-06	5.3723	Human
P35232	Prohibitin 1 OS=Homo sapiens OX=9606 GN=PHB1 PE=1 SV=1	PHB1	29.804	5.1	5.1181e-06	0.83397	Human
Q92876	Kallikrein-6 OS=Homo sapiens OX=9606 GN=KLK6 PE=1 SV=1	KLK6	26.855	8.2	5.03624e-06	11.641	Human
P10809	60 kDa heat shock protein, mitochondrial OS=Homo sapiens OX=9606 GN=HSPD1 PE=1 SV=2	HSPD1	61.054	4	5.02404e-06	23.227	Human
Q02878	60S ribosomal protein L6 OS=Homo sapiens OX=9606 GN=RPL6 PE=1 SV=3	RPL6	32.728	6.9	4.95527e-06	5.1621	Human
P09601	Heme oxygenase 1 OS=Homo sapiens OX=9606 GN=HMOX1 PE=1 SV=1	HMOX1	32.818	4.5	4.74387e-06	1.0061	Human
Q9H4A9	Dipeptidase 2 OS=Homo sapiens OX=9606 GN=DPEP2 PE=1 SV=3	DPEP2	53.364	3.3	4.70993e-06	0.96989	Human
Q8NFT8	Delta and Notch-like epidermal growth factor-related receptor OS=Homo sapiens OX=9606 GN=DNER PE=1 SV=1	DNER	78.474	2.6	4.66378e-06	3.1771	Human
P15309	Prostatic acid phosphatase OS=Homo sapiens OX=9606 GN=ACP3 PE=1 SV=3	ACP3	44.566	4.7	4.62541e-06	1.6779	Human
P17931	Galectin-3 OS=Homo sapiens OX=9606 GN=LGALS3 PE=1 SV=5	LGALS3	26.152	6	4.52248e-06	1.0056	Human
P25705	ATP synthase subunit alpha, mitochondrial OS=Homo sapiens OX=9606 GN=ATP5F1A PE=1 SV=1	ATP5F1A	59.75	3.3	4.49985e-06	1.1006	Human
Q15517	Corneodesmosin OS=Homo sapiens OX=9606 GN=CDSN PE=1 SV=3	CDSN	51.522	4.3	4.42643e-06	0.87361	Human
O15144	Actin-related protein 2/3 complex subunit 2 OS=Homo sapiens OX=9606 GN=ARPC2 PE=1 SV=1	ARPC2	34.333	6.3	4.33082e-06	3.8417	Human
P26640	Valine--tRNA ligase OS=Homo sapiens OX=9606 GN=VARS1 PE=1 SV=4	VARS1	140.47	2.5	4.25584e-06	1.1086	Human
Q6BCY4	NADH-cytochrome b5 reductase 2 OS=Homo sapiens OX=9606 GN=CYB5R2 PE=1 SV=1	CYB5R2	31.458	6.9	4.19106e-06	2.4843	Human
Q15149	Plectin OS=Homo sapiens OX=9606 GN=PLEC PE=1 SV=3	PLEC	531.78	0.8	3.82726e-06	0.99853	Human
P40926	Malate dehydrogenase, mitochondrial OS=Homo sapiens OX=9606 GN=MDH2 PE=1 SV=3	MDH2	35.503	5.6	3.67486e-06	0.8344	Human
E7ETH6	Zinc finger protein 587B OS=Homo sapiens OX=9606 GN=ZNF587B PE=1 SV=1	ZNF587B	45.541	2	3.54797e-06	-2	Human
P20073	Annexin A7 OS=Homo sapiens OX=9606 GN=ANXA7 PE=1 SV=3	ANXA7	52.739	3.3	3.52712e-06	0.97342	Human
Q14166	Tubulin--tyrosine ligase-like protein 12 OS=Homo sapiens OX=9606 GN=TTLL12 PE=1 SV=2	TTLL12	74.403	3	3.44793e-06	1.671	Human
P08727	Keratin, type I cytoskeletal 19 OS=Homo sapiens OX=9606 GN=KRT19 PE=1 SV=4	KRT19	44.105	14	3.41643e-06	3.3475	Human
P47756	F-actin-capping protein subunit beta OS=Homo sapiens OX=9606 GN=CAPZB PE=1 SV=5	CAPZB	30.628	7.4	3.30529e-06	2.9697	Human
P19784	Casein kinase II subunit alpha' OS=Homo sapiens OX=9606 GN=CSNK2A2 PE=1 SV=1	CSNK2A2	41.213	5.4	3.21811e-06	7.6246	Human
P00338	L-lactate dehydrogenase A chain OS=Homo sapiens OX=9606 GN=LDHA PE=1 SV=2	LDHA	36.688	4.2	3.17108e-06	0.84328	Human
Q9UHA4	Ragulator complex protein LAMTOR3 OS=Homo sapiens OX=9606 GN=LAMTOR3 PE=1 SV=1	LAMTOR3	13.623	18.5	2.97165e-06	1.4477	Human
P04040	Catalase OS=Homo sapiens OX=9606 GN=CAT PE=1 SV=3	CAT	59.755	3.4	2.86939e-06	1.3348	Human
P05164	Myeloperoxidase OS=Homo sapiens OX=9606 GN=MPO PE=1 SV=1	MPO	83.868	2.7	2.81881e-06	3.5808	Human
P21333	Filamin-A OS=Homo sapiens OX=9606 GN=FLNA PE=1 SV=4	FLNA	280.74	1.2	2.76469e-06	1.0724	Human
P62081	40S ribosomal protein S7 OS=Homo sapiens OX=9606 GN=RPS7 PE=1 SV=1	RPS7	22.127	8.2	2.72964e-06	1.0237	Human
P13797	Plastin-3 OS=Homo sapiens OX=9606 GN=PLS3 PE=1 SV=4	PLS3	70.81	2.5	2.69326e-06	1.3694	Human
Q93077	Histone H2A type 1-C OS=Homo sapiens OX=9606 GN=H2AC6 PE=1 SV=3	H2AC6	14.105	13.8	2.62116e-06	0.98797	Human
O00303	Eukaryotic translation initiation factor 3 subunit F OS=Homo sapiens OX=9606 GN=EIF3F PE=1 SV=1	EIF3F	37.563	5	2.3767e-06	2.2236	Human
P06312	Immunoglobulin kappa variable 4-1 OS=Homo sapiens OX=9606 GN=IGKV4-1 PE=1 SV=1	IGKV4-1	13.38	12.4	2.25159e-06	2.687	Human
Q14764	Major vault protein OS=Homo sapiens OX=9606 GN=MVP PE=1 SV=4	MVP	99.326	2.2	2.20944e-06	1.5948	Human
Q03426	Mevalonate kinase OS=Homo sapiens OX=9606 GN=MVK PE=1 SV=1	MVK	42.45	5.3	2.08903e-06	1.0657	Human
P63244	Receptor of activated protein C kinase 1 OS=Homo sapiens OX=9606 GN=RACK1 PE=1 SV=3	RACK1	35.076	5	2.04296e-06	0.90259	Human
P31930	Cytochrome b-c1 complex subunit 1, mitochondrial OS=Homo sapiens OX=9606 GN=UQCRC1 PE=1 SV=3	UQCRC1	52.645	5	1.73508e-06	1.0526	Human
Q16658	Fascin OS=Homo sapiens OX=9606 GN=FSCN1 PE=1 SV=3	FSCN1	54.529	4.1	1.42811e-06	3.7447	Human
Q6ZUI0	Tumor protein p63-regulated gene 1 protein OS=Homo sapiens OX=9606 GN=TPRG1 PE=1 SV=1	TPRG1	31.229	7.6	9.88503e-07	1.5588	Human
A0A0B4J1U7	Immunoglobulin heavy variable 6-1 OS=Homo sapiens OX=9606 GN=IGHV6-1 PE=3 SV=1	IGHV6-1	13.481	5.8	0	3.3193	Human
A6NE01	Protein FAM186A OS=Homo sapiens OX=9606 GN=FAM186A PE=2 SV=3	FAM186A	262.76	0.7	0	-2	Human
B7ZBB8	Protein phosphatase 1 regulatory subunit 3G OS=Homo sapiens OX=9606 GN=PPP1R3G PE=1 SV=1	PPP1R3G	38.018	2	0	-2	Human
O60928	Inward rectifier potassium channel 13 OS=Homo sapiens OX=9606 GN=KCNJ13 PE=1 SV=1	KCNJ13	40.529	5	0	0.94763	Human
P06732	Creatine kinase M-type OS=Homo sapiens OX=9606 GN=CKM PE=1 SV=2	CKM	43.101	3.7	0	1.0523	Human
P07911	Uromodulin OS=Homo sapiens OX=9606 GN=UMOD PE=1 SV=1	UMOD	69.76	2.3	0	1.988	Human
Q05707	Collagen alpha-1(XIV) chain OS=Homo sapiens OX=9606 GN=COL14A1 PE=1 SV=3	COL14A1	193.51	0.6	0	-2	Human
Q8IZF2	Adhesion G protein-coupled receptor F5 OS=Homo sapiens OX=9606 GN=ADGRF5 PE=1 SV=3	ADGRF5	149.46	1.3	0	0.91063	Human
Q8TDY2	RB1-inducible coiled-coil protein 1 OS=Homo sapiens OX=9606 GN=RB1CC1 PE=1 SV=3	RB1CC1	183.09	1	0	1.1637	Human
Q969H8	Myeloid-derived growth factor OS=Homo sapiens OX=9606 GN=MYDGF PE=1 SV=1	MYDGF	18.795	7.5	0	0.84757	Human
Q96EP0	E3 ubiquitin-protein ligase RNF31 OS=Homo sapiens OX=9606 GN=RNF31 PE=1 SV=1	RNF31	119.65	0.7	0	1.0382	Human
Q9HD67	Unconventional myosin-X OS=Homo sapiens OX=9606 GN=MYO10 PE=1 SV=3	MYO10	237.34	0.5	0	-2	Human

## Sheet: H
Protein accession	Protein description	Gene name	MW [kDa]	Coverage [%]	Relative abundance	Score	Species
P00738	Haptoglobin OS=Homo sapiens OX=9606 GN=HP PE=1 SV=1	HP	45.205	57.6	0.341087	323.31	Human
P02790	Hemopexin OS=Homo sapiens OX=9606 GN=HPX PE=1 SV=2	HPX	51.676	54.1	0.144884	323.31	Human
P02787	Serotransferrin OS=Homo sapiens OX=9606 GN=TF PE=1 SV=4	TF	77.049	55.9	0.117086	323.31	Human
P02766	Transthyretin OS=Homo sapiens OX=9606 GN=TTR PE=1 SV=1	TTR	15.887	73.5	0.0474424	323.31	Human
P43652	Afamin OS=Homo sapiens OX=9606 GN=AFM PE=1 SV=1	AFM	69.068	47.2	0.0403248	323.31	Human
P02765	Alpha-2-HS-glycoprotein OS=Homo sapiens OX=9606 GN=AHSG PE=1 SV=2	AHSG	39.34	23.2	0.0382077	323.31	Human
P02749	Beta-2-glycoprotein 1 OS=Homo sapiens OX=9606 GN=APOH PE=1 SV=3	APOH	38.298	30.4	0.026399	233.6	Human
P04217	Alpha-1B-glycoprotein OS=Homo sapiens OX=9606 GN=A1BG PE=1 SV=4	A1BG	54.253	39	0.0263386	323.31	Human
P04264	Keratin, type II cytoskeletal 1 OS=Homo sapiens OX=9606 GN=KRT1 PE=1 SV=6	KRT1	66.038	70.5	0.0212807	323.31	Human
Q66K66	Transmembrane protein 198 OS=Homo sapiens OX=9606 GN=TMEM198 PE=1 SV=1	TMEM198	39.474	2.5	0.019912	12.911	Human
P68871	Hemoglobin subunit beta OS=Homo sapiens OX=9606 GN=HBB PE=1 SV=2	HBB	15.998	72.8	0.0167121	135.96	Human
Q96PD5	N-acetylmuramoyl-L-alanine amidase OS=Homo sapiens OX=9606 GN=PGLYRP2 PE=1 SV=1	PGLYRP2	62.216	29.2	0.0129443	323.31	Human
P35527	Keratin, type I cytoskeletal 9 OS=Homo sapiens OX=9606 GN=KRT9 PE=1 SV=3	KRT9	62.064	58.4	0.0120199	323.31	Human
P02763	Alpha-1-acid glycoprotein 1 OS=Homo sapiens OX=9606 GN=ORM1 PE=1 SV=2	ORM1	23.539	40.3	0.0116121	249.16	Human
P25311	Zinc-alpha-2-glycoprotein OS=Homo sapiens OX=9606 GN=AZGP1 PE=1 SV=2	AZGP1	34.258	38.6	0.0111467	323.31	Human
P69905	Hemoglobin subunit alpha OS=Homo sapiens OX=9606 GN=HBA2 PE=1 SV=2	HBA2	15.257	57.7	0.0110867	107.36	Human
P01042	Kininogen-1 OS=Homo sapiens OX=9606 GN=KNG1 PE=1 SV=2	KNG1	71.957	18.5	0.00803644	115.66	Human
O60282	Kinesin heavy chain isoform 5C OS=Homo sapiens OX=9606 GN=KIF5C PE=1 SV=1	KIF5C	109.49	0.8	0.00759537	18.77	Human
P35908	Keratin, type II cytoskeletal 2 epidermal OS=Homo sapiens OX=9606 GN=KRT2 PE=1 SV=2	KRT2	65.432	74.6	0.00683431	323.31	Human
P02774	Vitamin D-binding protein OS=Homo sapiens OX=9606 GN=GC PE=1 SV=2	GC	52.917	41.8	0.00678307	323.31	Human
P13645	Keratin, type I cytoskeletal 10 OS=Homo sapiens OX=9606 GN=KRT10 PE=1 SV=6	KRT10	58.826	41.3	0.00666634	323.31	Human
P02750	Leucine-rich alpha-2-glycoprotein OS=Homo sapiens OX=9606 GN=LRG1 PE=1 SV=2	LRG1	38.177	11.5	0.00480248	24.755	Human
O75882	Attractin OS=Homo sapiens OX=9606 GN=ATRN PE=1 SV=2	ATRN	158.54	16.7	0.00435247	323.31	Human
P19652	Alpha-1-acid glycoprotein 2 OS=Homo sapiens OX=9606 GN=ORM2 PE=1 SV=2	ORM2	23.602	30.8	0.00396747	162.34	Human
P01009	Alpha-1-antitrypsin OS=Homo sapiens OX=9606 GN=SERPINA1 PE=1 SV=3	SERPINA1	46.736	38.5	0.00392952	271.35	Human
P01008	Antithrombin-III OS=Homo sapiens OX=9606 GN=SERPINC1 PE=1 SV=1	SERPINC1	52.602	30.6	0.0038546	169.03	Human
P05543	Thyroxine-binding globulin OS=Homo sapiens OX=9606 GN=SERPINA7 PE=1 SV=2	SERPINA7	46.324	17.1	0.00341571	214.41	Human
Q14916	Sodium-dependent phosphate transport protein 1 OS=Homo sapiens OX=9606 GN=SLC17A1 PE=1 SV=2	SLC17A1	51.131	2.1	0.00330743	6.0278	Human
P51812	Ribosomal protein S6 kinase alpha-3 OS=Homo sapiens OX=9606 GN=RPS6KA3 PE=1 SV=1	RPS6KA3	83.735	1.2	0.00237925	6.0891	Human
P02760	Protein AMBP OS=Homo sapiens OX=9606 GN=AMBP PE=1 SV=1	AMBP	38.999	20.5	0.0022949	81.298	Human
P02753	Retinol-binding protein 4 OS=Homo sapiens OX=9606 GN=RBP4 PE=1 SV=3	RBP4	23.01	56.2	0.00181187	144.73	Human
P05155	Plasma protease C1 inhibitor OS=Homo sapiens OX=9606 GN=SERPING1 PE=1 SV=2	SERPING1	55.154	15.4	0.00181146	53.057	Human
P0CG04	Immunoglobulin lambda constant 1 OS=Homo sapiens OX=9606 GN=IGLC1 PE=1 SV=1	IGLC1	11.348	37.7	0.00179626	103.11	Human
Q86YZ3	Hornerin OS=Homo sapiens OX=9606 GN=HRNR PE=1 SV=2	HRNR	282.39	31	0.00178712	323.31	Human
P02652	Apolipoprotein A-II OS=Homo sapiens OX=9606 GN=APOA2 PE=1 SV=1	APOA2	11.175	19	0.00147001	103.87	Human
Q9UGM5	Fetuin-B OS=Homo sapiens OX=9606 GN=FETUB PE=1 SV=2	FETUB	42.054	20.2	0.00118997	197.63	Human
P01876	Immunoglobulin heavy constant alpha 1 OS=Homo sapiens OX=9606 GN=IGHA1 PE=1 SV=2	IGHA1	37.654	30	0.000951482	260.52	Human
P05090	Apolipoprotein D OS=Homo sapiens OX=9606 GN=APOD PE=1 SV=1	APOD	21.275	25.9	0.000926806	33.846	Human
Q14966	Zinc finger protein 638 OS=Homo sapiens OX=9606 GN=ZNF638 PE=1 SV=2	ZNF638	220.62	0.6	0.000925549	-2	Human
P01019	Angiotensinogen OS=Homo sapiens OX=9606 GN=AGT PE=1 SV=3	AGT	53.154	9.7	0.000921586	41.302	Human
Q7Z745	Maestro heat-like repeat-containing protein family member 2B OS=Homo sapiens OX=9606 GN=MROH2B PE=2 SV=3	MROH2B	180.78	0.6	0.000889031	11.459	Human
P51884	Lumican OS=Homo sapiens OX=9606 GN=LUM PE=1 SV=2	LUM	38.429	19.2	0.000760165	44.262	Human
O60318	Germinal-center associated nuclear protein OS=Homo sapiens OX=9606 GN=MCM3AP PE=1 SV=2	MCM3AP	218.4	0.7	0.000713569	-2	Human
P04180	Phosphatidylcholine-sterol acyltransferase OS=Homo sapiens OX=9606 GN=LCAT PE=1 SV=1	LCAT	49.577	20.2	0.000679395	81.921	Human
P48668	Keratin, type II cytoskeletal 6C OS=Homo sapiens OX=9606 GN=KRT6C PE=1 SV=3	KRT6C	60.024	41.5	0.000661027	233.83	Human
P06276	Cholinesterase OS=Homo sapiens OX=9606 GN=BCHE PE=1 SV=1	BCHE	68.417	8.5	0.000648725	49.751	Human
Q96KN2	Beta-Ala-His dipeptidase OS=Homo sapiens OX=9606 GN=CNDP1 PE=1 SV=5	CNDP1	56.691	21.7	0.000641137	79.416	Human
P02533	Keratin, type I cytoskeletal 14 OS=Homo sapiens OX=9606 GN=KRT14 PE=1 SV=4	KRT14	51.561	40.3	0.000575834	231.16	Human
P0DOY3	Immunoglobulin lambda constant 3 OS=Homo sapiens OX=9606 GN=IGLC3 PE=1 SV=1	IGLC3	11.265	37.7	0.00056271	6.9084	Human
P04278	Sex hormone-binding globulin OS=Homo sapiens OX=9606 GN=SHBG PE=1 SV=2	SHBG	43.779	19.2	0.000555315	38.261	Human
P01859	Immunoglobulin heavy constant gamma 2 OS=Homo sapiens OX=9606 GN=IGHG2 PE=1 SV=2	IGHG2	35.9	20.2	0.000516017	54.848	Human
O75460	Serine/threonine-protein kinase/endoribonuclease IRE1 OS=Homo sapiens OX=9606 GN=ERN1 PE=1 SV=2	ERN1	109.73	0.9	0.000502459	6.0625	Human
P02647	Apolipoprotein A-I OS=Homo sapiens OX=9606 GN=APOA1 PE=1 SV=1	APOA1	30.777	27.7	0.00046959	99.87	Human
P13647	Keratin, type II cytoskeletal 5 OS=Homo sapiens OX=9606 GN=KRT5 PE=1 SV=3	KRT5	62.378	39	0.000460213	108.47	Human
Q9NZP8	Complement C1r subcomponent-like protein OS=Homo sapiens OX=9606 GN=C1RL PE=1 SV=2	C1RL	53.498	18.5	0.000420963	86.06	Human
P0C0L5	Complement C4-B OS=Homo sapiens OX=9606 GN=C4B_2 PE=1 SV=2	C4B_2	192.75	4.4	0.000402813	116	Human
P08697	Alpha-2-antiplasmin OS=Homo sapiens OX=9606 GN=SERPINF2 PE=1 SV=3	SERPINF2	54.565	8.1	0.000374874	30.052	Human
O75691	Small subunit processome component 20 homolog OS=Homo sapiens OX=9606 GN=UTP20 PE=1 SV=3	UTP20	318.38	0.8	0.000364095	6.2419	Human
P12955	Xaa-Pro dipeptidase OS=Homo sapiens OX=9606 GN=PEPD PE=1 SV=3	PEPD	54.548	25.8	0.000316677	196.92	Human
P02655	Apolipoprotein C-II OS=Homo sapiens OX=9606 GN=APOC2 PE=1 SV=1	APOC2	11.284	19.8	0.000313922	13.702	Human
P02656	Apolipoprotein C-III OS=Homo sapiens OX=9606 GN=APOC3 PE=1 SV=1	APOC3	10.852	27.3	0.000313559	16.191	Human
P43251	Biotinidase OS=Homo sapiens OX=9606 GN=BTD PE=1 SV=2	BTD	61.132	11.2	0.00029101	51.965	Human
P80108	Phosphatidylinositol-glycan-specific phospholipase D OS=Homo sapiens OX=9606 GN=GPLD1 PE=1 SV=3	GPLD1	92.335	8	0.000279627	42.585	Human
Q6EMK4	Vasorin OS=Homo sapiens OX=9606 GN=VASN PE=1 SV=1	VASN	71.712	8	0.000246444	49.725	Human
Q7Z3H4	Sterile alpha motif domain-containing protein 7 OS=Homo sapiens OX=9606 GN=SAMD7 PE=1 SV=1	SAMD7	49.112	2.5	0.000245502	-2	Human
P00739	Haptoglobin-related protein OS=Homo sapiens OX=9606 GN=HPR PE=2 SV=2	HPR	39.029	38.5	0.000233055	81.052	Human
P08185	Corticosteroid-binding globulin OS=Homo sapiens OX=9606 GN=SERPINA6 PE=1 SV=1	SERPINA6	45.14	9.6	0.000230778	33.506	Human
P00450	Ceruloplasmin OS=Homo sapiens OX=9606 GN=CP PE=1 SV=1	CP	122.2	10.5	0.000230169	170.07	Human
P59666	Neutrophil defensin 3 OS=Homo sapiens OX=9606 GN=DEFA3 PE=1 SV=1	DEFA3	10.245	19.1	0.000222532	27.248	Human
P01011	Alpha-1-antichymotrypsin OS=Homo sapiens OX=9606 GN=SERPINA3 PE=1 SV=2	SERPINA3	47.65	20.8	0.000221275	102.11	Human
Q16853	Membrane primary amine oxidase OS=Homo sapiens OX=9606 GN=AOC3 PE=1 SV=3	AOC3	84.621	7.9	0.000216881	42.523	Human
P02654	Apolipoprotein C-I OS=Homo sapiens OX=9606 GN=APOC1 PE=1 SV=1	APOC1	9.3318	13.3	0.000208311	12.065	Human
P81605	Dermcidin OS=Homo sapiens OX=9606 GN=DCD PE=1 SV=2	DCD	11.284	52.7	0.000196346	57.481	Human
P04075	Fructose-bisphosphate aldolase A OS=Homo sapiens OX=9606 GN=ALDOA PE=1 SV=2	ALDOA	39.42	21.4	0.000192609	57.739	Human
P27487	Dipeptidyl peptidase 4 OS=Homo sapiens OX=9606 GN=DPP4 PE=1 SV=2	DPP4	88.278	9.8	0.000187154	65.993	Human
P15144	Aminopeptidase N OS=Homo sapiens OX=9606 GN=ANPEP PE=1 SV=4	ANPEP	109.54	7.2	0.000177879	58.012	Human
P01877	Immunoglobulin heavy constant alpha 2 OS=Homo sapiens OX=9606 GN=IGHA2 PE=1 SV=4	IGHA2	36.591	19.4	0.000164335	323.31	Human
P35542	Serum amyloid A-4 protein OS=Homo sapiens OX=9606 GN=SAA4 PE=1 SV=2	SAA4	14.746	26.2	0.000154165	22.368	Human
P08571	Monocyte differentiation antigen CD14 OS=Homo sapiens OX=9606 GN=CD14 PE=1 SV=2	CD14	40.076	7.2	0.000138907	12.558	Human
Q92820	Gamma-glutamyl hydrolase OS=Homo sapiens OX=9606 GN=GGH PE=1 SV=2	GGH	35.964	7.5	0.000135253	13.55	Human
Q9NPH3	Interleukin-1 receptor accessory protein OS=Homo sapiens OX=9606 GN=IL1RAP PE=1 SV=2	IL1RAP	65.418	11.9	0.000134859	36.255	Human
P22792	Carboxypeptidase N subunit 2 OS=Homo sapiens OX=9606 GN=CPN2 PE=1 SV=3	CPN2	60.556	5.3	0.000134175	48.662	Human
P54108	Cysteine-rich secretory protein 3 OS=Homo sapiens OX=9606 GN=CRISP3 PE=1 SV=1	CRISP3	27.63	6.9	0.000130096	12.068	Human
P15151	Poliovirus receptor OS=Homo sapiens OX=9606 GN=PVR PE=1 SV=2	PVR	45.302	13.4	0.000125968	127.28	Human
P14151	L-selectin OS=Homo sapiens OX=9606 GN=SELL PE=1 SV=2	SELL	42.187	7.3	0.000124085	17.027	Human
P16070	CD44 antigen OS=Homo sapiens OX=9606 GN=CD44 PE=1 SV=3	CD44	81.537	3	0.000123229	12.94	Human
P02042	Hemoglobin subunit delta OS=Homo sapiens OX=9606 GN=HBD PE=1 SV=2	HBD	16.055	42.9	0.000122091	9.6621	Human
Q13740	CD166 antigen OS=Homo sapiens OX=9606 GN=ALCAM PE=1 SV=2	ALCAM	65.102	11	0.000119609	30.946	Human
P08779	Keratin, type I cytoskeletal 16 OS=Homo sapiens OX=9606 GN=KRT16 PE=1 SV=4	KRT16	51.267	39.7	0.000115515	56.878	Human
Q7RTT5	Protein SSX7 OS=Homo sapiens OX=9606 GN=SSX7 PE=1 SV=1	SSX7	21.591	5.3	0.000106145	-2	Human
P55058	Phospholipid transfer protein OS=Homo sapiens OX=9606 GN=PLTP PE=1 SV=1	PLTP	54.739	7.7	0.000102283	26.037	Human
Q13573	SNW domain-containing protein 1 OS=Homo sapiens OX=9606 GN=SNW1 PE=1 SV=1	SNW1	61.494	1.7	0.000100953	-2	Human
Q8IYR2	SET and MYND domain-containing protein 4 OS=Homo sapiens OX=9606 GN=SMYD4 PE=1 SV=3	SMYD4	89.224	1	0.000100852	6.0311	Human
P49662	Caspase-4 OS=Homo sapiens OX=9606 GN=CASP4 PE=1 SV=1	CASP4	43.262	4	9.66418e-05	6.2334	Human
A2NJV5	Immunoglobulin kappa variable 2-29 OS=Homo sapiens OX=9606 GN=IGKV2-29 PE=3 SV=2	IGKV2-29	13.085	10.8	9.328e-05	13.623	Human
Q9UIQ6	Leucyl-cystinyl aminopeptidase OS=Homo sapiens OX=9606 GN=LNPEP PE=1 SV=3	LNPEP	117.35	2	8.54204e-05	-2	Human
P01034	Cystatin-C OS=Homo sapiens OX=9606 GN=CST3 PE=1 SV=1	CST3	15.799	22.6	8.2861e-05	25.709	Human
A0A0C4DH25	Immunoglobulin kappa variable 3D-20 OS=Homo sapiens OX=9606 GN=IGKV3D-20 PE=3 SV=1	IGKV3D-20	12.515	13.8	7.60359e-05	17.36	Human
Q9UNN8	Endothelial protein C receptor OS=Homo sapiens OX=9606 GN=PROCR PE=1 SV=1	PROCR	26.671	16.4	7.2181e-05	25.727	Human
Q9HC84	Mucin-5B OS=Homo sapiens OX=9606 GN=MUC5B PE=1 SV=3	MUC5B	596.33	0.2	7.17436e-05	6.4609	Human
O15195	Villin-like protein OS=Homo sapiens OX=9606 GN=VILL PE=1 SV=3	VILL	95.906	1.6	7.13424e-05	-2	Human
P07339	Cathepsin D OS=Homo sapiens OX=9606 GN=CTSD PE=1 SV=1	CTSD	44.552	9.7	6.93147e-05	18.273	Human
P11277	Spectrin beta chain, erythrocytic OS=Homo sapiens OX=9606 GN=SPTB PE=1 SV=5	SPTB	246.47	0.6	6.90947e-05	6.572	Human
Q02413	Desmoglein-1 OS=Homo sapiens OX=9606 GN=DSG1 PE=1 SV=2	DSG1	113.75	7.4	6.64121e-05	53.537	Human
P13598	Intercellular adhesion molecule 2 OS=Homo sapiens OX=9606 GN=ICAM2 PE=1 SV=2	ICAM2	30.654	3.6	6.4191e-05	6.6803	Human
O43432	Eukaryotic translation initiation factor 4 gamma 3 OS=Homo sapiens OX=9606 GN=EIF4G3 PE=1 SV=2	EIF4G3	176.65	0.8	6.40581e-05	6.5537	Human
P12273	Prolactin-inducible protein OS=Homo sapiens OX=9606 GN=PIP PE=1 SV=1	PIP	16.572	6.8	6.32871e-05	7.4549	Human
P62987	Ubiquitin-60S ribosomal protein L40 OS=Homo sapiens OX=9606 GN=UBA52 PE=1 SV=2	UBA52	14.728	28.1	6.27699e-05	31.29	Human
O75553	Disabled homolog 1 OS=Homo sapiens OX=9606 GN=DAB1 PE=1 SV=3	DAB1	63.774	2.7	6.20908e-05	6.0071	Human
P00533	Epidermal growth factor receptor OS=Homo sapiens OX=9606 GN=EGFR PE=1 SV=2	EGFR	134.28	3.7	6.02129e-05	53.352	Human
P01024	Complement C3 OS=Homo sapiens OX=9606 GN=C3 PE=1 SV=2	C3	187.15	1.8	5.88426e-05	59.747	Human
Q02763	Angiopoietin-1 receptor OS=Homo sapiens OX=9606 GN=TEK PE=1 SV=2	TEK	125.83	1	5.87507e-05	-2	Human
Q04695	Keratin, type I cytoskeletal 17 OS=Homo sapiens OX=9606 GN=KRT17 PE=1 SV=2	KRT17	48.105	25.2	5.84704e-05	59.396	Human
Q6UXB8	Peptidase inhibitor 16 OS=Homo sapiens OX=9606 GN=PI16 PE=1 SV=1	PI16	49.471	14	5.51182e-05	26.445	Human
Q9NZQ9	Tropomodulin-4 OS=Homo sapiens OX=9606 GN=TMOD4 PE=1 SV=1	TMOD4	39.335	2.9	5.34506e-05	-2	Human
P55290	Cadherin-13 OS=Homo sapiens OX=9606 GN=CDH13 PE=1 SV=1	CDH13	78.286	5.5	5.15051e-05	21.044	Human
Q01459	Di-N-acetylchitobiase OS=Homo sapiens OX=9606 GN=CTBS PE=1 SV=1	CTBS	43.759	5.2	5.10579e-05	18.14	Human
P31151	Protein S100-A7 OS=Homo sapiens OX=9606 GN=S100A7 PE=1 SV=4	S100A7	11.471	25.7	4.93492e-05	22.81	Human
O95445	Apolipoprotein M OS=Homo sapiens OX=9606 GN=APOM PE=1 SV=2	APOM	21.253	6.9	4.69687e-05	7.9842	Human
Q8IV31	Transmembrane protein 139 OS=Homo sapiens OX=9606 GN=TMEM139 PE=1 SV=1	TMEM139	23.729	5.6	4.68309e-05	-2	Human
Q9H307	Pinin OS=Homo sapiens OX=9606 GN=PNN PE=1 SV=5	PNN	81.627	1.3	4.68237e-05	-2	Human
P01857	Immunoglobulin heavy constant gamma 1 OS=Homo sapiens OX=9606 GN=IGHG1 PE=1 SV=1	IGHG1	36.105	17.6	4.63475e-05	9.4212	Human
Q6UX71	Plexin domain-containing protein 2 OS=Homo sapiens OX=9606 GN=PLXDC2 PE=1 SV=1	PLXDC2	59.582	5.5	4.62775e-05	12.801	Human
P01040	Cystatin-A OS=Homo sapiens OX=9606 GN=CSTA PE=1 SV=1	CSTA	11.006	41.8	4.61832e-05	21.436	Human
Q96IY4	Carboxypeptidase B2 OS=Homo sapiens OX=9606 GN=CPB2 PE=1 SV=2	CPB2	48.424	9.7	4.49845e-05	12.24	Human
Q0P6H9	Transmembrane protein 62 OS=Homo sapiens OX=9606 GN=TMEM62 PE=1 SV=1	TMEM62	73.132	1.9	4.3805e-05	6.0374	Human
P61769	Beta-2-microglobulin OS=Homo sapiens OX=9606 GN=B2M PE=1 SV=1	B2M	13.714	16.8	4.35295e-05	35.648	Human
P01033	Metalloproteinase inhibitor 1 OS=Homo sapiens OX=9606 GN=TIMP1 PE=1 SV=1	TIMP1	23.171	12.1	4.28117e-05	13.296	Human
P00558	Phosphoglycerate kinase 1 OS=Homo sapiens OX=9606 GN=PGK1 PE=1 SV=3	PGK1	44.614	10.6	4.26933e-05	52.578	Human
P14923	Junction plakoglobin OS=Homo sapiens OX=9606 GN=JUP PE=1 SV=3	JUP	81.744	9.1	4.1903e-05	44.008	Human
O75340	Programmed cell death protein 6 OS=Homo sapiens OX=9606 GN=PDCD6 PE=1 SV=1	PDCD6	21.868	5.8	4.14655e-05	6.2505	Human
P31025	Lipocalin-1 OS=Homo sapiens OX=9606 GN=LCN1 PE=1 SV=1	LCN1	19.25	12.5	4.14317e-05	12.307	Human
P16930	Fumarylacetoacetase OS=Homo sapiens OX=9606 GN=FAH PE=1 SV=2	FAH	46.374	8.6	4.05931e-05	22.004	Human
P08637	Low affinity immunoglobulin gamma Fc region receptor III-A OS=Homo sapiens OX=9606 GN=FCGR3A PE=1 SV=2	FCGR3A	29.089	4.3	3.83599e-05	6.7041	Human
P02538	Keratin, type II cytoskeletal 6A OS=Homo sapiens OX=9606 GN=KRT6A PE=1 SV=3	KRT6A	60.044	41.5	3.74149e-05	61.963	Human
Q5D862	Filaggrin-2 OS=Homo sapiens OX=9606 GN=FLG2 PE=1 SV=1	FLG2	248.07	3.5	3.49667e-05	46.277	Human
O95922	Polyglutamylase complex subunit TTLL1 OS=Homo sapiens OX=9606 GN=TTLL1 PE=1 SV=1	TTLL1	48.987	2.1	3.20206e-05	-2	Human
P07333	Macrophage colony-stimulating factor 1 receptor OS=Homo sapiens OX=9606 GN=CSF1R PE=1 SV=2	CSF1R	107.98	1.3	3.03481e-05	8.2241	Human
P78417	Glutathione S-transferase omega-1 OS=Homo sapiens OX=9606 GN=GSTO1 PE=1 SV=2	GSTO1	27.566	3.7	3.02031e-05	6.323	Human
P21333	Filamin-A OS=Homo sapiens OX=9606 GN=FLNA PE=1 SV=4	FLNA	280.74	0.3	2.78975e-05	6.3693	Human
Q9Y646	Carboxypeptidase Q OS=Homo sapiens OX=9606 GN=CPQ PE=1 SV=1	CPQ	51.887	4.2	2.75422e-05	11.76	Human
Q08554	Desmocollin-1 OS=Homo sapiens OX=9606 GN=DSC1 PE=1 SV=2	DSC1	99.986	6	2.70782e-05	33.316	Human
P04406	Glyceraldehyde-3-phosphate dehydrogenase OS=Homo sapiens OX=9606 GN=GAPDH PE=1 SV=3	GAPDH	36.053	18.8	2.66238e-05	20.542	Human
P15924	Desmoplakin OS=Homo sapiens OX=9606 GN=DSP PE=1 SV=3	DSP	331.77	2.8	2.48643e-05	47.456	Human
P43121	Cell surface glycoprotein MUC18 OS=Homo sapiens OX=9606 GN=MCAM PE=1 SV=2	MCAM	71.607	1.9	2.31817e-05	6.1776	Human
Q8N6C8	Leukocyte immunoglobulin-like receptor subfamily A member 3 OS=Homo sapiens OX=9606 GN=LILRA3 PE=1 SV=3	LILRA3	47.471	11.6	2.26515e-05	18.176	Human
O00327	Basic helix-loop-helix ARNT-like protein 1 OS=Homo sapiens OX=9606 GN=BMAL1 PE=1 SV=2	BMAL1	68.761	3	2.23649e-05	-2	Human
P52566	Rho GDP-dissociation inhibitor 2 OS=Homo sapiens OX=9606 GN=ARHGDIB PE=1 SV=3	ARHGDIB	22.988	12.9	2.21077e-05	6.1871	Human
Q9NZT1	Calmodulin-like protein 5 OS=Homo sapiens OX=9606 GN=CALML5 PE=1 SV=2	CALML5	15.892	9.6	2.17181e-05	11.67	Human
Q9BZF9	Uveal autoantigen with coiled-coil domains and ankyrin repeats OS=Homo sapiens OX=9606 GN=UACA PE=1 SV=2	UACA	162.5	0.5	2.11673e-05	11.607	Human
P05556	Integrin beta-1 OS=Homo sapiens OX=9606 GN=ITGB1 PE=1 SV=2	ITGB1	88.414	4.3	1.93037e-05	12.274	Human
P61626	Lysozyme C OS=Homo sapiens OX=9606 GN=LYZ PE=1 SV=1	LYZ	16.537	14.2	1.71592e-05	12.165	Human
Q10588	ADP-ribosyl cyclase/cyclic ADP-ribose hydrolase 2 OS=Homo sapiens OX=9606 GN=BST1 PE=1 SV=2	BST1	35.724	5	1.59213e-05	11.402	Human
P06681	Complement C2 OS=Homo sapiens OX=9606 GN=C2 PE=1 SV=2	C2	83.267	1.6	1.37235e-05	7.1483	Human
B5MCY1	Tudor domain-containing protein 15 OS=Homo sapiens OX=9606 GN=TDRD15 PE=2 SV=1	TDRD15	221.72	0.4	1.28619e-05	6.419	Human
P31944	Caspase-14 OS=Homo sapiens OX=9606 GN=CASP14 PE=1 SV=2	CASP14	27.679	11.6	1.22468e-05	19.361	Human
E7ETH6	Zinc finger protein 587B OS=Homo sapiens OX=9606 GN=ZNF587B PE=1 SV=1	ZNF587B	45.541	2	1.20919e-05	-2	Human
Q7Z794	Keratin, type II cytoskeletal 1b OS=Homo sapiens OX=9606 GN=KRT77 PE=1 SV=3	KRT77	61.901	6.4	1.19732e-05	14.317	Human
P27816	Microtubule-associated protein 4 OS=Homo sapiens OX=9606 GN=MAP4 PE=1 SV=3	MAP4	121	1.2	1.19382e-05	-2	Human
Q01469	Fatty acid-binding protein 5 OS=Homo sapiens OX=9606 GN=FABP5 PE=1 SV=3	FABP5	15.164	22.2	1.18671e-05	13.733	Human
P09619	Platelet-derived growth factor receptor beta OS=Homo sapiens OX=9606 GN=PDGFRB PE=1 SV=1	PDGFRB	123.97	2.9	1.14524e-05	16.923	Human
Q13508	Ecto-ADP-ribosyltransferase 3 OS=Homo sapiens OX=9606 GN=ART3 PE=1 SV=2	ART3	43.923	3.6	1.13311e-05	6.1209	Human
P23470	Receptor-type tyrosine-protein phosphatase gamma OS=Homo sapiens OX=9606 GN=PTPRG PE=1 SV=4	PTPRG	162	1	1.02237e-05	28.38	Human
Q12913	Receptor-type tyrosine-protein phosphatase eta OS=Homo sapiens OX=9606 GN=PTPRJ PE=1 SV=3	PTPRJ	145.94	1.3	9.94743e-06	12.886	Human
P04259	Keratin, type II cytoskeletal 6B OS=Homo sapiens OX=9606 GN=KRT6B PE=1 SV=5	KRT6B	60.066	33.9	9.07665e-06	15.441	Human
Q96CB8	Integrator complex subunit 12 OS=Homo sapiens OX=9606 GN=INTS12 PE=1 SV=1	INTS12	48.807	3	8.48066e-06	-2	Human
P46939	Utrophin OS=Homo sapiens OX=9606 GN=UTRN PE=1 SV=2	UTRN	394.46	0.5	7.95669e-06	-2	Human
P02788	Lactotransferrin OS=Homo sapiens OX=9606 GN=LTF PE=1 SV=6	LTF	78.181	3.8	7.48323e-06	14.006	Human
P17174	Aspartate aminotransferase, cytoplasmic OS=Homo sapiens OX=9606 GN=GOT1 PE=1 SV=3	GOT1	46.247	3.6	6.91286e-06	6.1513	Human
P29508	Serpin B3 OS=Homo sapiens OX=9606 GN=SERPINB3 PE=1 SV=2	SERPINB3	44.564	3.6	6.76398e-06	7.9178	Human
Q9H0E7	Ubiquitin carboxyl-terminal hydrolase 44 OS=Homo sapiens OX=9606 GN=USP44 PE=1 SV=2	USP44	81.184	1.1	5.15655e-06	-2	Human
Q9H4A9	Dipeptidase 2 OS=Homo sapiens OX=9606 GN=DPEP2 PE=1 SV=3	DPEP2	53.364	3.3	4.11079e-06	12.12	Human
Q07954	Prolow-density lipoprotein receptor-related protein 1 OS=Homo sapiens OX=9606 GN=LRP1 PE=1 SV=2	LRP1	504.6	0.3	3.57497e-06	6.3038	Human
Q9GZR2	RNA exonuclease 4 OS=Homo sapiens OX=9606 GN=REXO4 PE=1 SV=2	REXO4	46.671	2.6	2.66987e-06	-2	Human
P05546	Heparin cofactor 2 OS=Homo sapiens OX=9606 GN=SERPIND1 PE=1 SV=3	SERPIND1	57.07	2.2	2.16729e-06	6.1227	Human
P01721	Immunoglobulin lambda variable 6-57 OS=Homo sapiens OX=9606 GN=IGLV6-57 PE=1 SV=2	IGLV6-57	12.566	18.8	1.74831e-06	6.8507	Human
P20930	Filaggrin OS=Homo sapiens OX=9606 GN=FLG PE=1 SV=3	FLG	435.16	0.9	1.53565e-06	6.7845	Human
A5PLL1	Ankyrin repeat domain-containing protein 34B OS=Homo sapiens OX=9606 GN=ANKRD34B PE=2 SV=3	ANKRD34B	56.414	2.9	0	-2	Human
P01861	Immunoglobulin heavy constant gamma 4 OS=Homo sapiens OX=9606 GN=IGHG4 PE=1 SV=1	IGHG4	35.94	14.1	0	10.03	Human
P12830	Cadherin-1 OS=Homo sapiens OX=9606 GN=CDH1 PE=1 SV=3	CDH1	97.455	0.8	0	6.7596	Human
P39059	Collagen alpha-1(XV) chain OS=Homo sapiens OX=9606 GN=COL15A1 PE=1 SV=2	COL15A1	141.72	1.1	0	6.1677	Human
P48764	Sodium/hydrogen exchanger 3 OS=Homo sapiens OX=9606 GN=SLC9A3 PE=1 SV=2	SLC9A3	92.853	0.8	0	-2	Human
